# Supplementary material for: A collection of forcefield precursors for metal–organic frameworks
Source: RSC Adv. 2019 Nov 13;9(63):36492–507. doi: 10.1039/c9ra07327b (PMC9075174; doi:10.1039/c9ra07327b)
Supplement: RA-009-C9RA07327B-s4359 [file RA-009-C9RA07327B-s4359.xyz]

  158
jmolscript: load "" {1 1 1} spacegroup "x,y,z" unitcell [{     10.012400     0.000000     0.000000 }, {      0.000000    14.190800     0.000000 }, {     -4.598803     0.000000    21.154091 }]
Cu    -3.697589     9.456465    19.888019     0.295574
Cu     4.397659     7.017209    20.055559     0.593393
Cu     6.811785     9.456465    11.843118     0.295576
Cu    -1.283463     7.017209    11.675577     0.593391
Cu     9.111186     4.734335     1.266072     0.295578
Cu     1.015938     7.173591     1.098532     0.593397
Cu    -1.398188     4.734335     9.310973     0.295579
Cu     6.697060     7.173591     9.478514     0.593391
H      9.262644     8.883441     0.528852     0.350336
H      5.205597     5.071792    17.892130     0.081319
H      0.513199     0.089402    17.627704     0.094920
H      1.664422    13.224407    17.435202     0.103180
H     -0.030457    12.645422    19.032336     0.134696
H      3.071183     1.800813    15.772490     0.096488
H      3.335994     0.720893    16.889426     0.103113
H      4.396744     3.158872    16.938081     0.134157
H     -3.016781     9.815776    17.050197     0.097510
H     -1.667284    11.098625    15.715374     0.146064
H     -1.468097    11.373926    20.261388     0.079095
H      1.005961     3.709475    19.013297     0.140826
H      1.922779     5.608204    19.880615     0.089946
H      2.666634    10.769398    17.407701     0.166956
H      2.010101     9.367347    17.162314     0.185978
H      1.654941    10.184737    18.450598     0.175104
H     -1.549645     8.883441    10.048193     0.350336
H     -2.091401     5.071792    13.839006     0.081321
H      2.600996     0.089402    14.103432     0.094921
H      1.449773    13.224407    14.295935     0.103178
H      3.144652    12.645422    12.698801     0.134694
H      0.043013     1.800813    15.958646     0.096486
H     -0.221799     0.720893    14.841710     0.103112
H     -1.282548     3.158872    14.793056     0.134156
H      6.130976     9.815776    14.680939     0.097510
H      4.781480    11.098625    16.015762     0.146063
H      4.582292    11.373926    11.469748     0.079097
H      2.108235     3.709475    12.717840     0.140830
H      1.191417     5.608204    11.850522     0.089946
H      0.447561    10.769398    14.323435     0.166955
H      1.104094     9.367347    14.568822     0.185977
H      1.459254    10.184737    13.280538     0.175103
H     -3.849047     5.307359    20.625239     0.350333
H      0.208000     9.119008     3.261961     0.081321
H      4.900398    14.101398     3.526387     0.094921
H      3.749175     0.966393     3.718889     0.103178
H      5.444054     1.545378     2.121755     0.134695
H      2.342414    12.389987     5.381601     0.096486
H      2.077603    13.469907     4.264665     0.103111
H      1.016853    11.031928     4.216010     0.134156
H      8.430378     4.375024     4.103894     0.097511
H      7.080881     3.092175     5.438717     0.146064
H      6.881694     2.816874     0.892703     0.079098
H      4.407636    10.481325     2.140794     0.140830
H      3.490818     8.582596     1.273476     0.089946
H      2.746963     3.421402     3.746390     0.166955
H      3.403496     4.823453     3.991777     0.185975
H      3.758656     4.006063     2.703493     0.175102
H      6.963242     5.307359    11.105898     0.350338
H      7.504998     9.119008     7.315085     0.081319
H      2.812601    14.101398     7.050659     0.094920
H      3.963824     0.966393     6.858156     0.103179
H      2.268945     1.545378     8.455290     0.134695
H      5.370584    12.389987     5.195445     0.096487
H      5.635396    13.469907     6.312381     0.103113
H      6.696145    11.031928     6.361035     0.134156
H     -0.717379     4.375024     6.473152     0.097510
H      0.632117     3.092175     5.138329     0.146063
H      0.831305     2.816874     9.684343     0.079095
H      3.305362    10.481325     8.436251     0.140826
H      4.222180     8.582596     9.303569     0.089947
H      4.966036     3.421402     6.830656     0.166956
H      4.309503     4.823453     6.585269     0.185979
H      3.954343     4.006063     7.873553     0.175104
C      4.354641     4.779461    18.131171     0.085892
C     -0.716029    12.047989    17.234873     0.292186
C      0.962258    13.715408    16.980600    -0.081953
C     -0.647716    12.094819    18.606292    -0.288869
C      2.653471     1.264400    16.464229    -0.077028
C      3.878913     3.634264    17.546895    -0.305570
C      3.485554     9.309165    18.559542     0.717497
C     -2.421946    10.407533    17.450433     0.102969
C     -1.614443    11.169579    16.642135    -0.266385
C      2.619369     3.202864    17.883034     0.300278
C     -1.503549    11.317163    19.332935     0.065669
C      1.869473     3.963490    18.776371    -0.281494
C      2.430718     5.093078    19.298877     0.093864
C      2.352843     9.967618    17.828668    -0.630044
C     -1.240445     4.779461    13.599965     0.085892
C      3.830225    12.047989    14.496264     0.292186
C      2.151937    13.715408    14.750536    -0.081953
C      3.761911    12.094819    13.124844    -0.288866
C      0.460725     1.264400    15.266907    -0.077026
C     -0.764718     3.634264    14.184241    -0.305568
C     -0.371358     9.309165    13.171595     0.717496
C      5.536141    10.407533    14.280704     0.102968
C      4.728639    11.169579    15.089002    -0.266386
C      0.494827     3.202864    13.848103     0.300279
C      4.617745    11.317163    12.398201     0.065669
C      1.244722     3.963490    12.954765    -0.281493
C      0.683477     5.093078    12.432259     0.093864
C      0.761353     9.967618    13.902469    -0.630045
C      1.058956     9.411339     3.022920     0.085891
C      6.129626     2.142811     3.919218     0.292186
C      4.451339     0.475392     4.173491    -0.081953
C      6.061313     2.095981     2.547799    -0.288866
C      2.760126    12.926400     4.689862    -0.077026
C      1.534684    10.556536     3.607196    -0.305567
C      1.928043     4.881635     2.594549     0.717495
C      7.835543     3.783267     3.703658     0.102969
C      7.028040     3.021221     4.511956    -0.266386
C      2.794228    10.987936     3.271057     0.300280
C      6.917146     2.873637     1.821156     0.065670
C      3.544124    10.227310     2.377720    -0.281493
C      2.982879     9.097722     1.855214     0.093864
C      3.060754     4.223182     3.325423    -0.630044
C      6.654042     9.411339     7.554126     0.085895
C      1.583372     2.142811     6.657827     0.292186
C      3.261660     0.475392     6.403555    -0.081952
C      1.651686     2.095981     8.029247    -0.288870
C      4.952872    12.926400     5.887184    -0.077028
C      6.178315    10.556536     6.969850    -0.305570
C      5.784955     4.881635     7.982496     0.717498
C     -0.122544     3.783267     6.873387     0.102967
C      0.684958     3.021221     6.065089    -0.266385
C      4.918770    10.987936     7.305988     0.300279
C      0.795852     2.873637     8.755890     0.065668
C      4.168875    10.227310     8.199326    -0.281492
C      4.730120     9.097722     8.721832     0.093863
C      4.652244     4.223182     7.251622    -0.630045
C      1.557098     0.376056    15.865568     0.086687
C      3.856499    13.814744     5.288523     0.086686
N      3.671941     5.494678    19.014778    -0.238971
N     -2.393322    10.475649    18.783352    -0.219958
N     -0.557745     5.494678    12.716359    -0.238968
N      5.507518    10.475649    12.947784    -0.219958
N      1.741656     8.696122     2.139313    -0.238968
N      7.806919     3.715151     2.370739    -0.219957
N      5.971342     8.696122     8.437732    -0.238971
N     -0.093921     3.715151     8.206307    -0.219957
O      9.890857     8.355543    -0.007404    -0.786751
O      0.025889    12.802798    16.387440    -0.190517
O      2.006234     2.099387    17.424202    -0.193065
O      3.190437     8.225981    19.175549    -0.621349
O      4.599777     9.832805    18.528022    -0.588403
O     -2.177859     8.355543    10.584449    -0.786752
O      3.088306    12.802798    15.343697    -0.190518
O      1.107962     2.099387    14.306935    -0.193066
O     -0.076242     8.225981    12.555588    -0.621349
O     -1.485582     9.832805    13.203114    -0.588404
O      0.121543     5.835257     0.007404    -0.786749
O      5.387708     1.388002     4.766651    -0.190518
O      3.407363    12.091413     3.729889    -0.193065
O      2.223160     5.964819     1.978542    -0.621350
O      0.813820     4.357995     2.626069    -0.588405
O      7.591456     5.835257    10.569642    -0.786754
O      2.325291     1.388002     5.810394    -0.190518
O      4.305635    12.091413     6.847156    -0.193065
O      5.489839     5.964819     8.598503    -0.621349
O      6.899179     4.357995     7.950977    -0.588404

The following XYZ coordinates are in angstroms. Other properties are in atomic units.
The sperically averaged electron density of each atom fit to a function of the form exp(a - br)
eigen_1, eigen_2 and eigen_3 are the three eigenvalues of traceless quadrupole moment tensor
  atom number  atomic symbol              X              Y              Z     net charge C6 coefficient C8 coefficient C10 coefficient fluctuating dipole atomic polarizability isotropic forcefield polarizability              a              b squared Pearson coefficient          <r^3>          <r^4>         wp_QDO          m_QDO          q_QDO       dipole_x       dipole_y       dipole_z         dipole            Qxy            Qxz            Qyz     Q(x^2-y^2)  Q(3z^2 - R^2)        eigen_1        eigen_2        eigen_3 static polarizability      alpha(xx)      alpha(xy)      alpha(xz)      alpha(yy)      alpha(yz)      alpha(zz) atomic spin moment
            1             Cu      -3.697589       9.456465      19.888019       0.295574     132.995567 0.24562495E+04  0.84960105E+05                                23.968671                           18.344065       0.059797       1.788116                    0.999570      59.413810     177.819971       0.344678       0.513748      -1.058123      -0.181994      -0.030537      -0.028866       0.186782       0.089731      -0.060060      -0.095817      -0.056278       0.152691      -0.120154      -0.052824       0.172978             30.841909      31.240334      15.110017      -9.589791      29.802252     -15.967842      31.483141          -0.000101
            2             Cu       4.397659       7.017209      20.055559       0.593393      95.163315 0.14649454E+04  0.44371981E+05                                18.875180                           13.858814       0.185560       1.914363                    0.997138      48.919841     135.429202       0.411298       0.491657      -1.073620       0.020466       0.068520       0.079478       0.106914      -0.022244       0.128766      -0.011518       0.004801      -0.107169      -0.139667       0.010328       0.129339             24.397272      18.891793       4.214417      10.883197      30.750675       0.069169      23.549347          -0.215964
            3             Cu       6.811785       9.456465      11.843118       0.295576     132.995141 0.24562397E+04  0.84959712E+05                                23.968682                           18.344077       0.059788       1.788115                    0.999570      59.413532     177.819311       0.344676       0.513750      -1.058122       0.181990      -0.030535       0.028863       0.186778      -0.089730      -0.060053       0.095813      -0.056276       0.152693      -0.120154      -0.052816       0.172971             30.841918      31.240328     -15.109997      -9.589787      29.802246      15.967855      31.483181          -0.000091
            4             Cu      -1.283463       7.017209      11.675577       0.593391      95.163488 0.14649477E+04  0.44372071E+05                                18.875205                           13.858826       0.185554       1.914361                    0.997138      48.919875     135.429355       0.411298       0.491657      -1.073620      -0.020465       0.068521      -0.079478       0.106914       0.022244       0.128764       0.011519       0.004806      -0.107163      -0.139663       0.010325       0.129338             24.397309      18.891796      -4.214396      10.883215      30.750717      -0.069135      23.549414          -0.215826
            5             Cu       9.111186       4.734335       1.266072       0.295578     132.992392 0.24561849E+04  0.84957327E+05                                23.968380                           18.343886       0.059784       1.788118                    0.999570      59.412879     177.816734       0.344678       0.513751      -1.058121       0.181983       0.030537       0.028858       0.186770       0.089722      -0.060048      -0.095804      -0.056279       0.152688      -0.120145      -0.052811       0.172956             30.841481      31.239883      15.109723      -9.589623      29.801776     -15.967590      31.482783          -0.000108
            6             Cu       1.015938       7.173591       1.098532       0.593397      95.162754 0.14649353E+04  0.44371597E+05                                18.875116                           13.858771       0.185553       1.914362                    0.997138      48.919658     135.428557       0.411299       0.491657      -1.073620      -0.020465      -0.068520      -0.079477       0.106914      -0.022245       0.128762      -0.011518       0.004808      -0.107164      -0.139662       0.010324       0.129337             24.397182      18.891688       4.214355      10.883159      30.750537       0.069136      23.549320          -0.215987
            7             Cu      -1.398188       4.734335       9.310973       0.295579     132.993713 0.24562066E+04  0.84958269E+05                                23.968519                           18.343953       0.059783       1.788116                    0.999570      59.413175     177.817850       0.344678       0.513750      -1.058122      -0.181984       0.030538      -0.028861       0.186772      -0.089725      -0.060049       0.095809      -0.056277       0.152685      -0.120148      -0.052814       0.172962             30.841715      31.240143     -15.109914      -9.589737      29.802057      15.967744      31.482946          -0.000092
            8             Cu       6.697060       7.173591       9.478514       0.593391      95.163700 0.14649516E+04  0.44372217E+05                                18.875228                           13.858841       0.185554       1.914360                    0.997138      48.919947     135.429597       0.411298       0.491657      -1.073620       0.020466      -0.068521       0.079477       0.106914       0.022244       0.128766       0.011519       0.004805      -0.107169      -0.139666       0.010326       0.129340             24.397339      18.891824      -4.214396      10.883232      30.750749      -0.069123      23.549444          -0.215819
            9              H       9.262644       8.883441       0.528852       0.350336       1.352487 0.12037888E+02  0.13415153E+03                                 2.242769                            2.207276      -1.860346       2.080081                    0.994565       3.638845      11.762515       0.362132       1.517729      -0.662814      -0.025895       0.013809       0.016523       0.033679      -0.009905      -0.008090       0.003670       0.018939       0.018502      -0.016789      -0.000761       0.017550              2.256667       2.250952      -0.208073      -0.113571       2.154068       0.242621       2.364981           0.001966
           10              H       5.205597       5.071792      17.892130       0.081319       1.421556 0.10742840E+02  0.11248627E+03                                 2.033287                            1.878903      -0.942584       2.416048                    0.997942       3.609815      10.126251       0.474684       1.232313      -0.722300       0.039552       0.013441      -0.015693       0.044624       0.004093      -0.013841       0.010586       0.014403      -0.015456      -0.021068       0.002836       0.018232              2.091340       2.688408       0.493110      -0.256053       1.860802      -0.007362       1.724810           0.000362
           11              H       0.513199       0.089402      17.627704       0.094920       1.326321 0.10738428E+02  0.11221408E+03                                 1.919249                            1.853047      -1.168595       2.309057                    0.995564       3.681125      10.251772       0.488805       1.199122      -0.728637      -0.018274       0.020745       0.021322       0.034913      -0.006943      -0.000605       0.005336       0.015785       0.003176      -0.012730       0.002048       0.010682              1.965358       1.771696      -0.040732      -0.301187       2.190691       0.219918       1.933686           0.000236
           12              H       1.664422      13.224407      17.435202       0.103180       1.267339 0.10201386E+02  0.10586559E+03                                 1.910478                            1.844226      -1.041237       2.377121                    0.996062       3.657514      10.348063       0.472074       1.250260      -0.716832       0.027858      -0.017898       0.017233       0.037328       0.002390       0.014101      -0.003046      -0.000689      -0.007507      -0.015857       0.002447       0.013411              1.963111       2.099176      -0.281241       0.138694       2.071356      -0.265491       1.718801           0.000203
           13              H      -0.030457      12.645422      19.032336       0.134696       1.060090 0.76468893E+01  0.73161654E+02                                 1.630209                            1.550272      -0.958615       2.431441                    0.998780       3.191198       8.412044       0.543182       1.178588      -0.734227       0.023400       0.016164       0.021215       0.035481       0.014631       0.005441       0.004405       0.006063       0.036441      -0.021015       0.003317       0.017698              1.665701       1.734531       0.423946       0.101273       1.687537       0.099616       1.575034          -0.000281
           14              H       3.071183       1.800813      15.772490       0.096488       1.315026 0.10830776E+02  0.11359186E+03                                 1.922876                            1.872562      -1.131848       2.324635                    0.996420       3.686677      10.336451       0.481032       1.214072      -0.725295       0.015856       0.018606      -0.025371       0.035232      -0.000625      -0.015296       0.001761      -0.008355      -0.003609      -0.017756       0.004457       0.013299              1.956813       1.728146       0.251014      -0.098768       2.072093      -0.198696       2.070200           0.000028
           15              H       3.335994       0.720893      16.889426       0.103113       1.284011 0.10295705E+02  0.10628255E+03                                 1.884429                            1.824018      -0.888770       2.450058                    0.998098       3.464326       9.536818       0.489628       1.211807      -0.727944       0.023773      -0.022552       0.018553       0.037656      -0.006333       0.002580      -0.004675       0.007324       0.025427      -0.011954       0.000616       0.011338              1.915146       1.938523      -0.326169       0.258252       2.123748      -0.105980       1.683168           0.000261
           16              H       4.396744       3.158872      16.938081       0.134157       1.082071 0.78544794E+01  0.75788084E+02                                 1.662603                            1.579651      -0.971158       2.423061                    0.998583       3.243379       8.636243       0.532827       1.191341      -0.730946       0.022057      -0.013224      -0.020209       0.032708       0.004253      -0.014246       0.011489       0.010057      -0.026494      -0.023158       0.005697       0.017461              1.689352       1.620930      -0.099970      -0.235082       1.733561       0.411277       1.713565          -0.000085
           17              H      -3.016781       9.815776      17.050197       0.097510       1.297713 0.93646441E+01  0.95694110E+02                                 1.986169                            1.806161      -0.994951       2.411981                    0.996991       3.587853      10.271121       0.458838       1.306330      -0.704797      -0.031999      -0.029256      -0.020715       0.048052       0.013190       0.004283       0.007891      -0.001099       0.024161      -0.017476       0.000107       0.017369              2.088322       2.364890       0.608931       0.370378       1.976242       0.229424       1.923833           0.000117
           18              H      -1.667284      11.098625      15.715374       0.146064       1.097165 0.79722833E+01  0.78815865E+02                                 1.801795                            1.683374      -1.385982       2.239841                    0.993406       3.635001      10.478001       0.464799       1.332937      -0.696243       0.000272      -0.004008      -0.032506       0.032753       0.009930       0.000518      -0.002437      -0.004824       0.018054      -0.013418       0.005043       0.008375              1.854565       1.638587       0.095282       0.043014       1.463733       0.165255       2.461373           0.001036
           19              H      -1.468097      11.373926      20.261388       0.079095       1.466463 0.10767593E+02  0.11355202E+03                                 2.109845                            1.901272      -1.203008       2.290107                    0.994647       3.843839      11.055363       0.461348       1.258929      -0.713759       0.006132       0.006257       0.045010       0.045854       0.015517       0.006273       0.008001       0.003541       0.035511      -0.021642       0.000767       0.020875              2.222282       1.674794       0.114260      -0.073402       1.642963      -0.058665       3.349088           0.002519
           20              H       1.005961       3.709475      19.013297       0.140826       1.133422 0.83184983E+01  0.81391134E+02                                 1.724010                            1.635482      -0.926604       2.452455                    0.998834       3.196115       8.558060       0.519154       1.205808      -0.729051      -0.031360      -0.005003       0.010751       0.033528       0.003233      -0.011781       0.010440       0.007005      -0.019943      -0.019432       0.005194       0.014238              1.745368       2.125743       0.243713      -0.203593       1.556021       0.036097       1.554341           0.000196
           21              H       1.922779       5.608204      19.880615       0.089946       1.443657 0.10935662E+02  0.11603760E+03                                 2.125817                            1.949002      -1.060024       2.374898                    0.995901       3.730297      10.842832       0.443141       1.302599      -0.706079      -0.033775       0.028164       0.024851       0.050513       0.000010      -0.018388       0.009433       0.012759      -0.039239      -0.025392       0.002086       0.023306              2.208735       2.056378      -0.319067      -0.441639       2.300449       0.544347       2.269378           0.000118
           22              H       2.666634      10.769398      17.407701       0.166956       0.988872 0.72135449E+01  0.69687246E+02                                 1.704963                            1.614870      -1.220512       2.315645                    0.996829       3.518531      10.088817       0.467675       1.355682      -0.691977       0.009534       0.005369      -0.002144       0.011150       0.002073      -0.001111       0.001357       0.001565      -0.002087      -0.003127       0.000555       0.002572              1.756017       1.523597       0.131719      -0.124727       2.084633      -0.484598       1.659821          -0.000187
           23              H       2.010101       9.367347      17.162314       0.185978       0.931014 0.69345189E+01  0.65314323E+02                                 1.560935                            1.527491      -0.871986       2.492418                    0.999837       3.056229       8.225783       0.515397       1.261747      -0.715513       0.000471      -0.010493      -0.004207       0.011315      -0.000451      -0.000962       0.003172      -0.008314      -0.006332      -0.003973      -0.002483       0.006456              1.563920       1.437463       0.133104       0.254403       1.550044       0.252706       1.704254           0.000045
           24              H       1.654941      10.184737      18.450598       0.175104       0.996903 0.73811162E+01  0.71024646E+02                                 1.660902                            1.594120      -1.040524       2.399373                    0.999169       3.290758       9.123499       0.493023       1.291075      -0.707300      -0.003720      -0.002115       0.010331       0.011182       0.002553      -0.001757       0.000278      -0.000732       0.012805      -0.004965       0.000247       0.004717              1.687855       1.982172      -0.265786      -0.388287       1.434690       0.070842       1.646702           0.000269
           25              H      -1.549645       8.883441      10.048193       0.350336       1.352516 0.12038233E+02  0.13415647E+03                                 2.242807                            2.207313      -1.860357       2.080074                    0.994564       3.638898      11.762772       0.362127       1.517736      -0.662813       0.025895       0.013808      -0.016523       0.033678       0.009903      -0.008089      -0.003669       0.018941       0.018506      -0.016789      -0.000760       0.017549              2.256706       2.250991       0.208079      -0.113574       2.154105      -0.242628       2.365023           0.001976
           26              H      -2.091401       5.071792      13.839006       0.081321       1.421535 0.10742644E+02  0.11248356E+03                                 2.033254                            1.878876      -0.942575       2.416053                    0.997942       3.609789      10.126105       0.474692       1.232300      -0.722302      -0.039552       0.013441       0.015693       0.044624      -0.004092      -0.013840      -0.010585       0.014404      -0.015459      -0.021067       0.002836       0.018231              2.091305       2.688358      -0.493097      -0.256046       1.860773       0.007362       1.724786           0.000365
           27              H       2.600996       0.089402      14.103432       0.094921       1.326304 0.10738220E+02  0.11221100E+03                                 1.919205                            1.853007      -1.168594       2.309057                    0.995564       3.681085      10.251511       0.488821       1.199093      -0.728643       0.018274       0.020745      -0.021323       0.034913       0.006944      -0.000605      -0.005336       0.015785       0.003176      -0.012730       0.002047       0.010683              1.965311       1.771658       0.040734      -0.301177       2.190634      -0.219911       1.933642           0.000244
           28              H       1.449773      13.224407      14.295935       0.103178       1.267341 0.10201409E+02  0.10586592E+03                                 1.910483                            1.844230      -1.041239       2.377120                    0.996062       3.657515      10.348079       0.472072       1.250263      -0.716831      -0.027858      -0.017898      -0.017233       0.037328      -0.002390       0.014101       0.003046      -0.000689      -0.007507      -0.015857       0.002447       0.013411              1.963117       2.099181       0.281241       0.138695       2.071362       0.265493       1.718807           0.000209
           29              H       3.144652      12.645422      12.698801       0.134694       1.060085 0.76468297E+01  0.73160813E+02                                 1.630192                            1.550256      -0.958622       2.431437                    0.998780       3.191185       8.411946       0.543191       1.178573      -0.734230      -0.023401       0.016164      -0.021215       0.035482      -0.014631       0.005441      -0.004406       0.006062       0.036441      -0.021015       0.003317       0.017698              1.665682       1.734512      -0.423939       0.101272       1.687518      -0.099616       1.575017          -0.000269
           30              H       0.043013       1.800813      15.958646       0.096486       1.315042 0.10830976E+02  0.11359476E+03                                 1.922913                            1.872597      -1.131850       2.324635                    0.996420       3.686712      10.336668       0.481020       1.214094      -0.725289      -0.015856       0.018606       0.025371       0.035232       0.000626      -0.015296      -0.001761      -0.008356      -0.003609      -0.017756       0.004457       0.013299              1.956852       1.728178      -0.251022      -0.098770       2.072135       0.198699       2.070242           0.000025
           31              H      -0.221799       0.720893      14.841710       0.103112       1.284000 0.10295573E+02  0.10628072E+03                                 1.884408                            1.823999      -0.888767       2.450059                    0.998098       3.464309       9.536713       0.489635       1.211797      -0.727947      -0.023773      -0.022552      -0.018553       0.037656       0.006334       0.002580       0.004675       0.007324       0.025427      -0.011954       0.000616       0.011338              1.915124       1.938500       0.326164       0.258248       2.123722       0.105980       1.683151           0.000269
           32              H      -1.282548       3.158872      14.793056       0.134156       1.082073 0.78544840E+01  0.75788074E+02                                 1.662598                            1.579646      -0.971163       2.423057                    0.998583       3.243379       8.636215       0.532831       1.191333      -0.730948      -0.022057      -0.013224       0.020209       0.032708      -0.004253      -0.014245      -0.011489       0.010058      -0.026496      -0.023157       0.005697       0.017460              1.689347       1.620924       0.099969      -0.235081       1.733556      -0.411276       1.713561          -0.000083
           33              H       6.130976       9.815776      14.680939       0.097510       1.297714 0.93646533E+01  0.95694216E+02                                 1.986169                            1.806161      -0.994952       2.411981                    0.996991       3.587855      10.271123       0.458838       1.306329      -0.704797       0.031999      -0.029256       0.020715       0.048052      -0.013190       0.004283      -0.007891      -0.001099       0.024161      -0.017476       0.000107       0.017369              2.088321       2.364889      -0.608931       0.370377       1.976242      -0.229422       1.923832           0.000118
           34              H       4.781480      11.098625      16.015762       0.146063       1.097165 0.79722851E+01  0.78815897E+02                                 1.801796                            1.683375      -1.385982       2.239841                    0.993406       3.635005      10.478018       0.464799       1.332938      -0.696242      -0.000272      -0.004008       0.032506       0.032753      -0.009930       0.000518       0.002437      -0.004824       0.018054      -0.013418       0.005043       0.008375              1.854566       1.638588      -0.095282       0.043014       1.463734      -0.165255       2.461375           0.001035
           35              H       4.582292      11.373926      11.469748       0.079097       1.466450 0.10767478E+02  0.11355039E+03                                 2.109824                            1.901255      -1.202999       2.290111                    0.994647       3.843815      11.055238       0.461353       1.258920      -0.713761      -0.006133       0.006257      -0.045010       0.045854      -0.015517       0.006273      -0.008001       0.003541       0.035511      -0.021642       0.000767       0.020875              2.222258       1.674779      -0.114258      -0.073399       1.642948       0.058663       3.349047           0.002531
           36              H       2.108235       3.709475      12.717840       0.140830       1.133375 0.83180390E+01  0.81385167E+02                                 1.723927                            1.635409      -0.926590       2.452461                    0.998834       3.196048       8.557683       0.519181       1.205766      -0.729060       0.031360      -0.005003      -0.010751       0.033527      -0.003234      -0.011781      -0.010439       0.007006      -0.019944      -0.019431       0.005193       0.014238              1.745283       2.125626      -0.243693      -0.203576       1.555950      -0.036094       1.554271           0.000206
           37              H       1.191417       5.608204      11.850522       0.089946       1.443664 0.10935721E+02  0.11603834E+03                                 2.125820                            1.949004      -1.060028       2.374895                    0.995901       3.730305      10.842847       0.443142       1.302595      -0.706080       0.033775       0.028164      -0.024851       0.050513      -0.000011      -0.018388      -0.009433       0.012759      -0.039240      -0.025392       0.002086       0.023306              2.208739       2.056383       0.319069      -0.441642       2.300452      -0.544348       2.269381           0.000123
           38              H       0.447561      10.769398      14.323435       0.166955       0.988874 0.72135632E+01  0.69687459E+02                                 1.704964                            1.614872      -1.220511       2.315645                    0.996829       3.518535      10.088828       0.467675       1.355681      -0.691977      -0.009534       0.005369       0.002144       0.011150      -0.002073      -0.001111      -0.001357       0.001565      -0.002087      -0.003127       0.000555       0.002572              1.756019       1.523599      -0.131720      -0.124727       2.084636       0.484599       1.659822          -0.000185
           39              H       1.104094       9.367347      14.568822       0.185977       0.931019 0.69345612E+01  0.65314818E+02                                 1.560940                            1.527495      -0.871992       2.492415                    0.999837       3.056239       8.225815       0.515397       1.261746      -0.715513      -0.000471      -0.010493       0.004207       0.011315       0.000451      -0.000962      -0.003172      -0.008314      -0.006331      -0.003973      -0.002483       0.006456              1.563925       1.437467      -0.133105       0.254404       1.550049      -0.252707       1.704259           0.000046
           40              H       1.459254      10.184737      13.280538       0.175103       0.996904 0.73811216E+01  0.71024726E+02                                 1.660905                            1.594123      -1.040526       2.399373                    0.999169       3.290759       9.123510       0.493022       1.291078      -0.707300       0.003720      -0.002115      -0.010331       0.011182      -0.002553      -0.001757      -0.000278      -0.000732       0.012805      -0.004965       0.000247       0.004717              1.687857       1.982175       0.265786      -0.388288       1.434692      -0.070842       1.646705           0.000274
           41              H      -3.849047       5.307359      20.625239       0.350333       1.352512 0.12038200E+02  0.13415610E+03                                 2.242812                            2.207317      -1.860362       2.080073                    0.994564       3.638893      11.762780       0.362125       1.517746      -0.662811       0.025895      -0.013809      -0.016523       0.033678      -0.009903      -0.008089       0.003669       0.018941       0.018505      -0.016789      -0.000760       0.017548              2.256711       2.250995      -0.208080      -0.113575       2.154109       0.242630       2.365029           0.001967
           42              H       0.208000       9.119008       3.261961       0.081321       1.421515 0.10742455E+02  0.11248103E+03                                 2.033232                            1.878857      -0.942563       2.416059                    0.997942       3.609760      10.125982       0.474696       1.232297      -0.722303      -0.039552      -0.013441       0.015693       0.044624       0.004092      -0.013840       0.010585       0.014403      -0.015458      -0.021066       0.002836       0.018231              2.091281       2.688323       0.493088      -0.256042       1.860753      -0.007362       1.724768           0.000362
           43              H       4.900398      14.101398       3.526387       0.094921       1.326310 0.10738282E+02  0.11221185E+03                                 1.919213                            1.853014      -1.168597       2.309055                    0.995564       3.681096      10.251563       0.488819       1.199096      -0.728643       0.018274      -0.020745      -0.021322       0.034913      -0.006944      -0.000605       0.005336       0.015785       0.003176      -0.012730       0.002047       0.010683              1.965320       1.771665      -0.040734      -0.301178       2.190645       0.219912       1.933650           0.000236
           44              H       3.749175       0.966393       3.718889       0.103178       1.267342 0.10201421E+02  0.10586610E+03                                 1.910486                            1.844233      -1.041238       2.377121                    0.996062       3.657517      10.348096       0.472071       1.250266      -0.716831      -0.027858       0.017898      -0.017233       0.037328       0.002390       0.014101      -0.003046      -0.000689      -0.007508      -0.015857       0.002447       0.013411              1.963120       2.099184      -0.281242       0.138695       2.071365      -0.265494       1.718810           0.000203
           45              H       5.444054       1.545378       2.121755       0.134695       1.060093 0.76469099E+01  0.73161836E+02                                 1.630206                            1.550269      -0.958624       2.431436                    0.998780       3.191198       8.412019       0.543186       1.178580      -0.734229      -0.023401      -0.016164      -0.021215       0.035482       0.014631       0.005441       0.004406       0.006062       0.036440      -0.021015       0.003317       0.017698              1.665697       1.734527       0.423945       0.101274       1.687533       0.099618       1.575032          -0.000281
           46              H       2.342414      12.389987       5.381601       0.096486       1.315036 0.10830903E+02  0.11359371E+03                                 1.922901                            1.872585      -1.131848       2.324636                    0.996420       3.686697      10.336585       0.481024       1.214087      -0.725291      -0.015856      -0.018606       0.025371       0.035232      -0.000625      -0.015296       0.001761      -0.008356      -0.003609      -0.017756       0.004457       0.013299              1.956839       1.728168       0.251020      -0.098770       2.072121      -0.198698       2.070227           0.000028
           47              H       2.077603      13.469907       4.264665       0.103111       1.283998 0.10295554E+02  0.10628042E+03                                 1.884403                            1.823994      -0.888769       2.450058                    0.998098       3.464306       9.536687       0.489637       1.211793      -0.727947      -0.023773       0.022552      -0.018553       0.037656      -0.006334       0.002581      -0.004675       0.007324       0.025427      -0.011954       0.000616       0.011338              1.915119       1.938494      -0.326162       0.258247       2.123716      -0.105980       1.683147           0.000261
           48              H       1.016853      11.031928       4.216010       0.134156       1.082070 0.78544500E+01  0.75787614E+02                                 1.662590                            1.579639      -0.971163       2.423058                    0.998583       3.243371       8.636168       0.532835       1.191327      -0.730949      -0.022057       0.013224       0.020209       0.032708       0.004253      -0.014245       0.011489       0.010058      -0.026495      -0.023157       0.005697       0.017460              1.689339       1.620918      -0.099969      -0.235080       1.733547       0.411273       1.713552          -0.000084
           49              H       8.430378       4.375024       4.103894       0.097511       1.297713 0.93646426E+01  0.95694058E+02                                 1.986166                            1.806159      -0.994951       2.411981                    0.996991       3.587849      10.271096       0.458839       1.306327      -0.704798       0.031999       0.029256       0.020715       0.048052       0.013190       0.004283       0.007891      -0.001099       0.024160      -0.017476       0.000107       0.017369              2.088318       2.364886       0.608929       0.370377       1.976239       0.229423       1.923830           0.000117
           50              H       7.080881       3.092175       5.438717       0.146064       1.097166 0.79722959E+01  0.78816052E+02                                 1.801799                            1.683377      -1.385984       2.239840                    0.993406       3.635008      10.478039       0.464798       1.332941      -0.696242      -0.000272       0.004008       0.032506       0.032753       0.009930       0.000518      -0.002437      -0.004824       0.018055      -0.013418       0.005043       0.008375              1.854569       1.638591       0.095282       0.043014       1.463736       0.165256       2.461378           0.001035
           51              H       6.881694       2.816874       0.892703       0.079098       1.466437 0.10767347E+02  0.11354849E+03                                 2.109797                            1.901233      -1.203001       2.290110                    0.994647       3.843788      11.055081       0.461360       1.258906      -0.713764      -0.006132      -0.006257      -0.045009       0.045854       0.015516       0.006272       0.008001       0.003540       0.035509      -0.021641       0.000768       0.020873              2.222229       1.674760       0.114255      -0.073399       1.642929      -0.058662       3.348999           0.002519
           52              H       4.407636      10.481325       2.140794       0.140830       1.133379 0.83180790E+01  0.81385714E+02                                 1.723937                            1.635418      -0.926589       2.452462                    0.998834       3.196054       8.557727       0.519177       1.205773      -0.729059       0.031360       0.005003      -0.010751       0.033527       0.003233      -0.011780       0.010439       0.007006      -0.019943      -0.019431       0.005193       0.014238              1.745292       2.125639       0.243695      -0.203578       1.555959       0.036094       1.554280           0.000195
           53              H       3.490818       8.582596       1.273476       0.089946       1.443667 0.10935755E+02  0.11603883E+03                                 2.125826                            1.949010      -1.060034       2.374893                    0.995901       3.730311      10.842884       0.443140       1.302598      -0.706079       0.033775      -0.028164      -0.024851       0.050513       0.000011      -0.018389       0.009433       0.012759      -0.039241      -0.025392       0.002087       0.023306              2.208745       2.056387      -0.319069      -0.441643       2.300459       0.544350       2.269389           0.000118
           54              H       2.746963       3.421402       3.746390       0.166955       0.988874 0.72135631E+01  0.69687468E+02                                 1.704965                            1.614873      -1.220510       2.315645                    0.996829       3.518535      10.088833       0.467674       1.355682      -0.691977      -0.009534      -0.005369       0.002144       0.011150       0.002073      -0.001111       0.001357       0.001565      -0.002087      -0.003127       0.000555       0.002572              1.756020       1.523599       0.131720      -0.124728       2.084637      -0.484600       1.659824          -0.000187
           55              H       3.403496       4.823453       3.991777       0.185975       0.931019 0.69345715E+01  0.65314945E+02                                 1.560942                            1.527497      -0.871993       2.492414                    0.999837       3.056239       8.225819       0.515396       1.261748      -0.715512      -0.000471       0.010493       0.004207       0.011315      -0.000451      -0.000962       0.003172      -0.008314      -0.006331      -0.003973      -0.002483       0.006456              1.563927       1.437469       0.133105       0.254405       1.550051       0.252708       1.704262           0.000045
           56              H       3.758656       4.006063       2.703493       0.175102       0.996908 0.73811676E+01  0.71025299E+02                                 1.660912                            1.594129      -1.040525       2.399372                    0.999169       3.290769       9.123554       0.493020       1.291080      -0.707299       0.003719       0.002115      -0.010331       0.011182       0.002553      -0.001757       0.000278      -0.000732       0.012804      -0.004964       0.000247       0.004717              1.687865       1.982185      -0.265788      -0.388291       1.434697       0.070843       1.646712           0.000270
           57              H       6.963242       5.307359      11.105898       0.350338       1.352521 0.12038277E+02  0.13415690E+03                                 2.242798                            2.207304      -1.860358       2.080071                    0.994565       3.638898      11.762714       0.362132       1.517718      -0.662816      -0.025895      -0.013808       0.016523       0.033678       0.009905      -0.008090      -0.003670       0.018940       0.018503      -0.016789      -0.000761       0.017550              2.256697       2.250981       0.208077      -0.113573       2.154095      -0.242626       2.365013           0.001974
           58              H       7.504998       9.119008       7.315085       0.081319       1.421529 0.10742580E+02  0.11248275E+03                                 2.033252                            1.878874      -0.942568       2.416057                    0.997942       3.609776      10.126072       0.474691       1.232305      -0.722302       0.039552      -0.013441      -0.015693       0.044624      -0.004092      -0.013840      -0.010585       0.014403      -0.015456      -0.021066       0.002835       0.018231              2.091303       2.688356      -0.493097      -0.256046       1.860771       0.007362       1.724784           0.000364
           59              H       2.812601      14.101398       7.050659       0.094920       1.326312 0.10738330E+02  0.11221271E+03                                 1.919234                            1.853033      -1.168592       2.309059                    0.995564       3.681107      10.251678       0.488810       1.199116      -0.728638      -0.018274      -0.020745       0.021323       0.034914       0.006943      -0.000605      -0.005336       0.015785       0.003177      -0.012730       0.002048       0.010682              1.965342       1.771683       0.040733      -0.301184       2.190671      -0.219915       1.933671           0.000244
           60              H       3.963824       0.966393       6.858156       0.103179       1.267339 0.10201390E+02  0.10586568E+03                                 1.910481                            1.844228      -1.041237       2.377121                    0.996062       3.657515      10.348076       0.472073       1.250262      -0.716831       0.027858       0.017898       0.017233       0.037328      -0.002390       0.014101       0.003046      -0.000689      -0.007507      -0.015857       0.002447       0.013410              1.963114       2.099179       0.281241       0.138694       2.071359       0.265492       1.718804           0.000208
           61              H       2.268945       1.545378       8.455290       0.134695       1.060085 0.76468480E+01  0.73161147E+02                                 1.630204                            1.550267      -0.958617       2.431441                    0.998780       3.191191       8.412014       0.543183       1.178587      -0.734227       0.023401      -0.016164       0.021215       0.035482      -0.014631       0.005442      -0.004406       0.006063       0.036441      -0.021015       0.003317       0.017698              1.665695       1.734525      -0.423943       0.101271       1.687531      -0.099615       1.575029          -0.000270
           62              H       5.370584      12.389987       5.195445       0.096487       1.315027 0.10830791E+02  0.11359207E+03                                 1.922879                            1.872565      -1.131846       2.324636                    0.996420       3.686680      10.336465       0.481031       1.214073      -0.725294       0.015856      -0.018606      -0.025371       0.035232       0.000625      -0.015296      -0.001761      -0.008356      -0.003609      -0.017756       0.004457       0.013299              1.956816       1.728148      -0.251015      -0.098768       2.072096       0.198697       2.070203           0.000025
           63              H       5.635396      13.469907       6.312381       0.103113       1.284020 0.10295795E+02  0.10628378E+03                                 1.884442                            1.824031      -0.888771       2.450057                    0.998098       3.464337       9.536880       0.489625       1.211813      -0.727943       0.023773       0.022552       0.018553       0.037656       0.006333       0.002580       0.004675       0.007324       0.025426      -0.011953       0.000616       0.011337              1.915160       1.938537       0.326173       0.258255       2.123763       0.105981       1.683179           0.000269
           64              H       6.696145      11.031928       6.361035       0.134156       1.082070 0.78544612E+01  0.75787816E+02                                 1.662597                            1.579645      -0.971155       2.423061                    0.998583       3.243375       8.636209       0.532830       1.191336      -0.730947       0.022057       0.013224      -0.020209       0.032707      -0.004253      -0.014245      -0.011489       0.010058      -0.026494      -0.023157       0.005697       0.017461              1.689346       1.620924       0.099969      -0.235081       1.733555      -0.411276       1.713560          -0.000083
           65              H      -0.717379       4.375024       6.473152       0.097510       1.297713 0.93646472E+01  0.95694144E+02                                 1.986169                            1.806161      -0.994952       2.411981                    0.996991       3.587854      10.271122       0.458838       1.306329      -0.704797      -0.031999       0.029256      -0.020715       0.048052      -0.013190       0.004283      -0.007891      -0.001099       0.024161      -0.017476       0.000107       0.017369              2.088321       2.364889      -0.608931       0.370377       1.976242      -0.229423       1.923832           0.000117
           66              H       0.632117       3.092175       5.138329       0.146063       1.097169 0.79723171E+01  0.78816289E+02                                 1.801800                            1.683378      -1.385986       2.239838                    0.993406       3.635010      10.478036       0.464799       1.332938      -0.696242       0.000272       0.004008      -0.032506       0.032753      -0.009931       0.000518       0.002437      -0.004824       0.018054      -0.013418       0.005043       0.008375              1.854570       1.638591      -0.095282       0.043014       1.463736      -0.165256       2.461381           0.001034
           67              H       0.831305       2.816874       9.684343       0.079095       1.466472 0.10767681E+02  0.11355325E+03                                 2.109860                            1.901285      -1.203009       2.290106                    0.994647       3.843855      11.055449       0.461345       1.258935      -0.713757       0.006132      -0.006256       0.045010       0.045854      -0.015518       0.006273      -0.008001       0.003542       0.035513      -0.021644       0.000768       0.020875              2.222298       1.674805      -0.114262      -0.073402       1.642973       0.058666       3.349117           0.002530
           68              H       3.305362      10.481325       8.436251       0.140826       1.133386 0.83181559E+01  0.81386764E+02                                 1.723957                            1.635436      -0.926586       2.452465                    0.998834       3.196061       8.557799       0.519168       1.205788      -0.729055      -0.031360       0.005003       0.010751       0.033527      -0.003233      -0.011780      -0.010439       0.007005      -0.019942      -0.019430       0.005193       0.014238              1.745314       2.125669      -0.243701      -0.203582       1.555976      -0.036095       1.554296           0.000207
           69              H       4.222180       8.582596       9.303569       0.089947       1.443663 0.10935713E+02  0.11603825E+03                                 2.125820                            1.949004      -1.060028       2.374896                    0.995901       3.730304      10.842849       0.443141       1.302596      -0.706079      -0.033775      -0.028164       0.024851       0.050513      -0.000011      -0.018389      -0.009433       0.012759      -0.039241      -0.025392       0.002086       0.023306              2.208738       2.056382       0.319068      -0.441641       2.300452      -0.544348       2.269381           0.000122
           70              H       4.966036       3.421402       6.830656       0.166956       0.988873 0.72135561E+01  0.69687387E+02                                 1.704964                            1.614872      -1.220512       2.315645                    0.996829       3.518535      10.088834       0.467674       1.355682      -0.691977       0.009534      -0.005369      -0.002144       0.011150      -0.002073      -0.001111      -0.001357       0.001565      -0.002087      -0.003127       0.000555       0.002572              1.756019       1.523599      -0.131719      -0.124727       2.084635       0.484599       1.659822          -0.000186
           71              H       4.309503       4.823453       6.585269       0.185979       0.931014 0.69345164E+01  0.65314291E+02                                 1.560935                            1.527490      -0.871986       2.492418                    0.999837       3.056230       8.225784       0.515398       1.261745      -0.715513       0.000471       0.010493      -0.004207       0.011315       0.000451      -0.000962      -0.003172      -0.008314      -0.006332      -0.003973      -0.002483       0.006456              1.563920       1.437462      -0.133104       0.254402       1.550044      -0.252705       1.704253           0.000045
           72              H       3.954343       4.006063       7.873553       0.175104       0.996903 0.73811193E+01  0.71024691E+02                                 1.660903                            1.594121      -1.040528       2.399372                    0.999169       3.290760       9.123509       0.493023       1.291076      -0.707300      -0.003720       0.002115       0.010331       0.011182      -0.002553      -0.001757      -0.000278      -0.000732       0.012805      -0.004965       0.000248       0.004717              1.687856       1.982173       0.265786      -0.388288       1.434690      -0.070842       1.646704           0.000273
           73              C       4.354641       4.779461      18.131171       0.085892      28.072963 0.33626857E+03  0.74883744E+04                                 8.234930                            6.246737       0.052994       2.018481                    0.999714      27.113964      78.379267       0.632053       0.435162      -1.042091      -0.049560       0.003595       0.013816       0.051575      -0.004742      -0.012935      -0.020212       0.048700       0.003177      -0.037719       0.007677       0.030042              9.516264       8.879499       2.600842      -0.404109      11.315080       4.379094       8.354213           0.005920
           74              C      -0.716029      12.047989      17.234873       0.292186      31.411383 0.33601379E+03  0.74080429E+04                                 8.890978                            6.265494       0.072643       2.049127                    0.999608      24.490091      68.212641       0.634125       0.438112      -1.050618       0.031871       0.018951      -0.029985       0.047687       0.028323      -0.015278      -0.011260       0.007007      -0.022527      -0.025034      -0.014812       0.039846             11.397486      12.151149       6.983507      -2.442114      11.291773      -2.404547      10.749536           0.033799
           75              C       0.962258      13.715408      16.980600      -0.081953      28.066667 0.37787766E+03  0.86640370E+04                                 8.322079                            6.563791      -0.432170       1.864123                    0.996530      28.776754      84.409053       0.624809       0.427553      -1.046694      -0.046031      -0.038804      -0.064234       0.088038       0.040391       0.023762       0.009393       0.009794      -0.030257      -0.039077      -0.015666       0.054742             10.451470       9.915728       4.231409      -1.939501      13.427269      -2.457144       8.011414           0.000411
           76              C      -0.647716      12.094819      18.606292      -0.288869      35.934472 0.46979061E+03  0.11259796E+05                                 9.428583                            7.196143       0.135361       1.999389                    0.999823      31.080885      90.189971       0.618235       0.413358      -1.066268       0.000965      -0.016710       0.028455       0.033013       0.035027       0.025997       0.018367       0.013107      -0.000300      -0.035867      -0.018374       0.054241             11.121818      10.940974       5.145897      -3.210770       9.547567      -2.823179      12.876914           0.000518
           77              C       2.653471       1.264400      16.464229      -0.077028      26.835333 0.37016215E+03  0.84253421E+04                                 8.002699                            6.449190      -0.370659       1.884214                    0.997203      28.392178      82.396576       0.638647       0.421356      -1.052782      -0.061266       0.032035       0.050134       0.085400      -0.011628      -0.027429       0.038215      -0.016994       0.039647      -0.037550      -0.019873       0.057423              9.835317       7.367379       1.652918       1.276005      13.313134       3.764426       8.825438           0.000184
           78              C       3.878913       3.634264      17.546895      -0.305570      36.696246 0.48372504E+03  0.11696233E+05                                 9.597333                            7.342203       0.128945       1.993175                    0.999774      31.586037      92.509477       0.606140       0.417913      -1.061767       0.017186       0.024791      -0.002654       0.030282      -0.010741      -0.038701       0.033531      -0.001313      -0.029975      -0.050042      -0.005550       0.055593             11.236425      10.542341       4.259776       0.511698      14.180836       5.299641       8.986099          -0.000167
           79              C       3.485554       9.309165      18.559542       0.717497      21.325994 0.22393654E+03  0.45190457E+04                                 7.202004                            5.377558      -0.057426       2.056064                    0.999552      21.006336      58.400136       0.626769       0.484258      -1.011436       0.003473      -0.009227       0.006925       0.012048      -0.027965      -0.007189       0.055097      -0.024753       0.160626      -0.064462      -0.023050       0.087513              8.436871       9.907230      -0.417870       1.980411       8.906482      -3.406286       6.496902           0.001096
           80              C      -2.421946      10.407533      17.450433       0.102969      27.653971 0.32794015E+03  0.72454697E+04                                 8.162874                            6.155258       0.107436       2.050390                    0.999492      26.393269      75.592605       0.639889       0.433241      -1.044943       0.010104       0.018573       0.047679       0.052157      -0.013751       0.012466       0.027258       0.017514      -0.064129      -0.044453       0.017238       0.027214              9.549562       9.724421       4.122890      -1.184575       7.476559      -1.237776      11.447706           0.003010
           81              C      -1.614443      11.169579      16.642135      -0.266385      37.995133 0.48330677E+03  0.11693158E+05                                 9.870139                            7.358316      -0.032638       1.953290                    0.998568      31.059813      91.239255       0.602604       0.420112      -1.059507       0.001189      -0.013359       0.004494       0.014144      -0.004948      -0.011640       0.001594      -0.007900       0.087314      -0.022840      -0.009127       0.031967             11.813480      13.041834       6.255124      -1.216849      10.272772      -0.654807      12.125835           0.012613
           82              C       2.619369       3.202864      17.883034       0.300278      32.126583 0.33483391E+03  0.73780343E+04                                 9.042655                            6.264251       0.085260       2.051524                    0.999478      24.500820      68.299406       0.632492       0.439481      -1.049444      -0.020055      -0.031551      -0.017655       0.041345       0.007196       0.006572       0.027987      -0.048582      -0.009944      -0.024779      -0.019486       0.044265             11.814111       9.028617       3.770306       0.741795      16.166534       7.322976      10.247181           0.006182
           83              C      -1.503549      11.317163      19.332935       0.065669      30.212290 0.35373016E+03  0.79806622E+04                                 8.672439                            6.409396      -0.019831       1.985626                    0.999773      27.756385      80.864194       0.623370       0.435505      -1.041480      -0.015582      -0.018554      -0.051013       0.056475      -0.016058       0.026491       0.021668       0.021315       0.073013      -0.046274       0.003619       0.042656             10.245726      10.200565       4.806736      -1.805773       8.529481      -1.523487      12.007131           0.039583
           84              C       1.869473       3.963490      18.776371      -0.281494      36.729987 0.46810438E+03  0.11207952E+05                                 9.547028                            7.166282       0.095823       1.987374                    0.999861      30.967985      89.781296       0.621794       0.411411      -1.067656      -0.007852       0.014947       0.005726       0.017828       0.012540      -0.025280      -0.006254       0.032909      -0.057582      -0.030513      -0.010902       0.041414             11.396129       9.470150       2.384953      -0.418264      14.193507       6.159846      10.524730           0.000772
           85              C       2.430718       5.093078      19.298877       0.093864      27.912317 0.34288126E+03  0.76872207E+04                                 8.262398                            6.336762      -0.128068       1.961012                    0.999430      27.347785      79.806497       0.622097       0.439160      -1.037775       0.029903       0.010106      -0.041581       0.052204      -0.031140      -0.026907      -0.022444       0.014544      -0.019194      -0.053871       0.016717       0.037154              9.587419       9.492548       2.754098      -0.315766      11.539934       3.831065       7.729776           0.002083
           86              C       2.352843       9.967618      17.828668      -0.630044      30.848898 0.47808219E+03  0.11495330E+05                                 8.295570                            6.971828       0.289243       2.037515                    0.998132      33.417591      96.756611       0.668136       0.381261      -1.089305       0.021817      -0.019911       0.016072       0.033627       0.009721      -0.011779       0.002388      -0.015687       0.000104      -0.019545       0.006034       0.013511              9.287449      10.716659      -2.540591       2.121514       8.669834      -2.248295       8.475854          -0.001557
           87              C      -1.240445       4.779461      13.599965       0.085892      28.073018 0.33626940E+03  0.74883979E+04                                 8.234950                            6.246755       0.052981       2.018476                    0.999714      27.113977      78.379350       0.632050       0.435164      -1.042090       0.049559       0.003597      -0.013814       0.051574       0.004745      -0.012933       0.020215       0.048701       0.003175      -0.037722       0.007682       0.030040              9.516288       8.879491      -2.600831      -0.404106      11.315121      -4.379127       8.354253           0.005951
           88              C       3.830225      12.047989      14.496264       0.292186      31.411409 0.33601442E+03  0.74080575E+04                                 8.890973                            6.265493       0.072638       2.049125                    0.999608      24.490101      68.212594       0.634126       0.438111      -1.050619      -0.031872       0.018950       0.029985       0.047687      -0.028323      -0.015278       0.011260       0.007008      -0.022527      -0.025035      -0.014812       0.039847             11.397476      12.151149      -6.983503      -2.442108      11.291762       2.404539      10.749516           0.033814
           89              C       2.151937      13.715408      14.750536      -0.081953      28.066670 0.37787779E+03  0.86640366E+04                                 8.322076                            6.563791      -0.432172       1.864122                    0.996530      28.776721      84.408815       0.624810       0.427552      -1.046694       0.046031      -0.038804       0.064233       0.088037      -0.040391       0.023762      -0.009393       0.009794      -0.030256      -0.039077      -0.015665       0.054742             10.451463       9.915722      -4.231407      -1.939489      13.427257       2.457152       8.011409           0.000418
           90              C       3.761911      12.094819      13.124844      -0.288866      35.934232 0.46978774E+03  0.11259700E+05                                 9.428509                            7.196100       0.135364       1.999390                    0.999823      31.080791      90.189316       0.618240       0.413356      -1.066271      -0.000966      -0.016712      -0.028456       0.033014      -0.035026       0.025997      -0.018369       0.013105      -0.000303      -0.035865      -0.018375       0.054240             11.121717      10.940875      -5.145834      -3.210726       9.547477       2.823138      12.876800           0.000537
           91              C       0.460725       1.264400      15.266907      -0.077026      26.835275 0.37016114E+03  0.84253141E+04                                 8.002687                            6.449180      -0.370657       1.884216                    0.997203      28.392138      82.396457       0.638648       0.421356      -1.052782       0.061266       0.032035      -0.050134       0.085400       0.011628      -0.027429      -0.038215      -0.016995       0.039648      -0.037549      -0.019874       0.057423              9.835303       7.367359      -1.652922       1.275992      13.313113      -3.764420       8.825435           0.000188
           92              C      -0.764718       3.634264      14.184241      -0.305568      36.696130 0.48372344E+03  0.11696182E+05                                 9.597304                            7.342186       0.128937       1.993173                    0.999774      31.585987      92.509217       0.606142       0.417912      -1.061767      -0.017184       0.024791       0.002656       0.030282       0.010743      -0.038699      -0.033530      -0.001312      -0.029982      -0.050040      -0.005551       0.055591             11.236388      10.542279      -4.259740       0.511698      14.180794      -5.299641       8.986090          -0.000159
           93              C      -0.371358       9.309165      13.171595       0.717496      21.326006 0.22393663E+03  0.45190489E+04                                 7.202013                            5.377563      -0.057426       2.056064                    0.999552      21.006339      58.400187       0.626768       0.484258      -1.011436      -0.003473      -0.009227      -0.006925       0.012048       0.027965      -0.007189      -0.055097      -0.024753       0.160626      -0.064463      -0.023050       0.087513              8.436884       9.907242       0.417881       1.980422       8.906494       3.406294       6.496915           0.001101
           94              C       5.536141      10.407533      14.280704       0.102968      27.654032 0.32794094E+03  0.72454910E+04                                 8.162884                            6.155264       0.107432       2.050387                    0.999492      26.393307      75.592719       0.639889       0.433240      -1.044943      -0.010104       0.018573      -0.047679       0.052157       0.013751       0.012466      -0.027259       0.017514      -0.064130      -0.044453       0.017239       0.027214              9.549577       9.724434      -4.122897      -1.184595       7.476571       1.237792      11.447726           0.003013
           95              C       4.728639      11.169579      15.089002      -0.266386      37.995187 0.48330743E+03  0.11693179E+05                                 9.870146                            7.358320      -0.032641       1.953288                    0.998568      31.059865      91.239437       0.602604       0.420112      -1.059507      -0.001189      -0.013359      -0.004495       0.014145       0.004948      -0.011640      -0.001594      -0.007899       0.087317      -0.022840      -0.009128       0.031968             11.813490      13.041852      -6.255132      -1.216859      10.272781       0.654818      12.125839           0.012617
           96              C       0.494827       3.202864      13.848103       0.300279      32.126586 0.33483397E+03  0.73780358E+04                                 9.042657                            6.264252       0.085252       2.051521                    0.999478      24.500810      68.299377       0.632491       0.439481      -1.049444       0.020054      -0.031552       0.017655       0.041345      -0.007196       0.006571      -0.027986      -0.048584      -0.009941      -0.024779      -0.019486       0.044265             11.814118       9.028598      -3.770318       0.741820      16.166557      -7.322998      10.247199           0.006197
           97              C       4.617745      11.317163      12.398201       0.065669      30.212225 0.35372993E+03  0.79806492E+04                                 8.672403                            6.409380      -0.019825       1.985627                    0.999773      27.756349      80.863842       0.623373       0.435503      -1.041482       0.015581      -0.018555       0.051013       0.056475       0.016058       0.026491      -0.021668       0.021315       0.073012      -0.046274       0.003618       0.042656             10.245674      10.200516      -4.806704      -1.805751       8.529439       1.523467      12.007067           0.039619
           98              C       1.244722       3.963490      12.954765      -0.281493      36.730054 0.46810594E+03  0.11207992E+05                                 9.547043                            7.166303       0.095824       1.987374                    0.999861      30.967948      89.781035       0.621792       0.411412      -1.067656       0.007852       0.014946      -0.005728       0.017828      -0.012540      -0.025280       0.006258       0.032909      -0.057578      -0.030512      -0.010903       0.041415             11.396150       9.470100      -2.384938      -0.418240      14.193564      -6.159894      10.524785           0.000797
           99              C       0.683477       5.093078      12.432259       0.093864      27.912329 0.34288162E+03  0.76872318E+04                                 8.262399                            6.336767      -0.128079       1.961009                    0.999430      27.347821      79.806647       0.622097       0.439160      -1.037774      -0.029903       0.010106       0.041581       0.052204       0.031138      -0.026907       0.022444       0.014543      -0.019194      -0.053871       0.016718       0.037153              9.587415       9.492534      -2.754066      -0.315782      11.539920      -3.831066       7.729791           0.002086
          100              C       0.761353       9.967618      13.902469      -0.630045      30.848898 0.47808220E+03  0.11495332E+05                                 8.295574                            6.971830       0.289242       2.037514                    0.998132      33.417623      96.756768       0.668136       0.381261      -1.089305      -0.021818      -0.019911      -0.016072       0.033627      -0.009721      -0.011779      -0.002389      -0.015688       0.000105      -0.019545       0.006035       0.013510              9.287455      10.716657       2.540588       2.121514       8.669843       2.248297       8.475864          -0.001549
          101              C       1.058956       9.411339       3.022920       0.085891      28.072955 0.33626890E+03  0.74883835E+04                                 8.234945                            6.246758       0.052979       2.018477                    0.999714      27.113906      78.379105       0.632049       0.435165      -1.042090       0.049559      -0.003597      -0.013813       0.051573      -0.004745      -0.012931      -0.020218       0.048700       0.003179      -0.037724       0.007686       0.030038              9.516278       8.879476       2.600823      -0.404106      11.315107       4.379121       8.354251           0.005927
          102              C       6.129626       2.142811       3.919218       0.292186      31.411371 0.33601395E+03  0.74080444E+04                                 8.890962                            6.265487       0.072639       2.049125                    0.999608      24.490097      68.212567       0.634127       0.438110      -1.050619      -0.031872      -0.018950       0.029985       0.047687       0.028323      -0.015278      -0.011260       0.007008      -0.022527      -0.025035      -0.014812       0.039847             11.397454      12.151119       6.983481      -2.442094      11.291736      -2.404526      10.749508           0.033790
          103              C       4.451339       0.475392       4.173491      -0.081953      28.066680 0.37787801E+03  0.86640440E+04                                 8.322079                            6.563794      -0.432172       1.864122                    0.996530      28.776739      84.408915       0.624809       0.427553      -1.046694       0.046031       0.038804       0.064234       0.088037       0.040391       0.023762       0.009394       0.009794      -0.030257      -0.039077      -0.015666       0.054742             10.451462       9.915721       4.231402      -1.939490      13.427251      -2.457150       8.011413           0.000411
          104              C       6.061313       2.095981       2.547799      -0.288866      35.934216 0.46978751E+03  0.11259693E+05                                 9.428501                            7.196095       0.135363       1.999389                    0.999823      31.080810      90.189378       0.618241       0.413355      -1.066271      -0.000967       0.016712      -0.028456       0.033014       0.035025       0.025995       0.018369       0.013106      -0.000305      -0.035863      -0.018376       0.054239             11.121700      10.940850       5.145820      -3.210703       9.547459      -2.823117      12.876790           0.000518
          105              C       2.760126      12.926400       4.689862      -0.077026      26.835265 0.37016110E+03  0.84253115E+04                                 8.002685                            6.449180      -0.370656       1.884216                    0.997203      28.392121      82.396351       0.638648       0.421356      -1.052782       0.061266      -0.032035      -0.050134       0.085400      -0.011628      -0.027429       0.038215      -0.016995       0.039648      -0.037549      -0.019874       0.057423              9.835296       7.367356       1.652919       1.275992      13.313100       3.764419       8.825433           0.000185
          106              C       1.534684      10.556536       3.607196      -0.305567      36.695957 0.48372105E+03  0.11696107E+05                                 9.597270                            7.342165       0.128939       1.993174                    0.999774      31.585900      92.508839       0.606143       0.417912      -1.061768      -0.017184      -0.024792       0.002656       0.030282      -0.010742      -0.038698       0.033529      -0.001313      -0.029980      -0.050039      -0.005550       0.055589             11.236339      10.542246       4.259713       0.511683      14.180720       5.299605       8.986052          -0.000168
          107              C       1.928043       4.881635       2.594549       0.717495      21.325991 0.22393649E+03  0.45190449E+04                                 7.202008                            5.377561      -0.057425       2.056065                    0.999552      21.006330      58.400143       0.626768       0.484258      -1.011436      -0.003472       0.009227      -0.006925       0.012048      -0.027965      -0.007189       0.055097      -0.024753       0.160626      -0.064462      -0.023051       0.087513              8.436877       9.907231      -0.417872       1.980414       8.906488      -3.406293       6.496912           0.001097
          108              C       7.835543       3.783267       3.703658       0.102969      27.653982 0.32794036E+03  0.72454734E+04                                 8.162870                            6.155256       0.107436       2.050389                    0.999492      26.393269      75.592524       0.639890       0.433240      -1.044944      -0.010104      -0.018573      -0.047679       0.052157      -0.013751       0.012466       0.027258       0.017513      -0.064130      -0.044453       0.017239       0.027214              9.549556       9.724415       4.122885      -1.184581       7.476552      -1.237780      11.447702           0.003009
          109              C       7.028040       3.021221       4.511956      -0.266386      37.995236 0.48330848E+03  0.11693210E+05                                 9.870156                            7.358329      -0.032645       1.953287                    0.998568      31.059876      91.239490       0.602603       0.420112      -1.059507      -0.001189       0.013359      -0.004494       0.014145      -0.004947      -0.011640       0.001594      -0.007899       0.087316      -0.022840      -0.009128       0.031968             11.813499      13.041866       6.255138      -1.216847      10.272788      -0.654805      12.125842           0.012610
          110              C       2.794228      10.987936       3.271057       0.300280      32.126497 0.33483299E+03  0.73780092E+04                                 9.042645                            6.264246       0.085250       2.051521                    0.999478      24.500769      68.299252       0.632491       0.439482      -1.049444       0.020054       0.031552       0.017656       0.041345       0.007195       0.006572       0.027985      -0.048584      -0.009938      -0.024780      -0.019483       0.044263             11.814098       9.028586       3.770302       0.741809      16.166524       7.322980      10.247183           0.006184
          111              C       6.917146       2.873637       1.821156       0.065670      30.212086 0.35372816E+03  0.79805924E+04                                 8.672353                            6.409349      -0.019811       1.985632                    0.999773      27.756257      80.863255       0.623377       0.435501      -1.041485       0.015581       0.018555       0.051013       0.056475      -0.016058       0.026489       0.021669       0.021313       0.073011      -0.046273       0.003620       0.042653             10.245609      10.200451       4.806670      -1.805739       8.529387      -1.523457      12.006988           0.039575
          112              C       3.544124      10.227310       2.377720      -0.281493      36.730014 0.46810522E+03  0.11207974E+05                                 9.547044                            7.166302       0.095818       1.987373                    0.999861      30.967932      89.781051       0.621791       0.411413      -1.067655       0.007853      -0.014946      -0.005728       0.017829       0.012539      -0.025279      -0.006258       0.032909      -0.057576      -0.030511      -0.010903       0.041413             11.396150       9.470102       2.384935      -0.418245      14.193563       6.159893      10.524785           0.000772
          113              C       2.982879       9.097722       1.855214       0.093864      27.912376 0.34288239E+03  0.76872547E+04                                 8.262413                            6.336778      -0.128090       1.961005                    0.999430      27.347848      79.806802       0.622095       0.439160      -1.037774      -0.029902      -0.010106       0.041582       0.052205      -0.031138      -0.026908      -0.022445       0.014543      -0.019199      -0.053871       0.016718       0.037154              9.587433       9.492543       2.754075      -0.315775      11.539949       3.831080       7.729808           0.002084
          114              C       3.060754       4.223182       3.325423      -0.630044      30.848865 0.47808153E+03  0.11495313E+05                                 8.295567                            6.971825       0.289245       2.037516                    0.998132      33.417589      96.756661       0.668136       0.381261      -1.089305      -0.021818       0.019911      -0.016072       0.033627       0.009721      -0.011779       0.002388      -0.015688       0.000104      -0.019545       0.006034       0.013511              9.287446      10.716645      -2.540585       2.121509       8.669833      -2.248296       8.475861          -0.001556
          115              C       6.654042       9.411339       7.554126       0.085895      28.072807 0.33626639E+03  0.74883138E+04                                 8.234913                            6.246729       0.052991       2.018482                    0.999714      27.113827      78.378810       0.632051       0.435164      -1.042090      -0.049557      -0.003595       0.013816       0.051572       0.004745      -0.012931       0.020217       0.048700       0.003182      -0.037724       0.007686       0.030038              9.516242       8.879455      -2.600818      -0.404107      11.315062      -4.379098       8.354209           0.005940
          116              C       1.583372       2.142811       6.657827       0.292186      31.411448 0.33601475E+03  0.74080689E+04                                 8.890986                            6.265500       0.072645       2.049127                    0.999608      24.490125      68.212744       0.634125       0.438111      -1.050619       0.031871      -0.018950      -0.029986       0.047687      -0.028325      -0.015278       0.011260       0.007007      -0.022523      -0.025037      -0.014811       0.039848             11.397494      12.151164      -6.983512      -2.442112      11.291777       2.404543      10.749542           0.033801
          117              C       3.261660       0.475392       6.403555      -0.081952      28.066624 0.37787709E+03  0.86640191E+04                                 8.322068                            6.563784      -0.432170       1.864123                    0.996530      28.776718      84.408879       0.624810       0.427552      -1.046694      -0.046031       0.038804      -0.064234       0.088037      -0.040391       0.023762      -0.009394       0.009794      -0.030255      -0.039077      -0.015665       0.054742             10.451452       9.915713      -4.231399      -1.939494      13.427240       2.457141       8.011403           0.000418
          118              C       1.651686       2.095981       8.029247      -0.288870      35.934619 0.46979330E+03  0.11259879E+05                                 9.428616                            7.196169       0.135355       1.999386                    0.999823      31.080964      90.190314       0.618233       0.413359      -1.066268       0.000966       0.016710       0.028456       0.033013      -0.035028       0.025999      -0.018368       0.013106      -0.000301      -0.035868      -0.018375       0.054243             11.121856      10.941011      -5.145910      -3.210789       9.547594       2.823194      12.876964           0.000536
          119              C       4.952872      12.926400       5.887184      -0.077028      26.835301 0.37016165E+03  0.84253280E+04                                 8.002690                            6.449183      -0.370655       1.884216                    0.997203      28.392163      82.396520       0.638648       0.421356      -1.052782      -0.061266      -0.032035       0.050134       0.085400       0.011628      -0.027429      -0.038215      -0.016995       0.039647      -0.037550      -0.019873       0.057423              9.835302       7.367371      -1.652909       1.276002      13.313111      -3.764413       8.825423           0.000188
          120              C       6.178315      10.556536       6.969850      -0.305570      36.696120 0.48372343E+03  0.11696183E+05                                 9.597311                            7.342192       0.128945       1.993176                    0.999774      31.585959      92.509171       0.606141       0.417913      -1.061767       0.017185      -0.024790      -0.002654       0.030281       0.010740      -0.038699      -0.033531      -0.001312      -0.029978      -0.050041      -0.005549       0.055590             11.236395      10.542289      -4.259744       0.511695      14.180804      -5.299639       8.986092          -0.000159
          121              C       5.784955       4.881635       7.982496       0.717498      21.326021 0.22393683E+03  0.45190532E+04                                 7.202011                            5.377562      -0.057427       2.056063                    0.999552      21.006349      58.400190       0.626769       0.484258      -1.011436       0.003473       0.009227       0.006925       0.012048       0.027965      -0.007189      -0.055097      -0.024753       0.160625      -0.064462      -0.023050       0.087513              8.436881       9.907239       0.417880       1.980421       8.906492       3.406293       6.496912           0.001099
          122              C      -0.122544       3.783267       6.873387       0.102967      27.654060 0.32794137E+03  0.72455035E+04                                 8.162892                            6.155269       0.107435       2.050388                    0.999492      26.393324      75.592800       0.639889       0.433241      -1.044943       0.010105      -0.018573       0.047679       0.052157       0.013751       0.012466      -0.027259       0.017513      -0.064131      -0.044453       0.017239       0.027214              9.549585       9.724443      -4.122901      -1.184589       7.476576       1.237787      11.447735           0.003012
          123              C       0.684958       3.021221       6.065089      -0.266385      37.995202 0.48330768E+03  0.11693187E+05                                 9.870150                            7.358322      -0.032640       1.953288                    0.998568      31.059882      91.239522       0.602604       0.420112      -1.059507       0.001190       0.013358       0.004495       0.014145       0.004947      -0.011641      -0.001594      -0.007900       0.087319      -0.022840      -0.009129       0.031969             11.813492      13.041847      -6.255128      -1.216850      10.272778       0.654808      12.125851           0.012613
          124              C       4.918770      10.987936       7.305988       0.300279      32.126512 0.33483319E+03  0.73780145E+04                                 9.042647                            6.264248       0.085261       2.051525                    0.999478      24.500769      68.299244       0.632491       0.439482      -1.049444      -0.020054       0.031552      -0.017656       0.041345      -0.007195       0.006572      -0.027986      -0.048582      -0.009941      -0.024779      -0.019485       0.044264             11.814102       9.028591      -3.770307       0.741809      16.166536      -7.322981      10.247178           0.006193
          125              C       0.795852       2.873637       8.755890       0.065668      30.212383 0.35373163E+03  0.79807035E+04                                 8.672451                            6.409404      -0.019822       1.985628                    0.999773      27.756457      80.864447       0.623370       0.435505      -1.041481      -0.015582       0.018555      -0.051014       0.056476       0.016052       0.026491      -0.021667       0.021317       0.073022      -0.046270       0.003612       0.042658             10.245739      10.200574      -4.806736      -1.805770       8.529484       1.523484      12.007159           0.039602
          126              C       4.168875      10.227310       8.199326      -0.281492      36.729816 0.46810215E+03  0.11207880E+05                                 9.547003                            7.166271       0.095830       1.987378                    0.999861      30.967826      89.780634       0.621793       0.411412      -1.067656      -0.007854      -0.014946       0.005728       0.017829      -0.012539      -0.025278       0.006258       0.032908      -0.057576      -0.030510      -0.010903       0.041413             11.396099       9.470086      -2.384936      -0.418246      14.193492      -6.159850      10.524721           0.000794
          127              C       4.730120       9.097722       8.721832       0.093863      27.912317 0.34288144E+03  0.76872262E+04                                 8.262396                            6.336764      -0.128079       1.961009                    0.999430      27.347805      79.806572       0.622097       0.439160      -1.037774       0.029903      -0.010106      -0.041581       0.052204       0.031138      -0.026907       0.022445       0.014545      -0.019199      -0.053871       0.016717       0.037153              9.587413       9.492536      -2.754077      -0.315775      11.539922      -3.831064       7.729782           0.002085
          128              C       4.652244       4.223182       7.251622      -0.630045      30.848916 0.47808258E+03  0.11495343E+05                                 8.295575                            6.971832       0.289242       2.037514                    0.998132      33.417626      96.756760       0.668136       0.381261      -1.089305       0.021817       0.019911       0.016072       0.033627      -0.009721      -0.011779      -0.002388      -0.015687       0.000103      -0.019545       0.006034       0.013511              9.287457      10.716663       2.540593       2.121515       8.669845       2.248298       8.475862          -0.001551
          129              C       1.557098       0.376056      15.865568       0.086687      34.226344 0.42062165E+03  0.98437714E+04                                 9.924452                            7.339453      -0.729637       1.802833                    0.996405      26.706716      77.533018       0.544966       0.480250      -1.023139       0.000000      -0.003209       0.000000       0.003209       0.000000       0.003750       0.000000       0.016646       0.022958      -0.012149       0.002006       0.010143             13.301244      10.398136      -0.000003      -0.442766      18.513711       0.000002      10.991886          -0.000049
          130              C       3.856499      13.814744       5.288523       0.086686      34.226344 0.42062183E+03  0.98437765E+04                                 9.924450                            7.339454      -0.729637       1.802833                    0.996405      26.706717      77.533013       0.544966       0.480249      -1.023139       0.000000       0.003209       0.000000       0.003209       0.000000       0.003750      -0.000000       0.016646       0.022958      -0.012149       0.002006       0.010143             13.301236      10.398132      -0.000006      -0.442765      18.513693       0.000004      10.991884          -0.000049
          131              N       3.671941       5.494678      19.014778      -0.238971      40.152704 0.55412113E+03  0.13701754E+05                                10.031166                            7.742747      -0.388696       1.886220                    0.998405      29.223391      83.341540       0.610545       0.405711      -1.082116      -0.066973      -0.112009      -0.066446       0.146446      -0.047723      -0.013810      -0.021934       0.074781       0.025164      -0.072985       0.016368       0.056617             11.892863      11.390867       3.221729       0.028840      13.899597       5.278647      10.388126          -0.008808
          132              N      -2.393322      10.475649      18.783352      -0.219958      42.418907 0.54760123E+03  0.13504466E+05                                10.385251                            7.678096      -0.258228       1.927890                    0.998786      29.112952      82.994914       0.615204       0.403714      -1.083136       0.062699       0.085029      -0.086396       0.136474       0.007377       0.038379       0.050451       0.058172       0.018704      -0.069897      -0.000880       0.070777             12.602777      13.011117       6.130013      -1.710395      10.265097      -1.699576      14.532116           0.025028
          133              N      -0.557745       5.494678      12.716359      -0.238968      40.152612 0.55411961E+03  0.13701710E+05                                10.031155                            7.742741      -0.388703       1.886218                    0.998405      29.223365      83.341499       0.610545       0.405711      -1.082115       0.066974      -0.112008       0.066446       0.146446       0.047723      -0.013810       0.021935       0.074781       0.025170      -0.072986       0.016370       0.056617             11.892848      11.390838      -3.221713       0.028837      13.899584      -5.278645      10.388122          -0.008796
          134              N       5.507518      10.475649      12.947784      -0.219958      42.418749 0.54759927E+03  0.13504399E+05                                10.385209                            7.678071      -0.258221       1.927892                    0.998786      29.112890      82.994557       0.615207       0.403713      -1.083137      -0.062699       0.085029       0.086395       0.136474      -0.007377       0.038379      -0.050450       0.058172       0.018707      -0.069896      -0.000880       0.070776             12.602718      13.011049      -6.129970      -1.710390      10.265042       1.699568      14.532065           0.025042
          135              N       1.741656       8.696122       2.139313      -0.238968      40.152552 0.55411908E+03  0.13701693E+05                                10.031148                            7.742739      -0.388708       1.886217                    0.998405      29.223330      83.341380       0.610545       0.405712      -1.082115       0.066975       0.112006       0.066448       0.146445      -0.047724      -0.013810      -0.021935       0.074780       0.025166      -0.072986       0.016369       0.056617             11.892836      11.390827       3.221714       0.028843      13.899565       5.278637      10.388116          -0.008807
          136              N       7.806919       3.715151       2.370739      -0.219957      42.418292 0.54759319E+03  0.13504199E+05                                10.385105                            7.678007      -0.258198       1.927901                    0.998786      29.112720      82.993661       0.615212       0.403711      -1.083140      -0.062700      -0.085029       0.086395       0.136474       0.007377       0.038379       0.050450       0.058169       0.018709      -0.069895      -0.000881       0.070776             12.602577      13.010887       6.129879      -1.710352      10.264921      -1.699534      14.531923           0.025022
          137              N       5.971342       8.696122       8.437732      -0.238971      40.152649 0.55412030E+03  0.13701731E+05                                10.031162                            7.742746      -0.388706       1.886217                    0.998405      29.223377      83.341538       0.610545       0.405711      -1.082115      -0.066974       0.112009      -0.066445       0.146446       0.047724      -0.013809       0.021935       0.074782       0.025168      -0.072987       0.016369       0.056618             11.892856      11.390849      -3.221720       0.028840      13.899594      -5.278647      10.388126          -0.008800
          138              N      -0.093921       3.715151       8.206307      -0.219957      42.418666 0.54759773E+03  0.13504353E+05                                10.385205                            7.678066      -0.258205       1.927899                    0.998786      29.112843      82.994433       0.615206       0.403713      -1.083137       0.062700      -0.085029      -0.086395       0.136475      -0.007379       0.038379      -0.050449       0.058171       0.018713      -0.069894      -0.000883       0.070777             12.602718      13.011055      -6.129979      -1.710379      10.265045       1.699558      14.532053           0.025033
          139              O       9.890857       8.355543      -0.007404      -0.786751      51.366395 0.94359097E+03  0.26542052E+05                                11.062260                            9.356942      -0.530181       1.783239                    0.998182      35.824403     107.490287       0.625806       0.347949      -1.129184       0.018684      -0.022826      -0.051567       0.059408      -0.047917      -0.039529       0.001953      -0.035345      -0.021163      -0.065757       0.001749       0.064008             12.792834      10.716057       1.454309       2.005133      13.618245      -1.609732      14.044200          -0.023701
          140              O       0.025889      12.802798      16.387440      -0.190517      31.209835 0.34577476E+03  0.74301680E+04                                 8.070823                            5.732988       0.413389       2.270245                    0.998577      22.338286      55.183126       0.799651       0.356451      -1.143118       0.050189       0.033447       0.166437       0.177028       0.150939      -0.002929      -0.004662      -0.003826      -0.183031      -0.120469      -0.061105       0.181575             10.776780      12.040071       7.679200      -3.063450      13.071406      -2.999070       7.218864           0.005587
          141              O       2.006234       2.099387      17.424202      -0.193065      31.849627 0.33115030E+03  0.70351523E+04                                 8.169844                            5.575021       0.395673       2.259399                    0.999009      22.258885      54.565219       0.819141       0.351965      -1.147444       0.158584       0.012125      -0.085523       0.180582      -0.008789      -0.021516       0.131452      -0.143777      -0.011248      -0.106164      -0.067521       0.173685             11.242570       6.200927       3.219208       1.814178      17.013961       8.217107      10.512824           0.001179
          142              O       3.190437       8.225981      19.175549      -0.621349      40.940060 0.57743359E+03  0.14132382E+05                                 9.370749                            7.339322       0.294695       2.110223                    0.998780      28.990624      76.909818       0.715405       0.349817      -1.146305       0.034351       0.007708      -0.003438       0.035373      -0.000520       0.015057      -0.020579      -0.128608       0.054810      -0.075907       0.011225       0.064682             10.965185       7.359449      -0.742643       1.276010      16.348644      -6.083589       9.187463          -0.013573
          143              O       4.599777       9.832805      18.528022      -0.588403      36.757336 0.56217853E+03  0.13702190E+05                                 8.777095                            7.379481       0.383740       2.159645                    0.997395      28.402731      75.824438       0.691802       0.363253      -1.132658       0.012104      -0.030098       0.030291       0.044384       0.026123      -0.000009       0.036349       0.137909       0.052874      -0.094028       0.028029       0.065999              9.711976      14.939543       2.974632       1.236682       7.288850      -1.263479       6.907536           0.000123
          144              O      -2.177859       8.355543      10.584449      -0.786752      51.366274 0.94358852E+03  0.26541973E+05                                11.062239                            9.356924      -0.530177       1.783240                    0.998182      35.824391     107.490313       0.625807       0.347948      -1.129184      -0.018685      -0.022828       0.051566       0.059408       0.047915      -0.039528      -0.001951      -0.035345      -0.021162      -0.065756       0.001751       0.064005             12.792805      10.716032      -1.454286       2.005114      13.618218       1.609723      14.044164          -0.023683
          145              O       3.088306      12.802798      15.343697      -0.190518      31.209844 0.34577510E+03  0.74301765E+04                                 8.070823                            5.732989       0.413387       2.270244                    0.998577      22.338301      55.183152       0.799652       0.356451      -1.143119      -0.050189       0.033446      -0.166437       0.177028      -0.150939      -0.002929       0.004661      -0.003826      -0.183031      -0.120470      -0.061105       0.181575             10.776779      12.040081      -7.679198      -3.063452      13.071394       2.999071       7.218860           0.005587
          146              O       1.107962       2.099387      14.306935      -0.193066      31.849576 0.33114981E+03  0.70351381E+04                                 8.169829                            5.575011       0.395671       2.259398                    0.999009      22.258895      54.565200       0.819143       0.351964      -1.147445      -0.158585       0.012124       0.085522       0.180583       0.008789      -0.021516      -0.131452      -0.143778      -0.011246      -0.106164      -0.067521       0.173685             11.242547       6.200914      -3.219195       1.814172      17.013906      -8.217092      10.512819           0.001184
          147              O      -0.076242       8.225981      12.555588      -0.621349      40.940103 0.57743389E+03  0.14132393E+05                                 9.370761                            7.339328       0.294693       2.110223                    0.998780      28.990611      76.909820       0.715404       0.349818      -1.146305      -0.034351       0.007707       0.003437       0.035373       0.000520       0.015056       0.020578      -0.128610       0.054812      -0.075908       0.011226       0.064682             10.965203       7.359455       0.742651       1.276017      16.348672       6.083607       9.187482          -0.013558
          148              O      -1.485582       9.832805      13.203114      -0.588404      36.757394 0.56217979E+03  0.13702229E+05                                 8.777107                            7.379492       0.383743       2.159646                    0.997395      28.402736      75.824489       0.691801       0.363253      -1.132658      -0.012103      -0.030098      -0.030292       0.044384      -0.026123      -0.000008      -0.036348       0.137910       0.052871      -0.094027       0.028027       0.066000              9.711989      14.939560      -2.974632       1.236691       7.288858       1.263481       6.907550           0.000133
          149              O       0.121543       5.835257       0.007404      -0.786749      51.365855 0.94357989E+03  0.26541660E+05                                11.062167                            9.356873      -0.530167       1.783246                    0.998182      35.824201     107.489483       0.625810       0.347948      -1.129185      -0.018685       0.022827       0.051565       0.059407      -0.047914      -0.039527       0.001953      -0.035342      -0.021165      -0.065753       0.001748       0.064005             12.792712      10.715960       1.454266       2.005091      13.618113      -1.609689      14.044063          -0.023701
          150              O       5.387708       1.388002       4.766651      -0.190518      31.209820 0.34577477E+03  0.74301679E+04                                 8.070817                            5.732987       0.413385       2.270244                    0.998577      22.338293      55.183131       0.799652       0.356451      -1.143119      -0.050189      -0.033446      -0.166437       0.177028       0.150938      -0.002929      -0.004662      -0.003826      -0.183030      -0.120469      -0.061105       0.181575             10.776764      12.040063       7.679184      -3.063445      13.071376      -2.999065       7.218854           0.005586
          151              O       3.407363      12.091413       3.729889      -0.193065      31.849529 0.33114942E+03  0.70351276E+04                                 8.169821                            5.575008       0.395674       2.259399                    0.999009      22.258879      54.565142       0.819143       0.351964      -1.147445      -0.158585      -0.012124       0.085523       0.180583      -0.008789      -0.021516       0.131451      -0.143778      -0.011246      -0.106163      -0.067522       0.173685             11.242534       6.200906       3.219190       1.814169      17.013888       8.217082      10.512808           0.001178
          152              O       2.223160       5.964819       1.978542      -0.621350      40.940028 0.57743281E+03  0.14132360E+05                                 9.370752                            7.339322       0.294699       2.110226                    0.998780      28.990578      76.909705       0.715404       0.349818      -1.146304      -0.034350      -0.007708       0.003438       0.035372      -0.000520       0.015056      -0.020579      -0.128609       0.054812      -0.075908       0.011225       0.064682             10.965192       7.359445      -0.742647       1.276013      16.348652      -6.083602       9.187477          -0.013571
          153              O       0.813820       4.357995       2.626069      -0.588405      36.757231 0.56217668E+03  0.13702133E+05                                 8.777075                            7.379467       0.383755       2.159650                    0.997395      28.402698      75.824292       0.691803       0.363252      -1.132659      -0.012103       0.030097      -0.030291       0.044383       0.026123      -0.000009       0.036349       0.137910       0.052873      -0.094028       0.028028       0.065999              9.711951      14.939494       2.974621       1.236677       7.288832      -1.263478       6.907527           0.000125
          154              O       7.591456       5.835257      10.569642      -0.786754      51.366386 0.94359104E+03  0.26542056E+05                                11.062254                            9.356937      -0.530175       1.783240                    0.998182      35.824445     107.490439       0.625807       0.347948      -1.129184       0.018686       0.022829      -0.051566       0.059408       0.047917      -0.039529      -0.001952      -0.035344      -0.021166      -0.065757       0.001749       0.064008             12.792825      10.716048      -1.454297       2.005119      13.618241       1.609732      14.044188          -0.023684
          155              O       2.325291       1.388002       5.810394      -0.190518      31.209878 0.34577544E+03  0.74301861E+04                                 8.070831                            5.732993       0.413390       2.270245                    0.998577      22.338304      55.183181       0.799651       0.356451      -1.143119       0.050188      -0.033447       0.166437       0.177028      -0.150939      -0.002929       0.004661      -0.003826      -0.183030      -0.120470      -0.061105       0.181575             10.776789      12.040088      -7.679205      -3.063455      13.071408       2.999073       7.218871           0.005586
          156              O       4.305635      12.091413       6.847156      -0.193065      31.849485 0.33114884E+03  0.70351128E+04                                 8.169817                            5.575006       0.395679       2.259402                    0.999009      22.258854      54.565087       0.819143       0.351964      -1.147444       0.158584      -0.012124      -0.085522       0.180582       0.008789      -0.021516      -0.131451      -0.143777      -0.011247      -0.106164      -0.067521       0.173685             11.242527       6.200906      -3.219188       1.814166      17.013892      -8.217070      10.512783           0.001184
          157              O       5.489839       5.964819       8.598503      -0.621349      40.940152 0.57743467E+03  0.14132417E+05                                 9.370767                            7.339332       0.294688       2.110221                    0.998780      28.990637      76.909902       0.715404       0.349817      -1.146305       0.034351      -0.007707      -0.003438       0.035372       0.000520       0.015056       0.020578      -0.128609       0.054810      -0.075907       0.011225       0.064682             10.965211       7.359461       0.742653       1.276019      16.348684       6.083612       9.187489          -0.013562
          158              O       6.899179       4.357995       7.950977      -0.588404      36.757383 0.56217957E+03  0.13702222E+05                                 8.777102                            7.379488       0.383743       2.159646                    0.997395      28.402746      75.824488       0.691802       0.363253      -1.132658       0.012103       0.030098       0.030291       0.044384      -0.026123      -0.000009      -0.036348       0.137910       0.052871      -0.094027       0.028027       0.066000              9.711984      14.939555      -2.974632       1.236689       7.288854       1.263480       6.907544           0.000130

******************************************************
Auxiliary information for the entire system
The total spin magnetic moment of the unit cell is   -0.475171
The total net atomic charge of the unit cell is   -0.000002
Accuracy of reproducing the electrostatic potential in the unit cell:
  The inner radius (bohr) =    5.0000
  The outer radius (bohr) =   12.0000
  Valid grid points have density less than (e/(bohr^3)) =    0.0001
  The number of valid grid points were=       156902
  The rms potential error without charges in kcal/mol is=      6.83781
  The rms potential error with partial charges in kcal/mol is=      1.03096
  The RRMSE value at monopole order=      0.15077
  The rms potential error with partial charges and cloud penetration in kcal/mol is=      1.03160
  The RRMSE value at monopole order with cloud penetration is=      0.15087
  The rms potential error with partial charges and atomic dipoles in kcal/mol is=      0.44728
  The RRMSE value at dipole order=      0.06541
  The rms potential error with partial charges, atomic dipoles and cloud penetration in kcal/mol is=      0.44002
  The RRMSE value at dipole order with cloud penetration=      0.06435

******************************************************
The electron densities and ab initio electrostatic potential were computed in VASP using the PBE functional and
projector augmented wave method. See the main text of the journal article for a description of computational details.
The atomic charges, dipoles, and quadrupoles were computed with the DDEC6 method as described in
(a) T. A. Manz and N. Gabaldon Limas, RSC Adv. 6 (2016) 47771-47801 DOI: 10.1039/c6ra04656h
(b) N. Gabaldon Limas and T. A. Manz, RSC Adv. 8 (2018) 2678-2707 DOI: 10.1039/c7ra11829e.
For each atom in the material, the electron cloud parameters were fit to the spherically averaged atom-in-material
electron density using radial positions for which this density was between 10^-4 and 10^-2 electrons per cubic bohr.
The polarizabilities, dispersion coefficients, and quantum Drude oscillator (QDO) parameters were fit using the MCLF method.
The magnetic structure of the system was optimized in VASP from the default ferromagnetic initial guess using spin polarization.
The atomic spin moments (ASMs) were computed on this optimized magnetic structure using the DDEC6 partition as inputs
to the method of T. A. Manz and D. S. Sholl, J. Chem. Theory Comput. 7 (2011) 4146-4164 DOI: 10.1021/ct200539n.
The RMSE and RRMSE were computed using a uniform grid with Ewald summation.
