# Supplementary material for: A collection of forcefield precursors for metal–organic frameworks
Source: RSC Adv. 2019 Nov 13;9(63):36492–507. doi: 10.1039/c9ra07327b (PMC9075174; doi:10.1039/c9ra07327b)
Supplement: RA-009-C9RA07327B-s4360 [file RA-009-C9RA07327B-s4360.xyz]

  308
jmolscript: load "" {1 1 1} spacegroup "x,y,z" unitcell [{      7.730000     0.000000     0.000000 }, {      0.000000    17.797000     0.000000 }, {      0.000000    -1.612670    26.626207 }]
Zn     3.339360     3.459652     0.639029     0.894086
Zn     7.548113     3.846254    25.649824     0.802798
Zn     7.204360    13.531013    12.674075     0.894086
Zn     3.683113    11.531741    14.289487     0.802798
Zn     4.390640    12.724678    25.987178     0.894086
Zn     0.181887    12.338076     0.976383     0.802798
Zn     0.525640     2.653317    13.952132     0.894086
Zn     4.046887     4.652589    12.336720     0.802798
H      2.144302    -0.838069    26.354620     0.117227
H      4.979666     7.951400     1.767980     0.111071
H      2.540851    13.517473     2.486888     0.113931
H      1.123942     9.900892     2.960834     0.125635
H      3.091227    10.089978     4.364035     0.133979
H      4.962660    13.656808     2.654633     0.133895
H      6.858829    14.557843     3.586550     0.122964
H      6.162356    12.513791     6.952103     0.117087
H      4.250727    11.625859     6.009535     0.115847
H      1.001035    11.803858     6.155979     0.124384
H      2.043812    10.747552     7.934610     0.127486
H      1.957236    14.168055     9.992815     0.129708
H      0.882766    15.205919     8.224835     0.120684
H      2.236289    12.878458    11.832686     0.101530
H      3.623051    10.014621     9.486918     0.129726
H      4.336530     9.572086    11.768783     0.125326
H      6.549629    16.480184     5.756586     0.123027
H      7.219820     0.693744     4.853958     0.120937
H      3.163116    17.050540     4.332084     0.130306
H      2.482103    14.993858     5.173472     0.123083
H      0.784595     2.839106     4.928511     0.124733
H      2.919621     0.805363     2.305830     0.109370
H      1.686686     4.401521     3.285674     0.123309
H      6.009302    16.216064    13.584691     0.117227
H      1.114666     9.039265    11.545123     0.111071
H      6.405851     3.473192    10.826216     0.113931
H      4.988942     7.089773    10.352269     0.125635
H      6.956227     6.900687     8.949068     0.133979
H      1.097660     3.333857    10.658471     0.133895
H      2.993829     2.432822     9.726553     0.122964
H      2.297356     4.476874     6.361001     0.117087
H      0.385727     5.364806     7.303569     0.115847
H      4.866035     5.186807     7.157124     0.124384
H      5.908812     6.243113     5.378494     0.127486
H      5.822236     2.822610     3.320288     0.129708
H      4.747766     1.784746     5.088268     0.120684
H      6.101289     4.112207     1.480417     0.101530
H      7.488051     6.976044     3.826186     0.129725
H      0.471530     7.418579     1.544320     0.125325
H      2.684629     0.510481     7.556518     0.123027
H      3.354820    16.296921     8.459146     0.120937
H      7.028116    -0.059875     8.981020     0.130306
H      6.347103     1.996807     8.139631     0.123083
H      4.649595    14.151559     8.384593     0.124733
H      6.784621    16.185302    11.007274     0.109369
H      5.551686    12.589144    10.027430     0.123309
H      5.585698    17.022399     0.271587     0.117227
H      2.750334     8.232930    24.858227     0.111071
H      5.189149     2.666857    24.139319     0.113931
H      6.606058     6.283438    23.665373     0.125635
H      4.638773     6.094352    22.262172     0.133979
H      2.767340     2.527522    23.971574     0.133895
H      0.871171     1.626487    23.039657     0.122964
H      1.567644     3.670539    19.674104     0.117087
H      3.479273     4.558471    20.616672     0.115847
H      6.728965     4.380472    20.470228     0.124384
H      5.686188     5.436778    18.691597     0.127486
H      5.772764     2.016275    16.633392     0.129708
H      6.847234     0.978411    18.401372     0.120684
H      5.493711     3.305872    14.793521     0.101530
H      4.106949     6.169709    17.139289     0.129726
H      3.393470     6.612244    14.857424     0.125326
H      1.180371    -0.295854    20.869621     0.123027
H      0.510180    15.490586    21.772249     0.120937
H      4.566884    -0.866210    22.294123     0.130306
H      5.247897     1.190472    21.452735     0.123083
H      6.945405    13.345224    21.697696     0.124733
H      4.810379    15.378967    24.320377     0.109369
H      6.043314    11.782809    23.340533     0.123309
H      1.720698    -0.031734    13.041516     0.117227
H      6.615334     7.145065    15.081084     0.111071
H      1.324149    12.711138    15.799991     0.113931
H      2.741058     9.094557    16.273938     0.125635
H      0.773773     9.283643    17.677139     0.133979
H      6.632340    12.850473    15.967736     0.133895
H      4.736171    13.751508    16.899654     0.122964
H      5.432644    11.707456    20.265206     0.117087
H      7.344273    10.819524    19.322638     0.115847
H      2.863965    10.997523    19.469083     0.124384
H      1.821188     9.941217    21.247713     0.127486
H      1.907764    13.361720    23.305919     0.129708
H      2.982234    14.399584    21.537939     0.120684
H      1.628711    12.072123    25.145790     0.101530
H      0.241949     9.208286    22.800021     0.129725
H      7.258470     8.765751    25.081887     0.125325
H      5.045371    15.673849    19.069689     0.123027
H      4.375180    -0.112591    18.167061     0.120937
H      0.701884    16.244205    17.645187     0.130306
H      1.382897    14.187523    18.486576     0.123083
H      3.080405     2.032771    18.241614     0.124733
H      0.945379    -0.000972    15.618933     0.109369
H      2.178314     3.595186    16.598777     0.123309
C      0.222624    -0.270952    26.308823    -0.061683
C      1.277769    -1.155641    26.470444    -0.158269
C      6.629248    -0.733920    26.456864    -0.021740
C      0.541873     1.155803    25.989042     0.606371
C      5.352252     0.082506    26.276339     0.623973
C      3.544205     6.081583     0.702399     0.605744
C      3.681799     7.537186     0.303006    -0.028246
C      1.941003     5.765615    25.086413     0.606523
C      3.001559     6.508046    25.854313    -0.054758
C      4.527461     8.331031     1.050670    -0.154346
C      2.429539    12.642063     2.777380     0.119184
C      1.659631    10.657669     3.042310    -0.028939
C      2.741058    10.754863     3.817666    -0.109332
C      4.414603    12.568883     4.247146     0.159416
C      5.199971    13.434986     3.525576    -0.135871
C      6.334735    13.972484     4.083395    -0.176332
C      6.706548    13.651634     5.384618     0.192537
C      5.918861    12.756599     6.087283    -0.191370
C      4.774821    12.221203     5.524139    -0.165284
C      0.823245    13.588484     7.014940     0.186580
C      1.180371    12.281747     6.933997    -0.166034
C      1.808820    11.644435     7.994785    -0.161583
C      2.079370    12.359986     9.138913     0.175825
C      1.752391    13.685993     9.224916    -0.163469
C      1.115439    14.307143     8.166524    -0.175400
C      2.666077    12.107871    11.538467     0.105860
C      3.431347    10.535330    10.233783    -0.114209
C      3.815528    10.291630    11.495332     0.000777
C      0.564290    15.508841     5.515353     0.191354
C      7.420027    16.577391     5.444527    -0.169079
C      0.091987    -0.011232     4.916263    -0.160840
C      1.385989     0.144925     4.483054     0.168168
C      2.279577    16.926029     4.595417    -0.151067
C      1.872979    15.693785     5.106374    -0.159552
C      1.324922     2.623199     4.203213    -0.124517
C      2.504520     1.509937     2.749688     0.105975
C      1.823507     3.481061     3.291532    -0.026101
C      4.087624    15.648947    13.630488    -0.061683
C      5.142769    16.533636    13.468867    -0.158269
C      2.764248    16.111915    13.482446    -0.021740
C      4.406873    14.222192    13.950269     0.606371
C      1.487252    15.295489    13.662972     0.623973
C      7.409205    10.909082    12.610704     0.605744
C      7.546799     9.453479    13.010097    -0.028246
C      5.806003     9.612380    14.852897     0.606523
C      6.866559     8.869949    14.084997    -0.054758
C      0.662461     8.659634    12.262433    -0.154346
C      6.294539     4.348602    10.535724     0.119184
C      5.524631     6.332996    10.270793    -0.028939
C      6.606058     6.235802     9.495438    -0.109332
C      0.549603     4.421782     9.065957     0.159416
C      1.334971     3.555679     9.787527    -0.135871
C      2.469735     3.018181     9.229708    -0.176332
C      2.841548     3.339031     7.928486     0.192537
C      2.053861     4.234066     7.225820    -0.191369
C      0.909821     4.769462     7.788964    -0.165284
C      4.688245     3.402181     6.298163     0.186580
C      5.045371     4.708918     6.379107    -0.166034
C      5.673820     5.346230     5.318319    -0.161583
C      5.944370     4.630679     4.174190     0.175825
C      5.617391     3.304672     4.088188    -0.163469
C      4.980439     2.683522     5.146580    -0.175400
C      6.531077     4.882794     1.774637     0.105860
C      7.296347     6.455335     3.079321    -0.114209
C      7.680528     6.699035     1.817771     0.000777
C      4.429290     1.481824     7.797751     0.191354
C      3.555027     0.413274     7.868577    -0.169078
C      3.956987    17.001897     8.396841    -0.160840
C      5.250989    16.845740     8.830049     0.168168
C      6.144577     0.064636     8.717686    -0.151067
C      5.737979     1.296880     8.206730    -0.159552
C      5.189922    14.367466     9.109890    -0.124517
C      6.369520    15.480728    10.563415     0.105975
C      5.688507    13.509604    10.021572    -0.026101
C      7.507376    16.455282     0.317384    -0.061684
C      6.452231    17.339971     0.155763    -0.158268
C      1.100752    16.918250     0.169343    -0.021739
C      7.188127    15.028527     0.637165     0.606371
C      2.377748    16.101824     0.349868     0.623973
C      4.185795    10.102747    25.923808     0.605744
C      4.048201     8.647144    26.323201    -0.028246
C      5.788997    10.418715     1.539794     0.606523
C      4.728441     9.676284     0.771894    -0.054755
C      3.202539     7.853299    25.575537    -0.154344
C      5.300461     3.542267    23.848827     0.119184
C      6.070369     5.526661    23.583897    -0.028939
C      4.988942     5.429467    22.808541    -0.109332
C      3.315397     3.615447    22.379061     0.159416
C      2.530029     2.749344    23.100631    -0.135871
C      1.395265     2.211846    22.542812    -0.176332
C      1.023452     2.532696    21.241589     0.192537
C      1.811139     3.427731    20.538924    -0.191370
C      2.955179     3.963127    21.102068    -0.165284
C      6.906755     2.595846    19.611267     0.186580
C      6.549629     3.902583    19.692210    -0.166034
C      5.921180     4.539895    18.631422    -0.161583
C      5.650630     3.824344    17.487294     0.175825
C      5.977609     2.498337    17.401291    -0.163469
C      6.614561     1.877187    18.459683    -0.175400
C      5.063923     4.076459    15.087740     0.105860
C      4.298653     5.649000    16.392424    -0.114209
C      3.914472     5.892700    15.130875     0.000777
C      7.165710     0.675489    21.110854     0.191354
C      0.309973    -0.393061    21.181680    -0.169079
C      7.638013    16.195562    21.709944    -0.160840
C      6.344011    16.039405    22.143153     0.168168
C      5.450423    -0.741699    22.030790    -0.151067
C      5.857021     0.490545    21.519833    -0.159552
C      6.405078    13.561131    22.422994    -0.124517
C      5.225480    14.674393    23.876519     0.105975
C      5.906493    12.703269    23.334675    -0.026101
C      3.642376     0.535383    12.995719    -0.061684
C      2.587231    -0.349306    13.157340    -0.158268
C      4.965752     0.072415    13.143761    -0.021739
C      3.323127     1.962138    12.675938     0.606371
C      6.242748     0.888841    12.963235     0.623973
C      0.320795     5.275248    14.015503     0.605744
C      0.183201     6.730851    13.616110    -0.028246
C      1.923997     6.571950    11.773310     0.606523
C      0.863441     7.314381    12.541210    -0.054755
C      7.067539     7.524696    14.363774    -0.154344
C      1.435461    11.835728    16.090483     0.119184
C      2.205369     9.851334    16.355414    -0.028939
C      1.123942     9.948528    17.130769    -0.109332
C      7.180397    11.762548    17.560250     0.159416
C      6.395029    12.628651    16.838680    -0.135871
C      5.260265    13.166149    17.396499    -0.176332
C      4.888452    12.845299    18.697721     0.192537
C      5.676139    11.950264    19.400387    -0.191370
C      6.820179    11.414868    18.837243    -0.165284
C      3.041755    12.782149    20.328044     0.186580
C      2.684629    11.475412    20.247100    -0.166034
C      2.056180    10.838100    21.307888    -0.161583
C      1.785630    11.553651    22.452017     0.175825
C      2.112609    12.879658    22.538019    -0.163469
C      2.749561    13.500808    21.479627    -0.175400
C      1.198923    11.301536    24.851570     0.105860
C      0.433653     9.728995    23.546886    -0.114209
C      0.049472     9.485295    24.808436     0.000777
C      3.300710    14.702506    18.828456     0.191354
C      4.174973    15.771056    18.757630    -0.169078
C      3.773013    -0.817567    18.229366    -0.160840
C      2.479011    -0.661410    17.796158     0.168168
C      1.585423    16.119694    17.908521    -0.151067
C      1.992021    14.887450    18.419477    -0.159552
C      2.540078     1.816864    17.516317    -0.124517
C      1.360480     0.703602    16.062792     0.105975
C      2.041493     2.674726    16.604635    -0.026101
N      0.117496    14.243950     5.960010    -0.183124
N      1.459424    11.846508     2.384111    -0.267155
N      3.239643    12.020683     3.654447     0.032008
N      2.704727    11.695763    10.253220     0.018875
N      3.319262    11.272067    12.318082    -0.258804
N      1.761667     1.381887     3.858936     0.030647
N      2.566360     2.783707     2.369999    -0.277186
N      3.982496     2.746715     7.353093    -0.183124
N      5.324424     5.144157    10.928993    -0.267155
N      7.104643     4.969982     9.658657     0.032008
N      6.569727     5.294902     3.059884     0.018875
N      7.184262     5.718598     0.995021    -0.258804
N      5.626667    15.608778     9.454167     0.030647
N      6.431360    14.206958    10.943105    -0.277186
N      7.612504     1.940380    20.666197    -0.183124
N      6.270576     4.337822    24.242096    -0.267155
N      4.490357     4.163647    22.971760     0.032008
N      5.025273     4.488567    16.372987     0.018875
N      4.410738     4.912263    14.308125    -0.258804
N      5.968333    14.802443    22.767271     0.030647
N      5.163640    13.400623    24.256208    -0.277186
N      3.747504    13.437615    19.273114    -0.183124
N      2.405576    11.040173    15.697214    -0.267155
N      0.625357    11.214348    16.967550     0.032008
N      1.160273    10.889428    23.566323     0.018875
N      0.545738    10.465732    25.631186    -0.258804
N      2.103333     0.575552    17.172040     0.030647
N      1.298640     1.977372    15.683102    -0.277186
O      1.705238     1.580737    26.104600    -0.557316
O      7.313353     1.879674    25.588317    -0.530896
O      4.729214    -0.022198    25.240047    -0.564573
O      4.978120     2.356616     0.668052    -0.601052
O      3.873503     3.572525    26.493342    -0.577058
O      3.190171     5.812960     1.843599    -0.587830
O      1.447829     4.799652    25.711331    -0.570409
O      1.590834     6.138503    23.977964    -0.598522
O      5.570238    13.797258    13.834711    -0.557316
O      3.448353    13.498321    14.350993    -0.530896
O      0.864214    15.400193    14.699264    -0.564573
O      1.113120    14.634049    12.645052    -0.601052
O      0.008503    11.805470    13.445968    -0.577058
O      7.055171    11.177705    11.469505    -0.587830
O      5.312829    10.578343    14.227980    -0.570409
O      5.455834     9.239492    15.961346    -0.598522
O      6.024762    14.603593     0.521607    -0.557316
O      0.416647    14.304656     1.037890    -0.530896
O      3.000786    16.206528     1.386160    -0.564573
O      2.751880    13.827714    25.958155    -0.601052
O      3.856497    12.611805     0.132865    -0.577058
O      4.539829    10.371370    24.782608    -0.587830
O      6.282171    11.384678     0.914876    -0.570409
O      6.139166    10.045827     2.648243    -0.598522
O      2.159762     2.387072    12.791496    -0.557316
O      4.281647     2.686009    12.275214    -0.530896
O      6.865786     0.784137    11.926943    -0.564573
O      6.616880     1.550281    13.981155    -0.601052
O     -0.008503     4.378860    13.180239    -0.577058
O      0.674829     5.006625    15.156702    -0.587830
O      2.417171     5.605987    12.398227    -0.570409
O      2.274166     6.944838    10.664861    -0.598522

The following XYZ coordinates are in angstroms. Other properties are in atomic units.
The sperically averaged electron density of each atom fit to a function of the form exp(a - br)
eigen_1, eigen_2 and eigen_3 are the three eigenvalues of traceless quadrupole moment tensor
  atom number  atomic symbol              X              Y              Z     net charge C6 coefficient C8 coefficient C10 coefficient fluctuating dipole atomic polarizability isotropic forcefield polarizability              a              b squared Pearson coefficient          <r^3>          <r^4>         wp_QDO          m_QDO          q_QDO       dipole_x       dipole_y       dipole_z         dipole            Qxy            Qxz            Qyz     Q(x^2-y^2)  Q(3z^2 - R^2)        eigen_1        eigen_2        eigen_3 static polarizability      alpha(xx)      alpha(xy)      alpha(xz)      alpha(yy)      alpha(yz)      alpha(zz) atomic spin moment
            1             Zn       3.339360       3.459652       0.639029       0.894086      91.945135 0.19223182E+04  0.61653368E+05                                16.768656                           14.469375       0.279066       1.952297                    0.998262      46.222767     127.143457       0.467594       0.408419      -1.136702       0.006221       0.022184      -0.080907       0.084124      -0.038620       0.035168       0.028647       0.014182      -0.005233      -0.068428       0.024747       0.043682             19.053279      21.784441       1.381763      -1.431868      20.139643      -3.208808      15.235752           0.000003
            2             Zn       7.548113       3.846254      25.649824       0.802798      89.523481 0.18739050E+04  0.59623522E+05                                16.214872                           14.076296       0.453388       1.998165                    0.996717      47.117005     128.417570       0.485485       0.396516      -1.146965       0.060032      -0.033746       0.002601       0.068916       0.010022      -0.009139       0.013595      -0.029747      -0.316940      -0.107382       0.036005       0.071377             18.147037      19.186009       2.046540       2.676753      16.230005      -0.732102      19.025098          -0.000011
            3             Zn       7.204360      13.531013      12.674075       0.894086      91.945133 0.19223180E+04  0.61653362E+05                                16.768656                           14.469374       0.279066       1.952297                    0.998262      46.222767     127.143456       0.467594       0.408419      -1.136702       0.006221      -0.022184       0.080907       0.084124       0.038620      -0.035168       0.028647       0.014182      -0.005233      -0.068428       0.024747       0.043681             19.053278      21.784440      -1.381763       1.431867      20.139643      -3.208805      15.235751           0.000003
            4             Zn       3.683113      11.531741      14.289487       0.802798      89.523493 0.18739050E+04  0.59623522E+05                                16.214873                           14.076296       0.453388       1.998165                    0.996717      47.117005     128.417566       0.485485       0.396516      -1.146965       0.060032       0.033746      -0.002600       0.068916      -0.010022       0.009139       0.013595      -0.029747      -0.316940      -0.107382       0.036005       0.071377             18.147039      19.186017      -2.046540      -2.676760      16.230007      -0.732105      19.025093          -0.000011
            5             Zn       4.390640      12.724678      25.987178       0.894086      91.945135 0.19223182E+04  0.61653367E+05                                16.768656                           14.469375       0.279066       1.952297                    0.998262      46.222767     127.143455       0.467594       0.408419      -1.136702      -0.006221      -0.022184       0.080907       0.084124      -0.038620       0.035168       0.028647       0.014182      -0.005233      -0.068428       0.024747       0.043681             19.053278      21.784440       1.381763      -1.431868      20.139642      -3.208807      15.235752           0.000003
            6             Zn       0.181887      12.338076       0.976383       0.802798      89.523480 0.18739050E+04  0.59623521E+05                                16.214872                           14.076296       0.453388       1.998165                    0.996717      47.117005     128.417570       0.485485       0.396516      -1.146965      -0.060032       0.033746      -0.002601       0.068916       0.010022      -0.009139       0.013595      -0.029747      -0.316940      -0.107382       0.036005       0.071377             18.147037      19.186008       2.046539       2.676753      16.230004      -0.732101      19.025098          -0.000011
            7             Zn       0.525640       2.653317      13.952132       0.894086      91.945132 0.19223180E+04  0.61653362E+05                                16.768656                           14.469375       0.279066       1.952297                    0.998262      46.222767     127.143457       0.467594       0.408419      -1.136702      -0.006221       0.022184      -0.080907       0.084124       0.038620      -0.035168       0.028647       0.014182      -0.005233      -0.068428       0.024747       0.043681             19.053278      21.784440      -1.381763       1.431867      20.139643      -3.208805      15.235751           0.000003
            8             Zn       4.046887       4.652589      12.336720       0.802798      89.523494 0.18739050E+04  0.59623523E+05                                16.214873                           14.076296       0.453388       1.998165                    0.996717      47.117005     128.417570       0.485485       0.396516      -1.146965      -0.060032      -0.033746       0.002601       0.068916      -0.010022       0.009139       0.013595      -0.029747      -0.316940      -0.107382       0.036005       0.071377             18.147040      19.186017      -2.046539      -2.676761      16.230007      -0.732105      19.025095          -0.000011
            9              H       2.144302      -0.838069      26.354620       0.117227       1.010229 0.75661974E+01  0.74595865E+02                                 1.769289                            1.690042      -1.373093       2.231005                    0.992850       3.880671      11.553818       0.438854       1.415626      -0.678803       0.035598       0.007578      -0.007298       0.037120      -0.004289       0.001898      -0.001954       0.017855      -0.019552      -0.008188      -0.005238       0.013426              1.802171       2.279431       0.240295      -0.086478       1.687961      -0.035032       1.439122           0.000008
           10              H       4.979666       7.951400       1.767980       0.111071       1.163790 0.91801696E+01  0.94656996E+02                                 1.916925                            1.840001      -1.516950       2.157889                    0.991405       4.034313      12.143070       0.429524       1.382982      -0.685180       0.012438      -0.016346       0.028257       0.034934      -0.001156       0.003244      -0.008834      -0.014851       0.006513      -0.009583      -0.004135       0.013719              1.931401       1.807094      -0.169194       0.401115       2.045201      -0.315779       1.941908          -0.000009
           11              H       2.540851      13.517473       2.486888       0.113931       0.936571 0.67279886E+01  0.64332060E+02                                 1.675109                            1.591118      -1.272004       2.287166                    0.994699       3.699614      10.802933       0.453955       1.411078      -0.680205       0.003865       0.048293      -0.025217       0.054618       0.005785       0.008247      -0.008025      -0.012671      -0.017513      -0.016709       0.003643       0.013066              1.688853       1.475004       0.024478       0.030086       2.079876      -0.253615       1.511680           0.000002
           12              H       1.123942       9.900892       2.960834       0.125635       0.992890 0.66545217E+01  0.62356801E+02                                 1.644192                            1.508596      -0.838200       2.492612                    0.999635       3.274475       8.940653       0.509658       1.282508      -0.708917      -0.024819      -0.040945      -0.003090       0.047979       0.007967       0.011488      -0.010307      -0.026367      -0.020564      -0.023943       0.002982       0.020961              1.725631       1.777010       0.567685       0.136883       2.088339       0.161509       1.311546          -0.000012
           13              H       3.091227      10.089978       4.364035       0.133979       1.059393 0.76081597E+01  0.72653230E+02                                 1.628448                            1.551177      -0.823203       2.500857                    0.999663       3.115642       8.188320       0.540825       1.185972      -0.733541       0.013979      -0.040244       0.019013       0.046653       0.006887       0.014049      -0.013592      -0.022504      -0.032694      -0.027640       0.005319       0.022321              1.628085       1.441366      -0.184218       0.189171       1.816013      -0.279274       1.626878          -0.000017
           14              H       4.962660      13.656808       2.654633       0.133895       0.909349 0.64704282E+01  0.61437286E+02                                 1.663209                            1.573574      -1.305438       2.275459                    0.993983       3.681202      10.808271       0.449505       1.435069      -0.675483      -0.006198       0.008508      -0.037000       0.038468       0.005900       0.008060      -0.004248       0.002002       0.012191      -0.012512       0.002542       0.009970              1.708167       1.556772       0.041672       0.217164       1.365331      -0.125661       2.202397           0.000001
           15              H       6.858829      14.557843       3.586550       0.122964       0.952042 0.70839562E+01  0.68451390E+02                                 1.682251                            1.622348      -1.219412       2.308491                    0.994890       3.675133      10.704457       0.454942       1.393296      -0.683990       0.018041       0.021539      -0.025172       0.037723       0.007993       0.003220      -0.013466       0.003899       0.007607      -0.017821       0.003809       0.014012              1.696190       1.707285       0.348051      -0.168495       1.633463      -0.193132       1.747822           0.000005
           16              H       6.162356      12.513791       6.952103       0.117087       1.081153 0.79545709E+01  0.77983662E+02                                 1.736818                            1.646460      -1.069354       2.369893                    0.997319       3.520968       9.851437       0.488880       1.277959      -0.709147       0.005844      -0.015968       0.034051       0.038060       0.010346       0.000589      -0.013575      -0.000913       0.021821      -0.018349       0.000283       0.018066              1.778266       1.646326       0.007714       0.293200       1.387732      -0.115835       2.300739          -0.000003
           17              H       4.250727      11.625859       6.009535       0.115847       1.091601 0.80610815E+01  0.78847371E+02                                 1.712619                            1.631264      -1.025640       2.391308                    0.997537       3.429366       9.410098       0.505855       1.237902      -0.718838      -0.013755      -0.024711       0.019547       0.034379       0.009493       0.006398      -0.009385       0.000532       0.017256      -0.017738       0.006034       0.011704              1.721566       1.787170       0.352484      -0.218423       1.635148      -0.204132       1.742380          -0.000008
           18              H       1.001035      11.803858       6.155979       0.124384       1.113867 0.82364414E+01  0.81528721E+02                                 1.779352                            1.681564      -1.127669       2.350595                    0.996331       3.539909       9.982504       0.480636       1.287415      -0.707184      -0.009261      -0.018681      -0.028043       0.034945      -0.000369       0.008997      -0.001941      -0.020268       0.014640      -0.016388       0.006202       0.010187              1.819400       1.533892       0.012371       0.184687       1.640143       0.388063       2.284165          -0.000007
           19              H       2.043812      10.747552       7.934610       0.127486       1.018404 0.72920548E+01  0.68849443E+02                                 1.578770                            1.509160      -0.802671       2.505825                    0.999642       3.121701       8.138408       0.553865       1.171256      -0.736372       0.004165      -0.038366      -0.004152       0.038814      -0.004737       0.006345       0.005463      -0.024087       0.004575      -0.016691       0.002832       0.013859              1.586377       1.329596      -0.200180       0.064254       1.984654      -0.042184       1.444879          -0.000015
           20              H       1.957236      14.168055       9.992815       0.129708       0.989883 0.73155617E+01  0.71174280E+02                                 1.721853                            1.645529      -1.223198       2.312333                    0.994750       3.634448      10.580424       0.453562       1.388016      -0.685466       0.003631       0.023184       0.030653       0.038604      -0.000406       0.010570       0.003311      -0.023868      -0.000695      -0.018217       0.005056       0.013161              1.751303       1.503459       0.053071       0.216715       1.596349       0.234856       2.154102           0.000006
           21              H       0.882766      15.205919       8.224835       0.120684       0.943262 0.70344162E+01  0.67358671E+02                                 1.630136                            1.585303      -0.959947       2.428472                    0.998002       3.496775       9.899304       0.477433       1.339763      -0.695798      -0.008902       0.034895       0.007090       0.036704      -0.003494       0.009130       0.006570      -0.023820      -0.002786      -0.018063       0.002988       0.015075              1.627026       1.468278      -0.198004       0.026349       1.958099      -0.005632       1.454700           0.000010
           22              H       2.236289      12.878458      11.832686       0.101530       1.033675 0.74422990E+01  0.73287873E+02                                 1.803472                            1.681067      -1.453443       2.176514                    0.992920       4.078027      12.251680       0.436804       1.423949      -0.675813      -0.021142       0.036799       0.020764       0.047247      -0.007840       0.004687       0.000228      -0.007309       0.024883      -0.013567       0.003561       0.010006              1.847497       1.691689      -0.435703      -0.161489       2.168122       0.291973       1.682682           0.000001
           23              H       3.623051      10.014621       9.486918       0.129726       1.054300 0.74608809E+01  0.70907564E+02                                 1.621028                            1.533150      -0.813382       2.500615                    0.999740       3.131118       8.212437       0.545498       1.181437      -0.734160       0.013435      -0.034697      -0.028670       0.046972      -0.019895       0.000714       0.009020      -0.018623       0.020268      -0.026274       0.004145       0.022129              1.629580       1.349378      -0.142881      -0.100656       1.684180       0.307058       1.855183          -0.000015
           24              H       4.336530       9.572086      11.768783       0.125326       0.980978 0.66593784E+01  0.62802948E+02                                 1.669720                            1.539400      -0.878403       2.478746                    0.999051       3.362299       9.398824       0.486698       1.334444      -0.697566       0.028097      -0.037268       0.011942       0.048176      -0.016998       0.000643      -0.000099      -0.018801       0.012426      -0.021505       0.004139       0.017366              1.754266       1.739037      -0.501783       0.241428       2.067655      -0.274727       1.456106          -0.000011
           25              H       6.549629      16.480184       5.756586       0.123027       0.973477 0.71929043E+01  0.69229553E+02                                 1.661257                            1.599665      -1.049854       2.388918                    0.997055       3.510220       9.948048       0.477017       1.334090      -0.696852      -0.034993      -0.001555       0.009905       0.036401      -0.003615      -0.005556      -0.009284       0.009471      -0.038352      -0.018774       0.006103       0.012671              1.677283       2.102442       0.070860      -0.315219       1.457104      -0.026534       1.472304           0.000012
           26              H       7.219820       0.693744       4.853958       0.120937       0.922760 0.65842484E+01  0.62011766E+02                                 1.601563                            1.527920      -1.049513       2.386088                    0.997123       3.487009       9.788935       0.489116       1.329616      -0.697149      -0.026966       0.022446      -0.005081       0.035452      -0.000775      -0.001708      -0.006748       0.008493      -0.026610      -0.012632       0.003783       0.008849              1.609830       1.711687      -0.402295      -0.026292       1.851559      -0.082927       1.266243           0.000009
           27              H       3.163116      17.050540       4.332084       0.130306       0.951918 0.69028780E+01  0.65368091E+02                                 1.608058                            1.546478      -0.826820       2.501376                    0.999432       3.288495       9.066449       0.497831       1.299238      -0.705664       0.037742      -0.001532      -0.013958       0.040270      -0.001411      -0.007036      -0.005556       0.013691      -0.046834      -0.018827       0.002617       0.016209              1.620461       2.028981       0.118083      -0.183693       1.423290      -0.066947       1.409112           0.000013
           28              H       2.482103      14.993858       5.173472       0.123083       0.948947 0.69663369E+01  0.66861449E+02                                 1.663838                            1.597688      -1.088694       2.370636                    0.996393       3.591046      10.337025       0.464434       1.374076      -0.688138       0.025084      -0.024708      -0.001159       0.035228      -0.000560      -0.002739      -0.005709       0.004706      -0.035880      -0.014170       0.005463       0.008707              1.672062       1.775761      -0.392811      -0.001179       1.859008      -0.047904       1.381416           0.000006
           29              H       0.784595       2.839106       4.928511       0.124733       1.003464 0.72808369E+01  0.70570155E+02                                 1.711832                            1.623217      -1.218031       2.305233                    0.995336       3.651466      10.521042       0.465654       1.357073      -0.691119      -0.023518       0.018153       0.031403       0.043230      -0.005422      -0.018712       0.000617      -0.027652      -0.001396      -0.027263       0.009917       0.017346              1.738644       1.746167      -0.125441      -0.425976       1.452184       0.187610       2.017580           0.000005
           30              H       2.919621       0.805363       2.305830       0.109370       1.109187 0.81517474E+01  0.81119380E+02                                 1.814437                            1.704238      -1.325808       2.247563                    0.994443       3.776248      10.955883       0.460671       1.336106      -0.695147       0.027563      -0.035159      -0.029428       0.053497      -0.008156      -0.014567      -0.001202      -0.002803       0.009802      -0.017757       0.001554       0.016203              1.836784       1.629472      -0.287338      -0.263305       2.027677       0.425496       1.853205           0.000009
           31              H       1.686686       4.401521       3.285674       0.123309       1.081295 0.78945362E+01  0.78141888E+02                                 1.811039                            1.699570      -1.265414       2.289487                    0.994854       3.690006      10.771076       0.450989       1.372090      -0.688695      -0.003119       0.045328       0.000417       0.045437      -0.002567      -0.008605       0.004873      -0.019026       0.013343      -0.015465       0.002225       0.013240              1.840698       1.539101      -0.167515      -0.020619       2.488601      -0.183817       1.494393          -0.000003
           32              H       6.009302      16.216064      13.584691       0.117227       1.010229 0.75661974E+01  0.74595865E+02                                 1.769289                            1.690042      -1.373093       2.231005                    0.992850       3.880671      11.553818       0.438854       1.415626      -0.678803       0.035598      -0.007578       0.007298       0.037120       0.004289      -0.001898      -0.001954       0.017855      -0.019552      -0.008188      -0.005238       0.013426              1.802171       2.279431      -0.240295       0.086478       1.687961      -0.035032       1.439122           0.000008
           33              H       1.114666       9.039265      11.545123       0.111071       1.163790 0.91801689E+01  0.94656984E+02                                 1.916925                            1.840000      -1.516950       2.157889                    0.991405       4.034313      12.143069       0.429524       1.382982      -0.685180       0.012438       0.016346      -0.028257       0.034934       0.001156      -0.003244      -0.008834      -0.014851       0.006513      -0.009583      -0.004135       0.013719              1.931401       1.807093       0.169194      -0.401115       2.045201      -0.315779       1.941908          -0.000009
           34              H       6.405851       3.473192      10.826216       0.113931       0.936570 0.67279829E+01  0.64331999E+02                                 1.675109                            1.591118      -1.272004       2.287166                    0.994699       3.699613      10.802933       0.453955       1.411079      -0.680204       0.003865      -0.048293       0.025217       0.054618      -0.005785      -0.008247      -0.008025      -0.012671      -0.017513      -0.016709       0.003643       0.013066              1.688854       1.475004      -0.024478      -0.030086       2.079876      -0.253615       1.511680           0.000002
           35              H       4.988942       7.089773      10.352269       0.125635       0.992891 0.66545300E+01  0.62356899E+02                                 1.644193                            1.508597      -0.838201       2.492612                    0.999635       3.274477       8.940661       0.509658       1.282508      -0.708917      -0.024819       0.040945       0.003090       0.047979      -0.007967      -0.011488      -0.010307      -0.026368      -0.020564      -0.023943       0.002982       0.020961              1.725633       1.777012      -0.567686      -0.136884       2.088341       0.161509       1.311546          -0.000012
           36              H       6.956227       6.900687       8.949068       0.133979       1.059393 0.76081636E+01  0.72653276E+02                                 1.628449                            1.551177      -0.823203       2.500857                    0.999663       3.115642       8.188320       0.540824       1.185972      -0.733541       0.013979       0.040244      -0.019013       0.046653      -0.006887      -0.014049      -0.013592      -0.022504      -0.032694      -0.027640       0.005319       0.022321              1.628086       1.441366       0.184218      -0.189171       1.816013      -0.279274       1.626879          -0.000017
           37              H       1.097660       3.333857      10.658471       0.133895       0.909350 0.64704332E+01  0.61437343E+02                                 1.663209                            1.573575      -1.305438       2.275459                    0.993983       3.681202      10.808271       0.449505       1.435069      -0.675483      -0.006198      -0.008508       0.037000       0.038468      -0.005900      -0.008060      -0.004248       0.002002       0.012191      -0.012512       0.002542       0.009970              1.708167       1.556773      -0.041672      -0.217164       1.365331      -0.125661       2.202398           0.000001
           38              H       2.993829       2.432822       9.726553       0.122964       0.952042 0.70839565E+01  0.68451393E+02                                 1.682251                            1.622348      -1.219412       2.308491                    0.994890       3.675133      10.704457       0.454942       1.393296      -0.683990       0.018041      -0.021539       0.025172       0.037723      -0.007993      -0.003220      -0.013466       0.003899       0.007607      -0.017821       0.003809       0.014012              1.696190       1.707285      -0.348051       0.168495       1.633464      -0.193133       1.747823           0.000005
           39              H       2.297356       4.476874       6.361001       0.117087       1.081153 0.79545637E+01  0.77983581E+02                                 1.736818                            1.646460      -1.069353       2.369893                    0.997319       3.520968       9.851439       0.488880       1.277959      -0.709147       0.005844       0.015968      -0.034051       0.038061      -0.010346      -0.000589      -0.013575      -0.000913       0.021821      -0.018349       0.000283       0.018066              1.778266       1.646327      -0.007714      -0.293201       1.387732      -0.115835       2.300739          -0.000003
           40              H       0.385727       5.364806       7.303569       0.115847       1.091601 0.80610833E+01  0.78847393E+02                                 1.712619                            1.631264      -1.025640       2.391307                    0.997537       3.429367       9.410101       0.505855       1.237902      -0.718838      -0.013755       0.024711      -0.019547       0.034379      -0.009493      -0.006398      -0.009385       0.000532       0.017256      -0.017738       0.006034       0.011704              1.721566       1.787171      -0.352484       0.218423       1.635148      -0.204132       1.742380          -0.000008
           41              H       4.866035       5.186807       7.157124       0.124384       1.113867 0.82364352E+01  0.81528648E+02                                 1.779351                            1.681564      -1.127669       2.350595                    0.996331       3.539909       9.982505       0.480636       1.287416      -0.707184      -0.009261       0.018681       0.028043       0.034945       0.000369      -0.008997      -0.001941      -0.020268       0.014640      -0.016388       0.006202       0.010187              1.819399       1.533892      -0.012371      -0.184687       1.640143       0.388063       2.284164          -0.000007
           42              H       5.908812       6.243113       5.378494       0.127486       1.018403 0.72920528E+01  0.68849415E+02                                 1.578769                            1.509159      -0.802671       2.505825                    0.999642       3.121701       8.138406       0.553865       1.171255      -0.736372       0.004165       0.038366       0.004152       0.038815       0.004737      -0.006345       0.005463      -0.024087       0.004575      -0.016691       0.002832       0.013859              1.586376       1.329596       0.200180      -0.064254       1.984653      -0.042184       1.444879          -0.000015
           43              H       5.822236       2.822610       3.320288       0.129708       0.989884 0.73155660E+01  0.71174333E+02                                 1.721854                            1.645529      -1.223198       2.312332                    0.994750       3.634448      10.580425       0.453561       1.388016      -0.685466       0.003631      -0.023184      -0.030653       0.038604       0.000406      -0.010570       0.003311      -0.023868      -0.000695      -0.018217       0.005056       0.013161              1.751304       1.503460      -0.053071      -0.216715       1.596349       0.234856       2.154103           0.000006
           44              H       4.747766       1.784746       5.088268       0.120684       0.943262 0.70344168E+01  0.67358677E+02                                 1.630136                            1.585303      -0.959947       2.428472                    0.998002       3.496775       9.899304       0.477433       1.339763      -0.695798      -0.008902      -0.034895      -0.007090       0.036704       0.003494      -0.009130       0.006570      -0.023820      -0.002786      -0.018063       0.002988       0.015075              1.627026       1.468278       0.198004      -0.026348       1.958099      -0.005632       1.454700           0.000010
           45              H       6.101289       4.112207       1.480417       0.101530       1.033675 0.74423008E+01  0.73287894E+02                                 1.803472                            1.681067      -1.453443       2.176514                    0.992920       4.078027      12.251680       0.436804       1.423949      -0.675813      -0.021142      -0.036799      -0.020764       0.047247       0.007840      -0.004687       0.000228      -0.007309       0.024883      -0.013567       0.003561       0.010006              1.847497       1.691689       0.435702       0.161489       2.168121       0.291973       1.682682           0.000001
           46              H       7.488051       6.976044       3.826186       0.129725       1.054301 0.74608869E+01  0.70907635E+02                                 1.621029                            1.533151      -0.813383       2.500614                    0.999740       3.131119       8.212440       0.545498       1.181437      -0.734160       0.013435       0.034697       0.028670       0.046972       0.019895      -0.000714       0.009020      -0.018623       0.020268      -0.026274       0.004145       0.022129              1.629581       1.349379       0.142881       0.100656       1.684181       0.307058       1.855184          -0.000015
           47              H       0.471530       7.418579       1.544320       0.125325       0.980978 0.66593821E+01  0.62802992E+02                                 1.669721                            1.539400      -0.878404       2.478746                    0.999051       3.362300       9.398828       0.486698       1.334445      -0.697566       0.028097       0.037268      -0.011942       0.048176       0.016998      -0.000643      -0.000099      -0.018801       0.012426      -0.021505       0.004139       0.017366              1.754267       1.739038       0.501783      -0.241428       2.067656      -0.274727       1.456107          -0.000011
           48              H       2.684629       0.510481       7.556518       0.123027       0.973477 0.71929049E+01  0.69229558E+02                                 1.661257                            1.599665      -1.049854       2.388918                    0.997055       3.510220       9.948047       0.477017       1.334090      -0.696852      -0.034993       0.001555      -0.009905       0.036401       0.003615       0.005556      -0.009284       0.009471      -0.038352      -0.018774       0.006103       0.012671              1.677283       2.102442      -0.070860       0.315219       1.457104      -0.026534       1.472303           0.000012
           49              H       3.354820      16.296921       8.459146       0.120937       0.922760 0.65842478E+01  0.62011761E+02                                 1.601564                            1.527920      -1.049513       2.386088                    0.997123       3.487009       9.788936       0.489116       1.329616      -0.697149      -0.026966      -0.022446       0.005081       0.035452       0.000775       0.001708      -0.006748       0.008493      -0.026610      -0.012632       0.003783       0.008849              1.609830       1.711687       0.402295       0.026292       1.851559      -0.082927       1.266243           0.000009
           50              H       7.028116      -0.059875       8.981020       0.130306       0.951918 0.69028797E+01  0.65368111E+02                                 1.608058                            1.546478      -0.826820       2.501376                    0.999432       3.288495       9.066449       0.497831       1.299238      -0.705664       0.037742       0.001532       0.013958       0.040270       0.001411       0.007036      -0.005556       0.013691      -0.046834      -0.018827       0.002617       0.016209              1.620461       2.028981      -0.118083       0.183694       1.423290      -0.066947       1.409113           0.000013
           51              H       6.347103       1.996807       8.139631       0.123083       0.948947 0.69663419E+01  0.66861504E+02                                 1.663838                            1.597688      -1.088695       2.370636                    0.996393       3.591047      10.337026       0.464434       1.374075      -0.688138       0.025084       0.024708       0.001159       0.035228       0.000560       0.002739      -0.005709       0.004706      -0.035880      -0.014170       0.005463       0.008707              1.672062       1.775761       0.392811       0.001179       1.859008      -0.047905       1.381416           0.000006
           52              H       4.649595      14.151559       8.384593       0.124733       1.003463 0.72808324E+01  0.70570104E+02                                 1.711832                            1.623217      -1.218031       2.305233                    0.995336       3.651466      10.521043       0.465654       1.357074      -0.691119      -0.023518      -0.018153      -0.031403       0.043230       0.005422       0.018712       0.000617      -0.027652      -0.001396      -0.027263       0.009917       0.017346              1.738643       1.746167       0.125441       0.425976       1.452184       0.187610       2.017579           0.000005
           53              H       6.784621      16.185302      11.007274       0.109369       1.109187 0.81517498E+01  0.81119408E+02                                 1.814438                            1.704238      -1.325808       2.247563                    0.994443       3.776248      10.955883       0.460671       1.336107      -0.695147       0.027563       0.035159       0.029428       0.053497       0.008156       0.014567      -0.001202      -0.002803       0.009802      -0.017757       0.001554       0.016203              1.836785       1.629472       0.287338       0.263305       2.027677       0.425496       1.853206           0.000009
           54              H       5.551686      12.589144      10.027430       0.123309       1.081295 0.78945360E+01  0.78141889E+02                                 1.811039                            1.699570      -1.265414       2.289487                    0.994854       3.690006      10.771078       0.450989       1.372091      -0.688695      -0.003119      -0.045328      -0.000417       0.045437       0.002567       0.008605       0.004873      -0.019026       0.013343      -0.015465       0.002225       0.013240              1.840698       1.539101       0.167515       0.020619       2.488601      -0.183817       1.494393          -0.000003
           55              H       5.585698      17.022399       0.271587       0.117227       1.010230 0.75662073E+01  0.74595982E+02                                 1.769290                            1.690043      -1.373093       2.231004                    0.992850       3.880673      11.553823       0.438854       1.415626      -0.678803      -0.035598      -0.007578       0.007298       0.037120      -0.004289       0.001898      -0.001954       0.017855      -0.019552      -0.008188      -0.005238       0.013426              1.802172       2.279432       0.240295      -0.086478       1.687962      -0.035032       1.439123           0.000008
           56              H       2.750334       8.232930      24.858227       0.111071       1.163792 0.91801819E+01  0.94657154E+02                                 1.916926                            1.840002      -1.516950       2.157888                    0.991405       4.034315      12.143078       0.429524       1.382982      -0.685180      -0.012438       0.016346      -0.028257       0.034934      -0.001156       0.003244      -0.008834      -0.014851       0.006513      -0.009583      -0.004135       0.013719              1.931402       1.807095      -0.169194       0.401116       2.045203      -0.315780       1.941910          -0.000009
           57              H       5.189149       2.666857      24.139319       0.113931       0.936571 0.67279877E+01  0.64332052E+02                                 1.675109                            1.591118      -1.272004       2.287166                    0.994699       3.699614      10.802934       0.453955       1.411078      -0.680205      -0.003865      -0.048293       0.025217       0.054618       0.005785       0.008247      -0.008025      -0.012671      -0.017513      -0.016709       0.003643       0.013066              1.688854       1.475004       0.024478       0.030086       2.079877      -0.253615       1.511681           0.000002
           58              H       6.606058       6.283438      23.665373       0.125635       0.992891 0.66545265E+01  0.62356852E+02                                 1.644192                            1.508596      -0.838200       2.492612                    0.999635       3.274476       8.940654       0.509659       1.282507      -0.708917       0.024819       0.040945       0.003090       0.047979       0.007967       0.011488      -0.010307      -0.026367      -0.020564      -0.023943       0.002982       0.020961              1.725632       1.777010       0.567685       0.136883       2.088339       0.161509       1.311546          -0.000012
           59              H       4.638773       6.094352      22.262172       0.133979       1.059393 0.76081568E+01  0.72653200E+02                                 1.628448                            1.551177      -0.823203       2.500857                    0.999663       3.115641       8.188319       0.540824       1.185973      -0.733541      -0.013979       0.040244      -0.019013       0.046653       0.006887       0.014049      -0.013592      -0.022504      -0.032694      -0.027640       0.005319       0.022321              1.628086       1.441366      -0.184218       0.189171       1.816013      -0.279274       1.626878          -0.000017
           60              H       2.767340       2.527522      23.971574       0.133895       0.909349 0.64704274E+01  0.61437278E+02                                 1.663209                            1.573574      -1.305438       2.275458                    0.993983       3.681202      10.808272       0.449505       1.435069      -0.675483       0.006198      -0.008508       0.037000       0.038468       0.005900       0.008060      -0.004248       0.002002       0.012191      -0.012512       0.002542       0.009970              1.708167       1.556772       0.041672       0.217164       1.365331      -0.125661       2.202397           0.000001
           61              H       0.871171       1.626487      23.039657       0.122964       0.952042 0.70839562E+01  0.68451390E+02                                 1.682251                            1.622348      -1.219412       2.308490                    0.994890       3.675133      10.704457       0.454942       1.393296      -0.683990      -0.018041      -0.021539       0.025172       0.037723       0.007993       0.003220      -0.013466       0.003899       0.007607      -0.017821       0.003809       0.014012              1.696190       1.707285       0.348051      -0.168495       1.633463      -0.193132       1.747822           0.000005
           62              H       1.567644       3.670539      19.674104       0.117087       1.081153 0.79545713E+01  0.77983664E+02                                 1.736818                            1.646460      -1.069353       2.369893                    0.997319       3.520968       9.851436       0.488880       1.277958      -0.709147      -0.005844       0.015968      -0.034051       0.038060       0.010346       0.000589      -0.013575      -0.000913       0.021821      -0.018349       0.000283       0.018066              1.778266       1.646326       0.007714       0.293200       1.387732      -0.115835       2.300739          -0.000003
           63              H       3.479273       4.558471      20.616672       0.115847       1.091601 0.80610817E+01  0.78847371E+02                                 1.712618                            1.631263      -1.025640       2.391308                    0.997537       3.429366       9.410097       0.505855       1.237902      -0.718838       0.013755       0.024711      -0.019547       0.034379       0.009493       0.006398      -0.009385       0.000532       0.017256      -0.017738       0.006034       0.011704              1.721566       1.787170       0.352484      -0.218423       1.635148      -0.204132       1.742380          -0.000008
           64              H       6.728965       4.380472      20.470228       0.124384       1.113867 0.82364414E+01  0.81528721E+02                                 1.779352                            1.681564      -1.127670       2.350595                    0.996331       3.539909       9.982504       0.480636       1.287415      -0.707184       0.009261       0.018681       0.028043       0.034945      -0.000369       0.008997      -0.001941      -0.020268       0.014640      -0.016388       0.006202       0.010187              1.819400       1.533892       0.012371       0.184687       1.640143       0.388063       2.284165          -0.000007
           65              H       5.686188       5.436778      18.691597       0.127486       1.018404 0.72920530E+01  0.68849418E+02                                 1.578770                            1.509159      -0.802671       2.505825                    0.999642       3.121701       8.138406       0.553865       1.171255      -0.736372      -0.004165       0.038366       0.004152       0.038814      -0.004737       0.006345       0.005463      -0.024087       0.004575      -0.016691       0.002832       0.013859              1.586376       1.329596      -0.200180       0.064254       1.984653      -0.042184       1.444879          -0.000015
           66              H       5.772764       2.016275      16.633392       0.129708       0.989883 0.73155624E+01  0.71174286E+02                                 1.721853                            1.645529      -1.223198       2.312333                    0.994750       3.634448      10.580423       0.453562       1.388016      -0.685466      -0.003631      -0.023184      -0.030653       0.038604      -0.000406       0.010570       0.003311      -0.023868      -0.000695      -0.018217       0.005056       0.013161              1.751303       1.503459       0.053071       0.216715       1.596349       0.234856       2.154102           0.000006
           67              H       6.847234       0.978411      18.401372       0.120684       0.943262 0.70344162E+01  0.67358671E+02                                 1.630136                            1.585303      -0.959947       2.428472                    0.998002       3.496775       9.899304       0.477433       1.339763      -0.695798       0.008902      -0.034895      -0.007090       0.036704      -0.003494       0.009130       0.006570      -0.023820      -0.002786      -0.018063       0.002988       0.015075              1.627026       1.468278      -0.198004       0.026349       1.958099      -0.005632       1.454700           0.000010
           68              H       5.493711       3.305872      14.793521       0.101530       1.033675 0.74422990E+01  0.73287873E+02                                 1.803472                            1.681067      -1.453443       2.176514                    0.992920       4.078027      12.251680       0.436804       1.423949      -0.675813       0.021142      -0.036799      -0.020764       0.047247      -0.007840       0.004687       0.000228      -0.007309       0.024883      -0.013567       0.003561       0.010006              1.847497       1.691689      -0.435703      -0.161489       2.168122       0.291973       1.682682           0.000001
           69              H       4.106949       6.169709      17.139289       0.129726       1.054300 0.74608828E+01  0.70907590E+02                                 1.621029                            1.533151      -0.813383       2.500615                    0.999740       3.131118       8.212439       0.545497       1.181438      -0.734160      -0.013435       0.034697       0.028670       0.046972      -0.019895       0.000714       0.009020      -0.018623       0.020268      -0.026274       0.004145       0.022129              1.629581       1.349378      -0.142881      -0.100656       1.684181       0.307058       1.855184          -0.000015
           70              H       3.393470       6.612244      14.857424       0.125326       0.980978 0.66593785E+01  0.62802953E+02                                 1.669721                            1.539400      -0.878403       2.478746                    0.999051       3.362299       9.398826       0.486697       1.334445      -0.697566      -0.028097       0.037268      -0.011942       0.048176      -0.016998       0.000643      -0.000099      -0.018801       0.012426      -0.021505       0.004139       0.017366              1.754267       1.739037      -0.501783       0.241428       2.067656      -0.274727       1.456106          -0.000011
           71              H       1.180371      -0.295854      20.869621       0.123027       0.973477 0.71929049E+01  0.69229558E+02                                 1.661257                            1.599665      -1.049854       2.388918                    0.997055       3.510220       9.948047       0.477017       1.334090      -0.696852       0.034993       0.001555      -0.009905       0.036401      -0.003615      -0.005556      -0.009284       0.009471      -0.038352      -0.018774       0.006103       0.012671              1.677283       2.102442       0.070860      -0.315219       1.457104      -0.026534       1.472303           0.000012
           72              H       0.510180      15.490586      21.772249       0.120937       0.922759 0.65842429E+01  0.62011706E+02                                 1.601563                            1.527920      -1.049513       2.386088                    0.997123       3.487008       9.788934       0.489116       1.329617      -0.697148       0.026966      -0.022446       0.005081       0.035452      -0.000775      -0.001708      -0.006748       0.008493      -0.026610      -0.012632       0.003783       0.008849              1.609829       1.711687      -0.402295      -0.026292       1.851559      -0.082927       1.266243           0.000009
           73              H       4.566884      -0.866210      22.294123       0.130306       0.951918 0.69028780E+01  0.65368091E+02                                 1.608058                            1.546478      -0.826820       2.501376                    0.999432       3.288495       9.066449       0.497831       1.299238      -0.705664      -0.037742       0.001532       0.013958       0.040270      -0.001411      -0.007036      -0.005556       0.013691      -0.046834      -0.018827       0.002617       0.016209              1.620461       2.028981       0.118083      -0.183693       1.423290      -0.066947       1.409112           0.000012
           74              H       5.247897       1.190472      21.452735       0.123083       0.948947 0.69663414E+01  0.66861498E+02                                 1.663838                            1.597688      -1.088695       2.370636                    0.996393       3.591047      10.337026       0.464434       1.374075      -0.688138      -0.025084       0.024708       0.001159       0.035228      -0.000560      -0.002739      -0.005709       0.004706      -0.035880      -0.014170       0.005463       0.008707              1.672062       1.775761      -0.392811      -0.001179       1.859008      -0.047904       1.381416           0.000006
           75              H       6.945405      13.345224      21.697696       0.124733       1.003464 0.72808374E+01  0.70570163E+02                                 1.711832                            1.623218      -1.218031       2.305233                    0.995336       3.651466      10.521043       0.465653       1.357074      -0.691119       0.023518      -0.018153      -0.031403       0.043230      -0.005422      -0.018712       0.000617      -0.027652      -0.001396      -0.027263       0.009917       0.017346              1.738644       1.746167      -0.125441      -0.425976       1.452184       0.187610       2.017580           0.000005
           76              H       4.810379      15.378967      24.320377       0.109369       1.109187 0.81517457E+01  0.81119362E+02                                 1.814438                            1.704238      -1.325808       2.247563                    0.994443       3.776248      10.955884       0.460671       1.336107      -0.695147      -0.027563       0.035159       0.029428       0.053497      -0.008156      -0.014567      -0.001202      -0.002803       0.009802      -0.017757       0.001554       0.016203              1.836785       1.629472      -0.287338      -0.263305       2.027677       0.425496       1.853205           0.000009
           77              H       6.043314      11.782809      23.340533       0.123309       1.081294 0.78945305E+01  0.78141823E+02                                 1.811039                            1.699570      -1.265413       2.289487                    0.994854       3.690005      10.771075       0.450989       1.372091      -0.688695       0.003119      -0.045328      -0.000417       0.045437      -0.002567      -0.008605       0.004873      -0.019026       0.013343      -0.015465       0.002225       0.013240              1.840698       1.539101      -0.167515      -0.020619       2.488601      -0.183817       1.494393          -0.000003
           78              H       1.720698      -0.031734      13.041516       0.117227       1.010230 0.75662073E+01  0.74595982E+02                                 1.769290                            1.690043      -1.373093       2.231004                    0.992850       3.880673      11.553823       0.438854       1.415626      -0.678803      -0.035598       0.007578      -0.007298       0.037120       0.004289      -0.001898      -0.001954       0.017855      -0.019552      -0.008188      -0.005238       0.013426              1.802172       2.279432      -0.240295       0.086478       1.687962      -0.035033       1.439123           0.000008
           79              H       6.615334       7.145065      15.081084       0.111071       1.163792 0.91801859E+01  0.94657203E+02                                 1.916926                            1.840002      -1.516951       2.157888                    0.991405       4.034316      12.143080       0.429524       1.382981      -0.685180      -0.012438      -0.016346       0.028257       0.034934       0.001156      -0.003244      -0.008834      -0.014851       0.006513      -0.009583      -0.004135       0.013719              1.931402       1.807095       0.169194      -0.401116       2.045203      -0.315780       1.941910          -0.000009
           80              H       1.324149      12.711138      15.799991       0.113931       0.936571 0.67279886E+01  0.64332060E+02                                 1.675109                            1.591118      -1.272004       2.287166                    0.994699       3.699614      10.802933       0.453955       1.411078      -0.680205      -0.003865       0.048293      -0.025217       0.054618      -0.005785      -0.008247      -0.008025      -0.012671      -0.017513      -0.016709       0.003643       0.013066              1.688853       1.475004      -0.024478      -0.030086       2.079876      -0.253615       1.511680           0.000002
           81              H       2.741058       9.094557      16.273938       0.125635       0.992891 0.66545300E+01  0.62356899E+02                                 1.644193                            1.508597      -0.838201       2.492612                    0.999635       3.274477       8.940661       0.509658       1.282508      -0.708917       0.024819      -0.040945      -0.003090       0.047979      -0.007967      -0.011488      -0.010307      -0.026368      -0.020564      -0.023943       0.002982       0.020961              1.725633       1.777012      -0.567686      -0.136884       2.088341       0.161509       1.311546          -0.000012
           82              H       0.773773       9.283643      17.677139       0.133979       1.059394 0.76081653E+01  0.72653298E+02                                 1.628449                            1.551178      -0.823203       2.500857                    0.999663       3.115642       8.188321       0.540824       1.185972      -0.733541      -0.013979      -0.040244       0.019013       0.046653      -0.006887      -0.014050      -0.013592      -0.022504      -0.032694      -0.027640       0.005319       0.022321              1.628086       1.441366       0.184218      -0.189171       1.816013      -0.279274       1.626879          -0.000017
           83              H       6.632340      12.850473      15.967736       0.133895       0.909350 0.64704332E+01  0.61437343E+02                                 1.663209                            1.573575      -1.305438       2.275459                    0.993983       3.681202      10.808271       0.449505       1.435069      -0.675483       0.006198       0.008508      -0.037000       0.038468      -0.005900      -0.008060      -0.004248       0.002002       0.012191      -0.012512       0.002542       0.009970              1.708167       1.556773      -0.041672      -0.217164       1.365331      -0.125661       2.202398           0.000001
           84              H       4.736171      13.751508      16.899654       0.122964       0.952042 0.70839565E+01  0.68451393E+02                                 1.682251                            1.622348      -1.219412       2.308490                    0.994890       3.675133      10.704457       0.454942       1.393296      -0.683990      -0.018041       0.021539      -0.025172       0.037723      -0.007993      -0.003220      -0.013466       0.003899       0.007607      -0.017821       0.003809       0.014012              1.696190       1.707285      -0.348051       0.168495       1.633464      -0.193133       1.747823           0.000005
           85              H       5.432644      11.707456      20.265206       0.117087       1.081153 0.79545687E+01  0.77983636E+02                                 1.736818                            1.646460      -1.069354       2.369893                    0.997319       3.520969       9.851440       0.488880       1.277959      -0.709147      -0.005844      -0.015968       0.034051       0.038061      -0.010346      -0.000589      -0.013575      -0.000913       0.021821      -0.018349       0.000283       0.018066              1.778266       1.646327      -0.007714      -0.293201       1.387732      -0.115835       2.300739          -0.000003
           86              H       7.344273      10.819524      19.322638       0.115847       1.091601 0.80610789E+01  0.78847344E+02                                 1.712619                            1.631264      -1.025640       2.391308                    0.997537       3.429366       9.410100       0.505855       1.237902      -0.718838       0.013755      -0.024711       0.019547       0.034379      -0.009493      -0.006398      -0.009385       0.000532       0.017256      -0.017738       0.006034       0.011704              1.721566       1.787171      -0.352484       0.218423       1.635148      -0.204132       1.742380          -0.000008
           87              H       2.863965      10.997523      19.469083       0.124384       1.113867 0.82364352E+01  0.81528648E+02                                 1.779351                            1.681564      -1.127669       2.350595                    0.996331       3.539909       9.982505       0.480636       1.287416      -0.707184       0.009261      -0.018681      -0.028043       0.034945       0.000369      -0.008997      -0.001940      -0.020268       0.014640      -0.016388       0.006202       0.010187              1.819399       1.533892      -0.012371      -0.184687       1.640143       0.388063       2.284164          -0.000007
           88              H       1.821188       9.941217      21.247713       0.127486       1.018404 0.72920546E+01  0.68849440E+02                                 1.578770                            1.509160      -0.802671       2.505825                    0.999642       3.121701       8.138408       0.553865       1.171256      -0.736372      -0.004165      -0.038366      -0.004152       0.038814       0.004737      -0.006345       0.005463      -0.024087       0.004575      -0.016691       0.002832       0.013859              1.586376       1.329596       0.200180      -0.064254       1.984654      -0.042184       1.444879          -0.000015
           89              H       1.907764      13.361720      23.305919       0.129708       0.989884 0.73155667E+01  0.71174340E+02                                 1.721854                            1.645529      -1.223198       2.312333                    0.994750       3.634448      10.580424       0.453561       1.388016      -0.685466      -0.003631       0.023184       0.030653       0.038604       0.000406      -0.010570       0.003311      -0.023868      -0.000695      -0.018217       0.005056       0.013161              1.751304       1.503460      -0.053071      -0.216715       1.596349       0.234856       2.154103           0.000006
           90              H       2.982234      14.399584      21.537939       0.120684       0.943262 0.70344168E+01  0.67358677E+02                                 1.630136                            1.585303      -0.959947       2.428472                    0.998002       3.496775       9.899304       0.477433       1.339763      -0.695798       0.008902       0.034895       0.007090       0.036704       0.003494      -0.009130       0.006570      -0.023820      -0.002786      -0.018063       0.002988       0.015075              1.627026       1.468278       0.198004      -0.026348       1.958099      -0.005632       1.454700           0.000010
           91              H       1.628711      12.072123      25.145790       0.101530       1.033676 0.74423018E+01  0.73287905E+02                                 1.803472                            1.681067      -1.453443       2.176514                    0.992920       4.078027      12.251679       0.436804       1.423948      -0.675813       0.021142       0.036799       0.020764       0.047247       0.007840      -0.004687       0.000228      -0.007309       0.024883      -0.013567       0.003561       0.010006              1.847497       1.691688       0.435702       0.161489       2.168121       0.291973       1.682682           0.000001
           92              H       0.241949       9.208286      22.800021       0.129725       1.054301 0.74608876E+01  0.70907647E+02                                 1.621030                            1.533151      -0.813383       2.500614                    0.999740       3.131119       8.212442       0.545497       1.181438      -0.734160      -0.013435      -0.034697      -0.028670       0.046972       0.019895      -0.000714       0.009020      -0.018623       0.020268      -0.026274       0.004145       0.022129              1.629582       1.349379       0.142881       0.100656       1.684181       0.307058       1.855184          -0.000015
           93              H       7.258470       8.765751      25.081887       0.125325       0.980978 0.66593810E+01  0.62802983E+02                                 1.669721                            1.539401      -0.878404       2.478746                    0.999051       3.362300       9.398830       0.486697       1.334445      -0.697566      -0.028097      -0.037268       0.011942       0.048176       0.016998      -0.000643      -0.000099      -0.018801       0.012426      -0.021505       0.004139       0.017366              1.754267       1.739038       0.501783      -0.241428       2.067656      -0.274727       1.456107          -0.000011
           94              H       5.045371      15.673849      19.069689       0.123027       0.973477 0.71929049E+01  0.69229558E+02                                 1.661257                            1.599665      -1.049854       2.388918                    0.997055       3.510220       9.948047       0.477017       1.334090      -0.696852       0.034993      -0.001555       0.009905       0.036401       0.003615       0.005556      -0.009284       0.009471      -0.038352      -0.018774       0.006103       0.012671              1.677283       2.102442      -0.070860       0.315219       1.457104      -0.026534       1.472303           0.000012
           95              H       4.375180      -0.112591      18.167061       0.120937       0.922760 0.65842474E+01  0.62011754E+02                                 1.601563                            1.527920      -1.049513       2.386088                    0.997123       3.487009       9.788935       0.489116       1.329616      -0.697149       0.026966       0.022446      -0.005081       0.035452       0.000775       0.001708      -0.006748       0.008493      -0.026610      -0.012632       0.003783       0.008849              1.609829       1.711687       0.402295       0.026292       1.851559      -0.082927       1.266243           0.000009
           96              H       0.701884      16.244205      17.645187       0.130306       0.951918 0.69028793E+01  0.65368108E+02                                 1.608058                            1.546478      -0.826820       2.501376                    0.999432       3.288495       9.066450       0.497831       1.299238      -0.705664      -0.037742      -0.001532      -0.013958       0.040270       0.001411       0.007036      -0.005556       0.013691      -0.046834      -0.018827       0.002617       0.016209              1.620462       2.028982      -0.118083       0.183694       1.423290      -0.066947       1.409113           0.000013
           97              H       1.382897      14.187523      18.486576       0.123083       0.948947 0.69663411E+01  0.66861498E+02                                 1.663838                            1.597688      -1.088695       2.370636                    0.996393       3.591047      10.337027       0.464434       1.374076      -0.688138      -0.025084      -0.024708      -0.001159       0.035228       0.000560       0.002739      -0.005709       0.004706      -0.035880      -0.014170       0.005463       0.008707              1.672062       1.775761       0.392811       0.001179       1.859008      -0.047905       1.381417           0.000006
           98              H       3.080405       2.032771      18.241614       0.124733       1.003463 0.72808331E+01  0.70570111E+02                                 1.711832                            1.623217      -1.218031       2.305233                    0.995336       3.651466      10.521042       0.465654       1.357073      -0.691119       0.023518       0.018153       0.031403       0.043230       0.005422       0.018712       0.000617      -0.027652      -0.001396      -0.027263       0.009917       0.017346              1.738643       1.746167       0.125441       0.425976       1.452184       0.187610       2.017579           0.000005
           99              H       0.945379      -0.000972      15.618933       0.109369       1.109188 0.81517530E+01  0.81119447E+02                                 1.814438                            1.704239      -1.325809       2.247562                    0.994443       3.776249      10.955886       0.460671       1.336107      -0.695147      -0.027563      -0.035159      -0.029428       0.053497       0.008156       0.014567      -0.001202      -0.002803       0.009802      -0.017757       0.001554       0.016203              1.836785       1.629472       0.287338       0.263305       2.027677       0.425496       1.853206           0.000009
          100              H       2.178314       3.595186      16.598777       0.123309       1.081295 0.78945360E+01  0.78141889E+02                                 1.811039                            1.699570      -1.265414       2.289487                    0.994854       3.690006      10.771078       0.450989       1.372091      -0.688695       0.003119       0.045328       0.000417       0.045437       0.002567       0.008605       0.004873      -0.019026       0.013343      -0.015465       0.002225       0.013240              1.840698       1.539101       0.167515       0.020619       2.488601      -0.183817       1.494393          -0.000003
          101              C       0.222624      -0.270952      26.308823      -0.061683      38.332027 0.47280469E+03  0.11289863E+05                                 9.830619                            7.237634       0.126991       2.036121                    0.999459      28.154095      80.138154       0.617386       0.415473      -1.070597      -0.005007      -0.050910       0.005936       0.051499      -0.004440       0.001219       0.002963       0.003285       0.052302      -0.013765      -0.004004       0.017770             11.485611      12.900337       0.161162      -0.074474      16.279367      -2.013443       5.277127           0.000013
          102              C       1.277769      -1.155641      26.470444      -0.158269      36.141857 0.48782421E+03  0.11910129E+05                                 9.714687                            7.544107      -0.278721       1.869403                    0.998965      31.489795      94.996748       0.573415       0.437506      -1.041754      -0.026203      -0.008200      -0.009853       0.029170       0.009404      -0.013185       0.008274       0.060613       0.079146      -0.046383       0.010636       0.035748             10.923427      11.561823      -1.969800       0.307665      15.868939      -1.569880       5.339519           0.000020
          103              C       6.629248      -0.733920      26.456864      -0.021740      38.282519 0.47170757E+03  0.11256602E+05                                 9.850159                            7.255701      -0.148350       1.950734                    0.998796      27.858081      79.258665       0.613274       0.418521      -1.068692       0.031511      -0.023672       0.003127       0.039536       0.003934       0.000713       0.015884      -0.006182       0.136721      -0.028522      -0.020745       0.049267             11.555940      15.213936      -2.016809      -0.077657      14.253935      -1.129549       5.199950           0.000013
          104              C       0.541873       1.155803      25.989042       0.606371      22.327533 0.24391460E+03  0.50304912E+04                                 7.316153                            5.567147       0.089051       2.092308                    0.999782      22.202731      62.482620       0.623268       0.476496      -1.015127       0.013633       0.061430      -0.025113       0.067751      -0.016234      -0.036678       0.036271       0.024941       0.242251      -0.063805      -0.038219       0.102025              8.280943       9.322646       0.397268       0.904986      10.793115      -1.568695       4.727067           0.000006
          105              C       5.352252       0.082506      26.276339       0.623973      22.224789 0.25009739E+03  0.51920789E+04                                 7.359379                            5.668304      -0.159276       2.002801                    0.999002      22.419270      63.367546       0.612415       0.481757      -1.012014      -0.046146       0.034384       0.015554       0.059613       0.065973      -0.033783      -0.048783      -0.094489      -0.124100      -0.068829      -0.054106       0.122935              8.400682       9.616604      -3.235901       0.092983       7.310731       1.893550       8.274710           0.000007
          106              C       3.544205       6.081583       0.702399       0.605744      21.534658 0.25612156E+03  0.53736335E+04                                 7.325508                            5.784561      -0.282039       1.957330                    0.999303      23.132035      66.727544       0.595879       0.489921      -1.003128      -0.004026      -0.048347      -0.003990       0.048678       0.015023       0.055303       0.018400       0.145225      -0.073434      -0.068766      -0.041762       0.110528              8.604994       4.957507       0.672859      -0.983639      13.429689      -1.027756       7.427785          -0.000007
          107              C       3.681799       7.537186       0.303006      -0.028246      39.082065 0.47244435E+03  0.11320960E+05                                10.153148                            7.329296      -0.121742       1.963327                    0.998944      28.145520      81.231395       0.599471       0.426388      -1.059747       0.002468       0.032093      -0.006053       0.032752      -0.006030      -0.029879       0.013785       0.024669       0.037158      -0.025981      -0.016676       0.042657             12.914443       9.280153       3.800764       2.969861      20.784815      -1.297072       8.678359          -0.000014
          108              C       1.941003       5.765615      25.086413       0.606523      21.138037 0.24181254E+03  0.49875479E+04                                 7.124458                            5.577031      -0.029743       2.049280                    0.999507      22.434964      63.603666       0.615658       0.482346      -1.009765      -0.036076      -0.045356      -0.012710       0.059332      -0.071510      -0.044247       0.032174      -0.014382      -0.119603      -0.066583      -0.044333       0.110916              8.216261       8.009595       3.754220       1.605198       8.972322      -0.286236       7.666865          -0.000012
          109              C       3.001559       6.508046      25.854313      -0.054758      40.116414 0.48176525E+03  0.11585558E+05                                10.264094                            7.356444      -0.003593       1.992992                    0.999410      28.435681      81.862161       0.604635       0.421242      -1.064370       0.031582       0.029161       0.019898       0.047368      -0.003552      -0.017489       0.002235      -0.004199       0.027578      -0.018167      -0.002906       0.021073             13.145966      11.353912       5.514365       3.884712      19.209040       0.264043       8.874946          -0.000015
          110              C       4.527461       8.331031       1.050670      -0.154346      38.540567 0.48492515E+03  0.11851744E+05                                10.219535                            7.540924      -0.334392       1.850124                    0.998793      31.838286      96.897870       0.569892       0.439750      -1.037786      -0.015369       0.014477      -0.016108       0.026557      -0.015807      -0.016163      -0.012101       0.030761       0.055710      -0.037021       0.007338       0.029683             12.827121       9.597430       5.038770       2.861538      20.935271       0.256800       7.948661          -0.000023
          111              C       2.429539      12.642063       2.777380       0.119184      24.796895 0.32875600E+03  0.72575709E+04                                 7.599608                            6.202965       0.249224       2.106253                    0.999430      25.861381      73.692273       0.632168       0.438891      -1.043062       0.001656      -0.052083      -0.012563       0.053602      -0.010423      -0.021420      -0.014638      -0.014758      -0.008933      -0.033302       0.013322       0.019979              8.489350       9.614081       0.979474       3.435199       8.346438      -0.732439       7.507531          -0.000001
          112              C       1.659631      10.657669       3.042310      -0.028939      27.904227 0.37816839E+03  0.86047668E+04                                 8.019696                            6.503953       0.260386       2.066485                    0.999710      27.961098      79.641992       0.641729       0.419470      -1.059962      -0.021963       0.048065      -0.056094       0.077066       0.006079       0.007131      -0.016193      -0.061713      -0.063267      -0.031453      -0.014168       0.045622              8.918067       9.895183       3.089961       2.908415      10.217060       0.349141       6.641959          -0.000021
          113              C       2.741058      10.754863       3.817666      -0.109332      27.819894 0.39209853E+03  0.89776014E+04                                 7.938544                            6.596820       0.441403       2.124945                    0.999811      28.296602      80.113344       0.642740       0.416203      -1.065015       0.055579       0.037223      -0.018249       0.069337       0.022543       0.022142      -0.027696      -0.076840      -0.118766      -0.063925      -0.004811       0.068736              8.584545       9.066763       1.540862       2.994713       9.351322      -0.403961       7.335549          -0.000021
          114              C       4.414603      12.568883       4.247146       0.159416      34.617181 0.38450113E+03  0.87748884E+04                                 9.471920                            6.715750       0.001688       2.026020                    0.999669      25.780610      73.257217       0.610154       0.439868      -1.048692      -0.017305      -0.041392      -0.030752       0.054392       0.036608       0.039434      -0.001398       0.030575      -0.030499      -0.051733      -0.008792       0.060524             11.941631      15.670608       5.033443       5.159283       7.636427       1.221923      12.517857          -0.000002
          115              C       5.199971      13.434986       3.525576      -0.135871      33.935671 0.45043196E+03  0.10763495E+05                                 9.341464                            7.250143      -0.190283       1.923368                    0.997759      29.883547      88.739409       0.585716       0.437618      -1.043296       0.050080      -0.001504       0.001727       0.050132      -0.018538       0.008587       0.003500      -0.024929       0.011022      -0.026956       0.006394       0.020562             10.864598      13.839368       4.623695       2.914615       7.682142       0.424433      11.072283           0.000003
          116              C       6.334735      13.972484       4.083395      -0.176332      35.895822 0.47196210E+03  0.11391325E+05                                 9.619343                            7.357042      -0.126060       1.929772                    0.998756      30.595605      90.811713       0.590077       0.430062      -1.049604      -0.026152      -0.023597      -0.027709       0.044817       0.009754      -0.008408      -0.012477      -0.018095      -0.012290      -0.014111      -0.009272       0.023384             11.424139      13.439463       4.083811       4.851138       7.400051       0.837973      13.432902           0.000009
          117              C       6.706548      13.651634       5.384618       0.192537      32.896087 0.37764941E+03  0.85828197E+04                                 9.154972                            6.627275       0.079697       2.044776                    0.999714      25.774221      73.169389       0.617949       0.436126      -1.050573       0.043655       0.008629       0.015489       0.047118       0.020900       0.030557       0.002562       0.013132      -0.051577      -0.037723      -0.005111       0.042833             11.336231      14.162548       4.666970       4.925730       7.623032       0.538336      12.223112           0.000004
          118              C       5.918861      12.756599       6.087283      -0.191370      35.362686 0.46349952E+03  0.11101538E+05                                 9.388299                            7.206729       0.040519       1.974093                    0.999610      30.535135      89.360379       0.608575       0.420202      -1.059039      -0.024250      -0.039953      -0.023706       0.052405      -0.000956       0.002108      -0.013967      -0.000988       0.087734      -0.018271      -0.015190       0.033461             10.872715      13.920095       4.362550       3.639416       7.316075       0.314930      11.381976          -0.000004
          119              C       4.774821      12.221203       5.524139      -0.165284      34.622435 0.43997030E+03  0.10402576E+05                                 9.252697                            7.017712       0.097592       1.997457                    0.999636      30.028989      87.339122       0.617148       0.419758      -1.059222       0.054283      -0.008213       0.015875       0.057150       0.017068      -0.015757      -0.009417      -0.020859       0.008312      -0.025158      -0.003795       0.028954             10.826022      12.963649       3.608098       4.410461       6.746155       0.650591      12.768263          -0.000012
          120              C       0.823245      13.588484       7.014940       0.186580      32.147925 0.38138251E+03  0.87009523E+04                                 9.049568                            6.684869      -0.084951       1.992643                    0.999631      25.936656      74.103692       0.611004       0.439396      -1.047173      -0.033359       0.016905      -0.037716       0.053114       0.002501       0.028449      -0.030130       0.001388       0.051669      -0.040768      -0.006071       0.046839             11.025972       8.428928      -2.449367       5.503779       9.757316      -1.961819      14.891673           0.000004
          121              C       1.180371      12.281747       6.933997      -0.166034      33.378751 0.44326391E+03  0.10517333E+05                                 9.090082                            7.094747      -0.011145       1.970458                    0.999130      29.989486      87.849362       0.606206       0.425836      -1.053683       0.003296      -0.032547       0.037330       0.049636       0.011700       0.000950       0.006415       0.014178       0.049348      -0.022587       0.004257       0.018330             10.343358       7.643129      -2.743816       3.973934       9.897440      -1.671317      13.489505          -0.000009
          122              C       1.808820      11.644435       7.994785      -0.161583      32.944787 0.42141082E+03  0.98173854E+04                                 8.869550                            6.814634       0.257124       2.056603                    0.999816      29.117476      82.965687       0.636217       0.413248      -1.067657      -0.037156       0.003355      -0.030142       0.047962      -0.006620      -0.002149      -0.004229      -0.038609      -0.054786      -0.019520      -0.010323       0.029843             10.248827       6.850723      -1.866406       4.182403       8.917433      -1.647285      14.978324          -0.000018
          123              C       2.079370      12.359986       9.138913       0.175825      33.631487 0.38053666E+03  0.86524362E+04                                 9.282635                            6.672174       0.055634       2.044449                    0.999725      25.551465      72.212861       0.614037       0.438702      -1.050541      -0.002572      -0.025326       0.037722       0.045508      -0.030125       0.026349      -0.018594      -0.014745       0.063185      -0.043277      -0.008855       0.052132             11.572219       7.663300      -2.853891       5.256150      10.574212      -3.557250      16.479145          -0.000003
          124              C       1.752391      13.685993       9.224916      -0.163469      33.568800 0.46379607E+03  0.11158072E+05                                 9.221497                            7.323466      -0.170314       1.920572                    0.998086      30.440290      90.537740       0.587092       0.433648      -1.046245      -0.046873       0.014847      -0.018267       0.052451       0.010915      -0.003046       0.012471      -0.010554       0.043972      -0.021972       0.000459       0.021513             10.578480       7.974338      -2.585423       4.243274      10.334644      -2.470817      13.426459           0.000008
          125              C       1.115439      14.307143       8.166524      -0.175400      34.607941 0.47419843E+03  0.11439242E+05                                 9.341898                            7.343815       0.014678       1.972199                    0.999044      30.492665      89.977835       0.595325       0.426496      -1.053592       0.007113      -0.013023       0.042464       0.044982      -0.010454      -0.009697       0.003760      -0.034306      -0.041338      -0.022233      -0.005717       0.027950             10.876805       8.009066      -1.821885       4.837080       9.039058      -1.351054      15.582293           0.000014
          126              C       2.666077      12.107871      11.538467       0.105860      25.616596 0.34217045E+03  0.76578326E+04                                 7.865369                            6.395907      -0.062907       2.001770                    0.998080      26.601021      77.246608       0.610449       0.448325      -1.033707       0.011959      -0.050428      -0.008883       0.052583       0.007365      -0.005689       0.014921       0.000868      -0.041200      -0.023985       0.007586       0.016399              8.739339       6.671073      -2.822248       1.099125       8.749049      -0.285281      10.797896          -0.000001
          127              C       3.431347      10.535330      10.233783      -0.114209      28.529556 0.39262492E+03  0.89911011E+04                                 8.068469                            6.597504       0.479496       2.139417                    0.999727      28.279829      80.026699       0.643366       0.415731      -1.065503      -0.042328       0.032690      -0.016494       0.055967      -0.054245       0.000668       0.021090      -0.038237      -0.031770      -0.055988      -0.010560       0.066548              8.804459       6.354615      -2.761967       1.286710       9.550439      -0.695769      10.508321          -0.000020
          128              C       3.815528      10.291630      11.495332       0.000777      27.836479 0.38212808E+03  0.87442383E+04                                 8.139785                            6.635239       0.095264       2.026533                    0.999588      27.785360      80.162655       0.619523       0.432051      -1.048947      -0.010024       0.037765       0.056474       0.068673      -0.014986      -0.005580       0.014953      -0.026900      -0.030691      -0.016816      -0.014540       0.031356              9.106870       7.628178      -3.728085       2.043145      10.399483      -1.697638       9.292948          -0.000017
          129              C       0.564290      15.508841       5.515353       0.191354      30.750637 0.38054226E+03  0.86632177E+04                                 8.707542                            6.651711      -0.046603       2.004501                    0.999520      25.754239      73.123201       0.617070       0.436009      -1.050870      -0.023002      -0.050777       0.003766       0.055871       0.020995       0.006449      -0.026993      -0.040374       0.000940      -0.038081      -0.004002       0.042083              9.796702      10.247905       1.785743      -1.514607      13.041316      -3.009046       6.100885           0.000009
          130              C       7.420027      16.577391       5.444527      -0.169079      32.413773 0.45622827E+03  0.10877234E+05                                 8.825701                            7.150896       0.049984       1.984281                    0.999568      30.010614      87.438758       0.611223       0.420310      -1.059656      -0.000499       0.034896      -0.037257       0.051049       0.007033      -0.008149      -0.000123       0.039085       0.007276      -0.022053      -0.000697       0.022750              9.459289       9.267757       0.339458      -1.723713      12.988864      -2.557553       6.121245           0.000023
          131              C       0.091987      -0.011232       4.916263      -0.160840      31.697805 0.43362858E+03  0.10188354E+05                                 8.637802                            6.926913       0.217362       2.043211                    0.999809      29.351774      84.365310       0.628242       0.414947      -1.065107      -0.021961      -0.036445       0.003455       0.042690      -0.018119       0.011626       0.000603      -0.008748      -0.015801      -0.021831      -0.001180       0.023011              9.356876      10.217442       1.362195      -2.459428      11.577350      -2.874041       6.275836           0.000025
          132              C       1.385989       0.144925       4.483054       0.168168      31.461815 0.37225879E+03  0.84056510E+04                                 8.784888                            6.562396       0.092941       2.056095                    0.999617      25.357125      71.078932       0.625271       0.433822      -1.055007       0.003639       0.032942      -0.034640       0.047941       0.015987      -0.021715      -0.022501      -0.073164      -0.074339      -0.046495      -0.014314       0.060809             10.035793       9.479629       1.425479      -2.133141      13.605763      -4.300332       7.021988           0.000015
          133              C       2.279577      16.926029       4.595417      -0.151067      31.880245 0.44804476E+03  0.10640627E+05                                 8.772426                            7.128254       0.000008       1.974799                    0.999361      29.685987      86.503327       0.606435       0.425281      -1.055878      -0.009313      -0.062134      -0.014356       0.064447       0.004078      -0.014424       0.002216       0.045682      -0.010722      -0.022255      -0.008607       0.030861              9.370432       9.126912       0.357840      -1.044721      12.711658      -2.893707       6.272727           0.000021
          134              C       1.872979      15.693785       5.106374      -0.159552      32.607467 0.45811524E+03  0.10940890E+05                                 8.918125                            7.198040       0.151296       2.024804                    0.999294      29.806786      87.111145       0.604704       0.424116      -1.056557       0.022339       0.032571      -0.034298       0.052309      -0.016567       0.000685       0.004478      -0.007986       0.011982      -0.019510       0.003638       0.015873              9.662827      10.751518       1.578963      -2.007207      11.810795      -2.769840       6.426169           0.000016
          135              C       1.324922       2.623199       4.203213      -0.124517      29.363689 0.42477798E+03  0.99536455E+04                                 8.305423                            6.911015       0.298979       2.074885                    0.999344      29.140985      84.324887       0.619916       0.421651      -1.058231       0.011897      -0.060014      -0.002832       0.061248      -0.013911      -0.027559       0.022017      -0.079522      -0.019959      -0.052874      -0.004469       0.057343              8.896918       6.911877      -0.410734      -3.318103       9.809441      -0.635010       9.969436           0.000010
          136              C       2.504520       1.509937       2.749688       0.105975      24.485459 0.32800205E+03  0.72340672E+04                                 7.488992                            6.171694       0.180151       2.082289                    0.998714      26.017541      74.011708       0.637730       0.435475      -1.045492      -0.021895       0.037992       0.012744       0.045664      -0.007872      -0.002221       0.015557       0.029671      -0.018938      -0.025286       0.003734       0.021552              8.077078       5.963234      -0.070346      -2.855472       9.335461      -0.465684       8.932539           0.000015
          137              C       1.823507       3.481061       3.291532      -0.026101      27.640092 0.39605734E+03  0.91708598E+04                                 8.107967                            6.760774       0.054162       2.003662                    0.999392      28.713529      84.120267       0.611207       0.432779      -1.045489       0.051671      -0.014895      -0.056382       0.077914      -0.004974      -0.006826       0.019413      -0.025832       0.009433      -0.017054      -0.011580       0.028634              8.687405       6.259761      -0.382785      -2.291730      11.313346      -1.763099       8.489108           0.000000
          138              C       4.087624      15.648947      13.630488      -0.061683      38.332028 0.47280472E+03  0.11289864E+05                                 9.830619                            7.237634       0.126991       2.036121                    0.999459      28.154095      80.138154       0.617386       0.415473      -1.070597      -0.005007       0.050910      -0.005936       0.051499       0.004440      -0.001219       0.002963       0.003285       0.052302      -0.013765      -0.004004       0.017770             11.485611      12.900335      -0.161161       0.074476      16.279369      -2.013444       5.277128           0.000013
          139              C       5.142769      16.533636      13.468867      -0.158269      36.141859 0.48782423E+03  0.11910129E+05                                 9.714688                            7.544107      -0.278721       1.869403                    0.998965      31.489796      94.996753       0.573415       0.437506      -1.041754      -0.026203       0.008200       0.009853       0.029170      -0.009404       0.013185       0.008274       0.060613       0.079146      -0.046383       0.010636       0.035748             10.923428      11.561822       1.969800      -0.307664      15.868940      -1.569882       5.339520           0.000020
          140              C       2.764248      16.111915      13.482446      -0.021740      38.282519 0.47170763E+03  0.11256604E+05                                 9.850159                            7.255702      -0.148350       1.950734                    0.998796      27.858081      79.258667       0.613274       0.418521      -1.068692       0.031511       0.023672      -0.003127       0.039536      -0.003934      -0.000713       0.015884      -0.006182       0.136721      -0.028522      -0.020745       0.049267             11.555941      15.213934       2.016809       0.077657      14.253937      -1.129552       5.199951           0.000013
          141              C       4.406873      14.222192      13.950269       0.606371      22.327531 0.24391455E+03  0.50304901E+04                                 7.316152                            5.567146       0.089050       2.092307                    0.999782      22.202732      62.482622       0.623268       0.476496      -1.015127       0.013633      -0.061430       0.025113       0.067751       0.016234       0.036678       0.036271       0.024941       0.242251      -0.063805      -0.038219       0.102025              8.280942       9.322646      -0.397267      -0.904985      10.793114      -1.568695       4.727066           0.000006
          142              C       1.487252      15.295489      13.662972       0.623973      22.224788 0.25009740E+03  0.51920791E+04                                 7.359378                            5.668304      -0.159276       2.002801                    0.999002      22.419270      63.367546       0.612415       0.481757      -1.012014      -0.046146      -0.034384      -0.015554       0.059613      -0.065973       0.033783      -0.048783      -0.094489      -0.124100      -0.068829      -0.054106       0.122935              8.400681       9.616602       3.235899      -0.092986       7.310729       1.893548       8.274711           0.000007
          143              C       7.409205      10.909082      12.610704       0.605744      21.534643 0.25612130E+03  0.53736267E+04                                 7.325505                            5.784559      -0.282039       1.957330                    0.999303      23.132033      66.727538       0.595879       0.489921      -1.003128      -0.004026       0.048347       0.003990       0.048678      -0.015023      -0.055303       0.018400       0.145225      -0.073434      -0.068766      -0.041762       0.110528              8.604990       4.957505      -0.672859       0.983640      13.429681      -1.027756       7.427783          -0.000007
          144              C       7.546799       9.453479      13.010097      -0.028246      39.082065 0.47244436E+03  0.11320960E+05                                10.153148                            7.329297      -0.121742       1.963327                    0.998944      28.145520      81.231398       0.599471       0.426388      -1.059747       0.002468      -0.032093       0.006053       0.032752       0.006030       0.029879       0.013785       0.024669       0.037158      -0.025981      -0.016676       0.042657             12.914443       9.280154      -3.800764      -2.969861      20.784816      -1.297073       8.678360          -0.000014
          145              C       5.806003       9.612380      14.852897       0.606523      21.138033 0.24181243E+03  0.49875451E+04                                 7.124456                            5.577029      -0.029743       2.049280                    0.999507      22.434964      63.603663       0.615658       0.482346      -1.009765      -0.036076       0.045356       0.012710       0.059332       0.071510       0.044247       0.032174      -0.014382      -0.119603      -0.066583      -0.044333       0.110916              8.216259       8.009595      -3.754222      -1.605198       8.972323      -0.286236       7.666860          -0.000012
          146              C       6.866559       8.869949      14.084997      -0.054758      40.116413 0.48176527E+03  0.11585558E+05                                10.264094                            7.356444      -0.003593       1.992993                    0.999410      28.435679      81.862154       0.604635       0.421242      -1.064370       0.031582      -0.029161      -0.019898       0.047368       0.003552       0.017489       0.002235      -0.004199       0.027578      -0.018167      -0.002906       0.021073             13.145966      11.353913      -5.514364      -3.884712      19.209037       0.264040       8.874947          -0.000015
          147              C       0.662461       8.659634      12.262433      -0.154346      38.540564 0.48492520E+03  0.11851746E+05                                10.219534                            7.540924      -0.334392       1.850124                    0.998793      31.838285      96.897864       0.569892       0.439750      -1.037786      -0.015369      -0.014477       0.016108       0.026557       0.015807       0.016163      -0.012101       0.030761       0.055710      -0.037021       0.007338       0.029683             12.827119       9.597430      -5.038769      -2.861537      20.935266       0.256797       7.948661          -0.000023
          148              C       6.294539       4.348602      10.535724       0.119184      24.796894 0.32875602E+03  0.72575714E+04                                 7.599608                            6.202965       0.249224       2.106253                    0.999430      25.861381      73.692273       0.632168       0.438891      -1.043062       0.001656       0.052083       0.012563       0.053602       0.010423       0.021420      -0.014638      -0.014758      -0.008933      -0.033302       0.013322       0.019979              8.489350       9.614080      -0.979473      -3.435199       8.346437      -0.732440       7.507531          -0.000001
          149              C       5.524631       6.332996      10.270793      -0.028939      27.904223 0.37816825E+03  0.86047628E+04                                 8.019694                            6.503951       0.260386       2.066486                    0.999710      27.961096      79.641980       0.641729       0.419470      -1.059963      -0.021963      -0.048065       0.056094       0.077066      -0.006079      -0.007131      -0.016193      -0.061713      -0.063267      -0.031453      -0.014168       0.045622              8.918066       9.895185      -3.089962      -2.908415      10.217056       0.349141       6.641958          -0.000021
          150              C       6.606058       6.235802       9.495438      -0.109332      27.819901 0.39209858E+03  0.89776027E+04                                 7.938545                            6.596820       0.441403       2.124945                    0.999811      28.296603      80.113344       0.642741       0.416203      -1.065015       0.055579      -0.037223       0.018249       0.069337      -0.022542      -0.022142      -0.027697      -0.076840      -0.118766      -0.063925      -0.004811       0.068736              8.584546       9.066767      -1.540863      -2.994715       9.351320      -0.403961       7.335551          -0.000021
          151              C       0.549603       4.421782       9.065957       0.159416      34.617182 0.38450124E+03  0.87748914E+04                                 9.471920                            6.715751       0.001688       2.026020                    0.999669      25.780611      73.257220       0.610154       0.439868      -1.048692      -0.017305       0.041392       0.030752       0.054392      -0.036608      -0.039434      -0.001398       0.030575      -0.030499      -0.051733      -0.008792       0.060524             11.941631      15.670604      -5.033440      -5.159285       7.636426       1.221923      12.517862          -0.000002
          152              C       1.334971       3.555679       9.787527      -0.135871      33.935695 0.45043229E+03  0.10763504E+05                                 9.341468                            7.250146      -0.190283       1.923368                    0.997759      29.883546      88.739408       0.585715       0.437618      -1.043296       0.050080       0.001504      -0.001727       0.050132       0.018538      -0.008587       0.003500      -0.024930       0.011022      -0.026956       0.006394       0.020562             10.864604      13.839376      -4.623698      -2.914620       7.682145       0.424435      11.072292           0.000003
          153              C       2.469735       3.018181       9.229708      -0.176332      35.895814 0.47196177E+03  0.11391315E+05                                 9.619340                            7.357039      -0.126060       1.929772                    0.998756      30.595605      90.811711       0.590077       0.430061      -1.049604      -0.026152       0.023597       0.027709       0.044817      -0.009754       0.008408      -0.012477      -0.018095      -0.012291      -0.014111      -0.009272       0.023384             11.424137      13.439460      -4.083810      -4.851139       7.400050       0.837972      13.432902           0.000009
          154              C       2.841548       3.339031       7.928486       0.192537      32.896084 0.37764941E+03  0.85828199E+04                                 9.154972                            6.627275       0.079697       2.044776                    0.999714      25.774221      73.169389       0.617949       0.436126      -1.050573       0.043655      -0.008629      -0.015489       0.047118      -0.020900      -0.030557       0.002562       0.013132      -0.051577      -0.037723      -0.005110       0.042833             11.336230      14.162541      -4.666963      -4.925733       7.623028       0.538333      12.223121           0.000004
          155              C       2.053861       4.234066       7.225820      -0.191369      35.362660 0.46349927E+03  0.11101531E+05                                 9.388295                            7.206727       0.040519       1.974093                    0.999610      30.535133      89.360373       0.608575       0.420202      -1.059039      -0.024250       0.039953       0.023706       0.052405       0.000956      -0.002108      -0.013967      -0.000988       0.087734      -0.018271      -0.015190       0.033461             10.872709      13.920083      -4.362544      -3.639413       7.316069       0.314927      11.381973          -0.000004
          156              C       0.909821       4.769462       7.788964      -0.165284      34.622419 0.43997014E+03  0.10402571E+05                                 9.252695                            7.017712       0.097591       1.997457                    0.999636      30.028991      87.339134       0.617148       0.419758      -1.059222       0.054283       0.008213      -0.015875       0.057150      -0.017068       0.015757      -0.009417      -0.020859       0.008312      -0.025158      -0.003795       0.028954             10.826019      12.963645      -3.608097      -4.410458       6.746154       0.650590      12.768257          -0.000012
          157              C       4.688245       3.402181       6.298163       0.186580      32.147921 0.38138233E+03  0.87009474E+04                                 9.049566                            6.684867      -0.084950       1.992643                    0.999631      25.936656      74.103690       0.611004       0.439396      -1.047173      -0.033359      -0.016905       0.037716       0.053114      -0.002501      -0.028449      -0.030130       0.001388       0.051669      -0.040768      -0.006071       0.046839             11.025971       8.428925       2.449364      -5.503778       9.757314      -1.961813      14.891673           0.000004
          158              C       5.045371       4.708918       6.379107      -0.166034      33.378719 0.44326351E+03  0.10517321E+05                                 9.090077                            7.094744      -0.011145       1.970458                    0.999130      29.989482      87.849349       0.606206       0.425836      -1.053683       0.003295       0.032547      -0.037330       0.049636      -0.011700      -0.000950       0.006415       0.014178       0.049348      -0.022587       0.004257       0.018330             10.343350       7.643123       2.743813      -3.973928       9.897438      -1.671310      13.489490          -0.000009
          159              C       5.673820       5.346230       5.318319      -0.161583      32.944793 0.42141109E+03  0.98173929E+04                                 8.869552                            6.814636       0.257124       2.056603                    0.999816      29.117476      82.965685       0.636217       0.413248      -1.067657      -0.037157      -0.003355       0.030142       0.047962       0.006620       0.002149      -0.004228      -0.038609      -0.054786      -0.019520      -0.010323       0.029843             10.248828       6.850724       1.866407      -4.182404       8.917432      -1.647288      14.978327          -0.000018
          160              C       5.944370       4.630679       4.174190       0.175825      33.631500 0.38053672E+03  0.86524377E+04                                 9.282637                            6.672174       0.055634       2.044449                    0.999725      25.551466      72.212863       0.614037       0.438702      -1.050541      -0.002572       0.025326      -0.037722       0.045508       0.030125      -0.026349      -0.018594      -0.014745       0.063185      -0.043277      -0.008855       0.052132             11.572224       7.663304       2.853896      -5.256154      10.574216      -3.557261      16.479150          -0.000003
          161              C       5.617391       3.304672       4.088188      -0.163469      33.568824 0.46379633E+03  0.11158079E+05                                 9.221501                            7.323468      -0.170314       1.920572                    0.998086      30.440288      90.537734       0.587092       0.433648      -1.046245      -0.046873      -0.014847       0.018267       0.052451      -0.010915       0.003046       0.012471      -0.010554       0.043972      -0.021972       0.000459       0.021513             10.578488       7.974343       2.585426      -4.243281      10.334647      -2.470824      13.426473           0.000008
          162              C       4.980439       2.683522       5.146580      -0.175400      34.607940 0.47419817E+03  0.11439235E+05                                 9.341898                            7.343813       0.014678       1.972199                    0.999044      30.492665      89.977836       0.595325       0.426496      -1.053592       0.007113       0.013023      -0.042464       0.044982       0.010454       0.009697       0.003760      -0.034305      -0.041338      -0.022233      -0.005717       0.027950             10.876807       8.009065       1.821883      -4.837080       9.039058      -1.351049      15.582297           0.000014
          163              C       6.531077       4.882794       1.774637       0.105860      25.616611 0.34217069E+03  0.76578390E+04                                 7.865372                            6.395910      -0.062907       2.001770                    0.998080      26.601020      77.246605       0.610449       0.448325      -1.033707       0.011959       0.050428       0.008883       0.052583      -0.007365       0.005689       0.014921       0.000868      -0.041200      -0.023985       0.007586       0.016399              8.739344       6.671074       2.822246      -1.099127       8.749048      -0.285282      10.797910          -0.000001
          164              C       7.296347       6.455335       3.079321      -0.114209      28.529565 0.39262509E+03  0.89911060E+04                                 8.068470                            6.597506       0.479497       2.139417                    0.999727      28.279826      80.026688       0.643366       0.415731      -1.065503      -0.042328      -0.032690       0.016494       0.055967       0.054245      -0.000668       0.021090      -0.038237      -0.031770      -0.055988      -0.010560       0.066548              8.804461       6.354617       2.761969      -1.286710       9.550443      -0.695769      10.508322          -0.000020
          165              C       7.680528       6.699035       1.817771       0.000777      27.836485 0.38212829E+03  0.87442442E+04                                 8.139786                            6.635240       0.095264       2.026533                    0.999588      27.785359      80.162651       0.619523       0.432051      -1.048947      -0.010024      -0.037765      -0.056474       0.068673       0.014986       0.005580       0.014953      -0.026900      -0.030691      -0.016816      -0.014540       0.031356              9.106871       7.628179       3.728084      -2.043145      10.399484      -1.697637       9.292950          -0.000018
          166              C       4.429290       1.481824       7.797751       0.191354      30.750635 0.38054236E+03  0.86632205E+04                                 8.707542                            6.651712      -0.046603       2.004501                    0.999520      25.754240      73.123204       0.617070       0.436009      -1.050870      -0.023002       0.050777      -0.003766       0.055871      -0.020995      -0.006449      -0.026993      -0.040374       0.000940      -0.038081      -0.004002       0.042083              9.796701      10.247906      -1.785742       1.514607      13.041312      -3.009047       6.100886           0.000009
          167              C       3.555027       0.413274       7.868577      -0.169078      32.413768 0.45622822E+03  0.10877233E+05                                 8.825700                            7.150896       0.049984       1.984281                    0.999568      30.010612      87.438751       0.611223       0.420310      -1.059656      -0.000499      -0.034896       0.037257       0.051049      -0.007033       0.008149      -0.000123       0.039085       0.007276      -0.022053      -0.000697       0.022750              9.459288       9.267757      -0.339459       1.723713      12.988861      -2.557553       6.121244           0.000023
          168              C       3.956987      17.001897       8.396841      -0.160840      31.697798 0.43362847E+03  0.10188351E+05                                 8.637801                            6.926912       0.217362       2.043211                    0.999809      29.351773      84.365309       0.628242       0.414947      -1.065107      -0.021961       0.036445      -0.003455       0.042690       0.018119      -0.011626       0.000603      -0.008748      -0.015801      -0.021831      -0.001181       0.023011              9.356875      10.217443      -1.362195       2.459426      11.577347      -2.874039       6.275833           0.000025
          169              C       5.250989      16.845740       8.830049       0.168168      31.461809 0.37225871E+03  0.84056489E+04                                 8.784887                            6.562395       0.092941       2.056095                    0.999617      25.357125      71.078934       0.625271       0.433822      -1.055007       0.003639      -0.032942       0.034640       0.047941      -0.015987       0.021715      -0.022501      -0.073164      -0.074339      -0.046495      -0.014314       0.060809             10.035792       9.479630      -1.425478       2.133140      13.605761      -4.300329       7.021985           0.000015
          170              C       6.144577       0.064636       8.717686      -0.151067      31.880248 0.44804473E+03  0.10640626E+05                                 8.772426                            7.128254       0.000008       1.974799                    0.999361      29.685986      86.503322       0.606435       0.425281      -1.055878      -0.009313       0.062134       0.014356       0.064447      -0.004078       0.014424       0.002216       0.045682      -0.010722      -0.022255      -0.008607       0.030862              9.370432       9.126912      -0.357840       1.044722      12.711659      -2.893706       6.272727           0.000021
          171              C       5.737979       1.296880       8.206730      -0.159552      32.607463 0.45811516E+03  0.10940887E+05                                 8.918124                            7.198039       0.151296       2.024804                    0.999294      29.806787      87.111147       0.604705       0.424116      -1.056557       0.022339      -0.032571       0.034298       0.052309       0.016567      -0.000685       0.004478      -0.007986       0.011982      -0.019510       0.003638       0.015873              9.662826      10.751515      -1.578962       2.007204      11.810796      -2.769840       6.426167           0.000016
          172              C       5.189922      14.367466       9.109890      -0.124517      29.363679 0.42477789E+03  0.99536428E+04                                 8.305421                            6.911014       0.298979       2.074885                    0.999344      29.140984      84.324882       0.619916       0.421651      -1.058231       0.011897       0.060014       0.002832       0.061248       0.013911       0.027559       0.022017      -0.079522      -0.019959      -0.052874      -0.004469       0.057343              8.896916       6.911876       0.410736       3.318102       9.809438      -0.635008       9.969434           0.000010
          173              C       6.369520      15.480728      10.563415       0.105975      24.485473 0.32800225E+03  0.72340727E+04                                 7.488995                            6.171696       0.180151       2.082289                    0.998714      26.017541      74.011707       0.637730       0.435475      -1.045492      -0.021895      -0.037992      -0.012744       0.045664       0.007872       0.002221       0.015557       0.029671      -0.018938      -0.025286       0.003734       0.021552              8.077081       5.963236       0.070344       2.855475       9.335462      -0.465686       8.932546           0.000015
          174              C       5.688507      13.509604      10.021572      -0.026101      27.640096 0.39605752E+03  0.91708648E+04                                 8.107968                            6.760776       0.054163       2.003662                    0.999392      28.713528      84.120263       0.611207       0.432779      -1.045489       0.051671       0.014895       0.056382       0.077914       0.004974       0.006826       0.019413      -0.025832       0.009432      -0.017054      -0.011580       0.028634              8.687406       6.259762       0.382786       2.291731      11.313345      -1.763099       8.489111           0.000000
          175              C       7.507376      16.455282       0.317384      -0.061684      38.332044 0.47280492E+03  0.11289871E+05                                 9.830623                            7.237637       0.126991       2.036121                    0.999459      28.154102      80.138185       0.617385       0.415473      -1.070597       0.005007       0.050910      -0.005936       0.051499      -0.004440       0.001219       0.002963       0.003285       0.052302      -0.013765      -0.004005       0.017770             11.485615      12.900342       0.161162      -0.074474      16.279374      -2.013444       5.277129           0.000013
          176              C       6.452231      17.339971       0.155763      -0.158268      36.141827 0.48782370E+03  0.11910113E+05                                 9.714681                            7.544103      -0.278720       1.869404                    0.998965      31.489780      94.996686       0.573416       0.437506      -1.041754       0.026203       0.008200       0.009853       0.029170       0.009404      -0.013185       0.008274       0.060613       0.079146      -0.046383       0.010636       0.035748             10.923420      11.561816      -1.969798       0.307664      15.868928      -1.569879       5.339516           0.000020
          177              C       1.100752      16.918250       0.169343      -0.021739      38.282501 0.47170731E+03  0.11256594E+05                                 9.850155                            7.255699      -0.148350       1.950735                    0.998796      27.858073      79.258634       0.613274       0.418521      -1.068692      -0.031511       0.023672      -0.003127       0.039536       0.003934       0.000713       0.015884      -0.006182       0.136721      -0.028522      -0.020745       0.049267             11.555936      15.213930      -2.016808      -0.077657      14.253929      -1.129549       5.199949           0.000013
          178              C       7.188127      15.028527       0.637165       0.606371      22.327532 0.24391459E+03  0.50304911E+04                                 7.316153                            5.567147       0.089050       2.092307                    0.999782      22.202731      62.482621       0.623268       0.476496      -1.015127      -0.013633      -0.061430       0.025113       0.067751      -0.016234      -0.036678       0.036271       0.024941       0.242251      -0.063805      -0.038219       0.102025              8.280943       9.322646       0.397268       0.904986      10.793115      -1.568695       4.727067           0.000006
          179              C       2.377748      16.101824       0.349868       0.623973      22.224789 0.25009739E+03  0.51920790E+04                                 7.359379                            5.668304      -0.159275       2.002801                    0.999002      22.419270      63.367547       0.612415       0.481757      -1.012014       0.046146      -0.034384      -0.015554       0.059613       0.065973      -0.033783      -0.048784      -0.094489      -0.124100      -0.068829      -0.054106       0.122935              8.400682       9.616605      -3.235901       0.092983       7.310731       1.893550       8.274711           0.000007
          180              C       4.185795      10.102747      25.923808       0.605744      21.534659 0.25612157E+03  0.53736338E+04                                 7.325508                            5.784562      -0.282039       1.957329                    0.999303      23.132037      66.727554       0.595879       0.489921      -1.003128       0.004026       0.048347       0.003990       0.048678       0.015023       0.055303       0.018400       0.145225      -0.073434      -0.068766      -0.041762       0.110528              8.604994       4.957507       0.672859      -0.983639      13.429690      -1.027756       7.427785          -0.000007
          181              C       4.048201       8.647144      26.323201      -0.028246      39.082106 0.47244491E+03  0.11320977E+05                                10.153155                            7.329301      -0.121742       1.963327                    0.998944      28.145534      81.231448       0.599471       0.426388      -1.059747      -0.002468      -0.032093       0.006053       0.032752      -0.006030      -0.029879       0.013785       0.024669       0.037158      -0.025981      -0.016676       0.042657             12.914454       9.280161       3.800769       2.969863      20.784838      -1.297072       8.678365          -0.000014
          182              C       5.788997      10.418715       1.539794       0.606523      21.138044 0.24181263E+03  0.49875502E+04                                 7.124459                            5.577032      -0.029743       2.049280                    0.999507      22.434967      63.603675       0.615658       0.482346      -1.009765       0.036077       0.045356       0.012710       0.059332      -0.071510      -0.044247       0.032174      -0.014383      -0.119603      -0.066583      -0.044333       0.110916              8.216262       8.009596       3.754221       1.605199       8.972324      -0.286236       7.666867          -0.000012
          183              C       4.728441       9.676284       0.771894      -0.054755      40.116305 0.48176379E+03  0.11585512E+05                                10.264071                            7.356429      -0.003588       1.992995                    0.999410      28.435632      81.861945       0.604636       0.421242      -1.064371      -0.031582      -0.029162      -0.019898       0.047368      -0.003552      -0.017489       0.002235      -0.004199       0.027578      -0.018167      -0.002906       0.021073             13.145934      11.353885       5.514348       3.884702      19.208990       0.264042       8.874927          -0.000015
          184              C       3.202539       7.853299      25.575537      -0.154344      38.540486 0.48492393E+03  0.11851707E+05                                10.219519                            7.540912      -0.334390       1.850125                    0.998793      31.838248      96.897712       0.569893       0.439750      -1.037787       0.015369      -0.014477       0.016108       0.026557      -0.015806      -0.016163      -0.012101       0.030761       0.055710      -0.037021       0.007338       0.029683             12.827099       9.597414       5.038758       2.861533      20.935233       0.256797       7.948650          -0.000023
          185              C       5.300461       3.542267      23.848827       0.119184      24.796895 0.32875600E+03  0.72575710E+04                                 7.599608                            6.202965       0.249224       2.106253                    0.999430      25.861381      73.692273       0.632168       0.438891      -1.043062      -0.001656       0.052083       0.012563       0.053602      -0.010423      -0.021420      -0.014638      -0.014758      -0.008933      -0.033302       0.013322       0.019979              8.489350       9.614081       0.979474       3.435199       8.346438      -0.732439       7.507531          -0.000001
          186              C       6.070369       5.526661      23.583897      -0.028939      27.904226 0.37816836E+03  0.86047661E+04                                 8.019696                            6.503953       0.260386       2.066485                    0.999710      27.961098      79.641991       0.641729       0.419470      -1.059962       0.021963      -0.048065       0.056094       0.077066       0.006079       0.007131      -0.016193      -0.061713      -0.063267      -0.031453      -0.014168       0.045622              8.918067       9.895183       3.089961       2.908415      10.217059       0.349141       6.641959          -0.000021
          187              C       4.988942       5.429467      22.808541      -0.109332      27.819897 0.39209859E+03  0.89776030E+04                                 7.938544                            6.596820       0.441403       2.124945                    0.999811      28.296604      80.113350       0.642741       0.416203      -1.065015      -0.055579      -0.037223       0.018249       0.069337       0.022542       0.022142      -0.027697      -0.076840      -0.118766      -0.063925      -0.004811       0.068736              8.584545       9.066763       1.540862       2.994713       9.351322      -0.403962       7.335550          -0.000021
          188              C       3.315397       3.615447      22.379061       0.159416      34.617181 0.38450113E+03  0.87748884E+04                                 9.471920                            6.715750       0.001688       2.026020                    0.999669      25.780610      73.257217       0.610154       0.439868      -1.048692       0.017305       0.041392       0.030753       0.054392       0.036608       0.039434      -0.001398       0.030575      -0.030499      -0.051733      -0.008792       0.060524             11.941631      15.670608       5.033443       5.159283       7.636427       1.221923      12.517857          -0.000002
          189              C       2.530029       2.749344      23.100631      -0.135871      33.935671 0.45043196E+03  0.10763495E+05                                 9.341463                            7.250143      -0.190283       1.923368                    0.997759      29.883547      88.739409       0.585716       0.437618      -1.043296      -0.050080       0.001504      -0.001727       0.050132      -0.018538       0.008587       0.003500      -0.024930       0.011022      -0.026956       0.006394       0.020562             10.864598      13.839368       4.623695       2.914615       7.682142       0.424433      11.072283           0.000003
          190              C       1.395265       2.211846      22.542812      -0.176332      35.895822 0.47196210E+03  0.11391325E+05                                 9.619343                            7.357042      -0.126060       1.929772                    0.998756      30.595605      90.811714       0.590077       0.430062      -1.049604       0.026152       0.023597       0.027709       0.044817       0.009754      -0.008408      -0.012477      -0.018095      -0.012290      -0.014111      -0.009272       0.023384             11.424139      13.439464       4.083812       4.851139       7.400051       0.837973      13.432903           0.000009
          191              C       1.023452       2.532696      21.241589       0.192537      32.896087 0.37764941E+03  0.85828198E+04                                 9.154972                            6.627275       0.079697       2.044776                    0.999714      25.774221      73.169389       0.617949       0.436126      -1.050573      -0.043655      -0.008629      -0.015489       0.047118       0.020900       0.030557       0.002562       0.013132      -0.051577      -0.037723      -0.005111       0.042833             11.336231      14.162549       4.666970       4.925730       7.623032       0.538336      12.223112           0.000004
          192              C       1.811139       3.427731      20.538924      -0.191370      35.362683 0.46349946E+03  0.11101536E+05                                 9.388299                            7.206728       0.040519       1.974093                    0.999610      30.535133      89.360371       0.608575       0.420202      -1.059039       0.024250       0.039953       0.023706       0.052405      -0.000956       0.002108      -0.013967      -0.000988       0.087734      -0.018271      -0.015190       0.033461             10.872714      13.920094       4.362549       3.639416       7.316074       0.314929      11.381975          -0.000004
          193              C       2.955179       3.963127      21.102068      -0.165284      34.622433 0.43997028E+03  0.10402575E+05                                 9.252697                            7.017712       0.097592       1.997457                    0.999636      30.028988      87.339120       0.617148       0.419758      -1.059222      -0.054283       0.008213      -0.015875       0.057150       0.017068      -0.015757      -0.009417      -0.020859       0.008312      -0.025158      -0.003795       0.028954             10.826022      12.963649       3.608098       4.410461       6.746155       0.650591      12.768263          -0.000012
          194              C       6.906755       2.595846      19.611267       0.186580      32.147927 0.38138254E+03  0.87009532E+04                                 9.049568                            6.684869      -0.084951       1.992643                    0.999631      25.936657      74.103693       0.611004       0.439396      -1.047173       0.033359      -0.016905       0.037716       0.053114       0.002501       0.028449      -0.030130       0.001388       0.051669      -0.040768      -0.006071       0.046839             11.025972       8.428928      -2.449367       5.503779       9.757316      -1.961819      14.891673           0.000004
          195              C       6.549629       3.902583      19.692210      -0.166034      33.378749 0.44326388E+03  0.10517332E+05                                 9.090082                            7.094746      -0.011145       1.970458                    0.999130      29.989485      87.849357       0.606206       0.425836      -1.053683      -0.003296       0.032547      -0.037330       0.049636       0.011700       0.000950       0.006415       0.014178       0.049348      -0.022587       0.004257       0.018330             10.343357       7.643128      -2.743815       3.973934       9.897440      -1.671317      13.489504          -0.000009
          196              C       5.921180       4.539895      18.631422      -0.161583      32.944788 0.42141084E+03  0.98173858E+04                                 8.869551                            6.814634       0.257124       2.056603                    0.999816      29.117476      82.965687       0.636217       0.413248      -1.067657       0.037157      -0.003355       0.030142       0.047962      -0.006620      -0.002149      -0.004229      -0.038609      -0.054786      -0.019520      -0.010323       0.029843             10.248827       6.850723      -1.866406       4.182403       8.917433      -1.647285      14.978325          -0.000019
          197              C       5.650630       3.824344      17.487294       0.175825      33.631489 0.38053669E+03  0.86524370E+04                                 9.282635                            6.672174       0.055634       2.044449                    0.999725      25.551466      72.212864       0.614037       0.438702      -1.050541       0.002572       0.025326      -0.037722       0.045508      -0.030125       0.026349      -0.018594      -0.014745       0.063185      -0.043277      -0.008855       0.052132             11.572220       7.663300      -2.853891       5.256150      10.574213      -3.557251      16.479146          -0.000003
          198              C       5.977609       2.498337      17.401291      -0.163469      33.568798 0.46379603E+03  0.11158071E+05                                 9.221497                            7.323466      -0.170314       1.920572                    0.998086      30.440289      90.537738       0.587092       0.433648      -1.046245       0.046873      -0.014847       0.018267       0.052451       0.010915      -0.003046       0.012471      -0.010554       0.043972      -0.021972       0.000459       0.021513             10.578480       7.974338      -2.585423       4.243275      10.334644      -2.470817      13.426459           0.000008
          199              C       6.614561       1.877187      18.459683      -0.175400      34.607942 0.47419846E+03  0.11439243E+05                                 9.341899                            7.343815       0.014678       1.972199                    0.999044      30.492666      89.977838       0.595325       0.426496      -1.053592      -0.007113       0.013023      -0.042464       0.044982      -0.010454      -0.009697       0.003760      -0.034306      -0.041338      -0.022233      -0.005717       0.027950             10.876806       8.009066      -1.821886       4.837080       9.039058      -1.351054      15.582293           0.000014
          200              C       5.063923       4.076459      15.087740       0.105860      25.616596 0.34217044E+03  0.76578324E+04                                 7.865369                            6.395908      -0.062907       2.001770                    0.998080      26.601021      77.246609       0.610449       0.448325      -1.033707      -0.011959       0.050428       0.008883       0.052583       0.007365      -0.005689       0.014921       0.000868      -0.041200      -0.023985       0.007586       0.016399              8.739339       6.671073      -2.822248       1.099125       8.749049      -0.285281      10.797896          -0.000001
          201              C       4.298653       5.649000      16.392424      -0.114209      28.529557 0.39262493E+03  0.89911017E+04                                 8.068469                            6.597504       0.479496       2.139417                    0.999727      28.279830      80.026706       0.643366       0.415731      -1.065503       0.042328      -0.032690       0.016494       0.055967      -0.054245       0.000668       0.021090      -0.038237      -0.031770      -0.055988      -0.010560       0.066548              8.804459       6.354616      -2.761968       1.286710       9.550440      -0.695769      10.508322          -0.000020
          202              C       3.914472       5.892700      15.130875       0.000777      27.836480 0.38212809E+03  0.87442388E+04                                 8.139785                            6.635239       0.095263       2.026533                    0.999588      27.785361      80.162664       0.619523       0.432051      -1.048947       0.010024      -0.037765      -0.056474       0.068673      -0.014986      -0.005580       0.014953      -0.026900      -0.030691      -0.016816      -0.014540       0.031356              9.106871       7.628179      -3.728085       2.043145      10.399484      -1.697638       9.292949          -0.000017
          203              C       7.165710       0.675489      21.110854       0.191354      30.750639 0.38054229E+03  0.86632186E+04                                 8.707542                            6.651711      -0.046603       2.004501                    0.999520      25.754240      73.123203       0.617070       0.436009      -1.050870       0.023002       0.050777      -0.003766       0.055871       0.020995       0.006449      -0.026993      -0.040374       0.000940      -0.038081      -0.004002       0.042083              9.796702      10.247905       1.785743      -1.514607      13.041316      -3.009046       6.100885           0.000009
          204              C       0.309973      -0.393061      21.181680      -0.169079      32.413770 0.45622820E+03  0.10877232E+05                                 8.825701                            7.150896       0.049984       1.984281                    0.999568      30.010612      87.438753       0.611223       0.420310      -1.059656       0.000499      -0.034896       0.037257       0.051049       0.007033      -0.008149      -0.000123       0.039085       0.007276      -0.022053      -0.000697       0.022750              9.459289       9.267757       0.339458      -1.723713      12.988864      -2.557553       6.121245           0.000023
          205              C       7.638013      16.195562      21.709944      -0.160840      31.697810 0.43362867E+03  0.10188357E+05                                 8.637803                            6.926914       0.217361       2.043211                    0.999809      29.351776      84.365321       0.628242       0.414947      -1.065107       0.021961       0.036445      -0.003455       0.042690      -0.018119       0.011626       0.000603      -0.008748      -0.015801      -0.021831      -0.001180       0.023011              9.356877      10.217443       1.362196      -2.459428      11.577351      -2.874041       6.275837           0.000025
          206              C       6.344011      16.039405      22.143153       0.168168      31.461813 0.37225876E+03  0.84056503E+04                                 8.784888                            6.562396       0.092941       2.056095                    0.999617      25.357124      71.078930       0.625271       0.433822      -1.055007      -0.003639      -0.032942       0.034640       0.047941       0.015987      -0.021715      -0.022501      -0.073164      -0.074339      -0.046495      -0.014314       0.060809             10.035793       9.479629       1.425479      -2.133141      13.605762      -4.300331       7.021988           0.000015
          207              C       5.450423      -0.741699      22.030790      -0.151067      31.880244 0.44804473E+03  0.10640626E+05                                 8.772426                            7.128254       0.000008       1.974799                    0.999361      29.685986      86.503322       0.606435       0.425281      -1.055878       0.009313       0.062134       0.014356       0.064447       0.004078      -0.014424       0.002216       0.045682      -0.010722      -0.022255      -0.008607       0.030862              9.370432       9.126912       0.357840      -1.044721      12.711657      -2.893706       6.272727           0.000021
          208              C       5.857021       0.490545      21.519833      -0.159552      32.607468 0.45811525E+03  0.10940890E+05                                 8.918125                            7.198040       0.151296       2.024804                    0.999294      29.806787      87.111148       0.604704       0.424116      -1.056557      -0.022339      -0.032571       0.034298       0.052309      -0.016567       0.000685       0.004478      -0.007986       0.011982      -0.019510       0.003638       0.015873              9.662827      10.751518       1.578964      -2.007207      11.810795      -2.769841       6.426169           0.000016
          209              C       6.405078      13.561131      22.422994      -0.124517      29.363688 0.42477797E+03  0.99536454E+04                                 8.305423                            6.911015       0.298979       2.074885                    0.999344      29.140985      84.324888       0.619916       0.421651      -1.058231      -0.011897       0.060014       0.002832       0.061248      -0.013911      -0.027559       0.022017      -0.079522      -0.019959      -0.052874      -0.004469       0.057343              8.896918       6.911877      -0.410734      -3.318103       9.809441      -0.635010       9.969436           0.000010
          210              C       5.225480      14.674393      23.876519       0.105975      24.485459 0.32800205E+03  0.72340673E+04                                 7.488992                            6.171694       0.180151       2.082289                    0.998714      26.017541      74.011708       0.637730       0.435475      -1.045492       0.021895      -0.037992      -0.012744       0.045664      -0.007872      -0.002221       0.015557       0.029671      -0.018938      -0.025286       0.003734       0.021552              8.077078       5.963234      -0.070346      -2.855472       9.335461      -0.465684       8.932539           0.000015
          211              C       5.906493      12.703269      23.334675      -0.026101      27.640092 0.39605737E+03  0.91708605E+04                                 8.107967                            6.760774       0.054163       2.003662                    0.999392      28.713529      84.120266       0.611207       0.432779      -1.045489      -0.051671       0.014895       0.056382       0.077914      -0.004974      -0.006826       0.019413      -0.025832       0.009433      -0.017054      -0.011580       0.028634              8.687405       6.259761      -0.382785      -2.291730      11.313346      -1.763099       8.489108           0.000000
          212              C       3.642376       0.535383      12.995719      -0.061684      38.332044 0.47280496E+03  0.11289872E+05                                 9.830623                            7.237637       0.126991       2.036121                    0.999459      28.154102      80.138185       0.617385       0.415473      -1.070597       0.005007      -0.050910       0.005936       0.051499       0.004440      -0.001219       0.002963       0.003285       0.052302      -0.013765      -0.004005       0.017770             11.485615      12.900340      -0.161161       0.074476      16.279376      -2.013445       5.277130           0.000013
          213              C       2.587231      -0.349306      13.157340      -0.158268      36.141827 0.48782370E+03  0.11910113E+05                                 9.714681                            7.544103      -0.278720       1.869404                    0.998965      31.489780      94.996686       0.573416       0.437506      -1.041754       0.026203      -0.008200      -0.009853       0.029170      -0.009404       0.013185       0.008274       0.060613       0.079146      -0.046383       0.010636       0.035748             10.923420      11.561815       1.969798      -0.307664      15.868928      -1.569881       5.339517           0.000020
          214              C       4.965752       0.072415      13.143761      -0.021739      38.282501 0.47170736E+03  0.11256596E+05                                 9.850156                            7.255699      -0.148350       1.950734                    0.998796      27.858073      79.258636       0.613274       0.418521      -1.068692      -0.031511      -0.023672       0.003127       0.039536      -0.003934      -0.000713       0.015884      -0.006182       0.136721      -0.028522      -0.020745       0.049267             11.555936      15.213928       2.016808       0.077657      14.253932      -1.129552       5.199950           0.000013
          215              C       3.323127       1.962138      12.675938       0.606371      22.327529 0.24391453E+03  0.50304894E+04                                 7.316152                            5.567146       0.089050       2.092307                    0.999782      22.202731      62.482620       0.623268       0.476496      -1.015127      -0.013633       0.061430      -0.025113       0.067751       0.016234       0.036678       0.036271       0.024941       0.242251      -0.063805      -0.038219       0.102025              8.280942       9.322646      -0.397267      -0.904985      10.793113      -1.568694       4.727066           0.000006
          216              C       6.242748       0.888841      12.963235       0.623973      22.224790 0.25009742E+03  0.51920799E+04                                 7.359379                            5.668304      -0.159275       2.002801                    0.999002      22.419271      63.367549       0.612415       0.481757      -1.012014       0.046146       0.034384       0.015554       0.059613      -0.065973       0.033783      -0.048784      -0.094489      -0.124100      -0.068829      -0.054106       0.122935              8.400682       9.616603       3.235899      -0.092986       7.310730       1.893548       8.274712           0.000008
          217              C       0.320795       5.275248      14.015503       0.605744      21.534645 0.25612133E+03  0.53736276E+04                                 7.325505                            5.784559      -0.282039       1.957330                    0.999303      23.132036      66.727549       0.595879       0.489921      -1.003128       0.004026      -0.048347      -0.003990       0.048678      -0.015023      -0.055303       0.018400       0.145225      -0.073434      -0.068766      -0.041762       0.110528              8.604990       4.957505      -0.672860       0.983640      13.429681      -1.027756       7.427783          -0.000007
          218              C       0.183201       6.730851      13.616110      -0.028246      39.082108 0.47244494E+03  0.11320978E+05                                10.153156                            7.329301      -0.121742       1.963327                    0.998944      28.145535      81.231451       0.599471       0.426388      -1.059747      -0.002468       0.032093      -0.006053       0.032752       0.006030       0.029879       0.013785       0.024669       0.037158      -0.025981      -0.016676       0.042657             12.914454       9.280161      -3.800769      -2.969863      20.784837      -1.297074       8.678365          -0.000014
          219              C       1.923997       6.571950      11.773310       0.606523      21.138038 0.24181252E+03  0.49875472E+04                                 7.124458                            5.577030      -0.029743       2.049280                    0.999507      22.434967      63.603673       0.615658       0.482346      -1.009765       0.036077      -0.045356      -0.012710       0.059332       0.071510       0.044247       0.032174      -0.014383      -0.119603      -0.066583      -0.044333       0.110916              8.216261       8.009596      -3.754223      -1.605198       8.972325      -0.286236       7.666862          -0.000012
          220              C       0.863441       7.314381      12.541210      -0.054755      40.116308 0.48176386E+03  0.11585514E+05                                10.264071                            7.356430      -0.003588       1.992995                    0.999410      28.435632      81.861946       0.604636       0.421242      -1.064371      -0.031582       0.029162       0.019898       0.047368       0.003552       0.017489       0.002235      -0.004199       0.027578      -0.018167      -0.002906       0.021073             13.145935      11.353887      -5.514348      -3.884703      19.208989       0.264039       8.874929          -0.000015
          221              C       7.067539       7.524696      14.363774      -0.154344      38.540483 0.48492398E+03  0.11851708E+05                                10.219518                            7.540913      -0.334390       1.850125                    0.998793      31.838248      96.897712       0.569893       0.439750      -1.037787       0.015369       0.014477      -0.016108       0.026557       0.015806       0.016163      -0.012101       0.030761       0.055710      -0.037021       0.007338       0.029683             12.827098       9.597414      -5.038757      -2.861532      20.935229       0.256795       7.948650          -0.000023
          222              C       1.435461      11.835728      16.090483       0.119184      24.796895 0.32875602E+03  0.72575715E+04                                 7.599608                            6.202965       0.249224       2.106253                    0.999430      25.861382      73.692274       0.632168       0.438891      -1.043062      -0.001656      -0.052083      -0.012563       0.053602       0.010423       0.021420      -0.014638      -0.014758      -0.008933      -0.033302       0.013322       0.019979              8.489350       9.614080      -0.979473      -3.435199       8.346437      -0.732440       7.507531          -0.000001
          223              C       2.205369       9.851334      16.355414      -0.028939      27.904221 0.37816821E+03  0.86047617E+04                                 8.019694                            6.503951       0.260386       2.066486                    0.999710      27.961094      79.641975       0.641729       0.419470      -1.059963       0.021963       0.048065      -0.056094       0.077066      -0.006079      -0.007131      -0.016193      -0.061713      -0.063267      -0.031453      -0.014168       0.045622              8.918066       9.895185      -3.089962      -2.908415      10.217056       0.349140       6.641958          -0.000021
          224              C       1.123942       9.948528      17.130769      -0.109332      27.819897 0.39209852E+03  0.89776011E+04                                 7.938544                            6.596820       0.441403       2.124945                    0.999811      28.296601      80.113337       0.642741       0.416203      -1.065015      -0.055579       0.037223      -0.018249       0.069337      -0.022542      -0.022142      -0.027697      -0.076840      -0.118766      -0.063925      -0.004811       0.068736              8.584545       9.066766      -1.540862      -2.994714       9.351319      -0.403962       7.335550          -0.000021
          225              C       7.180397      11.762548      17.560250       0.159416      34.617179 0.38450121E+03  0.87748905E+04                                 9.471920                            6.715751       0.001688       2.026020                    0.999669      25.780610      73.257218       0.610154       0.439868      -1.048692       0.017305      -0.041392      -0.030753       0.054392      -0.036608      -0.039434      -0.001398       0.030575      -0.030499      -0.051733      -0.008792       0.060524             11.941631      15.670604      -5.033440      -5.159285       7.636426       1.221923      12.517862          -0.000002
          226              C       6.395029      12.628651      16.838680      -0.135871      33.935697 0.45043232E+03  0.10763505E+05                                 9.341468                            7.250146      -0.190283       1.923368                    0.997759      29.883547      88.739408       0.585715       0.437618      -1.043296      -0.050080      -0.001504       0.001727       0.050132       0.018538      -0.008587       0.003500      -0.024930       0.011022      -0.026956       0.006394       0.020562             10.864604      13.839376      -4.623697      -2.914620       7.682145       0.424435      11.072291           0.000003
          227              C       5.260265      13.166149      17.396499      -0.176332      35.895814 0.47196177E+03  0.11391315E+05                                 9.619340                            7.357039      -0.126060       1.929772                    0.998756      30.595605      90.811711       0.590077       0.430061      -1.049604       0.026152      -0.023597      -0.027709       0.044817      -0.009754       0.008408      -0.012477      -0.018095      -0.012290      -0.014111      -0.009272       0.023384             11.424137      13.439460      -4.083810      -4.851139       7.400050       0.837972      13.432902           0.000009
          228              C       4.888452      12.845299      18.697721       0.192537      32.896083 0.37764941E+03  0.85828199E+04                                 9.154971                            6.627275       0.079697       2.044776                    0.999714      25.774221      73.169388       0.617949       0.436126      -1.050573      -0.043655       0.008629       0.015489       0.047118      -0.020900      -0.030557       0.002562       0.013132      -0.051577      -0.037723      -0.005110       0.042833             11.336230      14.162540      -4.666963      -4.925733       7.623028       0.538333      12.223121           0.000004
          229              C       5.676139      11.950264      19.400387      -0.191370      35.362661 0.46349927E+03  0.11101531E+05                                 9.388295                            7.206727       0.040519       1.974093                    0.999610      30.535134      89.360375       0.608575       0.420202      -1.059039       0.024250      -0.039953      -0.023706       0.052405       0.000956      -0.002108      -0.013967      -0.000988       0.087734      -0.018271      -0.015190       0.033461             10.872709      13.920084      -4.362544      -3.639413       7.316070       0.314927      11.381973          -0.000004
          230              C       6.820179      11.414868      18.837243      -0.165284      34.622418 0.43997013E+03  0.10402571E+05                                 9.252695                            7.017711       0.097591       1.997457                    0.999636      30.028990      87.339129       0.617148       0.419758      -1.059222      -0.054283      -0.008213       0.015875       0.057150      -0.017068       0.015757      -0.009417      -0.020859       0.008312      -0.025158      -0.003795       0.028954             10.826018      12.963644      -3.608097      -4.410457       6.746154       0.650590      12.768256          -0.000012
          231              C       3.041755      12.782149      20.328044       0.186580      32.147921 0.38138233E+03  0.87009473E+04                                 9.049567                            6.684867      -0.084951       1.992643                    0.999631      25.936656      74.103691       0.611004       0.439396      -1.047173       0.033359       0.016905      -0.037716       0.053114      -0.002501      -0.028449      -0.030130       0.001388       0.051669      -0.040768      -0.006071       0.046839             11.025971       8.428925       2.449364      -5.503778       9.757315      -1.961813      14.891673           0.000005
          232              C       2.684629      11.475412      20.247100      -0.166034      33.378723 0.44326356E+03  0.10517322E+05                                 9.090078                            7.094744      -0.011145       1.970458                    0.999130      29.989484      87.849356       0.606206       0.425836      -1.053683      -0.003296      -0.032547       0.037330       0.049636      -0.011700      -0.000950       0.006415       0.014178       0.049348      -0.022587       0.004257       0.018330             10.343351       7.643124       2.743813      -3.973928       9.897438      -1.671311      13.489491          -0.000009
          233              C       2.056180      10.838100      21.307888      -0.161583      32.944794 0.42141111E+03  0.98173936E+04                                 8.869552                            6.814636       0.257124       2.056603                    0.999816      29.117477      82.965693       0.636217       0.413248      -1.067657       0.037157       0.003355      -0.030142       0.047962       0.006620       0.002149      -0.004229      -0.038609      -0.054786      -0.019520      -0.010323       0.029843             10.248829       6.850725       1.866408      -4.182404       8.917433      -1.647288      14.978328          -0.000018
          234              C       1.785630      11.553651      22.452017       0.175825      33.631500 0.38053671E+03  0.86524376E+04                                 9.282637                            6.672174       0.055634       2.044449                    0.999725      25.551466      72.212865       0.614037       0.438702      -1.050541       0.002572      -0.025326       0.037722       0.045508       0.030125      -0.026349      -0.018594      -0.014745       0.063185      -0.043277      -0.008855       0.052132             11.572224       7.663304       2.853896      -5.256154      10.574217      -3.557261      16.479151          -0.000003
          235              C       2.112609      12.879658      22.538019      -0.163469      33.568824 0.46379633E+03  0.11158079E+05                                 9.221501                            7.323468      -0.170314       1.920572                    0.998086      30.440288      90.537732       0.587092       0.433648      -1.046245       0.046873       0.014847      -0.018267       0.052451      -0.010915       0.003046       0.012471      -0.010554       0.043972      -0.021972       0.000459       0.021513             10.578488       7.974343       2.585426      -4.243281      10.334647      -2.470824      13.426472           0.000008
          236              C       2.749561      13.500808      21.479627      -0.175400      34.607940 0.47419818E+03  0.11439235E+05                                 9.341898                            7.343813       0.014678       1.972199                    0.999044      30.492665      89.977832       0.595325       0.426496      -1.053592      -0.007113      -0.013023       0.042464       0.044982       0.010454       0.009697       0.003760      -0.034306      -0.041338      -0.022233      -0.005717       0.027950             10.876806       8.009064       1.821883      -4.837080       9.039057      -1.351049      15.582296           0.000014
          237              C       1.198923      11.301536      24.851570       0.105860      25.616612 0.34217069E+03  0.76578390E+04                                 7.865372                            6.395910      -0.062907       2.001770                    0.998080      26.601020      77.246603       0.610449       0.448325      -1.033707      -0.011959      -0.050428      -0.008883       0.052583      -0.007365       0.005689       0.014921       0.000868      -0.041200      -0.023985       0.007586       0.016399              8.739344       6.671074       2.822246      -1.099127       8.749048      -0.285282      10.797910          -0.000001
          238              C       0.433653       9.728995      23.546886      -0.114209      28.529566 0.39262512E+03  0.89911067E+04                                 8.068471                            6.597506       0.479496       2.139417                    0.999727      28.279827      80.026695       0.643366       0.415731      -1.065503       0.042328       0.032690      -0.016494       0.055967       0.054245      -0.000668       0.021090      -0.038237      -0.031771      -0.055988      -0.010560       0.066548              8.804462       6.354617       2.761969      -1.286710       9.550444      -0.695769      10.508323          -0.000020
          239              C       0.049472       9.485295      24.808436       0.000777      27.836486 0.38212831E+03  0.87442449E+04                                 8.139786                            6.635241       0.095263       2.026533                    0.999588      27.785360      80.162656       0.619523       0.432051      -1.048947       0.010024       0.037765       0.056474       0.068673       0.014986       0.005580       0.014953      -0.026900      -0.030690      -0.016816      -0.014540       0.031356              9.106871       7.628179       3.728084      -2.043145      10.399484      -1.697637       9.292950          -0.000017
          240              C       3.300710      14.702506      18.828456       0.191354      30.750635 0.38054236E+03  0.86632206E+04                                 8.707542                            6.651712      -0.046603       2.004501                    0.999520      25.754240      73.123203       0.617070       0.436009      -1.050870       0.023002      -0.050777       0.003766       0.055871      -0.020995      -0.006449      -0.026993      -0.040374       0.000940      -0.038081      -0.004002       0.042083              9.796701      10.247906      -1.785742       1.514607      13.041312      -3.009047       6.100886           0.000009
          241              C       4.174973      15.771056      18.757630      -0.169078      32.413766 0.45622818E+03  0.10877232E+05                                 8.825700                            7.150896       0.049984       1.984281                    0.999568      30.010611      87.438749       0.611223       0.420310      -1.059656       0.000499       0.034896      -0.037257       0.051049      -0.007033       0.008149      -0.000123       0.039085       0.007276      -0.022053      -0.000697       0.022750              9.459288       9.267757      -0.339459       1.723713      12.988861      -2.557553       6.121244           0.000023
          242              C       3.773013      -0.817567      18.229366      -0.160840      31.697803 0.43362856E+03  0.10188354E+05                                 8.637802                            6.926913       0.217361       2.043211                    0.999809      29.351776      84.365320       0.628242       0.414947      -1.065107       0.021961      -0.036445       0.003455       0.042690       0.018119      -0.011626       0.000603      -0.008748      -0.015801      -0.021831      -0.001180       0.023011              9.356876      10.217445      -1.362195       2.459426      11.577349      -2.874040       6.275834           0.000025
          243              C       2.479011      -0.661410      17.796158       0.168168      31.461809 0.37225871E+03  0.84056488E+04                                 8.784887                            6.562395       0.092941       2.056095                    0.999617      25.357125      71.078931       0.625271       0.433822      -1.055007      -0.003639       0.032942      -0.034640       0.047941      -0.015987       0.021715      -0.022501      -0.073164      -0.074338      -0.046495      -0.014314       0.060809             10.035792       9.479630      -1.425478       2.133139      13.605760      -4.300329       7.021985           0.000015
          244              C       1.585423      16.119694      17.908521      -0.151067      31.880248 0.44804473E+03  0.10640626E+05                                 8.772426                            7.128254       0.000008       1.974799                    0.999361      29.685986      86.503321       0.606435       0.425281      -1.055878       0.009313      -0.062134      -0.014356       0.064447      -0.004078       0.014424       0.002216       0.045682      -0.010722      -0.022255      -0.008607       0.030862              9.370432       9.126912      -0.357841       1.044722      12.711658      -2.893706       6.272726           0.000021
          245              C       1.992021      14.887450      18.419477      -0.159552      32.607462 0.45811513E+03  0.10940887E+05                                 8.918124                            7.198039       0.151296       2.024804                    0.999294      29.806786      87.111145       0.604704       0.424116      -1.056557      -0.022339       0.032571      -0.034298       0.052309       0.016567      -0.000685       0.004478      -0.007986       0.011982      -0.019510       0.003638       0.015873              9.662826      10.751515      -1.578962       2.007204      11.810796      -2.769840       6.426167           0.000016
          246              C       2.540078       1.816864      17.516317      -0.124517      29.363678 0.42477786E+03  0.99536420E+04                                 8.305421                            6.911014       0.298979       2.074885                    0.999344      29.140983      84.324880       0.619916       0.421651      -1.058231      -0.011897      -0.060014      -0.002832       0.061248       0.013911       0.027559       0.022017      -0.079522      -0.019959      -0.052874      -0.004469       0.057343              8.896916       6.911876       0.410736       3.318102       9.809438      -0.635008       9.969434           0.000010
          247              C       1.360480       0.703602      16.062792       0.105975      24.485472 0.32800224E+03  0.72340724E+04                                 7.488995                            6.171696       0.180151       2.082289                    0.998714      26.017541      74.011711       0.637730       0.435475      -1.045492       0.021895       0.037992       0.012744       0.045664       0.007872       0.002221       0.015557       0.029671      -0.018938      -0.025286       0.003734       0.021552              8.077082       5.963236       0.070344       2.855475       9.335463      -0.465686       8.932546           0.000015
          248              C       2.041493       2.674726      16.604635      -0.026101      27.640096 0.39605752E+03  0.91708648E+04                                 8.107968                            6.760775       0.054163       2.003662                    0.999392      28.713528      84.120262       0.611207       0.432779      -1.045489      -0.051671      -0.014895      -0.056382       0.077914       0.004974       0.006826       0.019413      -0.025832       0.009433      -0.017054      -0.011580       0.028634              8.687406       6.259762       0.382786       2.291731      11.313345      -1.763099       8.489111           0.000000
          249              N       0.117496      14.243950       5.960010      -0.183124      42.930244 0.45814460E+03  0.10740793E+05                                10.269556                            6.895907      -0.250783       1.971549                    0.997979      26.344290      71.799981       0.671214       0.389235      -1.099670       0.003242      -0.001085      -0.001530       0.003746       0.041827       0.066618      -0.058796      -0.046736      -0.052401      -0.116942       0.045713       0.071229             13.097427      13.810026       2.919493       5.914306      12.306911      -2.777638      13.175344           0.000005
          250              N       1.459424      11.846508       2.384111      -0.267155      36.319841 0.53715762E+03  0.13102333E+05                                 9.173229                            7.489321      -0.056113       1.998666                    0.998638      28.517934      79.243034       0.641276       0.391574      -1.098179       0.089545      -0.060964       0.077402       0.133139       0.040288      -0.006578      -0.015799      -0.094135      -0.102166      -0.044984      -0.036530       0.081514             10.439265      12.457351       0.612143       5.248537       8.978050      -0.945205       9.882394          -0.000007
          251              N       3.239643      12.020683       3.654447       0.032008      32.116387 0.34560976E+03  0.75292753E+04                                 8.468342                            5.934900       0.104934       2.121709                    0.998805      23.228366      60.450436       0.735643       0.382184      -1.107923       0.013685      -0.037006      -0.010191       0.040750       0.032564       0.051886      -0.034412      -0.003655      -0.068136      -0.083784       0.034010       0.049775             10.877048      15.100891       4.262609       6.179189       8.644836       1.712688       8.885418          -0.000002
          252              N       2.704727      11.695763      10.253220       0.018875      32.774297 0.35199289E+03  0.76996037E+04                                 8.555180                            5.973850       0.090355       2.111044                    0.998872      23.437283      61.017468       0.736488       0.380195      -1.109930      -0.000949      -0.031145      -0.005406       0.031625      -0.061109       0.026258       0.005975      -0.064052       0.120016      -0.093892       0.038367       0.055525             10.925287       7.604137      -3.691142       4.423609       9.572439      -4.617222      15.599284          -0.000003
          253              N       3.319262      11.272067      12.318082      -0.258804      34.723681 0.53327728E+03  0.12984350E+05                                 8.903674                            7.475689      -0.007161       2.021967                    0.998190      28.258700      78.456595       0.640116       0.392989      -1.097171       0.006436      -0.035799      -0.129051       0.134079      -0.043545       0.008412       0.007430      -0.025062      -0.168202      -0.059069      -0.014282       0.073351              9.885277       7.494623      -2.448313       2.275463       8.971074      -0.607818      13.190134          -0.000008
          254              N       1.761667       1.381887       3.858936       0.030647      29.724662 0.33503873E+03  0.72333139E+04                                 7.939172                            5.806442       0.204141       2.153097                    0.998953      23.061575      59.498195       0.751809       0.377360      -1.112860      -0.025064       0.016320       0.000660       0.029916      -0.007616      -0.052142      -0.013740      -0.078933      -0.038653      -0.077792       0.028456       0.049336              9.283301       5.854135       1.805869      -2.796014      13.240377      -3.774632       8.755392           0.000010
          255              N       2.566360       2.783707       2.369999      -0.277186      36.402025 0.56141341E+03  0.13827455E+05                                 9.120671                            7.620724      -0.046715       1.994979                    0.998864      28.826983      80.139218       0.641070       0.387919      -1.102235      -0.077799      -0.025849       0.119878       0.145230      -0.041354       0.007507       0.037661      -0.071750      -0.120731      -0.064251      -0.018771       0.083022             10.127194       7.765798       0.912890      -3.890413      10.594538      -2.497039      12.021245           0.000004
          256              N       3.982496       2.746715       7.353093      -0.183124      42.930252 0.45814481E+03  0.10740799E+05                                10.269558                            6.895909      -0.250783       1.971549                    0.997979      26.344290      71.799981       0.671214       0.389235      -1.099670       0.003242       0.001085       0.001530       0.003746      -0.041827      -0.066618      -0.058796      -0.046736      -0.052401      -0.116942       0.045713       0.071229             13.097430      13.810025      -2.919486      -5.914312      12.306907      -2.777643      13.175358           0.000005
          257              N       5.324424       5.144157      10.928993      -0.267155      36.319850 0.53715774E+03  0.13102337E+05                                 9.173231                            7.489322      -0.056113       1.998666                    0.998638      28.517934      79.243036       0.641276       0.391575      -1.098179       0.089545       0.060964      -0.077402       0.133139      -0.040288       0.006578      -0.015799      -0.094135      -0.102166      -0.044984      -0.036530       0.081514             10.439268      12.457356      -0.612142      -5.248541       8.978049      -0.945207       9.882399          -0.000007
          258              N       7.104643       4.969982       9.658657       0.032008      32.116389 0.34560983E+03  0.75292771E+04                                 8.468343                            5.934901       0.104934       2.121709                    0.998805      23.228366      60.450436       0.735643       0.382184      -1.107923       0.013685       0.037006       0.010191       0.040750      -0.032564      -0.051886      -0.034412      -0.003655      -0.068136      -0.083784       0.034010       0.049775             10.877049      15.100891      -4.262608      -6.179191       8.644836       1.712688       8.885422          -0.000002
          259              N       6.569727       5.294902       3.059884       0.018875      32.774299 0.35199274E+03  0.76995998E+04                                 8.555180                            5.973849       0.090355       2.111044                    0.998872      23.437283      61.017470       0.736488       0.380195      -1.109930      -0.000949       0.031145       0.005406       0.031625       0.061109      -0.026258       0.005975      -0.064052       0.120016      -0.093892       0.038367       0.055525             10.925288       7.604138       3.691143      -4.423610       9.572442      -4.617224      15.599284          -0.000003
          260              N       7.184262       5.718598       0.995021      -0.258804      34.723689 0.53327748E+03  0.12984356E+05                                 8.903675                            7.475690      -0.007161       2.021967                    0.998190      28.258701      78.456599       0.640116       0.392989      -1.097171       0.006436       0.035799       0.129051       0.134079       0.043545      -0.008412       0.007430      -0.025062      -0.168202      -0.059069      -0.014282       0.073351              9.885279       7.494624       2.448312      -2.275465       8.971073      -0.607818      13.190140          -0.000008
          261              N       5.626667      15.608778       9.454167       0.030647      29.724664 0.33503876E+03  0.72333146E+04                                 7.939172                            5.806442       0.204141       2.153097                    0.998953      23.061576      59.498196       0.751809       0.377360      -1.112860      -0.025064      -0.016320      -0.000660       0.029916       0.007616       0.052142      -0.013740      -0.078933      -0.038653      -0.077792       0.028456       0.049336              9.283301       5.854135      -1.805869       2.796014      13.240376      -3.774632       8.755392           0.000010
          262              N       6.431360      14.206958      10.943105      -0.277186      36.402029 0.56141357E+03  0.13827459E+05                                 9.120671                            7.620725      -0.046715       1.994979                    0.998864      28.826984      80.139220       0.641070       0.387919      -1.102235      -0.077799       0.025849      -0.119878       0.145230       0.041354      -0.007507       0.037661      -0.071750      -0.120731      -0.064251      -0.018771       0.083022             10.127194       7.765798      -0.912890       3.890413      10.594537      -2.497041      12.021248           0.000004
          263              N       7.612504       1.940380      20.666197      -0.183124      42.930244 0.45814460E+03  0.10740793E+05                                10.269556                            6.895907      -0.250783       1.971549                    0.997979      26.344290      71.799981       0.671214       0.389235      -1.099670      -0.003242       0.001085       0.001530       0.003746       0.041827       0.066618      -0.058796      -0.046736      -0.052401      -0.116942       0.045713       0.071229             13.097427      13.810026       2.919493       5.914306      12.306911      -2.777638      13.175344           0.000005
          264              N       6.270576       4.337822      24.242096      -0.267155      36.319841 0.53715762E+03  0.13102334E+05                                 9.173229                            7.489321      -0.056113       1.998666                    0.998638      28.517934      79.243033       0.641276       0.391574      -1.098179      -0.089545       0.060964      -0.077402       0.133139       0.040288      -0.006578      -0.015799      -0.094135      -0.102166      -0.044984      -0.036530       0.081514             10.439265      12.457351       0.612143       5.248537       8.978050      -0.945205       9.882394          -0.000007
          265              N       4.490357       4.163647      22.971760       0.032008      32.116385 0.34560973E+03  0.75292745E+04                                 8.468342                            5.934900       0.104933       2.121709                    0.998805      23.228365      60.450436       0.735643       0.382184      -1.107923      -0.013685       0.037006       0.010191       0.040750       0.032564       0.051886      -0.034412      -0.003655      -0.068136      -0.083784       0.034010       0.049775             10.877049      15.100891       4.262609       6.179189       8.644836       1.712688       8.885418          -0.000002
          266              N       5.025273       4.488567      16.372987       0.018875      32.774298 0.35199289E+03  0.76996037E+04                                 8.555180                            5.973851       0.090355       2.111044                    0.998872      23.437283      61.017469       0.736488       0.380195      -1.109930       0.000949       0.031145       0.005406       0.031625      -0.061109       0.026258       0.005975      -0.064052       0.120016      -0.093892       0.038367       0.055525             10.925287       7.604138      -3.691142       4.423609       9.572440      -4.617222      15.599285          -0.000003
          267              N       4.410738       4.912263      14.308125      -0.258804      34.723683 0.53327731E+03  0.12984351E+05                                 8.903674                            7.475689      -0.007162       2.021967                    0.998190      28.258701      78.456599       0.640116       0.392989      -1.097171      -0.006436       0.035799       0.129051       0.134079      -0.043545       0.008412       0.007430      -0.025062      -0.168202      -0.059069      -0.014282       0.073351              9.885277       7.494623      -2.448313       2.275463       8.971074      -0.607817      13.190135          -0.000008
          268              N       5.968333      14.802443      22.767271       0.030647      29.724661 0.33503873E+03  0.72333139E+04                                 7.939171                            5.806441       0.204141       2.153097                    0.998953      23.061575      59.498191       0.751809       0.377360      -1.112860       0.025064      -0.016320      -0.000660       0.029916      -0.007616      -0.052142      -0.013740      -0.078933      -0.038653      -0.077792       0.028456       0.049336              9.283300       5.854135       1.805869      -2.796014      13.240376      -3.774632       8.755391           0.000010
          269              N       5.163640      13.400623      24.256208      -0.277186      36.402025 0.56141341E+03  0.13827455E+05                                 9.120671                            7.620724      -0.046715       1.994979                    0.998864      28.826983      80.139218       0.641070       0.387919      -1.102235       0.077799       0.025849      -0.119878       0.145230      -0.041354       0.007507       0.037661      -0.071750      -0.120731      -0.064251      -0.018771       0.083022             10.127194       7.765798       0.912890      -3.890413      10.594538      -2.497039      12.021245           0.000004
          270              N       3.747504      13.437615      19.273114      -0.183124      42.930252 0.45814480E+03  0.10740799E+05                                10.269558                            6.895909      -0.250783       1.971549                    0.997979      26.344290      71.799981       0.671214       0.389235      -1.099670      -0.003242      -0.001085      -0.001530       0.003746      -0.041827      -0.066618      -0.058796      -0.046736      -0.052401      -0.116942       0.045713       0.071229             13.097430      13.810025      -2.919486      -5.914312      12.306907      -2.777643      13.175358           0.000005
          271              N       2.405576      11.040173      15.697214      -0.267155      36.319848 0.53715770E+03  0.13102336E+05                                 9.173230                            7.489321      -0.056113       1.998666                    0.998638      28.517933      79.243030       0.641276       0.391574      -1.098179      -0.089545      -0.060964       0.077402       0.133139      -0.040288       0.006578      -0.015799      -0.094135      -0.102166      -0.044984      -0.036530       0.081514             10.439267      12.457355      -0.612142      -5.248540       8.978048      -0.945206       9.882398          -0.000007
          272              N       0.625357      11.214348      16.967550       0.032008      32.116389 0.34560984E+03  0.75292772E+04                                 8.468343                            5.934901       0.104934       2.121709                    0.998805      23.228366      60.450437       0.735643       0.382184      -1.107923      -0.013685      -0.037006      -0.010191       0.040750      -0.032564      -0.051886      -0.034412      -0.003655      -0.068136      -0.083784       0.034010       0.049775             10.877049      15.100891      -4.262608      -6.179191       8.644836       1.712688       8.885422          -0.000002
          273              N       1.160273      10.889428      23.566323       0.018875      32.774301 0.35199277E+03  0.76996006E+04                                 8.555180                            5.973849       0.090355       2.111044                    0.998872      23.437284      61.017470       0.736488       0.380195      -1.109930       0.000949      -0.031145      -0.005406       0.031625       0.061109      -0.026258       0.005975      -0.064052       0.120016      -0.093892       0.038367       0.055525             10.925287       7.604138       3.691143      -4.423609       9.572441      -4.617223      15.599283          -0.000003
          274              N       0.545738      10.465732      25.631186      -0.258804      34.723689 0.53327747E+03  0.12984356E+05                                 8.903675                            7.475690      -0.007162       2.021967                    0.998190      28.258701      78.456601       0.640115       0.392989      -1.097171      -0.006436      -0.035799      -0.129051       0.134079       0.043545      -0.008412       0.007430      -0.025062      -0.168202      -0.059069      -0.014282       0.073351              9.885279       7.494624       2.448312      -2.275465       8.971073      -0.607818      13.190141          -0.000008
          275              N       2.103333       0.575552      17.172040       0.030647      29.724664 0.33503876E+03  0.72333147E+04                                 7.939172                            5.806442       0.204141       2.153097                    0.998953      23.061576      59.498195       0.751809       0.377360      -1.112860       0.025064       0.016320       0.000660       0.029916       0.007616       0.052142      -0.013740      -0.078933      -0.038653      -0.077792       0.028456       0.049336              9.283301       5.854135      -1.805869       2.796014      13.240376      -3.774632       8.755392           0.000010
          276              N       1.298640       1.977372      15.683102      -0.277186      36.402029 0.56141357E+03  0.13827459E+05                                 9.120671                            7.620725      -0.046715       1.994979                    0.998864      28.826984      80.139221       0.641070       0.387919      -1.102235       0.077799      -0.025849       0.119878       0.145230       0.041354      -0.007507       0.037661      -0.071750      -0.120731      -0.064251      -0.018771       0.083022             10.127194       7.765798      -0.912890       3.890412      10.594537      -2.497041      12.021248           0.000004
          277              O       1.705238       1.580737      26.104600      -0.557316      39.592921 0.60115463E+03  0.14868979E+05                                 9.190684                            7.643518       0.121303       2.097756                    0.993798      27.722915      74.052855       0.679484       0.364445      -1.134075      -0.016676      -0.003436      -0.025980       0.031062       0.039505      -0.007613       0.038893       0.086556       0.101759      -0.088072       0.036996       0.051077             10.154929      15.326371       3.298671       2.124458       8.194288      -0.047963       6.944128           0.000003
          278              O       7.313353       1.879674      25.588317      -0.530896      37.070998 0.57570869E+03  0.14073514E+05                                 8.850413                            7.473435       0.111747       2.109399                    0.992841      27.088766      71.719978       0.688712       0.363805      -1.135617       0.012563       0.002531       0.008464       0.015358      -0.055967      -0.000663      -0.000743      -0.000425      -0.005815      -0.055017      -0.001920       0.056937              9.704392      10.127746      -3.443192       1.474869      12.225341      -1.893996       6.760090           0.000003
          279              O       4.729214      -0.022198      25.240047      -0.564573      29.534520 0.47494461E+03  0.11013201E+05                                 7.340106                            6.614081       1.246712       2.454485                    0.998618      26.904015      68.319142       0.764730       0.345404      -1.155864      -0.001361       0.011788       0.010673       0.015960       0.078365       0.025834      -0.037589      -0.066949       0.061513      -0.109394       0.028579       0.080815              7.615829       7.337635      -0.295870       2.131221       5.657860       0.908413       9.851991           0.000019
          280              O       4.978120       2.356616       0.668052      -0.601052      40.619317 0.60427641E+03  0.14939093E+05                                 9.357158                            7.577094       0.331165       2.153235                    0.994985      28.176198      74.811975       0.695371       0.356288      -1.142532       0.000910      -0.000357      -0.036538       0.036551       0.014697      -0.041203       0.027929      -0.064522      -0.014642      -0.068402       0.018604       0.049797             10.711985      11.310665      -3.835955      -3.459905      10.119440       4.366807      10.705849           0.000009
          281              O       3.873503       3.572525      26.493342      -0.577058      36.958005 0.63528855E+03  0.15906580E+05                                 8.763098                            7.792760       0.208461       2.117889                    0.994042      28.102195      75.138023       0.682429       0.358462      -1.140577      -0.023412       0.014547       0.006464       0.028311      -0.015813       0.007550       0.046824      -0.034186      -0.085308      -0.057846      -0.000885       0.058731              9.550381       6.951463      -0.518094      -0.927879      13.262694       1.961990       8.436986          -0.000006
          282              O       3.190171       5.812960       1.843599      -0.587830      31.686501 0.53594794E+03  0.12888495E+05                                 7.901935                            7.177636       0.548432       2.212669                    0.996060      28.239583      74.519844       0.706570       0.360472      -1.136531       0.000908      -0.000003      -0.017617       0.017640       0.040620       0.012447      -0.047228       0.142870       0.070937      -0.111633       0.041279       0.070354              8.388313       6.514768       1.378608      -1.902773       8.561033      -3.034983      10.089139          -0.000018
          283              O       1.447829       4.799652      25.711331      -0.570409      42.156553 0.62772221E+03  0.15727341E+05                                 9.699676                            7.829257      -0.084027       2.024508                    0.994484      28.174206      76.257526       0.667596       0.366189      -1.130384       0.014906       0.010388      -0.031199       0.036103       0.005356      -0.042159      -0.023322       0.002193      -0.115658      -0.064638       0.014089       0.050549             11.493970      13.156227       6.844104      -1.362942      13.768750      -2.325587       7.556933          -0.000010
          284              O       1.590834       6.138503      23.977964      -0.598522      29.496773 0.49983206E+03  0.11790273E+05                                 7.389509                            6.847821       0.841754       2.297013                    0.998783      28.163251      73.160437       0.738065       0.351813      -1.145583       0.001595      -0.020052       0.031744       0.037580      -0.083152      -0.011817       0.014365       0.020734       0.100236      -0.100567       0.025392       0.075176              7.444746       6.357426       0.149661       1.804751       6.555361      -0.513943       9.421450          -0.000029
          285              O       5.570238      13.797258      13.834711      -0.557316      39.592924 0.60115464E+03  0.14868980E+05                                 9.190685                            7.643518       0.121303       2.097756                    0.993798      27.722915      74.052855       0.679484       0.364445      -1.134075      -0.016676       0.003436       0.025980       0.031062      -0.039505       0.007613       0.038893       0.086556       0.101759      -0.088072       0.036996       0.051076             10.154930      15.326372      -3.298670      -2.124457       8.194288      -0.047964       6.944129           0.000003
          286              O       3.448353      13.498321      14.350993      -0.530896      37.070997 0.57570853E+03  0.14073510E+05                                 8.850412                            7.473433       0.111747       2.109399                    0.992841      27.088766      71.719977       0.688712       0.363805      -1.135617       0.012563      -0.002531      -0.008464       0.015358       0.055967       0.000663      -0.000743      -0.000425      -0.005815      -0.055017      -0.001920       0.056937              9.704392      10.127748       3.443194      -1.474867      12.225342      -1.893995       6.760087           0.000003
          287              O       0.864214      15.400193      14.699264      -0.564573      29.534522 0.47494465E+03  0.11013202E+05                                 7.340107                            6.614081       1.246712       2.454485                    0.998618      26.904016      68.319145       0.764730       0.345404      -1.155864      -0.001361      -0.011788      -0.010673       0.015960      -0.078365      -0.025834      -0.037589      -0.066949       0.061513      -0.109394       0.028579       0.080815              7.615829       7.337634       0.295869      -2.131221       5.657860       0.908414       9.851993           0.000019
          288              O       1.113120      14.634049      12.645052      -0.601052      40.619317 0.60427639E+03  0.14939093E+05                                 9.357158                            7.577094       0.331165       2.153235                    0.994985      28.176197      74.811974       0.695371       0.356288      -1.142532       0.000911       0.000357       0.036538       0.036551      -0.014697       0.041203       0.027929      -0.064522      -0.014642      -0.068402       0.018604       0.049797             10.711985      11.310666       3.835956       3.459905      10.119441       4.366807      10.705848           0.000009
          289              O       0.008503      11.805470      13.445968      -0.577058      36.958006 0.63528852E+03  0.15906578E+05                                 8.763098                            7.792760       0.208461       2.117889                    0.994042      28.102195      75.138021       0.682429       0.358462      -1.140577      -0.023412      -0.014547      -0.006464       0.028311       0.015813      -0.007550       0.046824      -0.034186      -0.085308      -0.057846      -0.000885       0.058731              9.550381       6.951463       0.518094       0.927879      13.262694       1.961991       8.436986          -0.000006
          290              O       7.055171      11.177705      11.469505      -0.587830      31.686486 0.53594743E+03  0.12888480E+05                                 7.901932                            7.177632       0.548432       2.212670                    0.996060      28.239583      74.519840       0.706570       0.360472      -1.136531       0.000908       0.000003       0.017617       0.017640      -0.040620      -0.012447      -0.047228       0.142870       0.070937      -0.111633       0.041279       0.070354              8.388310       6.514766      -1.378608       1.902774       8.561030      -3.034982      10.089136          -0.000017
          291              O       5.312829      10.578343      14.227980      -0.570409      42.156545 0.62772190E+03  0.15727331E+05                                 9.699674                            7.829255      -0.084027       2.024508                    0.994484      28.174205      76.257522       0.667596       0.366189      -1.130384       0.014906      -0.010388       0.031199       0.036103      -0.005356       0.042159      -0.023322       0.002193      -0.115658      -0.064638       0.014089       0.050549             11.493969      13.156225      -6.844106       1.362940      13.768752      -2.325584       7.556930          -0.000010
          292              O       5.455834       9.239492      15.961346      -0.598522      29.496779 0.49983223E+03  0.11790279E+05                                 7.389511                            6.847822       0.841753       2.297013                    0.998783      28.163254      73.160450       0.738065       0.351813      -1.145583       0.001595       0.020052      -0.031744       0.037580       0.083152       0.011817       0.014365       0.020734       0.100236      -0.100567       0.025392       0.075176              7.444747       6.357427      -0.149662      -1.804751       6.555364      -0.513943       9.421451          -0.000029
          293              O       6.024762      14.603593       0.521607      -0.557316      39.592921 0.60115463E+03  0.14868979E+05                                 9.190684                            7.643518       0.121303       2.097756                    0.993798      27.722915      74.052855       0.679484       0.364445      -1.134075       0.016676       0.003436       0.025980       0.031062       0.039505      -0.007613       0.038893       0.086556       0.101759      -0.088072       0.036996       0.051076             10.154929      15.326371       3.298671       2.124458       8.194288      -0.047963       6.944128           0.000003
          294              O       0.416647      14.304656       1.037890      -0.530896      37.070998 0.57570869E+03  0.14073514E+05                                 8.850413                            7.473435       0.111747       2.109399                    0.992841      27.088766      71.719978       0.688712       0.363805      -1.135617      -0.012563      -0.002531      -0.008464       0.015358      -0.055967      -0.000663      -0.000743      -0.000425      -0.005815      -0.055017      -0.001920       0.056937              9.704393      10.127746      -3.443192       1.474869      12.225341      -1.893996       6.760090           0.000003
          295              O       3.000786      16.206528       1.386160      -0.564573      29.534521 0.47494463E+03  0.11013202E+05                                 7.340106                            6.614081       1.246712       2.454485                    0.998618      26.904016      68.319144       0.764730       0.345404      -1.155864       0.001361      -0.011788      -0.010673       0.015960       0.078365       0.025834      -0.037589      -0.066949       0.061513      -0.109394       0.028579       0.080815              7.615829       7.337635      -0.295870       2.131221       5.657860       0.908413       9.851991           0.000019
          296              O       2.751880      13.827714      25.958155      -0.601052      40.619315 0.60427637E+03  0.14939092E+05                                 9.357157                            7.577094       0.331165       2.153235                    0.994985      28.176197      74.811972       0.695371       0.356288      -1.142532      -0.000911       0.000357       0.036538       0.036551       0.014697      -0.041203       0.027929      -0.064522      -0.014642      -0.068402       0.018604       0.049797             10.711984      11.310665      -3.835955      -3.459905      10.119440       4.366807      10.705848           0.000009
          297              O       3.856497      12.611805       0.132865      -0.577058      36.958005 0.63528854E+03  0.15906579E+05                                 8.763098                            7.792760       0.208460       2.117889                    0.994042      28.102195      75.138022       0.682429       0.358462      -1.140577       0.023412      -0.014547      -0.006464       0.028311      -0.015812       0.007550       0.046824      -0.034186      -0.085308      -0.057846      -0.000885       0.058731              9.550381       6.951463      -0.518094      -0.927879      13.262693       1.961990       8.436986          -0.000006
          298              O       4.539829      10.371370      24.782608      -0.587830      31.686504 0.53594802E+03  0.12888498E+05                                 7.901935                            7.177637       0.548431       2.212669                    0.996060      28.239585      74.519851       0.706570       0.360472      -1.136531      -0.000908       0.000003       0.017617       0.017640       0.040620       0.012447      -0.047228       0.142870       0.070937      -0.111633       0.041279       0.070354              8.388314       6.514769       1.378608      -1.902773       8.561034      -3.034983      10.089140          -0.000018
          299              O       6.282171      11.384678       0.914876      -0.570409      42.156555 0.62772229E+03  0.15727343E+05                                 9.699675                            7.829257      -0.084027       2.024508                    0.994484      28.174208      76.257532       0.667596       0.366189      -1.130384      -0.014906      -0.010388       0.031199       0.036103       0.005356      -0.042159      -0.023322       0.002193      -0.115658      -0.064638       0.014089       0.050549             11.493969      13.156226       6.844103      -1.362942      13.768748      -2.325587       7.556934          -0.000010
          300              O       6.139166      10.045827       2.648243      -0.598522      29.496774 0.49983209E+03  0.11790274E+05                                 7.389509                            6.847821       0.841753       2.297013                    0.998783      28.163253      73.160442       0.738065       0.351813      -1.145583      -0.001595       0.020052      -0.031744       0.037580      -0.083152      -0.011817       0.014365       0.020734       0.100236      -0.100567       0.025392       0.075176              7.444746       6.357426       0.149661       1.804751       6.555362      -0.513943       9.421450          -0.000029
          301              O       2.159762       2.387072      12.791496      -0.557316      39.592923 0.60115464E+03  0.14868979E+05                                 9.190685                            7.643518       0.121303       2.097756                    0.993798      27.722915      74.052855       0.679484       0.364445      -1.134075       0.016676      -0.003436      -0.025980       0.031062      -0.039505       0.007613       0.038893       0.086556       0.101759      -0.088072       0.036996       0.051076             10.154930      15.326372      -3.298670      -2.124457       8.194288      -0.047964       6.944129           0.000003
          302              O       4.281647       2.686009      12.275214      -0.530896      37.070995 0.57570851E+03  0.14073509E+05                                 8.850413                            7.473433       0.111747       2.109399                    0.992841      27.088765      71.719976       0.688712       0.363805      -1.135617      -0.012563       0.002531       0.008464       0.015358       0.055967       0.000663      -0.000743      -0.000425      -0.005815      -0.055017      -0.001920       0.056937              9.704393      10.127748       3.443194      -1.474867      12.225343      -1.893995       6.760087           0.000003
          303              O       6.865786       0.784137      11.926943      -0.564573      29.534521 0.47494461E+03  0.11013201E+05                                 7.340106                            6.614080       1.246712       2.454485                    0.998618      26.904016      68.319143       0.764730       0.345404      -1.155864       0.001361       0.011788       0.010673       0.015960      -0.078365      -0.025834      -0.037589      -0.066949       0.061513      -0.109394       0.028579       0.080815              7.615829       7.337634       0.295869      -2.131220       5.657860       0.908414       9.851992           0.000019
          304              O       6.616880       1.550281      13.981155      -0.601052      40.619318 0.60427641E+03  0.14939093E+05                                 9.357158                            7.577094       0.331165       2.153235                    0.994985      28.176198      74.811975       0.695371       0.356288      -1.142532      -0.000910      -0.000357      -0.036538       0.036551      -0.014697       0.041203       0.027929      -0.064522      -0.014642      -0.068402       0.018604       0.049797             10.711985      11.310666       3.835956       3.459905      10.119441       4.366806      10.705848           0.000009
          305              O      -0.008503       4.378860      13.180239      -0.577058      36.958007 0.63528852E+03  0.15906579E+05                                 8.763098                            7.792760       0.208460       2.117889                    0.994042      28.102195      75.138024       0.682429       0.358462      -1.140577       0.023412       0.014547       0.006464       0.028311       0.015812      -0.007550       0.046824      -0.034186      -0.085308      -0.057846      -0.000885       0.058731              9.550382       6.951463       0.518094       0.927879      13.262695       1.961992       8.436987          -0.000006
          306              O       0.674829       5.006625      15.156702      -0.587830      31.686492 0.53594758E+03  0.12888485E+05                                 7.901933                            7.177634       0.548431       2.212669                    0.996060      28.239585      74.519851       0.706570       0.360472      -1.136531      -0.000908      -0.000003      -0.017617       0.017640      -0.040620      -0.012447      -0.047228       0.142870       0.070937      -0.111633       0.041279       0.070354              8.388312       6.514767      -1.378609       1.902774       8.561032      -3.034983      10.089138          -0.000018
          307              O       2.417171       5.605987      12.398227      -0.570409      42.156548 0.62772199E+03  0.15727334E+05                                 9.699675                            7.829256      -0.084027       2.024508                    0.994484      28.174207      76.257531       0.667596       0.366189      -1.130384      -0.014906       0.010388      -0.031199       0.036103      -0.005356       0.042159      -0.023322       0.002193      -0.115658      -0.064638       0.014089       0.050549             11.493969      13.156225      -6.844105       1.362940      13.768751      -2.325585       7.556931          -0.000010
          308              O       2.274166       6.944838      10.664861      -0.598522      29.496782 0.49983230E+03  0.11790281E+05                                 7.389511                            6.847823       0.841753       2.297013                    0.998783      28.163255      73.160455       0.738064       0.351813      -1.145583      -0.001595      -0.020052       0.031744       0.037580       0.083152       0.011817       0.014365       0.020734       0.100236      -0.100567       0.025392       0.075176              7.444748       6.357427      -0.149662      -1.804751       6.555365      -0.513944       9.421451          -0.000029

******************************************************
Auxiliary information for the entire system
The total spin magnetic moment of the unit cell is   -0.000074
The total net atomic charge of the unit cell is   0.000008
Accuracy of reproducing the electrostatic potential in the unit cell:
  The inner radius (bohr) =    5.0000
  The outer radius (bohr) =   12.0000
  Valid grid points have density less than (e/(bohr^3)) =    0.0001
  The number of valid grid points were=        12744
  The rms potential error without charges in kcal/mol is=      5.32095
  The rms potential error with partial charges in kcal/mol is=      0.65372
  The RRMSE value at monopole order=      0.12286
  The rms potential error with partial charges and cloud penetration in kcal/mol is=      0.67274
  The RRMSE value at monopole order with cloud penetration is=      0.12643
  The rms potential error with partial charges and atomic dipoles in kcal/mol is=      0.28551
  The RRMSE value at dipole order=      0.05366
  The rms potential error with partial charges, atomic dipoles and cloud penetration in kcal/mol is=      0.29426
  The RRMSE value at dipole order with cloud penetration=      0.05530

******************************************************
The electron densities and ab initio electrostatic potential were computed in VASP using the PBE functional and
projector augmented wave method. See the main text of the journal article for a description of computational details.
The atomic charges, dipoles, and quadrupoles were computed with the DDEC6 method as described in
(a) T. A. Manz and N. Gabaldon Limas, RSC Adv. 6 (2016) 47771-47801 DOI: 10.1039/c6ra04656h
(b) N. Gabaldon Limas and T. A. Manz, RSC Adv. 8 (2018) 2678-2707 DOI: 10.1039/c7ra11829e.
For each atom in the material, the electron cloud parameters were fit to the spherically averaged atom-in-material
electron density using radial positions for which this density was between 10^-4 and 10^-2 electrons per cubic bohr.
The polarizabilities, dispersion coefficients, and quantum Drude oscillator (QDO) parameters were fit using the MCLF method.
The magnetic structure of the system was optimized in VASP from the default ferromagnetic initial guess using spin polarization.
The atomic spin moments (ASMs) were computed on this optimized magnetic structure using the DDEC6 partition as inputs
to the method of T. A. Manz and D. S. Sholl, J. Chem. Theory Comput. 7 (2011) 4146-4164 DOI: 10.1021/ct200539n.
The RMSE and RRMSE were computed using a uniform grid with Ewald summation.
