# Supplementary material for: A collection of forcefield precursors for metal–organic frameworks
Source: RSC Adv. 2019 Nov 13;9(63):36492–507. doi: 10.1039/c9ra07327b (PMC9075174; doi:10.1039/c9ra07327b)
Supplement: RA-009-C9RA07327B-s4361 [file RA-009-C9RA07327B-s4361.xyz]

  296
jmolscript: load "" {1 1 1} spacegroup "x,y,z" unitcell [{     15.279300     0.000000     0.000000 }, {      0.000000    19.306600     0.000000 }, {     -3.253006     0.000000    20.515497 }]
Cu     7.891193    10.369768    15.653529     0.726604
Cu     5.593749     8.867714    17.057815     0.828377
Cu     9.517696    18.590132     5.395781     0.726570
Cu     7.220252     0.785586     6.800067     0.828331
Cu     2.508598     0.716468    15.119716     0.726607
Cu     4.806042    18.521014    13.715430     0.828310
Cu     4.135101     8.936832     4.861968     0.726631
Cu     6.432545    10.438886     3.457682     0.828327
H      9.323351    18.181025     2.361334     0.098325
H      9.742624    16.638428     0.738558     0.123070
H     10.021684    13.862139     3.594315     0.128167
H      9.906676    15.439488     5.100153     0.094163
H      6.848859    15.319787    19.836434     0.118920
H      7.159915    13.790704    18.154163     0.112173
H      9.847134    10.879269     0.166176     0.110345
H      9.989982    12.348501     2.059756     0.125805
H     10.238408    11.885143    16.498563     0.091919
H     12.557382    11.701730    16.828862     0.136265
H     12.201650     7.890607    15.718974     0.126424
H      9.937277     8.178276    15.526128     0.096473
H     -0.974715    11.134116    17.797194     0.108656
H      1.247279    10.927536    18.170576     0.118835
H      1.392590     7.788282    15.673840     0.116179
H     -0.945626     7.996794    15.310715     0.113943
H      6.955416     0.888104     9.701779     0.100506
H      6.956639     2.370850    11.418926     0.135245
H      7.282068     5.320899     8.749859     0.122652
H      7.410128     3.751272     7.094259     0.105254
H      6.136851     3.946269    12.744227     0.107253
H      6.224742     5.425155    14.473683     0.116548
H      8.270807     7.948527    12.198515     0.111768
H      8.216402     6.423306    10.450594     0.110801
H      7.696848    10.778875    12.619082     0.098317
H      8.116121    12.321472    10.996306     0.123076
H      8.395181    15.097761    13.852064     0.128179
H      8.280173    13.520412    15.357901     0.094157
H      8.475362    13.640113     9.578686     0.118908
H      8.786418    15.169196     7.896415     0.112168
H      8.220631    18.080631    10.423924     0.110352
H      8.363479    16.611399    12.317504     0.125808
H     11.864911    17.074757     6.240814     0.091898
H     14.183885    17.258170     6.571114     0.136237
H     13.828153     1.762693     5.461225     0.126390
H     11.563780     1.475024     5.268380     0.096447
H      0.651788    17.825784     7.539445     0.108625
H      2.873782    18.032364     7.912827     0.118822
H      3.019093     1.865018     5.416091     0.116150
H      0.680877     1.656506     5.052967     0.113918
H      5.328913     8.765196    19.959527     0.100500
H      8.583142     7.282450     1.161177     0.135241
H      5.655565     4.332401    19.007608     0.122668
H      5.783625     5.902028    17.352007     0.105261
H      7.763354     5.707031     2.486478     0.107236
H      7.851245     4.228145     4.215935     0.116546
H      9.897310     1.704773     1.940766     0.111779
H      9.842905     3.229994     0.192846     0.110804
H      4.329446     8.527725     7.896415     0.098312
H      3.910173     6.985128     9.519191     0.123080
H      3.631113     4.208839     6.663433     0.128183
H      3.746121     5.786188     5.157596     0.094155
H      3.550932     5.666487    10.936811     0.118910
H      3.239876     4.137404    12.619082     0.112165
H      3.805663     1.225969    10.091573     0.110355
H      3.662815     2.695201     8.197993     0.125813
H      0.161383     2.231843    14.274683     0.091905
H     -2.157591     2.048430    13.944383     0.136250
H     -1.801859    17.543907    15.054272     0.126410
H      0.462514    17.831576    15.247117     0.096457
H     11.374506     1.480816    12.976052     0.108629
H      9.152512     1.274236    12.602670     0.118830
H      9.007201    17.441582    15.099406     0.116156
H     11.345417    17.650094    15.462530     0.113931
H      6.697381    10.541404     0.555970     0.100497
H      3.443152    12.024150    19.354320     0.135242
H      6.370729    14.974199     1.507889     0.122673
H      6.242669    13.404572     3.163490     0.105261
H      4.262940    13.599569    18.029019     0.107242
H      4.175049    15.078455    16.299562     0.116548
H      2.128984    17.601827    18.574731     0.111781
H      2.183389    16.076606    20.322651     0.110804
H      2.702943     1.125575    18.154163     0.098317
H      2.283670     2.668172    19.776939     0.123073
H      2.004610     5.444461    16.921182     0.128170
H      2.119618     3.867112    15.415344     0.094159
H      5.177435     3.986813     0.679063     0.118921
H      4.866379     5.515896     2.361334     0.112172
H      2.179160     8.427331    20.349321     0.110350
H      2.036312     6.958099    18.455741     0.125808
H      1.787886     7.421457     4.016934     0.091926
H     -0.531088     7.604870     3.686635     0.136276
H     -0.175356    11.415993     4.796523     0.126440
H      2.089017    11.128324     4.989369     0.096481
H     13.001009     8.172484     2.718303     0.108651
H     10.779015     8.379064     2.344921     0.118839
H     10.633704    11.518318     4.841657     0.116181
H     12.971920    11.309806     5.204782     0.113956
H      5.070878    18.418496    10.813718     0.100503
H      5.069655    16.935750     9.096571     0.135248
H      4.744226    13.985701    11.765638     0.122653
H      4.616166    15.555328    13.421238     0.105251
H      5.889443    15.360331     7.771270     0.107262
H      5.801552    13.881445     6.041814     0.116555
H      3.755487    11.358073     8.316982     0.111767
H      3.809892    12.883294    10.064903     0.110796
C      9.535546    17.308367     2.603417     0.115475
C      9.720947    16.362344     1.626879    -0.195422
C      9.863410    15.138305     1.875116     0.097850
C      9.924833    14.750242     3.337871    -0.183588
C      9.839506    15.676959     4.203625     0.075614
C     10.055327    13.970256     0.761125     0.061805
C      6.904495    14.412377    20.025177    -0.155835
C      7.091523    13.512689    19.038381    -0.092982
C      7.187813    12.074348    19.385093    -0.016268
C     10.093535    11.765442     0.028722    -0.077238
C     10.035780    12.634239     1.173486    -0.150389
C     10.642609    11.062682    16.348800     0.086628
C     12.049291    10.970010    16.564212    -0.200617
C     12.620303     9.703497    16.354954     0.124593
C     11.830244     8.718861    15.922077    -0.195126
C     10.462698     8.906135    15.768211     0.107465
C     -1.173573     9.570282    16.517027     0.054921
C     -0.499096    10.456455    17.370471    -0.136065
C      0.823550    10.342546    17.585884    -0.096481
C      1.543757     9.381077    16.956058    -0.019313
C      0.906048     8.462083    16.092356    -0.116127
C     -0.499431     8.583714    15.878995    -0.153082
C      3.133681     9.355978    17.278152     0.586569
C      7.320765    11.156126    18.209350     0.588245
C      7.051305     1.792232     9.511395     0.103135
C      7.037026     2.678598    10.545786    -0.177305
C      7.138967     4.051683    10.297959     0.118259
C      7.246610     4.418702     8.973478    -0.200754
C      7.299604     3.471906     7.974374     0.093338
C      7.178452     5.014696    11.388358     0.071994
C      6.580841     4.754057    12.622980    -0.131952
C      6.623712     5.647953    13.663116    -0.091709
C      7.224657     6.822759    13.534894    -0.010970
C      7.839042     7.132051    12.310119    -0.120919
C      7.802999     6.210354    11.255827    -0.154624
C      7.284913     7.845816    14.638833     0.579846
C      7.909043    11.651533    12.861165     0.115469
C      8.094444    12.597556    11.884627    -0.195421
C      8.236907    13.821595    12.132865     0.097872
C      8.298330    14.209658    13.595620    -0.183567
C      8.213003    13.282941    14.461374     0.075605
C      8.428824    14.989644    11.018873     0.061789
C      8.530998    14.547523     9.767428    -0.155850
C      8.718026    15.447211     8.780633    -0.092975
C      8.814316    16.885552     9.127345    -0.016251
C      8.467032    17.194458    10.286470    -0.077237
C      8.409277    16.325661    11.431235    -0.150373
C     12.269112    17.897218     6.091051     0.086608
C     13.675794    17.989890     6.306464    -0.200645
C     14.246806    19.256403     6.097206     0.124583
C     13.456747     0.934439     5.664329    -0.195154
C     12.089201     0.747165     5.510462     0.107445
C      0.452930     0.083018     6.259278     0.054914
C      1.127407    18.503445     7.112723    -0.136078
C      2.450053    18.617354     7.328136    -0.096496
C      3.170260     0.272223     6.698310    -0.019324
C      2.532551     1.191217     5.834607    -0.116156
C      1.127072     1.069586     5.621246    -0.153103
C      4.760184     0.297322     7.020403     0.586584
C      8.947268    17.803774     7.951601     0.588249
C      5.424802     7.861068    19.769143     0.103123
C      8.663529     6.974702     0.288038    -0.177311
C      8.765470     5.601617     0.040210     0.118275
C      5.620107     5.234598    19.231227    -0.200738
C      5.673101     6.181394    18.232122     0.093345
C      8.804955     4.638604     1.130609     0.071974
C      8.207344     4.899243     2.365232    -0.131968
C      8.250215     4.005347     3.405367    -0.091719
C      8.851160     2.830541     3.277145    -0.010948
C      9.465545     2.521249     2.052370    -0.120909
C      9.429502     3.442946     0.998079    -0.154623
C      8.911416     1.807484     4.381084     0.579849
C      4.117251     7.655067     7.654332     0.115474
C      3.931850     6.709043     8.630870    -0.195410
C      3.789387     5.485005     8.382632     0.097873
C      3.727964     5.096942     6.919877    -0.183563
C      3.813291     6.023659     6.054123     0.075607
C      3.597470     4.316956     9.496624     0.061790
C      3.495296     4.759077    10.748069    -0.155842
C      3.308268     3.859389    11.734864    -0.092977
C      3.211978     2.421048    11.388152    -0.016256
C      3.559262     2.112142    10.229027    -0.077230
C      3.617017     2.980939     9.084262    -0.150364
C     -0.242818     1.409382    14.424446     0.086613
C     -1.649500     1.316710    14.209033    -0.200621
C     -2.220512     0.050197    14.418291     0.124594
C     -1.430453    18.372161    14.851168    -0.195127
C     -0.062907    18.559435    15.005035     0.107451
C     11.573364    19.223582    14.256219     0.054913
C     10.898887     0.803155    13.402774    -0.136070
C      9.576241     0.689246    13.187361    -0.096493
C      8.856034    19.034377    13.817187    -0.019321
C      9.493743    18.115383    14.680890    -0.116144
C     10.899222    18.237014    14.894251    -0.153089
C      7.266110    19.009278    13.495094     0.586585
C      3.079026     1.502826    12.563896     0.588241
C      6.601492    11.445532     0.746354     0.103123
C      3.362765    12.331898    20.227459    -0.177312
C      3.260824    13.704983    20.475287     0.118268
C      6.406187    14.072002     1.284270    -0.200734
C      6.353193    13.125206     2.283375     0.093348
C      3.221339    14.667996    19.384888     0.071981
C      3.818950    14.407357    18.150265    -0.131964
C      3.776079    15.301253    17.110130    -0.091712
C      3.175134    16.476059    17.238352    -0.010956
C      2.560749    16.785351    18.463127    -0.120912
C      2.596792    15.863654    19.517418    -0.154615
C      3.114878    17.499116    16.134413     0.579839
C      2.490748     1.998233    17.912080     0.115481
C      2.305347     2.944257    18.888618    -0.195408
C      2.162884     4.168295    18.640381     0.097854
C      2.101461     4.556358    17.177626    -0.183584
C      2.186788     3.629641    16.311872     0.075612
C      1.970967     5.336344    19.754372     0.061803
C      5.121799     4.894223     0.490320    -0.155826
C      4.934771     5.793911     1.477116    -0.092976
C      4.838481     7.232252     1.130404    -0.016264
C      5.185765     7.541158    -0.028722    -0.077236
C      1.990514     6.672361    19.342011    -0.150385
C      1.383685     8.243918     4.166697     0.086629
C     -0.022997     8.336590     3.951285    -0.200598
C     -0.594009     9.603103     4.160543     0.124600
C      0.196050    10.587739     4.593420    -0.195108
C      1.563596    10.400465     4.747286     0.107470
C     13.199867     9.736318     3.998470     0.054918
C     12.525390     8.850145     3.145026    -0.136064
C     11.202744     8.964054     2.929613    -0.096481
C     10.482537     9.925523     3.559439    -0.019314
C     11.120246    10.844517     4.423141    -0.116117
C     12.525725    10.722886     4.636502    -0.153073
C      8.892613     9.950622     3.237345     0.586575
C      4.705529     8.150474     2.306147     0.588235
C      4.974989    17.514368    11.004102     0.103133
C      4.989268    16.628002     9.969711    -0.177300
C      4.887327    15.254917    10.217538     0.118260
C      4.779684    14.887898    11.542019    -0.200753
C      4.726690    15.834694    12.541123     0.093336
C      4.847842    14.291904     9.127139     0.071991
C      5.445453    14.552543     7.892517    -0.131944
C      5.402582    13.658647     6.852381    -0.091705
C      4.801637    12.483841     6.980603    -0.010969
C      4.187252    12.174549     8.205378    -0.120925
C      4.223295    13.096246     9.259670    -0.154618
C      4.741381    11.460784     5.876664     0.579834
N      9.656031    16.985561     3.914357    -0.263999
N      9.878837    10.074570    15.953466    -0.208135
N      5.856044    10.251612    15.705228    -0.563973
N      5.194993    11.223892    15.639169     0.476861
N      4.579211    12.163158    15.581520    -0.332567
N      7.198982     2.161181     8.231228    -0.205740
N      8.029528    11.974339    14.172105    -0.264048
N     11.505340    18.885330     5.695717    -0.208152
N      7.482547    18.708288     5.447480    -0.564018
N      6.821496    17.736008     5.381420     0.476866
N      6.205714    16.796742     5.323771    -0.332706
N      5.572479     7.492119    18.488976    -0.205750
N      3.996766     7.332261     6.343392    -0.264059
N      0.520954     0.421270    14.819780    -0.208137
N      4.543747     0.598312    15.068017    -0.563992
N      5.204798     1.570592    15.134077     0.476860
N      5.820580     2.509858    15.191726    -0.332655
N      6.453815    11.814481     2.026521    -0.205756
N      2.370263     2.321039    16.601140    -0.264024
N      2.147457     9.232030     4.562031    -0.208126
N      6.170250     9.054988     4.810269    -0.563964
N      6.831301     8.082708     4.876328     0.476858
N      7.447083     7.143442     4.933977    -0.332553
N      4.827312    17.145419    12.284269    -0.205748
O      3.586383    10.062600    18.123390    -0.570678
O      3.716641     8.585645    16.588831    -0.539173
O      7.808586    11.628558    17.136184    -0.539645
O      6.934378     9.975720    18.362396    -0.589803
O      6.748338     7.544247    15.741951    -0.593515
O      7.878797     8.931040    14.383620    -0.543003
O      5.212886    18.897300     7.865642    -0.570696
O      5.343144     1.067655     6.331082    -0.539211
O      9.435089    17.331342     6.878436    -0.539688
O      8.560881    18.984180     8.104647    -0.589816
O      8.374841     2.109053     5.484203    -0.593525
O      9.505300     0.722260     4.125872    -0.543041
O      6.813408     0.409300    12.649855    -0.570698
O      6.683150    18.238945    14.184415    -0.539223
O      2.591205     1.975258    13.637061    -0.539659
O      3.465413     0.322420    12.410850    -0.589801
O      3.651453    17.197547    15.031294    -0.593508
O      2.520994    18.584340    16.389625    -0.543015
O      8.439911     9.244000     2.392107    -0.570683
O      8.309653    10.720955     3.926666    -0.539195
O      4.217708     7.678042     3.379313    -0.539633
O      5.091916     9.330880     2.153101    -0.589793
O      5.277956    11.762353     4.773546    -0.593500
O      4.147497    10.375560     6.131877    -0.542993

The following XYZ coordinates are in angstroms. Other properties are in atomic units.
The sperically averaged electron density of each atom fit to a function of the form exp(a - br)
eigen_1, eigen_2 and eigen_3 are the three eigenvalues of traceless quadrupole moment tensor
  atom number  atomic symbol              X              Y              Z     net charge C6 coefficient C8 coefficient C10 coefficient fluctuating dipole atomic polarizability isotropic forcefield polarizability              a              b squared Pearson coefficient          <r^3>          <r^4>         wp_QDO          m_QDO          q_QDO       dipole_x       dipole_y       dipole_z         dipole            Qxy            Qxz            Qyz     Q(x^2-y^2)  Q(3z^2 - R^2)        eigen_1        eigen_2        eigen_3 static polarizability      alpha(xx)      alpha(xy)      alpha(xz)      alpha(yy)      alpha(yz)      alpha(zz) atomic spin moment
            1             Cu       7.891193      10.369768      15.653529       0.726604      75.508335 0.12373071E+04  0.35292760E+05                                15.329725                           12.052393       0.988058       2.211194                    0.993622      43.783829     110.970665       0.487750       0.440251      -1.123529      -0.052071      -0.002855      -0.006372       0.052537       0.007726       0.004048       0.137670       0.002389       0.004631      -0.137943      -0.000029       0.137972             20.080501      23.994886      -1.191220      -2.012235      17.254018       3.064126      18.992597           0.729284
            2             Cu       5.593749       8.867714      17.057815       0.828377      66.871717 0.11447278E+04  0.31959643E+05                                14.211540                           11.653481       0.968871       2.228641                    0.995511      41.420650     103.188917       0.493135       0.444877      -1.122830       0.022544       0.017057      -0.042927       0.051400       0.011855       0.037947       0.012745       0.021195       0.024167      -0.030659      -0.019296       0.049955             17.944368      17.025104       2.590646      -3.840874      18.418375      -6.155099      18.389626           0.706410
            3             Cu       9.517696      18.590132       5.395781       0.726570      75.510667 0.12373411E+04  0.35294077E+05                                15.330226                           12.052696       0.987950       2.211157                    0.993622      43.784027     110.972807       0.487734       0.440261      -1.123520      -0.052077       0.002856      -0.006366       0.052543      -0.007720       0.004048      -0.137686       0.002390       0.004611      -0.137961      -0.000024       0.137986             20.081355      23.996443       1.191364      -2.012326      17.254509      -3.064250      18.993113           0.729377
            4             Cu       7.220252       0.785586       6.800067       0.828331      66.875608 0.11448014E+04  0.31962355E+05                                14.212322                           11.654035       0.968715       2.228584                    0.995510      41.421451     103.193447       0.493110       0.444891      -1.122817       0.022554      -0.017064      -0.042933       0.051411      -0.011860       0.037953      -0.012723       0.021219       0.024143      -0.030660      -0.019298       0.049958             17.945505      17.026388      -2.590855      -3.841212      18.419450       6.155542      18.390678           0.706513
            5             Cu       2.508598       0.716468      15.119716       0.726607      75.507473 0.12372905E+04  0.35292201E+05                                15.329702                           12.052387       0.987968       2.211172                    0.993622      43.783342     110.969661       0.487746       0.440256      -1.123525       0.052073      -0.002867       0.006359       0.052538      -0.007726       0.004048      -0.137649       0.002364       0.004640      -0.137916      -0.000042       0.137958             20.080446      23.995062       1.191189      -2.012235      17.253888      -3.064084      18.992389           0.729256
            6             Cu       4.806042      18.521014      13.715430       0.828310      66.876384 0.11448216E+04  0.31963083E+05                                14.212475                           11.654179       0.968691       2.228573                    0.995511      41.421719     103.194658       0.493104       0.444894      -1.122814      -0.022549       0.017061       0.042931       0.051406      -0.011866       0.037956      -0.012716       0.021216       0.024153      -0.030662      -0.019298       0.049960             17.945630      17.026394      -2.590865      -3.841227      18.419624       6.155616      18.390872           0.706545
            7             Cu       4.135101       8.936832       4.861968       0.726631      75.506163 0.12372724E+04  0.35291471E+05                                15.329362                           12.052176       0.988048       2.211199                    0.993622      43.783350     110.968467       0.487758       0.440247      -1.123533       0.052069       0.002863       0.006366       0.052535       0.007730       0.004046       0.137639       0.002371       0.004650      -0.137907      -0.000040       0.137947             20.079865      23.993926      -1.191080      -2.012192      17.253588       3.064033      18.992081           0.729088
            8             Cu       6.432545      10.438886       3.457682       0.828327      66.874827 0.11447936E+04  0.31962035E+05                                14.212126                           11.653940       0.968785       2.228604                    0.995511      41.421487     103.192894       0.493116       0.444887      -1.122821      -0.022544      -0.017056       0.042928       0.051400       0.011868       0.037955       0.012726       0.021201       0.024170      -0.030663      -0.019298       0.049962             17.945104      17.025710       2.590778      -3.841061      18.419180      -6.155422      18.390421           0.706536
            9              H       9.323351      18.181025       2.361334       0.098325       1.174984 0.81034832E+01  0.78760712E+02                                 1.752792                            1.597263      -0.935868       2.430968                    0.998775       3.340218       8.910747       0.533772       1.180626      -0.732994      -0.014201       0.042501      -0.015736       0.047493      -0.007829       0.000477      -0.008422      -0.016642       0.019085      -0.014987      -0.000481       0.015468              1.858446       1.354489      -0.244568       0.027707       2.707391      -0.040657       1.513457          -0.000066
           10              H       9.742624      16.638428       0.738558       0.123070       1.074493 0.76650261E+01  0.73139791E+02                                 1.623816                            1.535994      -0.847700       2.478779                    0.999335       3.168884       8.253725       0.556121       1.154241      -0.740479       0.003027       0.006877      -0.027292       0.028308      -0.002004      -0.002709      -0.004485      -0.020278       0.024212      -0.014816       0.003107       0.011708              1.659213       1.241464      -0.019099      -0.025524       1.542818      -0.021725       2.193356           0.000016
           11              H      10.021684      13.862139       3.594315       0.128167       0.982949 0.67774893E+01  0.63972453E+02                                 1.642720                            1.528628      -1.004695       2.413905                    0.997774       3.384395       9.356347       0.501899       1.292903      -0.705586       0.000392      -0.032306       0.013611       0.035058      -0.001234      -0.000253      -0.003971      -0.022610       0.026339      -0.015771       0.003833       0.011938              1.709153       1.286009      -0.128468       0.027581       2.362685       0.037977       1.478765           0.000024
           12              H       9.906676      15.439488       5.100153       0.094163       1.174040 0.82359503E+01  0.80613238E+02                                 1.774203                            1.626982      -0.920079       2.437355                    0.998550       3.393773       9.174388       0.519195       1.205266      -0.727048       0.000733      -0.015934       0.039097       0.042226      -0.001949       0.003116      -0.009663      -0.028520       0.019277      -0.017892      -0.001109       0.019001              1.872167       1.389999      -0.001744       0.017533       1.545921       0.055781       2.680582          -0.000017
           13              H       6.848859      15.319787      19.836434       0.118920       1.093345 0.78618287E+01  0.75803040E+02                                 1.669902                            1.576940      -0.828484       2.487787                    0.999397       3.243222       8.605281       0.535556       1.186146      -0.732456      -0.000974       0.032143      -0.011243       0.034067       0.000089      -0.001704      -0.007467      -0.027034       0.025603      -0.017900       0.001487       0.016413              1.709873       1.308347      -0.062715      -0.025378       2.231152       0.025961       1.590120           0.000061
           14              H       7.159915      13.790704      18.154163       0.112173       1.102092 0.78431636E+01  0.75988303E+02                                 1.708691                            1.596422      -0.897740       2.451861                    0.999014       3.358778       9.092718       0.518818       1.218528      -0.723614      -0.001760       0.016298      -0.038772       0.042095      -0.000001      -0.000087      -0.009644      -0.023053       0.028195      -0.016226      -0.001616       0.017842              1.786690       1.398467      -0.028070      -0.166046       1.519759      -0.117680       2.441844           0.000155
           15              H       9.847134      10.879269       0.166176       0.110345       0.993793 0.72503532E+01  0.70228089E+02                                 1.711636                            1.624453      -1.044471       2.383633                    0.996537       3.651873      10.531981       0.463306       1.364855      -0.689866      -0.017193      -0.032656      -0.000723       0.036913       0.006751      -0.002547      -0.001417      -0.015025      -0.003566      -0.009918      -0.001188       0.011107              1.768504       1.422879       0.229303      -0.055655       2.280815      -0.131757       1.601818           0.000123
           16              H       9.989982      12.348501       2.059756       0.125805       1.006057 0.71340821E+01  0.69339065E+02                                 1.764184                            1.641679      -1.342822       2.246893                    0.993522       3.827026      11.329078       0.444833       1.416673      -0.678384      -0.002629      -0.011939       0.034551       0.036650       0.003876      -0.002746       0.001795      -0.015659       0.035610      -0.015025       0.002672       0.012353              1.839002       1.390296      -0.015741       0.022796       1.726988      -0.241497       2.399722           0.000027
           17              H      10.238408      11.885143      16.498563       0.091919       1.288899 0.93360632E+01  0.94146975E+02                                 1.875947                            1.723994      -1.047486       2.375706                    0.997144       3.502375       9.562416       0.508774       1.193820      -0.729898      -0.019068       0.042485       0.011032       0.047856       0.000465       0.005889       0.009436      -0.019233      -0.044772      -0.019311      -0.000531       0.019842              1.967515       2.131785      -0.581628      -0.048723       2.281044       0.069592       1.489716           0.000669
           18              H      12.557382      11.701730      16.828862       0.136265       1.066019 0.75959707E+01  0.72162530E+02                                 1.601546                            1.520044      -0.923938       2.454094                    0.999088       3.105414       8.014432       0.565220       1.140671      -0.744261       0.020471       0.030136       0.009611       0.037678       0.001462       0.002210       0.007487      -0.012287      -0.047706      -0.017836       0.001714       0.016121              1.621170       1.866933       0.248041       0.206068       1.695267       0.121376       1.301311           0.000336
           19              H      12.201650       7.890607      15.718974       0.126424       1.081771 0.77515617E+01  0.73924158E+02                                 1.609013                            1.528446      -0.866670       2.472160                    0.999325       3.136674       8.078239       0.568286       1.130165      -0.746901       0.014176      -0.029769      -0.007724       0.033865       0.000121       0.002866       0.008870      -0.008847      -0.042584      -0.017323       0.002957       0.014366              1.624954       1.761689      -0.295162      -0.020426       1.852360       0.150182       1.260813           0.000411
           20              H       9.937277       8.178276      15.526128       0.096473       1.241231 0.87769136E+01  0.87219206E+02                                 1.838519                            1.678281      -0.935464       2.432251                    0.998397       3.418999       9.289797       0.512173       1.203425      -0.727878      -0.026117      -0.040865      -0.011449       0.049831       0.004516      -0.000663       0.007497      -0.018652      -0.051552      -0.018855      -0.001474       0.020329              1.943931       2.288944       0.579784       0.326751       2.045836       0.280005       1.497014           0.000577
           21              H      -0.974715      11.134116      17.797194       0.108656       1.116909 0.80645062E+01  0.77600720E+02                                 1.634961                            1.550950      -0.832048       2.475869                    0.999303       3.219822       8.304189       0.569074       1.118534      -0.749536      -0.012303       0.027790       0.019704       0.036220      -0.002781       0.003421       0.016264      -0.000948      -0.014623      -0.018647       0.002906       0.015742              1.654811       1.900092      -0.334703      -0.043907       1.651212       0.210587       1.413128           0.000212
           22              H       1.247279      10.927536      18.170576       0.118835       1.033376 0.72095742E+01  0.68771850E+02                                 1.671962                            1.555685      -0.897209       2.455437                    0.999023       3.358546       9.185373       0.510082       1.258823      -0.713811       0.014056       0.024224       0.023441       0.036522      -0.001024       0.000021       0.013220      -0.007349      -0.006806      -0.012457      -0.002535       0.014992              1.742433       1.863858       0.315607       0.406020       1.687865       0.356413       1.675575           0.000068
           23              H       1.392590       7.788282      15.673840       0.116179       1.122159 0.79919843E+01  0.77254171E+02                                 1.685277                            1.578919      -0.900727       2.451470                    0.998953       3.264614       8.628913       0.541679       1.169759      -0.736157       0.022440      -0.028297      -0.020057       0.041311      -0.005111       0.001061       0.016666      -0.002693      -0.013929      -0.018492       0.001091       0.017401              1.740429       1.805215      -0.391534      -0.149632       1.876492       0.258583       1.539579           0.000284
           24              H      -0.945626       7.996794      15.310715       0.113943       1.145229 0.82916250E+01  0.80465222E+02                                 1.676439                            1.584745      -0.868244       2.464209                    0.999122       3.225389       8.395767       0.555683       1.135822      -0.745525      -0.014621      -0.022590      -0.024130       0.036143      -0.003106       0.003338       0.016111       0.003087      -0.014477      -0.019233       0.004845       0.014389              1.699421       1.858471       0.180094       0.269380       1.628397       0.327140       1.611396           0.000079
           25              H       6.955416       0.888104       9.701779       0.100506       0.999733 0.68887991E+01  0.66132249E+02                                 1.741439                            1.598474      -1.211828       2.305849                    0.995037       3.731689      10.849767       0.458709       1.390910      -0.683974      -0.005592      -0.045716       0.014782       0.048371       0.005226      -0.004445      -0.007407      -0.025360      -0.002735      -0.014050      -0.003713       0.017762              1.859205       1.408796       0.013687      -0.013609       2.617794      -0.096310       1.551026           0.000661
           26              H       6.956639       2.370850      11.418926       0.135245       0.932769 0.65043454E+01  0.61577097E+02                                 1.660400                            1.553268      -1.289721       2.276945                    0.995398       3.640113      10.524305       0.465125       1.390979      -0.683681      -0.005591      -0.011977       0.033075       0.035619       0.004807      -0.001813       0.002851      -0.006457       0.022628      -0.010060       0.001607       0.008453              1.734184       1.323998      -0.047684      -0.024787       1.713504      -0.232871       2.165049           0.000381
           27              H       7.282068       5.320899       8.749859       0.122652       1.157020 0.86370398E+01  0.86148816E+02                                 1.807080                            1.710947      -0.947073       2.434726                    0.998456       3.434738       9.589098       0.483150       1.270983      -0.712476       0.000329       0.033487      -0.008789       0.034623       0.000254      -0.002031      -0.002536      -0.025594       0.017933      -0.015974       0.004855       0.011119              1.856033       1.418315       0.023909       0.029787       2.409199      -0.137918       1.740585           0.000406
           28              H       7.410128       3.751272       7.094259       0.105254       1.160310 0.80047957E+01  0.78736006E+02                                 1.842167                            1.665464      -0.967159       2.422611                    0.998302       3.513916       9.903901       0.479216       1.299425      -0.704977       0.008121       0.016190      -0.044425       0.047976       0.003653      -0.000467      -0.006830      -0.019468       0.024009      -0.014427       0.000366       0.014061              1.979947       1.450688      -0.001244      -0.255527       1.651361      -0.231661       2.837792           0.000622
           29              H       6.136851       3.946269      12.744227       0.107253       1.042499 0.75089294E+01  0.73555276E+02                                 1.772608                            1.656251      -1.303991       2.255401                    0.993654       3.845869      11.244931       0.456420       1.369952      -0.687513      -0.016690      -0.031522       0.005910       0.036154       0.009630      -0.006413       0.006218      -0.014008      -0.009892      -0.016070       0.002031       0.014040              1.861023       1.616721       0.399005      -0.046103       2.348287       0.088499       1.618060           0.000235
           30              H       6.224742       5.425155      14.473683       0.116548       1.149258 0.82488499E+01  0.81585581E+02                                 1.804792                            1.671722      -1.160540       2.328790                    0.995896       3.577769      10.046244       0.487439       1.270475      -0.710371      -0.014828      -0.007554       0.032394       0.036418       0.004429      -0.007092      -0.000699       0.005348       0.021864      -0.009461      -0.002359       0.011820              1.889787       1.560201       0.154951      -0.397905       1.690287      -0.005768       2.418872           0.000121
           31              H       8.270807       7.948527      12.198515       0.111768       1.211613 0.86070950E+01  0.84672434E+02                                 1.767247                            1.631420      -1.000703       2.397365                    0.998362       3.349710       8.902833       0.536926       1.159594      -0.738500       0.019255       0.034550      -0.006428       0.040072       0.012283      -0.010261      -0.005192      -0.012785       0.006014      -0.017160      -0.001722       0.018883              1.859177       1.558008       0.431641      -0.011449       2.432938       0.127685       1.586585           0.000256
           32              H       8.216402       6.423306      10.450594       0.110801       1.156985 0.84672843E+01  0.82686660E+02                                 1.696113                            1.607316      -0.873264       2.459286                    0.998982       3.258136       8.536262       0.548182       1.144168      -0.743397       0.017398       0.010496      -0.029843       0.036104       0.011155      -0.010398      -0.000712      -0.014135       0.013273      -0.018874       0.003913       0.014961              1.727756       1.484752       0.137584      -0.270490       1.545124       0.001106       2.153392           0.000031
           33              H       7.696848      10.778875      12.619082       0.098317       1.174992 0.81035461E+01  0.78761364E+02                                 1.752790                            1.597261      -0.935856       2.430971                    0.998775       3.340227       8.910732       0.533777       1.180615      -0.732996      -0.014201      -0.042501      -0.015739       0.047494       0.007829       0.000477       0.008423      -0.016644       0.019086      -0.014988      -0.000481       0.015469              1.858445       1.354488       0.244568       0.027707       2.707391       0.040659       1.513456          -0.000069
           34              H       8.116121      12.321472      10.996306       0.123076       1.074476 0.76648676E+01  0.73137839E+02                                 1.623792                            1.535973      -0.847712       2.478777                    0.999335       3.168853       8.253597       0.556128       1.154233      -0.740480       0.003026      -0.006875      -0.027293       0.028308       0.002004      -0.002709       0.004485      -0.020278       0.024212      -0.014815       0.003107       0.011709              1.659188       1.241449       0.019099      -0.025524       1.542797       0.021724       2.193318           0.000013
           35              H       8.395181      15.097761      13.852064       0.128179       0.982897 0.67770443E+01  0.63967298E+02                                 1.642676                            1.528588      -1.004699       2.413918                    0.997774       3.384291       9.356035       0.501899       1.292921      -0.705582       0.000392       0.032309       0.013610       0.035061       0.001234      -0.000254       0.003971      -0.022607       0.026335      -0.015769       0.003832       0.011937              1.709106       1.285979       0.128466       0.027580       2.362615      -0.037969       1.478724           0.000024
           36              H       8.280173      13.520412      15.357901       0.094157       1.174019 0.82357635E+01  0.80610787E+02                                 1.774168                            1.626953      -0.920035       2.437374                    0.998550       3.393736       9.174191       0.519206       1.205250      -0.727052       0.000733       0.015939       0.039096       0.042227       0.001949       0.003116       0.009664      -0.028522       0.019278      -0.017893      -0.001109       0.019003              1.872127       1.389974       0.001745       0.017532       1.545891      -0.055773       2.680516          -0.000019
           37              H       8.475362      13.640113       9.578686       0.118908       1.093390 0.78622202E+01  0.75807552E+02                                 1.669925                            1.576961      -0.828531       2.487756                    0.999397       3.243301       8.605456       0.535564       1.186118      -0.732462      -0.000974      -0.032141      -0.011243       0.034065      -0.000089      -0.001704       0.007467      -0.027036       0.025607      -0.017902       0.001488       0.016413              1.709897       1.308363       0.062717      -0.025379       2.231187      -0.025963       1.590142           0.000060
           38              H       8.786418      15.169196       7.896415       0.112168       1.102131 0.78435011E+01  0.75992431E+02                                 1.708733                            1.596458      -0.897819       2.451821                    0.999014       3.358844       9.092964       0.518811       1.218531      -0.723613      -0.001760      -0.016294      -0.038772       0.042094       0.000000      -0.000086       0.009644      -0.023052       0.028196      -0.016226      -0.001617       0.017842              1.786737       1.398497       0.028072      -0.166054       1.519793       0.117682       2.441920           0.000156
           39              H       8.220631      18.080631      10.423924       0.110352       0.993774 0.72501881E+01  0.70226142E+02                                 1.711621                            1.624440      -1.044490       2.383629                    0.996537       3.651835      10.531871       0.463305       1.364863      -0.689864      -0.017191       0.032657      -0.000723       0.036913      -0.006751      -0.002546       0.001418      -0.015023      -0.003571      -0.009916      -0.001190       0.011107              1.768487       1.422868      -0.229300      -0.055654       2.280789       0.131757       1.601804           0.000123
           40              H       8.363479      16.611399      12.317504       0.125808       1.006044 0.71339658E+01  0.69337694E+02                                 1.764174                            1.641669      -1.342837       2.246889                    0.993522       3.827005      11.329019       0.444832       1.416679      -0.678383      -0.002629       0.011943       0.034551       0.036651      -0.003875      -0.002746      -0.001796      -0.015658       0.035610      -0.015025       0.002671       0.012354              1.838992       1.390290       0.015742       0.022797       1.726976       0.241500       2.399712           0.000027
           41              H      11.864911      17.074757       6.240814       0.091898       1.289003 0.93370020E+01  0.94159008E+02                                 1.876060                            1.724089      -1.047564       2.375658                    0.997142       3.502569       9.563142       0.508755       1.193832      -0.729894      -0.019069      -0.042480       0.011033       0.047853      -0.000465       0.005891      -0.009435      -0.019231      -0.044773      -0.019312      -0.000529       0.019841              1.967641       2.131942       0.581685      -0.048725       2.281187      -0.069595       1.489795           0.000674
           42              H      14.183885      17.258170       6.571114       0.136237       1.066146 0.75971537E+01  0.72176939E+02                                 1.601708                            1.520190      -0.924030       2.454038                    0.999087       3.105642       8.015327       0.565174       1.140712      -0.744251       0.020471      -0.030134       0.009612       0.037676      -0.001461       0.002210      -0.007488      -0.012286      -0.047710      -0.017837       0.001716       0.016122              1.621338       1.867152      -0.248071       0.206102       1.695437      -0.121391       1.301427           0.000340
           43              H      13.828153       1.762693       5.461225       0.126390       1.081937 0.77531122E+01  0.73943230E+02                                 1.609235                            1.528645      -0.866768       2.472102                    0.999324       3.136953       8.079402       0.568218       1.130234      -0.746883       0.014176       0.029767      -0.007723       0.033862      -0.000121       0.002867      -0.008871      -0.008844      -0.042587      -0.017324       0.002959       0.014365              1.625182       1.761965       0.295221      -0.020426       1.852622      -0.150211       1.260961           0.000415
           44              H      11.563780       1.475024       5.268380       0.096447       1.241357 0.87780392E+01  0.87233889E+02                                 1.838707                            1.678437      -0.935534       2.432209                    0.998396       3.419237       9.290874       0.512123       1.203494      -0.727862      -0.026118       0.040861      -0.011448       0.049828      -0.004515      -0.000662      -0.007498      -0.018647      -0.051554      -0.018856      -0.001471       0.020328              1.944143       2.289233      -0.579876       0.326808       2.046046      -0.280047       1.497150           0.000581
           45              H       0.651788      17.825784       7.539445       0.108625       1.117025 0.80655985E+01  0.77614349E+02                                 1.635125                            1.551096      -0.832117       2.475831                    0.999302       3.220009       8.305010       0.569021       1.118593      -0.749521      -0.012304      -0.027788       0.019704       0.036219       0.002781       0.003421      -0.016264      -0.000945      -0.014625      -0.018648       0.002907       0.015741              1.654981       1.900314       0.334754      -0.043907       1.651373      -0.210617       1.413257           0.000215
           46              H       2.873782      18.032364       7.912827       0.118822       1.033406 0.72098467E+01  0.68775230E+02                                 1.672008                            1.555724      -0.897237       2.455417                    0.999023       3.358632       9.185717       0.510070       1.258839      -0.713808       0.014055      -0.024223       0.023440       0.036520       0.001023       0.000020      -0.013221      -0.007348      -0.006804      -0.012457      -0.002535       0.014992              1.742484       1.863924      -0.315621       0.406040       1.687908      -0.356426       1.675620           0.000068
           47              H       3.019093       1.865018       5.416091       0.116150       1.122292 0.79932091E+01  0.77269420E+02                                 1.685451                            1.579072      -0.900831       2.451408                    0.998952       3.264867       8.629936       0.541634       1.169806      -0.736145       0.022440       0.028293      -0.020057       0.041308       0.005110       0.001062      -0.016666      -0.002694      -0.013935      -0.018493       0.001092       0.017401              1.740615       1.805425       0.391598      -0.149653       1.876692      -0.258620       1.539728           0.000283
           48              H       0.680877       1.656506       5.052967       0.113918       1.145342 0.82926960E+01  0.80478551E+02                                 1.676579                            1.584870      -0.868347       2.464152                    0.999121       3.225596       8.396574       0.555647       1.135854      -0.745516      -0.014622       0.022587      -0.024129       0.036141       0.003107       0.003338      -0.016112       0.003089      -0.014478      -0.019234       0.004846       0.014388              1.699567       1.858653      -0.180111       0.269412       1.628524      -0.327176       1.611523           0.000082
           49              H       5.328913       8.765196      19.959527       0.100500       0.999734 0.68888075E+01  0.66132321E+02                                 1.741439                            1.598474      -1.211809       2.305857                    0.995037       3.731690      10.849754       0.458710       1.390908      -0.683975      -0.005592       0.045716       0.014784       0.048372      -0.005226      -0.004446       0.007407      -0.025360      -0.002733      -0.014050      -0.003712       0.017762              1.859205       1.408795      -0.013687      -0.013609       2.617796       0.096308       1.551025           0.000662
           50              H       8.583142       7.282450       1.161177       0.135241       0.932781 0.65044500E+01  0.61578372E+02                                 1.660416                            1.553284      -1.289742       2.276934                    0.995398       3.640153      10.524466       0.465121       1.390984      -0.683680      -0.005591       0.011974       0.033075       0.035618      -0.004806      -0.001812      -0.002850      -0.006459       0.022627      -0.010059       0.001607       0.008452              1.734201       1.324008       0.047684      -0.024788       1.713525       0.232872       2.165070           0.000382
           51              H       5.655565       4.332401      19.007608       0.122668       1.156943 0.86363417E+01  0.86140385E+02                                 1.807030                            1.710903      -0.947040       2.434759                    0.998457       3.434609       9.588755       0.483145       1.271019      -0.712469       0.000329      -0.033491      -0.008789       0.034627      -0.000253      -0.002031       0.002536      -0.025594       0.017928      -0.015973       0.004853       0.011119              1.855981       1.418281      -0.023909       0.029786       2.409125       0.137917       1.740536           0.000407
           52              H       5.783625       5.902028      17.352007       0.105261       1.160250 0.80042804E+01  0.78729612E+02                                 1.842102                            1.665410      -0.967092       2.422651                    0.998303       3.513795       9.903453       0.479225       1.299425      -0.704977       0.008121      -0.016195      -0.044427       0.047979      -0.003653      -0.000469       0.006830      -0.019466       0.024011      -0.014427       0.000365       0.014062              1.979874       1.450643       0.001243      -0.255512       1.651305       0.231654       2.837673           0.000624
           53              H       7.763354       5.707031       2.486478       0.107236       1.042573 0.75095738E+01  0.73562936E+02                                 1.772664                            1.656299      -1.304004       2.255379                    0.993653       3.846007      11.245323       0.456424       1.369915      -0.687519      -0.016690       0.031518       0.005909       0.036151      -0.009631      -0.006414      -0.006218      -0.014009      -0.009886      -0.016072       0.002033       0.014039              1.861085       1.616768      -0.399025      -0.046103       2.348375      -0.088510       1.618112           0.000234
           54              H       7.851245       4.228145       4.215935       0.116546       1.149294 0.82491707E+01  0.81589519E+02                                 1.804824                            1.671750      -1.160571       2.328769                    0.995896       3.577837      10.046471       0.487437       1.270468      -0.710372      -0.014828       0.007549       0.032393       0.036416      -0.004430      -0.007092       0.000700       0.005348       0.021861      -0.009460      -0.002360       0.011820              1.889821       1.560225      -0.154954      -0.397913       1.690317       0.005762       2.418921           0.000121
           55              H       9.897310       1.704773       1.940766       0.111779       1.211571 0.86067409E+01  0.84668155E+02                                 1.767214                            1.631392      -1.000698       2.397373                    0.998362       3.349649       8.902655       0.536927       1.159602      -0.738498       0.019255      -0.034550      -0.006425       0.040072      -0.012283      -0.010260       0.005193      -0.012782       0.006010      -0.017158      -0.001725       0.018883              1.859140       1.557982      -0.431629      -0.011448       2.432882      -0.127680       1.586557           0.000261
           56              H       9.842905       3.229994       0.192846       0.110804       1.156978 0.84672177E+01  0.82685884E+02                                 1.696109                            1.607313      -0.873230       2.459302                    0.998982       3.258123       8.536234       0.548181       1.144172      -0.743396       0.017398      -0.010500      -0.029843       0.036105      -0.011156      -0.010398       0.000713      -0.014134       0.013274      -0.018874       0.003912       0.014962              1.727753       1.484750      -0.137584      -0.270490       1.545120      -0.001104       2.153389           0.000036
           57              H       4.329446       8.527725       7.896415       0.098312       1.174991 0.81035259E+01  0.78760962E+02                                 1.752775                            1.597249      -0.935855       2.430971                    0.998775       3.340212       8.910622       0.533785       1.180599      -0.733000       0.014203       0.042501       0.015740       0.047495       0.007829       0.000477       0.008423      -0.016644       0.019086      -0.014988      -0.000481       0.015469              1.858427       1.354477       0.244565       0.027707       2.707360       0.040663       1.513443          -0.000068
           58              H       3.910173       6.985128       9.519191       0.123080       1.074453 0.76646480E+01  0.73135041E+02                                 1.623752                            1.535936      -0.847698       2.478786                    0.999335       3.168809       8.253377       0.556144       1.154212      -0.740486      -0.003025       0.006875       0.027294       0.028309       0.002003      -0.002709       0.004485      -0.020276       0.024211      -0.014814       0.003106       0.011708              1.659145       1.241422       0.019098      -0.025523       1.542755       0.021729       2.193258           0.000016
           59              H       3.631113       4.208839       6.663433       0.128183       0.982875 0.67768487E+01  0.63964978E+02                                 1.642651                            1.528567      -1.004695       2.413925                    0.997774       3.384241       9.355856       0.501903       1.292922      -0.705582      -0.000392      -0.032310      -0.013611       0.035062       0.001234      -0.000254       0.003971      -0.022605       0.026334      -0.015768       0.003831       0.011937              1.709080       1.285963       0.128466       0.027580       2.362576      -0.037964       1.478700           0.000024
           60              H       3.746121       5.786188       5.157596       0.094155       1.174008 0.82356604E+01  0.80609417E+02                                 1.774147                            1.626936      -0.920017       2.437382                    0.998551       3.393709       9.174057       0.519213       1.205240      -0.727055      -0.000733      -0.015941      -0.039096       0.042228       0.001950       0.003116       0.009665      -0.028522       0.019278      -0.017894      -0.001110       0.019003              1.872102       1.389959       0.001747       0.017532       1.545874      -0.055768       2.680474          -0.000019
           61              H       3.550932       5.666487      10.936811       0.118910       1.093376 0.78620780E+01  0.75805712E+02                                 1.669898                            1.576937      -0.828517       2.487764                    0.999397       3.243268       8.605295       0.535573       1.186103      -0.732466       0.000975       0.032141       0.011244       0.034065      -0.000089      -0.001704       0.007467      -0.027035       0.025606      -0.017901       0.001488       0.016413              1.709869       1.308344       0.062716      -0.025378       2.231148      -0.025958       1.590114           0.000061
           62              H       3.239876       4.137404      12.619082       0.112165       1.102127 0.78434589E+01  0.75991800E+02                                 1.708719                            1.596445      -0.897807       2.451826                    0.999014       3.358828       9.092861       0.518818       1.218518      -0.723616       0.001760       0.016295       0.038772       0.042094       0.000000      -0.000086       0.009644      -0.023053       0.028196      -0.016226      -0.001616       0.017842              1.786720       1.398485       0.028070      -0.166050       1.519780       0.117685       2.441894           0.000155
           63              H       3.805663       1.225969      10.091573       0.110355       0.993746 0.72499314E+01  0.70223033E+02                                 1.711591                            1.624413      -1.044476       2.383642                    0.996537       3.651766      10.531625       0.463308       1.364868      -0.689864       0.017191      -0.032659       0.000722       0.036914      -0.006751      -0.002546       0.001417      -0.015023      -0.003572      -0.009916      -0.001190       0.011106              1.768455       1.422846      -0.229293      -0.055651       2.280743       0.131755       1.601776           0.000122
           64              H       3.662815       2.695201       8.197993       0.125813       1.006024 0.71337934E+01  0.69335651E+02                                 1.764158                            1.641655      -1.342840       2.246892                    0.993522       3.826965      11.328898       0.444832       1.416688      -0.678381       0.002629      -0.011943      -0.034551       0.036652      -0.003875      -0.002746      -0.001796      -0.015656       0.035609      -0.015024       0.002670       0.012353              1.838975       1.390279       0.015743       0.022798       1.726959       0.241500       2.399689           0.000027
           65              H       0.161383       2.231843      14.274683       0.091905       1.288951 0.93365156E+01  0.94152491E+02                                 1.875978                            1.724021      -1.047539       2.375674                    0.997143       3.502458       9.562629       0.508777       1.193800      -0.729902       0.019068       0.042483      -0.011034       0.047855      -0.000465       0.005891      -0.009436      -0.019233      -0.044771      -0.019312      -0.000530       0.019842              1.967549       2.131827       0.581642      -0.048723       2.281082      -0.069593       1.489737           0.000671
           66              H      -2.157591       2.048430      13.944383       0.136250       1.066068 0.75964042E+01  0.72167673E+02                                 1.601593                            1.520086      -0.923997       2.454060                    0.999087       3.105501       8.014712       0.565213       1.140669      -0.744262      -0.020471       0.030134      -0.009613       0.037677      -0.001461       0.002209      -0.007488      -0.012287      -0.047705      -0.017836       0.001714       0.016121              1.621220       1.866999      -0.248052       0.206080       1.695317      -0.121381       1.301344           0.000335
           67              H      -1.801859      17.543907      15.054272       0.126410       1.081819 0.77519753E+01  0.73928983E+02                                 1.609048                            1.528477      -0.866727       2.472127                    0.999324       3.136756       8.078461       0.568286       1.130151      -0.746904      -0.014177      -0.029768       0.007722       0.033864      -0.000122       0.002866      -0.008870      -0.008845      -0.042582      -0.017322       0.002958       0.014364              1.624989       1.761730       0.295173      -0.020427       1.852403      -0.150188       1.260836           0.000412
           68              H       0.462514      17.831576      15.247117       0.096457       1.241285 0.87773726E+01  0.87224904E+02                                 1.838571                            1.678325      -0.935511       2.432224                    0.998396       3.419085       9.290090       0.512167       1.203424      -0.727878       0.026117      -0.040864       0.011447       0.049830      -0.004515      -0.000663      -0.007497      -0.018650      -0.051552      -0.018855      -0.001473       0.020328              1.943989       2.289021      -0.579810       0.326766       2.045895      -0.280017       1.497050           0.000579
           69              H      11.374506       1.480816      12.976052       0.108629       1.116996 0.80653183E+01  0.77610831E+02                                 1.635085                            1.551060      -0.832080       2.475850                    0.999303       3.219946       8.304752       0.569034       1.118579      -0.749525       0.012303       0.027789      -0.019706       0.036220       0.002781       0.003421      -0.016264      -0.000946      -0.014624      -0.018648       0.002907       0.015741              1.654939       1.900256       0.334744      -0.043910       1.651336      -0.210611       1.413225           0.000212
           70              H       9.152512       1.274236      12.602670       0.118830       1.033381 0.72096375E+01  0.68772730E+02                                 1.671981                            1.555702      -0.897215       2.455432                    0.999023       3.358577       9.185531       0.510073       1.258840      -0.713808      -0.014056       0.024222      -0.023441       0.036521       0.001023       0.000021      -0.013220      -0.007348      -0.006804      -0.012457      -0.002535       0.014992              1.742453       1.863885      -0.315611       0.406027       1.687883      -0.356418       1.675593           0.000068
           71              H       9.007201      17.441582      15.099406       0.116156       1.122248 0.79927979E+01  0.77264238E+02                                 1.685388                            1.579017      -0.900809       2.451424                    0.998952       3.264776       8.629550       0.541652       1.169785      -0.736151      -0.022441      -0.028295       0.020056       0.041309       0.005111       0.001062      -0.016666      -0.002694      -0.013931      -0.018492       0.001091       0.017401              1.740547       1.805343       0.391574      -0.149647       1.876623      -0.258610       1.539676           0.000284
           72              H      11.345417      17.650094      15.462530       0.113931       1.145242 0.82917174E+01  0.80465933E+02                                 1.676406                            1.584715      -0.868314       2.464168                    0.999121       3.225459       8.395800       0.555712       1.135767      -0.745538       0.014620      -0.022589       0.024129       0.036142       0.003107       0.003338      -0.016111       0.003089      -0.014471      -0.019232       0.004845       0.014387              1.699386       1.858434      -0.180088       0.269371       1.628362      -0.327128       1.611363           0.000079
           73              H       6.697381      10.541404       0.555970       0.100497       0.999736 0.68888237E+01  0.66132483E+02                                 1.741438                            1.598474      -1.211792       2.305864                    0.995037       3.731689      10.849734       0.458711       1.390904      -0.683975       0.005593      -0.045715      -0.014784       0.048371      -0.005225      -0.004446       0.007406      -0.025360      -0.002733      -0.014050      -0.003711       0.017762              1.859203       1.408794      -0.013687      -0.013609       2.617793       0.096309       1.551024           0.000661
           74              H       3.443152      12.024150      19.354320       0.135242       0.932775 0.65044045E+01  0.61577846E+02                                 1.660412                            1.553280      -1.289731       2.276940                    0.995398       3.640142      10.524433       0.465121       1.390987      -0.683679       0.005592      -0.011975      -0.033076       0.035618      -0.004806      -0.001812      -0.002850      -0.006458       0.022628      -0.010059       0.001607       0.008452              1.734196       1.324006       0.047685      -0.024787       1.713519       0.232872       2.165064           0.000382
           75              H       6.370729      14.974199       1.507889       0.122673       1.156934 0.86362615E+01  0.86139466E+02                                 1.807028                            1.710901      -0.947024       2.434769                    0.998457       3.434595       9.588739       0.483142       1.271028      -0.712467      -0.000328       0.033491       0.008790       0.034627      -0.000253      -0.002030       0.002536      -0.025594       0.017927      -0.015972       0.004853       0.011119              1.855979       1.418280      -0.023908       0.029785       2.409125       0.137921       1.740532           0.000407
           76              H       6.242669      13.404572       3.163490       0.105261       1.160240 0.80041981E+01  0.78728546E+02                                 1.842087                            1.665398      -0.967068       2.422663                    0.998303       3.513773       9.903352       0.479228       1.299419      -0.704979      -0.008119       0.016195       0.044427       0.047979      -0.003653      -0.000469       0.006830      -0.019466       0.024012      -0.014427       0.000365       0.014061              1.979855       1.450631       0.001243      -0.255508       1.651293       0.231655       2.837642           0.000624
           77              H       4.262940      13.599569      18.029019       0.107242       1.042546 0.75093410E+01  0.73560162E+02                                 1.772642                            1.656281      -1.304007       2.255384                    0.993654       3.845955      11.245171       0.456423       1.369928      -0.687517       0.016691      -0.031519      -0.005909       0.036152      -0.009630      -0.006414      -0.006218      -0.014010      -0.009889      -0.016071       0.002032       0.014039              1.861061       1.616750      -0.399016      -0.046103       2.348340      -0.088506       1.618092           0.000235
           78              H       4.175049      15.078455      16.299562       0.116548       1.149261 0.82488818E+01  0.81585939E+02                                 1.804792                            1.671723      -1.160545       2.328787                    0.995897       3.577769      10.046232       0.487440       1.270471      -0.710372       0.014830      -0.007550      -0.032394       0.036418      -0.004429      -0.007092       0.000700       0.005349       0.021862      -0.009460      -0.002360       0.011820              1.889786       1.560200      -0.154949      -0.397904       1.690286       0.005764       2.418874           0.000121
           79              H       2.128984      17.601827      18.574731       0.111781       1.211521 0.86062706E+01  0.84661825E+02                                 1.767112                            1.631305      -1.000676       2.397381                    0.998362       3.349578       8.902189       0.536966       1.159543      -0.738512      -0.019254       0.034550       0.006428       0.040072      -0.012283      -0.010261       0.005192      -0.012781       0.006009      -0.017158      -0.001725       0.018883              1.859026       1.557898      -0.431589      -0.011449       2.432713      -0.127663       1.586467           0.000258
           80              H       2.183389      16.076606      20.322651       0.110804       1.156944 0.84668870E+01  0.82681679E+02                                 1.696062                            1.607270      -0.873219       2.459310                    0.998982       3.258066       8.535978       0.548195       1.144156      -0.743400      -0.017398       0.010500       0.029844       0.036105      -0.011155      -0.010397       0.000712      -0.014132       0.013272      -0.018872       0.003912       0.014960              1.727704       1.484713      -0.137578      -0.270482       1.545077      -0.001099       2.153322           0.000034
           81              H       2.702943       1.125575      18.154163       0.098317       1.174972 0.81033692E+01  0.78759119E+02                                 1.752763                            1.597239      -0.935855       2.430974                    0.998775       3.340180       8.910541       0.533784       1.180607      -0.732999       0.014202      -0.042501       0.015738       0.047494      -0.007829       0.000477      -0.008423      -0.016642       0.019084      -0.014987      -0.000482       0.015468              1.858412       1.354469      -0.244562       0.027707       2.707334      -0.040663       1.513433          -0.000068
           82              H       2.283670       2.668172      19.776939       0.123073       1.074461 0.76647243E+01  0.73136032E+02                                 1.623770                            1.535952      -0.847679       2.478794                    0.999335       3.168820       8.253450       0.556136       1.154224      -0.740483      -0.003026      -0.006878       0.027293       0.028309      -0.002003      -0.002709      -0.004485      -0.020276       0.024211      -0.014814       0.003106       0.011708              1.659164       1.241433      -0.019098      -0.025522       1.542771      -0.021732       2.193288           0.000014
           83              H       2.004610       5.444461      16.921182       0.128170       0.982929 0.67773103E+01  0.63970341E+02                                 1.642698                            1.528609      -1.004692       2.413911                    0.997774       3.384349       9.356189       0.501901       1.292905      -0.705586      -0.000392       0.032307      -0.013611       0.035059      -0.001234      -0.000254      -0.003971      -0.022608       0.026338      -0.015770       0.003832       0.011938              1.709130       1.285995      -0.128468       0.027581       2.362651       0.037973       1.478745           0.000024
           84              H       2.119618       3.867112      15.415344       0.094159       1.174028 0.82358448E+01  0.80611856E+02                                 1.774184                            1.626966      -0.920059       2.437364                    0.998550       3.393747       9.174264       0.519200       1.205259      -0.727050      -0.000733       0.015937      -0.039097       0.042227      -0.001949       0.003116      -0.009664      -0.028520       0.019278      -0.017892      -0.001109       0.019002              1.872145       1.389985      -0.001745       0.017532       1.545904       0.055776       2.680545          -0.000019
           85              H       5.177435       3.986813       0.679063       0.118921       1.093327 0.78616508E+01  0.75800739E+02                                 1.669869                            1.576911      -0.828469       2.487797                    0.999397       3.243181       8.605081       0.535568       1.186129      -0.732460       0.000974      -0.032144       0.011244       0.034068       0.000089      -0.001704      -0.007467      -0.027033       0.025602      -0.017899       0.001487       0.016412              1.709838       1.308324      -0.062713      -0.025376       2.231105       0.025954       1.590085           0.000060
           86              H       4.866379       5.515896       2.361334       0.112172       1.102082 0.78430613E+01  0.75986914E+02                                 1.708667                            1.596401      -0.897728       2.451867                    0.999014       3.358746       9.092549       0.518828       1.218511      -0.723618       0.001761      -0.016299       0.038772       0.042095      -0.000000      -0.000087      -0.009644      -0.023053       0.028195      -0.016226      -0.001616       0.017842              1.786663       1.398448      -0.028068      -0.166041       1.519737      -0.117682       2.441802           0.000155
           87              H       2.179160       8.427331      20.349321       0.110350       0.993772 0.72501607E+01  0.70225770E+02                                 1.711614                            1.624434      -1.044464       2.383641                    0.996537       3.651823      10.531809       0.463308       1.364859      -0.689865       0.017193       0.032657       0.000722       0.036913       0.006751      -0.002547      -0.001417      -0.015025      -0.003567      -0.009918      -0.001189       0.011107              1.768480       1.422863       0.229297      -0.055653       2.280780      -0.131755       1.601798           0.000123
           88              H       2.036312       6.958099      18.455741       0.125808       1.006047 0.71340011E+01  0.69338111E+02                                 1.764177                            1.641672      -1.342828       2.246892                    0.993522       3.827009      11.329030       0.444832       1.416677      -0.678383       0.002629       0.011940      -0.034551       0.036650       0.003876      -0.002746       0.001795      -0.015658       0.035609      -0.015025       0.002672       0.012353              1.838995       1.390292      -0.015742       0.022797       1.726980      -0.241498       2.399713           0.000028
           89              H       1.787886       7.421457       4.016934       0.091926       1.288855 0.93356430E+01  0.94141166E+02                                 1.875859                            1.723921      -1.047478       2.375712                    0.997144       3.502279       9.561904       0.508802       1.193773      -0.729909       0.019067      -0.042486      -0.011032       0.047857       0.000466       0.005890       0.009437      -0.019235      -0.044771      -0.019311      -0.000532       0.019844              1.967416       2.131664      -0.581582      -0.048721       2.280930       0.069589       1.489655           0.000671
           90              H      -0.531088       7.604870       3.686635       0.136276       1.065933 0.75951468E+01  0.72152236E+02                                 1.601408                            1.519919      -0.923915       2.454108                    0.999088       3.105276       8.013754       0.565271       1.140607      -0.744277      -0.020472      -0.030137      -0.009611       0.037679       0.001462       0.002209       0.007487      -0.012289      -0.047703      -0.017834       0.001712       0.016122              1.621027       1.866751       0.248015       0.206041       1.695120       0.121362       1.301212           0.000337
           91              H      -0.175356      11.415993       4.796523       0.126440       1.081649 0.77503795E+01  0.73909252E+02                                 1.608808                            1.528262      -0.866640       2.472179                    0.999325       3.136483       8.077258       0.568364       1.130066      -0.746925      -0.014177       0.029771       0.007723       0.033866       0.000122       0.002866       0.008870      -0.008850      -0.042579      -0.017321       0.002955       0.014366              1.624742       1.761434      -0.295107      -0.020425       1.852116       0.150155       1.260677           0.000415
           92              H       2.089017      11.128324       4.989369       0.096481       1.241172 0.87763658E+01  0.87211698E+02                                 1.838396                            1.678179      -0.935458       2.432256                    0.998397       3.418874       9.289103       0.512216       1.203353      -0.727895       0.026116       0.040867       0.011448       0.049832       0.004515      -0.000663       0.007496      -0.018654      -0.051551      -0.018854      -0.001475       0.020329              1.943791       2.288752       0.579725       0.326714       2.045698       0.279978       1.496924           0.000580
           93              H      13.001009       8.172484       2.718303       0.108651       1.116911 0.80645197E+01  0.77600796E+02                                 1.634958                            1.550947      -0.832033       2.475875                    0.999303       3.219811       8.304128       0.569078       1.118528      -0.749538       0.012302      -0.027790      -0.019705       0.036221      -0.002781       0.003421       0.016264      -0.000949      -0.014624      -0.018648       0.002906       0.015742              1.654807       1.900083      -0.334704      -0.043911       1.651211       0.210588       1.413125           0.000212
           94              H      10.779015       8.379064       2.344921       0.118839       1.033354 0.72093965E+01  0.68769765E+02                                 1.671944                            1.555670      -0.897191       2.455449                    0.999024       3.358504       9.185247       0.510082       1.258830      -0.713810      -0.014056      -0.024224      -0.023442       0.036523      -0.001023       0.000021       0.013220      -0.007349      -0.006805      -0.012457      -0.002535       0.014992              1.742411       1.863831       0.315600       0.406010       1.687848       0.356407       1.675555           0.000067
           95              H      10.633704      11.518318       4.841657       0.116181       1.122136 0.79917643E+01  0.77251372E+02                                 1.685243                            1.578888      -0.900723       2.451477                    0.998953       3.264560       8.628681       0.541691       1.169745      -0.736161      -0.022441       0.028299       0.020056       0.041312      -0.005111       0.001061       0.016665      -0.002694      -0.013927      -0.018491       0.001090       0.017401              1.740392       1.805166      -0.391522      -0.149630       1.876457       0.258579       1.539551           0.000283
           96              H      12.971920      11.309806       5.204782       0.113956       1.145101 0.82903867E+01  0.80449241E+02                                 1.676216                            1.584546      -0.868218       2.464222                    0.999122       3.225230       8.394819       0.555767       1.135707      -0.745552       0.014619       0.022592       0.024129       0.036143      -0.003106       0.003338       0.016111       0.003086      -0.014468      -0.019232       0.004843       0.014389              1.699190       1.858193       0.180062       0.269325       1.628187       0.327075       1.611189           0.000081
           97              H       5.070878      18.418496      10.813718       0.100503       0.999726 0.68887395E+01  0.66131494E+02                                 1.741429                            1.598466      -1.211804       2.305861                    0.995037       3.731664      10.849658       0.458711       1.390907      -0.683975       0.005592       0.045716      -0.014783       0.048371       0.005225      -0.004445      -0.007407      -0.025359      -0.002736      -0.014049      -0.003713       0.017762              1.859192       1.408788       0.013687      -0.013609       2.617773      -0.096311       1.551016           0.000660
           98              H       5.069655      16.935750       9.096571       0.135248       0.932752 0.65041991E+01  0.61575389E+02                                 1.660384                            1.553254      -1.289706       2.276955                    0.995398       3.640074      10.524178       0.465125       1.390986      -0.683680       0.005591       0.011977      -0.033076       0.035620       0.004807      -0.001813       0.002851      -0.006455       0.022630      -0.010060       0.001606       0.008454              1.734166       1.323988      -0.047684      -0.024786       1.713486      -0.232869       2.165026           0.000381
           99              H       4.744226      13.985701      11.765638       0.122653       1.157008 0.86369367E+01  0.86147639E+02                                 1.807079                            1.710947      -0.947058       2.434737                    0.998457       3.434719       9.589076       0.483146       1.270997      -0.712473      -0.000328      -0.033488       0.008789       0.034624       0.000253      -0.002030      -0.002536      -0.025594       0.017933      -0.015974       0.004855       0.011119              1.856033       1.418315       0.023908       0.029787       2.409200      -0.137921       1.740583           0.000408
          100              H       4.616166      15.555328      13.421238       0.105251       1.160296 0.80046743E+01  0.78734428E+02                                 1.842145                            1.665446      -0.967126       2.422627                    0.998303       3.513881       9.903743       0.479221       1.299418      -0.704979      -0.008120      -0.016191       0.044426       0.047976       0.003653      -0.000468      -0.006829      -0.019469       0.024010      -0.014427       0.000366       0.014061              1.979922       1.450673      -0.001244      -0.255521       1.651343      -0.231660       2.837750           0.000623
          101              H       5.889443      15.360331       7.771270       0.107262       1.042463 0.75086196E+01  0.73551554E+02                                 1.772577                            1.656224      -1.303984       2.255411                    0.993654       3.845798      11.244707       0.456420       1.369964      -0.687510       0.016690       0.031523      -0.005910       0.036155       0.009630      -0.006412       0.006218      -0.014008      -0.009896      -0.016070       0.002029       0.014040              1.860988       1.616694       0.398994      -0.046102       2.348239       0.088493       1.618031           0.000235
          102              H       5.801552      13.881445       6.041814       0.116555       1.149224 0.82485543E+01  0.81581976E+02                                 1.804764                            1.671698      -1.160522       2.328805                    0.995897       3.577707      10.046048       0.487439       1.270483      -0.710369       0.014830       0.007555      -0.032394       0.036419       0.004429      -0.007092      -0.000699       0.005349       0.021865      -0.009460      -0.002360       0.011820              1.889755       1.560178       0.154948      -0.397896       1.690260      -0.005770       2.418826           0.000121
          103              H       3.755487      11.358073       8.316982       0.111767       1.211585 0.86068278E+01  0.84668667E+02                                 1.767172                            1.631356      -1.000705       2.397360                    0.998362       3.349677       8.902520       0.536958       1.159540      -0.738513      -0.019254      -0.034549       0.006429       0.040071       0.012283      -0.010262      -0.005191      -0.012784       0.006013      -0.017161      -0.001722       0.018883              1.859093       1.557946       0.431611      -0.011450       2.432812       0.127672       1.586519           0.000261
          104              H       3.809892      12.883294      10.064903       0.110796       1.156988 0.84672953E+01  0.82686719E+02                                 1.696110                            1.607312      -0.873272       2.459282                    0.998982       3.258134       8.536229       0.548186       1.144161      -0.743398      -0.017398      -0.010496       0.029844       0.036104       0.011154      -0.010397      -0.000712      -0.014133       0.013272      -0.018873       0.003913       0.014960              1.727753       1.484751       0.137584      -0.270493       1.545119       0.001103       2.153390           0.000037
          105              C       9.535546      17.308367       2.603417       0.115475      27.324938 0.31202444E+03  0.67506605E+04                                 7.939725                            5.904986       0.294530       2.115728                    0.999770      25.234563      69.549979       0.675566       0.419064      -1.062717       0.001659      -0.032852       0.024138       0.040800       0.008242      -0.005114      -0.021184       0.040690      -0.107083      -0.046020       0.005012       0.041008              9.795311       4.407422      -1.334667      -0.263762      13.093718       3.871629      11.884792          -0.001321
          106              C       9.720947      16.362344       1.626879      -0.195422      32.136722 0.37638938E+03  0.85650767E+04                                 8.828165                            6.495176       0.150569       2.027671                    0.999752      28.935716      82.764699       0.640378       0.420316      -1.058083       0.000797       0.023487       0.015161       0.027967       0.006632      -0.000995      -0.006844       0.059803       0.059176      -0.041227       0.018882       0.022345             11.003147       4.705860      -1.090265      -0.590179      15.359446       5.336814      12.944135           0.000091
          107              C       9.863410      15.138305       1.875116       0.097850      35.864175 0.42263408E+03  0.98099277E+04                                 9.642214                            6.939955      -0.054476       1.993540                    0.999298      26.465420      74.201239       0.617483       0.427346      -1.063391      -0.005592       0.006918       0.015683       0.018030       0.008410      -0.001144       0.000511       0.035745       0.080265      -0.033139       0.006325       0.026814             12.955672       5.222474      -1.105004      -0.445581      17.396086       7.417903      16.248456          -0.000882
          108              C       9.924833      14.750242       3.337871      -0.183588      35.545206 0.43510839E+03  0.10237304E+05                                 9.446352                            6.996782       0.210360       2.043120                    0.999591      29.492704      84.977366       0.617003       0.421920      -1.060112      -0.012275      -0.001409      -0.026238       0.029001      -0.000102      -0.004106      -0.037147      -0.010987      -0.035698      -0.039451       0.000597       0.038854             11.805064       5.097404      -0.838384      -0.120911      14.926868       5.753568      15.390920           0.000306
          109              C       9.839506      15.676959       4.203625       0.075614      27.479745 0.30737202E+03  0.66668678E+04                                 8.020977                            5.908538       0.132878       2.054478                    0.999826      26.083063      73.473418       0.663012       0.425919      -1.051780      -0.019680       0.059171      -0.021423       0.065936       0.011602      -0.001351      -0.035267       0.032287      -0.005501      -0.045486       0.013174       0.032312              9.920999       4.459359      -0.757841      -0.159188      12.739846       4.430566      12.563791          -0.000140
          110              C      10.055327      13.970256       0.761125       0.061805      35.893275 0.43576182E+03  0.10209223E+05                                 9.584654                            7.010352      -0.051639       1.986142                    0.999425      27.193670      77.015230       0.618160       0.422923      -1.064392      -0.001086      -0.008615      -0.029442       0.030696      -0.005945      -0.002633       0.028891      -0.037424       0.023713      -0.023899      -0.017129       0.041028             12.499076       5.257916      -0.671613      -0.976862      15.935721       5.097774      16.303592          -0.000854
          111              C       6.904495      14.412377      20.025177      -0.155835      32.008445 0.40573164E+03  0.94359055E+04                                 8.886197                            6.812404      -0.080633       1.948449                    0.999339      29.703367      86.734087       0.614000       0.428937      -1.049579      -0.005988      -0.009240      -0.007046       0.013072       0.005859       0.010463      -0.016044      -0.031847      -0.059018      -0.030452      -0.000571       0.031023             10.605894       5.064621      -0.859583      -1.242153      11.605534       3.687732      15.147527           0.000312
          112              C       7.091523      13.512689      19.038381      -0.092982      33.273896 0.43954972E+03  0.10375139E+05                                 9.088918                            7.065072       0.093446       2.003479                    0.999722      29.252708      84.609246       0.609346       0.425850      -1.056940      -0.022018      -0.012868       0.023090       0.034402       0.013949       0.004565      -0.029576       0.006407       0.026648      -0.035725       0.003637       0.032088             10.800844       5.364627      -1.182011      -1.588839      12.685505       3.605598      14.352399           0.000136
          113              C       7.187813      12.074348      19.385093      -0.016268      35.184208 0.39565573E+03  0.90430730E+04                                 9.378957                            6.634453       0.092166       2.047444                    0.999307      26.571788      74.182468       0.642367       0.417181      -1.068681      -0.001069       0.020350       0.021110       0.029341       0.004428       0.009755       0.000009      -0.002528      -0.120160      -0.041637       0.016420       0.025217             12.094343       5.646782      -1.092439      -2.931363      12.335938       4.666810      18.300308           0.009056
          114              C      10.093535      11.765442       0.028722      -0.077238      31.544926 0.39487872E+03  0.91619144E+04                                 8.960202                            6.829072      -0.186776       1.927190                    0.999356      29.101109      86.111141       0.596064       0.442885      -1.036619      -0.017072       0.041631       0.018763       0.048751      -0.007114       0.023448       0.006890       0.002947      -0.119639      -0.048976       0.017864       0.031112             10.744648       5.371118       0.267973      -1.767886      10.928917       2.761994      15.933909          -0.000278
          115              C      10.035780      12.634239       1.173486      -0.150389      35.911802 0.49140048E+03  0.11971978E+05                                 9.668430                            7.551656      -0.120183       1.935162                    0.997702      30.583551      90.983092       0.577691       0.435191      -1.047266      -0.004364      -0.031947      -0.022875       0.039534       0.010846      -0.011780       0.003583       0.011926       0.049206      -0.022827       0.000654       0.022173             11.414185       5.427337      -0.469879      -0.323233      13.998123       2.134234      14.817094           0.000827
          116              C      10.642609      11.062682      16.348800       0.086628      28.345130 0.33074020E+03  0.72800840E+04                                 8.189541                            6.108752       0.151414       2.057175                    0.999786      26.208106      73.501326       0.657669       0.423106      -1.057325      -0.009826      -0.052849      -0.006110       0.054101      -0.010242      -0.021474      -0.000778      -0.066653       0.079099      -0.053744       0.021184       0.032561             10.146490      17.097055      -1.370932       1.686537       8.454431       0.684350       4.887985          -0.001526
          117              C      12.049291      10.970010      16.564212      -0.200617      36.210255 0.45133415E+03  0.10670509E+05                                 9.498806                            7.049021       0.207797       2.031820                    0.999734      29.773606      84.789188       0.627521       0.412849      -1.070504       0.001315       0.003009       0.001666       0.003682       0.017459       0.006073       0.013405      -0.014663      -0.049259      -0.021302      -0.010253       0.031555             12.010994      21.286553      -2.659011       2.350290       9.309357       0.435247       5.437073           0.004256
          118              C      12.620303       9.703497      16.354954       0.124593      38.236552 0.38891485E+03  0.88554348E+04                                10.071342                            6.631901      -0.140663       1.969441                    0.999335      25.960948      72.461332       0.634305       0.424085      -1.063759      -0.009179      -0.003216       0.002908       0.010152      -0.007276      -0.002747       0.004508       0.001771       0.048284      -0.015458      -0.002102       0.017560             14.749972      28.918740      -1.773145       3.977667       9.204825       0.726401       6.126350          -0.003488
          119              C      11.830244       8.718861      15.922077      -0.195126      35.269329 0.40998177E+03  0.94928352E+04                                 9.369468                            6.747716       0.175923       2.030578                    0.999758      29.204311      83.162766       0.635176       0.416467      -1.064787      -0.006471       0.004004      -0.002278       0.007943      -0.019345      -0.011266       0.002061      -0.027238      -0.021526      -0.024940      -0.003747       0.028687             12.039797      21.981998      -0.028315       2.949215       8.542291       1.128144       5.595102           0.003379
          120              C      10.462698       8.906135      15.768211       0.107465      27.806337 0.31093399E+03  0.67341391E+04                                 8.072798                            5.912650       0.235556       2.095419                    0.999754      25.449692      70.622605       0.670756       0.421626      -1.059058      -0.001692       0.047053       0.013484       0.048976       0.022279      -0.006700      -0.003657      -0.050884       0.098852      -0.050592       0.015471       0.035121             10.099107      16.981863      -0.523348       2.041363       8.515806       1.053965       4.799651          -0.001553
          121              C      -1.173573       9.570282      16.517027       0.054921      39.991603 0.41250298E+03  0.95190357E+04                                10.300029                            6.786251      -0.099976       1.976993                    0.999351      26.633636      74.510634       0.633981       0.418662      -1.068620       0.014658       0.002881       0.003980       0.015459      -0.000607       0.014130       0.002240       0.041423      -0.078969      -0.029717      -0.007308       0.037025             15.011762      28.976092      -2.524916       3.924012       8.476694       1.737543       7.582499          -0.000452
          122              C      -0.499096      10.456455      17.370471      -0.136065      35.360334 0.41182560E+03  0.95592500E+04                                 9.421499                            6.786854       0.131436       2.013644                    0.999806      29.159041      83.508007       0.629130       0.419426      -1.061457       0.025944      -0.012460      -0.002550       0.028894      -0.016286      -0.007537       0.022017      -0.040930       0.010675      -0.027934      -0.011525       0.039459             12.042032      21.551589      -0.472834       4.151128       7.353674       1.655920       7.220834           0.000843
          123              C       0.823550      10.342546      17.585884      -0.096481      33.125865 0.39674392E+03  0.91597025E+04                                 9.088397                            6.722379       0.053858       1.996531                    0.999685      28.843020      83.448025       0.621109       0.427137      -1.052478      -0.017093      -0.008516      -0.008313       0.020828       0.015838       0.002014      -0.000412      -0.044266       0.057458      -0.036866       0.017609       0.019258             11.245217      19.048046      -1.270610       2.842826       7.757657       1.748144       6.929948           0.000949
          124              C       1.543757       9.381077      16.956058      -0.019313      37.111712 0.46919366E+03  0.11160710E+05                                 9.745520                            7.246083       0.067771       2.025426                    0.999241      27.609196      77.945482       0.613593       0.419649      -1.069979      -0.046080       0.001786      -0.018055       0.049523      -0.007739      -0.014555      -0.002008      -0.005791       0.034797      -0.019883       0.000530       0.019353             12.294005      20.881666      -0.902728       2.981216       8.480882       2.006776       7.519466           0.015673
          125              C       0.906048       8.462083      16.092356      -0.116127      35.359563 0.45362178E+03  0.10785427E+05                                 9.432748                            7.160290       0.050325       1.980880                    0.999661      29.829425      86.419781       0.607805       0.423837      -1.058836      -0.022273       0.019928      -0.000241       0.029887      -0.019629      -0.013949       0.027838      -0.011544      -0.015826      -0.027192      -0.015636       0.042827             11.393823      18.120709      -1.391626       2.693037       8.550036       2.027281       7.510724          -0.001094
          126              C      -0.499431       8.583714      15.878995      -0.153082      34.904097 0.43239689E+03  0.10159926E+05                                 9.319805                            6.947282       0.096883       1.994348                    0.999705      29.828169      85.950275       0.622758       0.418580      -1.061980       0.031767       0.001880       0.002063       0.031889       0.018511       0.014666       0.028437      -0.004296      -0.000947      -0.027767      -0.014274       0.042041             11.461997      19.547296      -2.766935       1.841573       8.082176       1.784763       6.756519          -0.000035
          127              C       3.133681       9.355978      17.278152       0.586569      20.946775 0.23632306E+03  0.48498448E+04                                 7.132039                            5.528960      -0.123846       2.018370                    0.998460      22.620541      64.116266       0.615279       0.485079      -1.007628       0.055766      -0.002433       0.001587       0.055841       0.012859      -0.025349      -0.077404      -0.102992       0.092716      -0.073749      -0.041154       0.114903              8.520376      12.642529      -0.272729       0.811461       6.381183       1.869848       6.537418          -0.001860
          128              C       7.320765      11.156126      18.209350       0.588245      25.071508 0.25597477E+03  0.53462534E+04                                 7.995857                            5.718100      -0.112430       2.018176                    0.999542      22.689392      64.372339       0.612232       0.479002      -1.013236       0.005490      -0.031673      -0.045018       0.055317      -0.051607       0.044675      -0.040738       0.129295      -0.111701      -0.083266      -0.037977       0.121243             10.137041       6.203970       0.825225      -3.087545      10.149682       2.840319      14.057471           0.000630
          129              C       7.051305       1.792232       9.511395       0.103135      28.134978 0.34042339E+03  0.75869890E+04                                 8.308380                            6.325634      -0.049212       2.006380                    0.999116      26.265404      75.396449       0.623499       0.440778      -1.041113       0.012814       0.028371      -0.035570       0.047269      -0.002190      -0.006047      -0.028239       0.066305      -0.090011      -0.053295       0.004676       0.048619             10.149877       4.776496      -0.109017      -0.579978      12.709300       2.640372      12.963836          -0.000354
          130              C       7.037026       2.678598      10.545786      -0.177305      35.642232 0.45537051E+03  0.10872454E+05                                 9.597392                            7.235359      -0.067803       1.961844                    0.998307      29.765418      87.330868       0.595055       0.431108      -1.050945      -0.006355      -0.002295      -0.006933       0.009681       0.003673      -0.011710      -0.006098       0.051137      -0.016916      -0.024700      -0.007845       0.032545             11.998496       5.336240      -0.081086      -0.174956      16.971679       3.748489      13.687570           0.003770
          131              C       7.138967       4.051683      10.297959       0.118259      36.957253 0.39628034E+03  0.90827531E+04                                 9.848566                            6.727915      -0.137781       1.972885                    0.999412      26.077262      73.479228       0.623880       0.428341      -1.059099      -0.003774      -0.001690      -0.001980       0.004585       0.009260      -0.010257      -0.001626       0.018956      -0.030203      -0.014160      -0.007379       0.021540             13.753639       5.348808       0.512368       0.121913      17.472328       7.264727      18.439781          -0.003367
          132              C       7.246610       4.418702       8.973478      -0.200754      34.443375 0.44604485E+03  0.10583670E+05                                 9.272294                            7.080574       0.086383       1.997215                    0.999453      30.148672      87.876846       0.612433       0.421492      -1.058005      -0.000701      -0.007768      -0.003373       0.008498       0.002707      -0.000667      -0.008106      -0.027614      -0.051807      -0.018861      -0.005434       0.024296             11.271157       5.074984      -0.259546      -0.528123      12.434482       3.429238      16.304003           0.003728
          133              C       7.299604       3.471906       7.974374       0.093338      28.108935 0.33151804E+03  0.73194090E+04                                 8.206513                            6.174242       0.196064       2.081719                    0.999809      26.071613      73.818299       0.643348       0.431213      -1.049744       0.003294      -0.041066       0.026295       0.048875      -0.004784       0.001617      -0.022716       0.055179      -0.022770      -0.039935       0.007728       0.032207              9.937466       4.633285      -0.174986      -1.145529      12.117017       2.199141      13.062095          -0.000541
          134              C       7.178452       5.014696      11.388358       0.071994      37.490399 0.39344350E+03  0.89922874E+04                                 9.867379                            6.654159      -0.062774       1.996305                    0.999410      26.221632      73.533995       0.635014       0.422022      -1.064136       0.003927       0.000989       0.004956       0.006400      -0.006455       0.004648       0.006252      -0.026627       0.039974      -0.022464       0.005376       0.017088             13.946495       6.489778       2.287990      -0.552989      17.411108       8.873214      17.938601          -0.000264
          135              C       6.580841       4.754057      12.622980      -0.131952      38.347766 0.45544308E+03  0.10896954E+05                                10.126488                            7.258357      -0.124021       1.935344                    0.998957      30.027372      88.784643       0.590148       0.433784      -1.047170       0.015220       0.027078       0.016314       0.035086      -0.001783       0.005214      -0.004661      -0.009724      -0.092322      -0.031796       0.010628       0.021168             13.360153       6.862020       2.146386      -1.125186      15.567296       7.196256      17.651143           0.000379
          136              C       6.623712       5.647953      13.663116      -0.091709      36.504566 0.39529534E+03  0.91377222E+04                                 9.760562                            6.737557      -0.126114       1.941438                    0.999539      28.996064      84.540538       0.615284       0.430640      -1.048054       0.009795      -0.003639      -0.021506       0.023911      -0.023348       0.003726      -0.007859       0.054714       0.013880      -0.039135       0.004188       0.034948             13.090575       6.614788       3.080370      -0.465087      17.443576       7.167694      15.213361           0.000439
          137              C       7.224657       6.822759      13.534894      -0.010970      40.972431 0.41067189E+03  0.94433873E+04                                10.326551                            6.687938       0.035162       2.020202                    0.999348      26.698528      73.973949       0.652158       0.408433      -1.077852      -0.006469      -0.028529      -0.026276       0.039321      -0.012455      -0.002444      -0.009613       0.019870       0.006781      -0.021122       0.005933       0.015189             15.197093       7.010471       3.164544      -0.467566      20.448063       9.878371      18.132746           0.007894
          138              C       7.839042       7.132051      12.310119      -0.120919      37.186202 0.43971152E+03  0.10367858E+05                                 9.721653                            7.002349      -0.006225       1.959008                    0.999628      29.751658      85.680506       0.621204       0.418168      -1.062995      -0.007876      -0.025984      -0.003932       0.027435       0.023049      -0.011268      -0.012370      -0.031136      -0.049244      -0.024373      -0.016276       0.040649             12.503438       6.442041       2.286304      -0.805777      15.251350       6.707822      15.816924          -0.000220
          139              C       7.802999       6.210354      11.255827      -0.154624      36.202053 0.42345890E+03  0.99010921E+04                                 9.541625                            6.863806       0.098822       1.996394                    0.999745      29.693694      85.437177       0.627891       0.417206      -1.062531       0.000277       0.010352       0.026484       0.028436       0.006381      -0.022061      -0.014975       0.006100       0.075884      -0.021085      -0.019580       0.040665             12.255688       6.403623       2.874048      -0.135706      16.173456       6.627057      14.189985          -0.000234
          140              C       7.284913       7.845816      14.638833       0.579846      28.186907 0.26087593E+03  0.54636483E+04                                 8.603776                            5.735579      -0.144205       2.004032                    0.999398      22.788083      64.322647       0.618451       0.472881      -1.018521      -0.005363       0.049994       0.040397       0.064498      -0.048230       0.040677      -0.036353       0.095607      -0.146320      -0.074881      -0.034436       0.109317             11.989114       6.837765       2.519150      -1.427024      15.186841       5.774469      13.942737          -0.000820
          141              C       7.909043      11.651533      12.861165       0.115469      27.325225 0.31202836E+03  0.67507649E+04                                 7.939754                            5.905005       0.294537       2.115722                    0.999770      25.234827      69.550749       0.675569       0.419061      -1.062719       0.001658       0.032858       0.024139       0.040805      -0.008240      -0.005110       0.021195       0.040676      -0.107078      -0.046026       0.005026       0.041000              9.795346       4.407436       1.334677      -0.263769      13.093789      -3.871633      11.884813          -0.001328
          142              C       8.094444      12.597556      11.884627      -0.195421      32.136716 0.37638889E+03  0.85650628E+04                                 8.828176                            6.495183       0.150521       2.027659                    0.999752      28.935644      82.764486       0.640376       0.420317      -1.058082       0.000792      -0.023482       0.015156       0.027959      -0.006632      -0.000996       0.006837       0.059803       0.059179      -0.041226       0.018882       0.022344             11.003172       4.705870       1.090276      -0.590189      15.359507      -5.336848      12.944138           0.000084
          143              C       8.236907      13.821595      12.132865       0.097872      35.863636 0.42262727E+03  0.98097308E+04                                 9.642136                            6.939914      -0.054521       1.993530                    0.999298      26.465141      74.200330       0.617482       0.427348      -1.063390      -0.005598      -0.006919       0.015681       0.018031      -0.008412      -0.001142      -0.000499       0.035765       0.080250      -0.033146       0.006338       0.026809             12.955543       5.222441       1.105010      -0.445587      17.395928      -7.417799      16.248260          -0.000882
          144              C       8.298330      14.209658      13.595620      -0.183567      35.544027 0.43509219E+03  0.10236822E+05                                 9.446162                            6.996668       0.210321       2.043121                    0.999590      29.491975      84.974725       0.617006       0.421922      -1.060112      -0.012277       0.001416      -0.026237       0.029002       0.000101      -0.004107       0.037143      -0.010964      -0.035715      -0.039453       0.000611       0.038842             11.804786       5.097314       0.838390      -0.120918      14.926546      -5.753358      15.390498           0.000306
          145              C       8.213003      13.282941      14.461374       0.075605      27.479708 0.30737296E+03  0.66668817E+04                                 8.020902                            5.908502       0.132969       2.054501                    0.999826      26.083142      73.473180       0.663023       0.425912      -1.051786      -0.019682      -0.059168      -0.021429       0.065935      -0.011601      -0.001349       0.035278       0.032267      -0.005490      -0.045491       0.013171       0.032320              9.920875       4.459321       0.757852      -0.159198      12.739701      -4.430452      12.563605          -0.000145
          146              C       8.428824      14.989644      11.018873       0.061789      35.893568 0.43576740E+03  0.10209370E+05                                 9.584628                            7.010344      -0.051584       1.986154                    0.999425      27.193901      77.015547       0.618168       0.422917      -1.064398      -0.001088       0.008615      -0.029448       0.030701       0.005949      -0.002637      -0.028900      -0.037444       0.023725      -0.023911      -0.017133       0.041044             12.499012       5.257906       0.671620      -0.976867      15.935616      -5.097679      16.303515          -0.000846
          147              C       8.530998      14.547523       9.767428      -0.155850      32.009158 0.40574175E+03  0.94361933E+04                                 8.886279                            6.812454      -0.080615       1.948443                    0.999339      29.703924      86.735775       0.614003       0.428932      -1.049582      -0.005988       0.009244      -0.007043       0.013073      -0.005855       0.010462       0.016047      -0.031858      -0.059021      -0.030453      -0.000577       0.031030             10.606001       5.064666       0.859603      -1.242180      11.605650      -3.687793      15.147687           0.000313
          148              C       8.718026      15.447211       8.780633      -0.092975      33.273798 0.43954647E+03  0.10375044E+05                                 9.088890                            7.065036       0.093411       2.003470                    0.999722      29.252673      84.609082       0.609348       0.425849      -1.056940      -0.022014       0.012873       0.023085       0.034399      -0.013948       0.004569       0.029564       0.006419       0.026649      -0.035719       0.003645       0.032074             10.800819       5.364610       1.182019      -1.588851      12.685439      -3.605605      14.352408           0.000154
          149              C       8.814316      16.885552       9.127345      -0.016251      35.183602 0.39564792E+03  0.90428523E+04                                 9.378883                            6.634410       0.092150       2.047443                    0.999307      26.571445      74.181400       0.642366       0.417183      -1.068679      -0.001061      -0.020349       0.021107       0.029338      -0.004429       0.009763       0.000003      -0.002496      -0.120181      -0.041646       0.016427       0.025219             12.094236       5.646748       1.092429      -2.931350      12.335798      -4.666733      18.300163           0.009058
          150              C       8.467032      17.194458      10.286470      -0.077237      31.544511 0.39487326E+03  0.91617526E+04                                 8.960129                            6.829029      -0.186781       1.927195                    0.999356      29.100800      86.109960       0.596065       0.442886      -1.036619      -0.017065      -0.041625       0.018768       0.048745       0.007121       0.023451      -0.006893       0.002962      -0.119636      -0.048978       0.017855       0.031122             10.744547       5.371084      -0.267973      -1.767874      10.928767      -2.761924      15.933790          -0.000274
          151              C       8.409277      16.325661      11.431235      -0.150373      35.911237 0.49139220E+03  0.11971716E+05                                 9.668303                            7.551573      -0.120183       1.935165                    0.997702      30.583254      90.981730       0.577697       0.435189      -1.047268      -0.004360       0.031954      -0.022879       0.039541      -0.010842      -0.011781      -0.003574       0.011931       0.049183      -0.022818       0.000648       0.022170             11.414008       5.427277       0.469881      -0.323220      13.997855      -2.134096      14.816892           0.000844
          152              C      12.269112      17.897218       6.091051       0.086608      28.346317 0.33075250E+03  0.72804492E+04                                 8.189854                            6.108913       0.151333       2.057141                    0.999786      26.208797      73.504627       0.657650       0.423113      -1.057317      -0.009829       0.052853      -0.006100       0.054104       0.010249      -0.021474       0.000776      -0.066643       0.079097      -0.053741       0.021180       0.032561             10.146995      17.098086       1.371057       1.686643       8.454747      -0.684369       4.888150          -0.001515
          153              C      13.675794      17.989890       6.306464      -0.200645      36.212777 0.45136454E+03  0.10671459E+05                                 9.499385                            7.049345       0.207681       2.031773                    0.999734      29.774690      84.794536       0.627492       0.412859      -1.070492       0.001314      -0.003001       0.001675       0.003679      -0.017462       0.006075      -0.013415      -0.014658      -0.049273      -0.021313      -0.010252       0.031565             12.011899      21.288421       2.659209       2.350532       9.309893      -0.435275       5.437382           0.004265
          154              C      14.246806      19.256403       6.097206       0.124583      38.237406 0.38891891E+03  0.88555769E+04                                10.071586                            6.631982      -0.140692       1.969434                    0.999335      25.961167      72.462850       0.634292       0.424091      -1.063752      -0.009180       0.003216       0.002910       0.010153       0.007278      -0.002748      -0.004510       0.001784       0.048284      -0.015461      -0.002100       0.017562             14.750569      28.920101       1.773209       3.977860       9.205085      -0.726434       6.126519          -0.003485
          155              C      13.456747       0.934439       5.664329      -0.195154      35.271784 0.41000770E+03  0.94936419E+04                                 9.370065                            6.748024       0.175807       2.030532                    0.999758      29.205419      83.168438       0.635145       0.416478      -1.064774      -0.006469      -0.004008      -0.002276       0.007943       0.019351      -0.011267      -0.002069      -0.027232      -0.021544      -0.024939      -0.003757       0.028696             12.040763      21.984039       0.028389       2.949486       8.542822      -1.128214       5.595429           0.003389
          156              C      12.089201       0.747165       5.510462       0.107445      27.807679 0.31094682E+03  0.67345216E+04                                 8.073180                            5.912838       0.235441       2.095376                    0.999754      25.450391      70.626292       0.670731       0.421635      -1.059046      -0.001696      -0.047053       0.013489       0.048978      -0.022283      -0.006698       0.003654      -0.050866       0.098842      -0.050587       0.015471       0.035116             10.099724      16.983136       0.523337       2.041541       8.516175      -1.054024       4.799861          -0.001544
          157              C       0.452930       0.083018       6.259278       0.054914      39.992565 0.41250787E+03  0.95192025E+04                                10.300295                            6.786342      -0.100010       1.976983                    0.999351      26.633827      74.512043       0.633968       0.418669      -1.068613       0.014657      -0.002882       0.003979       0.015458       0.000606       0.014128      -0.002240       0.041424      -0.078960      -0.029714      -0.007310       0.037023             15.012414      28.977600       2.525056       3.924208       8.476928      -1.737588       7.582715          -0.000449
          158              C       1.127407      18.503445       7.112723      -0.136078      35.361481 0.41183628E+03  0.95595964E+04                                 9.421806                            6.786999       0.131357       2.013616                    0.999806      29.159570      83.510996       0.629113       0.419433      -1.061448       0.025940       0.012463      -0.002549       0.028891       0.016290      -0.007538      -0.022020      -0.040916       0.010675      -0.027931      -0.011529       0.039460             12.042566      21.552722       0.472928       4.151307       7.353913      -1.655983       7.221063           0.000844
          159              C       2.450053      18.617354       7.328136      -0.096496      33.126820 0.39675399E+03  0.91600111E+04                                 9.088624                            6.722488       0.053823       1.996514                    0.999685      28.843513      83.450340       0.621100       0.427140      -1.052474      -0.017090       0.008516      -0.008315       0.020826      -0.015842       0.002011       0.000407      -0.044255       0.057469      -0.036866       0.017604       0.019262             11.245612      19.048900       1.270668       2.842952       7.757817      -1.748185       6.930119           0.000951
          160              C       3.170260       0.272223       6.698310      -0.019324      37.112554 0.46920083E+03  0.11160949E+05                                 9.745755                            7.246186       0.067760       2.025422                    0.999241      27.609431      77.946983       0.613582       0.419654      -1.069973      -0.046081      -0.001793      -0.018066       0.049528       0.007737      -0.014561       0.002010      -0.005790       0.034808      -0.019886       0.000527       0.019359             12.294468      20.882692       0.902761       2.981357       8.481059      -2.006834       7.519654           0.015663
          161              C       2.532551       1.191217       5.834607      -0.116156      35.361749 0.45364905E+03  0.10786287E+05                                 9.433256                            7.160576       0.050240       1.980842                    0.999661      29.830538      86.425163       0.607781       0.423845      -1.058826      -0.022266      -0.019939      -0.000248       0.029890       0.019631      -0.013950      -0.027845      -0.011536      -0.015850      -0.027203      -0.015631       0.042834             11.394586      18.122208       1.391809       2.693222       8.550463      -2.027382       7.511088          -0.001098
          162              C       1.127072       1.069586       5.621246      -0.153103      34.906027 0.43241839E+03  0.10160602E+05                                 9.320271                            6.947524       0.096783       1.994309                    0.999705      29.829090      85.954863       0.622736       0.418588      -1.061970       0.031762      -0.001887       0.002060       0.031885      -0.018514       0.014669      -0.028443      -0.004281      -0.000952      -0.027776      -0.014272       0.042048             11.462748      19.548891       2.767149       1.841744       8.082526      -1.784832       6.756826          -0.000033
          163              C       4.760184       0.297322       7.020403       0.586584      20.946530 0.23631908E+03  0.48497502E+04                                 7.132023                            5.528933      -0.123869       2.018365                    0.998460      22.620481      64.116329       0.615277       0.485082      -1.007624       0.055771       0.002420       0.001578       0.055846      -0.012861      -0.025348       0.077407      -0.102986       0.092712      -0.073745      -0.041159       0.114904              8.520420      12.642736       0.272718       0.811489       6.381131      -1.869815       6.537393          -0.001860
          164              C       8.947268      17.803774       7.951601       0.588249      25.071138 0.25597103E+03  0.53461569E+04                                 7.995786                            5.718063      -0.112462       2.018170                    0.999542      22.689248      64.371869       0.612233       0.479003      -1.013236       0.005487       0.031673      -0.045017       0.055315       0.051609       0.044679       0.040720       0.129293      -0.111690      -0.083248      -0.037993       0.121241             10.136941       6.203951      -0.825221      -3.087523      10.149560      -2.840283      14.057311           0.000633
          165              C       5.424802       7.861068      19.769143       0.103123      28.135385 0.34042931E+03  0.75871505E+04                                 8.308432                            6.325669      -0.049172       2.006386                    0.999117      26.265682      75.397284       0.623501       0.440775      -1.041116       0.012810      -0.028375      -0.035573       0.047272       0.002189      -0.006049       0.028246       0.066288      -0.090012      -0.053299       0.004687       0.048612             10.149952       4.776519       0.109021      -0.579987      12.709434      -2.640423      12.963903          -0.000351
          166              C       8.663529       6.974702       0.288038      -0.177311      35.642520 0.45537429E+03  0.10872570E+05                                 9.597446                            7.235390      -0.067829       1.961834                    0.998307      29.765600      87.331598       0.595053       0.431109      -1.050945      -0.006363       0.002291      -0.006929       0.009682      -0.003672      -0.011710       0.006092       0.051135      -0.016904      -0.024697      -0.007844       0.032542             11.998592       5.336263       0.081079      -0.174960      16.971872      -3.748581      13.687643           0.003772
          167              C       8.765470       5.601617       0.040210       0.118275      36.957120 0.39627794E+03  0.90826893E+04                                 9.848568                            6.727913      -0.137814       1.972875                    0.999412      26.077170      73.479063       0.623878       0.428343      -1.059097      -0.003777       0.001690      -0.001981       0.004588      -0.009261      -0.010259       0.001637       0.018970      -0.030226      -0.014162      -0.007389       0.021551             13.753664       5.348810      -0.512377       0.121920      17.472392      -7.264768      18.439792          -0.003365
          168              C       5.620107       5.234598      19.231227      -0.200738      34.442407 0.44603159E+03  0.10583269E+05                                 9.272124                            7.080473       0.086372       1.997223                    0.999452      30.148018      87.874380       0.612437       0.421493      -1.058005      -0.000703       0.007761      -0.003376       0.008493      -0.002708      -0.000666       0.008102      -0.027601      -0.051800      -0.018858      -0.005429       0.024287             11.270925       5.074901       0.259532      -0.528104      12.434205      -3.429100      16.303670           0.003732
          169              C       5.673101       6.181394      18.232122       0.093345      28.108373 0.33151196E+03  0.73192273E+04                                 8.206358                            6.174156       0.196141       2.081747                    0.999809      26.071267      73.816613       0.643358       0.431208      -1.049748       0.003288       0.041062       0.026298       0.048872       0.004782       0.001615       0.022726       0.055169      -0.022779      -0.039941       0.007738       0.032203              9.937254       4.633206       0.174977      -1.145496      12.116761      -2.199027      13.061794          -0.000537
          170              C       8.804955       4.638604       1.130609       0.071974      37.491149 0.39345229E+03  0.89925352E+04                                 9.867474                            6.654209      -0.062768       1.996302                    0.999410      26.221999      73.535126       0.635015       0.422019      -1.064139       0.003923      -0.000995       0.004959       0.006401       0.006450       0.004643      -0.006265      -0.026644       0.039996      -0.022471       0.005365       0.017106             13.946668       6.489836      -2.288021      -0.552980      17.411336      -8.873372      17.938832          -0.000265
          171              C       8.207344       4.899243       2.365232      -0.131968      38.348949 0.45545695E+03  0.10897371E+05                                10.126660                            7.258439      -0.123969       1.935347                    0.998957      30.028093      88.787176       0.590148       0.433781      -1.047172       0.015214      -0.027088       0.016306       0.035088       0.001773       0.005208       0.004662      -0.009733      -0.092334      -0.031799       0.010629       0.021169             13.360447       6.862123      -2.146446      -1.125162      15.567700      -7.196531      17.651518           0.000376
          172              C       8.250215       4.005347       3.405367      -0.091719      36.505418 0.39530346E+03  0.91379661E+04                                 9.760733                            6.737637      -0.126138       1.941425                    0.999539      28.996466      84.542254       0.615278       0.430642      -1.048052       0.009787       0.003630      -0.021506       0.023905       0.023352       0.003726       0.007852       0.054721       0.013886      -0.039140       0.004189       0.034951             13.090874       6.614895      -3.080429      -0.465061      17.443982      -7.167985      15.213746           0.000438
          173              C       8.851160       2.830541       3.277145      -0.010948      40.972318 0.41066669E+03  0.94432605E+04                                10.326652                            6.687969       0.035090       2.020186                    0.999348      26.698268      73.973781       0.652144       0.408442      -1.077843      -0.006470       0.028524      -0.026277       0.039318       0.012461      -0.002436       0.009625       0.019901       0.006731      -0.021136       0.005921       0.015215             15.197330       7.010552      -3.164608      -0.467523      20.448385      -9.878629      18.133052           0.007891
          174              C       9.465545       2.521249       2.052370      -0.120909      37.185733 0.43970469E+03  0.10367663E+05                                 9.721619                            7.002327      -0.006232       1.959014                    0.999628      29.751278      85.679418       0.621200       0.418172      -1.062992      -0.007875       0.025977      -0.003930       0.027427      -0.023042      -0.011259       0.012365      -0.031120      -0.049235      -0.024360      -0.016274       0.040634             12.503402       6.442025      -2.286299      -0.805760      15.251262      -6.707820      15.816919          -0.000215
          175              C       9.429502       3.442946       0.998079      -0.154623      36.202046 0.42345932E+03  0.99011004E+04                                 9.541599                            6.863791       0.098860       1.996403                    0.999745      29.693746      85.437205       0.627894       0.417203      -1.062533       0.000272      -0.010356       0.026486       0.028440      -0.006388      -0.022064       0.014983       0.006099       0.075882      -0.021088      -0.019585       0.040673             12.255652       6.403614      -2.874047      -0.135709      16.173374      -6.627020      14.189967          -0.000226
          176              C       8.911416       1.807484       4.381084       0.579849      28.186861 0.26087447E+03  0.54636203E+04                                 8.603821                            5.735593      -0.144257       2.004020                    0.999398      22.788124      64.323168       0.618445       0.472886      -1.018517      -0.005365      -0.049993       0.040395       0.064496       0.048233       0.040679       0.036331       0.095610      -0.146294      -0.074857      -0.034456       0.109312             11.989220       6.837849      -2.519192      -1.427003      15.186957      -5.774582      13.942852          -0.000819
          177              C       4.117251       7.655067       7.654332       0.115474      27.324877 0.31202501E+03  0.67506655E+04                                 7.939644                            5.904948       0.294545       2.115725                    0.999770      25.234704      69.549973       0.675577       0.419058      -1.062723      -0.001651      -0.032860      -0.024137       0.040806      -0.008239      -0.005110       0.021199       0.040679      -0.107075      -0.046029       0.005027       0.041001              9.795162       4.407381       1.334660      -0.263763      13.093533      -3.871483      11.884572          -0.001324
          178              C       3.931850       6.709043       8.630870      -0.195410      32.135936 0.37637993E+03  0.85647877E+04                                 8.827958                            6.495057       0.150545       2.027670                    0.999752      28.935261      82.762404       0.640391       0.420311      -1.058089      -0.000786       0.023482      -0.015156       0.027959      -0.006633      -0.000997       0.006837       0.059811       0.059167      -0.041228       0.018882       0.022346             11.002835       4.705764       1.090248      -0.590169      15.359030      -5.336581      12.943712           0.000090
          179              C       3.789387       5.485005       8.382632       0.097873      35.863077 0.42262255E+03  0.98095768E+04                                 9.641973                            6.939840      -0.054519       1.993531                    0.999298      26.464979      74.199283       0.617492       0.427344      -1.063395       0.005602       0.006918      -0.015680       0.018031      -0.008411      -0.001141      -0.000498       0.035768       0.080246      -0.033146       0.006339       0.026807             12.955218       5.222358       1.104992      -0.445569      17.395489      -7.417490      16.247807          -0.000882
          180              C       3.727964       5.096942       6.919877      -0.183563      35.543429 0.43508473E+03  0.10236593E+05                                 9.446034                            6.996596       0.210318       2.043125                    0.999590      29.491667      84.973351       0.617012       0.421921      -1.060113       0.012280      -0.001417       0.026235       0.029002       0.000102      -0.004108       0.037144      -0.010952      -0.035717      -0.039457       0.000618       0.038839             11.804583       5.097258       0.838405      -0.120923      14.926316      -5.753195      15.390175           0.000305
          181              C       3.813291       6.023659       6.054123       0.075607      27.479504 0.30737110E+03  0.66668242E+04                                 8.020830                            5.908464       0.132993       2.054509                    0.999826      26.083039      73.472540       0.663029       0.425910      -1.051789       0.019686       0.059165       0.021429       0.065934      -0.011599      -0.001349       0.035282       0.032263      -0.005495      -0.045493       0.013171       0.032322              9.920753       4.459286       0.757868      -0.159207      12.739571      -4.430350      12.563402          -0.000144
          182              C       3.597470       4.316956       9.496624       0.061790      35.892976 0.43576179E+03  0.10209190E+05                                 9.584471                            7.010270      -0.051571       1.986160                    0.999425      27.193680      77.014355       0.618176       0.422914      -1.064402       0.001091      -0.008614       0.029447       0.030700       0.005949      -0.002635      -0.028898      -0.037436       0.023721      -0.023907      -0.017133       0.041040             12.498709       5.257823       0.671600      -0.976828      15.935205      -5.097396      16.303099          -0.000847
          183              C       3.495296       4.759077      10.748069      -0.155842      32.008556 0.40573424E+03  0.94359610E+04                                 8.886123                            6.812366      -0.080627       1.948443                    0.999339      29.703587      86.734103       0.614011       0.428929      -1.049586       0.005993      -0.009244       0.007045       0.013077      -0.005857       0.010463       0.016047      -0.031847      -0.059025      -0.030454      -0.000571       0.031026             10.605756       5.064582       0.859572      -1.242133      11.605374      -3.687599      15.147311           0.000313
          184              C       3.308268       3.859389      11.734864      -0.092977      33.273445 0.43954287E+03  0.10374924E+05                                 9.088775                            7.064978       0.093426       2.003475                    0.999722      29.252556      84.608232       0.609356       0.425845      -1.056944       0.022022      -0.012870      -0.023087       0.034404      -0.013948       0.004569       0.029568       0.006416       0.026649      -0.035722       0.003643       0.032079             10.800626       5.364543       1.181980      -1.588797      12.685214      -3.605440      14.352122           0.000153
          185              C       3.211978       2.421048      11.388152      -0.016256      35.183156 0.39564480E+03  0.90427498E+04                                 9.378748                            6.634351       0.092196       2.047458                    0.999307      26.571343      74.180633       0.642375       0.417179      -1.068683       0.001065       0.020345      -0.021109       0.029337      -0.004426       0.009763      -0.000001      -0.002506      -0.120180      -0.041646       0.016428       0.025217             12.093983       5.646654       1.092384      -2.931249      12.335543      -4.666528      18.299754           0.009058
          186              C       3.559262       2.112142      10.229027      -0.077230      31.543973 0.39486663E+03  0.91615575E+04                                 8.960040                            6.828987      -0.186803       1.927195                    0.999356      29.100417      86.108547       0.596065       0.442888      -1.036618       0.017064       0.041624      -0.018769       0.048744       0.007124       0.023454      -0.006891       0.002969      -0.119636      -0.048979       0.017850       0.031129             10.744399       5.371032      -0.267975      -1.767830      10.928588      -2.761813      15.933577          -0.000276
          187              C       3.617017       2.980939       9.084262      -0.150364      35.910532 0.49138218E+03  0.11971408E+05                                 9.668189                            7.551509      -0.120217       1.935162                    0.997702      30.582819      90.980121       0.577698       0.435190      -1.047267       0.004361      -0.031957       0.022878       0.039543      -0.010840      -0.011778      -0.003576       0.011941       0.049155      -0.022814       0.000652       0.022162             11.413833       5.427225       0.469885      -0.323187      13.997613      -2.133959      14.816662           0.000843
          188              C      -0.242818       1.409382      14.424446       0.086613      28.345609 0.33074591E+03  0.72802400E+04                                 8.189613                            6.108790       0.151384       2.057159                    0.999786      26.208440      73.502387       0.657669       0.423104      -1.057326       0.009829      -0.052854       0.006099       0.054105       0.010245      -0.021473       0.000775      -0.066654       0.079102      -0.053745       0.021183       0.032562             10.146600      17.097285       1.370928       1.686573       8.454491      -0.684355       4.888022          -0.001521
          189              C      -1.649500       1.316710      14.209033      -0.200621      36.210448 0.45133550E+03  0.10670550E+05                                 9.498824                            7.049018       0.207752       2.031803                    0.999734      29.773760      84.789669       0.627523       0.412847      -1.070505      -0.001315       0.003003      -0.001680       0.003684      -0.017460       0.006071      -0.013409      -0.014656      -0.049243      -0.021301      -0.010253       0.031554             12.011042      21.286692       2.658979       2.350326       9.309350      -0.435252       5.437085           0.004258
          190              C      -2.220512       0.050197      14.418291       0.124594      38.236376 0.38891291E+03  0.88553744E+04                                10.071294                            6.631873      -0.140680       1.969436                    0.999335      25.960877      72.460924       0.634308       0.424083      -1.063761       0.009181      -0.003218      -0.002916       0.010156       0.007277      -0.002750      -0.004508       0.001770       0.048304      -0.015462      -0.002106       0.017567             14.749913      28.918626       1.773098       3.977659       9.204784      -0.726408       6.126329          -0.003486
          191              C      -1.430453      18.372161      14.851168      -0.195127      35.269226 0.40997972E+03  0.94927684E+04                                 9.369405                            6.747664       0.175894       2.030566                    0.999758      29.204367      83.162631       0.635184       0.416462      -1.064791       0.006469       0.004003       0.002270       0.007939       0.019347      -0.011269      -0.002060      -0.027231      -0.021510      -0.024943      -0.003742       0.028685             12.039722      21.981863       0.028307       2.949195       8.542238      -1.128144       5.595066           0.003383
          192              C      -0.062907      18.559435      15.005035       0.107451      27.806688 0.31093796E+03  0.67342485E+04                                 8.072856                            5.912682       0.235514       2.095401                    0.999754      25.449943      70.623481       0.670755       0.421625      -1.059058       0.001695       0.047052      -0.013494       0.048978      -0.022282      -0.006702       0.003657      -0.050879       0.098851      -0.050592       0.015471       0.035121             10.099191      16.982034       0.523322       2.041388       8.515860      -1.053978       4.799679          -0.001548
          193              C      11.573364      19.223582      14.256219       0.054913      39.991713 0.41250457E+03  0.95190762E+04                                10.300019                            6.786244      -0.099980       1.976990                    0.999351      26.633711      74.510722       0.633984       0.418660      -1.068622      -0.014658       0.002877      -0.003984       0.015460       0.000608       0.014129      -0.002240       0.041433      -0.078965      -0.029715      -0.007314       0.037029             15.011763      28.976101       2.524917       3.923999       8.476689      -1.737553       7.582499          -0.000452
          194              C      10.898887       0.803155      13.402774      -0.136070      35.360575 0.41182741E+03  0.95593208E+04                                 9.421581                            6.786890       0.131411       2.013635                    0.999806      29.159225      83.509182       0.629125       0.419428      -1.061453      -0.025941      -0.012468       0.002542       0.028894       0.016288      -0.007538      -0.022020      -0.040923       0.010687      -0.027935      -0.011526       0.039461             12.042157      21.551837       0.472928       4.151110       7.353756      -1.655943       7.220878           0.000843
          195              C       9.576241       0.689246      13.187361      -0.096493      33.126256 0.39674823E+03  0.91598374E+04                                 9.088504                            6.722437       0.053834       1.996522                    0.999685      28.843207      83.449042       0.621103       0.427139      -1.052475       0.017092      -0.008521       0.008306       0.020826      -0.015840       0.002010       0.000411      -0.044254       0.057470      -0.036865       0.017604       0.019262             11.245379      19.048386       1.270684       2.842835       7.757738      -1.748160       6.930012           0.000950
          196              C       8.856034      19.034377      13.817187      -0.019321      37.111905 0.46919478E+03  0.11160757E+05                                 9.745604                            7.246125       0.067737       2.025416                    0.999241      27.609216      77.945940       0.613587       0.419652      -1.069975       0.046080       0.001786       0.018057       0.049523       0.007737      -0.014561       0.002012      -0.005798       0.034815      -0.019890       0.000530       0.019360             12.294142      20.881936       0.902770       2.981213       8.480960      -2.006812       7.519529           0.015665
          197              C       9.493743      18.115383      14.680890      -0.116144      35.360461 0.45363383E+03  0.10785807E+05                                 9.432945                            7.160413       0.050248       1.980851                    0.999661      29.829958      86.422277       0.607795       0.423840      -1.058832       0.022268       0.019931       0.000241       0.029886       0.019631      -0.013948      -0.027838      -0.011534      -0.015832      -0.027194      -0.015632       0.042826             11.394082      18.121149       1.391724       2.693050       8.550231      -2.027342       7.510866          -0.001092
          198              C      10.899222      18.237014      14.894251      -0.153089      34.904515 0.43240197E+03  0.10160066E+05                                 9.319832                            6.947290       0.096849       1.994330                    0.999705      29.828467      85.950941       0.622763       0.418576      -1.061983      -0.031765       0.001882      -0.002065       0.031887      -0.018513       0.014667      -0.028438      -0.004293      -0.000922      -0.027767      -0.014277       0.042044             11.462051      19.547452       2.766990       1.841555       8.082182      -1.784754       6.756519          -0.000034
          199              C       7.266110      19.009278      13.495094       0.586585      20.946404 0.23631810E+03  0.48497222E+04                                 7.131978                            5.528915      -0.123861       2.018370                    0.998459      22.620381      64.115873       0.615279       0.485081      -1.007625      -0.055767      -0.002428      -0.001585       0.055843      -0.012860      -0.025347       0.077406      -0.102983       0.092709      -0.073743      -0.041158       0.114901              8.520312      12.642465       0.272728       0.811446       6.381111      -1.869821       6.537359          -0.001861
          200              C       3.079026       1.502826      12.563896       0.588241      25.071142 0.25597195E+03  0.53461732E+04                                 7.995752                            5.718055      -0.112415       2.018185                    0.999542      22.689184      64.371372       0.612237       0.479000      -1.013239      -0.005489      -0.031669       0.045019       0.055315       0.051607       0.044676       0.040730       0.129298      -0.111689      -0.083259      -0.037984       0.121242             10.136853       6.203894      -0.825246      -3.087469      10.149497      -2.840197      14.057167           0.000630
          201              C       6.601492      11.445532       0.746354       0.103123      28.135297 0.34042838E+03  0.75871239E+04                                 8.308409                            6.325657      -0.049177       2.006386                    0.999117      26.265651      75.397136       0.623502       0.440775      -1.041116      -0.012803       0.028375       0.035572       0.047270       0.002190      -0.006050       0.028245       0.066285      -0.090009      -0.053297       0.004687       0.048610             10.149906       4.776503       0.109027      -0.579983      12.709355      -2.640388      12.963861          -0.000355
          202              C       3.362765      12.331898      20.227459      -0.177312      35.642562 0.45537584E+03  0.10872617E+05                                 9.597455                            7.235406      -0.067855       1.961825                    0.998307      29.765640      87.331775       0.595052       0.431109      -1.050945       0.006369      -0.002292       0.006931       0.009688      -0.003673      -0.011709       0.006094       0.051135      -0.016903      -0.024698      -0.007843       0.032541             11.998575       5.336270       0.081098      -0.174958      16.971817      -3.748527      13.687637           0.003772
          203              C       3.260824      13.704983      20.475287       0.118268      36.956991 0.39627839E+03  0.90826968E+04                                 9.848516                            6.727903      -0.137815       1.972874                    0.999412      26.077180      73.478944       0.623880       0.428342      -1.059099       0.003783      -0.001689       0.001981       0.004592      -0.009261      -0.010258       0.001635       0.018963      -0.030220      -0.014161      -0.007386       0.021547             13.753515       5.348777      -0.512353       0.121908      17.472176      -7.264587      18.439590          -0.003367
          204              C       6.406187      14.072002       1.284270      -0.200734      34.442130 0.44602865E+03  0.10583178E+05                                 9.272058                            7.080441       0.086363       1.997222                    0.999452      30.147898      87.873830       0.612440       0.421492      -1.058007       0.000713      -0.007762       0.003379       0.008496      -0.002709      -0.000665       0.008103      -0.027596      -0.051801      -0.018858      -0.005427       0.024285             11.270807       5.074867       0.259534      -0.528100      12.434095      -3.428975      16.303458           0.003733
          205              C       6.353193      13.125206       2.283375       0.093348      28.108100 0.33150887E+03  0.73191373E+04                                 8.206287                            6.174116       0.196140       2.081749                    0.999809      26.071125      73.815948       0.643362       0.431207      -1.049750      -0.003279      -0.041060      -0.026297       0.048869       0.004782       0.001616       0.022725       0.055168      -0.022781      -0.039940       0.007737       0.032203              9.937142       4.633163       0.174974      -1.145476      12.116655      -2.198955      13.061607          -0.000540
          206              C       3.221339      14.667996      19.384888       0.071981      37.490636 0.39344817E+03  0.89924129E+04                                 9.867373                            6.654174      -0.062769       1.996304                    0.999410      26.221803      73.534344       0.635017       0.422019      -1.064139      -0.003918       0.000995      -0.004955       0.006395       0.006452       0.004645      -0.006260      -0.026640       0.039985      -0.022469       0.005370       0.017099             13.946434       6.489767      -2.287971      -0.552996      17.411000      -8.873143      17.938535          -0.000265
          207              C       3.818950      14.407357      18.150265      -0.131964      38.348371 0.45545082E+03  0.10897184E+05                                10.126562                            7.258397      -0.123992       1.935345                    0.998957      30.027775      88.785964       0.590150       0.433782      -1.047172      -0.015210       0.027088      -0.016307       0.035085       0.001777       0.005210       0.004661      -0.009731      -0.092325      -0.031796       0.010627       0.021169             13.360264       6.862058      -2.146400      -1.125167      15.567442      -7.196375      17.651292           0.000377
          208              C       3.776079      15.301253      17.110130      -0.091712      36.504666 0.39529582E+03  0.91377364E+04                                 9.760581                            6.737563      -0.126117       1.941437                    0.999539      28.996089      84.540645       0.615283       0.430640      -1.048054      -0.009785      -0.003630       0.021508       0.023906       0.023351       0.003727       0.007855       0.054721       0.013880      -0.039139       0.004187       0.034952             13.090611       6.614789      -3.080359      -0.465065      17.443613      -7.167783      15.213433           0.000440
          209              C       3.175134      16.476059      17.238352      -0.010956      40.971980 0.41066618E+03  0.94432302E+04                                10.326527                            6.687925       0.035135       2.020198                    0.999348      26.698270      73.973312       0.652153       0.408437      -1.077848       0.006476      -0.028524       0.026276       0.039319       0.012460      -0.002438       0.009620       0.019890       0.006754      -0.021132       0.005926       0.015206             15.197048       7.010449      -3.164531      -0.467535      20.448001      -9.878385      18.132693           0.007893
          210              C       2.560749      16.785351      18.463127      -0.120912      37.185263 0.43970155E+03  0.10367546E+05                                 9.721466                            7.002266      -0.006193       1.959024                    0.999628      29.751152      85.678230       0.621209       0.418168      -1.062997       0.007882      -0.025977       0.003936       0.027430      -0.023043      -0.011263       0.012369      -0.031119      -0.049240      -0.024364      -0.016275       0.040639             12.503127       6.441922      -2.286207      -0.805782      15.250850      -6.707602      15.816609          -0.000219
          211              C       2.596792      15.863654      19.517418      -0.154615      36.201105 0.42344895E+03  0.99007818E+04                                 9.541390                            6.863685       0.098873       1.996412                    0.999745      29.693307      85.435184       0.627903       0.417201      -1.062537      -0.000267       0.010360      -0.026483       0.028438      -0.006383      -0.022061       0.014981       0.006105       0.075871      -0.021088      -0.019579       0.040667             12.255301       6.403484      -2.873959      -0.135734      16.172872      -6.626726      14.189548          -0.000229
          212              C       3.114878      17.499116      16.134413       0.579839      28.186904 0.26087591E+03  0.54636488E+04                                 8.603786                            5.735585      -0.144207       2.004034                    0.999398      22.788076      64.322670       0.618450       0.472882      -1.018521       0.005366       0.049999      -0.040392       0.064499       0.048230       0.040679       0.036340       0.095611      -0.146310      -0.074868      -0.034447       0.109314             11.989118       6.837788      -2.519159      -1.427020      15.186833      -5.774479      13.942733          -0.000821
          213              C       2.490748       1.998233      17.912080       0.115481      27.324405 0.31201897E+03  0.67505012E+04                                 7.939571                            5.904904       0.294557       2.115738                    0.999770      25.234345      69.548786       0.675577       0.419060      -1.062722      -0.001653       0.032855      -0.024136       0.040801       0.008242      -0.005113      -0.021190       0.040693      -0.107080      -0.046024       0.005015       0.041009              9.795062       4.407345      -1.334638      -0.263751      13.093366       3.871437      11.884476          -0.001325
          214              C       2.305347       2.944257      18.888618      -0.195408      32.135717 0.37637765E+03  0.85647221E+04                                 8.827909                            6.495030       0.150595       2.027686                    0.999752      28.935186      82.762104       0.640393       0.420310      -1.058089      -0.000790      -0.023486      -0.015159       0.027965       0.006634      -0.000996      -0.006843       0.059811       0.059161      -0.041228       0.018882       0.022347             11.002754       4.705736      -1.090228      -0.590153      15.358879       5.336500      12.943648           0.000085
          215              C       2.162884       4.168295      18.640381       0.097854      35.863616 0.42262911E+03  0.98097698E+04                                 9.642067                            6.939890      -0.054481       1.993540                    0.999298      26.465236      74.200224       0.617490       0.427343      -1.063395       0.005597      -0.006918      -0.015682       0.018031       0.008409      -0.001143       0.000508       0.035752       0.080258      -0.033140       0.006329       0.026811             12.955373       5.222399      -1.104987      -0.445561      17.395672       7.417616      16.248048          -0.000883
          216              C       2.101461       4.556358      17.177626      -0.183584      35.544661 0.43510132E+03  0.10237089E+05                                 9.446245                            6.996721       0.210352       2.043123                    0.999591      29.492402      84.976104       0.617007       0.421920      -1.060113       0.012277       0.001411       0.026236       0.029001      -0.000103      -0.004107      -0.037147      -0.010976      -0.035701      -0.039453       0.000604       0.038850             11.804893       5.097356      -0.838398      -0.120917      14.926666       5.753436      15.390657           0.000303
          217              C       2.186788       3.629641      16.311872       0.075612      27.479594 0.30737077E+03  0.66668276E+04                                 8.020914                            5.908505       0.132911       2.054488                    0.999826      26.083007      73.472952       0.663018       0.425916      -1.051783       0.019683      -0.059169       0.021425       0.065935       0.011600      -0.001350      -0.035272       0.032282      -0.005501      -0.045489       0.013174       0.032315              9.920890       4.459328      -0.757856      -0.159198      12.739724       4.430476      12.563618          -0.000144
          218              C       1.970967       5.336344      19.754372       0.061803      35.892856 0.43575862E+03  0.10209113E+05                                 9.584518                            7.010291      -0.051622       1.986148                    0.999425      27.193545      77.014334       0.618168       0.422919      -1.064396       0.001090       0.008614       0.029442       0.030696      -0.005946      -0.002631       0.028891      -0.037423       0.023713      -0.023900      -0.017129       0.041028             12.498806       5.257844      -0.671596      -0.976825      15.935356       5.097519      16.303218          -0.000853
          219              C       5.121799       4.894223       0.490320      -0.155826      32.007745 0.40572290E+03  0.94356321E+04                                 8.886003                            6.812291      -0.080636       1.948451                    0.999339      29.702983      86.732067       0.614011       0.428932      -1.049584       0.005994       0.009241       0.007050       0.013077       0.005861       0.010464      -0.016045      -0.031837      -0.059021      -0.030453      -0.000566       0.031020             10.605599       5.064518      -0.859548      -1.242098      11.605208       3.687510      15.147070           0.000311
          220              C       4.934771       5.793911       1.477116      -0.092976      33.273269 0.43954180E+03  0.10374889E+05                                 9.088749                            7.064975       0.093455       2.003484                    0.999722      29.252424      84.607707       0.609355       0.425846      -1.056944       0.022026       0.012865      -0.023090       0.034407       0.013950       0.004566      -0.029578       0.006409       0.026639      -0.035728       0.003639       0.032089             10.800583       5.364529      -1.181965      -1.588772      12.685204       3.605408      14.352016           0.000136
          221              C       4.838481       7.232252       1.130404      -0.016264      35.183782 0.39565204E+03  0.90429575E+04                                 9.378843                            6.634399       0.092189       2.047452                    0.999307      26.571657      74.181707       0.642374       0.417178      -1.068684       0.001074      -0.020345      -0.021109       0.029338       0.004427       0.009758       0.000011      -0.002528      -0.120161      -0.041638       0.016421       0.025217             12.094130       5.646700      -1.092400      -2.931276      12.335715       4.666648      18.299977           0.009056
          222              C       5.185765       7.541158      -0.028722      -0.077236      31.544658 0.39487561E+03  0.91618224E+04                                 8.960161                            6.829056      -0.186800       1.927187                    0.999356      29.100901      86.110387       0.596063       0.442886      -1.036618       0.017073      -0.041630      -0.018764       0.048751      -0.007116       0.023451       0.006889       0.002953      -0.119636      -0.048976       0.017860       0.031117             10.744569       5.371091       0.267971      -1.767853      10.928805       2.761935      15.933813          -0.000278
          223              C       1.990514       6.672361      19.342011      -0.150385      35.911452 0.49139580E+03  0.11971833E+05                                 9.668370                            7.551625      -0.120213       1.935156                    0.997702      30.583343      90.982296       0.577692       0.435192      -1.047265       0.004366       0.031950       0.022876       0.039537       0.010845      -0.011778       0.003583       0.011931       0.049189      -0.022824       0.000656       0.022168             11.414083       5.427312      -0.469888      -0.323204      13.997968       2.134144      14.816971           0.000827
          224              C       1.383685       8.243918       4.166697       0.086629      28.344639 0.33073613E+03  0.72799454E+04                                 8.189341                            6.108654       0.151441       2.057183                    0.999787      26.207891      73.499600       0.657687       0.423098      -1.057334       0.009825       0.052850       0.006109       0.054101      -0.010239      -0.021474      -0.000777      -0.066661       0.079101      -0.053747       0.021187       0.032561             10.146166      17.096410      -1.370818       1.686478       8.454208       0.684335       4.887879          -0.001521
          225              C      -0.022997       8.336590       3.951285      -0.200598      36.208302 0.45131004E+03  0.10669744E+05                                 9.498305                            7.048728       0.207852       2.031841                    0.999734      29.772861      84.784917       0.627551       0.412836      -1.070517      -0.001316      -0.003010      -0.001670       0.003685       0.017458       0.006069       0.013399      -0.014663      -0.049238      -0.021293      -0.010255       0.031548             12.010246      21.285076      -2.658822       2.350112       9.308852       0.435218       5.436810           0.004259
          226              C      -0.594009       9.603103       4.160543       0.124600      38.235922 0.38891169E+03  0.88553176E+04                                10.071134                            6.631822      -0.140664       1.969439                    0.999335      25.960782      72.459954       0.634318       0.424078      -1.063767       0.009181       0.003218      -0.002912       0.010155      -0.007276      -0.002748       0.004507       0.001760       0.048297      -0.015459      -0.002106       0.017564             14.749517      28.917757      -1.773052       3.977541       9.204573       0.726372       6.126221          -0.003484
          227              C       0.196050      10.587739       4.593420      -0.195108      35.267320 0.40996026E+03  0.94921528E+04                                 9.368921                            6.747421       0.175986       2.030601                    0.999758      29.203501      83.157940       0.635211       0.416452      -1.064804       0.006471      -0.004000       0.002274       0.007940      -0.019343      -0.011267       0.002055      -0.027239      -0.021501      -0.024943      -0.003737       0.028680             12.038946      21.980250      -0.028217       2.948991       8.541780       1.128081       5.594809           0.003386
          228              C       1.563596      10.400465       4.747286       0.107470      27.805544 0.31092708E+03  0.67339231E+04                                 8.072525                            5.912521       0.235604       2.095435                    0.999754      25.449357      70.620333       0.670777       0.421617      -1.059068       0.001692      -0.047052      -0.013489       0.048976       0.022278      -0.006703      -0.003659      -0.050893       0.098856      -0.050596       0.015471       0.035125             10.098662      16.980954      -0.523322       2.041239       8.515532       1.053926       4.799501          -0.001546
          229              C      13.199867       9.736318       3.998470       0.054918      39.991065 0.41250155E+03  0.95189673E+04                                10.299821                            6.786174      -0.099955       1.976996                    0.999351      26.633602      74.509708       0.633996       0.418654      -1.068628      -0.014659      -0.002877      -0.003984       0.015460      -0.000608       0.014131       0.002240       0.041432      -0.078977      -0.029720      -0.007311       0.037031             15.011281      28.975008      -2.524798       3.923867       8.476503       1.737506       7.582333          -0.000454
          230              C      12.525390       8.850145       3.145026      -0.136064      35.359809 0.41182075E+03  0.95590997E+04                                 9.421364                            6.786792       0.131469       2.013655                    0.999806      29.158892      83.507140       0.629137       0.419423      -1.061460      -0.025946       0.012463       0.002545       0.028896      -0.016285      -0.007535       0.022019      -0.040938       0.010680      -0.027938      -0.011524       0.039462             12.041772      21.551019      -0.472854       4.150976       7.353587       1.655896       7.220709           0.000842
          231              C      11.202744       8.964054       2.929613      -0.096481      33.125497 0.39674005E+03  0.91595868E+04                                 9.088324                            6.722348       0.053864       1.996537                    0.999685      28.842807      83.447173       0.621111       0.427137      -1.052478       0.017094       0.008518       0.008307       0.020827       0.015837       0.002013      -0.000415      -0.044265       0.057456      -0.036865       0.017609       0.019256             11.245068      19.047722      -1.270647       2.842727       7.757615       1.748124       6.929868           0.000946
          232              C      10.482537       9.925523       3.559439      -0.019314      37.111297 0.46919002E+03  0.11160594E+05                                 9.745423                            7.246047       0.067745       2.025419                    0.999241      27.609060      77.944825       0.613596       0.419648      -1.069980       0.046081      -0.001781       0.018049       0.049522      -0.007738      -0.014558      -0.002012      -0.005805       0.034807      -0.019889       0.000534       0.019355             12.293779      20.881140      -0.902760       2.981086       8.480829       2.006762       7.519369           0.015667
          233              C      11.120246      10.844517       4.423141      -0.116117      35.358512 0.45360947E+03  0.10785040E+05                                 9.432494                            7.160160       0.050318       1.980883                    0.999661      29.828977      86.417566       0.607816       0.423833      -1.058840       0.022274      -0.019920       0.000234       0.029883      -0.019627      -0.013946       0.027833      -0.011542      -0.015815      -0.027185      -0.015635       0.042820             11.393407      18.119816      -1.391588       2.692858       8.549872       2.027255       7.510532          -0.001097
          234              C      12.525725      10.722886       4.636502      -0.153073      34.902895 0.43238448E+03  0.10159506E+05                                 9.319428                            6.947086       0.096937       1.994364                    0.999705      29.827657      85.946727       0.622783       0.418569      -1.061993      -0.031768      -0.001875      -0.002068       0.031891       0.018509       0.014665       0.028434      -0.004308      -0.000918      -0.027758      -0.014280       0.042039             11.461407      19.546109      -2.766849       1.841377       8.081878       1.784675       6.756233          -0.000036
          235              C       8.892613       9.950622       3.237345       0.586575      20.946615 0.23632153E+03  0.48498038E+04                                 7.131987                            5.528935      -0.123838       2.018375                    0.998460      22.620451      64.115867       0.615282       0.485077      -1.007629      -0.055765       0.002436      -0.001592       0.055841       0.012858      -0.025348      -0.077404      -0.102987       0.092708      -0.073745      -0.041155       0.114900              8.520271      12.642293      -0.272741       0.811418       6.381151       1.869844       6.537369          -0.001862
          236              C       4.705529       8.150474       2.306147       0.588235      25.071579 0.25597634E+03  0.53462889E+04                                 7.995841                            5.718101      -0.112401       2.018184                    0.999542      22.689410      64.372193       0.612235       0.479000      -1.013239      -0.005488       0.031669       0.045023       0.055318      -0.051605       0.044672      -0.040743       0.129298      -0.111697      -0.083271      -0.037971       0.121242             10.136984       6.203933       0.825249      -3.087499      10.149645       2.840260      14.057373           0.000630
          237              C       4.974989      17.514368      11.004102       0.103133      28.134784 0.34042139E+03  0.75869310E+04                                 8.308336                            6.325613      -0.049208       2.006384                    0.999116      26.265299      75.396007       0.623501       0.440778      -1.041114      -0.012809      -0.028372       0.035569       0.047267      -0.002190      -0.006047      -0.028239       0.066303      -0.090009      -0.053295       0.004676       0.048618             10.149797       4.776470      -0.109018      -0.579969      12.709178       2.640308      12.963743          -0.000355
          238              C       4.989268      16.628002       9.969711      -0.177300      35.641929 0.45536722E+03  0.10872357E+05                                 9.597351                            7.235347      -0.067840       1.961836                    0.998307      29.765239      87.330288       0.595053       0.431110      -1.050944       0.006360       0.002296       0.006934       0.009685       0.003674      -0.011708      -0.006098       0.051144      -0.016924      -0.024702      -0.007846       0.032548             11.998408       5.336224      -0.081102      -0.174950      16.971529       3.748392      13.687471           0.003771
          239              C       4.887327      15.254917      10.217538       0.118260      36.956876 0.39627783E+03  0.90826775E+04                                 9.848484                            6.727889      -0.137782       1.972886                    0.999412      26.077148      73.478739       0.623882       0.428341      -1.059100       0.003777       0.001689       0.001979       0.004587       0.009259      -0.010255      -0.001626       0.018956      -0.030203      -0.014158      -0.007380       0.021538             13.753443       5.348762       0.512348       0.121905      17.472059       7.264516      18.439507          -0.003366
          240              C       4.779684      14.887898      11.542019      -0.200753      34.443086 0.44604184E+03  0.10583578E+05                                 9.272233                            7.080547       0.086366       1.997212                    0.999452      30.148532      87.876279       0.612435       0.421492      -1.058006       0.000709       0.007768       0.003375       0.008499       0.002706      -0.000665      -0.008106      -0.027610      -0.051806      -0.018861      -0.005432       0.024294             11.271044       5.074953      -0.259545      -0.528116      12.434374       3.429124      16.303804           0.003733
          241              C       4.726690      15.834694      12.541123       0.093336      28.108712 0.33151591E+03  0.73193440E+04                                 8.206442                            6.174206       0.196076       2.081724                    0.999809      26.071513      73.817713       0.643353       0.431210      -1.049746      -0.003286       0.041064      -0.026296       0.048872      -0.004784       0.001617      -0.022717       0.055174      -0.022767      -0.039934       0.007730       0.032204              9.937351       4.633244      -0.174982      -1.145508      12.116902       2.199068      13.061909          -0.000539
          242              C       4.847842      14.291904       9.127139       0.071991      37.490003 0.39344091E+03  0.89922070E+04                                 9.867288                            6.654130      -0.062760       1.996311                    0.999410      26.221495      73.533356       0.635017       0.422021      -1.064138      -0.003925      -0.000989      -0.004954       0.006398      -0.006456       0.004649       0.006249      -0.026626       0.039967      -0.022464       0.005380       0.017084             13.946278       6.489718       2.287952      -0.553006      17.410804       8.872987      17.938311          -0.000262
          243              C       5.445453      14.552543       7.892517      -0.131944      38.347063 0.45543521E+03  0.10896715E+05                                10.126374                            7.258304      -0.124038       1.935346                    0.998956      30.026978      88.783168       0.590150       0.433785      -1.047170      -0.015217      -0.027078      -0.016316       0.035085      -0.001789       0.005216      -0.004661      -0.009720      -0.092316      -0.031794       0.010627       0.021168             13.359945       6.861947       2.146343      -1.125193      15.567021       7.196069      17.650869           0.000379
          244              C       5.402582      13.658647       6.852381      -0.091705      36.503974 0.39528941E+03  0.91375460E+04                                 9.760457                            6.737510      -0.126108       1.941445                    0.999539      28.995736      84.539260       0.615286       0.430641      -1.048055      -0.009793       0.003641       0.021508       0.023911      -0.023349       0.003728      -0.007862       0.054714       0.013865      -0.039134       0.004183       0.034952             13.090385       6.614715       3.080325      -0.465093      17.443328       7.167532      15.213111           0.000439
          245              C       4.801637      12.483841       6.980603      -0.010969      40.972057 0.41066983E+03  0.94433177E+04                                10.326446                            6.687896       0.035192       2.020211                    0.999348      26.698464      73.973419       0.652164       0.408430      -1.077855       0.006473       0.028528       0.026275       0.039321      -0.012456      -0.002445      -0.009610       0.019864       0.006794      -0.021121       0.005935       0.015186             15.196862       7.010384       3.164477      -0.467583      20.447755       9.878169      18.132446           0.007894
          246              C       4.187252      12.174549       8.205378      -0.120925      37.185991 0.43971086E+03  0.10367820E+05                                 9.721557                            7.002313      -0.006203       1.959012                    0.999628      29.751646      85.679862       0.621210       0.418164      -1.062999       0.007882       0.025984       0.003936       0.027437       0.023049      -0.011270      -0.012373      -0.031134      -0.049250      -0.024375      -0.016277       0.040652             12.503256       6.441970       2.286227      -0.805805      15.251057       6.707680      15.816742          -0.000212
          247              C       4.223295      13.096246       9.259670      -0.154618      36.201302 0.42345037E+03  0.99008314E+04                                 9.541448                            6.863711       0.098832       1.996400                    0.999745      29.693396      85.435732       0.627900       0.417202      -1.062535      -0.000274      -0.010354      -0.026483       0.028436       0.006378      -0.022059      -0.014973       0.006105       0.075876      -0.021086      -0.019575       0.040661             12.255390       6.403512       2.873967      -0.135745      16.173006       6.626795      14.189651          -0.000225
          248              C       4.741381      11.460784       5.876664       0.579834      28.187034 0.26087796E+03  0.54636954E+04                                 8.603770                            5.735585      -0.144174       2.004040                    0.999399      22.788111      64.322522       0.618454       0.472878      -1.018524       0.005365      -0.050001      -0.040394       0.064502      -0.048227       0.040676      -0.036358       0.095607      -0.146332      -0.074888      -0.034429       0.109317             11.989070       6.837731       2.519121      -1.427048      15.186789       5.774419      13.942689          -0.000823
          249              N       9.656031      16.985561       3.914357      -0.263999      39.925724 0.56633604E+03  0.13954012E+05                                 9.850310                            7.745358       0.082339       2.042422                    0.998390      28.509124      78.805547       0.625808       0.397228      -1.097696       0.010966      -0.133304      -0.107457       0.171572      -0.005954       0.011370      -0.079098       0.012103      -0.024697      -0.084422       0.008102       0.076320             12.212941       5.794262      -1.098818      -0.098546      15.523945       4.279628      15.320617           0.001201
          250              N       9.878837      10.074570      15.953466      -0.208135      36.759993 0.49194829E+03  0.11730251E+05                                 9.308438                            7.195725      -0.003262       2.019792                    0.999511      27.617240      75.695447       0.650815       0.394694      -1.096794       0.133680      -0.017158       0.017873       0.135956       0.008685      -0.007928       0.018085      -0.110983       0.098568      -0.073431       0.019103       0.054328             11.453850      17.903810      -1.261178       1.670613      10.709533       1.358541       5.748207           0.051854
          251              N       5.856044      10.251612      15.705228      -0.563973      53.264227 0.77498629E+03  0.20657195E+05                                11.599429                            9.078908       0.099040       1.989452                    0.998550      33.557236      96.550310       0.576135       0.398845      -1.096335      -0.041097       0.050708      -0.021487       0.068717      -0.010138       0.009671       0.016808       0.007726      -0.040695      -0.028751       0.010946       0.017805             13.848718      14.434871      -3.925309      -1.542141      17.352150      -2.643625       9.759131           0.090225
          252              N       5.194993      11.223892      15.639169       0.476861      20.938754 0.19908619E+03  0.38295230E+04                                 6.309597                            4.714640      -0.011943       2.122823                    0.998616      20.156253      51.496549       0.760528       0.418685      -1.068521       0.019404      -0.044571      -0.002312       0.048667       0.086074      -0.009338       0.023912       0.057083       0.166939      -0.121988       0.054361       0.067627              7.169871       6.856301      -3.900047       0.216198      10.377055      -1.091666       4.276256          -0.003151
          253              N       4.579211      12.163158      15.581520      -0.332567      33.414543 0.43881721E+03  0.10057560E+05                                 8.246158                            6.661746       1.327683       2.431973                    0.999435      27.917071      72.375078       0.704650       0.379248      -1.120029       0.054225      -0.076693       0.037877       0.101276       0.058796      -0.065146       0.015523      -0.001554       0.000431      -0.095998       0.015891       0.080107              9.185423       8.257651      -4.217434      -0.028400      13.057184      -1.015450       6.241433           0.104844
          254              N       7.198982       2.161181       8.231228      -0.205740      38.028201 0.50434936E+03  0.12100265E+05                                 9.524694                            7.297065      -0.085189       2.004239                    0.998620      27.504323      75.602926       0.644832       0.395910      -1.096020       0.005809       0.091443       0.102124       0.137204       0.003492       0.004480      -0.064564       0.024161      -0.035728      -0.073993       0.018373       0.055620             11.784301       5.626902      -0.167043      -1.159077      15.042942       2.405205      14.683059           0.054652
          255              N       8.029528      11.974339      14.172105      -0.264048      39.927688 0.56636962E+03  0.13955039E+05                                 9.850567                            7.745541       0.082375       2.042415                    0.998391      28.510117      78.808702       0.625807       0.397223      -1.097699       0.010969       0.133313      -0.107467       0.171586       0.005955       0.011373       0.079091       0.012080      -0.024675      -0.084408       0.008087       0.076321             12.213280       5.794386       1.098869      -0.098578      15.524393      -4.279800      15.321060           0.001196
          256              N      11.505340      18.885330       5.695717      -0.208152      36.760877 0.49195681E+03  0.11730539E+05                                 9.308692                            7.195846      -0.003271       2.019787                    0.999511      27.617499      75.697155       0.650799       0.394701      -1.096786       0.133670       0.017160       0.017880       0.135948      -0.008686      -0.007930      -0.018087      -0.110979       0.098576      -0.073431       0.019102       0.054329             11.454309      17.904747       1.261264       1.670698      10.709835      -1.358587       5.748344           0.051849
          257              N       7.482547      18.708288       5.447480      -0.564018      53.266367 0.77501732E+03  0.20658262E+05                                11.599793                            9.079121       0.099049       1.989448                    0.998550      33.557804      96.553007       0.576124       0.398848      -1.096331      -0.041088      -0.050710      -0.021467       0.068706       0.010143       0.009663      -0.016801       0.007733      -0.040746      -0.028752       0.010933       0.017819             13.849246      14.435544       3.925553      -1.542192      17.352813       2.643744       9.759380           0.090191
          258              N       6.821496      17.736008       5.381420       0.476866      20.938570 0.19908431E+03  0.38294925E+04                                 6.309619                            4.714660      -0.012032       2.122796                    0.998615      20.156337      51.497438       0.760514       0.418692      -1.068513       0.019395       0.044570      -0.002306       0.048662      -0.086077      -0.009341      -0.023907       0.057098       0.166925      -0.121990       0.054366       0.067624              7.169898       6.856355       3.900035       0.216203      10.377052       1.091682       4.276288          -0.003140
          259              N       6.205714      16.796742       5.323771      -0.332706      33.421515 0.43893286E+03  0.10060906E+05                                 8.247395                            6.662718       1.327425       2.431843                    0.999435      27.919815      72.385479       0.704581       0.379259      -1.120017       0.054225       0.076725       0.037891       0.101306      -0.058797      -0.065164      -0.015528      -0.001554       0.000403      -0.096014       0.015894       0.080120              9.186838       8.258919       4.218140      -0.028409      13.059246       1.015673       6.242349           0.104817
          260              N       5.572479       7.492119      18.488976      -0.205750      38.028523 0.50435599E+03  0.12100450E+05                                 9.524696                            7.297080      -0.085174       2.004239                    0.998620      27.504546      75.603335       0.644836       0.395906      -1.096024       0.005805      -0.091446       0.102128       0.137208      -0.003492       0.004478       0.064557       0.024134      -0.035699      -0.073977       0.018355       0.055622             11.784291       5.626896       0.167051      -1.159085      15.042927      -2.405184      14.683051           0.054676
          261              N       3.996766       7.332261       6.343392      -0.264059      39.928026 0.56637689E+03  0.13955254E+05                                 9.850588                            7.745571       0.082351       2.042403                    0.998390      28.510332      78.809236       0.625808       0.397221      -1.097702      -0.010963      -0.133317       0.107470       0.171591       0.005956       0.011374       0.079090       0.012078      -0.024673      -0.084406       0.008085       0.076321             12.213262       5.794394       1.098900      -0.098600      15.524403      -4.279741      15.320990           0.001192
          262              N       0.520954       0.421270      14.819780      -0.208137      36.759796 0.49194456E+03  0.11730137E+05                                 9.308395                            7.195691      -0.003262       2.019794                    0.999511      27.617155      75.695076       0.650817       0.394694      -1.096795      -0.133677      -0.017162      -0.017884       0.135956      -0.008687      -0.007930      -0.018085      -0.110978       0.098564      -0.073429       0.019102       0.054326             11.453793      17.903714       1.261132       1.670605      10.709491      -1.358543       5.748173           0.051856
          263              N       4.543747       0.598312      15.068017      -0.563992      53.264708 0.77499073E+03  0.20657356E+05                                11.599522                            9.078944       0.099052       1.989455                    0.998550      33.557291      96.550772       0.576133       0.398846      -1.096334       0.041105       0.050700       0.021470       0.068710       0.010137       0.009676      -0.016809       0.007740      -0.040758      -0.028764       0.010950       0.017815             13.848854      14.435026       3.925383      -1.542141      17.352359       2.643693       9.759178           0.090206
          264              N       5.204798       1.570592      15.134077       0.476860      20.938595 0.19908446E+03  0.38294887E+04                                 6.309595                            4.714640      -0.011992       2.122810                    0.998615      20.156254      51.496852       0.760522       0.418688      -1.068517      -0.019392      -0.044575       0.002306       0.048665      -0.086078      -0.009336      -0.023910       0.057088       0.166919      -0.121988       0.054359       0.067629              7.169865       6.856294       3.900026       0.216204      10.377038       1.091679       4.276263          -0.003148
          265              N       5.820580       2.509858      15.191726      -0.332655      33.418440 0.43888196E+03  0.10059434E+05                                 8.246859                            6.662298       1.327521       2.431895                    0.999435      27.918574      72.380842       0.704610       0.379255      -1.120022      -0.054217      -0.076715      -0.037888       0.101292      -0.058803      -0.065145      -0.015534      -0.001548       0.000376      -0.096005       0.015897       0.080108              9.186220       8.258349       4.217827      -0.028402      13.058357       1.015579       6.241955           0.104829
          266              N       6.453815      11.814481       2.026521      -0.205756      38.028594 0.50435726E+03  0.12100492E+05                                 9.524716                            7.297096      -0.085173       2.004238                    0.998621      27.504587      75.603564       0.644834       0.395907      -1.096023      -0.005798       0.091445      -0.102125       0.137205      -0.003491       0.004480       0.064557       0.024139      -0.035703      -0.073978       0.018358       0.055620             11.784303       5.626895       0.167059      -1.159081      15.042950      -2.405178      14.683066           0.054672
          267              N       2.370263       2.321039      16.601140      -0.264024      39.926497 0.56635082E+03  0.13954459E+05                                 9.850397                            7.745436       0.082323       2.042409                    0.998390      28.509549      78.806798       0.625808       0.397226      -1.097698      -0.010962       0.133309       0.107461       0.171579      -0.005955       0.011372      -0.079096       0.012096      -0.024690      -0.084418       0.008097       0.076321             12.213010       5.794303      -1.098855      -0.098570      15.524070       4.279624      15.320658           0.001192
          268              N       2.147457       9.232030       4.562031      -0.208126      36.759318 0.49194136E+03  0.11730019E+05                                 9.308246                            7.195633      -0.003276       2.019789                    0.999511      27.617044      75.694167       0.650826       0.394690      -1.096799      -0.133685       0.017159      -0.017877       0.135962       0.008687      -0.007930       0.018082      -0.110983       0.098561      -0.073430       0.019105       0.054325             11.453505      17.903139      -1.261074       1.670550      10.709281       1.358508       5.748095           0.051851
          269              N       6.170250       9.054988       4.810269      -0.563964      53.263433 0.77497300E+03  0.20656746E+05                                11.599303                            9.078822       0.099036       1.989454                    0.998550      33.556981      96.549266       0.576139       0.398845      -1.096336       0.041109      -0.050699       0.021484       0.068716      -0.010132       0.009683       0.016815       0.007736      -0.040727      -0.028767       0.010963       0.017804             13.848534      14.434578      -3.925221      -1.542114      17.351978      -2.643626       9.759044           0.090218
          270              N       6.831301       8.082708       4.876328       0.476858      20.938762 0.19908616E+03  0.38295179E+04                                 6.309576                            4.714622      -0.011914       2.122832                    0.998616      20.156219      51.496235       0.760535       0.418682      -1.068525      -0.019399       0.044575       0.002310       0.048668       0.086076      -0.009334       0.023914       0.057076       0.166925      -0.121986       0.054355       0.067632              7.169845       6.856246      -3.900034       0.216202      10.377050      -1.091669       4.276238          -0.003153
          271              N       7.447083       7.143442       4.933977      -0.332553      33.413427 0.43879852E+03  0.10057019E+05                                 8.245964                            6.661591       1.327711       2.431991                    0.999435      27.916628      72.373399       0.704661       0.379247      -1.120031      -0.054218       0.076688      -0.037879       0.101269       0.058800      -0.065129       0.015531      -0.001552       0.000382      -0.095991       0.015896       0.080095              9.185201       8.257428      -4.217325      -0.028393      13.056890      -1.015420       6.241286           0.104834
          272              N       4.827312      17.145419      12.284269      -0.205748      38.028184 0.50435005E+03  0.12100284E+05                                 9.524684                            7.297067      -0.085175       2.004242                    0.998620      27.504349      75.602972       0.644832       0.395909      -1.096021      -0.005803      -0.091440      -0.102121       0.137199       0.003491       0.004481      -0.064561       0.024156      -0.035722      -0.073988       0.018370       0.055619             11.784262       5.626884      -0.167045      -1.159067      15.042895       2.405163      14.683005           0.054656
          273              O       3.586383      10.062600      18.123390      -0.570678      34.828801 0.54263093E+03  0.13040313E+05                                 8.374018                            7.195438       0.708378       2.285227                    0.995344      27.290405      71.107144       0.712330       0.357801      -1.142959      -0.004320      -0.002529      -0.001277       0.005166       0.041979       0.021981      -0.009161      -0.107167       0.141902      -0.095671       0.044117       0.051554              9.379951       9.145674       1.804960       1.994628       9.327579       3.359057       9.666599           0.003306
          274              O       3.716641       8.585645      16.588831      -0.539173      31.137769 0.47629690E+03  0.11162371E+05                                 7.881912                            6.768655       0.438223       2.183187                    0.998924      27.472382      72.438514       0.724551       0.360710      -1.132138       0.001293       0.022943       0.009345       0.024807      -0.009541      -0.029722      -0.021889      -0.017193      -0.002073      -0.043595       0.011676       0.031919              8.877949      12.079243      -1.701063      -1.893138       7.500527       1.539477       7.054078           0.066854
          275              O       7.808586      11.628558      17.136184      -0.539645      45.013589 0.61571300E+03  0.15344882E+05                                10.256437                            7.761952      -0.075744       2.017155                    0.996328      28.302986      76.285406       0.669770       0.366940      -1.130340      -0.021645      -0.032173       0.007410       0.039479      -0.016796      -0.017138      -0.018592       0.077268       0.113727      -0.065708       0.016924       0.048784             13.233901      10.364408      -0.000578      -6.585817       8.228536       0.617957      21.108757           0.060940
          276              O       6.934378       9.975720      18.362396      -0.589803      37.400728 0.58537088E+03  0.14415445E+05                                 8.917844                            7.530117       0.182662       2.073217                    0.998659      29.164636      78.315319       0.684708       0.363248      -1.132422       0.016160       0.016964       0.022676       0.032605       0.004193       0.047545      -0.039972       0.013763      -0.221959      -0.102355       0.038090       0.064265             10.208396       7.815521       4.160996      -0.287796      14.792757       0.145925       8.016910           0.026607
          277              O       6.748338       7.544247      15.741951      -0.593515      42.555893 0.58798744E+03  0.14463751E+05                                 9.743504                            7.520747       0.315739       2.124651                    0.998229      28.854337      76.876992       0.690253       0.360732      -1.136923      -0.001298      -0.003030      -0.023118       0.023352      -0.046120      -0.017416      -0.058156       0.091861       0.056228      -0.104184       0.045405       0.058779             12.233050       9.096526      -0.107818      -6.187890       8.930025       1.491039      18.672600           0.010993
          278              O       7.878797       8.931040      14.383620      -0.543003      45.516433 0.60307131E+03  0.14961901E+05                                10.307283                            7.668129      -0.169750       1.982212                    0.996634      28.437271      76.638222       0.675222       0.365630      -1.130608      -0.030635      -0.011397       0.028593       0.043428       0.006273       0.021084       0.000249      -0.018183      -0.138506      -0.052854       0.018055       0.034799             13.529791       9.458435       5.099764       0.645569      21.509277       3.848530       9.621661           0.056134
          279              O       5.212886      18.897300       7.865642      -0.570696      34.829523 0.54264507E+03  0.13040733E+05                                 8.374110                            7.195509       0.708432       2.285236                    0.995345      27.290756      71.108194       0.712330       0.357798      -1.142961      -0.004314       0.002528      -0.001299       0.005166      -0.041979       0.021978       0.009163      -0.107164       0.141906      -0.095670       0.044114       0.051556              9.380083       9.145902      -1.804994       1.994679       9.327618      -3.359084       9.666729           0.003300
          280              O       5.343144       1.067655       6.331082      -0.539211      31.139801 0.47633437E+03  0.11163485E+05                                 7.882306                            6.768956       0.438201       2.183168                    0.998924      27.473120      72.441576       0.724528       0.360714      -1.132134       0.001303      -0.022964       0.009339       0.024825       0.009543      -0.029723       0.021898      -0.017193      -0.002077      -0.043601       0.011676       0.031925              8.878471      12.080206       1.701146      -1.893241       7.500835      -1.539516       7.054372           0.066832
          281              O       9.435089      17.331342       6.878436      -0.539688      45.015204 0.61573961E+03  0.15345722E+05                                10.256694                            7.762132      -0.075682       2.017165                    0.996328      28.303511      76.287448       0.669761       0.366941      -1.130338      -0.021649       0.032200       0.007398       0.039499       0.016801      -0.017137       0.018595       0.077290       0.113731      -0.065721       0.016934       0.048786             13.234273      10.364801       0.000613      -6.586064       8.228740      -0.618027      21.109278           0.060922
          282              O       8.560881      18.984180       8.104647      -0.589816      37.401022 0.58537754E+03  0.14415647E+05                                 8.917875                            7.530150       0.182709       2.073228                    0.998659      29.164759      78.315710       0.684708       0.363247      -1.132423       0.016163      -0.016964       0.022644       0.032584      -0.004194       0.047543       0.039966       0.013758      -0.221966      -0.102353       0.038093       0.064260             10.208426       7.815609      -4.161038      -0.287794      14.792719      -0.145914       8.016950           0.026600
          283              O       8.374841       2.109053       5.484203      -0.593525      42.557706 0.58801581E+03  0.14464638E+05                                 9.743820                            7.520957       0.315750       2.124649                    0.998230      28.854751      76.878854       0.690238       0.360735      -1.136920      -0.001295       0.002992      -0.023112       0.023341       0.046114      -0.017414       0.058152       0.091872       0.056257      -0.104183       0.045410       0.058774             12.233514       9.096909       0.107843      -6.188189       8.930342      -1.491152      18.673292           0.010984
          284              O       9.505300       0.722260       4.125872      -0.543041      45.518225 0.60309824E+03  0.14962749E+05                                10.307567                            7.668312      -0.169693       1.982220                    0.996635      28.437813      76.640371       0.675212       0.365631      -1.130606      -0.030635       0.011387       0.028622       0.043445      -0.006274       0.021088      -0.000245      -0.018177      -0.138527      -0.052862       0.018061       0.034801             13.530213       9.458818      -5.099974       0.645638      21.509853      -3.848706       9.621967           0.056115
          285              O       6.813408       0.409300      12.649855      -0.570698      34.829354 0.54264221E+03  0.13040647E+05                                 8.374083                            7.195494       0.708427       2.285236                    0.995344      27.290692      71.107985       0.712331       0.357799      -1.142961       0.004317      -0.002534       0.001286       0.005168      -0.041978       0.021978       0.009160      -0.107165       0.141908      -0.095669       0.044114       0.051555              9.380027       9.145773      -1.804958       1.994630       9.327617      -3.359086       9.666691           0.003298
          286              O       6.683150      18.238945      14.184415      -0.539223      31.139472 0.47632905E+03  0.11163326E+05                                 7.882232                            6.768908       0.438219       2.183173                    0.998924      27.473066      72.441257       0.724533       0.360713      -1.132135      -0.001303       0.022954      -0.009348       0.024818       0.009541      -0.029724       0.021898      -0.017189      -0.002084      -0.043601       0.011675       0.031925              8.878343      12.079911       1.701121      -1.893220       7.500788      -1.539524       7.054331           0.066830
          287              O       2.591205       1.975258      13.637061      -0.539659      45.013519 0.61571525E+03  0.15344943E+05                                10.256391                            7.761947      -0.075697       2.017167                    0.996328      28.303074      76.285515       0.669774       0.366938      -1.130342       0.021650      -0.032187      -0.007412       0.039493       0.016798      -0.017138       0.018591       0.077272       0.113729      -0.065710       0.016925       0.048785             13.233780      10.364374       0.000556      -6.585726       8.228489      -0.617910      21.108478           0.060941
          288              O       3.465413       0.322420      12.410850      -0.589801      37.399788 0.58535406E+03  0.14414922E+05                                 8.917682                            7.530003       0.182712       2.073238                    0.998659      29.164264      78.313925       0.684715       0.363248      -1.132423      -0.016155       0.016954      -0.022660       0.032588      -0.004191       0.047545       0.039970       0.013761      -0.221965      -0.102355       0.038090       0.064265             10.208170       7.815412      -4.160911      -0.287772      14.792360      -0.145892       8.016738           0.026595
          289              O       3.651453      17.197547      15.031294      -0.593508      42.555812 0.58798619E+03  0.14463717E+05                                 9.743509                            7.520751       0.315763       2.124661                    0.998229      28.854216      76.876735       0.690251       0.360734      -1.136922       0.001306      -0.003008       0.023108       0.023339       0.046114      -0.017412       0.058156       0.091873       0.056249      -0.104185       0.045408       0.058777             12.233055       9.096565       0.107837      -6.187915       8.930011      -1.491053      18.672587           0.010982
          290              O       2.520994      18.584340      16.389625      -0.543015      45.516587 0.60307544E+03  0.14962025E+05                                10.307281                            7.668140      -0.169717       1.982219                    0.996635      28.437421      76.638617       0.675224       0.365628      -1.130609       0.030642      -0.011399      -0.028608       0.043443      -0.006275       0.021087      -0.000249      -0.018183      -0.138500      -0.052854       0.018054       0.034800             13.529739       9.458474      -5.099762       0.645566      21.509120      -3.848488       9.621624           0.056131
          291              O       8.439911       9.244000       2.392107      -0.570683      34.828811 0.54263175E+03  0.13040336E+05                                 8.374010                            7.195439       0.708386       2.285229                    0.995344      27.290441      71.107219       0.712331       0.357800      -1.142959       0.004320       0.002535       0.001272       0.005168       0.041977       0.021980      -0.009158      -0.107168       0.141902      -0.095670       0.044117       0.051553              9.379919       9.145591       1.804926       1.994582       9.327592       3.359060       9.666575           0.003300
          292              O       8.309653      10.720955       3.926666      -0.539195      31.137981 0.47630161E+03  0.11162511E+05                                 7.881940                            6.768685       0.438236       2.183188                    0.998924      27.472539      72.439053       0.724550       0.360710      -1.132138      -0.001300      -0.022937      -0.009353       0.024805      -0.009541      -0.029726      -0.021892      -0.017197      -0.002079      -0.043600       0.011676       0.031924              8.877953      12.079182      -1.701058      -1.893143       7.500568       1.539497       7.054109           0.066839
          293              O       4.217708       7.678042       3.379313      -0.539633      45.012741 0.61570176E+03  0.15344519E+05                                10.256270                            7.761858      -0.075752       2.017155                    0.996328      28.302821      76.284549       0.669778       0.366938      -1.130342       0.021652       0.032167      -0.007420       0.039479      -0.016795      -0.017139      -0.018588       0.077257       0.113724      -0.065700       0.016918       0.048783             13.233600      10.364143      -0.000530      -6.585593       8.228399       0.617874      21.108258           0.060943
          294              O       5.091916       9.330880       2.153101      -0.589793      37.399993 0.58535692E+03  0.14415015E+05                                 8.917728                            7.530029       0.182662       2.073221                    0.998659      29.164350      78.314310       0.684712       0.363248      -1.132422      -0.016149      -0.016957      -0.022679       0.032598       0.004192       0.047545      -0.039973       0.013763      -0.221964      -0.102357       0.038090       0.064266             10.208238       7.815402       4.160924      -0.287773      14.792536       0.145913       8.016775           0.026599
          295              O       5.277956      11.762353       4.773546      -0.593500      42.554423 0.58796436E+03  0.14463033E+05                                 9.743258                            7.520582       0.315756       2.124663                    0.998229      28.853930      76.875364       0.690263       0.360731      -1.136925       0.001311       0.003037       0.023115       0.023351      -0.046118      -0.017415      -0.058159       0.091860       0.056225      -0.104185       0.045405       0.058780             12.232684       9.096258      -0.107822      -6.187678       8.929768       1.490971      18.672026           0.010990
          296              O       4.147497      10.375560       6.131877      -0.542993      45.515763 0.60306271E+03  0.14961624E+05                                10.307155                            7.668057      -0.169771       1.982207                    0.996634      28.437160      76.637603       0.675228       0.365628      -1.130610       0.030644       0.011407      -0.028586       0.043432       0.006273       0.021084       0.000253      -0.018188      -0.138485      -0.052848       0.018050       0.034798             13.529559       9.458250       5.099647       0.645517      21.508932       3.848428       9.621497           0.056137

******************************************************
Auxiliary information for the entire system
The total spin magnetic moment of the unit cell is   7.997040
The total net atomic charge of the unit cell is   0.000005
Accuracy of reproducing the electrostatic potential in the unit cell:
  The inner radius (bohr) =    5.0000
  The outer radius (bohr) =   12.0000
  Valid grid points have density less than (e/(bohr^3)) =    0.0001
  The number of valid grid points were=       490086
  The rms potential error without charges in kcal/mol is=      4.35850
  The rms potential error with partial charges in kcal/mol is=      0.98575
  The RRMSE value at monopole order=      0.22617
  The rms potential error with partial charges and cloud penetration in kcal/mol is=      0.98835
  The RRMSE value at monopole order with cloud penetration is=      0.22676
  The rms potential error with partial charges and atomic dipoles in kcal/mol is=      0.31840
  The RRMSE value at dipole order=      0.07305
  The rms potential error with partial charges, atomic dipoles and cloud penetration in kcal/mol is=      0.30748
  The RRMSE value at dipole order with cloud penetration=      0.07055

******************************************************
The electron densities and ab initio electrostatic potential were computed in VASP using the PBE functional and
projector augmented wave method. See the main text of the journal article for a description of computational details.
The atomic charges, dipoles, and quadrupoles were computed with the DDEC6 method as described in
(a) T. A. Manz and N. Gabaldon Limas, RSC Adv. 6 (2016) 47771-47801 DOI: 10.1039/c6ra04656h
(b) N. Gabaldon Limas and T. A. Manz, RSC Adv. 8 (2018) 2678-2707 DOI: 10.1039/c7ra11829e.
For each atom in the material, the electron cloud parameters were fit to the spherically averaged atom-in-material
electron density using radial positions for which this density was between 10^-4 and 10^-2 electrons per cubic bohr.
The polarizabilities, dispersion coefficients, and quantum Drude oscillator (QDO) parameters were fit using the MCLF method.
The magnetic structure of the system was optimized in VASP from the default ferromagnetic initial guess using spin polarization.
The atomic spin moments (ASMs) were computed on this optimized magnetic structure using the DDEC6 partition as inputs
to the method of T. A. Manz and D. S. Sholl, J. Chem. Theory Comput. 7 (2011) 4146-4164 DOI: 10.1021/ct200539n.
The RMSE and RRMSE were computed using a uniform grid with Ewald summation.
