# Supplementary material for: A collection of forcefield precursors for metal–organic frameworks
Source: RSC Adv. 2019 Nov 13;9(63):36492–507. doi: 10.1039/c9ra07327b (PMC9075174; doi:10.1039/c9ra07327b)
Supplement: RA-009-C9RA07327B-s4362 [file RA-009-C9RA07327B-s4362.xyz]

  136
jmolscript: load "" {1 1 1} spacegroup "x,y,z" unitcell [{      9.906000     0.000000     0.000000 }, {      0.000000    17.379000     0.000000 }, {      0.000000     0.000000    22.043000 }]
In     7.429500    10.161328     7.234072     1.360122
In     2.476500    15.907172    18.255572     1.360123
In     2.476500     7.217672    14.808928     1.360122
In     7.429500     1.471828     3.787428     1.360121
H      5.411648     4.774011    12.136876     0.136083
H      8.229905     3.032636    10.959780     0.138427
H      4.494352     3.915489     1.115376     0.136083
H      1.676095     5.656865    21.981280     0.138428
H      0.458648    12.604989     9.906124     0.136083
H      3.276905    14.346364    11.083220     0.138427
H      9.447352    13.463511    20.927624     0.136083
H      6.629095    11.722135     0.061720     0.138427
H      4.494352    12.604989     9.906124     0.136083
H      1.676095    14.346364    11.083220     0.138427
H      5.411648    13.463511    20.927624     0.136083
H      8.229905    11.722135     0.061720     0.138427
H      9.447352     4.774011    12.136876     0.136083
H      6.629095     3.032636    10.959780     0.138427
H      0.458648     3.915489     1.115376     0.136083
H      3.276905     5.656865    21.981280     0.138427
H      7.429500     6.152166    10.058221     0.121532
H      7.429500     2.453915     8.479942     0.129822
H      7.429500     5.620369     6.022148     0.135690
H      7.429500     7.264422    14.790853     0.125427
H      2.476500     2.537334    21.079721     0.121532
H      2.476500     6.235585    19.501442     0.129821
H      2.476500     3.069131    17.043648     0.135690
H      2.476500     1.425078     3.769353     0.125427
H      2.476500    11.226834    11.984779     0.121531
H      2.476500    14.925085    13.563058     0.129822
H      2.476500    11.758631    16.020852     0.135690
H      2.476500    10.114578     7.252147     0.125427
H      7.429500    14.841666     0.963279     0.121531
H      7.429500    11.143415     2.541558     0.129821
H      7.429500    14.309869     4.999352     0.135689
H      7.429500    15.953922    18.273647     0.125427
C      6.214034     6.098291    13.507950    -0.007678
C      4.924273     6.576214    13.968649     0.549016
C      6.226912     5.112902    12.487359    -0.140063
C      3.691966     2.591209     2.486450    -0.007678
C      4.981727     2.113286     2.947149     0.549015
C      3.679088     3.576598     1.465859    -0.140062
C      1.261034    11.280709     8.535050    -0.007678
C     -0.028727    10.802786     8.074351     0.549015
C      1.273912    12.266098     9.555640    -0.140063
C      8.644966    14.787791    19.556550    -0.007678
C      0.028727    15.265714    19.095851     0.549017
C      8.632088    13.802402    20.577140    -0.140063
C      3.691966    11.280709     8.535050    -0.007678
C      4.981727    10.802786     8.074351     0.549015
C      3.679088    12.266098     9.555640    -0.140063
C      6.214034    14.787791    19.556550    -0.007678
C      4.924273    15.265714    19.095851     0.549015
C      6.226912    13.802402    20.577140    -0.140063
C      8.644966     6.098291    13.507950    -0.007678
C      0.028727     6.576214    13.968649     0.549017
C      8.632088     5.112902    12.487359    -0.140063
C      1.261034     2.591209     2.486450    -0.007678
C     -0.028727     2.113286     2.947149     0.549014
C      1.273912     3.576598     1.465859    -0.140063
C      7.429500     6.145214     8.006018     0.006661
C      7.429500     4.238738     9.498329     0.162179
C      7.429500     3.950247     7.084620    -0.006138
C      7.429500     7.615478     7.798813     0.553286
C      7.429500     6.550145    13.992896    -0.094452
C      7.429500     5.576921     9.302146    -0.167590
C      7.429500     3.015256     5.896502     0.552542
C      7.429500     3.397595     8.369727    -0.142935
C      7.429500     5.267575     6.903868    -0.102685
C      7.429500     4.655834    12.011231     0.138002
C      7.429500     3.607880    10.869403    -0.299304
C      2.476500     2.544286    19.027518     0.006662
C      2.476500     4.450762    20.519829     0.162179
C      2.476500     4.739253    18.106120    -0.006139
C      2.476500     1.074022    18.820313     0.553284
C      2.476500     2.139355     2.971396    -0.094452
C      2.476500     3.112579    20.323646    -0.167591
C      2.476500     5.674244    16.918002     0.552541
C      2.476500     5.291905    19.391227    -0.142932
C      2.476500     3.421925    17.925368    -0.102683
C      2.476500     4.033666     0.989731     0.138001
C      2.476500     5.081620    21.890903    -0.299305
C      2.476500    11.233786    14.036982     0.006660
C      2.476500    13.140262    12.544671     0.162179
C      2.476500    13.428753    14.958380    -0.006138
C      2.476500     9.763522    14.244187     0.553286
C      2.476500    10.828855     8.050104    -0.094453
C      2.476500    11.802079    12.740854    -0.167590
C      2.476500    14.363744    16.146497     0.552541
C      2.476500    13.981405    13.673273    -0.142935
C      2.476500    12.111425    15.139132    -0.102685
C      2.476500    12.723166    10.031769     0.138001
C      2.476500    13.771120    11.173597    -0.299304
C      7.429500    14.834714     3.015482     0.006661
C      7.429500    12.928238     1.523171     0.162179
C      7.429500    12.639747     3.936880    -0.006139
C      7.429500    16.304978     3.222687     0.553285
C      7.429500    15.239645    19.071604    -0.094453
C      7.429500    14.266421     1.719354    -0.167591
C      7.429500    11.704756     5.124997     0.552543
C      7.429500    12.087095     2.651773    -0.142933
C      7.429500    13.957075     4.117632    -0.102684
C      7.429500    13.345334    21.053269     0.138002
C      7.429500    12.297380     0.152097    -0.299305
O      4.831156     7.281801    14.999600    -0.474921
O      3.856406     6.266867    13.342187    -0.459443
O      5.074844     1.407699     3.978100    -0.474920
O      6.049594     2.422633     2.320687    -0.459443
O      9.784156    10.097199     7.043400    -0.474920
O      8.809406    11.112133     8.700813    -0.459443
O      0.121844    15.971301    18.064900    -0.474922
O      1.096594    14.956367    19.722313    -0.459445
O      5.074844    10.097199     7.043400    -0.474920
O      6.049594    11.112133     8.700813    -0.459443
O      4.831156    15.971301    18.064900    -0.474921
O      3.856406    14.956367    19.722313    -0.459443
O      0.121844     7.281801    14.999600    -0.474922
O      1.096594     6.266867    13.342187    -0.459444
O      9.784156     1.407699     3.978100    -0.474919
O      8.809406     2.422633     2.320687    -0.459442
O      7.429500     1.765706     6.039782    -0.482065
O      7.429500     8.381892     8.779727    -0.491982
O      7.429500     8.062118     6.619513    -0.482959
O      7.429500     3.501868     4.745858    -0.497995
O      2.476500     6.923794    17.061282    -0.482065
O      2.476500     0.307608    19.801227    -0.491981
O      2.476500     0.627382    17.641013    -0.482959
O      2.476500     5.187631    15.767358    -0.497993
O      2.476500    15.613294    16.003218    -0.482064
O      2.476500     8.997108    13.263273    -0.491981
O      2.476500     9.316882    15.423487    -0.482960
O      2.476500    13.877132    17.297142    -0.497993
O      7.429500    10.455206     4.981718    -0.482066
O      7.429500    17.071392     2.241773    -0.491981
O      7.429500    16.751618     4.401987    -0.482958
O      7.429500    12.191368     6.275642    -0.497994

The following XYZ coordinates are in angstroms. Other properties are in atomic units.
The sperically averaged electron density of each atom fit to a function of the form exp(a - br)
eigen_1, eigen_2 and eigen_3 are the three eigenvalues of traceless quadrupole moment tensor
  atom number  atomic symbol              X              Y              Z     net charge C6 coefficient C8 coefficient C10 coefficient fluctuating dipole atomic polarizability isotropic forcefield polarizability              a              b squared Pearson coefficient          <r^3>          <r^4>         wp_QDO          m_QDO          q_QDO       dipole_x       dipole_y       dipole_z         dipole            Qxy            Qxz            Qyz     Q(x^2-y^2)  Q(3z^2 - R^2)        eigen_1        eigen_2        eigen_3 static polarizability      alpha(xx)      alpha(xy)      alpha(xz)      alpha(yy)      alpha(yz)      alpha(zz) atomic spin moment
            1             In       7.429500      10.161328       7.234072       1.360122     167.726497 0.40186436E+04  0.14890543E+06                                20.136871                           16.750610       1.299572       2.109935                    0.999159      74.137559     192.356550       0.631338       0.261826      -1.322159       0.000002       0.001410      -0.002482       0.002854      -0.000000      -0.000001       0.006055       0.009240       0.029260      -0.011243      -0.000256       0.011499             25.841274      29.793374      -0.000000       0.000000      27.954263      -8.814182      19.776186           0.016415
            2             In       2.476500      15.907172      18.255572       1.360123     167.726364 0.40186399E+04  0.14890526E+06                                20.136859                           16.750601       1.299573       2.109935                    0.999159      74.137540     192.356460       0.631338       0.261826      -1.322160      -0.000001      -0.001412      -0.002479       0.002853       0.000000       0.000001      -0.006053       0.009239       0.029262      -0.011242      -0.000257       0.011499             25.841257      29.793370       0.000002      -0.000002      27.954229       8.814169      19.776172           0.016415
            3             In       2.476500       7.217672      14.808928       1.360122     167.726553 0.40186454E+04  0.14890551E+06                                20.136874                           16.750612       1.299579       2.109937                    0.999159      74.137585     192.356622       0.631338       0.261826      -1.322160       0.000000      -0.001411       0.002478       0.002851       0.000000      -0.000001       0.006054       0.009240       0.029263      -0.011242      -0.000257       0.011500             25.841278      29.793396       0.000001       0.000001      27.954262      -8.814172      19.776177           0.016416
            4             In       7.429500       1.471828       3.787428       1.360121     167.726362 0.40186407E+04  0.14890529E+06                                20.136856                           16.750601       1.299566       2.109933                    0.999159      74.137561     192.356513       0.631339       0.261826      -1.322160      -0.000001       0.001412       0.002481       0.002854      -0.000000      -0.000001      -0.006055       0.009242       0.029259      -0.011244      -0.000256       0.011499             25.841250      29.793346      -0.000001       0.000001      27.954233       8.814173      19.776170           0.016420
            5              H       5.411648       4.774011      12.136876       0.136083       1.157553 0.86499330E+01  0.85191791E+02                                 1.722843                            1.646480      -1.043357       2.399183                    0.997977       3.228864       8.584037       0.529163       1.175254      -0.736094      -0.034619      -0.013784      -0.015476       0.040348       0.009247       0.006396       0.007817       0.008932      -0.001735      -0.011511      -0.004653       0.016164              1.749368       2.158609       0.177559       0.108894       1.511877       0.173950       1.577618           0.000493
            6              H       8.229905       3.032636      10.959780       0.138427       1.114255 0.83734262E+01  0.80938939E+02                                 1.618546                            1.566399      -0.736874       2.528569                    0.999599       3.100148       7.887191       0.576659       1.098835      -0.756548       0.025696      -0.012458       0.002489       0.028665      -0.006206       0.002497       0.001048       0.007086      -0.005562      -0.007134      -0.001209       0.008343              1.641990       1.744463      -0.342756       0.100367       1.686761      -0.022798       1.494746           0.000841
            7              H       4.494352       3.915489       1.115376       0.136083       1.157550 0.86498983E+01  0.85191355E+02                                 1.722840                            1.646477      -1.043348       2.399187                    0.997977       3.228857       8.584011       0.529164       1.175253      -0.736095       0.034619       0.013783      -0.015476       0.040348       0.009247      -0.006395      -0.007817       0.008933      -0.001735      -0.011511      -0.004653       0.016164              1.749364       2.158604       0.177558      -0.108893       1.511874      -0.173950       1.577615           0.000497
            8              H       1.676095       5.656865      21.981280       0.138428       1.114251 0.83733812E+01  0.80938351E+02                                 1.618537                            1.566390      -0.736877       2.528567                    0.999599       3.100144       7.887159       0.576663       1.098830      -0.756550      -0.025696       0.012458       0.002489       0.028665      -0.006206      -0.002497      -0.001048       0.007086      -0.005562      -0.007134      -0.001210       0.008343              1.641980       1.744452      -0.342753      -0.100366       1.686751       0.022798       1.494738           0.000846
            9              H       0.458648      12.604989       9.906124       0.136083       1.157550 0.86499024E+01  0.85191406E+02                                 1.722840                            1.646477      -1.043351       2.399186                    0.997977       3.228859       8.584017       0.529164       1.175253      -0.736095      -0.034619       0.013783       0.015476       0.040348      -0.009247      -0.006395       0.007817       0.008933      -0.001735      -0.011511      -0.004653       0.016164              1.749364       2.158603      -0.177558      -0.108894       1.511874       0.173950       1.577615           0.000493
           10              H       3.276905      14.346364      11.083220       0.138427       1.114256 0.83734413E+01  0.80939138E+02                                 1.618549                            1.566401      -0.736873       2.528569                    0.999599       3.100149       7.887201       0.576658       1.098837      -0.756548       0.025696       0.012458      -0.002489       0.028665       0.006206      -0.002497       0.001048       0.007086      -0.005562      -0.007134      -0.001210       0.008343              1.641993       1.744466       0.342757      -0.100367       1.686764      -0.022798       1.494749           0.000841
           11              H       9.447352      13.463511      20.927624       0.136083       1.157554 0.86499384E+01  0.85191845E+02                                 1.722843                            1.646480      -1.043358       2.399183                    0.997977       3.228864       8.584033       0.529164       1.175252      -0.736095       0.034619      -0.013784       0.015477       0.040348      -0.009247       0.006396      -0.007817       0.008932      -0.001734      -0.011511      -0.004653       0.016164              1.749368       2.158608      -0.177559       0.108894       1.511877      -0.173951       1.577618           0.000497
           12              H       6.629095      11.722135       0.061720       0.138427       1.114251 0.83733832E+01  0.80938375E+02                                 1.618538                            1.566391      -0.736876       2.528568                    0.999599       3.100144       7.887159       0.576663       1.098830      -0.756550      -0.025696      -0.012458      -0.002489       0.028665       0.006206       0.002497      -0.001048       0.007086      -0.005562      -0.007134      -0.001210       0.008343              1.641981       1.744452       0.342753       0.100366       1.686752       0.022798       1.494738           0.000846
           13              H       4.494352      12.604989       9.906124       0.136083       1.157550 0.86499037E+01  0.85191422E+02                                 1.722840                            1.646477      -1.043351       2.399186                    0.997977       3.228859       8.584017       0.529164       1.175253      -0.736095       0.034619       0.013783       0.015476       0.040348       0.009247       0.006395       0.007817       0.008933      -0.001735      -0.011511      -0.004653       0.016164              1.749364       2.158603       0.177558       0.108894       1.511874       0.173950       1.577615           0.000493
           14              H       1.676095      14.346364      11.083220       0.138427       1.114258 0.83734518E+01  0.80939263E+02                                 1.618550                            1.566402      -0.736874       2.528569                    0.999599       3.100151       7.887207       0.576658       1.098837      -0.756548      -0.025696       0.012458      -0.002489       0.028665      -0.006206       0.002497       0.001048       0.007086      -0.005562      -0.007134      -0.001209       0.008343              1.641994       1.744467      -0.342758       0.100367       1.686765      -0.022798       1.494749           0.000841
           15              H       5.411648      13.463511      20.927624       0.136083       1.157552 0.86499239E+01  0.85191669E+02                                 1.722842                            1.646479      -1.043354       2.399184                    0.997977       3.228861       8.584024       0.529164       1.175253      -0.736095      -0.034619      -0.013783       0.015476       0.040348       0.009247      -0.006395      -0.007817       0.008933      -0.001735      -0.011511      -0.004653       0.016164              1.749366       2.158606       0.177559      -0.108894       1.511876      -0.173950       1.577617           0.000497
           16              H       8.229905      11.722135       0.061720       0.138427       1.114251 0.83733805E+01  0.80938346E+02                                 1.618538                            1.566391      -0.736876       2.528568                    0.999599       3.100143       7.887158       0.576663       1.098831      -0.756549       0.025696      -0.012458      -0.002489       0.028665      -0.006206      -0.002497      -0.001048       0.007086      -0.005562      -0.007134      -0.001210       0.008343              1.641981       1.744453      -0.342753      -0.100366       1.686752       0.022798       1.494738           0.000846
           17              H       9.447352       4.774011      12.136876       0.136083       1.157554 0.86499363E+01  0.85191829E+02                                 1.722843                            1.646480      -1.043358       2.399183                    0.997977       3.228865       8.584039       0.529163       1.175253      -0.736095       0.034619      -0.013784      -0.015476       0.040348      -0.009247      -0.006396       0.007817       0.008932      -0.001734      -0.011511      -0.004653       0.016164              1.749368       2.158609      -0.177559      -0.108894       1.511877       0.173950       1.577618           0.000493
           18              H       6.629095       3.032636      10.959780       0.138427       1.114256 0.83734338E+01  0.80939033E+02                                 1.618547                            1.566399      -0.736875       2.528568                    0.999599       3.100149       7.887195       0.576659       1.098835      -0.756548      -0.025696      -0.012458       0.002489       0.028665       0.006206      -0.002497       0.001048       0.007086      -0.005562      -0.007134      -0.001209       0.008343              1.641991       1.744463       0.342757      -0.100367       1.686762      -0.022798       1.494747           0.000841
           19              H       0.458648       3.915489       1.115376       0.136083       1.157549 0.86498957E+01  0.85191319E+02                                 1.722839                            1.646476      -1.043348       2.399188                    0.997977       3.228857       8.584009       0.529164       1.175253      -0.736095      -0.034619       0.013783      -0.015476       0.040348      -0.009247       0.006395      -0.007817       0.008933      -0.001735      -0.011511      -0.004653       0.016164              1.749363       2.158603      -0.177558       0.108893       1.511873      -0.173950       1.577614           0.000497
           20              H       3.276905       5.656865      21.981280       0.138427       1.114251 0.83733831E+01  0.80938374E+02                                 1.618538                            1.566391      -0.736878       2.528567                    0.999599       3.100144       7.887159       0.576663       1.098830      -0.756550       0.025696       0.012458       0.002489       0.028665       0.006206       0.002497      -0.001048       0.007086      -0.005562      -0.007134      -0.001210       0.008343              1.641981       1.744452       0.342753       0.100366       1.686752       0.022798       1.494738           0.000846
           21              H       7.429500       6.152166      10.058221       0.121532       1.155396 0.86778909E+01  0.86847955E+02                                 1.797462                            1.702923      -1.308407       2.252797                    0.995799       3.670343      10.337611       0.488375       1.253161      -0.713435       0.000000       0.025895       0.026393       0.036975       0.000000       0.000000       0.010070      -0.010913       0.006526      -0.006857      -0.006544       0.013401              1.855784       1.366799       0.000000       0.000000       1.839718       0.316369       2.360835           0.000214
           22              H       7.429500       2.453915       8.479942       0.129822       1.213110 0.89867594E+01  0.89144453E+02                                 1.760123                            1.663317      -1.036826       2.397124                    0.997710       3.267550       8.649988       0.534856       1.154459      -0.741162      -0.000000      -0.040751       0.005196       0.041081       0.000000      -0.000000      -0.007527      -0.023536      -0.003332      -0.011213      -0.004482       0.015694              1.801713       1.347704      -0.000000      -0.000000       2.354653       0.044485       1.702783           0.000357
           23              H       7.429500       5.620369       6.022148       0.135690       1.171416 0.87591988E+01  0.86844092E+02                                 1.750309                            1.665173      -1.189701       2.328189                    0.996030       3.352615       9.046114       0.520409       1.187096      -0.731673      -0.000000       0.015417      -0.040031       0.042898      -0.000000      -0.000000      -0.009452       0.000214       0.034603      -0.010019      -0.005660       0.015679              1.773313       1.349900      -0.000000       0.000000       1.781939      -0.139329       2.188098           0.000611
           24              H       7.429500       7.264422      14.790853       0.125427       1.702530 0.14395269E+02  0.15999793E+03                                 2.171773                            2.075121      -1.337071       2.218702                    0.993987       3.790637      10.483063       0.491262       1.121756      -0.749521      -0.000000       0.033992       0.040580       0.052936      -0.000000      -0.000000       0.017098      -0.012799       0.017326      -0.012492      -0.009287       0.021779              2.176683       2.090343      -0.000000      -0.000000       2.134896       0.553145       2.304810           0.000810
           25              H       2.476500       2.537334      21.079721       0.121532       1.155398 0.86779063E+01  0.86848143E+02                                 1.797463                            1.702924      -1.308409       2.252796                    0.995799       3.670345      10.337617       0.488375       1.253160      -0.713436      -0.000000      -0.025895       0.026393       0.036975       0.000000      -0.000000      -0.010070      -0.010913       0.006526      -0.006857      -0.006544       0.013401              1.855785       1.366799       0.000000       0.000000       1.839719      -0.316369       2.360837           0.000216
           26              H       2.476500       6.235585      19.501442       0.129821       1.213103 0.89866919E+01  0.89143571E+02                                 1.760113                            1.663308      -1.036817       2.397129                    0.997710       3.267540       8.649937       0.534859       1.154455      -0.741163      -0.000000       0.040751       0.005195       0.041081      -0.000000      -0.000000       0.007526      -0.023535      -0.003332      -0.011212      -0.004482       0.015694              1.801702       1.347698      -0.000000       0.000000       2.354637      -0.044484       1.702772           0.000360
           27              H       2.476500       3.069131      17.043648       0.135690       1.171412 0.87591596E+01  0.86843600E+02                                 1.750305                            1.665170      -1.189692       2.328194                    0.996031       3.352608       9.046088       0.520409       1.187096      -0.731673       0.000000      -0.015417      -0.040031       0.042898       0.000000       0.000000       0.009451       0.000214       0.034603      -0.010019      -0.005660       0.015679              1.773308       1.349897       0.000000      -0.000000       1.781935       0.139328       2.188093           0.000611
           28              H       2.476500       1.425078       3.769353       0.125427       1.702511 0.14395070E+02  0.15999520E+03                                 2.171761                            2.075110      -1.337052       2.218713                    0.993987       3.790611      10.482983       0.491262       1.121760      -0.749521      -0.000000      -0.033992       0.040580       0.052936       0.000000      -0.000000      -0.017098      -0.012798       0.017325      -0.012492      -0.009287       0.021779              2.176671       2.090332      -0.000000       0.000000       2.134884      -0.553140       2.304797           0.000809
           29              H       2.476500      11.226834      11.984779       0.121531       1.155399 0.86779180E+01  0.86848296E+02                                 1.797465                            1.702925      -1.308412       2.252794                    0.995799       3.670349      10.337633       0.488375       1.253161      -0.713435       0.000000      -0.025895      -0.026393       0.036975      -0.000000      -0.000000       0.010070      -0.010913       0.006526      -0.006857      -0.006544       0.013401              1.855787       1.366801      -0.000000      -0.000000       1.839721       0.316369       2.360840           0.000215
           30              H       2.476500      14.925085      13.563058       0.129822       1.213109 0.89867504E+01  0.89144360E+02                                 1.760124                            1.663318      -1.036825       2.397125                    0.997710       3.267547       8.649986       0.534854       1.154461      -0.741162      -0.000000       0.040751      -0.005196       0.041081      -0.000000       0.000000      -0.007526      -0.023536      -0.003331      -0.011213      -0.004481       0.015694              1.801714       1.347705       0.000000      -0.000000       2.354654       0.044485       1.702784           0.000357
           31              H       2.476500      11.758631      16.020852       0.135690       1.171417 0.87592071E+01  0.86844205E+02                                 1.750311                            1.665175      -1.189703       2.328189                    0.996030       3.352616       9.046122       0.520408       1.187097      -0.731673       0.000000      -0.015417       0.040032       0.042898      -0.000000      -0.000000      -0.009451       0.000214       0.034604      -0.010019      -0.005660       0.015679              1.773315       1.349901      -0.000000       0.000000       1.781941      -0.139329       2.188101           0.000612
           32              H       2.476500      10.114578       7.252147       0.125427       1.702520 0.14395157E+02  0.15999638E+03                                 2.171765                            2.075114      -1.337060       2.218708                    0.993987       3.790623      10.483017       0.491262       1.121757      -0.749521      -0.000000      -0.033992      -0.040580       0.052936       0.000000       0.000000       0.017098      -0.012798       0.017326      -0.012492      -0.009287       0.021779              2.176676       2.090336       0.000000       0.000000       2.134889       0.553142       2.304802           0.000808
           33              H       7.429500      14.841666       0.963279       0.121531       1.155396 0.86778817E+01  0.86847839E+02                                 1.797461                            1.702922      -1.308405       2.252798                    0.995799       3.670341      10.337604       0.488375       1.253161      -0.713435       0.000000       0.025895      -0.026393       0.036975       0.000000      -0.000000      -0.010070      -0.010913       0.006525      -0.006857      -0.006544       0.013401              1.855783       1.366798      -0.000000      -0.000000       1.839717      -0.316369       2.360835           0.000216
           34              H       7.429500      11.143415       2.541558       0.129821       1.213112 0.89867722E+01  0.89144579E+02                                 1.760122                            1.663316      -1.036830       2.397122                    0.997710       3.267552       8.649983       0.534857       1.154455      -0.741163       0.000000      -0.040751      -0.005196       0.041081      -0.000000      -0.000000       0.007527      -0.023535      -0.003332      -0.011212      -0.004482       0.015694              1.801712       1.347703       0.000000      -0.000000       2.354651      -0.044485       1.702781           0.000360
           35              H       7.429500      14.309869       4.999352       0.135689       1.171417 0.87592020E+01  0.86844133E+02                                 1.750310                            1.665174      -1.189700       2.328190                    0.996030       3.352615       9.046115       0.520408       1.187096      -0.731673       0.000000       0.015417       0.040031       0.042898      -0.000000       0.000000       0.009452       0.000214       0.034603      -0.010019      -0.005660       0.015679              1.773313       1.349901      -0.000000      -0.000000       1.781940       0.139329       2.188100           0.000611
           36              H       7.429500      15.953922      18.273647       0.125427       1.702526 0.14395224E+02  0.15999732E+03                                 2.171771                            2.075119      -1.337067       2.218705                    0.993987       3.790630      10.483045       0.491262       1.121757      -0.749521      -0.000000       0.033992      -0.040580       0.052936      -0.000000       0.000000      -0.017098      -0.012799       0.017326      -0.012492      -0.009287       0.021779              2.176681       2.090342      -0.000000       0.000000       2.134894      -0.553144       2.304808           0.000812
           37              C       6.214034       6.098291      13.507950      -0.007678      40.275366 0.41652337E+03  0.96008045E+04                                10.120033                            6.739920      -0.008045       2.007526                    0.999211      26.663706      73.687573       0.649735       0.408979      -1.078734       0.032747      -0.012565      -0.013151       0.037459       0.000430       0.000075      -0.003581      -0.021037       0.046633      -0.018300       0.001822       0.016478             13.582627      22.894962      -2.608656      -3.441534       8.080632       3.611177       9.772288           0.012311
           38              C       4.924273       6.576214      13.968649       0.549016      25.792039 0.26423598E+03  0.55230770E+04                                 8.048928                            5.722626      -0.024390       2.042918                    0.999646      22.478677      62.323314       0.630503       0.464761      -1.028252      -0.037893       0.016924       0.008607       0.042384       0.031505       0.011281      -0.065202      -0.137001       0.013930      -0.086879      -0.023033       0.109912             10.383955      17.335620      -2.925581      -3.342362       6.049107       2.197671       7.767137          -0.005625
           39              C       6.226912       5.112902      12.487359      -0.140063      33.331873 0.42912012E+03  0.10048709E+05                                 9.017804                            6.930154       0.120143       2.016341                    0.999490      29.128973      83.383890       0.623213       0.419699      -1.062862      -0.010781       0.020090       0.012257       0.025886       0.020789       0.018967      -0.029638      -0.032352       0.054366      -0.049766       0.006973       0.042793             10.499334      12.901656      -1.790136      -3.226944       7.850089       4.170927      10.746259           0.012717
           40              C       3.691966       2.591209       2.486450      -0.007678      40.275301 0.41652285E+03  0.96007892E+04                                10.120024                            6.739917      -0.008042       2.007527                    0.999211      26.663682      73.687488       0.649735       0.408980      -1.078734      -0.032747       0.012565      -0.013151       0.037459       0.000430      -0.000075       0.003581      -0.021036       0.046634      -0.018300       0.001821       0.016478             13.582611      22.894929      -2.608655       3.441532       8.080624      -3.611173       9.772280           0.012313
           41              C       4.981727       2.113286       2.947149       0.549015      25.791920 0.26423475E+03  0.55230439E+04                                 8.048899                            5.722610      -0.024388       2.042920                    0.999646      22.478618      62.323078       0.630504       0.464761      -1.028253       0.037893      -0.016923       0.008607       0.042383       0.031504      -0.011282       0.065200      -0.136999       0.013931      -0.086878      -0.023031       0.109909             10.383911      17.335535      -2.925565       3.342343       6.049087      -2.197663       7.767112          -0.005624
           42              C       3.679088       3.576598       1.465859      -0.140062      33.331821 0.42911944E+03  0.10048689E+05                                 9.017796                            6.930149       0.120145       2.016343                    0.999490      29.128941      83.383775       0.623213       0.419699      -1.062862       0.010781      -0.020090       0.012257       0.025886       0.020788      -0.018967       0.029638      -0.032351       0.054364      -0.049765       0.006973       0.042793             10.499323      12.901641      -1.790134       3.226941       7.850080      -4.170920      10.746248           0.012722
           43              C       1.261034      11.280709       8.535050      -0.007678      40.275308 0.41652275E+03  0.96007868E+04                                10.120026                            6.739916      -0.008044       2.007526                    0.999211      26.663686      73.687510       0.649735       0.408980      -1.078734       0.032747       0.012565       0.013151       0.037459      -0.000430      -0.000075      -0.003581      -0.021036       0.046634      -0.018300       0.001822       0.016478             13.582615      22.894935       2.608656       3.441533       8.080628       3.611175       9.772282           0.012312
           44              C      -0.028727      10.802786       8.074351       0.549015      25.791971 0.26423526E+03  0.55230577E+04                                 8.048913                            5.722618      -0.024390       2.042918                    0.999646      22.478640      62.323174       0.630503       0.464761      -1.028252      -0.037893      -0.016923      -0.008607       0.042384      -0.031504      -0.011281      -0.065201      -0.137000       0.013931      -0.086878      -0.023032       0.109911             10.383933      17.335575       2.925574       3.342354       6.049097       2.197667       7.767125          -0.005626
           45              C       1.273912      12.266098       9.555640      -0.140063      33.331838 0.42911964E+03  0.10048695E+05                                 9.017799                            6.930151       0.120145       2.016343                    0.999490      29.128946      83.383792       0.623213       0.419699      -1.062862      -0.010781      -0.020090      -0.012257       0.025886      -0.020788      -0.018967      -0.029638      -0.032352       0.054364      -0.049766       0.006973       0.042793             10.499328      12.901638       1.790136       3.226942       7.850087       4.170928      10.746257           0.012718
           46              C       8.644966      14.787791      19.556550      -0.007678      40.275360 0.41652326E+03  0.96008014E+04                                10.120031                            6.739918      -0.008044       2.007526                    0.999211      26.663709      73.687580       0.649735       0.408979      -1.078734      -0.032747      -0.012565       0.013151       0.037459      -0.000430       0.000075       0.003581      -0.021037       0.046632      -0.018300       0.001822       0.016478             13.582624      22.894953       2.608656      -3.441534       8.080632      -3.611177       9.772287           0.012314
           47              C       0.028727      15.265714      19.095851       0.549017      25.792035 0.26423595E+03  0.55230760E+04                                 8.048926                            5.722625      -0.024388       2.042918                    0.999646      22.478679      62.323313       0.630503       0.464761      -1.028252       0.037893       0.016924      -0.008608       0.042384      -0.031505       0.011281       0.065202      -0.137001       0.013931      -0.086879      -0.023033       0.109912             10.383951      17.335611       2.925580      -3.342362       6.049105      -2.197670       7.767137          -0.005623
           48              C       8.632088      13.802402      20.577140      -0.140063      33.331880 0.42912019E+03  0.10048711E+05                                 9.017806                            6.930155       0.120142       2.016341                    0.999490      29.128974      83.383901       0.623213       0.419699      -1.062862       0.010781       0.020090      -0.012257       0.025886      -0.020789       0.018967       0.029638      -0.032352       0.054366      -0.049766       0.006973       0.042793             10.499337      12.901653       1.790136      -3.226944       7.850093      -4.170931      10.746266           0.012723
           49              C       3.691966      11.280709       8.535050      -0.007678      40.275304 0.41652269E+03  0.96007851E+04                                10.120025                            6.739916      -0.008044       2.007526                    0.999211      26.663684      73.687505       0.649735       0.408980      -1.078734      -0.032747       0.012565       0.013151       0.037459       0.000430       0.000075      -0.003581      -0.021037       0.046634      -0.018300       0.001822       0.016478             13.582615      22.894935      -2.608656      -3.441533       8.080628       3.611175       9.772282           0.012311
           50              C       4.981727      10.802786       8.074351       0.549015      25.791984 0.26423539E+03  0.55230614E+04                                 8.048918                            5.722620      -0.024391       2.042918                    0.999646      22.478646      62.323205       0.630503       0.464761      -1.028252       0.037893      -0.016923      -0.008607       0.042384       0.031505       0.011281      -0.065201      -0.137000       0.013931      -0.086879      -0.023032       0.109911             10.383939      17.335587      -2.925576      -3.342357       6.049100       2.197668       7.767129          -0.005626
           51              C       3.679088      12.266098       9.555640      -0.140063      33.331842 0.42911970E+03  0.10048697E+05                                 9.017800                            6.930151       0.120145       2.016342                    0.999490      29.128948      83.383802       0.623213       0.419699      -1.062862       0.010781      -0.020090      -0.012257       0.025886       0.020788       0.018967      -0.029638      -0.032352       0.054365      -0.049766       0.006973       0.042793             10.499329      12.901640      -1.790137      -3.226943       7.850089       4.170929      10.746259           0.012718
           52              C       6.214034      14.787791      19.556550      -0.007678      40.275323 0.41652288E+03  0.96007904E+04                                10.120027                            6.739917      -0.008043       2.007527                    0.999211      26.663693      73.687529       0.649735       0.408979      -1.078734       0.032747      -0.012565       0.013151       0.037459       0.000430      -0.000075       0.003581      -0.021036       0.046633      -0.018300       0.001822       0.016478             13.582617      22.894941      -2.608654       3.441531       8.080628      -3.611175       9.772282           0.012313
           53              C       4.924273      15.265714      19.095851       0.549015      25.791994 0.26423550E+03  0.55230640E+04                                 8.048917                            5.722620      -0.024389       2.042918                    0.999646      22.478653      62.323217       0.630503       0.464761      -1.028252      -0.037893       0.016923      -0.008607       0.042384       0.031505      -0.011281       0.065201      -0.137000       0.013931      -0.086879      -0.023032       0.109911             10.383939      17.335589      -2.925575       3.342356       6.049099      -2.197667       7.767128          -0.005623
           54              C       6.226912      13.802402      20.577140      -0.140063      33.331863 0.42911998E+03  0.10048705E+05                                 9.017802                            6.930153       0.120145       2.016342                    0.999490      29.128965      83.383858       0.623213       0.419699      -1.062862      -0.010781       0.020090      -0.012257       0.025886       0.020788      -0.018967       0.029637      -0.032351       0.054365      -0.049766       0.006973       0.042793             10.499331      12.901647      -1.790134       3.226941       7.850089      -4.170928      10.746259           0.012723
           55              C       8.644966       6.098291      13.507950      -0.007678      40.275373 0.41652343E+03  0.96008062E+04                                10.120034                            6.739921      -0.008045       2.007526                    0.999211      26.663708      73.687582       0.649735       0.408979      -1.078734      -0.032747      -0.012565      -0.013151       0.037459      -0.000430      -0.000075      -0.003581      -0.021037       0.046633      -0.018300       0.001822       0.016478             13.582630      22.894967       2.608658       3.441535       8.080633       3.611177       9.772289           0.012312
           56              C       0.028727       6.576214      13.968649       0.549017      25.792034 0.26423593E+03  0.55230757E+04                                 8.048928                            5.722626      -0.024389       2.042918                    0.999646      22.478678      62.323321       0.630503       0.464761      -1.028252       0.037893       0.016924       0.008608       0.042384      -0.031505      -0.011281      -0.065202      -0.137002       0.013930      -0.086879      -0.023033       0.109913             10.383954      17.335618       2.925581       3.342362       6.049107       2.197671       7.767137          -0.005625
           57              C       8.632088       5.112902      12.487359      -0.140063      33.331876 0.42912013E+03  0.10048710E+05                                 9.017805                            6.930154       0.120142       2.016341                    0.999490      29.128973      83.383895       0.623213       0.419699      -1.062862       0.010781       0.020090       0.012257       0.025886      -0.020789      -0.018967      -0.029638      -0.032352       0.054366      -0.049766       0.006973       0.042794             10.499336      12.901658       1.790137       3.226945       7.850090       4.170928      10.746261           0.012717
           58              C       1.261034       2.591209       2.486450      -0.007678      40.275290 0.41652273E+03  0.96007857E+04                                10.120022                            6.739916      -0.008041       2.007527                    0.999211      26.663678      73.687472       0.649735       0.408979      -1.078734       0.032747       0.012565      -0.013151       0.037459      -0.000430       0.000075       0.003581      -0.021036       0.046634      -0.018300       0.001821       0.016478             13.582608      22.894923       2.608654      -3.441531       8.080623      -3.611172       9.772278           0.012313
           59              C      -0.028727       2.113286       2.947149       0.549014      25.791933 0.26423487E+03  0.55230473E+04                                 8.048905                            5.722613      -0.024390       2.042919                    0.999646      22.478620      62.323099       0.630504       0.464761      -1.028252      -0.037893      -0.016923       0.008607       0.042384      -0.031505       0.011282       0.065200      -0.136999       0.013931      -0.086878      -0.023031       0.109910             10.383919      17.335550       2.925568      -3.342347       6.049090      -2.197664       7.767117          -0.005624
           60              C       1.273912       3.576598       1.465859      -0.140063      33.331821 0.42911943E+03  0.10048689E+05                                 9.017796                            6.930150       0.120145       2.016343                    0.999490      29.128940      83.383772       0.623213       0.419699      -1.062862      -0.010781      -0.020090       0.012257       0.025886      -0.020788       0.018967       0.029638      -0.032351       0.054364      -0.049765       0.006973       0.042793             10.499324      12.901641       1.790134      -3.226941       7.850081      -4.170921      10.746248           0.012722
           61              C       7.429500       6.145214       8.006018       0.006661      40.001594 0.42192948E+03  0.97374930E+04                                10.040179                            6.765491       0.047225       2.026981                    0.999207      26.460337      72.698579       0.652392       0.406808      -1.082314      -0.000000      -0.039026       0.012577       0.041003      -0.000000       0.000000       0.005959       0.019644       0.037313      -0.017237       0.003603       0.013634             13.040682       4.976395      -0.000000       0.000000      21.301199      -0.273618      12.844453           0.014018
           62              C       7.429500       4.238738       9.498329       0.162179      33.320570 0.36870440E+03  0.82580464E+04                                 9.045813                            6.413213       0.060000       2.044459                    0.999461      24.979414      68.444703       0.653737       0.418316      -1.070762      -0.000000      -0.018947       0.042157       0.046219       0.000000       0.000000      -0.015439       0.015351       0.085222      -0.026241      -0.006528       0.032769             11.499866       4.492911       0.000000      -0.000000      11.253112       0.521688      18.753574           0.010319
           63              C       7.429500       3.950247       7.084620      -0.006138      39.040662 0.40350534E+03  0.92263956E+04                                 9.920620                            6.618905       0.029220       2.020922                    0.999264      26.495988      72.910018       0.657914       0.407150      -1.080039       0.000000       0.019022       0.031063       0.036424       0.000000       0.000000      -0.009632       0.014562       0.012959      -0.014397       0.005121       0.009276             13.564313       5.058388       0.000000       0.000000      16.737760       6.397652      18.896791          -0.000002
           64              C       7.429500       7.615478       7.798813       0.553286      24.384211 0.26006442E+03  0.54100830E+04                                 7.714838                            5.661372       0.020541       2.059872                    0.999640      22.360623      61.691488       0.637073       0.462161      -1.030498      -0.000000       0.042109      -0.009967       0.043273       0.000000      -0.000000       0.007926       0.194588      -0.063491      -0.087657      -0.020219       0.107876              9.470303       4.238949      -0.000000       0.000000      16.389815      -1.319992       7.782145          -0.002853
           65              C       7.429500       6.550145      13.992896      -0.094452      36.904730 0.44816923E+03  0.10590146E+05                                 9.548280                            7.019655       0.048292       1.986470                    0.999515      29.245901      83.601601       0.628674       0.412307      -1.069532      -0.000000      -0.020793      -0.021421       0.029853      -0.000000      -0.000000      -0.019771      -0.065337       0.061427      -0.042906       0.001658       0.041249             11.746090      20.660755       0.000000       0.000000       6.781699       2.239345       7.795816           0.004015
           66              C       7.429500       5.576921       9.302146      -0.167590      34.760768 0.45008627E+03  0.10693180E+05                                 9.294693                            7.124999       0.011657       1.972613                    0.999526      30.020794      87.279784       0.609523       0.422966      -1.058120      -0.000000       0.018096      -0.024383       0.030364      -0.000000       0.000000       0.019382       0.071386      -0.032390      -0.042242       0.001150       0.041092             10.723784       4.616798       0.000000       0.000000      12.893717      -2.199788      14.660838          -0.000480
           67              C       7.429500       3.015256       5.896502       0.552542      25.746524 0.26543332E+03  0.55512901E+04                                 8.072626                            5.738300      -0.012393       2.048835                    0.999551      22.449156      62.146334       0.629543       0.465203      -1.028580       0.000000      -0.024665      -0.036549       0.044093      -0.000000      -0.000000      -0.029474       0.152406      -0.197327      -0.086086      -0.023005       0.109091             10.753002       4.566683       0.000000       0.000000      12.559649       6.287718      15.132674          -0.003203
           68              C       7.429500       3.397595       8.369727      -0.142935      35.751662 0.43031762E+03  0.10067048E+05                                 9.410505                            6.898277       0.076126       1.998586                    0.999507      29.166786      83.000641       0.631349       0.414690      -1.067829      -0.000000       0.002555      -0.020604       0.020762       0.000000      -0.000000      -0.021760       0.029440      -0.123406      -0.049665       0.014377       0.035288             11.653487       4.801674      -0.000000       0.000000      11.209941       3.228502      18.948846           0.016580
           69              C       7.429500       5.267575       6.903868      -0.102685      34.383567 0.40936692E+03  0.95060161E+04                                 9.280087                            6.823348      -0.084380       1.952451                    0.999427      28.973630      83.510647       0.618453       0.426495      -1.055024      -0.000000      -0.002590       0.017513       0.017703      -0.000000      -0.000000      -0.014617       0.108982      -0.017800      -0.055809      -0.001649       0.057458             11.378139       4.763998       0.000000       0.000000      17.480778       4.201681      11.889640           0.012867
           70              C       7.429500       4.655834      12.011231       0.138002      33.327766 0.38329003E+03  0.86715549E+04                                 9.055232                            6.552116      -0.089235       1.992663                    0.998967      25.399898      70.031172       0.644569       0.420017      -1.069286       0.000000      -0.016120      -0.038360       0.041609      -0.000000       0.000000       0.025994      -0.036008       0.053084      -0.026851      -0.012916       0.039768             11.203309      12.060396       0.000000       0.000001       8.103299       5.064789      13.446231           0.002189
           71              C       7.429500       3.607880      10.869403      -0.299304      32.806002 0.44619802E+03  0.10503482E+05                                 8.827997                            6.892129      -0.080840       1.953115                    0.998215      29.874911      84.486807       0.651764       0.399218      -1.081115       0.000000       0.054282      -0.010546       0.055297      -0.000000       0.000000       0.012032      -0.000067      -0.003133      -0.012303       0.000489       0.011814             10.671443       6.468703       0.000000       0.000000       9.009674       1.168502      16.535952           0.001329
           72              C       2.476500       2.544286      19.027518       0.006662      40.001462 0.42192797E+03  0.97374505E+04                                10.040167                            6.765485       0.047220       2.026980                    0.999207      26.460274      72.698404       0.652392       0.406809      -1.082314      -0.000000       0.039026       0.012576       0.041003       0.000000      -0.000000      -0.005959       0.019648       0.037309      -0.017239       0.003606       0.013633             13.040663       4.976390       0.000000       0.000000      21.301160       0.273618      12.844440           0.014034
           73              C       2.476500       4.450762      20.519829       0.162179      33.320497 0.36870356E+03  0.82580235E+04                                 9.045806                            6.413210       0.059996       2.044459                    0.999461      24.979376      68.444600       0.653736       0.418316      -1.070761       0.000000       0.018947       0.042156       0.046219      -0.000000       0.000000       0.015439       0.015354       0.085218      -0.026242      -0.006526       0.032768             11.499854       4.492909       0.000000       0.000000      11.253101      -0.521689      18.753553           0.010328
           74              C       2.476500       4.739253      18.106120      -0.006139      39.040571 0.40350455E+03  0.92263720E+04                                 9.920603                            6.618896       0.029227       2.020925                    0.999264      26.495955      72.909872       0.657915       0.407150      -1.080039      -0.000000      -0.019022       0.031063       0.036424      -0.000000       0.000000       0.009632       0.014561       0.012960      -0.014397       0.005121       0.009277             13.564285       5.058380      -0.000000       0.000000      16.737725      -6.397638      18.896751          -0.000004
           75              C       2.476500       1.074022      18.820313       0.553284      24.384181 0.26006413E+03  0.54100753E+04                                 7.714834                            5.661370       0.020540       2.059872                    0.999640      22.360603      61.691424       0.637073       0.462162      -1.030498       0.000000      -0.042109      -0.009967       0.043273      -0.000000      -0.000000      -0.007926       0.194589      -0.063492      -0.087657      -0.020219       0.107877              9.470296       4.238947       0.000000       0.000000      16.389798       1.319992       7.782142          -0.002850
           76              C       2.476500       2.139355       2.971396      -0.094452      36.904638 0.44816824E+03  0.10590115E+05                                 9.548265                            7.019648       0.048299       1.986473                    0.999515      29.245849      83.601397       0.628674       0.412307      -1.069532       0.000000       0.020793      -0.021421       0.029853       0.000000      -0.000000       0.019771      -0.065336       0.061427      -0.042906       0.001658       0.041248             11.746066      20.660710      -0.000000       0.000000       6.781687      -2.239339       7.795802           0.004014
           77              C       2.476500       3.112579      20.323646      -0.167591      34.760731 0.45008578E+03  0.10693164E+05                                 9.294683                            7.124992       0.011661       1.972615                    0.999526      30.020777      87.279696       0.609523       0.422965      -1.058120       0.000000      -0.018096      -0.024383       0.030364       0.000000      -0.000000      -0.019382       0.071386      -0.032390      -0.042241       0.001150       0.041091             10.723772       4.616794       0.000000       0.000000      12.893699       2.199784      14.660822          -0.000476
           78              C       2.476500       5.674244      16.918002       0.552541      25.746471 0.26543289E+03  0.55512783E+04                                 8.072612                            5.738293      -0.012394       2.048835                    0.999551      22.449132      62.146234       0.629544       0.465202      -1.028580       0.000000       0.024665      -0.036549       0.044093       0.000000      -0.000000       0.029474       0.152402      -0.197323      -0.086085      -0.023004       0.109088             10.752979       4.566676      -0.000000       0.000000      12.559627      -6.287696      15.132634          -0.003202
           79              C       2.476500       5.291905      19.391227      -0.142932      35.751520 0.43031568E+03  0.10066992E+05                                 9.410489                            6.898268       0.076120       1.998585                    0.999507      29.166692      83.000330       0.631349       0.414691      -1.067828       0.000000      -0.002555      -0.020603       0.020761      -0.000000      -0.000000       0.021759       0.029446      -0.123411      -0.049666       0.014375       0.035292             11.653465       4.801667      -0.000000       0.000000      11.209916      -3.228497      18.948812           0.016606
           80              C       2.476500       3.421925      17.925368      -0.102683      34.383462 0.40936551E+03  0.95059757E+04                                 9.280075                            6.823341      -0.084381       1.952452                    0.999427      28.973556      83.510409       0.618453       0.426495      -1.055023       0.000000       0.002590       0.017513       0.017703      -0.000000      -0.000000       0.014617       0.108986      -0.017804      -0.055809      -0.001651       0.057460             11.378122       4.763993       0.000000       0.000000      17.480749      -4.201676      11.889624           0.012880
           81              C       2.476500       4.033666       0.989731       0.138001      33.327778 0.38329029E+03  0.86715624E+04                                 9.055236                            6.552120      -0.089237       1.992662                    0.998967      25.399906      70.031212       0.644569       0.420017      -1.069286      -0.000000       0.016120      -0.038359       0.041609      -0.000000      -0.000000      -0.025994      -0.036009       0.053083      -0.026851      -0.012916       0.039768             11.203312      12.060399      -0.000000       0.000000       8.103299      -5.064787      13.446236           0.002190
           82              C       2.476500       5.081620      21.890903      -0.299305      32.806055 0.44619894E+03  0.10503507E+05                                 8.828005                            6.892136      -0.080841       1.953114                    0.998215      29.874913      84.486772       0.651763       0.399218      -1.081115       0.000000      -0.054282      -0.010545       0.055296       0.000000       0.000000      -0.012032      -0.000066      -0.003133      -0.012303       0.000489       0.011814             10.671454       6.468700       0.000000       0.000000       9.009685      -1.168505      16.535976           0.001339
           83              C       2.476500      11.233786      14.036982       0.006660      40.001662 0.42193022E+03  0.97375141E+04                                10.040187                            6.765494       0.047226       2.026981                    0.999207      26.460368      72.698669       0.652393       0.406808      -1.082315      -0.000000       0.039026      -0.012577       0.041003       0.000000       0.000000       0.005959       0.019642       0.037314      -0.017236       0.003602       0.013634             13.040693       4.976398       0.000000      -0.000000      21.301218      -0.273620      12.844464           0.014023
           84              C       2.476500      13.140262      12.544671       0.162179      33.320615 0.36870492E+03  0.82580607E+04                                 9.045818                            6.413215       0.060001       2.044459                    0.999461      24.979437      68.444770       0.653737       0.418315      -1.070762       0.000000       0.018947      -0.042157       0.046219       0.000000      -0.000000      -0.015439       0.015349       0.085224      -0.026240      -0.006529       0.032770             11.499874       4.492913      -0.000000       0.000000      11.253120       0.521686      18.753588           0.010321
           85              C       2.476500      13.428753      14.958380      -0.006138      39.040673 0.40350527E+03  0.92263938E+04                                 9.920622                            6.618904       0.029220       2.020922                    0.999264      26.495991      72.910026       0.657914       0.407150      -1.080039      -0.000000      -0.019022      -0.031063       0.036424      -0.000000       0.000000      -0.009632       0.014561       0.012960      -0.014397       0.005121       0.009277             13.564317       5.058388      -0.000000      -0.000000      16.737768       6.397657      18.896794          -0.000002
           86              C       2.476500       9.763522      14.244187       0.553286      24.384254 0.26006489E+03  0.54100958E+04                                 7.714850                            5.661379       0.020539       2.059870                    0.999640      22.360647      61.691593       0.637072       0.462162      -1.030498       0.000000      -0.042109       0.009967       0.043273      -0.000000      -0.000000       0.007926       0.194591      -0.063493      -0.087658      -0.020220       0.107878              9.470319       4.238955       0.000000      -0.000000      16.389848      -1.319996       7.782155          -0.002850
           87              C       2.476500      10.828855       8.050104      -0.094453      36.904686 0.44816876E+03  0.10590132E+05                                 9.548275                            7.019653       0.048295       1.986471                    0.999515      29.245872      83.601497       0.628674       0.412307      -1.069532      -0.000000       0.020793       0.021421       0.029853      -0.000000       0.000000      -0.019771      -0.065336       0.061427      -0.042906       0.001658       0.041248             11.746081      20.660736      -0.000000      -0.000000       6.781695       2.239343       7.795811           0.004012
           88              C       2.476500      11.802079      12.740854      -0.167590      34.760815 0.45008688E+03  0.10693199E+05                                 9.294703                            7.125005       0.011653       1.972611                    0.999526      30.020822      87.279907       0.609522       0.422966      -1.058120      -0.000000      -0.018095       0.024383       0.030364       0.000000      -0.000000       0.019382       0.071387      -0.032390      -0.042242       0.001150       0.041092             10.723797       4.616802       0.000000      -0.000000      12.893733      -2.199793      14.660857          -0.000478
           89              C       2.476500      14.363744      16.146497       0.552541      25.746508 0.26543300E+03  0.55512812E+04                                 8.072620                            5.738294      -0.012393       2.048835                    0.999551      22.449135      62.146244       0.629544       0.465202      -1.028580       0.000000       0.024665       0.036549       0.044093       0.000000       0.000000      -0.029474       0.152403      -0.197324      -0.086085      -0.023004       0.109089             10.752996       4.566679      -0.000000      -0.000000      12.559645       6.287720      15.132664          -0.003202
           90              C       2.476500      13.981405      13.673273      -0.142935      35.751680 0.43031791E+03  0.10067056E+05                                 9.410502                            6.898275       0.076132       1.998588                    0.999507      29.166805      83.000671       0.631350       0.414689      -1.067829      -0.000000      -0.002554       0.020604       0.020762      -0.000000       0.000000      -0.021760       0.029437      -0.123403      -0.049664       0.014378       0.035285             11.653484       4.801672      -0.000000      -0.000000      11.209939       3.228502      18.948841           0.016586
           91              C       2.476500      12.111425      15.139132      -0.102685      34.383588 0.40936716E+03  0.95060226E+04                                 9.280086                            6.823347      -0.084378       1.952452                    0.999427      28.973647      83.510684       0.618454       0.426494      -1.055024       0.000000       0.002591      -0.017513       0.017703      -0.000000       0.000000      -0.014617       0.108981      -0.017797      -0.055808      -0.001649       0.057457             11.378139       4.763998      -0.000000      -0.000000      17.480777       4.201681      11.889641           0.012872
           92              C       2.476500      12.723166      10.031769       0.138001      33.327781 0.38329028E+03  0.86715621E+04                                 9.055237                            6.552120      -0.089236       1.992663                    0.998967      25.399899      70.031186       0.644569       0.420017      -1.069286       0.000000       0.016120       0.038360       0.041609       0.000000       0.000000       0.025994      -0.036009       0.053084      -0.026852      -0.012916       0.039768             11.203316      12.060389      -0.000000      -0.000000       8.103306       5.064797      13.446252           0.002189
           93              C       2.476500      13.771120      11.173597      -0.299304      32.806024 0.44619826E+03  0.10503491E+05                                 8.828003                            6.892132      -0.080842       1.953114                    0.998215      29.874926      84.486895       0.651763       0.399218      -1.081115       0.000000      -0.054282       0.010546       0.055297       0.000000       0.000000       0.012032      -0.000068      -0.003133      -0.012302       0.000488       0.011814             10.671452       6.468708      -0.000000      -0.000000       9.009681       1.168501      16.535967           0.001329
           94              C       7.429500      14.834714       3.015482       0.006661      40.001504 0.42192844E+03  0.97374634E+04                                10.040170                            6.765486       0.047224       2.026981                    0.999207      26.460294      72.698452       0.652392       0.406809      -1.082314      -0.000000      -0.039026      -0.012577       0.041002      -0.000000      -0.000000      -0.005959       0.019646       0.037312      -0.017238       0.003604       0.013634             13.040668       4.976391      -0.000000      -0.000000      21.301171       0.273614      12.844444           0.014027
           95              C       7.429500      12.928238       1.523171       0.162179      33.320534 0.36870395E+03  0.82580339E+04                                 9.045808                            6.413210       0.059998       2.044459                    0.999461      24.979394      68.444639       0.653737       0.418316      -1.070762      -0.000000      -0.018947      -0.042157       0.046219      -0.000000      -0.000000       0.015439       0.015353       0.085220      -0.026241      -0.006527       0.032768             11.499860       4.492910       0.000000      -0.000000      11.253104      -0.521695      18.753566           0.010325
           96              C       7.429500      12.639747       3.936880      -0.006139      39.040667 0.40350522E+03  0.92263919E+04                                 9.920619                            6.618903       0.029220       2.020922                    0.999264      26.495988      72.910007       0.657914       0.407150      -1.080039       0.000000       0.019022      -0.031063       0.036424       0.000000       0.000000       0.009632       0.014563       0.012959      -0.014398       0.005122       0.009276             13.564313       5.058387       0.000000      -0.000000      16.737762      -6.397657      18.896790          -0.000003
           97              C       7.429500      16.304978       3.222687       0.553285      24.384168 0.26006395E+03  0.54100707E+04                                 7.714830                            5.661368       0.020541       2.059872                    0.999640      22.360596      61.691395       0.637073       0.462162      -1.030498       0.000000       0.042109       0.009967       0.043272       0.000000       0.000000      -0.007926       0.194588      -0.063489      -0.087657      -0.020218       0.107875              9.470291       4.238945      -0.000000      -0.000000      16.389789       1.319989       7.782138          -0.002851
           98              C       7.429500      15.239645      19.071604      -0.094453      36.904724 0.44816916E+03  0.10590144E+05                                 9.548281                            7.019656       0.048293       1.986470                    0.999515      29.245892      83.601580       0.628674       0.412307      -1.069532      -0.000000      -0.020793       0.021421       0.029853      -0.000000       0.000000       0.019771      -0.065337       0.061427      -0.042906       0.001658       0.041249             11.746091      20.660755      -0.000000       0.000000       6.781699      -2.239346       7.795817           0.004018
           99              C       7.429500      14.266421       1.719354      -0.167591      34.760724 0.45008566E+03  0.10693161E+05                                 9.294683                            7.124992       0.011660       1.972614                    0.999526      30.020769      87.279674       0.609523       0.422965      -1.058120       0.000000       0.018096       0.024383       0.030364       0.000000      -0.000000      -0.019382       0.071386      -0.032391      -0.042241       0.001150       0.041091             10.723772       4.616794      -0.000000      -0.000000      12.893699       2.199782      14.660824          -0.000477
          100              C       7.429500      11.704756       5.124997       0.552543      25.746606 0.26543410E+03  0.55513105E+04                                 8.072643                            5.738308      -0.012393       2.048834                    0.999551      22.449188      62.146448       0.629542       0.465203      -1.028580      -0.000000      -0.024665       0.036550       0.044094       0.000000       0.000000       0.029473       0.152407      -0.197328      -0.086086      -0.023006       0.109092             10.753030       4.566691       0.000000      -0.000000      12.559685      -6.287747      15.132715          -0.003202
          101              C       7.429500      12.087095       2.651773      -0.142933      35.751598 0.43031664E+03  0.10067020E+05                                 9.410496                            6.898271       0.076121       1.998585                    0.999507      29.166750      83.000510       0.631349       0.414690      -1.067829      -0.000000       0.002555       0.020603       0.020761      -0.000000      -0.000000       0.021760       0.029444      -0.123409      -0.049666       0.014376       0.035290             11.653477       4.801670       0.000000      -0.000000      11.209928      -3.228501      18.948832           0.016596
          102              C       7.429500      13.957075       4.117632      -0.102684      34.383529 0.40936631E+03  0.95059988E+04                                 9.280083                            6.823345      -0.084382       1.952451                    0.999427      28.973600      83.510559       0.618453       0.426495      -1.055024      -0.000000      -0.002590      -0.017513       0.017703      -0.000000       0.000000       0.014618       0.108984      -0.017804      -0.055809      -0.001650       0.057459             11.378135       4.763996      -0.000000      -0.000000      17.480772      -4.201680      11.889636           0.012874
          103              C       7.429500      13.345334      21.053269       0.138002      33.327790 0.38329035E+03  0.86715644E+04                                 9.055239                            6.552121      -0.089237       1.992662                    0.998967      25.399903      70.031206       0.644569       0.420017      -1.069286       0.000000      -0.016120       0.038359       0.041609      -0.000000      -0.000000      -0.025994      -0.036008       0.053084      -0.026851      -0.012916       0.039768             11.203318      12.060398       0.000001      -0.000001       8.103304      -5.064794      13.446252           0.002190
          104              C       7.429500      12.297380       0.152097      -0.299305      32.806057 0.44619882E+03  0.10503504E+05                                 8.828006                            6.892135      -0.080841       1.953114                    0.998215      29.874909      84.486763       0.651763       0.399218      -1.081115       0.000000       0.054282       0.010545       0.055297      -0.000000      -0.000000      -0.012032      -0.000066      -0.003134      -0.012303       0.000489       0.011814             10.671457       6.468700       0.000000      -0.000001       9.009684      -1.168508      16.535985           0.001339
          105              O       4.831156       7.281801      14.999600      -0.474921      25.643498 0.39993504E+03  0.89269951E+04                                 6.844181                            6.127886       0.531660       2.237251                    0.998123      26.032194      65.894085       0.779340       0.352098      -1.144759       0.033427      -0.003393      -0.007057       0.034332      -0.007499      -0.014685       0.014045      -0.056488       0.095111      -0.047245       0.005004       0.042241              7.397168       8.164415      -1.313351      -1.984669       6.180048       1.943197       7.847042           0.120793
          106              O       3.856406       6.266867      13.342187      -0.459443      28.157543 0.41206254E+03  0.92537434E+04                                 7.341671                            6.224704       0.421149       2.209153                    0.998211      25.754681      65.093108       0.773475       0.352619      -1.145931       0.016462      -0.010430      -0.017494       0.026188       0.016678       0.031989      -0.009407       0.070000      -0.059436      -0.045091      -0.014662       0.059753              8.572718      14.531132      -0.497404       0.059850       5.155439       0.455084       6.031583           0.129831
          107              O       5.074844       1.407699       3.978100      -0.474920      25.643480 0.39993468E+03  0.89269885E+04                                 6.844198                            6.127901       0.531648       2.237248                    0.998123      26.032088      65.893901       0.779336       0.352100      -1.144757      -0.033432       0.003393      -0.007056       0.034336      -0.007498       0.014678      -0.014047      -0.056471       0.095103      -0.047233       0.004997       0.042236              7.397187       8.164436      -1.313354       1.984674       6.180062      -1.943202       7.847063           0.120787
          108              O       6.049594       2.422633       2.320687      -0.459443      28.157500 0.41206178E+03  0.92537250E+04                                 7.341681                            6.224714       0.421138       2.209150                    0.998211      25.754590      65.092942       0.773471       0.352621      -1.145929      -0.016464       0.010433      -0.017497       0.026193       0.016676      -0.031986       0.009398       0.069997      -0.059416      -0.045080      -0.014668       0.059748              8.572729      14.531147      -0.497405      -0.059849       5.155446      -0.455085       6.031593           0.129833
          109              O       9.784156      10.097199       7.043400      -0.474920      25.643452 0.39993413E+03  0.89269717E+04                                 6.844185                            6.127890       0.531654       2.237250                    0.998123      26.032112      65.893912       0.779338       0.352099      -1.144758       0.033430       0.003393       0.007057       0.034335       0.007498       0.014681       0.014046      -0.056475       0.095104      -0.047237       0.004999       0.042238              7.397173       8.164418       1.313351       1.984670       6.180051       1.943198       7.847048           0.120787
          110              O       8.809406      11.112133       8.700813      -0.459443      28.157518 0.41206212E+03  0.92537333E+04                                 7.341677                            6.224710       0.421144       2.209152                    0.998211      25.754628      65.093013       0.773473       0.352620      -1.145930       0.016464       0.010432       0.017496       0.026191      -0.016676      -0.031987      -0.009401       0.069998      -0.059422      -0.045084      -0.014666       0.059750              8.572724      14.531141       0.497405      -0.059849       5.155443       0.455084       6.031589           0.129828
          111              O       0.121844      15.971301      18.064900      -0.474922      25.643544 0.39993591E+03  0.89270194E+04                                 6.844188                            6.127892       0.531658       2.237250                    0.998123      26.032222      65.894172       0.779340       0.352098      -1.144759      -0.033426      -0.003393       0.007057       0.034331       0.007499      -0.014687      -0.014045      -0.056491       0.095113      -0.047247       0.005005       0.042242              7.397176       8.164424       1.313352      -1.984672       6.180054      -1.943199       7.847052           0.120788
          112              O       1.096594      14.956367      19.722313      -0.459445      28.157580 0.41206324E+03  0.92537628E+04                                 7.341676                            6.224709       0.421148       2.209152                    0.998211      25.754707      65.093185       0.773475       0.352619      -1.145931      -0.016461      -0.010430       0.017493       0.026187      -0.016678       0.031989       0.009408       0.070000      -0.059438      -0.045093      -0.014661       0.059753              8.572724      14.531142       0.497404       0.059849       5.155442      -0.455084       6.031588           0.129830
          113              O       5.074844      10.097199       7.043400      -0.474920      25.643463 0.39993435E+03  0.89269773E+04                                 6.844184                            6.127889       0.531658       2.237251                    0.998123      26.032131      65.893953       0.779338       0.352099      -1.144758      -0.033430       0.003393       0.007056       0.034335      -0.007498      -0.014682       0.014046      -0.056478       0.095107      -0.047239       0.005000       0.042238              7.397172       8.164417      -1.313351      -1.984670       6.180051       1.943198       7.847048           0.120787
          114              O       6.049594      11.112133       8.700813      -0.459443      28.157511 0.41206201E+03  0.92537298E+04                                 7.341674                            6.224707       0.421146       2.209152                    0.998211      25.754634      65.093015       0.773473       0.352620      -1.145930      -0.016464       0.010432       0.017496       0.026191       0.016677       0.031988      -0.009402       0.069998      -0.059425      -0.045085      -0.014665       0.059750              8.572720      14.531134      -0.497404       0.059849       5.155441       0.455084       6.031586           0.129828
          115              O       4.831156      15.971301      18.064900      -0.474921      25.643481 0.39993467E+03  0.89269862E+04                                 6.844186                            6.127891       0.531657       2.237250                    0.998123      26.032144      65.893987       0.779338       0.352099      -1.144758       0.033429      -0.003393       0.007056       0.034334      -0.007498       0.014682      -0.014046      -0.056481       0.095107      -0.047240       0.005001       0.042239              7.397174       8.164421      -1.313351       1.984671       6.180052      -1.943198       7.847049           0.120791
          116              O       3.856406      14.956367      19.722313      -0.459443      28.157524 0.41206221E+03  0.92537350E+04                                 7.341674                            6.224707       0.421146       2.209152                    0.998211      25.754649      65.093047       0.773474       0.352619      -1.145930       0.016463      -0.010431       0.017495       0.026190       0.016677      -0.031988       0.009404       0.069998      -0.059428      -0.045087      -0.014664       0.059751              8.572721      14.531136      -0.497404      -0.059849       5.155440      -0.455084       6.031586           0.129834
          117              O       0.121844       7.281801      14.999600      -0.474922      25.643541 0.39993587E+03  0.89270181E+04                                 6.844186                            6.127891       0.531660       2.237250                    0.998123      26.032227      65.894179       0.779340       0.352098      -1.144759      -0.033426      -0.003393      -0.007057       0.034331       0.007499       0.014687       0.014045      -0.056491       0.095113      -0.047248       0.005005       0.042242              7.397174       8.164422       1.313352       1.984671       6.180052       1.943198       7.847049           0.120789
          118              O       1.096594       6.266867      13.342187      -0.459444      28.157592 0.41206343E+03  0.92537682E+04                                 7.341678                            6.224710       0.421148       2.209152                    0.998211      25.754710      65.093198       0.773475       0.352619      -1.145931      -0.016461      -0.010429      -0.017493       0.026187      -0.016678      -0.031989      -0.009408       0.070000      -0.059439      -0.045093      -0.014661       0.059754              8.572727      14.531149       0.497405      -0.059849       5.155444       0.455085       6.031589           0.129827
          119              O       9.784156       1.407699       3.978100      -0.474919      25.643457 0.39993425E+03  0.89269760E+04                                 6.844192                            6.127896       0.531652       2.237249                    0.998123      26.032084      65.893872       0.779336       0.352100      -1.144757       0.033432       0.003393      -0.007056       0.034336       0.007498      -0.014679      -0.014046      -0.056472       0.095103      -0.047234       0.004998       0.042236              7.397180       8.164428       1.313352      -1.984672       6.180057      -1.943200       7.847056           0.120789
          120              O       8.809406       2.422633       2.320687      -0.459442      28.157460 0.41206108E+03  0.92537046E+04                                 7.341672                            6.224706       0.421142       2.209152                    0.998211      25.754580      65.092888       0.773472       0.352620      -1.145929       0.016464       0.010433      -0.017498       0.026194      -0.016676       0.031987       0.009399       0.069996      -0.059417      -0.045081      -0.014668       0.059748              8.572717      14.531126       0.497403       0.059850       5.155439      -0.455084       6.031585           0.129835
          121              O       7.429500       1.765706       6.039782      -0.482065      27.365701 0.40451345E+03  0.90528766E+04                                 7.177300                            6.160127       0.478301       2.221658                    0.998165      26.042401      65.957649       0.777991       0.351785      -1.145272      -0.000000       0.003008       0.020890       0.021105       0.000000       0.000000       0.014243      -0.058743      -0.165224      -0.056858      -0.001834       0.058692              8.253207       4.770387       0.000000       0.000000      12.030097       2.857434       7.959138           0.087133
          122              O       7.429500       8.381892       8.779727      -0.491982      26.364257 0.41215044E+03  0.92622383E+04                                 6.950023                            6.217184       0.564702       2.246583                    0.998217      26.154315      66.267195       0.774967       0.351692      -1.145938      -0.000000      -0.028985       0.018114       0.034180      -0.000000       0.000000       0.047453       0.014372      -0.030784      -0.053789       0.012317       0.041472              7.499480       4.873402      -0.000000       0.000000      10.365986       1.331989       7.259052           0.075136
          123              O       7.429500       8.062118       6.619513      -0.482959      27.576677 0.40718284E+03  0.91201780E+04                                 7.199655                            6.173671       0.460976       2.219564                    0.998325      25.883942      65.409171       0.779047       0.351017      -1.146831       0.000000      -0.031067      -0.009210       0.032403       0.000000      -0.000000      -0.046473       0.011443       0.071263      -0.047787      -0.006156       0.053943              8.098706       4.708512      -0.000000      -0.000000      11.018805      -2.997576       8.568801           0.067907
          124              O       7.429500       3.501868       4.745858      -0.497995      27.297848 0.41958120E+03  0.94767855E+04                                 7.170103                            6.282088       0.446226       2.207594                    0.998293      26.236866      66.766590       0.768843       0.352714      -1.144462       0.000000       0.024314       0.022640       0.033222      -0.000000      -0.000000      -0.016802       0.050291       0.114871      -0.047578       0.006000       0.041578              8.097547       5.187201       0.000000       0.000000       6.872817       1.885934      12.232622           0.065837
          125              O       2.476500       6.923794      17.061282      -0.482065      27.365698 0.40451333E+03  0.90528756E+04                                 7.177313                            6.160137       0.478293       2.221655                    0.998165      26.042343      65.957563       0.777988       0.351787      -1.145270      -0.000000      -0.003008       0.020893       0.021109      -0.000000      -0.000000      -0.014240      -0.058744      -0.165199      -0.056849      -0.001839       0.058688              8.253223       4.770395      -0.000000       0.000000      12.030120      -2.857440       7.959154           0.087140
          126              O       2.476500       0.307608      19.801227      -0.491981      26.364205 0.41214948E+03  0.92622111E+04                                 6.950014                            6.217177       0.564704       2.246584                    0.998217      26.154285      66.267098       0.774967       0.351692      -1.145938       0.000000       0.028985       0.018115       0.034180      -0.000000      -0.000000      -0.047453       0.014371      -0.030782      -0.053788       0.012316       0.041472              7.499470       4.873397       0.000000       0.000000      10.365968      -1.331987       7.259044           0.075141
          127              O       2.476500       0.627382      17.641013      -0.482959      27.576649 0.40718238E+03  0.91201654E+04                                 7.199651                            6.173668       0.460978       2.219564                    0.998325      25.883924      65.409118       0.779047       0.351018      -1.146831      -0.000000       0.031068      -0.009210       0.032404      -0.000000       0.000000       0.046472       0.011444       0.071264      -0.047787      -0.006155       0.053942              8.098701       4.708510       0.000000      -0.000000      11.018796       2.997573       8.568797           0.067908
          128              O       2.476500       5.187631      15.767358      -0.497993      27.297817 0.41958079E+03  0.94767757E+04                                 7.170110                            6.282095       0.446222       2.207594                    0.998293      26.236798      66.766461       0.768841       0.352716      -1.144461       0.000000      -0.024316       0.022641       0.033225       0.000000      -0.000000       0.016801       0.050278       0.114861      -0.047570       0.005996       0.041575              8.097553       5.187207      -0.000000       0.000000       6.872826      -1.885932      12.232626           0.065840
          129              O       2.476500      15.613294      16.003218      -0.482064      27.365683 0.40451296E+03  0.90528643E+04                                 7.177307                            6.160131       0.478300       2.221658                    0.998165      26.042346      65.957543       0.777990       0.351786      -1.145271      -0.000000      -0.003008      -0.020893       0.021108      -0.000000       0.000000       0.014241      -0.058744      -0.165203      -0.056851      -0.001838       0.058689              8.253217       4.770391      -0.000000      -0.000000      12.030112       2.857444       7.959149           0.087137
          130              O       2.476500       8.997108      13.263273      -0.491981      26.364253 0.41215035E+03  0.92622343E+04                                 6.950014                            6.217177       0.564708       2.246585                    0.998217      26.154344      66.267229       0.774968       0.351692      -1.145939       0.000000       0.028983      -0.018113       0.034178      -0.000000       0.000000       0.047458       0.014376      -0.030795      -0.053795       0.012320       0.041475              7.499470       4.873397       0.000000      -0.000000      10.365971       1.331989       7.259042           0.075136
          131              O       2.476500       9.316882      15.423487      -0.482960      27.576721 0.40718366E+03  0.91202001E+04                                 7.199657                            6.173672       0.460979       2.219564                    0.998325      25.883985      65.409274       0.779048       0.351017      -1.146832      -0.000000       0.031066       0.009209       0.032402      -0.000000      -0.000000      -0.046477       0.011449       0.071259      -0.047793      -0.006152       0.053945              8.098709       4.708514       0.000000       0.000000      11.018811      -2.997578       8.568803           0.067908
          132              O       2.476500      13.877132      17.297142      -0.497993      27.297812 0.41958060E+03  0.94767696E+04                                 7.170106                            6.282091       0.446226       2.207595                    0.998293      26.236805      66.766452       0.768842       0.352715      -1.144461       0.000000      -0.024316      -0.022641       0.033225       0.000000      -0.000000      -0.016801       0.050281       0.114863      -0.047572       0.005997       0.041575              8.097551       5.187204      -0.000000      -0.000000       6.872819       1.885938      12.232629           0.065843
          133              O       7.429500      10.455206       4.981718      -0.482066      27.365715 0.40451364E+03  0.90528806E+04                                 7.177293                            6.160121       0.478305       2.221658                    0.998165      26.042454      65.957748       0.777993       0.351784      -1.145272      -0.000000       0.003008      -0.020887       0.021103      -0.000000       0.000000      -0.014245      -0.058742      -0.165242      -0.056864      -0.001831       0.058695              8.253200       4.770383       0.000000      -0.000000      12.030088      -2.857436       7.959130           0.087137
          134              O       7.429500      17.071392       2.241773      -0.491981      26.364218 0.41214970E+03  0.92622183E+04                                 6.950022                            6.217184       0.564700       2.246583                    0.998217      26.154268      66.267086       0.774966       0.351693      -1.145938       0.000000      -0.028987      -0.018116       0.034182       0.000000       0.000000      -0.047450       0.014369      -0.030776      -0.053784       0.012314       0.041470              7.499478       4.873401      -0.000000      -0.000000      10.365982      -1.331988       7.259053           0.075142
          135              O       7.429500      16.751618       4.401987      -0.482958      27.576637 0.40718215E+03  0.91201595E+04                                 7.199653                            6.173670       0.460976       2.219564                    0.998325      25.883900      65.409070       0.779046       0.351018      -1.146831      -0.000000      -0.031069       0.009211       0.032405      -0.000000      -0.000000       0.046470       0.011440       0.071266      -0.047784      -0.006157       0.053942              8.098703       4.708511      -0.000000      -0.000000      11.018800       2.997574       8.568798           0.067907
          136              O       7.429500      12.191368       6.275642      -0.497994      27.297866 0.41958167E+03  0.94767972E+04                                 7.170099                            6.282085       0.446231       2.207596                    0.998293      26.236903      66.766653       0.768845       0.352714      -1.144463      -0.000000       0.024312      -0.022640       0.033221       0.000000      -0.000000       0.016802       0.050299       0.114877      -0.047583       0.006003       0.041580              8.097542       5.187199      -0.000000      -0.000000       6.872812      -1.885934      12.232616           0.065837

******************************************************
Auxiliary information for the entire system
The total spin magnetic moment of the unit cell is   3.647939
The total net atomic charge of the unit cell is   -0.000004
Accuracy of reproducing the electrostatic potential in the unit cell:
  The inner radius (bohr) =    5.0000
  The outer radius (bohr) =   12.0000
  Valid grid points have density less than (e/(bohr^3)) =    0.0001
  The number of valid grid points were=       436968
  The rms potential error without charges in kcal/mol is=      4.86250
  The rms potential error with partial charges in kcal/mol is=      0.43235
  The RRMSE value at monopole order=      0.08892
  The rms potential error with partial charges and cloud penetration in kcal/mol is=      0.43349
  The RRMSE value at monopole order with cloud penetration is=      0.08915
  The rms potential error with partial charges and atomic dipoles in kcal/mol is=      0.36861
  The RRMSE value at dipole order=      0.07581
  The rms potential error with partial charges, atomic dipoles and cloud penetration in kcal/mol is=      0.35168
  The RRMSE value at dipole order with cloud penetration=      0.07232

******************************************************
The electron densities and ab initio electrostatic potential were computed in VASP using the PBE functional and
projector augmented wave method. See the main text of the journal article for a description of computational details.
The atomic charges, dipoles, and quadrupoles were computed with the DDEC6 method as described in
(a) T. A. Manz and N. Gabaldon Limas, RSC Adv. 6 (2016) 47771-47801 DOI: 10.1039/c6ra04656h
(b) N. Gabaldon Limas and T. A. Manz, RSC Adv. 8 (2018) 2678-2707 DOI: 10.1039/c7ra11829e.
For each atom in the material, the electron cloud parameters were fit to the spherically averaged atom-in-material
electron density using radial positions for which this density was between 10^-4 and 10^-2 electrons per cubic bohr.
The polarizabilities, dispersion coefficients, and quantum Drude oscillator (QDO) parameters were fit using the MCLF method.
The magnetic structure of the system was optimized in VASP from the default ferromagnetic initial guess using spin polarization.
The atomic spin moments (ASMs) were computed on this optimized magnetic structure using the DDEC6 partition as inputs
to the method of T. A. Manz and D. S. Sholl, J. Chem. Theory Comput. 7 (2011) 4146-4164 DOI: 10.1021/ct200539n.
The RMSE and RRMSE were computed using a uniform grid with Ewald summation.
