# Supplementary material for: A collection of forcefield precursors for metal–organic frameworks
Source: RSC Adv. 2019 Nov 13;9(63):36492–507. doi: 10.1039/c9ra07327b (PMC9075174; doi:10.1039/c9ra07327b)
Supplement: RA-009-C9RA07327B-s4363 [file RA-009-C9RA07327B-s4363.xyz]

  300
jmolscript: load "" {1 1 1} spacegroup "x,y,z" unitcell [{     11.420400     0.000000     0.000000 }, {      0.000000    26.649600     0.000000 }, {      0.000000     0.000000    17.551100 }]
Co    10.744541    17.141822    12.913222     0.839564
Co     0.206367    16.170444     9.060931     0.840961
Co     0.675859     9.507778     4.137672     0.839535
Co    11.214033    10.479156     0.285381     0.840977
Co     0.675859     3.817022    12.913222     0.839571
Co    11.214033     2.845644     9.060931     0.840951
Co    10.744541    22.832578     4.137672     0.839566
Co     0.206367    23.803956     0.285381     0.840954
H      0.542469    -0.013325    13.961900     0.131037
H     11.199986    19.965880     7.961179     0.127467
H     10.013407    25.770163    10.555232     0.125181
H     10.045384    23.129188    13.556470     0.126126
H      8.330040    23.957990    10.627191     0.125279
H      8.360875    22.910661    11.789074     0.129154
H      4.834255    14.396114     9.775963     0.116761
H      9.888924    20.911941    11.564420     0.122124
H      8.382574    15.331515    13.533653     0.095947
H      1.681083    15.542047    14.014553     0.103674
H      9.666227    23.579566     8.610570     0.122218
H      4.009702    18.777308    11.859278     0.119099
H      4.025691    15.435448    13.963655     0.125551
H      6.924189    14.524032    10.181393     0.128070
H      6.090499    15.320855    13.714430     0.123670
H      6.031113    18.841267    12.003197     0.119792
H      8.301489    18.857257    12.052340     0.092819
H      1.724480    18.817283    11.945279     0.101788
H      6.998421    17.921856     8.003302     0.129911
H      4.868517    18.119063     8.535100     0.122266
H      2.603851    14.406774     9.614493     0.087137
H      2.579868    17.999140     8.338528     0.101584
H      9.191138    14.585326    10.119964     0.091473
H      9.229967    17.767288     8.005057     0.096727
H     10.877931     0.013325     5.186350     0.131036
H      0.220414     6.683720    16.736729     0.127470
H      1.406993     0.879437     1.779682     0.125178
H      1.375016     3.520412     4.780920     0.126125
H      3.090360     2.691610     1.851641     0.125270
H      3.059525     3.738939     3.013524     0.129157
H      6.586145    12.253486     1.000413     0.116755
H      1.531476     5.737659     2.788870     0.122127
H      3.037826    11.318085     4.758103     0.095947
H      9.739317    11.107553     5.239003     0.103675
H      1.754173     3.070034    17.386120     0.122219
H      7.410698     7.872292     3.083728     0.119102
H      7.394709    11.214152     5.188105     0.125551
H      4.496211    12.125568     1.405843     0.128064
H      5.329901    11.328745     4.938880     0.123668
H      5.389287     7.808333     3.227647     0.119795
H      3.118911     7.792343     3.276790     0.092820
H      9.695920     7.832317     3.169729     0.101790
H      4.421979     8.727744    16.778852     0.129906
H      6.551883     8.530537    17.310650     0.122259
H      8.816549    12.242826     0.838943     0.087134
H      8.840532     8.650460    17.114078     0.101578
H      2.229262    12.064274     1.344414     0.091469
H      2.190433     8.882312    16.780607     0.096724
H     10.877931    13.311475    13.961900     0.131036
H      0.220414     6.641080     7.961179     0.127468
H      1.406993    12.445363    10.555232     0.125178
H      1.375016     9.804388    13.556470     0.126124
H      3.090360    10.633190    10.627191     0.125276
H      3.059525     9.585861    11.789074     0.129155
H      6.586145     1.071314     9.775963     0.116759
H      1.531476     7.587141    11.564420     0.122126
H      3.037826     2.006715    13.533653     0.095946
H      9.739317     2.217247    14.014553     0.103675
H      1.754173    10.254766     8.610570     0.122221
H      7.410698     5.452508    11.859278     0.119099
H      7.394709     2.110648    13.963655     0.125542
H      4.496211     1.199232    10.181393     0.128068
H      5.329901     1.996055    13.714430     0.123658
H      5.389287     5.516467    12.003197     0.119796
H      3.118911     5.532457    12.052340     0.092824
H      9.695920     5.492483    11.945279     0.101792
H      4.421979     4.597056     8.003302     0.129915
H      6.551883     4.794263     8.535100     0.122266
H      8.816549     1.081974     9.614493     0.087137
H      8.840532     4.674340     8.338528     0.101587
H      2.229262     1.260526    10.119964     0.091474
H      2.190433     4.442488     8.005057     0.096730
H      0.542469    13.338125     5.186350     0.131038
H     11.199986    20.008520    16.736729     0.127466
H     10.013407    14.204237     1.779682     0.125180
H     10.045384    16.845212     4.780920     0.126124
H      8.330040    16.016410     1.851641     0.125278
H      8.360875    17.063739     3.013524     0.129156
H      4.834255    25.578286     1.000413     0.116763
H      9.888924    19.062459     2.788870     0.122125
H      8.382574    24.642885     4.758103     0.095943
H      1.681083    24.432353     5.239003     0.103672
H      9.666227    16.394834    17.386120     0.122221
H      4.009702    21.197092     3.083728     0.119097
H      4.025691    24.538952     5.188105     0.125546
H      6.924189    25.450368     1.405843     0.128067
H      6.090499    24.653545     4.938880     0.123660
H      6.031113    21.133133     3.227647     0.119792
H      8.301489    21.117143     3.276790     0.092819
H      1.724480    21.157117     3.169729     0.101788
H      6.998421    22.052544    16.778852     0.129917
H      4.868517    21.855337    17.310650     0.122269
H      2.603851    25.567626     0.838943     0.087142
H      2.579868    21.975260    17.114078     0.101591
H      9.191138    25.389074     1.344414     0.091477
H      9.229967    22.207112    16.780607     0.096734
C      0.031977    26.048652    13.452918    -0.146200
C     11.054947    26.405756    12.140096    -0.024217
C     10.640387    20.252630     9.839147    -0.019509
C      9.840959    24.300171    11.947034     0.152466
C     10.815119    20.584951     8.540365    -0.141209
C      5.156311    16.240266     9.098490     0.101905
C      6.645531    16.242398     9.059878     0.098458
C     11.003555    18.881775    10.334088     0.586698
C     10.623256    22.204447     6.615010     0.556228
C     10.269224    25.536180    11.416991    -0.192763
C     10.281786    23.956924    13.205448    -0.191457
C      8.917048    23.402346    11.164255    -0.299913
C      0.000000     1.114753    11.617073     0.588204
C      4.278082    17.095452    12.935161     0.102687
C      4.408274    15.163622     9.465308    -0.196765
C     10.027111    21.152321    10.676334    -0.188979
C     11.078930    24.823569    13.974186     0.009061
C      5.786717    17.109043    12.861446     0.108819
C      7.913195    16.091028    13.270387     0.111501
C      2.153887    16.194962    13.549449     0.103890
C      0.011420    24.459003    15.373008     0.548870
C      9.875220    22.726512     8.915959    -0.185168
C      3.556313    18.100408    12.308586    -0.191630
C     10.430251    21.843345     8.043669     0.002286
C      9.605698    22.409116    10.251598     0.145202
C      3.583722    16.138998    13.544184    -0.194693
C      7.365016    15.208927     9.732085    -0.205014
C      6.519906    16.056384    13.342346    -0.206792
C      6.481077    18.113733    12.371770    -0.198997
C      7.856093    18.113733    12.389321     0.101467
C      2.181296    18.110535    12.340178     0.100581
C      7.409556    17.210312     8.438569    -0.198142
C      4.433399    17.322240     8.735182    -0.201965
C      3.053815    15.187607     9.384573     0.112408
C      3.043537    17.258281     8.657958     0.093924
C      8.728612    15.264891     9.686452     0.109395
C      8.749168    17.117038     8.466651     0.102748
C     -0.031977     0.600948     4.677368    -0.146199
C      0.365453     0.243844     3.364546    -0.024220
C      0.780013     6.396970     1.063597    -0.019506
C      1.579441     2.349429     3.171484     0.152463
C      0.605281     6.064649    17.315915    -0.141210
C      6.264089    10.409334     0.322940     0.101902
C      4.774869    10.407202     0.284328     0.098458
C      0.416845     7.767825     1.558538     0.586694
C      0.797144     4.445153    15.390560     0.556232
C      1.151176     1.113420     2.641441    -0.192767
C      1.138614     2.692676     4.429898    -0.191456
C      2.503352     3.247254     2.388705    -0.299913
C      0.000000    25.534847     2.841523     0.588203
C      7.142318     9.554148     4.159611     0.102688
C      7.012126    11.485978     0.689758    -0.196766
C      1.393289     5.497279     1.900784    -0.188977
C      0.341470     1.826031     5.198636     0.009061
C      5.633683     9.540557     4.085896     0.108820
C      3.507205    10.558572     4.494837     0.111501
C      9.266513    10.454638     4.773899     0.103889
C     -0.011420     2.190597     6.597458     0.548868
C      1.545180     3.923088     0.140409    -0.185170
C      7.864087     8.549192     3.533036    -0.191627
C      0.990149     4.806255    16.819219     0.002285
C      1.814702     4.240484     1.476048     0.145204
C      7.836678    10.510602     4.768634    -0.194694
C      4.055384    11.440673     0.956535    -0.205015
C      4.900494    10.593216     4.566796    -0.206793
C      4.939323     8.535867     3.596220    -0.198996
C      3.564307     8.535867     3.613771     0.101467
C      9.239104     8.539065     3.564628     0.100582
C      4.010844     9.439288    17.214119    -0.198144
C      6.987001     9.327360    17.510732    -0.201966
C      8.366585    11.461993     0.609023     0.112404
C      8.376863     9.391319    17.433508     0.093921
C      2.691788    11.384709     0.910902     0.109393
C      2.671232     9.532562    17.242201     0.102746
C     -0.031977    12.723852    13.452918    -0.146198
C      0.365453    13.080956    12.140096    -0.024220
C      0.780013     6.927830     9.839147    -0.019512
C      1.579441    10.975371    11.947034     0.152463
C      0.605281     7.260151     8.540365    -0.141212
C      6.264089     2.915466     9.098490     0.101904
C      4.774869     2.917598     9.059878     0.098458
C      0.416845     5.556975    10.334088     0.586699
C      0.797144     8.879647     6.615010     0.556229
C      1.151176    12.211380    11.416991    -0.192766
C      1.138614    10.632124    13.205448    -0.191456
C      2.503352    10.077546    11.164255    -0.299913
C      0.000000    14.439553    11.617073     0.588205
C      7.142318     3.770652    12.935161     0.102689
C      7.012126     1.838822     9.465308    -0.196765
C      1.393289     7.827521    10.676334    -0.188981
C      0.341470    11.498769    13.974186     0.009061
C      5.633683     3.784243    12.861446     0.108821
C      3.507205     2.766228    13.270387     0.111504
C      9.266513     2.870162    13.549449     0.103893
C     -0.011420    11.134203    15.373008     0.548868
C      1.545180     9.401712     8.915959    -0.185168
C      7.864087     4.775608    12.308586    -0.191624
C      0.990149     8.518545     8.043669     0.002288
C      1.814702     9.084316    10.251598     0.145204
C      7.836678     2.814198    13.544184    -0.194690
C      4.055384     1.884127     9.732085    -0.205014
C      4.900494     2.731584    13.342346    -0.206787
C      4.939323     4.788933    12.371770    -0.198992
C      3.564307     4.788933    12.389321     0.101472
C      9.239104     4.785735    12.340178     0.100587
C      4.010844     3.885512     8.438569    -0.198142
C      6.987001     3.997440     8.735182    -0.201964
C      8.366585     1.862807     9.384573     0.112408
C      8.376863     3.933481     8.657958     0.093925
C      2.691788     1.940091     9.686452     0.109395
C      2.671232     3.792238     8.466651     0.102750
C      0.031977    13.925748     4.677368    -0.146198
C     11.054947    13.568644     3.364546    -0.024216
C     10.640387    19.721770     1.063597    -0.019512
C      9.840959    15.674229     3.171484     0.152465
C     10.815119    19.389449    17.315915    -0.141213
C      5.156311    23.734134     0.322940     0.101906
C      6.645531    23.732002     0.284328     0.098459
C     11.003555    21.092625     1.558538     0.586699
C     10.623256    17.769953    15.390560     0.556229
C     10.269224    14.438220     2.641441    -0.192764
C     10.281786    16.017476     4.429898    -0.191457
C      8.917048    16.572054     2.388705    -0.299914
C      0.000000    12.210047     2.841523     0.588204
C      4.278082    22.878948     4.159611     0.102686
C      4.408274    24.810778     0.689758    -0.196761
C     10.027111    18.822079     1.900784    -0.188978
C     11.078930    15.150831     5.198636     0.009061
C      5.786717    22.865357     4.085896     0.108818
C      7.913195    23.883372     4.494837     0.111501
C      2.153887    23.779438     4.773899     0.103891
C      0.011420    15.515397     6.597458     0.548869
C      9.875220    17.247888     0.140409    -0.185168
C      3.556313    21.873992     3.533036    -0.191630
C     10.430251    18.131055    16.819219     0.002286
C      9.605698    17.565284     1.476048     0.145204
C      3.583722    23.835402     4.768634    -0.194691
C      7.365016    24.765473     0.956535    -0.205009
C      6.519906    23.918016     4.566796    -0.206791
C      6.481077    21.860667     3.596220    -0.198997
C      7.856093    21.860667     3.613771     0.101467
C      2.181296    21.863865     3.564628     0.100582
C      7.409556    22.764088    17.214119    -0.198137
C      4.433399    22.652160    17.510732    -0.201962
C      3.053815    24.786793     0.609023     0.112413
C      3.043537    22.716119    17.433508     0.093929
C      8.728612    24.709509     0.910902     0.109400
C      8.749168    22.857362    17.242201     0.102752
N      1.485794    17.134893    12.924630    -0.219345
N      8.586999    17.105046    12.864956    -0.214081
N      9.444671    16.178972     9.096735    -0.223697
N      2.348034    16.173909     9.024776    -0.207022
N      9.934606     9.514707     4.149080    -0.219341
N      2.833401     9.544554     4.089406    -0.214077
N      1.975729    10.470628     0.321185    -0.223700
N      9.072366    10.475691     0.249226    -0.207025
N      9.934606     3.810093    12.924630    -0.219344
N      2.833401     3.780246    12.864956    -0.214080
N      1.975729     2.854172     9.096735    -0.223694
N      9.072366     2.849109     9.024776    -0.207019
N      1.485794    22.839507     4.149080    -0.219347
N      8.586999    22.869354     4.089406    -0.214083
N      9.444671    23.795428     0.321185    -0.223691
N      2.348034    23.800491     0.249226    -0.207016
O     11.081214     1.374586    10.448170    -0.546439
O     10.783142    21.295162     5.760271    -0.551962
O      0.206709    18.115066     9.558505    -0.565762
O     10.670080    18.588895    11.515277    -0.560404
O      0.654389     1.864140    12.377913    -0.569019
O     10.594705    23.400481     6.262232    -0.548338
O      0.078801    23.241116    15.706479    -0.548937
O      0.159886    25.350166    16.259339    -0.543765
O      0.339186    25.275014     1.672620    -0.546446
O      0.637258     5.354438    14.535821    -0.551957
O     11.213691     8.534534     0.782955    -0.565764
O      0.750320     8.060705     2.739727    -0.560399
O     10.766011    24.785460     3.602363    -0.569016
O      0.825695     3.249119    15.037782    -0.548337
O     11.341599     3.408484     6.930929    -0.548937
O     11.260514     1.299434     7.483789    -0.543767
O      0.339186    14.699386    10.448170    -0.546440
O      0.637258     7.970362     5.760271    -0.551962
O     11.213691     4.790266     9.558505    -0.565763
O      0.750320     5.264095    11.515277    -0.560409
O     10.766011    15.188940    12.377913    -0.569014
O      0.825695    10.075681     6.262232    -0.548336
O     11.341599     9.916316    15.706479    -0.548937
O     11.260514    12.025366    16.259339    -0.543765
O     11.081214    11.950214     1.672620    -0.546442
O     10.783142    18.679238    14.535821    -0.551961
O      0.206709    21.859334     0.782955    -0.565766
O     10.670080    21.385505     2.739727    -0.560402
O      0.654389    11.460660     3.602363    -0.569012
O     10.594705    16.573919    15.037782    -0.548333
O      0.078801    16.733284     6.930929    -0.548934
O      0.159886    14.624234     7.483789    -0.543763

The following XYZ coordinates are in angstroms. Other properties are in atomic units.
The sperically averaged electron density of each atom fit to a function of the form exp(a - br)
eigen_1, eigen_2 and eigen_3 are the three eigenvalues of traceless quadrupole moment tensor
  atom number  atomic symbol              X              Y              Z     net charge C6 coefficient C8 coefficient C10 coefficient fluctuating dipole atomic polarizability isotropic forcefield polarizability              a              b squared Pearson coefficient          <r^3>          <r^4>         wp_QDO          m_QDO          q_QDO       dipole_x       dipole_y       dipole_z         dipole            Qxy            Qxz            Qyz     Q(x^2-y^2)  Q(3z^2 - R^2)        eigen_1        eigen_2        eigen_3 static polarizability      alpha(xx)      alpha(xy)      alpha(xz)      alpha(yy)      alpha(yz)      alpha(zz) atomic spin moment
            1             Co      10.744541      17.141822      12.913222       0.839564     118.559574 0.22816183E+04  0.75275569E+05                                19.026372                           15.119180       1.009545       2.157911                    0.995364      48.174450     128.154680       0.494140       0.375703      -1.177706      -0.019120       0.004365       0.008028       0.021191      -0.041515       0.015227      -0.035182      -0.471172       0.213563      -0.275236       0.062262       0.212974             24.366153      29.214628      -1.725907      -0.393676      17.587525       2.812139      26.296306           2.841335
            2             Co       0.206367      16.170444       9.060931       0.840961     118.684029 0.22813191E+04  0.75233593E+05                                18.977539                           15.070237       1.004324       2.158720                    0.994990      48.058160     127.653717       0.497502       0.373324      -1.180043       0.010701      -0.001113      -0.005905       0.012273      -0.015409       0.031286      -0.024851      -0.492652       0.294344      -0.298219       0.094071       0.204148             24.353567      29.545830      -1.173670       1.903231      17.713377       2.913748      25.801494           2.850230
            3             Co       0.675859       9.507778       4.137672       0.839535     118.559304 0.22816087E+04  0.75275404E+05                                19.026677                           15.119411       1.009482       2.157886                    0.995364      48.174678     128.156689       0.494122       0.375716      -1.177692       0.019119      -0.004363       0.008029       0.021191      -0.041519      -0.015225       0.035188      -0.471175       0.213561      -0.275238       0.062259       0.212979             24.366566      29.215134      -1.725933       0.393692      17.587787      -2.812201      26.296776           2.841249
            4             Co      11.214033      10.479156       0.285381       0.840977     118.683330 0.22813041E+04  0.75232897E+05                                18.977349                           15.070095       1.004344       2.158730                    0.994989      48.057807     127.652184       0.497510       0.373319      -1.180047      -0.010698       0.001114      -0.005904       0.012270      -0.015426      -0.031281       0.024849      -0.492651       0.294334      -0.298217       0.094068       0.204149             24.353317      29.545537      -1.173650      -1.903199      17.713212      -2.913706      25.801202           2.850251
            5             Co       0.675859       3.817022      12.913222       0.839571     118.559567 0.22816177E+04  0.75275502E+05                                19.026311                           15.119130       1.009555       2.157915                    0.995364      48.174406     128.154288       0.494144       0.375701      -1.177708       0.019119       0.004365       0.008028       0.021191       0.041516      -0.015230      -0.035180      -0.471164       0.213560      -0.275232       0.062262       0.212970             24.366079      29.214525       1.725893       0.393675      17.587464       2.812094      26.296249           2.841357
            6             Co      11.214033       2.845644       9.060931       0.840951     118.684231 0.22813220E+04  0.75233770E+05                                18.977647                           15.070315       1.004308       2.158713                    0.994990      48.058301     127.654479       0.497497       0.373327      -1.180039      -0.010701      -0.001113      -0.005907       0.012273       0.015427      -0.031290      -0.024852      -0.492645       0.294328      -0.298215       0.094065       0.204149             24.353727      29.546029       1.173675      -1.903248      17.713470       2.913770      25.801682           2.850206
            7             Co      10.744541      22.832578       4.137672       0.839566     118.559649 0.22816217E+04  0.75275664E+05                                19.026313                           15.119140       1.009552       2.157914                    0.995364      48.174405     128.154307       0.494144       0.375701      -1.177708      -0.019121      -0.004365       0.008026       0.021192       0.041507       0.015233       0.035177      -0.471197       0.213610      -0.275255       0.062280       0.212975             24.366068      29.214542       1.725884      -0.393678      17.587476      -2.812113      26.296186           2.841358
            8             Co       0.206367      23.803956       0.285381       0.840954     118.684008 0.22813153E+04  0.75233502E+05                                18.977636                           15.070302       1.004310       2.158714                    0.994990      48.058247     127.654338       0.497497       0.373327      -1.180039       0.010700       0.001113      -0.005907       0.012273       0.015449       0.031292       0.024848      -0.492630       0.294318      -0.298207       0.094064       0.204143             24.353722      29.546045       1.173662       1.903242      17.713479      -2.913764      25.801643           2.850221
            9              H       0.542469      -0.013325      13.961900       0.131037       1.106416 0.82083483E+01  0.81282686E+02                                 1.780152                            1.685880      -1.188319       2.330067                    0.996015       3.533517      10.007171       0.476360       1.298461      -0.704795       0.021674       0.027110       0.025204       0.042894       0.007213       0.009415       0.005930       0.001346      -0.004768      -0.009603      -0.005639       0.015242              1.821019       1.654064       0.343338       0.236962       2.009764       0.119214       1.799229           0.000198
           10              H      11.199986      19.965880       7.961179       0.127467       1.111953 0.82558967E+01  0.81845691E+02                                 1.781519                            1.686534      -1.253546       2.296245                    0.995370       3.564565      10.090325       0.478209       1.291984      -0.705901       0.016862      -0.027680      -0.026202       0.041678      -0.005415      -0.007882       0.007936      -0.005394      -0.001761      -0.009649      -0.004774       0.014423              1.823528       1.529931      -0.253622      -0.198433       2.036081       0.191642       1.904573           0.000238
           11              H      10.013407      25.770163      10.555232       0.125181       0.990447 0.71330811E+01  0.68182747E+02                                 1.652491                            1.569978      -0.999758       2.411781                    0.998155       3.414150       9.492633       0.494502       1.295809      -0.705318      -0.004307       0.007184      -0.036048       0.037008       0.004141       0.007285      -0.000932      -0.000894       0.033080      -0.011439      -0.002301       0.013741              1.694333       1.386290      -0.001745       0.223021       1.698424      -0.194175       1.998286           0.000017
           12              H      10.045384      23.129188      13.556470       0.126126       1.086719 0.80032564E+01  0.78416394E+02                                 1.733564                            1.645658      -1.053902       2.387131                    0.997860       3.431139       9.531966       0.492632       1.268948      -0.711892      -0.003789      -0.034031       0.011592       0.036150       0.010018       0.001989      -0.001115      -0.018559      -0.006102      -0.013104      -0.001572       0.014676              1.775715       1.409903       0.223443      -0.002532       2.124195      -0.260188       1.793046           0.000106
           13              H       8.330040      23.957990      10.627191       0.125279       1.134745 0.85497135E+01  0.83556400E+02                                 1.670375                            1.607762      -0.791413       2.496816                    0.999222       3.227185       8.413085       0.552783       1.133766      -0.746324      -0.010051       0.017120      -0.016943       0.026099      -0.003178       0.002526      -0.003502       0.000242      -0.000351      -0.003715      -0.002434       0.006149              1.695814       1.677601      -0.261979       0.227881       1.767531      -0.149989       1.642308           0.000036
           14              H       8.360875      22.910661      11.789074       0.129154       1.130210 0.85230441E+01  0.83214440E+02                                 1.666218                            1.605774      -0.770228       2.508582                    0.999293       3.205181       8.346305       0.552964       1.134502      -0.746348      -0.008925      -0.014388       0.017874       0.024621       0.002493      -0.002676      -0.004256      -0.000274       0.001422      -0.004078      -0.002343       0.006421              1.690678       1.652553       0.227438      -0.265035       1.687229      -0.157353       1.732251           0.000038
           15              H       4.834255      14.396114       9.775963       0.116761       1.074329 0.79148314E+01  0.76276895E+02                                 1.631452                            1.568498      -0.870730       2.463446                    0.999187       3.248542       8.556507       0.545252       1.165621      -0.737255       0.015601      -0.027505       0.012693       0.034074      -0.000707       0.001852      -0.010842      -0.005938      -0.040915      -0.017985       0.003776       0.014209              1.632374       1.778279      -0.217924       0.115227       1.778999      -0.157617       1.339844           0.000241
           16              H       9.888924      20.911941      11.564420       0.122124       1.029878 0.74776704E+01  0.72199883E+02                                 1.685299                            1.599216      -0.975706       2.419023                    0.998473       3.434719       9.544072       0.494603       1.282564      -0.708353      -0.000489      -0.008881       0.035983       0.037066      -0.003849      -0.005227       0.000293      -0.002690       0.040226      -0.011489      -0.003193       0.014682              1.730719       1.352267      -0.007438      -0.141432       1.740153      -0.183622       2.099737           0.000033
           17              H       8.382574      15.331515      13.533653       0.095947       1.194481 0.85608218E+01  0.84539803E+02                                 1.791483                            1.658565      -0.965819       2.419864                    0.998043       3.385777       9.169481       0.514730       1.204982      -0.727673       0.026438      -0.039918       0.013648       0.049787      -0.002881       0.001095      -0.012390      -0.013574      -0.043644      -0.019168      -0.000021       0.019188              1.855827       1.999511      -0.513493       0.185220       2.042157      -0.239042       1.525814           0.000128
           18              H       1.681083      15.542047      14.014553       0.103674       1.213614 0.88585324E+01  0.88865569E+02                                 1.861082                            1.726720      -1.009403       2.404952                    0.997443       3.490248       9.752787       0.483750       1.262157      -0.714149      -0.025818      -0.033502       0.028591       0.051053       0.002747      -0.001216      -0.017761      -0.002205      -0.015206      -0.019029       0.000949       0.018081              1.930284       1.999673       0.462987      -0.314773       2.052832      -0.366176       1.738347          -0.000030
           19              H       9.666227      23.579566       8.610570       0.122218       1.154734 0.85950402E+01  0.85446066E+02                                 1.782183                            1.687492      -1.110090       2.357255                    0.997090       3.465546       9.593123       0.495901       1.242415      -0.718041      -0.001890       0.032785      -0.010527       0.034485      -0.006494      -0.000990       0.001309      -0.020906      -0.007694      -0.011066      -0.002667       0.013732              1.825160       1.407077      -0.207379      -0.001331       2.259015      -0.195511       1.809388           0.000163
           20              H       4.009702      18.777308      11.859278       0.119099       1.090468 0.80859146E+01  0.78212275E+02                                 1.636942                            1.576624      -0.907180       2.447499                    0.998792       3.247829       8.523584       0.549290       1.152812      -0.740534       0.014570       0.026391      -0.017256       0.034735      -0.000444      -0.000202      -0.015459      -0.003757      -0.031967      -0.019585       0.003450       0.016135              1.641181       1.843544       0.247169      -0.162385       1.632790      -0.201907       1.447208           0.000262
           21              H       4.025691      15.435448      13.963655       0.125551       1.039479 0.75190740E+01  0.71377531E+02                                 1.582865                            1.519066      -0.846464       2.481805                    0.999413       3.146178       8.163892       0.560646       1.150854      -0.741288       0.016206      -0.026739       0.015816       0.035040      -0.001154      -0.000850      -0.013820      -0.001438      -0.025253      -0.017177       0.003548       0.013629              1.585550       1.694689      -0.214161       0.132662       1.644505      -0.275344       1.417456           0.000304
           22              H       6.924189      14.524032      10.181393       0.128070       1.074667 0.79464496E+01  0.76607106E+02                                 1.630114                            1.571695      -0.912134       2.452777                    0.998953       3.200421       8.412901       0.545024       1.165722      -0.737729      -0.014009      -0.027892       0.018728       0.036400       0.000125       0.000125      -0.015441      -0.003422      -0.034376      -0.020113       0.004019       0.016094              1.632626       1.797586       0.266915      -0.149193       1.644506      -0.205434       1.455787           0.000188
           23              H       6.090499      15.320855      13.714430       0.123670       1.052276 0.75661278E+01  0.71775139E+02                                 1.579872                            1.510801      -0.896341       2.456368                    0.999048       3.149264       8.109474       0.570734       1.131285      -0.746145      -0.015208      -0.026253       0.015502       0.034071      -0.000456      -0.001396      -0.012577      -0.005092      -0.036393      -0.018159       0.003614       0.014545              1.588807       1.719792       0.259959      -0.142960       1.663320      -0.250625       1.383308           0.000261
           24              H       6.031113      18.841267      12.003197       0.119792       1.065097 0.78369277E+01  0.75314260E+02                                 1.621561                            1.560283      -0.840604       2.478592                    0.999367       3.221618       8.464380       0.547120       1.164909      -0.737616      -0.016128       0.025425      -0.013103       0.032837      -0.001072       0.000419      -0.012254      -0.006060      -0.030942      -0.016418       0.002020       0.014397              1.622161       1.797994      -0.222718       0.130303       1.699813      -0.181750       1.368676           0.000298
           25              H       8.301489      18.857257      12.052340       0.092819       1.134219 0.79908193E+01  0.78464501E+02                                 1.795011                            1.647520      -1.022918       2.384478                    0.997546       3.608035      10.118442       0.489692       1.273800      -0.709396       0.021387       0.036508      -0.015520       0.045067       0.000531       0.002978      -0.010385      -0.011731      -0.028900      -0.014644      -0.000435       0.015079              1.884133       2.008370       0.565138      -0.282088       2.102689      -0.320630       1.541340           0.000032
           26              H       1.724480      18.817283      11.945279       0.101788       1.181505 0.85152713E+01  0.84407268E+02                                 1.814759                            1.681698      -0.940909       2.435719                    0.998324       3.429766       9.462444       0.496130       1.245457      -0.718016      -0.022284       0.040450      -0.018143       0.049617      -0.002896      -0.002506      -0.014057      -0.016241      -0.027827      -0.017037      -0.002663       0.019700              1.888083       2.071120      -0.505528       0.336095       1.957652      -0.324953       1.635476           0.000009
           27              H       6.998421      17.921856       8.003302       0.129911       1.025627 0.74297095E+01  0.70363717E+02                                 1.575351                            1.515671      -0.857175       2.480918                    0.999326       3.116912       8.095360       0.557776       1.159497      -0.739430      -0.012141       0.026592      -0.016467       0.033552       0.000279      -0.000883      -0.014014      -0.001891      -0.025319      -0.017232       0.003245       0.013987              1.575552       1.651113      -0.213496       0.111552       1.637640      -0.279329       1.437903           0.000299
           28              H       4.868517      18.119063       8.535100       0.122266       1.066131 0.77517591E+01  0.73972671E+02                                 1.595568                            1.531021      -0.874559       2.465651                    0.999270       3.156030       8.147247       0.566033       1.133949      -0.745811       0.015715       0.029584      -0.004970       0.033866       0.000297       0.002148      -0.007074      -0.008549      -0.047130      -0.017624       0.003796       0.013828              1.601946       1.727552       0.294082      -0.095344       1.760528      -0.162157       1.317759           0.000307
           29              H       2.603851      14.406774       9.614493       0.087137       1.163873 0.81104010E+01  0.79740173E+02                                 1.810940                            1.647439      -0.995812       2.394428                    0.997676       3.592274      10.000621       0.496436       1.254895      -0.713793      -0.022867      -0.035923       0.005900       0.042990       0.002366       0.005002      -0.005521      -0.013925      -0.038132      -0.015747       0.001183       0.014564              1.912145       2.028308       0.600888      -0.218076       2.221614      -0.266116       1.486514           0.000311
           30              H       2.579868      17.999140       8.338528       0.101584       1.180668 0.84281846E+01  0.82719750E+02                                 1.763500                            1.635922      -0.901541       2.453291                    0.998746       3.319105       8.895830       0.524093       1.190755      -0.731478      -0.025709       0.039620      -0.020781       0.051600      -0.001182       0.006080      -0.013918      -0.013935      -0.043980      -0.021516       0.001031       0.020485              1.821944       1.972442      -0.476085       0.203885       1.977053      -0.273770       1.516336          -0.000070
           31              H       9.191138      14.585326      10.119964       0.091473       1.216170 0.89058502E+01  0.89334040E+02                                 1.853714                            1.721760      -0.960734       2.420237                    0.997879       3.515493       9.778129       0.489174       1.248249      -0.717134       0.021931      -0.035486       0.020672       0.046557      -0.003139      -0.001907      -0.014457      -0.012315      -0.024289      -0.016752      -0.001578       0.018331              1.924930       2.106892      -0.493154       0.380795       1.944628      -0.362437       1.723270           0.000105
           32              H       9.229967      17.767288       8.005057       0.096727       1.162272 0.83958946E+01  0.83437775E+02                                 1.830242                            1.695313      -1.007657       2.398998                    0.997394       3.568389      10.055772       0.480116       1.283702      -0.708277       0.023253       0.032684      -0.025670       0.047622       0.002822      -0.000487      -0.017806      -0.002541      -0.017233      -0.019364       0.001292       0.018072              1.910030       2.003504       0.466598      -0.336029       1.987278      -0.332279       1.739307          -0.000045
           33              H      10.877931       0.013325       5.186350       0.131036       1.106411 0.82082988E+01  0.81282099E+02                                 1.780150                            1.685878      -1.188312       2.330072                    0.996015       3.533507      10.007147       0.476358       1.298466      -0.704794      -0.021674      -0.027110       0.025204       0.042895       0.007213      -0.009415      -0.005930       0.001346      -0.004768      -0.009604      -0.005639       0.015242              1.821017       1.654062       0.343338      -0.236962       2.009761      -0.119214       1.799227           0.000198
           34              H       0.220414       6.683720      16.736729       0.127470       1.111950 0.82558807E+01  0.81845547E+02                                 1.781521                            1.686535      -1.253544       2.296246                    0.995370       3.564568      10.090356       0.478207       1.291989      -0.705899      -0.016862       0.027680      -0.026202       0.041678      -0.005415       0.007882      -0.007936      -0.005394      -0.001761      -0.009649      -0.004774       0.014423              1.823530       1.529933      -0.253622       0.198433       2.036083      -0.191641       1.904574           0.000229
           35              H       1.406993       0.879437       1.779682       0.125178       0.990453 0.71331429E+01  0.68183520E+02                                 1.652501                            1.569987      -0.999762       2.411777                    0.998155       3.414171       9.492720       0.494498       1.295814      -0.705317       0.004307      -0.007184      -0.036047       0.037008       0.004141      -0.007285       0.000932      -0.000894       0.033080      -0.011439      -0.002301       0.013740              1.694343       1.386298      -0.001744      -0.223023       1.698436       0.194176       1.998297           0.000017
           36              H       1.375016       3.520412       4.780920       0.126125       1.086720 0.80032625E+01  0.78416457E+02                                 1.733564                            1.645658      -1.053903       2.387130                    0.997860       3.431140       9.531965       0.492632       1.268947      -0.711892       0.003789       0.034031       0.011593       0.036150       0.010018      -0.001989       0.001115      -0.018559      -0.006102      -0.013103      -0.001572       0.014675              1.775715       1.409903       0.223443       0.002532       2.124194       0.260188       1.793047           0.000095
           37              H       3.090360       2.691610       1.851641       0.125270       1.134815 0.85504347E+01  0.83565762E+02                                 1.670498                            1.607874      -0.791433       2.496806                    0.999222       3.227281       8.413633       0.552737       1.133828      -0.746308       0.010050      -0.017120      -0.016943       0.026099      -0.003178      -0.002525       0.003502       0.000239      -0.000348      -0.003715      -0.002434       0.006149              1.695941       1.677728      -0.262011      -0.227908       1.767668       0.150004       1.642428           0.000027
           38              H       3.059525       3.738939       3.013524       0.129157       1.130222 0.85231851E+01  0.83216419E+02                                 1.666255                            1.605807      -0.770215       2.508589                    0.999293       3.205198       8.346464       0.552946       1.134531      -0.746342       0.008925       0.014388       0.017875       0.024621       0.002493       0.002677       0.004256      -0.000275       0.001424      -0.004078      -0.002344       0.006422              1.690716       1.652587       0.227447       0.265045       1.687269       0.157362       1.732293           0.000019
           39              H       6.586145      12.253486       1.000413       0.116755       1.074337 0.79149149E+01  0.76277999E+02                                 1.631471                            1.568515      -0.870737       2.463443                    0.999187       3.248560       8.556607       0.545244       1.165634      -0.737252      -0.015601       0.027505       0.012693       0.034074      -0.000707      -0.001851       0.010842      -0.005938      -0.040915      -0.017985       0.003776       0.014208              1.632393       1.778303      -0.217928      -0.115229       1.779020       0.157620       1.339857           0.000248
           40              H       1.531476       5.737659       2.788870       0.122127       1.029878 0.74776782E+01  0.72199982E+02                                 1.685299                            1.599216      -0.975709       2.419022                    0.998473       3.434721       9.544081       0.494603       1.282564      -0.708353       0.000489       0.008881       0.035983       0.037066      -0.003849       0.005227      -0.000294      -0.002689       0.040226      -0.011488      -0.003194       0.014682              1.730719       1.352268      -0.007438       0.141432       1.740154       0.183622       2.099737           0.000022
           41              H       3.037826      11.318085       4.758103       0.095947       1.194489 0.85609039E+01  0.84540881E+02                                 1.791497                            1.658577      -0.965827       2.419860                    0.998043       3.385795       9.169567       0.514726       1.204988      -0.727671      -0.026438       0.039918       0.013648       0.049786      -0.002881      -0.001095       0.012390      -0.013573      -0.043644      -0.019168      -0.000020       0.019188              1.855842       1.999529      -0.513499      -0.185223       2.042173       0.239045       1.525825           0.000127
           42              H       9.739317      11.107553       5.239003       0.103675       1.213619 0.88585762E+01  0.88866075E+02                                 1.861082                            1.726721      -1.009407       2.404949                    0.997443       3.490255       9.752795       0.483752       1.262152      -0.714150       0.025818       0.033502       0.028590       0.051053       0.002747       0.001216       0.017761      -0.002205      -0.015206      -0.019030       0.000949       0.018080              1.930284       1.999674       0.462987       0.314773       2.052832       0.366176       1.738347          -0.000038
           43              H       1.754173       3.070034      17.386120       0.122219       1.154736 0.85950795E+01  0.85446671E+02                                 1.782195                            1.687503      -1.110092       2.357253                    0.997090       3.465565       9.593230       0.495895       1.242427      -0.718039       0.001891      -0.032785      -0.010526       0.034485      -0.006494       0.000990      -0.001309      -0.020906      -0.007694      -0.011066      -0.002667       0.013732              1.825172       1.407086      -0.207380       0.001333       2.259029       0.195511       1.809402           0.000158
           44              H       7.410698       7.872292       3.083728       0.119102       1.090481 0.80860466E+01  0.78214022E+02                                 1.636969                            1.576649      -0.907180       2.447499                    0.998792       3.247848       8.523713       0.549279       1.152829      -0.740530      -0.014570      -0.026390      -0.017256       0.034734      -0.000444       0.000202       0.015458      -0.003756      -0.031966      -0.019584       0.003450       0.016134              1.641207       1.843576       0.247175       0.162389       1.632816       0.201913       1.447229           0.000244
           45              H       7.394709      11.214152       5.188105       0.125551       1.039483 0.75191055E+01  0.71377869E+02                                 1.582865                            1.519066      -0.846471       2.481800                    0.999413       3.146185       8.163899       0.560648       1.150849      -0.741289      -0.016206       0.026739       0.015816       0.035039      -0.001154       0.000850       0.013820      -0.001438      -0.025252      -0.017177       0.003548       0.013629              1.585550       1.694690      -0.214161      -0.132662       1.644504       0.275344       1.417455           0.000296
           46              H       4.496211      12.125568       1.405843       0.128064       1.074693 0.79467124E+01  0.76610508E+02                                 1.630164                            1.571742      -0.912140       2.452774                    0.998953       3.200461       8.413138       0.545003       1.165752      -0.737722       0.014010       0.027892       0.018728       0.036400       0.000125      -0.000125       0.015441      -0.003421      -0.034374      -0.020113       0.004020       0.016093              1.632677       1.797647       0.266928       0.149200       1.644557       0.205444       1.455829           0.000202
           47              H       5.329901      11.328745       4.938880       0.123668       1.052289 0.75662558E+01  0.71776716E+02                                 1.579892                            1.510818      -0.896351       2.456363                    0.999048       3.149287       8.109576       0.570727       1.131292      -0.746143       0.015209       0.026253       0.015502       0.034071      -0.000457       0.001395       0.012577      -0.005091      -0.036393      -0.018159       0.003615       0.014544              1.588826       1.719815       0.259964       0.142963       1.663340       0.250630       1.383324           0.000260
           48              H       5.389287       7.808333       3.227647       0.119795       1.065094 0.78369039E+01  0.75314019E+02                                 1.621562                            1.560283      -0.840602       2.478593                    0.999367       3.221618       8.464396       0.547118       1.164914      -0.737615       0.016128      -0.025425      -0.013104       0.032837      -0.001072      -0.000419       0.012254      -0.006060      -0.030941      -0.016417       0.002020       0.014397              1.622162       1.797996      -0.222718      -0.130304       1.699814       0.181750       1.368676           0.000283
           49              H       3.118911       7.792343       3.276790       0.092820       1.134224 0.79908558E+01  0.78464931E+02                                 1.795013                            1.647522      -1.022922       2.384475                    0.997546       3.608042      10.118459       0.489693       1.273797      -0.709397      -0.021387      -0.036507      -0.015520       0.045067       0.000531      -0.002978       0.010385      -0.011730      -0.028900      -0.014644      -0.000435       0.015079              1.884135       2.008373       0.565139       0.282088       2.102692       0.320631       1.541341           0.000022
           50              H       9.695920       7.832317       3.169729       0.101790       1.181510 0.85153174E+01  0.84407960E+02                                 1.814775                            1.681712      -0.940908       2.435719                    0.998324       3.429777       9.462532       0.496124       1.245470      -0.718013       0.022284      -0.040449      -0.018143       0.049617      -0.002896       0.002506       0.014056      -0.016240      -0.027826      -0.017037      -0.002663       0.019700              1.888100       2.071141      -0.505535      -0.336100       1.957669       0.324957       1.635489          -0.000006
           51              H       4.421979       8.727744      16.778852       0.129906       1.025631 0.74297515E+01  0.70364237E+02                                 1.575359                            1.515678      -0.857181       2.480915                    0.999326       3.116921       8.095399       0.557773       1.159501      -0.739429       0.012141      -0.026592      -0.016467       0.033552       0.000279       0.000883       0.014014      -0.001891      -0.025319      -0.017232       0.003245       0.013987              1.575560       1.651122      -0.213498      -0.111553       1.637648       0.279331       1.437910           0.000282
           52              H       6.551883       8.530537      17.310650       0.122259       1.066151 0.77519584E+01  0.73975193E+02                                 1.595604                            1.531054      -0.874570       2.465646                    0.999269       3.156061       8.147413       0.566019       1.133968      -0.745807      -0.015716      -0.029584      -0.004970       0.033866       0.000297      -0.002148       0.007074      -0.008548      -0.047129      -0.017624       0.003796       0.013828              1.601983       1.727595       0.294093       0.095347       1.760569       0.162163       1.317785           0.000289
           53              H       8.816549      12.242826       0.838943       0.087134       1.163877 0.81104275E+01  0.79740495E+02                                 1.810944                            1.647442      -0.995811       2.394428                    0.997676       3.592281      10.000643       0.496436       1.254896      -0.713793       0.022867       0.035923       0.005900       0.042990       0.002366      -0.005002       0.005521      -0.013926      -0.038132      -0.015747       0.001183       0.014564              1.912149       2.028312       0.600889       0.218076       2.221618       0.266117       1.486516           0.000313
           54              H       8.840532       8.650460      17.114078       0.101578       1.180683 0.84283270E+01  0.82721631E+02                                 1.763529                            1.635946      -0.901550       2.453286                    0.998746       3.319134       8.895981       0.524083       1.190770      -0.731474       0.025709      -0.039620      -0.020781       0.051600      -0.001182      -0.006080       0.013918      -0.013934      -0.043980      -0.021516       0.001031       0.020485              1.821975       1.972478      -0.476098      -0.203890       1.977087       0.273777       1.516358          -0.000088
           55              H       2.229262      12.064274       1.344414       0.091469       1.216185 0.89059999E+01  0.89336097E+02                                 1.853747                            1.721788      -0.960740       2.420233                    0.997879       3.515525       9.778313       0.489163       1.248268      -0.717130      -0.021931       0.035486       0.020672       0.046557      -0.003139       0.001907       0.014457      -0.012314      -0.024289      -0.016752      -0.001578       0.018330              1.924966       2.106934      -0.493168      -0.380806       1.944663       0.362446       1.723299           0.000114
           56              H       2.190433       8.882312      16.780607       0.096724       1.162277 0.83959380E+01  0.83438315E+02                                 1.830248                            1.695318      -1.007659       2.398996                    0.997394       3.568399      10.055807       0.480115       1.283702      -0.708277      -0.023252      -0.032684      -0.025670       0.047622       0.002822       0.000487       0.017806      -0.002541      -0.017233      -0.019364       0.001292       0.018071              1.910036       2.003511       0.466600       0.336031       1.987284       0.332280       1.739312          -0.000053
           57              H      10.877931      13.311475      13.961900       0.131036       1.106412 0.82083020E+01  0.81282035E+02                                 1.780141                            1.685870      -1.188314       2.330070                    0.996015       3.533499      10.007077       0.476364       1.298453      -0.704797      -0.021674       0.027110       0.025204       0.042895      -0.007213      -0.009415       0.005930       0.001346      -0.004768      -0.009603      -0.005639       0.015242              1.821008       1.654055      -0.343336      -0.236961       2.009751       0.119214       1.799218           0.000188
           58              H       0.220414       6.641080       7.961179       0.127468       1.111960 0.82559667E+01  0.81846617E+02                                 1.781531                            1.686544      -1.253556       2.296240                    0.995370       3.564587      10.090425       0.478205       1.291989      -0.705899      -0.016862      -0.027680      -0.026201       0.041678       0.005415       0.007882       0.007936      -0.005394      -0.001762      -0.009649      -0.004774       0.014423              1.823540       1.529940       0.253624       0.198434       2.036095       0.191642       1.904586           0.000227
           59              H       1.406993      12.445363      10.555232       0.125178       0.990449 0.71330952E+01  0.68182932E+02                                 1.652494                            1.569981      -0.999759       2.411780                    0.998155       3.414156       9.492661       0.494500       1.295813      -0.705317       0.004307       0.007184      -0.036048       0.037008      -0.004141      -0.007285      -0.000932      -0.000894       0.033080      -0.011439      -0.002301       0.013741              1.694337       1.386293       0.001745      -0.223022       1.698429      -0.194175       1.998290           0.000007
           60              H       1.375016       9.804388      13.556470       0.126124       1.086717 0.80032266E+01  0.78416002E+02                                 1.733560                            1.645654      -1.053900       2.387133                    0.997860       3.431129       9.531922       0.492633       1.268946      -0.711892       0.003789      -0.034031       0.011593       0.036151      -0.010018      -0.001989      -0.001115      -0.018559      -0.006102      -0.013103      -0.001572       0.014675              1.775710       1.409900      -0.223442       0.002533       2.124190      -0.260187       1.793042           0.000090
           61              H       3.090360      10.633190      10.627191       0.125276       1.134749 0.85497572E+01  0.83556940E+02                                 1.670381                            1.607768      -0.791416       2.496815                    0.999222       3.227190       8.413106       0.552781       1.133768      -0.746323       0.010051       0.017120      -0.016943       0.026099       0.003178      -0.002525      -0.003502       0.000242      -0.000350      -0.003715      -0.002434       0.006149              1.695820       1.677608       0.261980      -0.227882       1.767537      -0.149988       1.642313          -0.000003
           62              H       3.059525       9.585861      11.789074       0.129155       1.130195 0.85228910E+01  0.83212487E+02                                 1.666195                            1.605753      -0.770223       2.508585                    0.999293       3.205160       8.346200       0.552971       1.134493      -0.746351       0.008925      -0.014388       0.017875       0.024621      -0.002493       0.002677      -0.004256      -0.000274       0.001423      -0.004078      -0.002343       0.006421              1.690654       1.652530      -0.227433       0.265030       1.687206      -0.157351       1.732228          -0.000004
           63              H       6.586145       1.071314       9.775963       0.116759       1.074334 0.79148917E+01  0.76277702E+02                                 1.631466                            1.568511      -0.870732       2.463446                    0.999187       3.248554       8.556581       0.545246       1.165631      -0.737253      -0.015601      -0.027505       0.012693       0.034074       0.000707      -0.001851      -0.010842      -0.005938      -0.040915      -0.017985       0.003776       0.014208              1.632388       1.778296       0.217927      -0.115228       1.779014      -0.157619       1.339854           0.000257
           64              H       1.531476       7.587141      11.564420       0.122126       1.029878 0.74776778E+01  0.72199989E+02                                 1.685301                            1.599218      -0.975706       2.419024                    0.998473       3.434721       9.544087       0.494602       1.282566      -0.708353       0.000488      -0.008880       0.035983       0.037066       0.003850       0.005227       0.000294      -0.002690       0.040226      -0.011489      -0.003193       0.014682              1.730721       1.352269       0.007438       0.141432       1.740155      -0.183622       2.099740           0.000019
           65              H       3.037826       2.006715      13.533653       0.095946       1.194490 0.85609139E+01  0.84541099E+02                                 1.791507                            1.658585      -0.965825       2.419862                    0.998043       3.385799       9.169618       0.514721       1.204999      -0.727669      -0.026438      -0.039918       0.013648       0.049787       0.002881      -0.001095      -0.012390      -0.013573      -0.043643      -0.019167      -0.000021       0.019188              1.855853       1.999542       0.513504      -0.185224       2.042184      -0.239046       1.525832           0.000139
           66              H       9.739317       2.217247      14.014553       0.103675       1.213616 0.88585558E+01  0.88865971E+02                                 1.861093                            1.726730      -1.009401       2.404953                    0.997443       3.490259       9.752866       0.483745       1.262168      -0.714146       0.025818      -0.033502       0.028591       0.051053      -0.002747       0.001216      -0.017761      -0.002206      -0.015206      -0.019029       0.000949       0.018080              1.930296       1.999688      -0.462991       0.314776       2.052843      -0.366179       1.738356          -0.000025
           67              H       1.754173      10.254766       8.610570       0.122221       1.154739 0.85950898E+01  0.85446730E+02                                 1.782191                            1.687499      -1.110096       2.357251                    0.997090       3.465558       9.593183       0.495899       1.242419      -0.718040       0.001890       0.032785      -0.010526       0.034485       0.006494       0.000990       0.001309      -0.020906      -0.007696      -0.011065      -0.002667       0.013733              1.825169       1.407083       0.207380       0.001332       2.259026      -0.195512       1.809397           0.000145
           68              H       7.410698       5.452508      11.859278       0.119099       1.090489 0.80861275E+01  0.78215020E+02                                 1.636980                            1.576659      -0.907183       2.447498                    0.998792       3.247858       8.523758       0.549276       1.152832      -0.740529      -0.014570       0.026391      -0.017256       0.034735       0.000444       0.000202      -0.015458      -0.003756      -0.031966      -0.019584       0.003450       0.016134              1.641219       1.843590      -0.247178       0.162391       1.632828      -0.201915       1.447239           0.000229
           69              H       7.394709       2.110648      13.963655       0.125542       1.039514 0.75194262E+01  0.71382024E+02                                 1.582935                            1.519129      -0.846480       2.481798                    0.999413       3.146241       8.164238       0.560617       1.150895      -0.741278      -0.016206      -0.026739       0.015816       0.035040       0.001154       0.000851      -0.013820      -0.001438      -0.025255      -0.017178       0.003549       0.013629              1.585620       1.694770       0.214176      -0.132671       1.644578      -0.275363       1.417513           0.000316
           70              H       4.496211       1.199232      10.181393       0.128068       1.074679 0.79465742E+01  0.76608707E+02                                 1.630136                            1.571716      -0.912138       2.452775                    0.998953       3.200441       8.413011       0.545015       1.165734      -0.737726       0.014009      -0.027892       0.018727       0.036400      -0.000125      -0.000125      -0.015441      -0.003422      -0.034375      -0.020113       0.004019       0.016094              1.632649       1.797613      -0.266920       0.149196       1.644528      -0.205438       1.455806           0.000215
           71              H       5.329901       1.996055      13.714430       0.123658       1.052323 0.75665811E+01  0.71780824E+02                                 1.579953                            1.510873      -0.896365       2.456357                    0.999048       3.149338       8.109857       0.570702       1.131326      -0.746135       0.015209      -0.026253       0.015502       0.034071       0.000456       0.001395      -0.012576      -0.005090      -0.036393      -0.018159       0.003615       0.014544              1.588889       1.719888      -0.259981       0.142972       1.663406      -0.250646       1.383372           0.000277
           72              H       5.389287       5.516467      12.003197       0.119796       1.065098 0.78369347E+01  0.75314420E+02                                 1.621569                            1.560289      -0.840598       2.478596                    0.999367       3.221619       8.464416       0.547115       1.164918      -0.737614       0.016128       0.025425      -0.013103       0.032837       0.001072      -0.000419      -0.012254      -0.006060      -0.030941      -0.016417       0.002020       0.014397              1.622168       1.798003       0.222720      -0.130305       1.699821      -0.181752       1.368681           0.000274
           73              H       3.118911       5.532457      12.052340       0.092824       1.134217 0.79907958E+01  0.78464203E+02                                 1.795006                            1.647516      -1.022916       2.384479                    0.997546       3.608027      10.118411       0.489693       1.273798      -0.709397      -0.021387       0.036508      -0.015520       0.045067      -0.000531      -0.002977      -0.010385      -0.011731      -0.028900      -0.014643      -0.000436       0.015079              1.884128       2.008364      -0.565136       0.282087       2.102684      -0.320630       1.541336           0.000020
           74              H       9.695920       5.492483      11.945279       0.101792       1.181503 0.85152611E+01  0.84407265E+02                                 1.814769                            1.681706      -0.940903       2.435723                    0.998324       3.429766       9.462495       0.496124       1.245471      -0.718013       0.022284       0.040450      -0.018143       0.049618       0.002897       0.002506      -0.014056      -0.016240      -0.027826      -0.017037      -0.002663       0.019700              1.888093       2.071133       0.505533      -0.336098       1.957663      -0.324956       1.635484          -0.000014
           75              H       4.421979       4.597056       8.003302       0.129915       1.025620 0.74296559E+01  0.70363110E+02                                 1.575347                            1.515668      -0.857168       2.480922                    0.999326       3.116904       8.095344       0.557775       1.159499      -0.739429       0.012141       0.026592      -0.016467       0.033552      -0.000279       0.000882      -0.014014      -0.001891      -0.025319      -0.017232       0.003245       0.013987              1.575548       1.651108       0.213494      -0.111551       1.637634      -0.279327       1.437900           0.000282
           76              H       6.551883       4.794263       8.535100       0.122266       1.066142 0.77518746E+01  0.73974165E+02                                 1.595591                            1.531042      -0.874563       2.465650                    0.999270       3.156047       8.147354       0.566023       1.133963      -0.745808      -0.015715       0.029584      -0.004970       0.033866      -0.000297      -0.002148      -0.007074      -0.008548      -0.047129      -0.017624       0.003796       0.013828              1.601970       1.727579      -0.294088       0.095346       1.760553      -0.162160       1.317776           0.000282
           77              H       8.816549       1.081974       9.614493       0.087137       1.163872 0.81103860E+01  0.79739990E+02                                 1.810939                            1.647438      -0.995808       2.394430                    0.997676       3.592271      10.000611       0.496437       1.254896      -0.713793       0.022867      -0.035923       0.005900       0.042990      -0.002365      -0.005002      -0.005521      -0.013925      -0.038132      -0.015747       0.001183       0.014564              1.912143       2.028306      -0.600887       0.218075       2.221611      -0.266116       1.486513           0.000318
           78              H       8.840532       4.674340       8.338528       0.101587       1.180666 0.84281704E+01  0.82719665E+02                                 1.763506                            1.635927      -0.901538       2.453293                    0.998746       3.319105       8.895864       0.524089       1.190764      -0.731475       0.025709       0.039620      -0.020781       0.051600       0.001182      -0.006080      -0.013918      -0.013934      -0.043980      -0.021516       0.001031       0.020485              1.821950       1.972450       0.476088      -0.203886       1.977060      -0.273771       1.516341          -0.000090
           79              H       2.229262       1.260526      10.119964       0.091474       1.216167 0.89058190E+01  0.89333635E+02                                 1.853709                            1.721756      -0.960732       2.420238                    0.997879       3.515489       9.778108       0.489175       1.248247      -0.717134      -0.021931      -0.035486       0.020672       0.046557       0.003139       0.001907      -0.014457      -0.012315      -0.024290      -0.016752      -0.001578       0.018331              1.924924       2.106886       0.493152      -0.380793       1.944621      -0.362435       1.723266           0.000124
           80              H       2.190433       4.442488       8.005057       0.096730       1.162270 0.83958787E+01  0.83437598E+02                                 1.830242                            1.695313      -1.007656       2.398999                    0.997394       3.568388      10.055776       0.480116       1.283703      -0.708277      -0.023253       0.032684      -0.025670       0.047622      -0.002822       0.000487      -0.017806      -0.002541      -0.017233      -0.019364       0.001292       0.018071              1.910029       2.003504      -0.466598       0.336029       1.987277      -0.332279       1.739307          -0.000053
           81              H       0.542469      13.338125       5.186350       0.131038       1.106416 0.82083408E+01  0.81282563E+02                                 1.780149                            1.685877      -1.188320       2.330067                    0.996015       3.533511      10.007139       0.476361       1.298458      -0.704796       0.021674      -0.027110       0.025204       0.042895      -0.007213       0.009414      -0.005931       0.001346      -0.004768      -0.009603      -0.005639       0.015242              1.821016       1.654061      -0.343338       0.236962       2.009760      -0.119214       1.799226           0.000189
           82              H      11.199986      20.008520      16.736729       0.127466       1.111961 0.82559759E+01  0.81846735E+02                                 1.781533                            1.686546      -1.253554       2.296240                    0.995370       3.564590      10.090437       0.478205       1.291990      -0.705899       0.016863       0.027680      -0.026202       0.041678       0.005415      -0.007882      -0.007936      -0.005394      -0.001761      -0.009649      -0.004774       0.014423              1.823542       1.529942       0.253624      -0.198434       2.036098      -0.191642       1.904588           0.000240
           83              H      10.013407      14.204237       1.779682       0.125180       0.990444 0.71330549E+01  0.68182454E+02                                 1.652490                            1.569977      -0.999755       2.411782                    0.998155       3.414146       9.492628       0.494500       1.295813      -0.705317      -0.004307      -0.007185      -0.036048       0.037008      -0.004141       0.007285       0.000932      -0.000894       0.033080      -0.011439      -0.002301       0.013740              1.694332       1.386289       0.001745       0.223021       1.698424       0.194174       1.998283           0.000011
           84              H      10.045384      16.845212       4.780920       0.126124       1.086717 0.80032327E+01  0.78416072E+02                                 1.733559                            1.645654      -1.053902       2.387131                    0.997860       3.431131       9.531926       0.492633       1.268945      -0.711892      -0.003789       0.034031       0.011593       0.036151      -0.010018       0.001989       0.001115      -0.018559      -0.006102      -0.013104      -0.001572       0.014676              1.775710       1.409900      -0.223442      -0.002532       2.124190       0.260187       1.793041           0.000102
           85              H       8.330040      16.016410       1.851641       0.125278       1.134765 0.85499333E+01  0.83559337E+02                                 1.670420                            1.607803      -0.791410       2.496818                    0.999222       3.227210       8.413273       0.552764       1.133795      -0.746317      -0.010051      -0.017120      -0.016943       0.026099       0.003179       0.002526       0.003502       0.000241      -0.000349      -0.003715      -0.002434       0.006149              1.695860       1.677648       0.261991       0.227891       1.767582       0.149994       1.642352           0.000024
           86              H       8.360875      17.063739       3.013524       0.129156       1.130212 0.85230791E+01  0.83214990E+02                                 1.666233                            1.605787      -0.770223       2.508585                    0.999293       3.205183       8.346361       0.552956       1.134516      -0.746345      -0.008925       0.014388       0.017875       0.024621      -0.002493      -0.002677       0.004256      -0.000275       0.001423      -0.004078      -0.002344       0.006422              1.690693       1.652567      -0.227442      -0.265039       1.687245       0.157356       1.732268           0.000029
           87              H       4.834255      25.578286       1.000413       0.116763       1.074339 0.79149625E+01  0.76278787E+02                                 1.631493                            1.568535      -0.870723       2.463451                    0.999187       3.248574       8.556741       0.545231       1.165657      -0.737247       0.015601       0.027505       0.012693       0.034074       0.000707       0.001851       0.010842      -0.005937      -0.040914      -0.017984       0.003776       0.014208              1.632415       1.778330       0.217932       0.115231       1.779044       0.157623       1.339872           0.000258
           88              H       9.888924      19.062459       2.788870       0.122125       1.029871 0.74776156E+01  0.72199243E+02                                 1.685295                            1.599212      -0.975699       2.419028                    0.998473       3.434707       9.544040       0.494602       1.282568      -0.708353      -0.000489       0.008881       0.035984       0.037067       0.003849      -0.005227      -0.000293      -0.002690       0.040226      -0.011489      -0.003194       0.014682              1.730715       1.352265       0.007438      -0.141431       1.740149       0.183621       2.099730           0.000032
           89              H       8.382574      24.642885       4.758103       0.095943       1.194489 0.85609092E+01  0.84541037E+02                                 1.791507                            1.658585      -0.965825       2.419861                    0.998043       3.385798       9.169613       0.514720       1.205000      -0.727669       0.026438       0.039918       0.013648       0.049787       0.002881       0.001095       0.012390      -0.013573      -0.043643      -0.019168      -0.000021       0.019188              1.855853       1.999541       0.513504       0.185224       2.042185       0.239047       1.525833           0.000142
           90              H       1.681083      24.432353       5.239003       0.103672       1.213612 0.88585045E+01  0.88865124E+02                                 1.861071                            1.726711      -1.009404       2.404952                    0.997443       3.490238       9.752716       0.483754       1.262148      -0.714151      -0.025818       0.033502       0.028591       0.051053      -0.002747      -0.001216       0.017761      -0.002205      -0.015205      -0.019029       0.000949       0.018080              1.930273       1.999661      -0.462983      -0.314771       2.052819       0.366173       1.738337          -0.000019
           91              H       9.666227      16.394834      17.386120       0.122221       1.154727 0.85949849E+01  0.85445439E+02                                 1.782181                            1.687491      -1.110083       2.357259                    0.997090       3.465539       9.593121       0.495899       1.242422      -0.718040      -0.001890      -0.032785      -0.010526       0.034485       0.006494      -0.000990      -0.001309      -0.020906      -0.007695      -0.011065      -0.002667       0.013733              1.825158       1.407077       0.207378      -0.001332       2.259012       0.195510       1.809387           0.000155
           92              H       4.009702      21.197092       3.083728       0.119097       1.090502 0.80862601E+01  0.78216714E+02                                 1.637002                            1.576679      -0.907189       2.447494                    0.998792       3.247882       8.523876       0.549268       1.152843      -0.740527       0.014570      -0.026391      -0.017255       0.034734       0.000444      -0.000202       0.015458      -0.003755      -0.031966      -0.019584       0.003451       0.016133              1.641241       1.843618      -0.247183      -0.162394       1.632849       0.201919       1.447256           0.000260
           93              H       4.025691      24.538952       5.188105       0.125546       1.039488 0.75191521E+01  0.71378430E+02                                 1.582872                            1.519072      -0.846477       2.481798                    0.999413       3.146192       8.163927       0.560646       1.150851      -0.741289       0.016206       0.026739       0.015816       0.035040       0.001154      -0.000850       0.013820      -0.001438      -0.025252      -0.017177       0.003549       0.013629              1.585557       1.694698       0.214163       0.132663       1.644513       0.275347       1.417461           0.000319
           94              H       6.924189      25.450368       1.405843       0.128067       1.074720 0.79470081E+01  0.76614372E+02                                 1.630221                            1.571795      -0.912139       2.452775                    0.998953       3.200506       8.413420       0.544980       1.165787      -0.737714      -0.014009       0.027892       0.018728       0.036400      -0.000125       0.000125       0.015441      -0.003419      -0.034373      -0.020113       0.004020       0.016093              1.632735       1.797716      -0.266942      -0.149208       1.644614       0.205455       1.455876           0.000214
           95              H       6.090499      24.653545       4.938880       0.123660       1.052311 0.75664610E+01  0.71779277E+02                                 1.579928                            1.510851      -0.896365       2.456356                    0.999048       3.149319       8.109740       0.570714       1.131310      -0.746139      -0.015209       0.026253       0.015502       0.034071       0.000457      -0.001395       0.012577      -0.005090      -0.036393      -0.018159       0.003615       0.014544              1.588863       1.719857      -0.259974      -0.142968       1.663380       0.250640       1.383353           0.000278
           96              H       6.031113      21.133133       3.227647       0.119792       1.065109 0.78370483E+01  0.75315848E+02                                 1.621587                            1.560306      -0.840610       2.478589                    0.999367       3.221643       8.464521       0.547109       1.164925      -0.737612      -0.016128      -0.025425      -0.013103       0.032836       0.001072       0.000419       0.012254      -0.006059      -0.030941      -0.016417       0.002021       0.014396              1.622187       1.798026       0.222724       0.130307       1.699840       0.181755       1.368694           0.000297
           97              H       8.301489      21.117143       3.276790       0.092819       1.134219 0.79908167E+01  0.78464468E+02                                 1.795010                            1.647520      -1.022921       2.384477                    0.997546       3.608034      10.118438       0.489692       1.273800      -0.709396       0.021387      -0.036508      -0.015519       0.045067      -0.000531       0.002977       0.010385      -0.011730      -0.028901      -0.014643      -0.000435       0.015079              1.884132       2.008370      -0.565138      -0.282087       2.102689       0.320630       1.541339           0.000033
           98              H       1.724480      21.157117       3.169729       0.101788       1.181509 0.85153180E+01  0.84408020E+02                                 1.814780                            1.681716      -0.940905       2.435721                    0.998324       3.429779       9.462560       0.496121       1.245477      -0.718012      -0.022284      -0.040450      -0.018142       0.049617       0.002897      -0.002506       0.014056      -0.016240      -0.027826      -0.017037      -0.002663       0.019700              1.888106       2.071149       0.505537       0.336101       1.957675       0.324958       1.635493           0.000009
           99              H       6.998421      22.052544      16.778852       0.129917       1.025629 0.74297393E+01  0.70364172E+02                                 1.575362                            1.515682      -0.857168       2.480922                    0.999326       3.116920       8.095429       0.557769       1.159508      -0.739427      -0.012141      -0.026592      -0.016467       0.033552      -0.000279      -0.000883       0.014014      -0.001891      -0.025319      -0.017232       0.003245       0.013987              1.575563       1.651125       0.213498       0.111553       1.637652       0.279332       1.437913           0.000303
          100              H       4.868517      21.855337      17.310650       0.122269       1.066151 0.77519732E+01  0.73975463E+02                                 1.595612                            1.531061      -0.874555       2.465654                    0.999270       3.156061       8.147454       0.566013       1.133977      -0.745804       0.015715      -0.029584      -0.004970       0.033866      -0.000297       0.002148       0.007074      -0.008548      -0.047129      -0.017624       0.003796       0.013827              1.601991       1.727604      -0.294094      -0.095348       1.760578       0.162164       1.317792           0.000309
          101              H       2.603851      25.567626       0.838943       0.087142       1.163866 0.81103409E+01  0.79739458E+02                                 1.810935                            1.647434      -0.995803       2.394433                    0.997676       3.592264      10.000595       0.496437       1.254897      -0.713792      -0.022867       0.035923       0.005900       0.042990      -0.002365       0.005002       0.005521      -0.013925      -0.038132      -0.015747       0.001183       0.014564              1.912139       2.028302      -0.600885      -0.218074       2.221606       0.266115       1.486509           0.000320
          102              H       2.579868      21.975260      17.114078       0.101591       1.180666 0.84281791E+01  0.82719840E+02                                 1.763512                            1.635932      -0.901536       2.453294                    0.998746       3.319108       8.895901       0.524086       1.190770      -0.731474      -0.025709      -0.039620      -0.020781       0.051600       0.001182       0.006080       0.013918      -0.013934      -0.043980      -0.021516       0.001031       0.020485              1.821957       1.972459       0.476091       0.203887       1.977067       0.273773       1.516345          -0.000064
          103              H       9.191138      25.389074       1.344414       0.091477       1.216178 0.89059480E+01  0.89335643E+02                                 1.853757                            1.721797      -0.960731       2.420240                    0.997879       3.515521       9.778376       0.489155       1.248288      -0.717125       0.021931       0.035486       0.020672       0.046557       0.003139      -0.001907       0.014457      -0.012314      -0.024288      -0.016752      -0.001578       0.018330              1.924976       2.106949       0.493173       0.380809       1.944672       0.362449       1.723308           0.000125
          104              H       9.229967      22.207112      16.780607       0.096734       1.162267 0.83958536E+01  0.83437286E+02                                 1.830238                            1.695309      -1.007653       2.399001                    0.997394       3.568383      10.055758       0.480116       1.283702      -0.708277       0.023253      -0.032684      -0.025670       0.047622      -0.002822      -0.000487       0.017806      -0.002541      -0.017233      -0.019364       0.001292       0.018071              1.910025       2.003500      -0.466597      -0.336028       1.987273       0.332278       1.739303          -0.000041
          105              C       0.031977      26.048652      13.452918      -0.146200      38.844419 0.46734525E+03  0.11242172E+05                                10.138247                            7.326488      -0.129234       1.920803                    0.999371      30.625556      90.484479       0.591165       0.430710      -1.050145      -0.012532      -0.001729      -0.012075       0.017489      -0.001713      -0.001629       0.038808       0.032800      -0.027526      -0.049324       0.020294       0.029030             12.635725       6.574112       2.145717       1.208527      15.818446      -6.358932      15.514616          -0.000500
          106              C      11.054947      26.405756      12.140096      -0.024217      42.397221 0.44913320E+03  0.10568471E+05                                10.514137                            7.002149      -0.026687       1.986818                    0.999362      27.624875      77.592890       0.635844       0.409373      -1.076528      -0.008393      -0.049709       0.011847       0.051786       0.005471       0.005100       0.005116       0.003715       0.071441      -0.017723      -0.007732       0.025454             14.038214       7.596896       4.518119       1.223862      21.070993      -4.635837      13.446752           0.005524
          107              C      10.640387      20.252630       9.839147      -0.019509      40.668561 0.41925774E+03  0.97081536E+04                                10.224275                            6.764186      -0.008267       1.998695                    0.999377      27.184887      76.026643       0.646352       0.409243      -1.075394      -0.008281       0.046679      -0.002781       0.047490      -0.000305      -0.005083       0.009379       0.015390       0.032977      -0.016505       0.000544       0.015961             13.672354       6.499600      -3.808353      -0.735098      20.599170      -4.017534      13.918292           0.005186
          108              C       9.840959      24.300171      11.947034       0.152466      35.214269 0.38908121E+03  0.88450577E+04                                 9.420666                            6.604732      -0.000075       2.019185                    0.999553      25.526966      70.797152       0.640832       0.420437      -1.067880      -0.013969      -0.028915      -0.032071       0.045385       0.030631       0.023835       0.017162      -0.013001      -0.005489      -0.033467      -0.014979       0.048446             11.964684       7.113017       4.102057       3.323598      15.313768       2.229984      13.467265           0.000642
          109              C      10.815119      20.584951       8.540365      -0.141209      38.269706 0.45024428E+03  0.10741892E+05                                10.054232                            7.204528      -0.148239       1.918018                    0.999510      30.374333      89.687988       0.593854       0.432309      -1.048043      -0.007162       0.020290       0.010280       0.023847       0.008124      -0.002040       0.037543       0.038028      -0.067203      -0.053894       0.020698       0.033196             12.583269       5.854177      -2.005041      -0.557632      15.856253      -5.900803      16.039377          -0.001585
          110              C       5.156311      16.240266       9.098490       0.101905      35.438654 0.38602670E+03  0.87874943E+04                                 9.569189                            6.622781      -0.082334       1.991084                    0.999444      26.078778      73.166292       0.631486       0.426084      -1.060794      -0.007383      -0.000536      -0.003495       0.008186       0.002597       0.004543      -0.004378       0.009159       0.018748      -0.010249       0.000879       0.009370             12.765032      24.748309       0.764946      -0.327868       8.089812      -1.021275       5.456976          -0.014913
          111              C       6.645531      16.242398       9.059878       0.098458      37.214843 0.41835971E+03  0.96900197E+04                                 9.859559                            6.879855      -0.079053       1.986212                    0.999350      26.394492      74.022062       0.623292       0.424268      -1.064881       0.012344       0.000551      -0.006183       0.013817      -0.003938       0.005567      -0.006567       0.014501      -0.052032      -0.019906       0.001550       0.018356             13.131423      25.442467       0.887446      -0.799740       7.450290      -1.654783       6.501513          -0.018035
          112              C      11.003555      18.881775      10.334088       0.586698      25.804357 0.25504144E+03  0.53248847E+04                                 8.103267                            5.692868      -0.092256       2.022319                    0.999412      22.827030      64.870225       0.615636       0.476522      -1.013983       0.019104      -0.059407       0.022465       0.066324       0.044592       0.030850       0.028582       0.109436      -0.017448      -0.072547      -0.016917       0.089464             10.198918       6.282901      -2.823151      -1.011227      13.846708      -2.039300      10.467144          -0.003919
          113              C      10.623256      22.204447       6.615010       0.556228      25.780378 0.26202732E+03  0.54848701E+04                                 8.094804                            5.714889      -0.151608       1.996181                    0.999346      22.887980      64.245011       0.626017       0.467413      -1.023152       0.011739       0.011422      -0.045897       0.048732      -0.003774       0.017925       0.009569       0.140240      -0.203806      -0.072487      -0.033503       0.105990             10.528057       4.688368       0.153380      -1.479779       8.748868      -3.422608      18.146934          -0.006045
          114              C      10.269224      25.536180      11.416991      -0.192763      38.133692 0.47483312E+03  0.11436569E+05                                 9.917053                            7.324226       0.008334       1.961106                    0.999582      30.763938      90.144165       0.600257       0.423656      -1.057366       0.031578       0.003221       0.001618       0.031783      -0.020033       0.000881       0.002507       0.031435       0.108080      -0.043564       0.007446       0.036117             12.012987       7.277562       4.471771       1.751528      18.568517      -0.494605      10.192882          -0.002091
          115              C      10.281786      23.956924      13.205448      -0.191457      36.506886 0.46707740E+03  0.11213725E+05                                 9.644603                            7.278999      -0.000537       1.962514                    0.999322      30.663405      89.971963       0.599735       0.425388      -1.055329       0.032613       0.005588       0.014194       0.036005       0.003870      -0.020766       0.004637      -0.037330      -0.085048      -0.040849       0.007489       0.033361             11.304576       6.844346       2.368565       3.687269      10.609811       0.499344      16.459569          -0.001534
          116              C       8.917048      23.402346      11.164255      -0.299913      33.801920 0.43843906E+03  0.10342638E+05                                 9.173787                            6.931833      -0.252864       1.895227                    0.997715      30.501502      88.201599       0.631780       0.410978      -1.066348       0.067628      -0.002166      -0.007686       0.068098      -0.004793       0.002610      -0.026775      -0.017868       0.035227      -0.020462      -0.014586       0.035048             11.444979       7.959607       0.529967       0.347174      14.589747       5.859659      11.785583           0.000206
          117              C       0.000000       1.114753      11.617073       0.588204      25.331626 0.24979565E+03  0.51942103E+04                                 8.014304                            5.640786      -0.115762       2.014372                    0.999271      22.836282      65.004734       0.616660       0.477667      -1.012228       0.020909       0.056256      -0.024543       0.064840      -0.047548      -0.027821       0.029910       0.111496      -0.034773      -0.073829      -0.018313       0.092142             10.056072       6.402690       2.966953       1.003941      13.218051      -2.080095      10.547474          -0.001364
          118              C       4.278082      17.095452      12.935161       0.102687      34.608888 0.38817704E+03  0.88400246E+04                                 9.409755                            6.635380      -0.099718       1.985770                    0.999379      26.002995      72.734371       0.632338       0.425337      -1.062304      -0.005102       0.006012       0.000433       0.007897      -0.003869       0.006314      -0.000970       0.010970      -0.023962      -0.010040      -0.002603       0.012643             12.319812      23.313924       0.622592      -0.738671       7.458986      -1.742879       6.186527          -0.012057
          119              C       4.408274      15.163622       9.465308      -0.196765      33.580287 0.42284188E+03  0.98795960E+04                                 9.078650                            6.868895       0.205845       2.037439                    0.999769      29.522859      84.818027       0.626495       0.418434      -1.062123      -0.008301       0.010035      -0.002814       0.013324      -0.022274       0.010695      -0.009792      -0.031652      -0.002527      -0.027958      -0.005286       0.033244             10.951800      19.284712       2.026550      -0.247481       8.332319      -1.042650       5.238371          -0.000783
          120              C      10.027111      21.152321      10.676334      -0.188979      37.609309 0.46077168E+03  0.11015189E+05                                 9.809214                            7.200789       0.045708       1.974896                    0.999689      30.489598      89.016961       0.607148       0.421993      -1.058369       0.032859      -0.013690      -0.013254       0.037984       0.023700       0.001104      -0.000171       0.039941       0.118115      -0.050683       0.011276       0.039407             11.950083       6.213838      -3.576580      -1.441930      18.946145       0.446625      10.690267          -0.002408
          121              C      11.078930      24.823569      13.974186       0.009061      42.113962 0.42880545E+03  0.99813458E+04                                10.505943                            6.876983      -0.086666       1.978847                    0.999183      27.025536      75.681344       0.636225       0.413587      -1.072983      -0.015031      -0.001654      -0.038862       0.041701      -0.002158      -0.000024       0.012364      -0.028401      -0.028669      -0.014281      -0.009434       0.023715             14.132149       7.048677       1.883038       3.228040      13.510930      -5.115719      21.836841           0.002452
          122              C       5.786717      17.109043      12.861446       0.108819      34.095592 0.37846291E+03  0.85764451E+04                                 9.350082                            6.570077      -0.116337       1.982824                    0.999419      25.899339      72.599602       0.631936       0.427710      -1.059334       0.003494       0.002929       0.001364       0.004759      -0.003198       0.004472       0.000740       0.011084       0.010837      -0.008527       0.000174       0.008354             12.291104      23.468143       0.647177      -0.552189       7.695755      -1.406341       5.709416          -0.011409
          123              C       7.913195      16.091028      13.270387       0.111501      25.068695 0.30894989E+03  0.66939382E+04                                 7.538776                            5.920888       0.066740       2.042136                    0.999666      25.522967      71.308239       0.664348       0.425517      -1.054502       0.007345       0.044397      -0.011464       0.046438      -0.023168       0.007685       0.011839      -0.046554       0.084695      -0.048735       0.014656       0.034078              8.667356      13.759254      -0.213435       0.029441       7.329897      -1.315214       4.912918          -0.006823
          124              C       2.153887      16.194962      13.549449       0.103890      25.526046 0.32570578E+03  0.71504134E+04                                 7.672234                            6.103352       0.187661       2.083534                    0.999663      25.768836      72.458025       0.650516       0.428887      -1.052479       0.001247       0.041096      -0.017928       0.044853       0.013520      -0.008813       0.017961      -0.050185       0.081898      -0.044614       0.005611       0.039004              8.766221      13.409694       0.360692      -0.401220       7.229946      -1.948873       5.659024          -0.011376
          125              C       0.011420      24.459003      15.373008       0.548870      26.374594 0.27234719E+03  0.57539362E+04                                 8.220706                            5.828238      -0.179620       1.984681                    0.999299      23.116007      65.102105       0.619842       0.467717      -1.023390       0.017208      -0.011203       0.047053       0.051338       0.020643      -0.027819       0.003962       0.135921      -0.208638      -0.075200      -0.034654       0.109853             10.633032       5.061446      -0.444187       2.363081       8.867782      -3.563540      17.969869          -0.006281
          126              C       9.875220      22.726512       8.915959      -0.185168      36.148361 0.45110658E+03  0.10745385E+05                                 9.588461                            7.152088      -0.010960       1.959921                    0.999407      30.505728      89.398939       0.604708       0.425224      -1.054559       0.029133      -0.008027      -0.008670       0.031437       0.005350       0.020828      -0.003265      -0.016325      -0.110180      -0.044981       0.016672       0.028309             11.399871       5.707385      -1.897267      -2.548725      10.998141       1.325767      17.494087          -0.002309
          127              C       3.556313      18.100408      12.308586      -0.191630      32.625235 0.43638131E+03  0.10268785E+05                                 8.911703                            6.984580       0.179665       2.028371                    0.999664      29.671813      85.337657       0.620880       0.419224      -1.062430      -0.003582      -0.011508       0.004520       0.012872       0.020476      -0.009308      -0.011021      -0.036813      -0.010508      -0.026602      -0.007785       0.034387             10.424945      18.196620      -1.129506       0.443922       7.161075      -1.457703       5.917138           0.000450
          128              C      10.430251      21.843345       8.043669       0.002286      42.044651 0.41874804E+03  0.96851713E+04                                10.476260                            6.778619      -0.062127       1.988303                    0.999331      26.837817      74.804851       0.643562       0.411492      -1.074835      -0.001679      -0.011048       0.037511       0.039140       0.003726       0.005433       0.006496      -0.027900      -0.038464      -0.016594      -0.005738       0.022332             14.280769       6.097068      -1.715272      -2.104849      13.507900      -4.434009      23.237340           0.002701
          129              C       9.605698      22.409116      10.251598       0.145202      36.006341 0.39190477E+03  0.89169509E+04                                 9.546938                            6.615759       0.027277       2.027209                    0.999504      25.539960      70.645800       0.642777       0.418803      -1.069929      -0.005549       0.037659       0.028857       0.047768      -0.024777      -0.024297       0.022534      -0.026379       0.031297      -0.036177      -0.013313       0.049490             12.346577       5.953667      -3.261219      -2.349066      16.602620       3.583455      14.483443           0.000709
          130              C       3.583722      16.138998      13.544184      -0.194693      32.349800 0.42568950E+03  0.99416377E+04                                 8.803354                            6.865644       0.234756       2.044800                    0.999773      29.447552      83.996190       0.631597       0.415242      -1.066427      -0.019304      -0.000226       0.000926       0.019328      -0.023728       0.014662      -0.012578      -0.016776      -0.006181      -0.025471      -0.010137       0.035608             10.238248      17.127444       1.359756      -1.062177       7.535636      -1.997514       6.051665           0.001093
          131              C       7.365016      15.208927       9.732085      -0.205014      32.673806 0.45342188E+03  0.10766564E+05                                 8.906782                            7.121212       0.172670       2.023675                    0.999405      29.992914      86.496961       0.615028       0.419408      -1.062894       0.002969       0.000837       0.003438       0.004618       0.015198      -0.002819      -0.016353      -0.032890      -0.023825      -0.020131      -0.012742       0.032873             10.251613      17.611664      -0.541062       0.388445       7.078003      -1.458312       6.065172          -0.001222
          132              C       6.519906      16.056384      13.342346      -0.206792      33.010436 0.43746580E+03  0.10280165E+05                                 8.907701                            6.955852       0.246793       2.045701                    0.999802      29.652955      84.671254       0.628438       0.414751      -1.067410       0.009081       0.011011       0.006058       0.015505       0.019452      -0.008183      -0.011473      -0.033402      -0.031349      -0.021378      -0.013705       0.035082             10.338564      17.640250      -0.791955       0.259425       7.658322      -1.633191       5.717122           0.000585
          133              C       6.481077      18.113733      12.371770      -0.198997      32.391345 0.41489103E+03  0.96631869E+04                                 8.888891                            6.823603       0.144517       2.018863                    0.999736      29.575028      85.272445       0.624878       0.420848      -1.058923       0.006253      -0.003852       0.004903       0.008830      -0.025441       0.011371      -0.005007      -0.025671       0.014594      -0.032335       0.002027       0.030308             10.540120      18.340512       1.752594      -0.705184       7.757310      -1.351976       5.522539           0.000540
          134              C       7.856093      18.113733      12.389321       0.101467      26.756725 0.32903676E+03  0.72519475E+04                                 7.959984                            6.159254       0.156583       2.069696                    0.999724      25.967687      73.491392       0.642766       0.432358      -1.048910       0.009198      -0.049853       0.028931       0.058369       0.012444      -0.004204       0.008752      -0.043106       0.097173      -0.041632       0.006651       0.034981              9.322852      14.908002       0.847004      -0.299866       7.804289      -1.602122       5.256263          -0.008296
          135              C       2.181296      18.110535      12.340178       0.100581      25.976014 0.32394256E+03  0.71120553E+04                                 7.792008                            6.106237       0.098765       2.052669                    0.999599      25.917647      73.213823       0.646351       0.431629      -1.049326      -0.016853      -0.038453       0.028027       0.050479      -0.016736      -0.000520       0.011957      -0.065521       0.088113      -0.051540       0.013469       0.038071              9.034625      14.449843      -0.616010       0.181772       7.100906      -1.759639       5.553127          -0.006691
          136              C       7.409556      17.210312       8.438569      -0.198142      32.127710 0.41529924E+03  0.96437154E+04                                 8.741234                            6.767128       0.247097       2.051171                    0.999819      29.283673      83.416567       0.637887       0.413503      -1.067052       0.005960      -0.004532       0.000278       0.007493      -0.015146       0.004509      -0.014901      -0.029074      -0.004785      -0.020415      -0.009091       0.029506             10.232429      17.335595       1.253822      -1.219882       7.231935      -1.902082       6.129759           0.000070
          137              C       4.433399      17.322240       8.735182      -0.201965      32.571077 0.42957977E+03  0.10060455E+05                                 8.843976                            6.899893       0.217292       2.037558                    0.999806      29.643416      84.813560       0.629303       0.415597      -1.065657      -0.006712      -0.006734       0.002715       0.009888       0.023970      -0.007205      -0.006360      -0.032639      -0.018834      -0.026472      -0.007675       0.034147             10.309927      17.713470      -0.665105       0.659468       8.007197      -1.145515       5.209115           0.000079
          138              C       3.053815      15.187607       9.384573       0.112408      25.578876 0.29702698E+03  0.63964121E+04                                 7.737340                            5.860908       0.105625       2.060513                    0.999807      25.457324      71.777150       0.655844       0.433676      -1.045600      -0.004690       0.044432      -0.024620       0.051013       0.019701      -0.009055       0.019458      -0.041408       0.141122      -0.054593       0.000806       0.053787              9.178025      14.850879       0.692432       0.062929       7.987507      -1.225847       4.695689          -0.007018
          139              C       3.043537      17.258281       8.657958       0.093924      26.566862 0.32860057E+03  0.72158082E+04                                 7.826558                            6.099697       0.103218       2.048917                    0.999696      25.874977      72.302206       0.656916       0.424599      -1.057192      -0.012373      -0.050914       0.006283       0.052771      -0.019785       0.008100       0.007100      -0.054369       0.046992      -0.043128       0.015611       0.027518              9.086053      14.587977      -0.018561       0.495147       7.733419      -1.353287       4.936761          -0.010277
          140              C       8.728612      15.264891       9.686452       0.109395      24.944072 0.31056846E+03  0.67633948E+04                                 7.600090                            5.992424       0.045586       2.037471                    0.999588      25.840637      73.281882       0.648664       0.433590      -1.045588       0.004451       0.040100      -0.028326       0.049297      -0.019998       0.003456       0.016956      -0.076542       0.102699      -0.060890       0.014252       0.046639              8.727346      13.774504      -0.165068       0.074494       6.711047      -1.834096       5.696486          -0.007247
          141              C       8.749168      17.117038       8.466651       0.102748      25.464197 0.31829513E+03  0.69677123E+04                                 7.697098                            6.066243       0.132270       2.066501                    0.999690      25.807388      73.148796       0.645364       0.433552      -1.046611       0.005883      -0.048042       0.024941       0.054449       0.011384      -0.006944       0.019069      -0.070638       0.091795      -0.053613       0.008494       0.045119              8.832982      13.656467       0.204922      -0.425608       6.992782      -1.901057       5.849697          -0.009715
          142              C      -0.031977       0.600948       4.677368      -0.146199      38.844396 0.46734483E+03  0.11242164E+05                                10.138262                            7.326498      -0.129230       1.920805                    0.999371      30.625512      90.484465       0.591163       0.430712      -1.050143       0.012532       0.001729      -0.012075       0.017489      -0.001712       0.001628      -0.038808       0.032798      -0.027525      -0.049324       0.020294       0.029030             12.635744       6.574123       2.145723      -1.208531      15.818462       6.358941      15.514649          -0.000507
          143              C       0.365453       0.243844       3.364546      -0.024220      42.397423 0.44913499E+03  0.10568529E+05                                10.514188                            7.002174      -0.026693       1.986815                    0.999362      27.624933      77.593236       0.635841       0.409374      -1.076527       0.008393       0.049709       0.011848       0.051786       0.005471      -0.005100      -0.005116       0.003713       0.071442      -0.017723      -0.007732       0.025455             14.038295       7.596940       4.518162      -1.223865      21.071129       4.635862      13.446816           0.005525
          144              C       0.780013       6.396970       1.063597      -0.019506      40.668481 0.41925650E+03  0.97081194E+04                                10.224270                            6.764179      -0.008264       1.998697                    0.999377      27.184844      76.026539       0.646352       0.409243      -1.075394       0.008281      -0.046679      -0.002781       0.047490      -0.000305       0.005083      -0.009380       0.015391       0.032975      -0.016506       0.000545       0.015961             13.672355       6.499602      -3.808362       0.735094      20.599183       4.017540      13.918279           0.005175
          145              C       1.579441       2.349429       3.171484       0.152463      35.214318 0.38908146E+03  0.88450657E+04                                 9.420678                            6.604734      -0.000071       2.019186                    0.999553      25.526981      70.797223       0.640832       0.420437      -1.067880       0.013969       0.028915      -0.032071       0.045384       0.030631      -0.023835      -0.017163      -0.013000      -0.005489      -0.033467      -0.014979       0.048446             11.964709       7.113053       4.102087      -3.323632      15.313777      -2.230009      13.467297           0.000637
          146              C       0.605281       6.064649      17.315915      -0.141210      38.269977 0.45024755E+03  0.10741996E+05                                10.054305                            7.204572      -0.148241       1.918017                    0.999510      30.374427      89.688565       0.593849       0.432311      -1.048041       0.007163      -0.020290       0.010281       0.023847       0.008123       0.002040      -0.037542       0.038026      -0.067204      -0.053894       0.020699       0.033195             12.583372       5.854218      -2.005061       0.557633      15.856402       5.900866      16.039497          -0.001618
          147              C       6.264089      10.409334       0.322940       0.101902      35.438565 0.38602587E+03  0.87874700E+04                                 9.569174                            6.622775      -0.082332       1.991086                    0.999444      26.078740      73.166151       0.631486       0.426084      -1.060794       0.007382       0.000536      -0.003495       0.008185       0.002597      -0.004543       0.004378       0.009159       0.018750      -0.010249       0.000878       0.009371             12.765007      24.748240       0.764927       0.327860       8.089814       1.021278       5.456967          -0.014918
          148              C       4.774869      10.407202       0.284328       0.098458      37.214725 0.41835850E+03  0.96899845E+04                                 9.859539                            6.879846      -0.079052       1.986213                    0.999350      26.394445      74.021901       0.623292       0.424268      -1.064881      -0.012343      -0.000551      -0.006183       0.013816      -0.003938      -0.005567       0.006566       0.014500      -0.052029      -0.019905       0.001549       0.018355             13.131391      25.442383       0.887429       0.799729       7.450287       1.654788       6.501503          -0.018038
          149              C       0.416845       7.767825       1.558538       0.586694      25.804410 0.25504197E+03  0.53248979E+04                                 8.103275                            5.692871      -0.092245       2.022323                    0.999412      22.827049      64.870266       0.615636       0.476521      -1.013984      -0.019105       0.059407       0.022464       0.066324       0.044591      -0.030850      -0.028581       0.109436      -0.017449      -0.072545      -0.016918       0.089463             10.198934       6.282910      -2.823158       1.011224      13.846736       2.039316      10.467157          -0.003932
          150              C       0.797144       4.445153      15.390560       0.556232      25.780463 0.26202801E+03  0.54848900E+04                                 8.094828                            5.714900      -0.151611       1.996179                    0.999346      22.888036      64.245270       0.626015       0.467413      -1.023151      -0.011740      -0.011422      -0.045898       0.048733      -0.003774      -0.017925      -0.009569       0.140240      -0.203806      -0.072487      -0.033503       0.105990             10.528099       4.688383       0.153383       1.479791       8.748887       3.422624      18.147025          -0.006062
          151              C       1.151176       1.113420       2.641441      -0.192767      38.133915 0.47483605E+03  0.11436664E+05                                 9.917110                            7.324262       0.008330       1.961104                    0.999582      30.764037      90.144707       0.600254       0.423658      -1.057364      -0.031579      -0.003221       0.001618       0.031784      -0.020032      -0.000882      -0.002506       0.031433       0.108082      -0.043563       0.007445       0.036118             12.013067       7.277613       4.471825      -1.751541      18.568658       0.494592      10.192930          -0.002094
          152              C       1.138614       2.692676       4.429898      -0.191456      36.506860 0.46707677E+03  0.11213706E+05                                 9.644603                            7.278996      -0.000531       1.962516                    0.999322      30.663378      89.971878       0.599735       0.425389      -1.055329      -0.032613      -0.005589       0.014194       0.036005       0.003869       0.020766      -0.004637      -0.037329      -0.085047      -0.040849       0.007489       0.033360             11.304578       6.844351       2.368565      -3.687279      10.609804      -0.499340      16.459581          -0.001560
          153              C       2.503352       3.247254       2.388705      -0.299913      33.801837 0.43843752E+03  0.10342610E+05                                 9.173791                            6.931827      -0.252866       1.895227                    0.997715      30.501599      88.202414       0.631778       0.410978      -1.066346      -0.067629       0.002166      -0.007685       0.068099      -0.004793      -0.002607       0.026775      -0.017874       0.035233      -0.020462      -0.014588       0.035050             11.444983       7.959631       0.529940      -0.347188      14.589739      -5.859602      11.785578           0.000180
          154              C       0.000000      25.534847       2.841523       0.588203      25.331607 0.24979532E+03  0.51942025E+04                                 8.014304                            5.640785      -0.115761       2.014373                    0.999271      22.836275      65.004737       0.616660       0.477668      -1.012228      -0.020908      -0.056256      -0.024543       0.064840      -0.047548       0.027821      -0.029910       0.111495      -0.034770      -0.073828      -0.018312       0.092141             10.056076       6.402698       2.966965      -1.003936      13.218071       2.080095      10.547461          -0.001359
          155              C       7.142318       9.554148       4.159611       0.102688      34.608898 0.38817731E+03  0.88400299E+04                                 9.409743                            6.635374      -0.099719       1.985769                    0.999379      26.003013      72.734353       0.632340       0.425336      -1.062305       0.005103      -0.006011       0.000431       0.007897      -0.003869      -0.006314       0.000971       0.010970      -0.023963      -0.010040      -0.002603       0.012643             12.319796      23.313886       0.622580       0.738665       7.458982       1.742880       6.186521          -0.012075
          156              C       7.012126      11.485978       0.689758      -0.196766      33.580219 0.42284072E+03  0.98795639E+04                                 9.078641                            6.868886       0.205841       2.037438                    0.999769      29.522824      84.817958       0.626496       0.418434      -1.062123       0.008301      -0.010035      -0.002814       0.013324      -0.022274      -0.010695       0.009792      -0.031651      -0.002524      -0.027958      -0.005285       0.033244             10.951790      19.284688       2.026529       0.247473       8.332318       1.042653       5.238364          -0.000776
          157              C       1.393289       5.497279       1.900784      -0.188977      37.609375 0.46077226E+03  0.11015209E+05                                 9.809238                            7.200801       0.045710       1.974897                    0.999689      30.489606      89.017081       0.607146       0.421994      -1.058368      -0.032859       0.013690      -0.013254       0.037984       0.023701      -0.001105       0.000170       0.039942       0.118113      -0.050683       0.011277       0.039406             11.950121       6.213857      -3.576603       1.441933      18.946219      -0.446621      10.690286          -0.002434
          158              C       0.341470       1.826031       5.198636       0.009061      42.113909 0.42880476E+03  0.99813269E+04                                10.505944                            6.876982      -0.086660       1.978850                    0.999183      27.025503      75.681274       0.636224       0.413588      -1.072982       0.015031       0.001654      -0.038862       0.041701      -0.002157       0.000023      -0.012364      -0.028402      -0.028669      -0.014281      -0.009434       0.023715             14.132155       7.048681       1.883038      -3.228046      13.510927       5.115723      21.836859           0.002442
          159              C       5.633683       9.540557       4.085896       0.108820      34.095616 0.37846336E+03  0.85764563E+04                                 9.350075                            6.570075      -0.116339       1.982823                    0.999419      25.899364      72.599632       0.631937       0.427709      -1.059335      -0.003495      -0.002928       0.001362       0.004759      -0.003197      -0.004471      -0.000739       0.011084       0.010834      -0.008527       0.000173       0.008354             12.291095      23.468120       0.647166       0.552182       7.695754       1.406343       5.709412          -0.011425
          160              C       3.507205      10.558572       4.494837       0.111501      25.068769 0.30895083E+03  0.66939649E+04                                 7.538793                            5.920897       0.066736       2.042134                    0.999666      25.523020      71.308467       0.664347       0.425517      -1.054502      -0.007346      -0.044397      -0.011466       0.046438      -0.023168      -0.007686      -0.011839      -0.046552       0.084692      -0.048733       0.014656       0.034077              8.667381      13.759302      -0.213434      -0.029443       7.329914       1.315218       4.912926          -0.006834
          161              C       9.266513      10.454638       4.773899       0.103889      25.526132 0.32570704E+03  0.71504464E+04                                 7.672241                            6.103357       0.187662       2.083533                    0.999663      25.768902      72.458188       0.650517       0.428886      -1.052479      -0.001246      -0.041095      -0.017929       0.044853       0.013520       0.008813      -0.017960      -0.050183       0.081895      -0.044613       0.005611       0.039002              8.766232      13.409715       0.360690       0.401222       7.229954       1.948876       5.659028          -0.011400
          162              C      -0.011420       2.190597       6.597458       0.548868      26.374516 0.27234625E+03  0.57539105E+04                                 8.220691                            5.828227      -0.179615       1.984684                    0.999299      23.115946      65.101868       0.619843       0.467717      -1.023390      -0.017208       0.011203       0.047052       0.051338       0.020642       0.027819      -0.003962       0.135921      -0.208639      -0.075200      -0.034653       0.109853             10.633015       5.061437      -0.444186      -2.363079       8.867765       3.563534      17.969843          -0.006294
          163              C       1.545180       3.923088       0.140409      -0.185170      36.148633 0.45111022E+03  0.10745502E+05                                 9.588539                            7.152138      -0.010963       1.959919                    0.999407      30.505838      89.399634       0.604702       0.425226      -1.054556      -0.029133       0.008027      -0.008669       0.031437       0.005349      -0.020827       0.003264      -0.016327      -0.110181      -0.044981       0.016671       0.028310             11.399974       5.707431      -1.897289       2.548765      10.998233      -1.325804      17.494256          -0.002335
          164              C       7.864087       8.549192       3.533036      -0.191627      32.625243 0.43638130E+03  0.10268786E+05                                 8.911701                            6.984574       0.179667       2.028371                    0.999664      29.671842      85.337783       0.620881       0.419223      -1.062431       0.003581       0.011510       0.004518       0.012873       0.020477       0.009308       0.011020      -0.036813      -0.010507      -0.026602      -0.007785       0.034387             10.424945      18.196620      -1.129499      -0.443915       7.161079       1.457710       5.917137           0.000410
          165              C       0.990149       4.806255      16.819219       0.002285      42.044888 0.41874981E+03  0.96852282E+04                                10.476315                            6.778643      -0.062124       1.988303                    0.999331      26.837886      74.805246       0.643560       0.411493      -1.074833       0.001678       0.011048       0.037512       0.039141       0.003726      -0.005433      -0.006496      -0.027900      -0.038461      -0.016593      -0.005739       0.022331             14.280859       6.097100      -1.715283       2.104871      13.507979       4.434036      23.237499           0.002687
          166              C       1.814702       4.240484       1.476048       0.145204      36.006393 0.39190478E+03  0.89169552E+04                                 9.546965                            6.615768       0.027280       2.027211                    0.999504      25.539960      70.645920       0.642775       0.418804      -1.069928       0.005549      -0.037659       0.028857       0.047767      -0.024776       0.024297      -0.022534      -0.026379       0.031296      -0.036176      -0.013313       0.049489             12.346625       5.953699      -3.261263       2.349093      16.602709      -3.583492      14.483467           0.000701
          167              C       7.836678      10.510602       4.768634      -0.194694      32.349878 0.42569066E+03  0.99416695E+04                                 8.803358                            6.865645       0.234749       2.044796                    0.999773      29.447621      83.996352       0.631598       0.415241      -1.066428       0.019303       0.000226       0.000924       0.019327      -0.023728      -0.014663       0.012578      -0.016775      -0.006178      -0.025472      -0.010136       0.035609             10.238254      17.127460       1.359755       1.062179       7.535637       1.997514       6.051666           0.001054
          168              C       4.055384      11.440673       0.956535      -0.205015      32.673802 0.45342127E+03  0.10766553E+05                                 8.906801                            7.121216       0.172667       2.023675                    0.999405      29.992913      86.497187       0.615026       0.419409      -1.062893      -0.002969      -0.000837       0.003438       0.004619       0.015198       0.002819       0.016352      -0.032888      -0.023822      -0.020130      -0.012741       0.032870             10.251642      17.611715      -0.541047      -0.388436       7.078027       1.458326       6.065183          -0.001202
          169              C       4.900494      10.593216       4.566796      -0.206793      33.010553 0.43746740E+03  0.10280215E+05                                 8.907725                            6.955865       0.246785       2.045697                    0.999802      29.653039      84.671615       0.628437       0.414751      -1.067410      -0.009080      -0.011010       0.006056       0.015503       0.019452       0.008183       0.011473      -0.033402      -0.031351      -0.021378      -0.013705       0.035083             10.338597      17.640312      -0.791953      -0.259424       7.658343       1.633198       5.717135           0.000567
          170              C       4.939323       8.535867       3.596220      -0.198996      32.391385 0.41489177E+03  0.96632066E+04                                 8.888888                            6.823602       0.144517       2.018863                    0.999736      29.575065      85.272514       0.624879       0.420847      -1.058923      -0.006253       0.003853       0.004901       0.008830      -0.025441      -0.011371       0.005007      -0.025671       0.014594      -0.032335       0.002027       0.030308             10.540116      18.340505       1.752592       0.705181       7.757308       1.351977       5.522536           0.000506
          171              C       3.564307       8.535867       3.613771       0.101467      26.756773 0.32903745E+03  0.72519651E+04                                 7.959986                            6.159255       0.156585       2.069696                    0.999724      25.967724      73.491467       0.642767       0.432357      -1.048911      -0.009199       0.049854       0.028930       0.058369       0.012444       0.004204      -0.008751      -0.043104       0.097171      -0.041631       0.006651       0.034979              9.322854      14.908004       0.847006       0.299864       7.804294       1.602125       5.256264          -0.008323
          172              C       9.239104       8.539065       3.564628       0.100582      25.976048 0.32394298E+03  0.71120665E+04                                 7.792010                            6.106235       0.098770       2.052670                    0.999599      25.917672      73.213901       0.646352       0.431628      -1.049327       0.016854       0.038454       0.028025       0.050479      -0.016736       0.000520      -0.011956      -0.065519       0.088111      -0.051539       0.013469       0.038070              9.034633      14.449860      -0.616011      -0.181769       7.100910       1.759643       5.553128          -0.006721
          173              C       4.010844       9.439288      17.214119      -0.198144      32.127676 0.41529865E+03  0.96436991E+04                                 8.741231                            6.767125       0.247090       2.051169                    0.999819      29.283653      83.416523       0.637887       0.413503      -1.067052      -0.005959       0.004532       0.000278       0.007492      -0.015146      -0.004509       0.014900      -0.029073      -0.004785      -0.020415      -0.009090       0.029505             10.232424      17.335580       1.253817       1.219878       7.231936       1.902085       6.129757           0.000042
          174              C       6.987001       9.327360      17.510732      -0.201966      32.571042 0.42957877E+03  0.10060430E+05                                 8.843980                            6.899889       0.217288       2.037557                    0.999806      29.643403      84.813642       0.629303       0.415597      -1.065656       0.006711       0.006734       0.002714       0.009887       0.023970       0.007205       0.006360      -0.032638      -0.018832      -0.026472      -0.007674       0.034146             10.309937      17.713482      -0.665094      -0.659467       8.007215       1.145521       5.209113           0.000040
          175              C       8.366585      11.461993       0.609023       0.112404      25.578924 0.29702754E+03  0.63964285E+04                                 7.737356                            5.860918       0.105620       2.060510                    0.999807      25.457357      71.777312       0.655842       0.433676      -1.045599       0.004690      -0.044431      -0.024620       0.051012       0.019701       0.009055      -0.019458      -0.041409       0.141124      -0.054593       0.000806       0.053787              9.178046      14.850915       0.692427      -0.062931       7.987526       1.225850       4.695697          -0.007016
          176              C       8.376863       9.391319      17.433508       0.093921      26.566889 0.32860068E+03  0.72158147E+04                                 7.826574                            6.099703       0.103209       2.048915                    0.999696      25.874998      72.302395       0.656915       0.424600      -1.057191       0.012373       0.050914       0.006283       0.052771      -0.019785      -0.008100      -0.007101      -0.054369       0.046993      -0.043129       0.015611       0.027518              9.086076      14.588017      -0.018569      -0.495152       7.733442       1.353294       4.936769          -0.010307
          177              C       2.691788      11.384709       0.910902       0.109393      24.944088 0.31056835E+03  0.67633954E+04                                 7.600106                            5.992428       0.045583       2.037471                    0.999588      25.840651      73.282063       0.648663       0.433590      -1.045587      -0.004451      -0.040100      -0.028326       0.049297      -0.019997      -0.003456      -0.016956      -0.076542       0.102701      -0.060890       0.014251       0.046639              8.727371      13.774550      -0.165069      -0.074496       6.711066       1.834106       5.696497          -0.007237
          178              C       2.671232       9.532562      17.242201       0.102746      25.464208 0.31829523E+03  0.69677151E+04                                 7.697101                            6.066243       0.132269       2.066501                    0.999690      25.807399      73.148837       0.645364       0.433552      -1.046611      -0.005883       0.048042       0.024941       0.054449       0.011384       0.006944      -0.019069      -0.070640       0.091796      -0.053613       0.008494       0.045119              8.832985      13.656465       0.204925       0.425610       6.992789       1.901061       5.849700          -0.009728
          179              C      -0.031977      12.723852      13.452918      -0.146198      38.844142 0.46734182E+03  0.11242064E+05                                10.138185                            7.326452      -0.129225       1.920807                    0.999371      30.625436      90.483890       0.591168       0.430709      -1.050146       0.012532      -0.001730      -0.012075       0.017489       0.001714       0.001629       0.038809       0.032802      -0.027525      -0.049325       0.020295       0.029031             12.635637       6.574074      -2.145700      -1.208523      15.818331      -6.358873      15.514506          -0.000545
          180              C       0.365453      13.080956      12.140096      -0.024220      42.397308 0.44913431E+03  0.10568505E+05                                10.514156                            7.002161      -0.026691       1.986816                    0.999362      27.624908      77.593038       0.635843       0.409373      -1.076528       0.008393      -0.049709       0.011847       0.051786      -0.005471      -0.005100       0.005116       0.003714       0.071442      -0.017722      -0.007732       0.025454             14.038240       7.596907      -4.518130      -1.223864      21.071047      -4.635836      13.446765           0.005510
          181              C       0.780013       6.927830       9.839147      -0.019512      40.668739 0.41925912E+03  0.97081979E+04                                10.224318                            6.764205      -0.008270       1.998694                    0.999377      27.184944      76.026958       0.646350       0.409244      -1.075393       0.008280       0.046680      -0.002781       0.047491       0.000306       0.005083       0.009379       0.015388       0.032977      -0.016504       0.000543       0.015961             13.672427       6.499625       3.808372       0.735096      20.599285      -4.017582      13.918371           0.005168
          182              C       1.579441      10.975371      11.947034       0.152463      35.214185 0.38908038E+03  0.88450311E+04                                 9.420640                            6.604718      -0.000067       2.019187                    0.999553      25.526936      70.796958       0.640834       0.420437      -1.067881       0.013969      -0.028915      -0.032071       0.045385      -0.030632      -0.023835       0.017163      -0.013000      -0.005489      -0.033467      -0.014979       0.048446             11.964650       7.112993      -4.102040      -3.323582      15.313731       2.229972      13.467227           0.000627
          183              C       0.605281       7.260151       8.540365      -0.141212      38.270030 0.45024795E+03  0.10742009E+05                                10.054315                            7.204575      -0.148251       1.918013                    0.999510      30.374467      89.688729       0.593849       0.432311      -1.048041       0.007161       0.020291       0.010281       0.023847      -0.008124       0.002040       0.037543       0.038028      -0.067206      -0.053895       0.020698       0.033196             12.583391       5.854221       2.005059       0.557634      15.856412      -5.900885      16.039541          -0.001637
          184              C       6.264089       2.915466       9.098490       0.101904      35.438756 0.38602782E+03  0.87875288E+04                                 9.569215                            6.622796      -0.082332       1.991085                    0.999444      26.078827      73.166543       0.631484       0.426084      -1.060794       0.007383      -0.000537      -0.003497       0.008187      -0.002597      -0.004543      -0.004379       0.009159       0.018745      -0.010249       0.000879       0.009370             12.765072      24.748390      -0.764941       0.327867       8.089835      -1.021280       5.456990          -0.014912
          185              C       4.774869       2.917598       9.059878       0.098458      37.214946 0.41836083E+03  0.96900541E+04                                 9.859583                            6.879868      -0.079052       1.986212                    0.999350      26.394533      74.022265       0.623290       0.424268      -1.064880      -0.012345       0.000550      -0.006185       0.013818       0.003938      -0.005567      -0.006568       0.014501      -0.052035      -0.019907       0.001551       0.018357             13.131462      25.442553      -0.887444       0.799742       7.450304      -1.654788       6.501529          -0.018035
          186              C       0.416845       5.556975      10.334088       0.586699      25.804347 0.25504110E+03  0.53248770E+04                                 8.103272                            5.692868      -0.092258       2.022319                    0.999412      22.827030      64.870270       0.615635       0.476522      -1.013983      -0.019104      -0.059407       0.022466       0.066324      -0.044593      -0.030850       0.028583       0.109437      -0.017447      -0.072548      -0.016917       0.089465             10.198931       6.282906       2.823155       1.011222      13.846732      -2.039318      10.467157          -0.003929
          187              C       0.797144       8.879647       6.615010       0.556229      25.780529 0.26202875E+03  0.54849098E+04                                 8.094841                            5.714907      -0.151615       1.996178                    0.999346      22.888089      64.245459       0.626015       0.467413      -1.023151      -0.011739       0.011422      -0.045899       0.048734       0.003774      -0.017925       0.009568       0.140242      -0.203797      -0.072484      -0.033506       0.105990             10.528119       4.688388      -0.153384       1.479790       8.748907      -3.422644      18.147063          -0.006072
          188              C       1.151176      12.211380      11.416991      -0.192766      38.133742 0.47483379E+03  0.11436591E+05                                 9.917066                            7.324235       0.008330       1.961105                    0.999582      30.763960      90.144283       0.600257       0.423657      -1.057366      -0.031579       0.003220       0.001618       0.031784       0.020032      -0.000881       0.002506       0.031435       0.108081      -0.043563       0.007446       0.036118             12.013007       7.277569      -4.471780      -1.751530      18.568562      -0.494599      10.192889          -0.002127
          189              C       1.138614      10.632124      13.205448      -0.191456      36.506690 0.46707464E+03  0.11213639E+05                                 9.644563                            7.278973      -0.000531       1.962517                    0.999322      30.663298      89.971484       0.599737       0.425388      -1.055330      -0.032613       0.005588       0.014195       0.036005      -0.003869       0.020767       0.004637      -0.037327      -0.085045      -0.040849       0.007490       0.033359             11.304524       6.844315      -2.368552      -3.687243      10.609769       0.499331      16.459487          -0.001585
          190              C       2.503352      10.077546      11.164255      -0.299913      33.801895 0.43843864E+03  0.10342623E+05                                 9.173779                            6.931827      -0.252862       1.895228                    0.997715      30.501466      88.201404       0.631781       0.410977      -1.066348      -0.067629      -0.002166      -0.007685       0.068098       0.004795      -0.002607      -0.026775      -0.017867       0.035229      -0.020464      -0.014583       0.035048             11.444972       7.959598      -0.529954      -0.347173      14.589746       5.859662      11.785571           0.000127
          191              C       0.000000      14.439553      11.617073       0.588205      25.331600 0.24979538E+03  0.51942030E+04                                 8.014298                            5.640783      -0.115763       2.014372                    0.999271      22.836261      65.004652       0.616660       0.477667      -1.012228      -0.020908       0.056256      -0.024543       0.064840       0.047548       0.027821       0.029911       0.111497      -0.034773      -0.073830      -0.018313       0.092142             10.056064       6.402686      -2.966955      -1.003942      13.218051      -2.080082      10.547456          -0.001370
          192              C       7.142318       3.770652      12.935161       0.102689      34.608852 0.38817718E+03  0.88400280E+04                                 9.409741                            6.635379      -0.099707       1.985773                    0.999379      26.002997      72.734361       0.632339       0.425337      -1.062304       0.005101       0.006012       0.000433       0.007897       0.003869      -0.006314      -0.000970       0.010970      -0.023963      -0.010040      -0.002603       0.012643             12.319780      23.313817      -0.622580       0.738664       7.458996      -1.742894       6.186527          -0.012065
          193              C       7.012126       1.838822       9.465308      -0.196765      33.580335 0.42284252E+03  0.98796178E+04                                 9.078666                            6.868905       0.205844       2.037438                    0.999769      29.522886      84.818228       0.626494       0.418435      -1.062122       0.008301       0.010035      -0.002816       0.013324       0.022274      -0.010695      -0.009793      -0.031652      -0.002529      -0.027958      -0.005287       0.033245             10.951823      19.284755      -2.026547       0.247478       8.332332      -1.042654       5.238381          -0.000755
          194              C       1.393289       7.827521      10.676334      -0.188981      37.609496 0.46077411E+03  0.11015266E+05                                 9.809261                            7.200818       0.045705       1.974895                    0.999689      30.489681      89.017395       0.607145       0.421995      -1.058368      -0.032861      -0.013689      -0.013254       0.037985      -0.023700      -0.001104      -0.000171       0.039940       0.118119      -0.050682       0.011274       0.039408             11.950145       6.213865       3.576597       1.441937      18.946247       0.446617      10.690325          -0.002450
          195              C       0.341470      11.498769      13.974186       0.009061      42.113711 0.42880327E+03  0.99812791E+04                                10.505897                            6.876962      -0.086658       1.978851                    0.999183      27.025447      75.680956       0.636226       0.413587      -1.072984       0.015031      -0.001654      -0.038862       0.041700       0.002157       0.000024       0.012364      -0.028400      -0.028670      -0.014281      -0.009433       0.023715             14.132074       7.048645      -1.883030      -3.228019      13.510868      -5.115686      21.836709           0.002426
          196              C       5.633683       3.784243      12.861446       0.108821      34.095560 0.37846315E+03  0.85764509E+04                                 9.350066                            6.570076      -0.116328       1.982827                    0.999419      25.899345      72.599591       0.631937       0.427709      -1.059334      -0.003494       0.002930       0.001364       0.004759       0.003197      -0.004471       0.000740       0.011083       0.010835      -0.008527       0.000174       0.008353             12.291070      23.468038      -0.647166       0.552183       7.695760      -1.406351       5.709410          -0.011416
          197              C       3.507205       2.766228      13.270387       0.111504      25.068663 0.30894907E+03  0.66939174E+04                                 7.538775                            5.920879       0.066746       2.042139                    0.999666      25.522939      71.308199       0.664348       0.425517      -1.054502      -0.007346       0.044397      -0.011464       0.046438       0.023168      -0.007685       0.011840      -0.046553       0.084697      -0.048734       0.014656       0.034079              8.667362      13.759281       0.213425      -0.029434       7.329892      -1.315216       4.912914          -0.006815
          198              C       9.266513       2.870162      13.549449       0.103893      25.526050 0.32570560E+03  0.71504102E+04                                 7.672242                            6.103353       0.187671       2.083538                    0.999663      25.768825      72.458053       0.650515       0.428887      -1.052478      -0.001247       0.041095      -0.017928       0.044853      -0.013520       0.008813       0.017961      -0.050186       0.081897      -0.044614       0.005610       0.039004              8.766236      13.409737      -0.360678       0.401213       7.229946      -1.948875       5.659026          -0.011372
          199              C      -0.011420      11.134203      15.373008       0.548868      26.374450 0.27234580E+03  0.57538980E+04                                 8.220675                            5.828222      -0.179615       1.984684                    0.999299      23.115915      65.101739       0.619843       0.467717      -1.023390      -0.017208      -0.011203       0.047052       0.051337      -0.020642       0.027819       0.003962       0.135922      -0.208641      -0.075201      -0.034653       0.109854             10.632980       5.061426       0.444183      -2.363066       8.867750      -3.563512      17.969763          -0.006308
          200              C       1.545180       9.401712       8.915959      -0.185168      36.148516 0.45110853E+03  0.10745449E+05                                 9.588512                            7.152119      -0.010965       1.959919                    0.999407      30.505790      89.399377       0.604704       0.425226      -1.054557      -0.029133      -0.008026      -0.008669       0.031437      -0.005350      -0.020829      -0.003263      -0.016324      -0.110183      -0.044982       0.016673       0.028310             11.399937       5.707412       1.897280       2.548741      10.998209       1.325775      17.494190          -0.002371
          201              C       7.864087       4.775608      12.308586      -0.191624      32.625106 0.43637913E+03  0.10268722E+05                                 8.911677                            6.984557       0.179677       2.028375                    0.999664      29.671766      85.337528       0.620881       0.419223      -1.062431       0.003582      -0.011507       0.004521       0.012872      -0.020476       0.009307      -0.011020      -0.036813      -0.010509      -0.026601      -0.007785       0.034386             10.424909      18.196529       1.129491      -0.443913       7.161071      -1.457715       5.917127           0.000396
          202              C       0.990149       8.518545       8.043669       0.002288      42.044864 0.41874938E+03  0.96852161E+04                                10.476315                            6.778641      -0.062133       1.988301                    0.999331      26.837868      74.805195       0.643559       0.411493      -1.074833       0.001678      -0.011048       0.037512       0.039141      -0.003727      -0.005434       0.006497      -0.027896      -0.038467      -0.016595      -0.005736       0.022331             14.280865       6.097097       1.715279       2.104862      13.507983      -4.434059      23.237515           0.002674
          203              C       1.814702       9.084316      10.251598       0.145204      36.006370 0.39190474E+03  0.89169542E+04                                 9.546960                            6.615770       0.027272       2.027208                    0.999504      25.539957      70.645917       0.642774       0.418805      -1.069928       0.005548       0.037660       0.028857       0.047768       0.024777       0.024297       0.022534      -0.026378       0.031297      -0.036176      -0.013313       0.049490             12.346611       5.953681       3.261230       2.349071      16.602677       3.583464      14.483476           0.000690
          204              C       7.836678       2.814198      13.544184      -0.194690      32.349787 0.42568874E+03  0.99416242E+04                                 8.803370                            6.865645       0.234753       2.044801                    0.999773      29.447553      83.996459       0.631596       0.415243      -1.066426       0.019304      -0.000226       0.000926       0.019328       0.023727      -0.014661      -0.012578      -0.016775      -0.006188      -0.025469      -0.010138       0.035607             10.238269      17.127472      -1.359718       1.062155       7.535660      -1.997532       6.051676           0.001099
          205              C       4.055384       1.884127       9.732085      -0.205014      32.673839 0.45342229E+03  0.10766579E+05                                 8.906791                            7.121215       0.172672       2.023675                    0.999406      29.992950      86.497163       0.615028       0.419408      -1.062894      -0.002969       0.000836       0.003436       0.004617      -0.015198       0.002818      -0.016354      -0.032890      -0.023826      -0.020131      -0.012742       0.032873             10.251626      17.611689       0.541052      -0.388438       7.078010      -1.458318       6.065181          -0.001178
          206              C       4.900494       2.731584      13.342346      -0.206787      33.010386 0.43746417E+03  0.10280128E+05                                 8.907717                            6.955850       0.246793       2.045703                    0.999802      29.652935      84.671497       0.628436       0.414753      -1.067408      -0.009081       0.011010       0.006059       0.015505      -0.019451       0.008183      -0.011472      -0.033400      -0.031351      -0.021376      -0.013705       0.035081             10.338589      17.640286       0.791916      -0.259402       7.658351      -1.633210       5.717130           0.000602
          207              C       4.939323       4.788933      12.371770      -0.198992      32.391249 0.41488973E+03  0.96631467E+04                                 8.888862                            6.823584       0.144531       2.018868                    0.999736      29.574983      85.272211       0.624880       0.420846      -1.058924      -0.006254      -0.003851       0.004903       0.008831       0.025441      -0.011370      -0.005006      -0.025671       0.014594      -0.032335       0.002028       0.030307             10.540078      18.340416      -1.752582       0.705179       7.757294      -1.351979       5.522524           0.000500
          208              C       3.564307       4.788933      12.389321       0.101472      26.756650 0.32903572E+03  0.72519165E+04                                 7.959960                            6.159238       0.156594       2.069700                    0.999724      25.967638      73.491137       0.642768       0.432357      -1.048911      -0.009198      -0.049853       0.028931       0.058369      -0.012443       0.004205       0.008752      -0.043106       0.097173      -0.041632       0.006650       0.034981              9.322820      14.907940      -0.847004       0.299867       7.804269      -1.602121       5.256250          -0.008324
          209              C       9.239104       4.785735      12.340178       0.100587      25.975929 0.32394127E+03  0.71120192E+04                                 7.791988                            6.106220       0.098778       2.052675                    0.999599      25.917584      73.213583       0.646353       0.431628      -1.049327       0.016853      -0.038453       0.028027       0.050479       0.016735       0.000520       0.011958      -0.065521       0.088112      -0.051539       0.013468       0.038071              9.034602      14.449799       0.616011      -0.181774       7.100892      -1.759640       5.553114          -0.006727
          210              C       4.010844       3.885512       8.438569      -0.198142      32.127787 0.41530043E+03  0.96437505E+04                                 8.741252                            6.767139       0.247100       2.051171                    0.999819      29.283704      83.416708       0.637886       0.413503      -1.067052      -0.005960      -0.004533       0.000277       0.007493       0.015146      -0.004509      -0.014901      -0.029074      -0.004787      -0.020415      -0.009092       0.029507             10.232454      17.335650      -1.253833       1.219893       7.231942      -1.902084       6.129771           0.000049
          211              C       6.987001       3.997440       8.735182      -0.201964      32.571178 0.42958115E+03  0.10060501E+05                                 8.844008                            6.899912       0.217293       2.037558                    0.999806      29.643476      84.813938       0.629301       0.415598      -1.065656       0.006712      -0.006735       0.002713       0.009888      -0.023970       0.007205      -0.006362      -0.032639      -0.018837      -0.026471      -0.007676       0.034148             10.309969      17.713548       0.665104      -0.659470       8.007228      -1.145522       5.209132           0.000044
          212              C       8.366585       1.862807       9.384573       0.112408      25.578892 0.29702716E+03  0.63964170E+04                                 7.737345                            5.860910       0.105633       2.060515                    0.999807      25.457329      71.777176       0.655843       0.433676      -1.045600       0.004691       0.044431      -0.024622       0.051013      -0.019701       0.009055       0.019458      -0.041408       0.141120      -0.054592       0.000806       0.053786              9.178034      14.850904      -0.692428      -0.062931       7.987505      -1.225847       4.695692          -0.007001
          213              C       8.376863       3.933481       8.657958       0.093925      26.566869 0.32860056E+03  0.72158090E+04                                 7.826563                            6.099697       0.103224       2.048920                    0.999696      25.874972      72.302229       0.656916       0.424600      -1.057192       0.012374      -0.050915       0.006282       0.052772       0.019785      -0.008100       0.007100      -0.054368       0.046990      -0.043128       0.015610       0.027517              9.086063      14.588007       0.018563      -0.495150       7.733419      -1.353287       4.936763          -0.010302
          214              C       2.691788       1.940091       9.686452       0.109395      24.944095 0.31056875E+03  0.67634021E+04                                 7.600094                            5.992426       0.045590       2.037473                    0.999588      25.840644      73.281890       0.648664       0.433590      -1.045588      -0.004452       0.040100      -0.028327       0.049297       0.019998      -0.003456       0.016956      -0.076541       0.102698      -0.060890       0.014251       0.046639              8.727354      13.774531       0.165059      -0.074488       6.711043      -1.834094       5.696489          -0.007222
          215              C       2.671232       3.792238       8.466651       0.102750      25.464189 0.31829498E+03  0.69677081E+04                                 7.697096                            6.066240       0.132274       2.066503                    0.999690      25.807377      73.148752       0.645365       0.433552      -1.046611      -0.005883      -0.048042       0.024940       0.054449      -0.011384       0.006944       0.019069      -0.070638       0.091792      -0.053612       0.008494       0.045118              8.832983      13.656474      -0.204928       0.425613       6.992777      -1.901055       5.849696          -0.009728
          216              C       0.031977      13.925748       4.677368      -0.146198      38.844318 0.46734401E+03  0.11242135E+05                                10.138232                            7.326480      -0.129229       1.920805                    0.999371      30.625505      90.484297       0.591165       0.430710      -1.050144      -0.012532       0.001729      -0.012075       0.017489       0.001713      -0.001629      -0.038808       0.032801      -0.027525      -0.049325       0.020295       0.029030             12.635700       6.574104      -2.145716       1.208527      15.818419       6.358908      15.514578          -0.000527
          217              C      11.054947      13.568644       3.364546      -0.024216      42.397239 0.44913336E+03  0.10568478E+05                                10.514150                            7.002156      -0.026691       1.986817                    0.999362      27.624874      77.592952       0.635842       0.409373      -1.076527      -0.008393       0.049709       0.011847       0.051786      -0.005470       0.005100      -0.005116       0.003716       0.071442      -0.017722      -0.007732       0.025454             14.038236       7.596908      -4.518133       1.223863      21.071043       4.635834      13.446757           0.005517
          218              C      10.640387      19.721770       1.063597      -0.019512      40.668732 0.41925920E+03  0.97082002E+04                                10.224317                            6.764205      -0.008267       1.998694                    0.999377      27.184945      76.026959       0.646350       0.409244      -1.075393      -0.008279      -0.046680      -0.002780       0.047490       0.000306      -0.005083      -0.009379       0.015389       0.032978      -0.016505       0.000543       0.015961             13.672424       6.499628       3.808379      -0.735098      20.599297       4.017561      13.918346           0.005188
          219              C       9.840959      15.674229       3.171484       0.152465      35.214226 0.38908070E+03  0.88450410E+04                                 9.420650                            6.604721      -0.000066       2.019188                    0.999553      25.526951      70.797033       0.640834       0.420437      -1.067881      -0.013970       0.028915      -0.032071       0.045385      -0.030632       0.023836      -0.017162      -0.013001      -0.005489      -0.033468      -0.014979       0.048446             11.964669       7.113016      -4.102062       3.323600      15.313754      -2.229993      13.467238           0.000635
          220              C      10.815119      19.389449      17.315915      -0.141213      38.270072 0.45024868E+03  0.10742032E+05                                10.054326                            7.204584      -0.148248       1.918014                    0.999510      30.374490      89.688854       0.593848       0.432311      -1.048041      -0.007161      -0.020291       0.010281       0.023848      -0.008123      -0.002040      -0.037543       0.038027      -0.067201      -0.053894       0.020699       0.033195             12.583401       5.854228       2.005065      -0.557635      15.856440       5.900880      16.039535          -0.001585
          221              C       5.156311      23.734134       0.322940       0.101906      35.438825 0.38602862E+03  0.87875540E+04                                 9.569232                            6.622807      -0.082332       1.991084                    0.999444      26.078862      73.166732       0.631483       0.426085      -1.060793      -0.007384       0.000536      -0.003496       0.008187      -0.002597       0.004543       0.004379       0.009159       0.018743      -0.010249       0.000879       0.009369             12.765100      24.748443      -0.764926      -0.327858       8.089862       1.021285       5.456997          -0.014901
          222              C       6.645531      23.732002       0.284328       0.098459      37.215062 0.41836232E+03  0.96900997E+04                                 9.859607                            6.879883      -0.079049       1.986212                    0.999350      26.394587      74.022521       0.623289       0.424269      -1.064880       0.012345      -0.000551      -0.006184       0.013818       0.003938       0.005566       0.006569       0.014502      -0.052036      -0.019908       0.001551       0.018357             13.131497      25.442606      -0.887428      -0.799732       7.450339       1.654803       6.501545          -0.018024
          223              C      11.003555      21.092625       1.558538       0.586699      25.804341 0.25504111E+03  0.53248768E+04                                 8.103268                            5.692867      -0.092255       2.022320                    0.999412      22.827020      64.870217       0.615635       0.476522      -1.013983       0.019105       0.059406       0.022466       0.066323      -0.044593       0.030850      -0.028583       0.109438      -0.017449      -0.072548      -0.016917       0.089465             10.198926       6.282906       2.823155      -1.011222      13.846731       2.039311      10.467141          -0.003913
          224              C      10.623256      17.769953      15.390560       0.556229      25.780444 0.26202783E+03  0.54848849E+04                                 8.094824                            5.714898      -0.151609       1.996181                    0.999346      22.888022      64.245207       0.626016       0.467413      -1.023151       0.011740      -0.011422      -0.045898       0.048733       0.003774       0.017926      -0.009569       0.140241      -0.203804      -0.072486      -0.033504       0.105990             10.528091       4.688379      -0.153383      -1.479785       8.748893       3.422631      18.147000          -0.006053
          225              C      10.269224      14.438220       2.641441      -0.192764      38.133740 0.47483372E+03  0.11436590E+05                                 9.917072                            7.324238       0.008335       1.961107                    0.999582      30.763940      90.144248       0.600256       0.423657      -1.057365       0.031578      -0.003221       0.001618       0.031783       0.020033       0.000881      -0.002506       0.031435       0.108078      -0.043563       0.007446       0.036117             12.013019       7.277580      -4.471795       1.751532      18.568589       0.494592      10.192888          -0.002108
          226              C      10.281786      16.017476       4.429898      -0.191457      36.506799 0.46707617E+03  0.11213686E+05                                 9.644584                            7.278986      -0.000530       1.962517                    0.999322      30.663357      89.971725       0.599736       0.425388      -1.055330       0.032613      -0.005589       0.014194       0.036005      -0.003870      -0.020766      -0.004636      -0.037329      -0.085047      -0.040849       0.007488       0.033360             11.304550       6.844334      -2.368562       3.687261      10.609793      -0.499347      16.459524          -0.001554
          227              C       8.917048      16.572054       2.388705      -0.299914      33.801893 0.43843847E+03  0.10342627E+05                                 9.173788                            6.931829      -0.252860       1.895229                    0.997715      30.501529      88.201865       0.631780       0.410978      -1.066347       0.067629       0.002166      -0.007685       0.068099       0.004795       0.002607       0.026775      -0.017872       0.035231      -0.020464      -0.014586       0.035049             11.444985       7.959616      -0.529954       0.347175      14.589760      -5.859643      11.785578           0.000185
          228              C       0.000000      12.210047       2.841523       0.588204      25.331618 0.24979560E+03  0.51942080E+04                                 8.014298                            5.640783      -0.115751       2.014376                    0.999271      22.836263      65.004632       0.616661       0.477667      -1.012229       0.020908      -0.056255      -0.024544       0.064840       0.047547      -0.027822      -0.029911       0.111495      -0.034775      -0.073828      -0.018314       0.092141             10.056067       6.402690      -2.966959       1.003940      13.218058       2.080082      10.547452          -0.001369
          229              C       4.278082      22.878948       4.159611       0.102686      34.608839 0.38817717E+03  0.88400243E+04                                 9.409725                            6.635371      -0.099714       1.985770                    0.999379      26.003001      72.734270       0.632340       0.425336      -1.062305      -0.005101      -0.006013       0.000434       0.007897       0.003869       0.006314       0.000970       0.010970      -0.023964      -0.010041      -0.002603       0.012643             12.319757      23.313783      -0.622568      -0.738656       7.458976       1.742883       6.186513          -0.012050
          230              C       4.408274      24.810778       0.689758      -0.196761      33.580347 0.42284254E+03  0.98796223E+04                                 9.078676                            6.868907       0.205848       2.037441                    0.999769      29.522884      84.818345       0.626494       0.418435      -1.062122      -0.008301      -0.010035      -0.002814       0.013324       0.022273       0.010695       0.009793      -0.031652      -0.002529      -0.027957      -0.005287       0.033244             10.951842      19.284793      -2.026534      -0.247471       8.332351       1.042658       5.238381          -0.000746
          231              C      10.027111      18.822079       1.900784      -0.188978      37.609341 0.46077192E+03  0.11015200E+05                                 9.809237                            7.200803       0.045708       1.974897                    0.999689      30.489583      89.017041       0.607145       0.421995      -1.058368       0.032860       0.013689      -0.013253       0.037985      -0.023700       0.001104       0.000171       0.039942       0.118116      -0.050682       0.011276       0.039407             11.950120       6.213857       3.576598      -1.441936      18.946216      -0.446636      10.690287          -0.002410
          232              C      11.078930      15.150831       5.198636       0.009061      42.113868 0.42880473E+03  0.99813239E+04                                10.505927                            6.876976      -0.086659       1.978850                    0.999183      27.025505      75.681213       0.636225       0.413587      -1.072983      -0.015031       0.001654      -0.038862       0.041700       0.002157      -0.000023      -0.012364      -0.028402      -0.028668      -0.014281      -0.009434       0.023715             14.132120       7.048667      -1.883039       3.228033      13.510912       5.115700      21.836783           0.002439
          233              C       5.786717      22.865357       4.085896       0.108818      34.095558 0.37846325E+03  0.85764523E+04                                 9.350058                            6.570072      -0.116331       1.982825                    0.999419      25.899355      72.599573       0.631938       0.427708      -1.059335       0.003493      -0.002930       0.001366       0.004760       0.003197       0.004472      -0.000740       0.011084       0.010835      -0.008527       0.000173       0.008353             12.291055      23.468008      -0.647150      -0.552174       7.695754       1.406347       5.709404          -0.011402
          234              C       7.913195      23.883372       4.494837       0.111501      25.068677 0.30894949E+03  0.66939287E+04                                 7.538776                            5.920884       0.066742       2.042137                    0.999666      25.522959      71.308269       0.664348       0.425517      -1.054502       0.007346      -0.044397      -0.011462       0.046438       0.023168       0.007686      -0.011839      -0.046554       0.084696      -0.048735       0.014656       0.034079              8.667357      13.759258       0.213436       0.029439       7.329899       1.315216       4.912915          -0.006803
          235              C       2.153887      23.779438       4.773899       0.103891      25.525962 0.32570458E+03  0.71503769E+04                                 7.672203                            6.103332       0.187659       2.083534                    0.999663      25.768784      72.457703       0.650519       0.428886      -1.052480       0.001246      -0.041095      -0.017928       0.044853      -0.013520      -0.008812      -0.017962      -0.050185       0.081900      -0.044615       0.005610       0.039005              8.766181      13.409621      -0.360688      -0.401216       7.229918       1.948866       5.659003          -0.011355
          236              C       0.011420      15.515397       6.597458       0.548869      26.374513 0.27234638E+03  0.57539133E+04                                 8.220686                            5.828227      -0.179616       1.984684                    0.999299      23.115945      65.101842       0.619843       0.467716      -1.023390       0.017208       0.011203       0.047052       0.051338      -0.020642      -0.027819      -0.003962       0.135920      -0.208640      -0.075201      -0.034653       0.109853             10.633000       5.061432       0.444184       2.363072       8.867764       3.563523      17.969805          -0.006298
          237              C       9.875220      17.247888       0.140409      -0.185168      36.148474 0.45110807E+03  0.10745436E+05                                 9.588508                            7.152119      -0.010959       1.959922                    0.999407      30.505745      89.399229       0.604704       0.425226      -1.054557       0.029133       0.008026      -0.008669       0.031438      -0.005349       0.020828       0.003264      -0.016325      -0.110182      -0.044982       0.016672       0.028310             11.399931       5.707413       1.897282      -2.548747      10.998205      -1.325793      17.494174          -0.002325
          238              C       3.556313      21.873992       3.533036      -0.191630      32.625251 0.43638110E+03  0.10268783E+05                                 8.911707                            6.984574       0.179675       2.028373                    0.999664      29.671865      85.337950       0.620880       0.419223      -1.062430      -0.003582       0.011507       0.004523       0.012872      -0.020476      -0.009308       0.011020      -0.036812      -0.010510      -0.026601      -0.007786       0.034387             10.424953      18.196632       1.129485       0.443907       7.161087       1.457715       5.917140           0.000450
          239              C      10.430251      18.131055      16.819219       0.002286      42.044801 0.41874885E+03  0.96852010E+04                                10.476306                            6.778638      -0.062128       1.988303                    0.999331      26.837846      74.805126       0.643559       0.411493      -1.074833      -0.001678       0.011048       0.037512       0.039141      -0.003726       0.005433      -0.006497      -0.027898      -0.038464      -0.016594      -0.005737       0.022331             14.280845       6.097094       1.715281      -2.104862      13.507977       4.434041      23.237465           0.002697
          240              C       9.605698      17.565284       1.476048       0.145204      36.006361 0.39190456E+03  0.89169495E+04                                 9.546962                            6.615770       0.027274       2.027209                    0.999504      25.539947      70.645896       0.642774       0.418805      -1.069928      -0.005549      -0.037660       0.028857       0.047768       0.024777      -0.024297      -0.022534      -0.026378       0.031298      -0.036177      -0.013312       0.049489             12.346620       5.953691       3.261247      -2.349083      16.602700      -3.583492      14.483469           0.000706
          241              C       3.583722      23.835402       4.768634      -0.194691      32.349602 0.42568656E+03  0.99415458E+04                                 8.803292                            6.865601       0.234757       2.044800                    0.999773      29.447486      83.995740       0.631602       0.415239      -1.066430      -0.019304       0.000226       0.000927       0.019327       0.023727       0.014663       0.012577      -0.016775      -0.006178      -0.025472      -0.010136       0.035607             10.238166      17.127280      -1.359731      -1.062160       7.535591       1.997505       6.051627           0.001122
          242              C       7.365016      24.765473       0.956535      -0.205009      32.673948 0.45342326E+03  0.10766623E+05                                 8.906849                            7.121242       0.172669       2.023676                    0.999405      29.993013      86.497853       0.615023       0.419410      -1.062891       0.002969      -0.000837       0.003437       0.004618      -0.015197      -0.002818       0.016354      -0.032885      -0.023822      -0.020130      -0.012740       0.032871             10.251709      17.611843       0.541033       0.388426       7.078070       1.458344       6.065214          -0.001173
          243              C       6.519906      23.918016       4.566796      -0.206791      33.010383 0.43746456E+03  0.10280134E+05                                 8.907697                            6.955842       0.246791       2.045701                    0.999802      29.652960      84.671402       0.628438       0.414751      -1.067410       0.009081      -0.011011       0.006060       0.015506      -0.019451      -0.008183       0.011473      -0.033400      -0.031350      -0.021376      -0.013705       0.035081             10.338557      17.640215       0.791935       0.259412       7.658336       1.633204       5.717121           0.000616
          244              C       6.481077      21.860667       3.596220      -0.198997      32.391342 0.41489108E+03  0.96631882E+04                                 8.888879                            6.823595       0.144526       2.018866                    0.999736      29.575061      85.272545       0.624879       0.420846      -1.058923       0.006254       0.003850       0.004906       0.008832       0.025441       0.011371       0.005006      -0.025671       0.014591      -0.032335       0.002027       0.030307             10.540101      18.340465      -1.752568      -0.705170       7.757308       1.351979       5.522530           0.000542
          245              C       7.856093      21.860667       3.613771       0.101467      26.756725 0.32903674E+03  0.72519458E+04                                 7.959979                            6.159250       0.156590       2.069698                    0.999724      25.967690      73.491362       0.642767       0.432357      -1.048911       0.009198       0.049852       0.028934       0.058369      -0.012444      -0.004205      -0.008752      -0.043106       0.097171      -0.041632       0.006651       0.034981              9.322844      14.907988      -0.846996      -0.299861       7.804286       1.602121       5.256257          -0.008292
          246              C       2.181296      21.863865       3.564628       0.100582      25.976025 0.32394246E+03  0.71120531E+04                                 7.792009                            6.106232       0.098773       2.052672                    0.999599      25.917652      73.213861       0.646352       0.431628      -1.049327      -0.016853       0.038452       0.028028       0.050479       0.016736      -0.000519      -0.011958      -0.065521       0.088112      -0.051540       0.013469       0.038071              9.034633      14.449870       0.616004       0.181768       7.100906       1.759641       5.553124          -0.006687
          247              C       7.409556      22.764088      17.214119      -0.198137      32.127784 0.41530025E+03  0.96437468E+04                                 8.741251                            6.767136       0.247105       2.051173                    0.999819      29.283714      83.416783       0.637887       0.413503      -1.067052       0.005960       0.004533       0.000278       0.007493       0.015146       0.004509       0.014901      -0.029075      -0.004788      -0.020415      -0.009092       0.029507             10.232453      17.335633      -1.253825      -1.219887       7.231955       1.902092       6.129771           0.000086
          248              C       4.433399      22.652160      17.510732      -0.201962      32.571268 0.42958229E+03  0.10060539E+05                                 8.844035                            6.899927       0.217293       2.037558                    0.999806      29.643528      84.814253       0.629299       0.415598      -1.065655      -0.006712       0.006734       0.002715       0.009888      -0.023970      -0.007205       0.006361      -0.032639      -0.018838      -0.026471      -0.007676       0.034147             10.310008      17.713618       0.665106       0.659474       8.007262       1.145528       5.209143           0.000097
          249              C       3.053815      24.786793       0.609023       0.112413      25.578840 0.29702633E+03  0.63963943E+04                                 7.737335                            5.860901       0.105643       2.060519                    0.999807      25.457279      71.776985       0.655844       0.433676      -1.045600      -0.004691      -0.044431      -0.024619       0.051012      -0.019701      -0.009055      -0.019458      -0.041407       0.141121      -0.054592       0.000806       0.053786              9.178028      14.850905      -0.692422       0.062935       7.987495       1.225844       4.695683          -0.006992
          250              C       3.043537      22.716119      17.433508       0.093929      26.566865 0.32860035E+03  0.72158035E+04                                 7.826563                            6.099693       0.103227       2.048921                    0.999696      25.874965      72.302214       0.656917       0.424599      -1.057192      -0.012374       0.050914       0.006284       0.052771       0.019785       0.008100      -0.007100      -0.054367       0.046990      -0.043127       0.015610       0.027517              9.086068      14.588024       0.018565       0.495153       7.733420       1.353286       4.936760          -0.010261
          251              C       8.728612      24.709509       0.910902       0.109400      24.944082 0.31056805E+03  0.67633884E+04                                 7.600111                            5.992424       0.045594       2.037475                    0.999588      25.840626      73.282037       0.648663       0.433590      -1.045587       0.004452      -0.040101      -0.028325       0.049297       0.019998       0.003456      -0.016956      -0.076539       0.102699      -0.060889       0.014250       0.046638              8.727387      13.774602       0.165062       0.074489       6.711063       1.834105       5.696495          -0.007213
          252              C       8.749168      22.857362      17.242201       0.102752      25.464219 0.31829540E+03  0.69677188E+04                                 7.697100                            6.066242       0.132282       2.066506                    0.999690      25.807391      73.148779       0.645365       0.433551      -1.046612       0.005883       0.048042       0.024941       0.054449      -0.011384      -0.006944      -0.019069      -0.070637       0.091792      -0.053612       0.008494       0.045118              8.832989      13.656483      -0.204927      -0.425614       6.992786       1.901058       5.849696          -0.009705
          253              N       1.485794      17.134893      12.924630      -0.219345      34.062408 0.51849663E+03  0.12534727E+05                                 8.852665                            7.424979       0.055181       2.038634                    0.999179      27.974148      77.363028       0.635421       0.398727      -1.093319       0.160262       0.007863       0.001851       0.160466       0.002746      -0.007534      -0.008443      -0.164610       0.132567      -0.104813       0.040794       0.064019             10.001537      14.206961      -0.087461      -0.136090       8.810161      -2.379862       6.987490           0.023206
          254              N       8.586999      17.105046      12.864956      -0.214081      34.273575 0.50185278E+03  0.12049453E+05                                 8.936110                            7.332451      -0.017569       2.021198                    0.998876      27.751357      76.809619       0.634983       0.401748      -1.089841      -0.148275       0.001277       0.013547       0.148898      -0.008504       0.003095      -0.006926      -0.154662       0.117678      -0.097464       0.036920       0.060544             10.289654      15.385899       0.092871       0.501593       9.050177      -1.794008       6.432887           0.022637
          255              N       9.444671      16.178972       9.096735      -0.223697      34.154902 0.51804677E+03  0.12533627E+05                                 8.893629                            7.447715       0.034263       2.033862                    0.998953      27.994504      77.702231       0.630507       0.401521      -1.090324      -0.160439      -0.000549      -0.009024       0.160694      -0.000971      -0.006590      -0.009727      -0.166303       0.134709      -0.105903       0.040548       0.065354             10.046462      14.188354       0.047338      -0.289265       8.555025      -2.440140       7.396008           0.019774
          256              N       2.348034      16.173909       9.024776      -0.207022      34.355645 0.48409409E+03  0.11511336E+05                                 8.925787                            7.174976       0.079117       2.053969                    0.999245      27.453405      75.457839       0.645904       0.398788      -1.092570       0.151661       0.001489      -0.002616       0.151691       0.002343      -0.008344      -0.007077      -0.157409       0.121663      -0.099502       0.038457       0.061046             10.457730      16.031597      -0.075452       0.401922       9.459097      -1.497360       5.882496           0.022305
          257              N       9.934606       9.514707       4.149080      -0.219341      34.062286 0.51849420E+03  0.12534654E+05                                 8.852647                            7.424963       0.055170       2.038632                    0.999178      27.974081      77.362810       0.635421       0.398727      -1.093319      -0.160263      -0.007863       0.001851       0.160466       0.002746       0.007535       0.008444      -0.164611       0.132566      -0.104813       0.040793       0.064020             10.001518      14.206927      -0.087458       0.136097       8.810150       2.379862       6.987477           0.023194
          258              N       2.833401       9.544554       4.089406      -0.214077      34.273427 0.50185010E+03  0.12049373E+05                                 8.936087                            7.332432      -0.017576       2.021197                    0.998876      27.751281      76.809370       0.634983       0.401748      -1.089841       0.148275      -0.001276       0.013546       0.148898      -0.008505      -0.003095       0.006926      -0.154662       0.117676      -0.097464       0.036919       0.060545             10.289627      15.385848       0.092877      -0.501594       9.050163       1.794007       6.432871           0.022626
          259              N       1.975729      10.470628       0.321185      -0.223700      34.154907 0.51804662E+03  0.12533622E+05                                 8.893632                            7.447715       0.034265       2.033863                    0.998953      27.994498      77.702210       0.630507       0.401521      -1.090324       0.160439       0.000549      -0.009023       0.160693      -0.000971       0.006589       0.009727      -0.166302       0.134713      -0.105903       0.040550       0.065353             10.046467      14.188347       0.047349       0.289271       8.555040       2.440151       7.396014           0.019774
          260              N       9.072366      10.475691       0.249226      -0.207025      34.355735 0.48409546E+03  0.11511377E+05                                 8.925803                            7.174986       0.079117       2.053968                    0.999245      27.453449      75.457998       0.645903       0.398788      -1.092570      -0.151661      -0.001490      -0.002616       0.151691       0.002343       0.008344       0.007076      -0.157410       0.121665      -0.099503       0.038458       0.061045             10.457751      16.031625      -0.075451      -0.401921       9.459125       1.497367       5.882505           0.022303
          261              N       9.934606       3.810093      12.924630      -0.219344      34.062447 0.51849712E+03  0.12534741E+05                                 8.852672                            7.424981       0.055179       2.038633                    0.999179      27.974160      77.363057       0.635421       0.398727      -1.093319      -0.160262       0.007863       0.001851       0.160466      -0.002746       0.007534      -0.008443      -0.164611       0.132567      -0.104814       0.040794       0.064020             10.001548      14.206973       0.087470       0.136083       8.810171      -2.379871       6.987500           0.023202
          262              N       2.833401       3.780246      12.864956      -0.214080      34.273628 0.50185354E+03  0.12049475E+05                                 8.936119                            7.332455      -0.017571       2.021197                    0.998876      27.751375      76.809664       0.634983       0.401747      -1.089841       0.148275       0.001277       0.013547       0.148898       0.008505      -0.003094      -0.006926      -0.154662       0.117678      -0.097464       0.036920       0.060544             10.289666      15.385915      -0.092887      -0.501585       9.050189      -1.794015       6.432895           0.022632
          263              N       1.975729       2.854172       9.096735      -0.223694      34.154814 0.51804505E+03  0.12533575E+05                                 8.893615                            7.447704       0.034260       2.033862                    0.998953      27.994453      77.702054       0.630507       0.401521      -1.090324       0.160439      -0.000549      -0.009024       0.160693       0.000971       0.006589      -0.009728      -0.166303       0.134708      -0.105902       0.040547       0.065355             10.046450      14.188344      -0.047344       0.289269       8.555008      -2.440136       7.395999           0.019775
          264              N       9.072366       2.849109       9.024776      -0.207019      34.355589 0.48409301E+03  0.11511304E+05                                 8.925780                            7.174969       0.079113       2.053969                    0.999245      27.453371      75.457735       0.645904       0.398788      -1.092570      -0.151661       0.001489      -0.002617       0.151691      -0.002343       0.008344      -0.007077      -0.157409       0.121659      -0.099502       0.038455       0.061046             10.457726      16.031599       0.075453      -0.401925       9.459086      -1.497359       5.882493           0.022307
          265              N       1.485794      22.839507       4.149080      -0.219347      34.062460 0.51849746E+03  0.12534750E+05                                 8.852668                            7.424981       0.055194       2.038637                    0.999179      27.974172      77.363061       0.635421       0.398727      -1.093319       0.160262      -0.007863       0.001852       0.160466      -0.002747      -0.007534       0.008442      -0.164612       0.132568      -0.104815       0.040795       0.064019             10.001541      14.206963       0.087444      -0.136097       8.810167       2.379866       6.987493           0.023212
          266              N       8.586999      22.869354       4.089406      -0.214083      34.273628 0.50185360E+03  0.12049476E+05                                 8.936115                            7.332454      -0.017553       2.021202                    0.998876      27.751384      76.809684       0.634983       0.401747      -1.089841      -0.148274      -0.001278       0.013549       0.148898       0.008505       0.003094       0.006925      -0.154662       0.117678      -0.097464       0.036920       0.060544             10.289660      15.385900      -0.092874       0.501591       9.050191       1.794012       6.432889           0.022642
          267              N       9.444671      23.795428       0.321185      -0.223691      34.154822 0.51804481E+03  0.12533569E+05                                 8.893623                            7.447703       0.034252       2.033860                    0.998953      27.994445      77.702049       0.630507       0.401521      -1.090324      -0.160439       0.000549      -0.009023       0.160693       0.000971      -0.006589       0.009729      -0.166302       0.134710      -0.105902       0.040547       0.065355             10.046464      14.188363      -0.047358      -0.289281       8.555028       2.440147       7.396002           0.019783
          268              N       2.348034      23.800491       0.249226      -0.207016      34.355591 0.48409287E+03  0.11511301E+05                                 8.925786                            7.174970       0.079103       2.053966                    0.999245      27.453360      75.457713       0.645903       0.398789      -1.092569       0.151661      -0.001490      -0.002615       0.151691      -0.002343      -0.008344       0.007077      -0.157410       0.121659      -0.099502       0.038455       0.061047             10.457740      16.031634       0.075450       0.401925       9.459094       1.497359       5.882493           0.022315
          269              O      11.081214       1.374586      10.448170      -0.546439      43.727223 0.61115774E+03  0.15236883E+05                                10.046276                            7.796791      -0.143414       2.001049                    0.995132      28.342829      76.962573       0.658648       0.373001      -1.123224       0.015338      -0.012269       0.004638       0.020182      -0.039217      -0.005826      -0.005522       0.063924       0.106799      -0.068929       0.031130       0.037799             12.027898       8.337039       0.002753       1.679775       9.877503      -5.387119      17.869151           0.043966
          270              O      10.783142      21.295162       5.760271      -0.551962      31.357229 0.49047424E+03  0.11510187E+05                                 7.811914                            6.777897       0.562508       2.214940                    0.999413      27.605505      71.429758       0.743079       0.351241      -1.146529       0.006033       0.011481       0.011657       0.017438      -0.011659       0.006577       0.055443       0.034201       0.080068      -0.066785       0.006290       0.060496              8.759492       5.355845      -0.269394      -0.907252       7.743652       0.745685      13.178980           0.044744
          271              O       0.206709      18.115066       9.558505      -0.565762      44.993910 0.64172382E+03  0.16184937E+05                                10.198489                            7.960711      -0.119215       1.995173                    0.996198      28.892643      78.745067       0.655777       0.370328      -1.125967      -0.010954       0.020189       0.001572       0.023023      -0.003015      -0.002516       0.056787       0.027112      -0.000662      -0.064008       0.013264       0.050744             12.245131      10.282925      -4.679183      -2.393554      16.297689       4.858754      10.154779           0.040940
          272              O      10.670080      18.588895      11.515277      -0.560404      45.392505 0.64330096E+03  0.16229669E+05                                10.262629                            7.977972      -0.162968       1.988071                    0.994988      28.712694      78.187795       0.654348       0.371024      -1.125786       0.013267       0.012932      -0.008045       0.020198       0.037815       0.004807      -0.011005       0.067824       0.109954      -0.070465       0.032466       0.037999             12.312696       8.580052       0.201650      -1.777611      10.367861      -5.620395      17.990175           0.044545
          273              O       0.654389       1.864140      12.377913      -0.569019      45.635890 0.64883392E+03  0.16408788E+05                                10.306205                            8.011405      -0.129271       1.992572                    0.995723      28.923496      78.926685       0.652902       0.370950      -1.125537      -0.007225      -0.025057      -0.004213       0.026416       0.000335       0.004983       0.059930       0.034871      -0.010008      -0.069910       0.018729       0.051181             12.444226      10.669320       5.165125       2.524383      16.412570       4.716006      10.250788           0.040502
          274              O      10.594705      23.400481       6.262232      -0.548338      33.988870 0.51510975E+03  0.12260521E+05                                 8.367293                            7.023408       0.455836       2.188896                    0.998241      27.694531      72.616335       0.716588       0.359110      -1.138039       0.003132      -0.022915       0.001166       0.023157       0.007743       0.009775      -0.056474      -0.010752      -0.084915      -0.067736       0.010771       0.056965              9.741137       5.885555       0.386460      -0.596850      11.018419      -4.110845      12.319437           0.042659
          275              O       0.078801      23.241116      15.706479      -0.548937      33.271909 0.51027923E+03  0.12128792E+05                                 8.263133                            7.000292       0.433064       2.179164                    0.998192      27.852116      73.211950       0.715551       0.360127      -1.136126      -0.000285       0.018490       0.002231       0.018626      -0.005004      -0.005132      -0.058607      -0.021893      -0.100508      -0.069663       0.006405       0.063258              9.531037       6.000274      -0.529965       0.704250      10.970998      -3.863948      11.621840           0.047408
          276              O       0.159886      25.350166      16.259339      -0.543765      31.105493 0.48735106E+03  0.11424311E+05                                 7.786404                            6.765256       0.516984       2.202278                    0.999191      27.558271      71.383913       0.741925       0.352174      -1.145200       0.004742      -0.011481      -0.007179       0.014347       0.015879      -0.006671       0.053238       0.037054       0.114853      -0.069376       0.003645       0.065731              8.719786       5.519630       0.431375       1.270106       7.531789       0.649348      13.107940           0.046520
          277              O       0.339186      25.275014       1.672620      -0.546446      43.727502 0.61116242E+03  0.15237030E+05                                10.046320                            7.796823      -0.143406       2.001050                    0.995132      28.342924      76.962936       0.658647       0.373001      -1.123224      -0.015338       0.012270       0.004639       0.020182      -0.039216       0.005825       0.005522       0.063923       0.106797      -0.068927       0.031129       0.037798             12.027953       8.337084       0.002758      -1.679774       9.877564       5.387154      17.869210           0.043971
          278              O       0.637258       5.354438      14.535821      -0.551957      31.357305 0.49047551E+03  0.11510223E+05                                 7.811920                            6.777900       0.562521       2.214943                    0.999413      27.605559      71.429897       0.743080       0.351240      -1.146529      -0.006034      -0.011482       0.011657       0.017439      -0.011659      -0.006576      -0.055443       0.034201       0.080066      -0.066785       0.006290       0.060496              8.759504       5.355848      -0.269393       0.907256       7.743655      -0.745690      13.179008           0.044712
          279              O      11.213691       8.534534       0.782955      -0.565764      44.993994 0.64172510E+03  0.16184978E+05                                10.198506                            7.960723      -0.119212       1.995174                    0.996198      28.892660      78.745145       0.655776       0.370329      -1.125967       0.010953      -0.020190       0.001574       0.023023      -0.003015       0.002515      -0.056786       0.027112      -0.000663      -0.064008       0.013264       0.050743             12.245155      10.282949      -4.679199       2.393556      16.297730      -4.858755      10.154786           0.040933
          280              O       0.750320       8.060705       2.739727      -0.560399      45.392186 0.64329551E+03  0.16229497E+05                                10.262582                            7.977938      -0.162967       1.988074                    0.994988      28.712574      78.187378       0.654349       0.371024      -1.125786      -0.013268      -0.012929      -0.008044       0.020197       0.037815      -0.004807       0.011006       0.067826       0.109955      -0.070467       0.032467       0.038000             12.312640       8.580017       0.201651       1.777601      10.367813       5.620370      17.990090           0.044534
          281              O      10.766011      24.785460       3.602363      -0.569016      45.635690 0.64883030E+03  0.16408673E+05                                10.306179                            8.011385      -0.129269       1.992574                    0.995723      28.923409      78.926391       0.652903       0.370950      -1.125537       0.007228       0.025057      -0.004211       0.026416       0.000336      -0.004985      -0.059929       0.034869      -0.010003      -0.069908       0.018727       0.051181             12.444197      10.669294       5.165117      -2.524375      16.412540      -4.715995      10.250757           0.040509
          282              O       0.825695       3.249119      15.037782      -0.548337      33.989192 0.51511546E+03  0.12260692E+05                                 8.367348                            7.023448       0.455842       2.188896                    0.998241      27.694646      72.616771       0.716586       0.359110      -1.138039      -0.003132       0.022917       0.001166       0.023159       0.007743      -0.009775       0.056474      -0.010751      -0.084916      -0.067736       0.010772       0.056965              9.741211       5.885594       0.386467       0.596862      11.018485       4.110885      12.319555           0.042648
          283              O      11.341599       3.408484       6.930929      -0.548937      33.271791 0.51027700E+03  0.12128726E+05                                 8.263119                            7.000280       0.433062       2.179165                    0.998192      27.852042      73.211718       0.715551       0.360127      -1.136126       0.000285      -0.018489       0.002231       0.018626      -0.005004       0.005132       0.058607      -0.021892      -0.100505      -0.069663       0.006405       0.063258              9.531021       6.000263      -0.529963      -0.704250      10.970974       3.863943      11.621827           0.047382
          284              O      11.260514       1.299434       7.483789      -0.543767      31.105305 0.48734745E+03  0.11424205E+05                                 7.786373                            6.765231       0.516986       2.202279                    0.999191      27.558197      71.383641       0.741927       0.352174      -1.145200      -0.004742       0.011480      -0.007180       0.014346       0.015878       0.006670      -0.053237       0.037053       0.114851      -0.069374       0.003645       0.065729              8.719752       5.519608       0.431374      -1.270102       7.531758      -0.649349      13.107889           0.046516
          285              O       0.339186      14.699386      10.448170      -0.546440      43.727265 0.61115865E+03  0.15236911E+05                                10.046283                            7.796798      -0.143415       2.001049                    0.995132      28.342845      76.962631       0.658648       0.373001      -1.123224      -0.015338      -0.012270       0.004639       0.020182       0.039218       0.005827      -0.005522       0.063923       0.106797      -0.068929       0.031129       0.037800             12.027901       8.337042      -0.002755      -1.679773       9.877518      -5.387121      17.869144           0.043959
          286              O       0.637258       7.970362       5.760271      -0.551962      31.357605 0.49048135E+03  0.11510397E+05                                 7.811975                            6.777944       0.562502       2.214935                    0.999413      27.605677      71.430369       0.743076       0.351241      -1.146529      -0.006034       0.011487       0.011653       0.017440       0.011659      -0.006577       0.055446       0.034209       0.080071      -0.066790       0.006292       0.060498              8.759569       5.355881       0.269393       0.907263       7.743709       0.745681      13.179118           0.044705
          287              O      11.213691       4.790266       9.558505      -0.565763      44.993986 0.64172492E+03  0.16184974E+05                                10.198508                            7.960723      -0.119217       1.995173                    0.996198      28.892653      78.745160       0.655776       0.370329      -1.125967       0.010954       0.020189       0.001571       0.023023       0.003015       0.002515       0.056788       0.027112      -0.000661      -0.064009       0.013264       0.050745             12.245157      10.282947       4.679198       2.393556      16.297729       4.858758      10.154795           0.040931
          288              O       0.750320       5.264095      11.515277      -0.560409      45.392774 0.64330498E+03  0.16229797E+05                                10.262671                            7.977998      -0.162969       1.988069                    0.994988      28.712783      78.188121       0.654346       0.371024      -1.125786      -0.013268       0.012932      -0.008046       0.020199      -0.037815      -0.004807      -0.011005       0.067822       0.109951      -0.070464       0.032466       0.037998             12.312761       8.580084      -0.201651       1.777616      10.367923      -5.620446      17.990275           0.044537
          289              O      10.766011      15.188940      12.377913      -0.569014      45.635630 0.64882950E+03  0.16408645E+05                                10.306162                            8.011373      -0.129271       1.992573                    0.995723      28.923411      78.926335       0.652904       0.370949      -1.125538       0.007225      -0.025057      -0.004212       0.026416      -0.000335      -0.004983       0.059930       0.034873      -0.010009      -0.069911       0.018731       0.051181             12.444173      10.669267      -5.165100      -2.524374      16.412506       4.715994      10.250746           0.040499
          290              O       0.825695      10.075681       6.262232      -0.548336      33.989150 0.51511469E+03  0.12260669E+05                                 8.367337                            7.023438       0.455834       2.188893                    0.998241      27.694649      72.616757       0.716587       0.359110      -1.138039      -0.003133      -0.022919       0.001160       0.023161      -0.007744      -0.009776      -0.056478      -0.010748      -0.084919      -0.067741       0.010774       0.056967              9.741198       5.885583      -0.386464       0.596857      11.018484      -4.110881      12.319526           0.042624
          291              O      11.341599       9.916316      15.706479      -0.548937      33.271729 0.51027611E+03  0.12128699E+05                                 8.263107                            7.000274       0.433062       2.179165                    0.998192      27.852028      73.211654       0.715552       0.360127      -1.136126       0.000285       0.018489       0.002229       0.018625       0.005004       0.005132      -0.058606      -0.021891      -0.100507      -0.069662       0.006406       0.063256              9.531001       6.000256       0.529961      -0.704245      10.970959      -3.863926      11.621788           0.047376
          292              O      11.260514      12.025366      16.259339      -0.543765      31.105267 0.48734692E+03  0.11424189E+05                                 7.786367                            6.765229       0.516986       2.202280                    0.999191      27.558175      71.383570       0.741927       0.352175      -1.145200      -0.004742      -0.011479      -0.007180       0.014346      -0.015878       0.006670       0.053237       0.037053       0.114847      -0.069374       0.003646       0.065728              8.719739       5.519605      -0.431373      -1.270096       7.531759       0.649352      13.107853           0.046501
          293              O      11.081214      11.950214       1.672620      -0.546442      43.727300 0.61115926E+03  0.15236929E+05                                10.046286                            7.796802      -0.143410       2.001050                    0.995132      28.342860      76.962664       0.658648       0.373001      -1.123224       0.015339       0.012270       0.004640       0.020183       0.039216      -0.005826       0.005523       0.063921       0.106796      -0.068927       0.031129       0.037798             12.027905       8.337053      -0.002754       1.679774       9.877525       5.387123      17.869138           0.043962
          294              O      10.783142      18.679238      14.535821      -0.551961      31.357450 0.49047836E+03  0.11510309E+05                                 7.811953                            6.777927       0.562507       2.214938                    0.999413      27.605590      71.430081       0.743077       0.351241      -1.146528       0.006034      -0.011483       0.011656       0.017439       0.011659       0.006577      -0.055444       0.034205       0.080069      -0.066788       0.006291       0.060496              8.759543       5.355868       0.269393      -0.907259       7.743688      -0.745680      13.179072           0.044741
          295              O       0.206709      21.859334       0.782955      -0.565766      44.994099 0.64172684E+03  0.16185034E+05                                10.198523                            7.960733      -0.119214       1.995173                    0.996198      28.892699      78.745307       0.655776       0.370329      -1.125967      -0.010953      -0.020189       0.001573       0.023022       0.003015      -0.002513      -0.056788       0.027113      -0.000664      -0.064010       0.013265       0.050744             12.245181      10.282968       4.679209      -2.393556      16.297776      -4.858766      10.154798           0.040946
          296              O      10.670080      21.385505       2.739727      -0.560402      45.392354 0.64329831E+03  0.16229585E+05                                10.262608                            7.977957      -0.162973       1.988070                    0.994988      28.712635      78.187590       0.654348       0.371024      -1.125786       0.013268      -0.012933      -0.008044       0.020199      -0.037816       0.004807       0.011005       0.067821       0.109952      -0.070465       0.032466       0.037999             12.312670       8.580040      -0.201653      -1.777607      10.367848       5.620387      17.990123           0.044552
          297              O       0.654389      11.460660       3.602363      -0.569012      45.635388 0.64882542E+03  0.16408517E+05                                10.306129                            8.011349      -0.129269       1.992576                    0.995723      28.923314      78.926019       0.652905       0.370949      -1.125538      -0.007224       0.025053      -0.004212       0.026412      -0.000336       0.004983      -0.059932       0.034873      -0.010009      -0.069913       0.018730       0.051183             12.444134      10.669239      -5.165083       2.524364      16.412449      -4.715979      10.250714           0.040491
          298              O      10.594705      16.573919      15.037782      -0.548333      33.988922 0.51511051E+03  0.12260543E+05                                 8.367299                            7.023409       0.455848       2.188899                    0.998241      27.694554      72.616397       0.716589       0.359109      -1.138040       0.003133       0.022916       0.001165       0.023159      -0.007743       0.009776       0.056474      -0.010751      -0.084918      -0.067737       0.010772       0.056965              9.741149       5.885559      -0.386463      -0.596854      11.018437       4.110856      12.319451           0.042643
          299              O       0.078801      16.733284       6.930929      -0.548934      33.271649 0.51027449E+03  0.12128650E+05                                 8.263091                            7.000260       0.433064       2.179167                    0.998192      27.852003      73.211545       0.715553       0.360127      -1.136126      -0.000285      -0.018489       0.002229       0.018625       0.005004      -0.005133       0.058606      -0.021893      -0.100505      -0.069662       0.006405       0.063257              9.530983       6.000242       0.529959       0.704243      10.970941       3.863919      11.621766           0.047397
          300              O       0.159886      14.624234       7.483789      -0.543763      31.105292 0.48734727E+03  0.11424200E+05                                 7.786371                            6.765230       0.516986       2.202280                    0.999191      27.558188      71.383615       0.741927       0.352175      -1.145200       0.004742       0.011479      -0.007179       0.014346      -0.015877      -0.006670      -0.053237       0.037053       0.114850      -0.069374       0.003645       0.065729              8.719746       5.519606      -0.431374       1.270099       7.531762      -0.649351      13.107872           0.046492

******************************************************
Auxiliary information for the entire system
The total spin magnetic moment of the unit cell is   24.000487
The total net atomic charge of the unit cell is   0.000009
Accuracy of reproducing the electrostatic potential in the unit cell:
  The inner radius (bohr) =    5.0000
  The outer radius (bohr) =   12.0000
  Valid grid points have density less than (e/(bohr^3)) =    0.0001
  The number of valid grid points were=       305232
  The rms potential error without charges in kcal/mol is=      6.45798
  The rms potential error with partial charges in kcal/mol is=      0.67307
  The RRMSE value at monopole order=      0.10422
  The rms potential error with partial charges and cloud penetration in kcal/mol is=      0.66834
  The RRMSE value at monopole order with cloud penetration is=      0.10349
  The rms potential error with partial charges and atomic dipoles in kcal/mol is=      0.37876
  The RRMSE value at dipole order=      0.05865
  The rms potential error with partial charges, atomic dipoles and cloud penetration in kcal/mol is=      0.36494
  The RRMSE value at dipole order with cloud penetration=      0.05651

******************************************************
The electron densities and ab initio electrostatic potential were computed in VASP using the PBE functional and
projector augmented wave method. See the main text of the journal article for a description of computational details.
The atomic charges, dipoles, and quadrupoles were computed with the DDEC6 method as described in
(a) T. A. Manz and N. Gabaldon Limas, RSC Adv. 6 (2016) 47771-47801 DOI: 10.1039/c6ra04656h
(b) N. Gabaldon Limas and T. A. Manz, RSC Adv. 8 (2018) 2678-2707 DOI: 10.1039/c7ra11829e.
For each atom in the material, the electron cloud parameters were fit to the spherically averaged atom-in-material
electron density using radial positions for which this density was between 10^-4 and 10^-2 electrons per cubic bohr.
The polarizabilities, dispersion coefficients, and quantum Drude oscillator (QDO) parameters were fit using the MCLF method.
The magnetic structure of the system was optimized in VASP from the default ferromagnetic initial guess using spin polarization.
The atomic spin moments (ASMs) were computed on this optimized magnetic structure using the DDEC6 partition as inputs
to the method of T. A. Manz and D. S. Sholl, J. Chem. Theory Comput. 7 (2011) 4146-4164 DOI: 10.1021/ct200539n.
The RMSE and RRMSE were computed using a uniform grid with Ewald summation.
