# Supplementary material for: A collection of forcefield precursors for metal–organic frameworks
Source: RSC Adv. 2019 Nov 13;9(63):36492–507. doi: 10.1039/c9ra07327b (PMC9075174; doi:10.1039/c9ra07327b)
Supplement: RA-009-C9RA07327B-s4364 [file RA-009-C9RA07327B-s4364.xyz]

  516
jmolscript: load "" {1 1 1} spacegroup "x,y,z" unitcell [{     27.512000     0.000000     0.000000 }, {      0.000000    27.512000     0.000000 }, {      0.000000     0.000000    27.512000 }]
Cu    13.756000     0.000000    21.947973     0.738617
Cu    13.756000     0.000000     5.564027     0.770558
Cu    21.947973    13.756000     0.000000     0.760343
Cu     5.564027    13.756000     0.000000     0.762948
Cu     0.000000    21.947973    13.756000     0.762919
Cu     0.000000     5.564027    13.756000     0.762925
Cu    13.756000     0.000000    19.320027     0.738611
Cu    13.756000     0.000000     8.191973     0.770559
Cu     0.000000     8.191973    13.756000     0.762928
Cu     0.000000    19.320027    13.756000     0.762929
Cu     8.191973    13.756000     0.000000     0.762998
Cu    19.320027    13.756000     0.000000     0.743847
H     16.752057    24.480178    22.656132     0.121232
H     18.389021    22.843214    22.625869     0.112783
H     10.759943     3.031822    22.656132     0.121252
H      9.122979     4.668786    22.625869     0.112743
H     10.759943    24.480178     4.855868     0.120560
H      9.122979    22.843214     4.886131     0.112130
H     16.752057     3.031822     4.855868     0.120540
H     18.389021     4.668786     4.886131     0.112168
H     22.656132    16.752057    24.480178     0.120843
H     22.625869    18.389021    22.843214     0.112297
H     22.656132    10.759943     3.031822     0.120769
H     22.625869     9.122979     4.668786     0.112305
H      4.855868    10.759943    24.480178     0.120952
H      4.886131     9.122979    22.843214     0.112443
H      4.855868    16.752057     3.031822     0.120878
H      4.886131    18.389021     4.668786     0.112452
H     24.480178    22.656132    16.752057     0.120904
H     22.843214    22.625869    18.389021     0.112405
H      3.031822    22.656132    10.759943     0.120880
H      4.668786    22.625869     9.122979     0.112490
H     24.480178     4.855868    10.759943     0.120851
H     22.843214     4.886131     9.122979     0.112494
H      3.031822     4.855868    16.752057     0.120934
H      4.668786     4.886131    18.389021     0.112402
H     10.724178     2.996057    18.611868     0.121245
H      9.087214     4.633021    18.642131     0.112736
H     16.787822    24.515943    18.611868     0.121215
H     18.424786    22.878979    18.642131     0.112741
H     10.724178    24.515943     8.900132     0.120553
H      9.087214    22.878979     8.869869     0.112124
H     16.787822     2.996057     8.900132     0.120523
H     18.424786     4.633021     8.869869     0.112126
H      2.996057     8.900132    16.787822     0.120947
H      4.633021     8.869869    18.424786     0.112439
H     24.515943     8.900132    10.724178     0.120853
H     22.878979     8.869869     9.087214     0.112486
H     24.515943    18.611868    16.787822     0.120925
H     22.878979    18.642131    18.424786     0.112477
H      2.996057    18.611868    10.724178     0.120871
H      4.633021    18.642131     9.087214     0.112447
H      8.900132    10.724178    24.515943     0.120967
H      8.869869     9.087214    22.878979     0.112418
H      8.900132    16.787822     2.996057     0.120913
H      8.869869    18.424786     4.633021     0.112507
H     18.611868    10.724178     2.996057     0.120770
H     18.642131     9.087214     4.633021     0.112340
H     18.611868    16.787822    24.515943     0.120823
H     18.642131    18.424786    22.878979     0.112252
H     10.759943     3.031822     4.855868     0.120561
H      9.122979     4.668786     4.886131     0.112130
H     16.752057    24.480178     4.855868     0.120540
H     18.389021    22.843214     4.886131     0.112168
H     16.752057     3.031822    22.656132     0.121233
H     18.389021     4.668786    22.625869     0.112782
H     10.759943    24.480178    22.656132     0.121252
H      9.122979    22.843214    22.625869     0.112743
H      4.855868    10.759943     3.031822     0.120878
H      4.886131     9.122979     4.668786     0.112451
H      4.855868    16.752057    24.480178     0.120951
H      4.886131    18.389021    22.843214     0.112444
H     22.656132    16.752057     3.031822     0.120769
H     22.625869    18.389021     4.668786     0.112306
H     22.656132    10.759943    24.480178     0.120843
H     22.625869     9.122979    22.843214     0.112296
H      3.031822     4.855868    10.759943     0.120881
H      4.668786     4.886131     9.122979     0.112490
H     24.480178     4.855868    16.752057     0.120905
H     22.843214     4.886131    18.389021     0.112405
H      3.031822    22.656132    16.752057     0.120933
H      4.668786    22.625869    18.389021     0.112401
H     24.480178    22.656132    10.759943     0.120850
H     22.843214    22.625869     9.122979     0.112494
H     16.787822    24.515943     8.900132     0.120522
H     18.424786    22.878979     8.869869     0.112127
H     10.724178     2.996057     8.900132     0.120553
H      9.087214     4.633021     8.869869     0.112123
H     16.787822     2.996057    18.611868     0.121216
H     18.424786     4.633021    18.642131     0.112740
H     10.724178    24.515943    18.611868     0.121244
H      9.087214    22.878979    18.642131     0.112737
H     24.515943    18.611868    10.724178     0.120851
H     22.878979    18.642131     9.087214     0.112485
H      2.996057    18.611868    16.787822     0.120945
H      4.633021    18.642131    18.424786     0.112439
H      2.996057     8.900132    10.724178     0.120873
H      4.633021     8.869869     9.087214     0.112448
H     24.515943     8.900132    16.787822     0.120927
H     22.878979     8.869869    18.424786     0.112478
H     18.611868    16.787822     2.996057     0.120770
H     18.642131    18.424786     4.633021     0.112341
H     18.611868    10.724178    24.515943     0.120824
H     18.642131     9.087214    22.878979     0.112252
H      8.900132    16.787822    24.515943     0.120966
H      8.869869    18.424786    22.878979     0.112418
H      8.900132    10.724178     2.996057     0.120913
H      8.869869     9.087214     4.633021     0.112507
H     18.972275    20.634000    22.295725     0.124227
H      8.539725     6.878000    22.295725     0.124225
H      8.539725    20.634000     5.216275     0.124226
H     18.972275     6.878000     5.216275     0.124230
H     22.295725    18.972275    20.634000     0.124284
H     22.295725     8.539725     6.878000     0.124135
H      5.216275     8.539725    20.634000     0.124282
H      5.216275    18.972275     6.878000     0.124133
H     20.634000    22.295725    18.972275     0.124150
H      6.878000    22.295725     8.539725     0.124210
H     20.634000     5.216275     8.539725     0.124153
H      6.878000     5.216275    18.972275     0.124209
H      8.539725     6.878000     5.216275     0.124227
H     18.972275    20.634000     5.216275     0.124229
H     18.972275     6.878000    22.295725     0.124227
H      8.539725    20.634000    22.295725     0.124224
H      5.216275     8.539725     6.878000     0.124133
H      5.216275    18.972275    20.634000     0.124282
H     22.295725    18.972275     6.878000     0.124135
H     22.295725     8.539725    20.634000     0.124284
H      6.878000     5.216275     8.539725     0.124211
H     20.634000     5.216275    18.972275     0.124150
H      6.878000    22.295725    18.972275     0.124208
H     20.634000    22.295725     8.539725     0.124152
H     13.756000    25.533887    24.210560     0.113204
H     13.756000    25.542141    26.546329     0.111416
H     13.756000     1.978113    24.210560     0.113204
H     13.756000     1.969859    26.546329     0.111416
H     13.756000    25.533887     3.301440     0.113618
H     13.756000    25.542141     0.965671     0.111555
H     13.756000     1.978113     3.301440     0.113618
H     13.756000     1.969859     0.965671     0.111555
H     24.210560    13.756000    25.533887     0.113645
H     26.546329    13.756000    25.542141     0.111526
H     24.210560    13.756000     1.978113     0.113711
H     26.546329    13.756000     1.969859     0.111574
H      3.301440    13.756000    25.533887     0.113229
H      0.965671    13.756000    25.542141     0.111426
H      3.301440    13.756000     1.978113     0.113295
H      0.965671    13.756000     1.969859     0.111474
H     25.533887    24.210560    13.756000     0.113291
H     25.542141    26.546329    13.756000     0.111442
H      1.978113    24.210560    13.756000     0.113265
H      1.969859    26.546329    13.756000     0.111423
H     25.533887     3.301440    13.756000     0.113291
H     25.542141     0.965671    13.756000     0.111443
H      1.978113     3.301440    13.756000     0.113264
H      1.969859     0.965671    13.756000     0.111423
H     11.777887     0.000000    17.057440     0.113187
H     11.786141     0.000000    14.721671     0.111396
H     15.734113     0.000000    17.057440     0.113213
H     15.725859     0.000000    14.721671     0.111415
H     11.777887     0.000000    10.454560     0.113601
H     11.786141     0.000000    12.790329     0.111534
H     15.734113     0.000000    10.454560     0.113628
H     15.725859     0.000000    12.790329     0.111554
H      0.000000    10.454560    15.734113     0.113246
H      0.000000    12.790329    15.725859     0.111414
H      0.000000    10.454560    11.777887     0.113312
H      0.000000    12.790329    11.786141     0.111462
H      0.000000    17.057440    15.734113     0.113246
H      0.000000    14.721671    15.725859     0.111414
H      0.000000    17.057440    11.777887     0.113312
H      0.000000    14.721671    11.786141     0.111462
H     10.454560    11.777887     0.000000     0.113222
H     12.790329    11.786141     0.000000     0.111443
H     10.454560    15.734113     0.000000     0.113223
H     12.790329    15.725859     0.000000     0.111443
H     17.057440    11.777887     0.000000     0.113562
H     14.721671    11.786141     0.000000     0.111459
H     17.057440    15.734113     0.000000     0.113563
H     14.721671    15.725859     0.000000     0.111459
C     17.083301    24.162689    21.847279    -0.106322
C     18.064654    23.181611    21.822243    -0.148583
C     10.428699     3.349311    21.847279    -0.106288
C      9.447346     4.330389    21.822243    -0.148610
C     10.428699    24.162689     5.664721    -0.105735
C      9.447346    23.181611     5.689757    -0.149555
C     17.083301     3.349311     5.664721    -0.105768
C     18.064654     4.330389     5.689757    -0.149528
C     21.847279    17.083301    24.162689    -0.105968
C     21.822243    18.064654    23.181611    -0.149281
C     21.847279    10.428699     3.349311    -0.106100
C     21.822243     9.447346     4.330389    -0.149318
C      5.664721    10.428699    24.162689    -0.105827
C      5.689757     9.447346    23.181611    -0.149104
C      5.664721    17.083301     3.349311    -0.105960
C      5.689757    18.064654     4.330389    -0.149142
C     24.162689    21.847279    17.083301    -0.105897
C     23.181611    21.822243    18.064654    -0.149158
C      3.349311    21.847279    10.428699    -0.105936
C      4.330389    21.822243     9.447346    -0.149086
C     24.162689     5.664721    10.428699    -0.105988
C     23.181611     5.689757     9.447346    -0.149101
C      3.349311     5.664721    17.083301    -0.105843
C      4.330389     5.689757    18.064654    -0.149143
C     10.406689     3.327301    19.420721    -0.106304
C      9.425611     4.308654    19.445757    -0.148621
C     17.105311    24.184699    19.420721    -0.106358
C     18.086389    23.203346    19.445757    -0.148636
C     10.406689    24.184699     8.091279    -0.105751
C      9.425611    23.203346     8.066243    -0.149566
C     17.105311     3.327301     8.091279    -0.105804
C     18.086389     4.308654     8.066243    -0.149581
C      3.327301     8.091279    17.105311    -0.105818
C      4.308654     8.066243    18.086389    -0.149097
C     24.184699     8.091279    10.406689    -0.105985
C     23.203346     8.066243     9.425611    -0.149109
C     24.184699    19.420721    17.105311    -0.105853
C     23.203346    19.445757    18.086389    -0.149071
C      3.327301    19.420721    10.406689    -0.105952
C      4.308654    19.445757     9.425611    -0.149135
C      8.091279    10.406689    24.184699    -0.105812
C      8.066243     9.425611    23.203346    -0.149128
C      8.091279    17.105311     3.327301    -0.105904
C      8.066243    18.086389     4.308654    -0.149071
C     19.420721    10.406689     3.327301    -0.106339
C     19.445757     9.425611     4.308654    -0.149196
C     19.420721    17.105311    24.184699    -0.106247
C     19.445757    18.086389    23.203346    -0.149254
C     10.428699     3.349311     5.664721    -0.105735
C      9.447346     4.330389     5.689757    -0.149555
C     17.083301    24.162689     5.664721    -0.105769
C     18.064654    23.181611     5.689757    -0.149528
C     17.083301     3.349311    21.847279    -0.106322
C     18.064654     4.330389    21.822243    -0.148583
C     10.428699    24.162689    21.847279    -0.106288
C      9.447346    23.181611    21.822243    -0.148610
C      5.664721    10.428699     3.349311    -0.105960
C      5.689757     9.447346     4.330389    -0.149142
C      5.664721    17.083301    24.162689    -0.105827
C      5.689757    18.064654    23.181611    -0.149104
C     21.847279    17.083301     3.349311    -0.106100
C     21.822243    18.064654     4.330389    -0.149319
C     21.847279    10.428699    24.162689    -0.105968
C     21.822243     9.447346    23.181611    -0.149281
C      3.349311     5.664721    10.428699    -0.105935
C      4.330389     5.689757     9.447346    -0.149086
C     24.162689     5.664721    17.083301    -0.105897
C     23.181611     5.689757    18.064654    -0.149158
C      3.349311    21.847279    17.083301    -0.105844
C      4.330389    21.822243    18.064654    -0.149143
C     24.162689    21.847279    10.428699    -0.105989
C     23.181611    21.822243     9.447346    -0.149101
C     17.105311    24.184699     8.091279    -0.105804
C     18.086389    23.203346     8.066243    -0.149581
C     10.406689     3.327301     8.091279    -0.105751
C      9.425611     4.308654     8.066243    -0.149566
C     17.105311     3.327301    19.420721    -0.106358
C     18.086389     4.308654    19.445757    -0.148635
C     10.406689    24.184699    19.420721    -0.106304
C      9.425611    23.203346    19.445757    -0.148622
C     24.184699    19.420721    10.406689    -0.105986
C     23.203346    19.445757     9.425611    -0.149109
C      3.327301    19.420721    17.105311    -0.105819
C      4.308654    19.445757    18.086389    -0.149097
C      3.327301     8.091279    10.406689    -0.105951
C      4.308654     8.066243     9.425611    -0.149135
C     24.184699     8.091279    17.105311    -0.105852
C     23.203346     8.066243    18.086389    -0.149071
C     19.420721    17.105311     3.327301    -0.106339
C     19.445757    18.086389     4.308654    -0.149196
C     19.420721    10.406689    24.184699    -0.106247
C     19.445757     9.425611    23.203346    -0.149254
C      8.091279    17.105311    24.184699    -0.105812
C      8.066243    18.086389    23.203346    -0.149128
C      8.091279    10.406689     3.327301    -0.105904
C      8.066243     9.425611     4.308654    -0.149071
C     13.756000     0.000000    26.826951     0.112125
C     13.756000     0.000000     0.685049     0.112741
C     26.826951    13.756000     0.000000     0.112405
C      0.685049    13.756000     0.000000     0.112550
C      0.000000    26.826951    13.756000     0.112469
C      0.000000     0.685049    13.756000     0.112490
C     13.756000     0.000000    14.441049     0.112126
C     13.756000     0.000000    13.070951     0.112742
C      0.000000    13.070951    13.756000     0.112468
C      0.000000    14.441049    13.756000     0.112491
C     13.070951    13.756000     0.000000     0.112675
C     14.441049    13.756000     0.000000     0.112159
C     15.538227    25.729773    20.634000     0.576706
C     16.599365    24.668635    20.634000    -0.014181
C     18.572526    22.695474    20.634000     0.079462
C     19.639716    21.628284    20.634000     0.091270
C     11.973773     1.782227    20.634000     0.576688
C     10.912635     2.843365    20.634000    -0.014085
C      8.939474     4.816526    20.634000     0.079355
C      7.872284     5.883716    20.634000     0.091373
C     11.973773    25.729773     6.878000     0.581148
C     10.912635    24.668635     6.878000    -0.019311
C      8.939474    22.695474     6.878000     0.078470
C      7.872284    21.628284     6.878000     0.091987
C     15.538227     1.782227     6.878000     0.581165
C     16.599365     2.843365     6.878000    -0.019414
C     18.572526     4.816526     6.878000     0.078576
C     19.639716     5.883716     6.878000     0.091885
C     20.634000    15.538227    25.729773     0.578648
C     20.634000    16.599365    24.668635    -0.016513
C     20.634000    18.572526    22.695474     0.078457
C     20.634000    19.639716    21.628284     0.092002
C     20.634000    11.973773     1.782227     0.578692
C     20.634000    10.912635     2.843365    -0.016762
C     20.634000     8.939474     4.816526     0.078729
C     20.634000     7.872284     5.883716     0.091728
C      6.878000    11.973773    25.729773     0.579925
C      6.878000    10.912635    24.668635    -0.017020
C      6.878000     8.939474    22.695474     0.078865
C      6.878000     7.872284    21.628284     0.091772
C      6.878000    15.538227     1.782227     0.579967
C      6.878000    16.599365     2.843365    -0.017269
C      6.878000    18.572526     4.816526     0.079137
C      6.878000    19.639716     5.883716     0.091498
C     25.729773    20.634000    15.538227     0.579965
C     24.668635    20.634000    16.599365    -0.017114
C     22.695474    20.634000    18.572526     0.078988
C     21.628284    20.634000    19.639716     0.091658
C      1.782227    20.634000    11.973773     0.579990
C      2.843365    20.634000    10.912635    -0.017263
C      4.816526    20.634000     8.939474     0.079154
C      5.883716    20.634000     7.872284     0.091487
C     25.729773     6.878000    11.973773     0.580007
C     24.668635     6.878000    10.912635    -0.017361
C     22.695474     6.878000     8.939474     0.079259
C     21.628284     6.878000     7.872284     0.091385
C      1.782227     6.878000    15.538227     0.579948
C      2.843365     6.878000    16.599365    -0.017014
C      4.816526     6.878000    18.572526     0.078882
C      5.883716     6.878000    19.639716     0.091761
C     11.973773     1.782227     6.878000     0.581149
C     10.912635     2.843365     6.878000    -0.019311
C      8.939474     4.816526     6.878000     0.078470
C      7.872284     5.883716     6.878000     0.091987
C     15.538227    25.729773     6.878000     0.581165
C     16.599365    24.668635     6.878000    -0.019414
C     18.572526    22.695474     6.878000     0.078576
C     19.639716    21.628284     6.878000     0.091885
C     15.538227     1.782227    20.634000     0.576706
C     16.599365     2.843365    20.634000    -0.014180
C     18.572526     4.816526    20.634000     0.079462
C     19.639716     5.883716    20.634000     0.091270
C     11.973773    25.729773    20.634000     0.576688
C     10.912635    24.668635    20.634000    -0.014085
C      8.939474    22.695474    20.634000     0.079355
C      7.872284    21.628284    20.634000     0.091373
C      6.878000    11.973773     1.782227     0.579967
C      6.878000    10.912635     2.843365    -0.017269
C      6.878000     8.939474     4.816526     0.079136
C      6.878000     7.872284     5.883716     0.091498
C      6.878000    15.538227    25.729773     0.579925
C      6.878000    16.599365    24.668635    -0.017021
C      6.878000    18.572526    22.695474     0.078865
C      6.878000    19.639716    21.628284     0.091772
C     20.634000    15.538227     1.782227     0.578692
C     20.634000    16.599365     2.843365    -0.016762
C     20.634000    18.572526     4.816526     0.078729
C     20.634000    19.639716     5.883716     0.091728
C     20.634000    11.973773    25.729773     0.578648
C     20.634000    10.912635    24.668635    -0.016513
C     20.634000     8.939474    22.695474     0.078457
C     20.634000     7.872284    21.628284     0.092002
C      1.782227     6.878000    11.973773     0.579990
C      2.843365     6.878000    10.912635    -0.017262
C      4.816526     6.878000     8.939474     0.079153
C      5.883716     6.878000     7.872284     0.091487
C     25.729773     6.878000    15.538227     0.579965
C     24.668635     6.878000    16.599365    -0.017113
C     22.695474     6.878000    18.572526     0.078988
C     21.628284     6.878000    19.639716     0.091659
C      1.782227    20.634000    15.538227     0.579948
C      2.843365    20.634000    16.599365    -0.017014
C      4.816526    20.634000    18.572526     0.078882
C      5.883716    20.634000    19.639716     0.091761
C     25.729773    20.634000    11.973773     0.580007
C     24.668635    20.634000    10.912635    -0.017362
C     22.695474    20.634000     8.939474     0.079260
C     21.628284    20.634000     7.872284     0.091384
C     19.629537    20.634000    21.638463    -0.222771
C      7.882463     6.878000    21.638463    -0.222750
C      7.882463    20.634000     5.873537    -0.222788
C     19.629537     6.878000     5.873537    -0.222809
C     21.638463    19.629537    20.634000    -0.222594
C     21.638463     7.882463     6.878000    -0.223068
C      5.873537     7.882463    20.634000    -0.222571
C      5.873537    19.629537     6.878000    -0.223044
C     20.634000    21.638463    19.629537    -0.222966
C      6.878000    21.638463     7.882463    -0.222813
C     20.634000     5.873537     7.882463    -0.223004
C      6.878000     5.873537    19.629537    -0.222775
C      7.882463     6.878000     5.873537    -0.222788
C     19.629537    20.634000     5.873537    -0.222809
C     19.629537     6.878000    21.638463    -0.222771
C      7.882463    20.634000    21.638463    -0.222750
C      5.873537     7.882463     6.878000    -0.223045
C      5.873537    19.629537    20.634000    -0.222571
C     21.638463    19.629537     6.878000    -0.223068
C     21.638463     7.882463    20.634000    -0.222594
C      6.878000     5.873537     7.882463    -0.222813
C     20.634000     5.873537    19.629537    -0.222966
C      6.878000    21.638463    19.629537    -0.222775
C     20.634000    21.638463     7.882463    -0.223004
C     13.756000    26.331735    24.686518     0.094236
C     13.756000    26.353745    26.092381    -0.183901
C     13.756000     1.180265    24.686518     0.094236
C     13.756000     1.158255    26.092381    -0.183902
C     13.756000    26.331735     2.825482     0.095495
C     13.756000    26.353745     1.419619    -0.183702
C     13.756000     1.180265     2.825482     0.095495
C     13.756000     1.158255     1.419619    -0.183703
C     24.686518    13.756000    26.331735     0.095085
C     26.092381    13.756000    26.353745    -0.183809
C     24.686518    13.756000     1.180265     0.095210
C     26.092381    13.756000     1.158255    -0.183719
C      2.825482    13.756000    26.331735     0.095022
C      1.419619    13.756000    26.353745    -0.183780
C      2.825482    13.756000     1.180265     0.095149
C      1.419619    13.756000     1.158255    -0.183690
C     26.331735    24.686518    13.756000     0.095148
C     26.353745    26.092381    13.756000    -0.183733
C      1.180265    24.686518    13.756000     0.095097
C      1.158255    26.092381    13.756000    -0.183769
C     26.331735     2.825482    13.756000     0.095148
C     26.353745     1.419619    13.756000    -0.183735
C      1.180265     2.825482    13.756000     0.095098
C      1.158255     1.419619    13.756000    -0.183771
C     12.575735     0.000000    16.581482     0.094213
C     12.597745     0.000000    15.175619    -0.183933
C     14.936265     0.000000    16.581482     0.094263
C     14.914255     0.000000    15.175619    -0.183897
C     12.575735     0.000000    10.930518     0.095472
C     12.597745     0.000000    12.336381    -0.183734
C     14.936265     0.000000    10.930518     0.095522
C     14.914255     0.000000    12.336381    -0.183698
C      0.000000    10.930518    14.936265     0.095058
C      0.000000    12.336381    14.914255    -0.183788
C      0.000000    10.930518    12.575735     0.095184
C      0.000000    12.336381    12.597745    -0.183698
C      0.000000    16.581482    14.936265     0.095059
C      0.000000    15.175619    14.914255    -0.183790
C      0.000000    16.581482    12.575735     0.095185
C      0.000000    15.175619    12.597745    -0.183701
C     10.930518    12.575735     0.000000     0.094996
C     12.336381    12.597745     0.000000    -0.183819
C     10.930518    14.936265     0.000000     0.094996
C     12.336381    14.914255     0.000000    -0.183819
C     16.581482    12.575735     0.000000     0.094677
C     15.175619    12.597745     0.000000    -0.183939
C     16.581482    14.936265     0.000000     0.094677
C     15.175619    14.914255     0.000000    -0.183938
N     13.756000     0.000000    24.078502    -0.215766
N     13.756000     0.000000     3.433498    -0.218402
N     24.078502    13.756000     0.000000    -0.215950
N      3.433498    13.756000     0.000000    -0.219411
N      0.000000    24.078502    13.756000    -0.219373
N      0.000000     3.433498    13.756000    -0.219374
N     13.756000     0.000000    17.189498    -0.215748
N     13.756000     0.000000    10.322502    -0.218385
N      0.000000    10.322502    13.756000    -0.219384
N      0.000000    17.189498    13.756000    -0.219384
N     10.322502    13.756000     0.000000    -0.219568
N     17.189498    13.756000     0.000000    -0.214322
O     15.140129    26.129247    21.758140    -0.521289
O     12.371871     1.382753    21.758140    -0.521309
O     12.371871    26.129247     5.753860    -0.530034
O     15.140129     1.382753     5.753860    -0.530013
O     21.758140    15.140129    26.129247    -0.528482
O     21.758140    12.371871     1.382753    -0.528468
O      5.753860    12.371871    26.129247    -0.527497
O      5.753860    15.140129     1.382753    -0.527482
O     26.129247    21.758140    15.140129    -0.527517
O      1.382753    21.758140    12.371871    -0.527477
O     26.129247     5.753860    12.371871    -0.527473
O      1.382753     5.753860    15.140129    -0.527525
O     12.373247     1.384129    19.509860    -0.521321
O     15.138753    26.127871    19.509860    -0.521314
O     12.373247    26.127871     8.002140    -0.530044
O     15.138753     1.384129     8.002140    -0.530037
O      1.384129     8.002140    15.138753    -0.527507
O     26.127871     8.002140    12.373247    -0.527473
O     26.127871    19.509860    15.138753    -0.527486
O      1.384129    19.509860    12.373247    -0.527491
O      8.002140    12.373247    26.127871    -0.527447
O      8.002140    15.138753     1.384129    -0.527401
O     19.509860    12.373247     1.384129    -0.523658
O     19.509860    15.138753    26.127871    -0.523711
O     12.371871     1.382753     5.753860    -0.530034
O     15.140129    26.129247     5.753860    -0.530013
O     15.140129     1.382753    21.758140    -0.521289
O     12.371871    26.129247    21.758140    -0.521309
O      5.753860    12.371871     1.382753    -0.527482
O      5.753860    15.140129    26.129247    -0.527497
O     21.758140    15.140129     1.382753    -0.528468
O     21.758140    12.371871    26.129247    -0.528482
O      1.382753     5.753860    12.371871    -0.527479
O     26.129247     5.753860    15.140129    -0.527519
O      1.382753    21.758140    15.140129    -0.527523
O     26.129247    21.758140    12.371871    -0.527471
O     15.138753    26.127871     8.002140    -0.530037
O     12.373247     1.384129     8.002140    -0.530044
O     15.138753     1.384129    19.509860    -0.521314
O     12.373247    26.127871    19.509860    -0.521321
O     26.127871    19.509860    12.373247    -0.527472
O      1.384129    19.509860    15.138753    -0.527506
O      1.384129     8.002140    12.373247    -0.527493
O     26.127871     8.002140    15.138753    -0.527488
O     19.509860    15.138753     1.384129    -0.523658
O     19.509860    12.373247    26.127871    -0.523711
O      8.002140    15.138753    26.127871    -0.527447
O      8.002140    12.373247     1.384129    -0.527401

The following XYZ coordinates are in angstroms. Other properties are in atomic units.
The sperically averaged electron density of each atom fit to a function of the form exp(a - br)
eigen_1, eigen_2 and eigen_3 are the three eigenvalues of traceless quadrupole moment tensor
  atom number  atomic symbol              X              Y              Z     net charge C6 coefficient C8 coefficient C10 coefficient fluctuating dipole atomic polarizability isotropic forcefield polarizability              a              b squared Pearson coefficient          <r^3>          <r^4>         wp_QDO          m_QDO          q_QDO       dipole_x       dipole_y       dipole_z         dipole            Qxy            Qxz            Qyz     Q(x^2-y^2)  Q(3z^2 - R^2)        eigen_1        eigen_2        eigen_3 static polarizability      alpha(xx)      alpha(xy)      alpha(xz)      alpha(yy)      alpha(yz)      alpha(zz) atomic spin moment
            1             Cu      13.756000       0.000000      21.947973       0.738617      77.294168 0.12544725E+04  0.35793886E+05                                15.493622                           12.098562       1.130879       2.265744                    0.992729      43.027126     107.963338       0.490592       0.437560      -1.128773      -0.000003       0.000000       0.073581       0.073581      -0.000000       0.000008      -0.000000      -0.009575      -0.700818      -0.233606       0.112016       0.121590             21.659544      22.752770       0.000000       0.000007      22.179763      -0.000001      20.046099           0.000483
            2             Cu      13.756000       0.000000       5.564027       0.770558      75.286941 0.12158233E+04  0.34365522E+05                                15.134616                           11.828980       1.240710       2.303914                    0.993284      42.452797     105.466371       0.502109       0.431574      -1.134487      -0.000006       0.000000      -0.076190       0.076190      -0.000000      -0.000007       0.000000      -0.009803      -0.715237      -0.238412       0.114305       0.124108             21.133813      22.261406      -0.000000      -0.000002      21.699366       0.000001      19.440668           0.757465
            3             Cu      21.947973      13.756000       0.000000       0.760343      75.951887 0.12282128E+04  0.34826143E+05                                15.260347                           11.921554       1.199375       2.290330                    0.992981      42.626259     106.288000       0.497796       0.433934      -1.132215       0.073667       0.000000      -0.000017       0.073667       0.000000      -0.000000      -0.000000      -0.344036       0.363274      -0.232564       0.111472       0.121091             21.321601      19.660014       0.000000      -0.000763      22.435258      -0.000000      21.869532           0.621386
            4             Cu       5.564027      13.756000       0.000000       0.762948      75.782670 0.12254544E+04  0.34720724E+05                                15.224480                           11.897064       1.210709       2.293934                    0.993073      42.588795     106.076368       0.499115       0.433125      -1.132994      -0.076057      -0.000000      -0.000017       0.076057      -0.000000       0.000001       0.000000      -0.357432       0.376999      -0.241549       0.115883       0.125666             21.263760      19.600277      -0.000000       0.000769      22.378126       0.000000      21.812876          -0.719793
            5             Cu       0.000000      21.947973      13.756000       0.762919      75.784514 0.12254780E+04  0.34721608E+05                                15.224814                           11.897239       1.210624       2.293906                    0.993073      42.589188     106.078176       0.499107       0.433130      -1.132989       0.000007       0.076043       0.000012       0.076043       0.000000      -0.000000      -0.000017       0.367192       0.347634      -0.241535       0.115878       0.125657             21.264610      21.814376       0.000332       0.000000      19.599799       0.000106      22.379656          -0.719842
            6             Cu       0.000000       5.564027      13.756000       0.762925      75.784212 0.12254725E+04  0.34721394E+05                                15.224737                           11.897182       1.210667       2.293919                    0.993073      42.589139     106.077777       0.499110       0.433128      -1.132991       0.000007      -0.076045       0.000012       0.076045      -0.000001      -0.000000       0.000017       0.367195       0.347637      -0.241537       0.115879       0.125658             21.264497      21.814265      -0.000332       0.000000      19.599681      -0.000106      22.379544          -0.719856
            7             Cu      13.756000       0.000000      19.320027       0.738611      77.295123 0.12544788E+04  0.35794139E+05                                15.493802                           12.098634       1.130835       2.265729                    0.992729      43.027339     107.964259       0.490588       0.437563      -1.128770      -0.000006       0.000000      -0.073576       0.073576       0.000000       0.000000       0.000000       0.009566      -0.700784      -0.233595       0.112014       0.121580             21.659991      22.180039      -0.000000       0.000334      22.753563      -0.000000      20.046370           0.000415
            8             Cu      13.756000       0.000000       8.191973       0.770559      75.287639 0.12158257E+04  0.34365621E+05                                15.134731                           11.829005       1.240705       2.303911                    0.993284      42.452931     105.466893       0.502108       0.431575      -1.134486      -0.000008       0.000000       0.076185       0.076185      -0.000000      -0.000001      -0.000000       0.009794      -0.715229      -0.238410       0.114308       0.124102             21.134158      21.699545      -0.000000      -0.000327      22.262082       0.000000      19.440848           0.757444
            9             Cu       0.000000       8.191973      13.756000       0.762928      75.783665 0.12254686E+04  0.34721232E+05                                15.224615                           11.897126       1.210712       2.293933                    0.993073      42.589063     106.077258       0.499114       0.433125      -1.132994       0.000005       0.076048       0.000017       0.076048      -0.000007      -0.000000       0.000001       0.357422       0.376987      -0.241542       0.115880       0.125662             21.264222      22.379181      -0.000002       0.000001      19.599499       0.000770      21.813985           0.697817
           10             Cu       0.000000      19.320027      13.756000       0.762929      75.783659 0.12254684E+04  0.34721221E+05                                15.224606                           11.897117       1.210723       2.293936                    0.993073      42.589075     106.077245       0.499115       0.433124      -1.132994       0.000005      -0.076048       0.000017       0.076048       0.000007      -0.000000      -0.000001       0.357422       0.376987      -0.241542       0.115880       0.125662             21.264209      22.379166       0.000002       0.000001      19.599494      -0.000770      21.813969           0.697801
           11             Cu       8.191973      13.756000       0.000000       0.762998      75.778613 0.12253870E+04  0.34718179E+05                                15.223698                           11.896520       1.210994       2.294031                    0.993074      42.587749     106.071218       0.499142       0.433110      -1.133009       0.076086      -0.000000      -0.000012       0.076086       0.000000       0.000017      -0.000000      -0.367282       0.347663      -0.241585       0.115888       0.125697             21.262743      19.600922       0.000001      -0.000107      21.811064      -0.000000      22.376243           0.698024
           12             Cu      19.320027      13.756000       0.000000       0.743847      77.035121 0.12493214E+04  0.35602955E+05                                15.447127                           12.062639       1.149906       2.272013                    0.992798      42.949763     107.630582       0.492099       0.436759      -1.129522      -0.074568      -0.000000      -0.000010       0.074568      -0.000000      -0.000018      -0.000000      -0.350956       0.331859      -0.230788       0.110620       0.120168             21.593353      19.935650      -0.000001       0.000102      22.136017      -0.000000      22.708392           0.197795
           13              H      16.752057      24.480178      22.656132       0.121232       1.150005 0.81989420E+01  0.79658881E+02                                 1.709720                            1.595820      -0.941287       2.436661                    0.998717       3.241969       8.554339       0.541238       1.164772      -0.737906      -0.012268       0.013433       0.035870       0.040219      -0.006705      -0.000723       0.000720       0.000088       0.049748      -0.014996      -0.001644       0.016640              1.792602       1.671194      -0.347585      -0.330016       1.663624       0.303506       2.042988           0.000001
           14              H      18.389021      22.843214      22.625869       0.112783       1.172193 0.84519212E+01  0.82477708E+02                                 1.712305                            1.606284      -0.884495       2.456756                    0.998989       3.236988       8.470625       0.548283       1.144776      -0.743491       0.012046      -0.010385       0.032978       0.036612      -0.011609       0.000518      -0.000466      -0.000086       0.043776      -0.018905       0.004266       0.014639              1.776943       1.603236      -0.353014       0.242136       1.742810      -0.284020       1.984783           0.000000
           15              H      10.759943       3.031822      22.656132       0.121252       1.149969 0.81986442E+01  0.79655583E+02                                 1.709721                            1.595820      -0.941262       2.436687                    0.998718       3.241872       8.554173       0.541221       1.164815      -0.737896       0.012276      -0.013432       0.035869       0.040221      -0.006700       0.000725      -0.000721       0.000092       0.049742      -0.014990      -0.001648       0.016638              1.792605       1.671198      -0.347584       0.330026       1.663617      -0.303510       2.043001           0.000001
           16              H       9.122979       4.668786      22.625869       0.112743       1.172463 0.84543432E+01  0.82507241E+02                                 1.712561                            1.606508      -0.884600       2.456670                    0.998987       3.237383       8.471958       0.548248       1.144767      -0.743493      -0.012037       0.010374       0.032975       0.036604      -0.011612      -0.000512       0.000460      -0.000088       0.043772      -0.018908       0.004271       0.014636              1.777214       1.603473      -0.353091      -0.242189       1.743054       0.284081       1.985116           0.000001
           17              H      10.759943      24.480178       4.855868       0.120560       1.151991 0.82167269E+01  0.79878428E+02                                 1.711952                            1.597753      -0.936966       2.438196                    0.998733       3.245947       8.568568       0.540784       1.165070      -0.737827       0.012381       0.013546      -0.035634       0.040082       0.006960      -0.000686      -0.000677       0.000089       0.049475      -0.015206      -0.001338       0.016544              1.795125       1.673604       0.348519      -0.330682       1.666029      -0.304132       2.045742           0.000207
           18              H       9.122979      22.843214       4.886131       0.112130       1.177407 0.84997114E+01  0.83070453E+02                                 1.718077                            1.611352      -0.887468       2.454778                    0.998957       3.245458       8.502395       0.547087       1.145533      -0.743284      -0.011976      -0.010325      -0.032926       0.036526       0.011627       0.000469       0.000425      -0.000123       0.043815      -0.018930       0.004286       0.014644              1.783195       1.608709       0.355074       0.243285       1.749023       0.285394       1.991854           0.000101
           19              H      16.752057       3.031822       4.855868       0.120540       1.152028 0.82170402E+01  0.79881909E+02                                 1.711952                            1.597754      -0.936979       2.438174                    0.998732       3.246049       8.568746       0.540801       1.165026      -0.737837      -0.012373      -0.013547      -0.035635       0.040080       0.006965       0.000684       0.000676       0.000085       0.049482      -0.015212      -0.001334       0.016546              1.795122       1.673600       0.348520       0.330673       1.666037       0.304129       2.045729           0.000208
           20              H      18.389021       4.668786       4.886131       0.112168       1.177144 0.84973518E+01  0.83041675E+02                                 1.717832                            1.611137      -0.887364       2.454863                    0.998958       3.245072       8.501107       0.547118       1.145547      -0.743282       0.011985       0.010335      -0.032929       0.036535       0.011624      -0.000476      -0.000431      -0.000121       0.043819      -0.018928       0.004282       0.014646              1.782936       1.608483       0.355001      -0.243234       1.748791      -0.285336       1.991534           0.000103
           21              H      22.656132      16.752057      24.480178       0.120843       1.151909 0.82160667E+01  0.79870781E+02                                 1.711879                            1.597692      -0.940494       2.436689                    0.998714       3.245573       8.567646       0.540790       1.165074      -0.737823       0.035708      -0.012330       0.013513       0.040121      -0.000693       0.000687      -0.006810       0.024782      -0.024969      -0.015086      -0.001519       0.016605              1.795016       2.045665      -0.330632       0.304082       1.673475      -0.348452       1.665908           0.000170
           22              H      22.625869      18.389021      22.843214       0.112297       1.175970 0.84864465E+01  0.82905135E+02                                 1.716419                            1.609890      -0.886630       2.455313                    0.998965       3.243131       8.493368       0.547460       1.145244      -0.743361       0.032942       0.011989      -0.010324       0.036545       0.000480      -0.000431      -0.011636       0.021962      -0.021719      -0.018937       0.004296       0.014641              1.781407       1.989818       0.242988      -0.285033       1.607149      -0.354499       1.747256           0.000022
           23              H      22.656132      10.759943       3.031822       0.120769       1.152342 0.82199856E+01  0.79918976E+02                                 1.712340                            1.598095      -0.940725       2.436518                    0.998710       3.246385       8.570531       0.540707       1.165106      -0.737812       0.035703       0.012333      -0.013495       0.040111       0.000690      -0.000679      -0.006824       0.024783      -0.024981      -0.015101      -0.001506       0.016607              1.795544       2.046240       0.330777      -0.304215       1.673990      -0.348645       1.666401           0.000171
           24              H      22.625869       9.122979       4.668786       0.112305       1.176356 0.84901312E+01  0.82952492E+02                                 1.717004                            1.610406      -0.887022       2.455131                    0.998962       3.243724       8.496292       0.547273       1.145480      -0.743301       0.032925      -0.012000       0.010343       0.036538      -0.000477       0.000430      -0.011632       0.021956      -0.021724      -0.018932       0.004293       0.014639              1.782049       1.990512      -0.243077       0.285140       1.607731      -0.354735       1.747904           0.000023
           25              H       4.855868      10.759943      24.480178       0.120952       1.150167 0.82003246E+01  0.79676267E+02                                 1.709954                            1.596014      -0.937894       2.438091                    0.998736       3.242531       8.556242       0.541171       1.164860      -0.737887      -0.035747       0.012343       0.013523       0.040163      -0.000710      -0.000709       0.006861       0.024728      -0.024900      -0.015118      -0.001452       0.016570              1.792894       2.043244      -0.330094      -0.303584       1.671500       0.347745       1.663939          -0.000243
           26              H       4.886131       9.122979      22.843214       0.112443       1.174676 0.84746142E+01  0.82758139E+02                                 1.714968                            1.608625      -0.885811       2.455840                    0.998974       3.241017       8.485374       0.547765       1.145041      -0.743417      -0.032961      -0.012010      -0.010340       0.036574       0.000497       0.000445       0.011618       0.021955      -0.021739      -0.018919       0.004275       0.014644              1.779821       1.988077       0.242669       0.284657       1.605738       0.353935       1.745647           0.000088
           27              H       4.855868      16.752057       3.031822       0.120878       1.150606 0.82042962E+01  0.79725134E+02                                 1.710427                            1.596428      -0.938146       2.437912                    0.998732       3.243348       8.559170       0.541083       1.164899      -0.737875      -0.035741      -0.012345      -0.013505       0.040152       0.000707       0.000701       0.006874       0.024729      -0.024912      -0.015133      -0.001439       0.016572              1.793435       2.043836       0.330243       0.303721       1.672027       0.347942       1.664442          -0.000243
           28              H       4.886131      18.389021       4.668786       0.112452       1.175051 0.84782007E+01  0.82804210E+02                                 1.715536                            1.609125      -0.886201       2.455659                    0.998971       3.241600       8.488233       0.547583       1.145269      -0.743359      -0.032944       0.012021       0.010359       0.036566      -0.000494      -0.000444       0.011614       0.021949      -0.021745      -0.018914       0.004272       0.014641              1.780443       1.988749      -0.242754      -0.284760       1.606304       0.354164       1.746277           0.000087
           29              H      24.480178      22.656132      16.752057       0.120904       1.150546 0.82037601E+01  0.79718784E+02                                 1.710389                            1.596393      -0.938147       2.437930                    0.998733       3.243197       8.558767       0.541079       1.164925      -0.737869       0.013508       0.035738      -0.012353       0.040153       0.000703      -0.006865      -0.000709      -0.024817      -0.024627      -0.015122      -0.001446       0.016568              1.793391       1.664392       0.303716      -0.347923       2.043796      -0.330243       1.671984          -0.000243
           30              H      22.843214      22.625869      18.389021       0.112405       1.175269 0.84800844E+01  0.82826461E+02                                 1.715668                            1.609239      -0.886278       2.455579                    0.998970       3.241938       8.489065       0.547602       1.145176      -0.743381      -0.010346       0.032942       0.012010       0.036557      -0.000438      -0.011617       0.000489      -0.021843      -0.022053      -0.018916       0.004277       0.014639              1.780578       1.746388      -0.284799      -0.354194       1.988928       0.242787       1.606418           0.000088
           31              H       3.031822      22.656132      10.759943       0.120880       1.150521 0.82034979E+01  0.79714884E+02                                 1.710291                            1.596309      -0.938132       2.437920                    0.998732       3.243211       8.558481       0.541128       1.164839      -0.737889      -0.013516       0.035741       0.012332       0.040152      -0.000704      -0.006873       0.000706      -0.024816      -0.024651      -0.015132      -0.001441       0.016572              1.793272       1.664308      -0.303680      -0.347883       2.043646       0.330191       1.671863          -0.000244
           32              H       4.668786      22.625869       9.122979       0.112490       1.174660 0.84746211E+01  0.82759969E+02                                 1.715121                            1.608760      -0.885934       2.455823                    0.998974       3.240979       8.485949       0.547662       1.145232      -0.743370       0.010364       0.032952      -0.012028       0.036578       0.000451      -0.011612      -0.000503      -0.021846      -0.022050      -0.018911       0.004269       0.014642              1.779997       1.745865       0.284684      -0.354023       1.988223      -0.242689       1.605902           0.000085
           33              H      24.480178       4.855868      10.759943       0.120851       1.150694 0.82050595E+01  0.79734095E+02                                 1.710476                            1.596471      -0.938220       2.437853                    0.998731       3.243533       8.559632       0.541094       1.164854      -0.737885       0.013509      -0.035739       0.012333       0.040148      -0.000701       0.006879      -0.000704      -0.024819      -0.024649      -0.015138      -0.001435       0.016573              1.793485       1.664506      -0.303734       0.347962       2.043878      -0.330250       1.672071          -0.000243
           34              H      22.843214       4.886131       9.122979       0.112494       1.174817 0.84761213E+01  0.82779266E+02                                 1.715363                            1.608972      -0.886087       2.455753                    0.998973       3.241215       8.487135       0.547584       1.145332      -0.743345      -0.010371      -0.032946      -0.012032       0.036575       0.000451       0.011610       0.000502      -0.021846      -0.022046      -0.018909       0.004268       0.014641              1.780261       1.746131       0.284728       0.354119       1.988509       0.242726       1.606142           0.000087
           35              H       3.031822       4.855868      16.752057       0.120934       1.150371 0.82021737E+01  0.79699276E+02                                 1.710202                            1.596229      -0.938042       2.438003                    0.998734       3.242869       8.557598       0.541113       1.164911      -0.737874      -0.013515      -0.035740      -0.012352       0.040157       0.000706       0.006860       0.000710      -0.024814      -0.024629      -0.015116      -0.001452       0.016568              1.793175       1.664192       0.303661       0.347845       2.043561       0.330183       1.671773          -0.000243
           36              H       4.668786       4.886131      18.389021       0.112402       1.175125 0.84787139E+01  0.82808873E+02                                 1.715454                            1.609051      -0.886122       2.455652                    0.998971       3.241709       8.487964       0.547669       1.145093      -0.743402       0.010338      -0.032949       0.012006       0.036560      -0.000439       0.011619      -0.000489      -0.021843      -0.022058      -0.018918       0.004279       0.014640              1.780344       1.746150      -0.284762       0.354107       1.988676      -0.242756       1.606204           0.000087
           37              H      10.724178       2.996057      18.611868       0.121245       1.150026 0.81991605E+01  0.79661961E+02                                 1.709783                            1.595874      -0.941325       2.436649                    0.998717       3.241985       8.554582       0.541209       1.164821      -0.737894       0.013440      -0.012269      -0.035867       0.040220      -0.006701      -0.000723       0.000723      -0.000091       0.049744      -0.014992      -0.001647       0.016639              1.792674       1.663684      -0.347609      -0.303526       1.671262       0.330041       2.043074          -0.000001
           38              H       9.087214       4.633021      18.642131       0.112736       1.172528 0.84549451E+01  0.82514775E+02                                 1.712640                            1.606577      -0.884643       2.456643                    0.998987       3.237493       8.472395       0.548229       1.144784      -0.743488      -0.010369       0.012043      -0.032973       0.036603      -0.011614       0.000458      -0.000513       0.000091       0.043770      -0.018909       0.004273       0.014636              1.777302       1.743150      -0.353125       0.284102       1.603549      -0.242206       1.985207          -0.000001
           39              H      16.787822      24.515943      18.611868       0.121215       1.150200 0.82007402E+01  0.79681400E+02                                 1.709972                            1.596039      -0.941429       2.436577                    0.998716       3.242308       8.555743       0.541174       1.164837      -0.737889      -0.013433       0.012269      -0.035865       0.040215      -0.006706       0.000720      -0.000722      -0.000093       0.049747      -0.014998      -0.001642       0.016639              1.792890       1.663886      -0.347689       0.303581       1.671474      -0.330102       2.043311          -0.000001
           40              H      18.424786      22.878979      18.642131       0.112741       1.172669 0.84563005E+01  0.82532194E+02                                 1.712855                            1.606767      -0.884795       2.456573                    0.998986       3.237714       8.473485       0.548159       1.144872      -0.743466       0.010377      -0.012047      -0.032966       0.036600      -0.011612      -0.000458       0.000512       0.000089       0.043767      -0.018907       0.004272       0.014635              1.777538       1.743389      -0.353213      -0.284139       1.603765       0.242237       1.985461          -0.000000
           41              H      10.724178      24.515943       8.900132       0.120553       1.152048 0.82172469E+01  0.79884858E+02                                 1.712015                            1.597808      -0.937026       2.438160                    0.998732       3.246060       8.568979       0.540771       1.165076      -0.737825       0.013554       0.012374       0.035632       0.040081       0.006961       0.000679       0.000684      -0.000088       0.049477      -0.015208      -0.001337       0.016544              1.795194       1.666097       0.348545       0.304148       1.673668       0.330698       2.045817           0.000206
           42              H       9.087214      22.878979       8.869869       0.112124       1.177464 0.85002452E+01  0.83077128E+02                                 1.718144                            1.611410      -0.887510       2.454751                    0.998956       3.245561       8.502791       0.547071       1.145545      -0.743281      -0.010319      -0.011982       0.032924       0.036525       0.011629      -0.000423      -0.000471       0.000125       0.043813      -0.018931       0.004288       0.014643              1.783270       1.749107       0.355104      -0.285411       1.608775      -0.243299       1.991929           0.000098
           43              H      16.787822       2.996057       8.900132       0.120523       1.152222 0.82188271E+01  0.79904290E+02                                 1.712200                            1.597971      -0.937116       2.438092                    0.998731       3.246388       8.570143       0.540738       1.165089      -0.737821      -0.013547      -0.012375       0.035630       0.040077       0.006967      -0.000676      -0.000683      -0.000090       0.049480      -0.015214      -0.001331       0.016545              1.795407       1.666296       0.348623      -0.304202       1.673877      -0.330757       2.046048           0.000207
           44              H      18.424786       4.633021       8.869869       0.112126       1.177630 0.85018222E+01  0.83097395E+02                                 1.718395                            1.611631      -0.887666       2.454679                    0.998955       3.245808       8.504021       0.546991       1.145647      -0.743256       0.010327       0.011986       0.032917       0.036522       0.011627       0.000423       0.000470       0.000123       0.043810      -0.018929       0.004287       0.014642              1.783545       1.749383       0.355205       0.285458       1.609023       0.243338       1.992228           0.000100
           45              H       2.996057       8.900132      16.787822       0.120947       1.150224 0.82008294E+01  0.79682441E+02                                 1.710013                            1.596065      -0.937942       2.438062                    0.998735       3.242616       8.556550       0.541161       1.164862      -0.737886      -0.012347       0.035744      -0.013519       0.040160      -0.000711       0.006859      -0.000707      -0.024725      -0.024899      -0.015115      -0.001453       0.016568              1.792959       1.671563      -0.330118       0.347767       2.043316      -0.303605       1.663998           0.000237
           46              H       4.633021       8.869869      18.424786       0.112439       1.174738 0.84751738E+01  0.82765084E+02                                 1.715039                            1.608686      -0.885853       2.455816                    0.998974       3.241097       8.485697       0.547750       1.145052      -0.743414       0.012008       0.032959       0.010344       0.036571       0.000496       0.011617       0.000446      -0.021951      -0.021740      -0.018917       0.004275       0.014642              1.779895       1.605806       0.242685       0.353960       1.988160       0.284676       1.745720          -0.000089
           47              H      24.515943       8.900132      10.724178       0.120853       1.150702 0.82051272E+01  0.79734976E+02                                 1.710491                            1.596482      -0.938209       2.437860                    0.998731       3.243536       8.559673       0.541089       1.164861      -0.737883       0.012341       0.035739       0.013501       0.040148       0.000705       0.006878       0.000699      -0.024731      -0.024908      -0.015137      -0.001435       0.016572              1.793502       1.672092       0.330259       0.347967       2.043900       0.303739       1.664515           0.000238
           48              H      22.878979       8.869869       9.087214       0.112486       1.174875 0.84766404E+01  0.82785483E+02                                 1.715403                            1.609008      -0.886144       2.455718                    0.998972       3.241320       8.487428       0.547585       1.145312      -0.743349      -0.012027       0.032944      -0.010373       0.036572      -0.000499       0.011610      -0.000450      -0.021945      -0.021750      -0.018909       0.004268       0.014641              1.780303       1.606184      -0.242730       0.354131       1.988565      -0.284732       1.746161          -0.000088
           49              H      24.515943      18.611868      16.787822       0.120925       1.150269 0.82012108E+01  0.79686800E+02                                 1.710026                            1.596076      -0.937969       2.438034                    0.998735       3.242728       8.556785       0.541174       1.164825      -0.737894       0.012339      -0.035745      -0.013519       0.040159      -0.000708      -0.006864       0.000707      -0.024730      -0.024896      -0.015122      -0.001449       0.016570              1.792971       1.671573      -0.330112      -0.347773       2.043320       0.303605       1.664019           0.000237
           50              H      22.878979      18.642131      18.424786       0.112477       1.174485 0.84729163E+01  0.82737627E+02                                 1.714809                            1.608485      -0.885753       2.455898                    0.998975       3.240725       8.484479       0.547777       1.145071      -0.743410      -0.012017      -0.032961       0.010354       0.036579       0.000502      -0.011614      -0.000451      -0.021951      -0.021745      -0.018914       0.004271       0.014644              1.779653       1.605594       0.242639      -0.353893       1.987860      -0.284622       1.745504          -0.000088
           51              H       2.996057      18.611868      10.724178       0.120871       1.150665 0.82048132E+01  0.79731449E+02                                 1.710487                            1.596478      -0.938196       2.437882                    0.998731       3.243438       8.559489       0.541074       1.164900      -0.737874      -0.012349      -0.035738       0.013501       0.040150       0.000707      -0.006873      -0.000700      -0.024726      -0.024911      -0.015130      -0.001440       0.016570              1.793500       1.672091       0.330267      -0.347964       2.043908      -0.303742       1.664502           0.000237
           52              H       4.633021      18.642131       9.087214       0.112447       1.175110 0.84787317E+01  0.82810757E+02                                 1.715599                            1.609179      -0.886247       2.455633                    0.998971       3.241682       8.488539       0.547572       1.145274      -0.743358       0.012018      -0.032941      -0.010363       0.036564      -0.000493      -0.011613       0.000444      -0.021945      -0.021745      -0.018912       0.004272       0.014640              1.780509       1.606364      -0.242768      -0.354186       1.988822       0.284777       1.746341          -0.000090
           53              H       8.900132      10.724178      24.515943       0.120967       1.150117 0.81998971E+01  0.79671476E+02                                 1.709950                            1.596008      -0.937791       2.438156                    0.998737       3.242437       8.556101       0.541151       1.164912      -0.737875       0.035749       0.013514       0.012358       0.040167       0.000708       0.000713       0.006859       0.024814      -0.024629      -0.015116      -0.001453       0.016568              1.792900       2.043255       0.303600       0.330117       1.663931       0.347752       1.671515           0.000237
           54              H       8.869869       9.087214      22.878979       0.112418       1.174925 0.84768760E+01  0.82785940E+02                                 1.715218                            1.608845      -0.885986       2.455733                    0.998972       3.241403       8.486741       0.547724       1.145048      -0.743414       0.032955      -0.010338      -0.012003       0.036565      -0.000440      -0.000489       0.011618       0.021847      -0.022060      -0.018919       0.004277       0.014642              1.780084       1.988393      -0.284696      -0.242701       1.745883       0.354014       1.605975          -0.000089
           55              H       8.900132      16.787822       2.996057       0.120913       1.150266 0.82012132E+01  0.79686993E+02                                 1.710039                            1.596088      -0.937878       2.438074                    0.998735       3.242776       8.556978       0.541165       1.164841      -0.737890       0.035751      -0.013515      -0.012337       0.040162      -0.000706      -0.000708       0.006873       0.024817      -0.024652      -0.015131      -0.001442       0.016573              1.792998       2.043341      -0.303619      -0.330125       1.664047       0.347791       1.671605           0.000236
           56              H       8.869869      18.424786       4.633021       0.112507       1.174461 0.84728050E+01  0.82737335E+02                                 1.714891                            1.608559      -0.885797       2.455905                    0.998975       3.240673       8.484741       0.547714       1.145191      -0.743381       0.032959       0.010364       0.012025       0.036583       0.000452       0.000503       0.011611       0.021850      -0.022052      -0.018912       0.004267       0.014645              1.779743       1.987946       0.284619       0.242635       1.745603       0.353931       1.605678          -0.000091
           57              H      18.611868      10.724178       2.996057       0.120770       1.152356 0.82201701E+01  0.79921074E+02                                 1.712345                            1.598110      -0.940560       2.436615                    0.998710       3.246352       8.570410       0.540707       1.165102      -0.737814      -0.035722       0.013478      -0.012298       0.040112      -0.000687       0.000690      -0.006822       0.024873      -0.024703      -0.015098      -0.001508       0.016606              1.795515       2.046254      -0.304223       0.330780       1.666361      -0.348590       1.673930           0.000024
           58              H      18.642131       9.087214       4.633021       0.112340       1.175749 0.84845487E+01  0.82883078E+02                                 1.716318                            1.609805      -0.886490       2.455425                    0.998967       3.242793       8.492677       0.547419       1.145379      -0.743329      -0.032941      -0.010343       0.011998       0.036552       0.000438      -0.000485      -0.011631       0.021841      -0.022071      -0.018931       0.004290       0.014640              1.781300       1.989652       0.284988      -0.242948       1.747183      -0.354486       1.607064           0.000071
           59              H      18.611868      16.787822      24.515943       0.120823       1.152210 0.82188894E+01  0.79906016E+02                                 1.712264                            1.598037      -0.940494       2.436689                    0.998712       3.246017       8.569563       0.540689       1.165177      -0.737798      -0.035720      -0.013477       0.012318       0.040116       0.000689      -0.000695      -0.006808       0.024870      -0.024681      -0.015083      -0.001519       0.016602              1.795427       2.046179       0.304206      -0.330774       1.666253      -0.348554       1.673848           0.000024
           60              H      18.642131      18.424786      22.878979       0.112252       1.176208 0.84885783E+01  0.82931139E+02                                 1.716634                            1.610081      -0.886682       2.455251                    0.998964       3.243523       8.494650       0.547434       1.145228      -0.743364      -0.032937       0.010317      -0.011976       0.036534      -0.000425       0.000472      -0.011638       0.021838      -0.022078      -0.018937       0.004299       0.014638              1.781629       1.990085      -0.285062       0.243011       1.747451      -0.354564       1.607350           0.000071
           61              H      10.759943       3.031822       4.855868       0.120561       1.151990 0.82167215E+01  0.79878364E+02                                 1.711952                            1.597753      -0.936965       2.438196                    0.998733       3.245946       8.568565       0.540784       1.165070      -0.737827       0.012381      -0.013546      -0.035634       0.040082      -0.006960      -0.000686       0.000677       0.000089       0.049475      -0.015206      -0.001338       0.016544              1.795124       1.673603      -0.348519      -0.330682       1.666028       0.304132       2.045741           0.000208
           62              H       9.122979       4.668786       4.886131       0.112130       1.177410 0.84997408E+01  0.83070838E+02                                 1.718083                            1.611357      -0.887468       2.454778                    0.998957       3.245460       8.502414       0.547084       1.145536      -0.743284      -0.011976       0.010325      -0.032926       0.036526      -0.011627       0.000469      -0.000426      -0.000123       0.043815      -0.018930       0.004286       0.014644              1.783202       1.608715      -0.355076       0.243286       1.749029      -0.285396       1.991861           0.000102
           63              H      16.752057      24.480178       4.855868       0.120540       1.152029 0.82170475E+01  0.79882001E+02                                 1.711953                            1.597755      -0.936980       2.438173                    0.998732       3.246050       8.568751       0.540801       1.165026      -0.737837      -0.012373       0.013547      -0.035635       0.040080      -0.006965       0.000684      -0.000676       0.000085       0.049482      -0.015212      -0.001333       0.016546              1.795123       1.673601      -0.348521       0.330673       1.666038      -0.304129       2.045731           0.000208
           64              H      18.389021      22.843214       4.886131       0.112168       1.177142 0.84973355E+01  0.83041466E+02                                 1.717829                            1.611135      -0.887364       2.454862                    0.998958       3.245070       8.501096       0.547119       1.145546      -0.743282       0.011985      -0.010335      -0.032929       0.036535      -0.011624      -0.000476       0.000431      -0.000121       0.043819      -0.018928       0.004282       0.014646              1.782933       1.608480      -0.355000      -0.243234       1.748788       0.285335       1.991531           0.000102
           65              H      16.752057       3.031822      22.656132       0.121233       1.150004 0.81989332E+01  0.79658778E+02                                 1.709719                            1.595819      -0.941286       2.436661                    0.998717       3.241967       8.554334       0.541238       1.164773      -0.737906      -0.012268      -0.013433       0.035870       0.040219       0.006705      -0.000723      -0.000720       0.000088       0.049748      -0.014996      -0.001644       0.016640              1.792601       1.671193       0.347585      -0.330016       1.663624      -0.303506       2.042987          -0.000000
           66              H      18.389021       4.668786      22.625869       0.112782       1.172195 0.84519395E+01  0.82477944E+02                                 1.712309                            1.606287      -0.884495       2.456756                    0.998989       3.236990       8.470638       0.548281       1.144778      -0.743491       0.012046       0.010385       0.032978       0.036612       0.011609       0.000518       0.000466      -0.000086       0.043776      -0.018905       0.004266       0.014639              1.776947       1.603239       0.353015       0.242137       1.742813       0.284021       1.984788           0.000003
           67              H      10.759943      24.480178      22.656132       0.121252       1.149970 0.81986510E+01  0.79655667E+02                                 1.709722                            1.595821      -0.941262       2.436687                    0.998718       3.241873       8.554177       0.541221       1.164815      -0.737896       0.012276       0.013432       0.035869       0.040221       0.006700       0.000725       0.000721       0.000092       0.049742      -0.014990      -0.001648       0.016638              1.792606       1.671199       0.347584       0.330026       1.663617       0.303510       2.043002          -0.000001
           68              H       9.122979      22.843214      22.625869       0.112743       1.172460 0.84543170E+01  0.82506897E+02                                 1.712556                            1.606503      -0.884600       2.456670                    0.998987       3.237381       8.471940       0.548250       1.144764      -0.743493      -0.012037      -0.010375       0.032975       0.036604       0.011612      -0.000512      -0.000460      -0.000088       0.043772      -0.018908       0.004271       0.014636              1.777209       1.603468       0.353089      -0.242188       1.743049      -0.284080       1.985109           0.000001
           69              H       4.855868      10.759943       3.031822       0.120878       1.150604 0.82042775E+01  0.79724899E+02                                 1.710424                            1.596425      -0.938145       2.437913                    0.998732       3.243346       8.559159       0.541084       1.164898      -0.737875      -0.035741       0.012345      -0.013505       0.040152      -0.000707       0.000701      -0.006874       0.024729      -0.024912      -0.015133      -0.001439       0.016572              1.793432       2.043832      -0.330242       0.303720       1.672024      -0.347941       1.664440          -0.000243
           70              H       4.886131       9.122979       4.668786       0.112451       1.175058 0.84782636E+01  0.82805017E+02                                 1.715547                            1.609135      -0.886203       2.455658                    0.998971       3.241607       8.488274       0.547580       1.145273      -0.743358      -0.032944      -0.012021       0.010359       0.036566       0.000494      -0.000443      -0.011614       0.021949      -0.021745      -0.018914       0.004272       0.014641              1.780455       1.988763       0.242756      -0.284763       1.606314      -0.354168       1.746289           0.000088
           71              H       4.855868      16.752057      24.480178       0.120951       1.150169 0.82003441E+01  0.79676507E+02                                 1.709957                            1.596017      -0.937895       2.438091                    0.998736       3.242534       8.556254       0.541170       1.164861      -0.737887      -0.035747      -0.012343       0.013523       0.040163       0.000710      -0.000709      -0.006861       0.024728      -0.024900      -0.015118      -0.001452       0.016570              1.792897       2.043248       0.330095      -0.303585       1.671502      -0.347746       1.663941          -0.000243
           72              H       4.886131      18.389021      22.843214       0.112444       1.174669 0.84745551E+01  0.82757384E+02                                 1.714958                            1.608617      -0.885809       2.455841                    0.998974       3.241010       8.485335       0.547768       1.145037      -0.743418      -0.032961       0.012010      -0.010340       0.036574      -0.000497       0.000445      -0.011618       0.021955      -0.021740      -0.018919       0.004275       0.014644              1.779810       1.988064      -0.242666       0.284654       1.605729      -0.353932       1.745637           0.000087
           73              H      22.656132      16.752057       3.031822       0.120769       1.152344 0.82200032E+01  0.79919197E+02                                 1.712343                            1.598097      -0.940726       2.436517                    0.998710       3.246387       8.570542       0.540706       1.165107      -0.737812       0.035703      -0.012333      -0.013495       0.040111      -0.000690      -0.000679       0.006824       0.024783      -0.024981      -0.015102      -0.001505       0.016607              1.795547       2.046244      -0.330778      -0.304216       1.673993       0.348646       1.666403           0.000171
           74              H      22.625869      18.389021       4.668786       0.112306       1.176350 0.84900729E+01  0.82951747E+02                                 1.716994                            1.610397      -0.887021       2.455132                    0.998962       3.243717       8.496254       0.547276       1.145476      -0.743302       0.032925       0.012000       0.010343       0.036538       0.000477       0.000430       0.011632       0.021956      -0.021725      -0.018932       0.004293       0.014639              1.782039       1.990500       0.243075       0.285138       1.607722       0.354731       1.747894           0.000022
           75              H      22.656132      10.759943      24.480178       0.120843       1.151907 0.82160492E+01  0.79870559E+02                                 1.711876                            1.597690      -0.940494       2.436689                    0.998714       3.245571       8.567635       0.540791       1.165073      -0.737823       0.035708       0.012330       0.013513       0.040121       0.000693       0.000687       0.006810       0.024782      -0.024969      -0.015086      -0.001519       0.016605              1.795013       2.045661       0.330631       0.304081       1.673472       0.348451       1.665906           0.000171
           76              H      22.625869       9.122979      22.843214       0.112296       1.175977 0.84865049E+01  0.82905879E+02                                 1.716428                            1.609899      -0.886631       2.455312                    0.998965       3.243138       8.493406       0.547457       1.145248      -0.743360       0.032942      -0.011989      -0.010324       0.036545      -0.000480      -0.000431       0.011636       0.021962      -0.021719      -0.018937       0.004296       0.014641              1.781418       1.989830      -0.242990      -0.285036       1.607157       0.354503       1.747266           0.000023
           77              H       3.031822       4.855868      10.759943       0.120881       1.150520 0.82034856E+01  0.79714748E+02                                 1.710291                            1.596309      -0.938128       2.437922                    0.998732       3.243207       8.558474       0.541127       1.164841      -0.737889      -0.013516      -0.035741       0.012332       0.040152       0.000704      -0.006873      -0.000706      -0.024816      -0.024651      -0.015132      -0.001441       0.016572              1.793272       1.664308       0.303680      -0.347883       2.043646      -0.330191       1.671863          -0.000243
           78              H       4.668786       4.886131       9.122979       0.112490       1.174667 0.84746870E+01  0.82760836E+02                                 1.715135                            1.608772      -0.885932       2.455824                    0.998974       3.240983       8.485992       0.547657       1.145240      -0.743368       0.010364      -0.032952      -0.012028       0.036578      -0.000451      -0.011612       0.000503      -0.021846      -0.022050      -0.018911       0.004269       0.014642              1.780011       1.745879      -0.284687      -0.354027       1.988240       0.242692       1.605915           0.000086
           79              H      24.480178       4.855868      16.752057       0.120905       1.150545 0.82037496E+01  0.79718664E+02                                 1.710389                            1.596392      -0.938143       2.437932                    0.998733       3.243194       8.558761       0.541078       1.164926      -0.737869       0.013508      -0.035738      -0.012353       0.040153      -0.000703      -0.006865       0.000709      -0.024817      -0.024627      -0.015122      -0.001446       0.016568              1.793390       1.664392      -0.303716      -0.347924       2.043796       0.330243       1.671984          -0.000242
           80              H      22.843214       4.886131      18.389021       0.112405       1.175275 0.84801484E+01  0.82827302E+02                                 1.715681                            1.609251      -0.886276       2.455580                    0.998970       3.241942       8.489107       0.547597       1.145184      -0.743379      -0.010346      -0.032942       0.012010       0.036557       0.000438      -0.011617      -0.000488      -0.021843      -0.022053      -0.018916       0.004277       0.014639              1.780592       1.746402       0.284803      -0.354199       1.988945      -0.242789       1.606431           0.000088
           81              H       3.031822      22.656132      16.752057       0.120933       1.150372 0.82021860E+01  0.79699412E+02                                 1.710202                            1.596229      -0.938046       2.438001                    0.998734       3.242873       8.557605       0.541114       1.164909      -0.737874      -0.013515       0.035740      -0.012352       0.040157      -0.000706       0.006860      -0.000710      -0.024814      -0.024629      -0.015116      -0.001452       0.016568              1.793175       1.664192      -0.303661       0.347844       2.043561      -0.330183       1.671773          -0.000243
           82              H       4.668786      22.625869      18.389021       0.112401       1.175118 0.84786484E+01  0.82808011E+02                                 1.715440                            1.609039      -0.886124       2.455650                    0.998971       3.241705       8.487921       0.547675       1.145085      -0.743404       0.010338       0.032948       0.012006       0.036560       0.000439       0.011619       0.000489      -0.021843      -0.022058      -0.018918       0.004278       0.014640              1.780329       1.746136       0.284759       0.354102       1.988659       0.242753       1.606192           0.000086
           83              H      24.480178      22.656132      10.759943       0.120850       1.150696 0.82050730E+01  0.79734246E+02                                 1.710476                            1.596471      -0.938224       2.437851                    0.998731       3.243537       8.559639       0.541094       1.164852      -0.737885       0.013509       0.035739       0.012333       0.040148       0.000701       0.006879       0.000704      -0.024819      -0.024649      -0.015138      -0.001435       0.016573              1.793485       1.664506       0.303734       0.347961       2.043879       0.330250       1.672071          -0.000244
           84              H      22.843214      22.625869       9.122979       0.112494       1.174810 0.84760581E+01  0.82778436E+02                                 1.715350                            1.608961      -0.886089       2.455751                    0.998973       3.241211       8.487094       0.547589       1.145324      -0.743347      -0.010371       0.032946      -0.012032       0.036575      -0.000451       0.011610      -0.000502      -0.021846      -0.022046      -0.018909       0.004268       0.014641              1.780247       1.746118      -0.284724       0.354115       1.988493      -0.242723       1.606130           0.000087
           85              H      16.787822      24.515943       8.900132       0.120522       1.152224 0.82188432E+01  0.79904492E+02                                 1.712203                            1.597973      -0.937116       2.438092                    0.998731       3.246390       8.570153       0.540737       1.165090      -0.737820      -0.013547       0.012375       0.035630       0.040077      -0.006967      -0.000675       0.000683      -0.000090       0.049480      -0.015214      -0.001331       0.016545              1.795410       1.666298      -0.348624      -0.304203       1.673880       0.330758       2.046052           0.000207
           86              H      18.424786      22.878979       8.869869       0.112127       1.177621 0.85017471E+01  0.83096435E+02                                 1.718382                            1.611620      -0.887665       2.454680                    0.998955       3.245800       8.503974       0.546995       1.145641      -0.743257       0.010327      -0.011986       0.032917       0.036522      -0.011627       0.000423      -0.000470       0.000123       0.043810      -0.018929       0.004287       0.014642              1.783531       1.749370      -0.355200       0.285455       1.609012      -0.243335       1.992212           0.000100
           87              H      10.724178       2.996057       8.900132       0.120553       1.152046 0.82172315E+01  0.79884668E+02                                 1.712012                            1.597807      -0.937026       2.438160                    0.998732       3.246058       8.568970       0.540772       1.165076      -0.737825       0.013554      -0.012374       0.035632       0.040081      -0.006961       0.000679      -0.000684      -0.000088       0.049477      -0.015207      -0.001337       0.016544              1.795192       1.666095      -0.348544       0.304147       1.673666      -0.330698       2.045813           0.000206
           88              H       9.087214       4.633021       8.869869       0.112123       1.177474 0.85003345E+01  0.83078274E+02                                 1.718159                            1.611424      -0.887511       2.454751                    0.998956       3.245570       8.502847       0.547066       1.145552      -0.743279      -0.010319       0.011982       0.032924       0.036525      -0.011629      -0.000423       0.000471       0.000126       0.043813      -0.018931       0.004288       0.014643              1.783287       1.749123      -0.355110      -0.285416       1.608789       0.243303       1.991949           0.000099
           89              H      16.787822       2.996057      18.611868       0.121216       1.150198 0.82007246E+01  0.79681207E+02                                 1.709969                            1.596037      -0.941428       2.436577                    0.998716       3.242306       8.555734       0.541175       1.164837      -0.737890      -0.013433      -0.012269      -0.035865       0.040215       0.006706       0.000720       0.000722      -0.000093       0.049747      -0.014997      -0.001642       0.016639              1.792888       1.663883       0.347688       0.303580       1.671472       0.330101       2.043308           0.000001
           90              H      18.424786       4.633021      18.642131       0.112740       1.172678 0.84563762E+01  0.82533163E+02                                 1.712868                            1.606779      -0.884797       2.456573                    0.998986       3.237722       8.473533       0.548154       1.144878      -0.743465       0.010377       0.012047      -0.032966       0.036600       0.011612      -0.000458      -0.000512       0.000089       0.043767      -0.018907       0.004272       0.014635              1.777552       1.743403       0.353217      -0.284143       1.603777      -0.242240       1.985477          -0.000001
           91              H      10.724178      24.515943      18.611868       0.121244       1.150028 0.81991766E+01  0.79662163E+02                                 1.709785                            1.595876      -0.941326       2.436649                    0.998717       3.241987       8.554592       0.541209       1.164822      -0.737894       0.013440       0.012269      -0.035867       0.040220       0.006701      -0.000723      -0.000723      -0.000091       0.049744      -0.014992      -0.001647       0.016639              1.792677       1.663687       0.347610      -0.303526       1.671265      -0.330042       2.043078          -0.000001
           92              H       9.087214      22.878979      18.642131       0.112737       1.172519 0.84548593E+01  0.82513679E+02                                 1.712625                            1.606565      -0.884642       2.456644                    0.998987       3.237484       8.472342       0.548233       1.144778      -0.743490      -0.010369      -0.012043      -0.032973       0.036603       0.011614       0.000458       0.000513       0.000091       0.043770      -0.018909       0.004273       0.014636              1.777286       1.743135       0.353120       0.284098       1.603536       0.242203       1.985188          -0.000003
           93              H      24.515943      18.611868      10.724178       0.120851       1.150706 0.82051641E+01  0.79735428E+02                                 1.710495                            1.596486      -0.938213       2.437858                    0.998731       3.243544       8.559700       0.541088       1.164862      -0.737883       0.012341      -0.035739       0.013501       0.040148      -0.000705       0.006878      -0.000699      -0.024731      -0.024908      -0.015137      -0.001435       0.016572              1.793507       1.672096      -0.330260       0.347969       2.043906      -0.303740       1.664519           0.000238
           94              H      22.878979      18.642131       9.087214       0.112485       1.174867 0.84765655E+01  0.82784494E+02                                 1.715387                            1.608994      -0.886146       2.455717                    0.998972       3.241316       8.487380       0.547591       1.145303      -0.743351      -0.012027      -0.032944      -0.010373       0.036572       0.000499       0.011610       0.000450      -0.021945      -0.021750      -0.018909       0.004268       0.014641              1.780287       1.606170       0.242726       0.354125       1.988545       0.284728       1.746145          -0.000089
           95              H       2.996057      18.611868      16.787822       0.120945       1.150228 0.82008652E+01  0.79682879E+02                                 1.710018                            1.596068      -0.937946       2.438060                    0.998735       3.242624       8.556577       0.541161       1.164862      -0.737886      -0.012347      -0.035744      -0.013519       0.040160       0.000710       0.006859       0.000707      -0.024725      -0.024899      -0.015115      -0.001453       0.016568              1.792964       1.671567       0.330119       0.347768       2.043322       0.303606       1.664002           0.000237
           96              H       4.633021      18.642131      18.424786       0.112439       1.174730 0.84750957E+01  0.82764053E+02                                 1.715022                            1.608672      -0.885855       2.455814                    0.998974       3.241093       8.485647       0.547756       1.145042      -0.743416       0.012008      -0.032959       0.010344       0.036571      -0.000496       0.011617      -0.000446      -0.021951      -0.021740      -0.018917       0.004275       0.014642              1.779877       1.605790      -0.242681       0.353955       1.988139      -0.284672       1.745703          -0.000089
           97              H       2.996057       8.900132      10.724178       0.120873       1.150661 0.82047780E+01  0.79731020E+02                                 1.710483                            1.596475      -0.938192       2.437884                    0.998731       3.243430       8.559463       0.541074       1.164900      -0.737874      -0.012349       0.035738       0.013501       0.040150      -0.000707      -0.006873       0.000700      -0.024726      -0.024911      -0.015130      -0.001440       0.016570              1.793496       1.672087      -0.330266      -0.347963       2.043903       0.303741       1.664498           0.000238
           98              H       4.633021       8.869869       9.087214       0.112448       1.175118 0.84788086E+01  0.82811772E+02                                 1.715614                            1.609193      -0.886245       2.455634                    0.998971       3.241686       8.488588       0.547566       1.145283      -0.743356       0.012018       0.032941      -0.010363       0.036564       0.000493      -0.011613      -0.000444      -0.021945      -0.021745      -0.018912       0.004272       0.014639              1.780526       1.606379       0.242772      -0.354192       1.988842      -0.284781       1.746358          -0.000089
           99              H      24.515943       8.900132      16.787822       0.120927       1.150265 0.82011743E+01  0.79686357E+02                                 1.710022                            1.596073      -0.937965       2.438037                    0.998735       3.242720       8.556759       0.541175       1.164825      -0.737894       0.012339       0.035745      -0.013519       0.040159       0.000708      -0.006864      -0.000707      -0.024730      -0.024896      -0.015122      -0.001449       0.016570              1.792966       1.671569       0.330111      -0.347772       2.043315      -0.303604       1.664015           0.000238
          100              H      22.878979       8.869869      18.424786       0.112478       1.174493 0.84729926E+01  0.82738627E+02                                 1.714824                            1.608498      -0.885751       2.455900                    0.998975       3.240730       8.484528       0.547771       1.145079      -0.743408      -0.012017       0.032961       0.010354       0.036579      -0.000501      -0.011614       0.000451      -0.021951      -0.021744      -0.018914       0.004271       0.014644              1.779669       1.605608      -0.242642      -0.353898       1.987879       0.284626       1.745520          -0.000088
          101              H      18.611868      16.787822       2.996057       0.120770       1.152356 0.82201759E+01  0.79921141E+02                                 1.712346                            1.598110      -0.940561       2.436615                    0.998710       3.246353       8.570412       0.540707       1.165101      -0.737814      -0.035722      -0.013478      -0.012298       0.040112       0.000687       0.000690       0.006822       0.024873      -0.024703      -0.015099      -0.001508       0.016606              1.795515       2.046255       0.304223       0.330780       1.666361       0.348591       1.673930           0.000024
          102              H      18.642131      18.424786       4.633021       0.112341       1.175745 0.84845099E+01  0.82882576E+02                                 1.716311                            1.609799      -0.886490       2.455425                    0.998967       3.242790       8.492653       0.547422       1.145375      -0.743330      -0.032941       0.010343       0.011998       0.036552      -0.000438      -0.000485       0.011631       0.021841      -0.022071      -0.018931       0.004290       0.014640              1.781292       1.989643      -0.284986      -0.242946       1.747175       0.354483       1.607057           0.000070
          103              H      18.611868      10.724178      24.515943       0.120824       1.152209 0.82188850E+01  0.79905968E+02                                 1.712264                            1.598037      -0.940494       2.436689                    0.998712       3.246016       8.569562       0.540689       1.165177      -0.737797      -0.035720       0.013477       0.012318       0.040116      -0.000689      -0.000695       0.006808       0.024870      -0.024681      -0.015083      -0.001519       0.016602              1.795427       2.046179      -0.304206      -0.330774       1.666253       0.348555       1.673848           0.000025
          104              H      18.642131       9.087214      22.878979       0.112252       1.176212 0.84886154E+01  0.82931622E+02                                 1.716641                            1.610087      -0.886682       2.455251                    0.998964       3.243526       8.494674       0.547431       1.145232      -0.743363      -0.032937      -0.010317      -0.011976       0.036534       0.000426       0.000472       0.011638       0.021838      -0.022078      -0.018937       0.004299       0.014638              1.781636       1.990093       0.285064       0.243013       1.747459       0.354567       1.607357           0.000072
          105              H       8.900132      16.787822      24.515943       0.120966       1.150117 0.81999024E+01  0.79671540E+02                                 1.709950                            1.596009      -0.937792       2.438155                    0.998737       3.242438       8.556104       0.541151       1.164912      -0.737875       0.035749      -0.013514       0.012358       0.040167      -0.000708       0.000713      -0.006859       0.024815      -0.024629      -0.015116      -0.001453       0.016568              1.792901       2.043257      -0.303600       0.330117       1.663932      -0.347752       1.671516           0.000236
          106              H       8.869869      18.424786      22.878979       0.112418       1.174921 0.84768377E+01  0.82785443E+02                                 1.715211                            1.608838      -0.885986       2.455733                    0.998972       3.241400       8.486717       0.547726       1.145044      -0.743415       0.032955       0.010339      -0.012003       0.036565       0.000440      -0.000489      -0.011618       0.021848      -0.022060      -0.018919       0.004276       0.014642              1.780076       1.988384       0.284695      -0.242699       1.745875      -0.354011       1.605969          -0.000090
          107              H       8.900132      10.724178       2.996057       0.120913       1.150266 0.82012069E+01  0.79686918E+02                                 1.710038                            1.596087      -0.937877       2.438074                    0.998735       3.242775       8.556975       0.541165       1.164841      -0.737890       0.035751       0.013515      -0.012337       0.040162       0.000706      -0.000708      -0.006872       0.024817      -0.024652      -0.015131      -0.001442       0.016573              1.792997       2.043340       0.303619      -0.330125       1.664046      -0.347790       1.671604           0.000237
          108              H       8.869869       9.087214       4.633021       0.112507       1.174466 0.84728467E+01  0.82737880E+02                                 1.714899                            1.608566      -0.885796       2.455905                    0.998975       3.240676       8.484768       0.547711       1.145195      -0.743380       0.032959      -0.010364       0.012025       0.036583      -0.000453       0.000503      -0.011612       0.021850      -0.022052      -0.018912       0.004267       0.014645              1.779751       1.987957      -0.284621       0.242637       1.745612      -0.353934       1.605686          -0.000090
          109              H      18.972275      20.634000      22.295725       0.124227       1.178873 0.87893485E+01  0.87709909E+02                                 1.795306                            1.696448      -1.186934       2.323329                    0.996045       3.468403       9.563040       0.499872       1.227879      -0.721451      -0.025704      -0.000037       0.025761       0.036391      -0.004452      -0.009134      -0.004424       0.007554       0.007598      -0.012153       0.000497       0.011656              1.865924       1.875979      -0.188835      -0.392152       1.845746      -0.188917       1.876047           0.000003
          110              H       8.539725       6.878000      22.295725       0.124225       1.178752 0.87880426E+01  0.87692057E+02                                 1.795059                            1.696226      -1.186709       2.323432                    0.996048       3.468010       9.561137       0.499956       1.227740      -0.721484       0.025721       0.000022       0.025750       0.036396      -0.004446       0.009139       0.004432       0.007561       0.007582      -0.012157       0.000496       0.011661              1.865650       1.875761      -0.188781       0.392119       1.845400       0.188823       1.875789          -0.000003
          111              H       8.539725      20.634000       5.216275       0.124226       1.179114 0.87920546E+01  0.87747744E+02                                 1.795880                            1.696963      -1.187408       2.323109                    0.996038       3.469304       9.567567       0.499660       1.228247      -0.721363       0.025750       0.000023      -0.025707       0.036386       0.004429      -0.009125       0.004447       0.007576       0.007538      -0.012148       0.000500       0.011647              1.866566       1.876616       0.189055      -0.392272       1.846516       0.189002       1.876567           0.000001
          112              H      18.972275       6.878000       5.216275       0.124230       1.179231 0.87933241E+01  0.87765153E+02                                 1.796123                            1.697182      -1.187630       2.323007                    0.996035       3.469692       9.569455       0.499577       1.228386      -0.721330      -0.025733      -0.000008      -0.025718       0.036381       0.004434       0.009121      -0.004439       0.007570       0.007554      -0.012144       0.000501       0.011643              1.866837       1.876830       0.189108       0.392304       1.846858      -0.189095       1.876822           0.000006
          113              H      22.295725      18.972275      20.634000       0.124284       1.178689 0.87878978E+01  0.87694279E+02                                 1.795342                            1.696485      -1.186984       2.323370                    0.996045       3.468260       9.563461       0.499774       1.228136      -0.721393       0.025720      -0.025746       0.000016       0.036392      -0.009119      -0.004432      -0.004419      -0.000008      -0.015147      -0.012128       0.000484       0.011644              1.865961       1.875992      -0.392116      -0.188890       1.876027      -0.188931       1.845864          -0.000001
          114              H      22.295725       8.539725       6.878000       0.124135       1.179701 0.87975018E+01  0.87815443E+02                                 1.796420                            1.697438      -1.187738       2.322853                    0.996032       3.470391       9.571198       0.499614       1.228174      -0.721376       0.025708       0.025734      -0.000016       0.036375       0.009139       0.004461      -0.004448      -0.000008      -0.015094      -0.012177       0.000523       0.011654              1.867171       1.877183       0.392451       0.189112       1.877218      -0.189153       1.847113          -0.000004
          115              H       5.216275       8.539725      20.634000       0.124282       1.178561 0.87865210E+01  0.87675444E+02                                 1.795079                            1.696249      -1.186768       2.323469                    0.996048       3.467854       9.561472       0.499863       1.227987      -0.721428      -0.025738       0.025735       0.000001       0.036397      -0.009124       0.004426       0.004426       0.000003      -0.015151      -0.012132       0.000483       0.011649              1.865668       1.875755      -0.392079       0.188832       1.875751       0.188834       1.845498          -0.000000
          116              H       5.216275      18.972275       6.878000       0.124133       1.179572 0.87960997E+01  0.87796208E+02                                 1.796149                            1.697194      -1.187525       2.322951                    0.996035       3.469978       9.569154       0.499708       1.228017      -0.721413      -0.025726      -0.025723      -0.000001       0.036380       0.009143      -0.004455       0.004455       0.000003      -0.015099      -0.012181       0.000521       0.011659              1.866868       1.876935       0.392411      -0.189052       1.876932       0.189053       1.846736          -0.000003
          117              H      20.634000      22.295725      18.972275       0.124150       1.179325 0.87935102E+01  0.87761329E+02                                 1.795699                            1.696793      -1.187146       2.323147                    0.996041       3.469192       9.565578       0.499849       1.227797      -0.721467       0.000020       0.025712      -0.025744       0.036385      -0.004458      -0.004444      -0.009146      -0.007543       0.007572      -0.012177       0.000514       0.011663              1.866363       1.846143      -0.188914      -0.188955       1.876457      -0.392314       1.876489           0.000001
          118              H       6.878000      22.295725       8.539725       0.124210       1.179288 0.87937340E+01  0.87769250E+02                                 1.796096                            1.697156      -1.187542       2.323029                    0.996036       3.469647       9.568969       0.499615       1.228291      -0.721352       0.000025       0.025745       0.025706       0.036381       0.004429      -0.004448       0.009125      -0.007569       0.007539      -0.012148       0.000502       0.011645              1.866803       1.846769       0.189101      -0.189047       1.876842       0.392332       1.876797           0.000006
          119              H      20.634000       5.216275       8.539725       0.124153       1.179686 0.87975181E+01  0.87817018E+02                                 1.796523                            1.697532      -1.187843       2.322824                    0.996031       3.470488       9.572031       0.499552       1.228308      -0.721345      -0.000025      -0.025741       0.025701       0.036375       0.004440       0.004459      -0.009132      -0.007559       0.007528      -0.012167       0.000518       0.011649              1.867282       1.847263       0.189189       0.189135       1.877315      -0.392467       1.877269           0.000005
          120              H       6.878000       5.216275      18.972275       0.124209       1.178927 0.87897338E+01  0.87713741E+02                                 1.795280                            1.696422      -1.186842       2.323353                    0.996046       3.468355       9.562560       0.499909       1.227788      -0.721472      -0.000020      -0.025716      -0.025749       0.036392      -0.004446       0.004433       0.009138      -0.007554       0.007582      -0.012157       0.000498       0.011658              1.865891       1.845658      -0.188829       0.188869       1.875991       0.392181       1.876023           0.000003
          121              H       8.539725       6.878000       5.216275       0.124227       1.179113 0.87920453E+01  0.87747631E+02                                 1.795879                            1.696963      -1.187407       2.323109                    0.996038       3.469303       9.567564       0.499660       1.228247      -0.721363       0.025750      -0.000023      -0.025707       0.036386      -0.004429      -0.009125      -0.004447       0.007576       0.007538      -0.012148       0.000500       0.011647              1.866565       1.876615      -0.189054      -0.392272       1.846515      -0.189002       1.876566           0.000001
          122              H      18.972275      20.634000       5.216275       0.124229       1.179233 0.87933361E+01  0.87765293E+02                                 1.796124                            1.697182      -1.187631       2.323006                    0.996034       3.469694       9.569458       0.499577       1.228385      -0.721330      -0.025733       0.000008      -0.025718       0.036381      -0.004434       0.009121       0.004439       0.007570       0.007554      -0.012144       0.000501       0.011643              1.866837       1.876831      -0.189108       0.392304       1.846859       0.189095       1.876822           0.000006
          123              H      18.972275       6.878000      22.295725       0.124227       1.178872 0.87893364E+01  0.87709766E+02                                 1.795305                            1.696447      -1.186933       2.323329                    0.996045       3.468401       9.563036       0.499872       1.227880      -0.721450      -0.025704       0.000037       0.025761       0.036391       0.004452      -0.009134       0.004424       0.007554       0.007598      -0.012153       0.000497       0.011656              1.865924       1.875978       0.188835      -0.392152       1.845746       0.188917       1.876047           0.000003
          124              H       8.539725      20.634000      22.295725       0.124224       1.178753 0.87880519E+01  0.87692170E+02                                 1.795060                            1.696227      -1.186710       2.323432                    0.996048       3.468011       9.561140       0.499956       1.227740      -0.721484       0.025721      -0.000022       0.025750       0.036396       0.004446       0.009139      -0.004432       0.007561       0.007582      -0.012157       0.000496       0.011661              1.865651       1.875762       0.188781       0.392120       1.845401      -0.188823       1.875790          -0.000003
          125              H       5.216275       8.539725       6.878000       0.124133       1.179572 0.87961062E+01  0.87796335E+02                                 1.796153                            1.697199      -1.187524       2.322952                    0.996035       3.469980       9.569179       0.499705       1.228022      -0.721412      -0.025726       0.025723      -0.000001       0.036380      -0.009143      -0.004456      -0.004455       0.000003      -0.015098      -0.012181       0.000521       0.011659              1.866873       1.876940      -0.392413      -0.189053       1.876937      -0.189054       1.846742          -0.000003
          126              H       5.216275      18.972275      20.634000       0.124282       1.178561 0.87865118E+01  0.87675295E+02                                 1.795075                            1.696246      -1.186769       2.323468                    0.996048       3.467851       9.561448       0.499865       1.227983      -0.721429      -0.025738      -0.025735       0.000001       0.036397       0.009124       0.004426      -0.004426       0.000003      -0.015151      -0.012132       0.000483       0.011649              1.865664       1.875751       0.392077       0.188831       1.875747      -0.188833       1.845493          -0.000000
          127              H      22.295725      18.972275       6.878000       0.124135       1.179701 0.87974914E+01  0.87815278E+02                                 1.796416                            1.697435      -1.187740       2.322853                    0.996032       3.470388       9.571174       0.499616       1.228170      -0.721377       0.025708      -0.025734      -0.000016       0.036375      -0.009139       0.004461       0.004448      -0.000008      -0.015094      -0.012177       0.000523       0.011654              1.867167       1.877178      -0.392450       0.189111       1.877214       0.189152       1.847108          -0.000004
          128              H      22.295725       8.539725      20.634000       0.124284       1.178690 0.87879083E+01  0.87694447E+02                                 1.795346                            1.696489      -1.186982       2.323370                    0.996045       3.468263       9.563486       0.499772       1.228140      -0.721392       0.025720       0.025746       0.000016       0.036392       0.009119      -0.004432       0.004419      -0.000008      -0.015147      -0.012128       0.000484       0.011644              1.865966       1.875997       0.392117      -0.188891       1.876032       0.188932       1.845869          -0.000001
          129              H       6.878000       5.216275       8.539725       0.124211       1.179289 0.87937431E+01  0.87769394E+02                                 1.796099                            1.697159      -1.187541       2.323030                    0.996036       3.469650       9.568991       0.499614       1.228294      -0.721351       0.000025      -0.025745       0.025706       0.036381      -0.004429      -0.004448      -0.009125      -0.007569       0.007538      -0.012148       0.000502       0.011645              1.866806       1.846773      -0.189102      -0.189048       1.876845      -0.392333       1.876800           0.000006
          130              H      20.634000       5.216275      18.972275       0.124150       1.179326 0.87935166E+01  0.87761447E+02                                 1.795703                            1.696796      -1.187144       2.323148                    0.996041       3.469194       9.565600       0.499847       1.227801      -0.721466       0.000020      -0.025712      -0.025744       0.036385       0.004458      -0.004444       0.009146      -0.007543       0.007572      -0.012177       0.000514       0.011663              1.866368       1.846148       0.188915      -0.188956       1.876462       0.392315       1.876493           0.000002
          131              H       6.878000      22.295725      18.972275       0.124208       1.178926 0.87897273E+01  0.87713619E+02                                 1.795276                            1.696419      -1.186844       2.323353                    0.996046       3.468353       9.562537       0.499911       1.227784      -0.721473      -0.000020       0.025716      -0.025749       0.036392       0.004446       0.004432      -0.009138      -0.007554       0.007582      -0.012157       0.000498       0.011659              1.865886       1.845653       0.188828       0.188868       1.875987      -0.392179       1.876019           0.000002
          132              H      20.634000      22.295725       8.539725       0.124152       1.179686 0.87975116E+01  0.87816902E+02                                 1.796519                            1.697529      -1.187844       2.322824                    0.996031       3.470486       9.572010       0.499553       1.228304      -0.721346      -0.000025       0.025741       0.025701       0.036375      -0.004440       0.004459       0.009132      -0.007559       0.007528      -0.012167       0.000518       0.011649              1.867279       1.847258      -0.189188       0.189134       1.877311       0.392466       1.877266           0.000005
          133              H      13.756000      25.533887      24.210560       0.113204       1.290032 0.89382952E+01  0.88680590E+02                                 1.853814                            1.671895      -0.994674       2.417830                    0.998008       3.263032       8.682479       0.526426       1.172720      -0.737122       0.000008      -0.042498      -0.024719       0.049164      -0.000001       0.000002       0.001767      -0.039142       0.006316      -0.020624       0.001917       0.018706              2.003213       1.472219      -0.000002      -0.000000       2.276409       0.639055       2.261010           0.000002
          134              H      13.756000      25.542141      26.546329       0.111416       1.116410 0.79427454E+01  0.76124743E+02                                 1.632717                            1.536409      -0.869259       2.461346                    0.999147       3.209685       8.256517       0.573425       1.114485      -0.750356       0.000009      -0.031210       0.015322       0.034768      -0.000003       0.000000      -0.000101      -0.030492       0.006863      -0.016390       0.002287       0.014103              1.697285       1.256675      -0.000001       0.000000       1.852716      -0.286684       1.982466          -0.000005
          135              H      13.756000       1.978113      24.210560       0.113204       1.290032 0.89382919E+01  0.88680535E+02                                 1.853812                            1.671893      -0.994675       2.417830                    0.998008       3.263033       8.682476       0.526427       1.172719      -0.737123       0.000008       0.042498      -0.024719       0.049164       0.000001       0.000002      -0.001767      -0.039142       0.006316      -0.020624       0.001917       0.018707              2.003211       1.472218       0.000002      -0.000000       2.276406      -0.639054       2.261007           0.000002
          136              H      13.756000       1.969859      26.546329       0.111416       1.116408 0.79427214E+01  0.76124430E+02                                 1.632712                            1.536404      -0.869260       2.461346                    0.999147       3.209683       8.256498       0.573428       1.114481      -0.750357       0.000009       0.031210       0.015322       0.034768       0.000003       0.000000       0.000101      -0.030492       0.006863      -0.016390       0.002287       0.014103              1.697280       1.256671       0.000001       0.000000       1.852710       0.286683       1.982458          -0.000004
          137              H      13.756000      25.533887       3.301440       0.113618       1.285194 0.88967791E+01  0.88164175E+02                                 1.849305                            1.668096      -0.989708       2.420635                    0.998063       3.255943       8.657895       0.526995       1.172845      -0.737118       0.000008      -0.042654       0.024798       0.049339      -0.000001      -0.000002      -0.001851      -0.038980       0.006092      -0.020505       0.001825       0.018680              1.998115       1.469079      -0.000002       0.000000       2.270565      -0.637022       2.254702          -0.000040
          138              H      13.756000      25.542141       0.965671       0.111555       1.115279 0.79323529E+01  0.75997178E+02                                 1.631340                            1.535194      -0.868660       2.461725                    0.999155       3.207718       8.248847       0.573792       1.114181      -0.750437       0.000009      -0.031211      -0.015338       0.034776      -0.000003      -0.000000       0.000106      -0.030495       0.006833      -0.016386       0.002277       0.014110              1.695767       1.255753      -0.000001      -0.000000       1.851122       0.286254       1.980425           0.000018
          139              H      13.756000       1.978113       3.301440       0.113618       1.285195 0.88967812E+01  0.88164191E+02                                 1.849304                            1.668095      -0.989709       2.420634                    0.998063       3.255944       8.657894       0.526995       1.172843      -0.737118       0.000008       0.042654       0.024798       0.049339       0.000001      -0.000002       0.001851      -0.038980       0.006092      -0.020505       0.001825       0.018680              1.998114       1.469079       0.000002       0.000000       2.270564       0.637022       2.254701          -0.000040
          140              H      13.756000       1.969859       0.965671       0.111555       1.115277 0.79323322E+01  0.75996902E+02                                 1.631335                            1.535189      -0.868661       2.461724                    0.999155       3.207717       8.248830       0.573795       1.114177      -0.750438       0.000009       0.031211      -0.015338       0.034776       0.000003      -0.000000      -0.000106      -0.030495       0.006833      -0.016386       0.002277       0.014110              1.695761       1.255750       0.000001      -0.000000       1.851116      -0.286252       1.980417           0.000018
          141              H      24.210560      13.756000      25.533887       0.113645       1.287251 0.89145673E+01  0.88388658E+02                                 1.851527                            1.669958      -0.992964       2.419055                    0.998031       3.258768       8.669079       0.526584       1.173120      -0.737041      -0.024790       0.000000      -0.042620       0.049305       0.000000       0.001821      -0.000000       0.022585       0.055573      -0.020555       0.001832       0.018723              2.000641       2.257853       0.000000       0.638052       1.470622       0.000000       2.273449           0.000000
          142              H      26.546329      13.756000      25.542141       0.111526       1.115622 0.79355626E+01  0.76036653E+02                                 1.631767                            1.535574      -0.868995       2.461543                    0.999151       3.208320       8.251235       0.573675       1.114282      -0.750410       0.015333       0.000000      -0.031213       0.034775       0.000000      -0.000100      -0.000000       0.018674       0.042323      -0.016391       0.002283       0.014108              1.696243       1.981092       0.000000      -0.286402       1.256040       0.000000       1.851597           0.000036
          143              H      24.210560      13.756000       1.978113       0.113711       1.286676 0.89096273E+01  0.88326995E+02                                 1.850969                            1.669491      -0.992525       2.419326                    0.998037       3.257884       8.665964       0.526662       1.173113      -0.737045      -0.024796       0.000000       0.042637       0.049323       0.000000      -0.001829       0.000000       0.022574       0.055578      -0.020550       0.001824       0.018726              2.000008       2.257037      -0.000000      -0.637799       1.470243      -0.000000       2.272743           0.000001
          144              H      26.546329      13.756000       1.969859       0.111574       1.115116 0.79309408E+01  0.75979959E+02                                 1.631161                            1.535042      -0.868604       2.461775                    0.999155       3.207453       8.247856       0.573832       1.114158      -0.750444       0.015331       0.000000       0.031227       0.034787       0.000000       0.000104       0.000000       0.018660       0.042328      -0.016384       0.002274       0.014110              1.695572       1.980169      -0.000000       0.286247       1.255650      -0.000000       1.850898           0.000037
          145              H       3.301440      13.756000      25.533887       0.113229       1.287714 0.89182205E+01  0.88428596E+02                                 1.851448                            1.669899      -0.991486       2.419441                    0.998039       3.259827       8.670368       0.526815       1.172555      -0.737174       0.024747       0.000000      -0.042567       0.049238      -0.000000      -0.001817      -0.000000       0.022623       0.055415      -0.020547       0.001877       0.018671              2.000516       2.257653      -0.000000      -0.637986       1.470553       0.000000       2.273343           0.000057
          146              H       0.965671      13.756000      25.542141       0.111426       1.116125 0.79399393E+01  0.76089130E+02                                 1.632243                            1.535986      -0.869061       2.461433                    0.999150       3.209161       8.253988       0.573604       1.114265      -0.750412      -0.015326       0.000000      -0.031196       0.034758      -0.000000       0.000109      -0.000000       0.018683       0.042305      -0.016392       0.002289       0.014103              1.696757       1.981734      -0.000000       0.286559       1.256345       0.000000       1.852191          -0.000003
          147              H       3.301440      13.756000       1.978113       0.113295       1.287138 0.89132699E+01  0.88366796E+02                                 1.850889                            1.669430      -0.991047       2.419713                    0.998045       3.258942       8.667248       0.526894       1.172548      -0.737179       0.024753       0.000000       0.042585       0.049256      -0.000000       0.001825       0.000000       0.022612       0.055420      -0.020543       0.001869       0.018674              1.999881       2.256836      -0.000000       0.637732       1.470173      -0.000000       2.272635           0.000057
          148              H       0.965671      13.756000       1.969859       0.111474       1.115617 0.79353085E+01  0.76032315E+02                                 1.631636                            1.535452      -0.868669       2.461665                    0.999153       3.208293       8.250603       0.573762       1.114141      -0.750447      -0.015324       0.000000       0.031211       0.034770      -0.000000      -0.000113       0.000000       0.018668       0.042311      -0.016386       0.002281       0.014105              1.696084       1.980809      -0.000000      -0.286404       1.255954      -0.000000       1.851490          -0.000003
          149              H      25.533887      24.210560      13.756000       0.113291       1.287227 0.89140278E+01  0.88376500E+02                                 1.850998                            1.669519      -0.991136       2.419667                    0.998044       3.259075       8.667809       0.526870       1.172574      -0.737172      -0.042581      -0.024755      -0.000019       0.049254       0.001825       0.000003      -0.000006       0.016403      -0.061626      -0.020542       0.001869       0.018673              2.000011       2.272778       0.637793       0.000003       2.257006       0.000002       1.470250           0.000054
          150              H      25.542141      26.546329      13.756000       0.111442       1.115934 0.79381916E+01  0.76067675E+02                                 1.632013                            1.535782      -0.868944       2.461502                    0.999151       3.208844       8.252733       0.573665       1.114215      -0.750426      -0.031206       0.015316      -0.000021       0.034762      -0.000106       0.000008      -0.000001       0.011827      -0.049153      -0.016384       0.002278       0.014107              1.696498       1.851927      -0.286484      -0.000000       1.981372       0.000000       1.256197           0.000003
          151              H       1.978113      24.210560      13.756000       0.113265       1.287457 0.89160067E+01  0.88401196E+02                                 1.851221                            1.669706      -0.991312       2.419558                    0.998042       3.259430       8.669057       0.526839       1.172576      -0.737170       0.042574      -0.024752      -0.000019       0.049247      -0.001822      -0.000003      -0.000006       0.016399      -0.061632      -0.020544       0.001872       0.018672              2.000264       2.273059      -0.637893      -0.000003       2.257331       0.000002       1.470401           0.000053
          152              H       1.969859      26.546329      13.756000       0.111423       1.116136 0.79400345E+01  0.76090270E+02                                 1.632252                            1.535993      -0.869101       2.461408                    0.999150       3.209192       8.254080       0.573604       1.114262      -0.750413       0.031200       0.015317      -0.000021       0.034757       0.000104      -0.000008      -0.000001       0.011823      -0.049161      -0.016387       0.002281       0.014106              1.696764       1.852204       0.286546       0.000000       1.981737       0.000000       1.256351           0.000002
          153              H      25.533887       3.301440      13.756000       0.113291       1.287229 0.89140454E+01  0.88376731E+02                                 1.851001                            1.669522      -0.991134       2.419667                    0.998044       3.259077       8.667821       0.526869       1.172575      -0.737172      -0.042581       0.024754      -0.000019       0.049254      -0.001825       0.000003       0.000006       0.016403      -0.061626      -0.020542       0.001869       0.018673              2.000015       2.272782      -0.637794       0.000003       2.257010      -0.000002       1.470252           0.000054
          154              H      25.542141       0.965671      13.756000       0.111443       1.115935 0.79381977E+01  0.76067762E+02                                 1.632015                            1.535784      -0.868945       2.461501                    0.999151       3.208844       8.252740       0.573664       1.114216      -0.750426      -0.031206      -0.015316      -0.000021       0.034762       0.000106       0.000008       0.000001       0.011827      -0.049153      -0.016384       0.002278       0.014107              1.696501       1.851929       0.286484      -0.000000       1.981374      -0.000000       1.256198           0.000004
          155              H       1.978113       3.301440      13.756000       0.113264       1.287459 0.89160277E+01  0.88401473E+02                                 1.851225                            1.669709      -0.991311       2.419558                    0.998042       3.259432       8.669071       0.526837       1.172578      -0.737170       0.042574       0.024752      -0.000019       0.049247       0.001822      -0.000003       0.000006       0.016399      -0.061632      -0.020544       0.001872       0.018672              2.000269       2.273065       0.637896      -0.000003       2.257337      -0.000002       1.470404           0.000053
          156              H       1.969859       0.965671      13.756000       0.111423       1.116137 0.79400415E+01  0.76090371E+02                                 1.632255                            1.535995      -0.869102       2.461408                    0.999150       3.209192       8.254088       0.573603       1.114264      -0.750412       0.031200      -0.015317      -0.000021       0.034757      -0.000104      -0.000008       0.000001       0.011823      -0.049161      -0.016387       0.002281       0.014106              1.696767       1.852207      -0.286546       0.000000       1.981741      -0.000000       1.256352           0.000002
          157              H      11.777887       0.000000      17.057440       0.113187       1.290252 0.89401741E+01  0.88704372E+02                                 1.854061                            1.672097      -0.994832       2.417739                    0.998006       3.263348       8.683725       0.526379       1.172758      -0.737112      -0.042491      -0.000000       0.024719       0.049159       0.000000      -0.001766       0.000000       0.039140       0.006321      -0.020623       0.001919       0.018704              2.003500       2.276729      -0.000000      -0.639186       1.472392      -0.000000       2.261380           0.000002
          158              H      11.786141       0.000000      14.721671       0.111396       1.116616 0.79446208E+01  0.76147718E+02                                 1.632959                            1.536621      -0.869422       2.461249                    0.999146       3.210038       8.257875       0.573364       1.114530      -0.750343      -0.031203      -0.000000      -0.015322       0.034762       0.000000       0.000099       0.000000       0.030492       0.006872      -0.016391       0.002290       0.014101              1.697553       1.852992      -0.000000       0.286744       1.256833       0.000000       1.982834          -0.000006
          159              H      15.734113       0.000000      17.057440       0.113213       1.290021 0.89381877E+01  0.88679557E+02                                 1.853837                            1.671909      -0.994657       2.417847                    0.998009       3.262993       8.682473       0.526411       1.172755      -0.737114       0.042499      -0.000000       0.024722       0.049166      -0.000000       0.001769       0.000000       0.039139       0.006313      -0.020622       0.001916       0.018706              2.003246       2.276445       0.000000       0.639084       1.472240      -0.000000       2.261052           0.000002
          160              H      15.725859       0.000000      14.721671       0.111415       1.116414 0.79427758E+01  0.76125080E+02                                 1.632718                            1.536409      -0.869265       2.461342                    0.999147       3.209691       8.256525       0.573427       1.114481      -0.750357       0.031209      -0.000000      -0.015321       0.034767      -0.000000      -0.000100       0.000000       0.030490       0.006862      -0.016389       0.002287       0.014102              1.697286       1.852714       0.000000      -0.286682       1.256677       0.000000       1.982466          -0.000004
          161              H      11.777887       0.000000      10.454560       0.113601       1.285414 0.88986510E+01  0.88187844E+02                                 1.849551                            1.668298      -0.989868       2.420543                    0.998061       3.256258       8.659138       0.526947       1.172882      -0.737108      -0.042648      -0.000000      -0.024799       0.049334       0.000000       0.001849      -0.000000       0.038978       0.006097      -0.020505       0.001827       0.018678              1.998403       2.270885      -0.000000       0.637152       1.469252      -0.000000       2.255071          -0.000041
          162              H      11.786141       0.000000      12.790329       0.111534       1.115484 0.79342161E+01  0.76019985E+02                                 1.631580                            1.535405      -0.868823       2.461627                    0.999153       3.208070       8.250196       0.573732       1.114225      -0.750425      -0.031205      -0.000000       0.015338       0.034771       0.000000      -0.000104      -0.000000       0.030495       0.006843      -0.016388       0.002280       0.014108              1.696032       1.851396      -0.000000      -0.286313       1.255910      -0.000000       1.980790           0.000016
          163              H      15.734113       0.000000      10.454560       0.113628       1.285184 0.88966718E+01  0.88163155E+02                                 1.849328                            1.668111      -0.989690       2.420653                    0.998064       3.255903       8.657890       0.526979       1.172880      -0.737110       0.042655      -0.000000      -0.024801       0.049341      -0.000000      -0.001853      -0.000000       0.038977       0.006089      -0.020503       0.001824       0.018680              1.998149       2.270602       0.000000      -0.637051       1.469101       0.000000       2.254745          -0.000040
          164              H      15.725859       0.000000      12.790329       0.111554       1.115282 0.79323759E+01  0.75997423E+02                                 1.631340                            1.535193      -0.868666       2.461721                    0.999154       3.207723       8.248850       0.573794       1.114177      -0.750438       0.031210      -0.000000       0.015338       0.034775      -0.000000       0.000106      -0.000000       0.030493       0.006833      -0.016385       0.002277       0.014109              1.695766       1.851118       0.000000       0.286251       1.255755      -0.000000       1.980423           0.000018
          165              H       0.000000      10.454560      15.734113       0.113246       1.287584 0.89171055E+01  0.88414752E+02                                 1.851328                            1.669797      -0.991410       2.419493                    0.998040       3.259634       8.669710       0.526830       1.172560      -0.737173      -0.000008      -0.024749       0.042570       0.049242      -0.000002      -0.000001      -0.001819      -0.022620       0.055416      -0.020546       0.001875       0.018671              2.000381       1.470471       0.000000      -0.000002       2.257481      -0.637933       2.273189          -0.000055
          166              H       0.000000      12.790329      15.725859       0.111414       1.116239 0.79409714E+01  0.76101779E+02                                 1.632376                            1.536102      -0.869178       2.461363                    0.999149       3.209366       8.254766       0.573571       1.114289      -0.750406      -0.000009       0.015318       0.031197       0.034755      -0.000000      -0.000003       0.000103      -0.018672       0.042315      -0.016389       0.002283       0.014106              1.696901       1.256430      -0.000000      -0.000001       1.981925       0.286579       1.852347          -0.000003
          167              H       0.000000      10.454560      11.777887       0.113312       1.287008 0.89121565E+01  0.88352973E+02                                 1.850769                            1.669329      -0.990971       2.419765                    0.998046       3.258749       8.666590       0.526909       1.172552      -0.737178      -0.000008      -0.024755      -0.042588       0.049260      -0.000002       0.000001       0.001827      -0.022609       0.055421      -0.020541       0.001867       0.018675              1.999746       1.470092       0.000000       0.000002       2.256663       0.637679       2.272482          -0.000054
          168              H       0.000000      12.790329      11.786141       0.111462       1.115731 0.79363353E+01  0.76044893E+02                                 1.631768                            1.535567      -0.868787       2.461595                    0.999152       3.208497       8.251376       0.573729       1.114164      -0.750440      -0.000009       0.015316      -0.031212       0.034767      -0.000000       0.000003      -0.000107      -0.018657       0.042320      -0.016382       0.002274       0.014108              1.696227       1.256039      -0.000000       0.000001       1.980998      -0.286423       1.851645          -0.000003
          169              H       0.000000      17.057440      15.734113       0.113246       1.287583 0.89170967E+01  0.88414650E+02                                 1.851327                            1.669797      -0.991410       2.419494                    0.998040       3.259633       8.669709       0.526830       1.172560      -0.737173      -0.000008       0.024749       0.042570       0.049242       0.000002      -0.000001       0.001819      -0.022620       0.055415      -0.020546       0.001875       0.018671              2.000380       1.470471      -0.000000      -0.000002       2.257480       0.637932       2.273189          -0.000055
          170              H       0.000000      14.721671      15.725859       0.111414       1.116238 0.79409611E+01  0.76101655E+02                                 1.632375                            1.536101      -0.869178       2.461363                    0.999149       3.209365       8.254762       0.573571       1.114289      -0.750406      -0.000009      -0.015318       0.031197       0.034755       0.000000      -0.000003      -0.000103      -0.018672       0.042315      -0.016389       0.002283       0.014106              1.696899       1.256429       0.000000      -0.000001       1.981924      -0.286578       1.852345          -0.000003
          171              H       0.000000      17.057440      11.777887       0.113312       1.287007 0.89121463E+01  0.88352854E+02                                 1.850768                            1.669329      -0.990970       2.419765                    0.998046       3.258748       8.666589       0.526909       1.172553      -0.737178      -0.000008       0.024755      -0.042588       0.049260       0.000002       0.000001      -0.001827      -0.022609       0.055421      -0.020541       0.001867       0.018675              1.999745       1.470091      -0.000000       0.000002       2.256663      -0.637678       2.272481          -0.000055
          172              H       0.000000      14.721671      11.786141       0.111462       1.115729 0.79363230E+01  0.76044753E+02                                 1.631768                            1.535567      -0.868787       2.461595                    0.999152       3.208495       8.251372       0.573729       1.114165      -0.750440      -0.000009      -0.015316      -0.031212       0.034767       0.000000       0.000003       0.000107      -0.018657       0.042320      -0.016382       0.002274       0.014108              1.696227       1.256039       0.000000       0.000001       1.980998       0.286422       1.851644          -0.000003
          173              H      10.454560      11.777887       0.000000       0.113222       1.287593 0.89171637E+01  0.88415282E+02                                 1.851314                            1.669784      -0.991315       2.419519                    0.998041       3.259718       8.669870       0.526842       1.172533      -0.737179      -0.024742      -0.042573       0.000019       0.049240       0.001818       0.000006      -0.000003      -0.016397      -0.061647      -0.020549       0.001877       0.018672              2.000378       2.257509       0.637947      -0.000002       2.273156      -0.000003       1.470470          -0.000056
          174              H      12.790329      11.786141       0.000000       0.111443       1.116144 0.79401852E+01  0.76092915E+02                                 1.632341                            1.536070      -0.869154       2.461399                    0.999149       3.209236       8.254556       0.573548       1.114353      -0.750389       0.015335      -0.031192       0.000021       0.034758      -0.000105       0.000001      -0.000008      -0.011814      -0.049170      -0.016390       0.002287       0.014103              1.696864       1.981904      -0.286550      -0.000000       1.852277       0.000000       1.256409           0.000001
          175              H      10.454560      15.734113       0.000000       0.113223       1.287594 0.89171647E+01  0.88415300E+02                                 1.851315                            1.669784      -0.991314       2.419519                    0.998041       3.259718       8.669872       0.526842       1.172533      -0.737179      -0.024742       0.042573       0.000019       0.049240      -0.001818       0.000006       0.000003      -0.016397      -0.061647      -0.020549       0.001877       0.018672              2.000379       2.257510      -0.637947      -0.000002       2.273156       0.000003       1.470470          -0.000056
          176              H      12.790329      15.725859       0.000000       0.111443       1.116146 0.79402021E+01  0.76093138E+02                                 1.632345                            1.536074      -0.869154       2.461399                    0.999149       3.209237       8.254569       0.573546       1.114356      -0.750389       0.015335       0.031192       0.000021       0.034758       0.000105       0.000001       0.000008      -0.011814      -0.049170      -0.016390       0.002287       0.014103              1.696868       1.981910       0.286551      -0.000000       1.852282      -0.000000       1.256411           0.000000
          177              H      17.057440      11.777887       0.000000       0.113562       1.288118 0.89220782E+01  0.88482619E+02                                 1.852398                            1.670695      -0.993390       2.418759                    0.998028       3.260014       8.673625       0.526447       1.173166      -0.737026       0.024792      -0.042549       0.000019       0.049245      -0.001799      -0.000006      -0.000003      -0.016429      -0.061729      -0.020576       0.001879       0.018697              2.001650       2.259126      -0.638468       0.000002       2.274576      -0.000003       1.471250           0.000036
          178              H      14.721671      11.786141       0.000000       0.111459       1.116246 0.79413497E+01  0.76108143E+02                                 1.632572                            1.536287      -0.869320       2.461345                    0.999148       3.209394       8.255636       0.573440       1.114504      -0.750351      -0.015324      -0.031210       0.000021       0.034770       0.000094      -0.000001      -0.000008      -0.011820      -0.049173      -0.016391       0.002285       0.014106              1.697121       1.982254       0.286571       0.000000       1.852531       0.000000       1.256577           0.000024
          179              H      17.057440      15.734113       0.000000       0.113563       1.288118 0.89220782E+01  0.88482628E+02                                 1.852399                            1.670695      -0.993389       2.418760                    0.998028       3.260013       8.673626       0.526447       1.173167      -0.737026       0.024792       0.042549       0.000019       0.049245       0.001799      -0.000006       0.000003      -0.016429      -0.061729      -0.020576       0.001879       0.018697              2.001651       2.259127       0.638468       0.000002       2.274577       0.000003       1.471250           0.000036
          180              H      14.721671      15.725859       0.000000       0.111459       1.116248 0.79413649E+01  0.76108343E+02                                 1.632576                            1.536290      -0.869320       2.461346                    0.999148       3.209395       8.255648       0.573438       1.114506      -0.750351      -0.015324       0.031210       0.000021       0.034770      -0.000094      -0.000001       0.000008      -0.011820      -0.049173      -0.016391       0.002285       0.014106              1.697124       1.982259      -0.286572       0.000000       1.852535      -0.000000       1.256579           0.000023
          181              C      17.083301      24.162689      21.847279      -0.106322      36.858618 0.42449890E+03  0.99303021E+04                                 9.718116                            6.904566      -0.021658       1.961556                    0.999623      29.357183      84.456548       0.621717       0.421141      -1.060168       0.016296      -0.008550      -0.013298       0.022705       0.000760      -0.009376       0.014543       0.000651       0.077558      -0.020248      -0.012100       0.032348             13.194310      14.609004      -9.578250       0.178375      14.957117      -0.374482      10.016809          -0.000005
          182              C      18.064654      23.181611      21.822243      -0.148583      37.683630 0.42631940E+03  0.99871533E+04                                 9.859952                            6.908860       0.089037       1.995967                    0.999712      29.640948      85.434112       0.622717       0.419864      -1.060592      -0.015823       0.019496      -0.008879       0.026632      -0.007189       0.016878      -0.015807      -0.014141       0.090644      -0.027545      -0.013651       0.041196             13.628611      15.145544     -10.162663      -1.239497      15.709859       0.920800      10.030431           0.000002
          183              C      10.428699       3.349311      21.847279      -0.106288      36.856059 0.42446608E+03  0.99293349E+04                                 9.717692                            6.904318      -0.021615       1.961594                    0.999623      29.355768      84.451429       0.621726       0.421143      -1.060167      -0.016267       0.008567      -0.013292       0.022687       0.000781       0.009377      -0.014538       0.000685       0.077434      -0.020255      -0.012053       0.032308             13.193467      14.608244      -9.577433      -0.178275      14.955769       0.374380      10.016389          -0.000005
          184              C       9.447346       4.330389      21.822243      -0.148610      37.684170 0.42633202E+03  0.99875173E+04                                 9.859903                            6.908871       0.089103       1.995966                    0.999713      29.641980      85.437226       0.622729       0.419853      -1.060599       0.015841      -0.019512      -0.008887       0.026658      -0.007195      -0.016869       0.015803      -0.014119       0.090739      -0.027546      -0.013666       0.041213             13.628205      15.145242     -10.162022       1.239669      15.708736      -0.920920      10.030635          -0.000000
          185              C      10.428699      24.162689       5.664721      -0.105735      36.889963 0.42473137E+03  0.99380888E+04                                 9.726724                            6.908370      -0.024423       1.960629                    0.999619      29.367444      84.523517       0.621226       0.421374      -1.059916      -0.015470      -0.007719       0.013939       0.022208       0.001023      -0.009210      -0.014337       0.000611       0.076409      -0.018616      -0.013455       0.032070             13.210629      14.629296       9.594321       0.177455      14.977511       0.373697      10.025079           0.000346
          186              C       9.447346      23.181611       5.689757      -0.149555      37.773112 0.42734264E+03  0.10018238E+05                                 9.876730                            6.917786       0.087633       1.994911                    0.999714      29.688675      85.633136       0.622159       0.419942      -1.060425       0.015655       0.019337       0.009201       0.026527       0.007189       0.017048       0.016037      -0.014215       0.092092      -0.027838      -0.013929       0.041768             13.656594      15.177842      10.187318      -1.240791      15.743041      -0.921339      10.048900           0.000603
          187              C      17.083301       3.349311       5.664721      -0.105768      36.892593 0.42476483E+03  0.99390774E+04                                 9.727170                            6.908631      -0.024472       1.960590                    0.999619      29.368880      84.528795       0.621215       0.421373      -1.059915       0.015499       0.007701       0.013945       0.022226       0.001046       0.009210       0.014342       0.000576       0.076533      -0.018606      -0.013504       0.032110             13.211509      14.630100       9.595173      -0.177556      14.978907      -0.373802      10.025518           0.000348
          188              C      18.064654       4.330389       5.689757      -0.149528      37.772665 0.42733093E+03  0.10017903E+05                                 9.876799                            6.917784       0.087567       1.994912                    0.999714      29.687688      85.630245       0.622146       0.419953      -1.060417      -0.015636      -0.019322       0.009192       0.026501       0.007183      -0.017057      -0.016041      -0.014238       0.092001      -0.027838      -0.013914       0.041752             13.657036      15.178182      10.187990       1.240618      15.744205       0.921216      10.048722           0.000608
          189              C      21.847279      17.083301      24.162689      -0.105968      36.883974 0.42468714E+03  0.99365945E+04                                 9.725040                            6.907580      -0.024103       1.960757                    0.999620      29.365635      84.510781       0.621332       0.421322      -1.059970      -0.013656       0.015834      -0.007981       0.022381      -0.009238       0.014406      -0.000186       0.037917      -0.039139      -0.019264      -0.012766       0.032030             13.207550      10.023286       0.178206      -0.374442      14.625330      -9.591503      14.974034          -0.000120
          190              C      21.822243      18.064654      23.181611      -0.149281      37.746888 0.42704033E+03  0.10009006E+05                                 9.871583                            6.914957       0.088231       1.995246                    0.999714      29.675236      85.574760       0.622361       0.419896      -1.060494      -0.009114      -0.015724       0.019499       0.026656       0.016993      -0.015950      -0.007240       0.053064      -0.024582      -0.027819      -0.013830       0.041649             13.648123      10.042941      -1.239816       0.920671      15.167969     -10.180112      15.733459           0.000145
          191              C      21.847279      10.428699       3.349311      -0.106100      36.896542 0.42482579E+03  0.99407703E+04                                 9.727432                            6.908770      -0.024409       1.960575                    0.999620      29.371801      84.535837       0.621262       0.421329      -1.059952      -0.013691      -0.015783       0.008047       0.022390       0.009270      -0.014418      -0.000248       0.038034      -0.039367      -0.019278      -0.012854       0.032132             13.212078      10.025557      -0.177833       0.374070      14.631490      -9.595934      14.979187          -0.000121
          192              C      21.822243       9.447346       4.330389      -0.149318      37.755490 0.42710671E+03  0.10011148E+05                                 9.873753                            6.915858       0.087758       1.995097                    0.999714      29.677910      85.590462       0.622260       0.419940      -1.060445      -0.009113       0.015724      -0.019418       0.026596      -0.016998       0.015969      -0.007263       0.052928      -0.024543      -0.027774      -0.013838       0.041612             13.652902      10.045130       1.240857      -0.921522      15.174613     -10.185036      15.738963           0.000151
          193              C       5.664721      10.428699      24.162689      -0.105827      36.859778 0.42444337E+03  0.99289842E+04                                 9.719605                            6.904925      -0.022528       1.961348                    0.999621      29.354440      84.457082       0.621572       0.421240      -1.060073       0.013644      -0.015861      -0.008016       0.022405      -0.009282      -0.014447       0.000287       0.038053      -0.039280      -0.019256      -0.012898       0.032155             13.197694      10.018035       0.178051       0.374161      14.613330       9.581958      14.961718           0.000779
          194              C       5.689757       9.447346      23.181611      -0.149104      37.725341 0.42682542E+03  0.10002420E+05                                 9.867377                            6.913070       0.088519       1.995483                    0.999714      29.664511      85.529088       0.622484       0.419878      -1.060536       0.009038       0.015691       0.019459       0.026581       0.016971       0.015906       0.007186       0.052848      -0.024455      -0.027722      -0.013785       0.041507             13.640023      10.038961      -1.239808      -0.920812      15.158056      10.172002      15.723052           0.000453
          195              C       5.664721      17.083301       3.349311      -0.105960      36.872373 0.42458241E+03  0.99331712E+04                                 9.721998                            6.906115      -0.022836       1.961165                    0.999621      29.360635      84.482244       0.621503       0.421247      -1.060056       0.013680       0.015810       0.008081       0.022415       0.009314       0.014459       0.000348       0.038170      -0.039508      -0.019270      -0.012986       0.032256             13.202219      10.020316      -0.177668      -0.373779      14.619482       9.586380      14.966860           0.000780
          196              C       5.689757      18.064654       4.330389      -0.149142      37.733995 0.42689258E+03  0.10004582E+05                                 9.869556                            6.913978       0.088045       1.995334                    0.999713      29.667199      85.544805       0.622382       0.419922      -1.060487       0.009037      -0.015690      -0.019378       0.026521      -0.016976      -0.015925       0.007209       0.052712      -0.024416      -0.027677      -0.013794       0.041470             13.644815      10.041151       1.240862       0.921676      15.164721      10.176939      15.728574           0.000458
          197              C      24.162689      21.847279      17.083301      -0.105897      36.867104 0.42451919E+03  0.99312909E+04                                 9.721044                            6.905595      -0.022734       1.961237                    0.999621      29.357977      84.472008       0.621529       0.421246      -1.060059      -0.008085      -0.013673       0.015788       0.022396       0.014450      -0.000306      -0.009310      -0.038746      -0.037358      -0.019280      -0.012908       0.032188             13.200480      14.964594      -0.373667      -9.584754      10.019324       0.177548      14.617523           0.000779
          198              C      23.181611      21.822243      18.064654      -0.149158      37.732585 0.42688892E+03  0.10004426E+05                                 9.869026                            6.913784       0.088213       1.995365                    0.999713      29.667594      85.544274       0.622416       0.419902      -1.060505       0.019408      -0.009049      -0.015707       0.026557      -0.015920      -0.007203       0.016966      -0.038626      -0.066888      -0.027679      -0.013809       0.041488             13.643478      15.726475       0.921641     -10.175391      10.040834      -1.240863      15.163124           0.000455
          199              C       3.349311      21.847279      10.428699      -0.105936      36.869481 0.42455458E+03  0.99323142E+04                                 9.721375                            6.905833      -0.022750       1.961203                    0.999621      29.359447      84.476744       0.621526       0.421240      -1.060064       0.008014      -0.013676      -0.015880       0.022437      -0.014461      -0.000338       0.009300      -0.038787      -0.037613      -0.019254      -0.012994       0.032248             13.201133      14.966277       0.374031      -9.585346      10.019653      -0.177900      14.617470           0.000779
          200              C       4.330389      21.822243       9.447346      -0.149086      37.728816 0.42683873E+03  0.10002926E+05                                 9.868493                            6.913457       0.088191       1.995409                    0.999713      29.664591      85.533403       0.622422       0.419912      -1.060502      -0.019398      -0.009033       0.015660       0.026516       0.015924      -0.007182      -0.016986      -0.038506      -0.066930      -0.027695      -0.013764       0.041459             13.642943      15.727390      -0.921011     -10.175323      10.039731       1.240022      15.161708           0.000456
          201              C      24.162689       5.664721      10.428699      -0.105988      36.874486 0.42460981E+03  0.99339774E+04                                 9.722329                            6.906307      -0.022870       1.961131                    0.999621      29.361903      84.486728       0.621498       0.421243      -1.060057      -0.008040       0.013690      -0.015859       0.022440      -0.014466       0.000363      -0.009313      -0.038856      -0.037638      -0.019259      -0.013029       0.032288             13.202956      14.968334       0.373851       9.587142      10.020556       0.177720      14.619977           0.000782
          202              C      23.181611       5.689757       9.447346      -0.149101      37.732251 0.42686540E+03  0.10003788E+05                                 9.869367                            6.913822       0.088003       1.995350                    0.999712      29.665665      85.539754       0.622380       0.419930      -1.060482       0.019366       0.009032       0.015660       0.026492       0.015931       0.007192       0.016988      -0.038472      -0.066857      -0.027677      -0.013767       0.041445             13.644889      15.729597      -0.921391      10.177330      10.040631      -1.240487      15.164439           0.000463
          203              C       3.349311       5.664721      17.083301      -0.105843      36.862048 0.42446313E+03  0.99296032E+04                                 9.720084                            6.905115      -0.022607       1.961312                    0.999621      29.355483      84.461885       0.621557       0.421243      -1.060066       0.008058       0.013658       0.015809       0.022392       0.014446       0.000281       0.009298      -0.038677      -0.037334      -0.019274      -0.012873       0.032147             13.198654      14.962538      -0.373851       9.582961      10.018408      -0.177732      14.615015           0.000779
          204              C       4.330389       5.689757      18.064654      -0.149143      37.729165 0.42686220E+03  0.10003567E+05                                 9.868163                            6.913422       0.088403       1.995425                    0.999714      29.666531      85.538075       0.622457       0.419884      -1.060524      -0.019440       0.009050      -0.015707       0.026581      -0.015913       0.007195      -0.016964      -0.038660      -0.066961      -0.027697      -0.013806       0.041502             13.641548      15.724284       0.921250      10.173394      10.039957       1.240389      15.160403           0.000451
          205              C      10.406689       3.327301      19.420721      -0.106304      36.857585 0.42448292E+03  0.99298435E+04                                 9.717991                            6.904471      -0.021672       1.961567                    0.999623      29.356486      84.454423       0.621716       0.421145      -1.060164      -0.008519       0.016314       0.013295       0.022704       0.000774      -0.014550       0.009369      -0.000673       0.077446      -0.020253      -0.012063       0.032316             13.193998      14.956560      -9.577948       0.374436      14.608784      -0.178324      10.016651           0.000004
          206              C       9.425611       4.308654      19.445757      -0.148621      37.685427 0.42634474E+03  0.99879084E+04                                 9.860162                            6.908995       0.089066       1.995947                    0.999713      29.642563      85.439817       0.622719       0.419856      -1.060596       0.019549      -0.015800       0.008890       0.026662      -0.007202       0.015796      -0.016882       0.014141       0.090737      -0.027564      -0.013652       0.041216             13.628685      15.709527     -10.162515      -0.920893      15.145699       1.239622      10.030828           0.000001
          207              C      17.105311      24.184699      19.420721      -0.106358      36.862561 0.42453801E+03  0.99315014E+04                                 9.718932                            6.904939      -0.021791       1.961495                    0.999623      29.358945      84.464375       0.621689       0.421148      -1.060158       0.008545      -0.016294       0.013309       0.022708       0.000750       0.014555      -0.009382      -0.000696       0.077561      -0.020257      -0.012100       0.032357             13.195794      14.958580      -9.579716      -0.374253      14.611257       0.178141      10.017545           0.000004
          208              C      18.086389      23.203346      19.445757      -0.148636      37.688791 0.42637085E+03  0.99887491E+04                                 9.861015                            6.909352       0.088878       1.995888                    0.999712      29.643597      85.445910       0.622679       0.419873      -1.060576      -0.019517       0.015799       0.008889       0.026638      -0.007211      -0.015803       0.016884       0.014122       0.090647      -0.027546      -0.013655       0.041201             13.630595      15.711695     -10.164495       0.921279      15.148399      -1.240092      10.031691           0.000004
          209              C      10.406689      24.184699       8.091279      -0.105751      36.891488 0.42474821E+03  0.99385975E+04                                 9.727023                            6.908524      -0.024480       1.960602                    0.999619      29.368163      84.526523       0.621216       0.421376      -1.059913      -0.007670      -0.015517      -0.013941       0.022226       0.001030       0.014349       0.009203      -0.000599       0.076421      -0.018614      -0.013465       0.032079             13.211159      14.978300       9.594833      -0.373748      14.629833      -0.177497      10.025343           0.000344
          210              C       9.425611      23.203346       8.066243      -0.149566      37.774410 0.42735594E+03  0.10018646E+05                                 9.876996                            6.917916       0.087594       1.994892                    0.999714      29.689267      85.635750       0.622149       0.419945      -1.060421       0.019375       0.015613      -0.009203       0.026531       0.007196      -0.016030      -0.017061       0.014238       0.092091      -0.027857      -0.013914       0.041771             13.657087      15.743850      10.187823       0.921321      15.178316       1.240754      10.049096           0.000599
          211              C      17.105311       3.327301       8.091279      -0.105804      36.896553 0.42480408E+03  0.99402810E+04                                 9.727991                            6.909006      -0.024605       1.960529                    0.999619      29.370645      84.536637       0.621187       0.421380      -1.059905       0.007696       0.015496      -0.013956       0.022229       0.001056      -0.014354      -0.009216      -0.000621       0.076536      -0.018622      -0.013498       0.032120             13.213003      14.980385       9.596651       0.373581      14.632369       0.177330      10.026256           0.000346
          212              C      18.086389       4.308654       8.066243      -0.149581      37.777821 0.42738220E+03  0.10019496E+05                                 9.877861                            6.918274       0.087407       1.994833                    0.999714      29.690346      85.642104       0.622109       0.419962      -1.060402      -0.019343      -0.015613      -0.009203       0.026507       0.007205       0.016038       0.017063       0.014218       0.092004      -0.027839      -0.013918       0.041757             13.659018      15.746038      10.189821      -0.921685      15.181034      -1.241203      10.049983           0.000605
          213              C       3.327301       8.091279      17.105311      -0.105818      36.859106 0.42443457E+03  0.99287245E+04                                 9.719469                            6.904838      -0.022508       1.961357                    0.999621      29.354186      84.456050       0.621578       0.421238      -1.060074       0.015835      -0.013650       0.008037       0.022398      -0.009289       0.000276      -0.014442      -0.038031      -0.039273      -0.019261      -0.012881       0.032143             13.197525      14.613260       0.177922       9.581848      10.017836       0.374035      14.961481          -0.000815
          214              C       4.308654       8.066243      18.086389      -0.149097      37.724709 0.42681723E+03  0.10002178E+05                                 9.867250                            6.912988       0.088533       1.995490                    0.999714      29.664273      85.528134       0.622490       0.419876      -1.060537      -0.015708      -0.009042      -0.019438       0.026577       0.016966       0.007177       0.015913      -0.052822      -0.024456      -0.027705      -0.013793       0.041498             13.639877      15.157995      -1.239830      10.171888      10.038837      -0.920813      15.722799          -0.000462
          215              C      24.184699       8.091279      10.406689      -0.105985      36.874372 0.42460739E+03  0.99339092E+04                                 9.722317                            6.906290      -0.022863       1.961135                    0.999621      29.361827      84.486534       0.621498       0.421244      -1.060057      -0.015813      -0.013691      -0.008085       0.022425       0.009321       0.000360       0.014458      -0.038226      -0.039512      -0.019267      -0.013017       0.032284             13.202956      14.620255      -0.177654       9.587153      10.020561      -0.373772      14.968052          -0.000821
          216              C      23.203346       8.066243       9.425611      -0.149109      37.732908 0.42687228E+03  0.10003997E+05                                 9.869499                            6.913889       0.087991       1.995342                    0.999712      29.665999      85.541133       0.622375       0.419931      -1.060480       0.015688      -0.009033       0.019341       0.026491      -0.016980       0.007194      -0.015935      -0.052650      -0.024336      -0.027659      -0.013786       0.041444             13.645120      15.165009       1.240686      10.177506      10.040862       0.921530      15.729488          -0.000454
          217              C      24.184699      19.420721      17.105311      -0.105853      36.861802 0.42446876E+03  0.99297352E+04                                 9.719928                            6.905104      -0.022560       1.961316                    0.999621      29.355658      84.461483       0.621567       0.421236      -1.060074      -0.015864       0.013656       0.008019       0.022416      -0.009289      -0.000298       0.014447      -0.038109      -0.039284      -0.019253      -0.012930       0.032182             13.198431      14.614098       0.178027      -9.582724      10.018290      -0.374144      14.962904          -0.000817
          218              C      23.203346      19.445757      18.086389      -0.149071      37.724244 0.42680520E+03  0.10001834E+05                                 9.867313                            6.912979       0.088464       1.995491                    0.999713      29.663296      85.525274       0.622478       0.419887      -1.060530       0.015689       0.009034      -0.019422       0.026551       0.016975      -0.007171      -0.015916      -0.052786      -0.024375      -0.027704      -0.013777       0.041481             13.640318      15.158340      -1.239644     -10.172564      10.038653       0.920679      15.723960          -0.000460
          219              C       3.327301      19.420721      10.406689      -0.105952      36.871761 0.42457439E+03  0.99329351E+04                                 9.721875                            6.906037      -0.022820       1.961172                    0.999621      29.360408      84.481342       0.621508       0.421246      -1.060057       0.015784       0.013686      -0.008103       0.022407       0.009321      -0.000337      -0.014453      -0.038147      -0.039501      -0.019275      -0.012969       0.032244             13.202071      14.619435      -0.177539      -9.586287      10.020131       0.373653      14.966647          -0.000820
          220              C       4.308654      19.445757       9.425611      -0.149135      37.733361 0.42688437E+03  0.10004339E+05                                 9.869425                            6.913894       0.088057       1.995340                    0.999713      29.666959      85.543807       0.622388       0.419920      -1.060489      -0.015708       0.009041       0.019357       0.026517      -0.016971      -0.007199       0.015931      -0.052686      -0.024417      -0.027660      -0.013801       0.041461             13.644666      15.164658       1.240885     -10.176825      10.041020      -0.921680      15.728319          -0.000459
          221              C       8.091279      10.406689      24.184699      -0.105812      36.859122 0.42443245E+03  0.99286687E+04                                 9.719521                            6.904847      -0.022492       1.961368                    0.999621      29.353957      84.455542       0.621574       0.421241      -1.060072      -0.013647      -0.008079      -0.015792       0.022381       0.014440       0.009297       0.000278       0.038689      -0.037328      -0.019276      -0.012871       0.032147             13.197601      10.017949      -0.373684      -0.177594      14.961082       9.581922      14.613773          -0.000816
          222              C       8.066243       9.425611      23.203346      -0.149128      37.727217 0.42684492E+03  0.10003023E+05                                 9.867752                            6.913250       0.088477       1.995458                    0.999714      29.665586      85.533688       0.622471       0.419880      -1.060531      -0.009039       0.019432       0.015726       0.026582      -0.015908      -0.016955       0.007196       0.038688      -0.066964      -0.027693      -0.013812       0.041505             13.640731      10.039652       0.921397       1.240522      15.723079      10.172548      15.159461          -0.000463
          223              C       8.091279      17.105311       3.327301      -0.105904      36.866526 0.42452350E+03  0.99313676E+04                                 9.720806                            6.905560      -0.022632       1.961260                    0.999621      29.357906      84.470334       0.621543       0.421238      -1.060070      -0.013665       0.008035       0.015862       0.022426      -0.014456      -0.009299       0.000335       0.038798      -0.037608      -0.019256      -0.012992       0.032248             13.200072      10.019187       0.373863       0.177761      14.964812       9.584301      14.616219          -0.000822
          224              C       8.066243      18.086389       4.308654      -0.149071      37.726870 0.42682145E+03  0.10002383E+05                                 9.868085                            6.913286       0.088265       1.995442                    0.999713      29.663646      85.529045       0.622436       0.419908      -1.060508      -0.009022      -0.019389      -0.015679       0.026517       0.015919       0.016977       0.007184       0.038533      -0.066931      -0.027692      -0.013770       0.041462             13.642130      10.039431      -0.921157      -1.240154      15.726191      10.174479      15.160769          -0.000460
          225              C      19.420721      10.406689       3.327301      -0.106339      36.899560 0.42489513E+03  0.99427302E+04                                 9.727416                            6.909069      -0.024115       1.960615                    0.999620      29.374950      84.544436       0.621289       0.421297      -1.059980       0.013603      -0.008105       0.015932       0.022463      -0.014430       0.009263      -0.000120       0.038811      -0.037629      -0.019392      -0.012811       0.032203             13.210985      10.025987       0.374151      -0.177873      14.977942      -9.594176      14.629026           0.000354
          226              C      19.445757       9.425611       4.308654      -0.149196      37.747217 0.42701634E+03  0.10008406E+05                                 9.872177                            6.915081       0.087875       1.995185                    0.999714      29.673709      85.573057       0.622307       0.419934      -1.060458       0.009091       0.019449      -0.015735       0.026618       0.015952      -0.016987      -0.007209       0.038698      -0.067180      -0.027772      -0.013809       0.041581             13.649934      10.043285      -0.921117       1.240259      15.736200     -10.182307      15.170318           0.000420
          227              C      19.420721      17.105311      24.184699      -0.106247      36.892191 0.42480451E+03  0.99400438E+04                                 9.726136                            6.908358      -0.023979       1.960721                    0.999620      29.371027      84.529743       0.621320       0.421300      -1.059982       0.013586       0.008149      -0.015861       0.022418       0.014414      -0.009260      -0.000063       0.038701      -0.037349      -0.019412      -0.012690       0.032102             13.208519      10.024758      -0.373967       0.177700      14.974216      -9.591798      14.626582           0.000353
          228              C      19.445757      18.086389      23.203346      -0.149254      37.747603 0.42704035E+03  0.10009061E+05                                 9.871848                            6.915048       0.088085       1.995200                    0.999714      29.675665      85.577722       0.622342       0.419907      -1.060481       0.009108      -0.019492       0.015782       0.026683      -0.015941       0.016965      -0.007220       0.038853      -0.067212      -0.027774      -0.013851       0.041625             13.648543      10.043503       0.921364      -1.240633      15.733103     -10.180386      15.169023           0.000413
          229              C      10.428699       3.349311       5.664721      -0.105735      36.889964 0.42473133E+03  0.99380878E+04                                 9.726726                            6.908371      -0.024423       1.960630                    0.999619      29.367440      84.523510       0.621226       0.421375      -1.059916      -0.015470       0.007719       0.013939       0.022208      -0.001023      -0.009210       0.014337       0.000611       0.076409      -0.018616      -0.013455       0.032070             13.210632      14.629302      -9.594326       0.177456      14.977516      -0.373698      10.025079           0.000347
          230              C       9.447346       4.330389       5.689757      -0.149555      37.773118 0.42734264E+03  0.10018239E+05                                 9.876733                            6.917787       0.087633       1.994911                    0.999714      29.688679      85.633172       0.622159       0.419942      -1.060425       0.015655      -0.019337       0.009201       0.026527      -0.007189       0.017048      -0.016037      -0.014215       0.092093      -0.027838      -0.013929       0.041768             13.656598      15.177846     -10.187320      -1.240790      15.743043       0.921337      10.048906           0.000604
          231              C      17.083301      24.162689       5.664721      -0.105769      36.892596 0.42476490E+03  0.99390792E+04                                 9.727170                            6.908631      -0.024473       1.960590                    0.999619      29.368885      84.528808       0.621215       0.421373      -1.059916       0.015499      -0.007701       0.013945       0.022226      -0.001046       0.009210      -0.014342       0.000576       0.076533      -0.018607      -0.013504       0.032110             13.211507      14.630098      -9.595171      -0.177556      14.978905       0.373802      10.025519           0.000347
          232              C      18.064654      23.181611       5.689757      -0.149528      37.772655 0.42733085E+03  0.10017900E+05                                 9.876796                            6.917783       0.087567       1.994912                    0.999714      29.687684      85.630214       0.622147       0.419953      -1.060417      -0.015636       0.019321       0.009192       0.026501      -0.007183      -0.017057       0.016041      -0.014238       0.092000      -0.027838      -0.013914       0.041752             13.657031      15.178177     -10.187986       1.240617      15.744200      -0.921216      10.048716           0.000607
          233              C      17.083301       3.349311      21.847279      -0.106322      36.858619 0.42449888E+03  0.99303017E+04                                 9.718117                            6.904567      -0.021657       1.961557                    0.999623      29.357179      84.456543       0.621717       0.421141      -1.060168       0.016296       0.008550      -0.013298       0.022705      -0.000760      -0.009376      -0.014543       0.000651       0.077557      -0.020248      -0.012100       0.032348             13.194313      14.609009       9.578254       0.178375      14.957122       0.374482      10.016809           0.000006
          234              C      18.064654       4.330389      21.822243      -0.148583      37.683639 0.42631946E+03  0.99871557E+04                                 9.859955                            6.908861       0.089037       1.995968                    0.999712      29.640952      85.434144       0.622717       0.419864      -1.060592      -0.015823      -0.019496      -0.008879       0.026632       0.007189       0.016878       0.015807      -0.014142       0.090645      -0.027545      -0.013651       0.041196             13.628616      15.145549      10.162667      -1.239497      15.709863      -0.920800      10.030436           0.000007
          235              C      10.428699      24.162689      21.847279      -0.106288      36.856057 0.42446610E+03  0.99293356E+04                                 9.717690                            6.904317      -0.021616       1.961593                    0.999623      29.355772      84.451435       0.621726       0.421143      -1.060167      -0.016267      -0.008567      -0.013292       0.022687      -0.000781       0.009377       0.014538       0.000685       0.077435      -0.020255      -0.012053       0.032308             13.193463      14.608238       9.577429      -0.178274      14.955764      -0.374379      10.016388           0.000005
          236              C       9.447346      23.181611      21.822243      -0.148610      37.684163 0.42633200E+03  0.99875160E+04                                 9.859900                            6.908870       0.089103       1.995966                    0.999713      29.641976      85.437191       0.622729       0.419853      -1.060599       0.015841       0.019512      -0.008887       0.026658       0.007195      -0.016869      -0.015803      -0.014119       0.090738      -0.027546      -0.013666       0.041213             13.628200      15.145239      10.162019       1.239670      15.708733       0.920922      10.030630           0.000003
          237              C       5.664721      10.428699       3.349311      -0.105960      36.872384 0.42458250E+03  0.99331739E+04                                 9.722001                            6.906117      -0.022835       1.961165                    0.999621      29.360634      84.482241       0.621503       0.421247      -1.060055       0.013680      -0.015810       0.008081       0.022415      -0.009314       0.014459      -0.000348       0.038170      -0.039508      -0.019270      -0.012986       0.032256             13.202226      10.020316       0.177673      -0.373784      14.619491      -9.586389      14.966871           0.000781
          238              C       5.689757       9.447346       4.330389      -0.149142      37.733989 0.42689240E+03  0.10004578E+05                                 9.869556                            6.913977       0.088045       1.995334                    0.999713      29.667202      85.544842       0.622382       0.419922      -1.060487       0.009037       0.015691      -0.019378       0.026521       0.016976      -0.015924      -0.007209       0.052712      -0.024416      -0.027677      -0.013794       0.041471             13.644815      10.041156      -1.240855       0.921669      15.164717     -10.176938      15.728572           0.000459
          239              C       5.664721      17.083301      24.162689      -0.105827      36.859767 0.42444328E+03  0.99289817E+04                                 9.719602                            6.904924      -0.022528       1.961348                    0.999621      29.354442      84.457085       0.621572       0.421240      -1.060073       0.013644       0.015861      -0.008016       0.022405       0.009282      -0.014447      -0.000287       0.038053      -0.039280      -0.019256      -0.012899       0.032155             13.197687      10.018035      -0.178046       0.374156      14.613320      -9.581949      14.961706           0.000779
          240              C       5.689757      18.064654      23.181611      -0.149104      37.725345 0.42682556E+03  0.10002423E+05                                 9.867376                            6.913071       0.088519       1.995483                    0.999714      29.664507      85.529049       0.622484       0.419878      -1.060536       0.009038      -0.015691       0.019459       0.026581      -0.016970       0.015906      -0.007186       0.052848      -0.024455      -0.027722      -0.013785       0.041507             13.640023      10.038957       1.239814      -0.920818      15.158059     -10.172002      15.723053           0.000452
          241              C      21.847279      17.083301       3.349311      -0.106100      36.896534 0.42482571E+03  0.99407684E+04                                 9.727430                            6.908769      -0.024410       1.960574                    0.999620      29.371802      84.535844       0.621263       0.421329      -1.059952      -0.013691       0.015783       0.008047       0.022390      -0.009270      -0.014418       0.000248       0.038034      -0.039367      -0.019278      -0.012854       0.032132             13.212073      10.025558       0.177829       0.374066      14.631483       9.595928      14.979179          -0.000121
          242              C      21.822243      18.064654       4.330389      -0.149319      37.755497 0.42710688E+03  0.10011152E+05                                 9.873754                            6.915860       0.087758       1.995097                    0.999714      29.677907      85.590431       0.622259       0.419940      -1.060445      -0.009113      -0.015724      -0.019418       0.026596       0.016998       0.015969       0.007263       0.052928      -0.024543      -0.027774      -0.013838       0.041612             13.652904      10.045127      -1.240863      -0.921529      15.174618      10.185038      15.738966           0.000150
          243              C      21.847279      10.428699      24.162689      -0.105968      36.883986 0.42468726E+03  0.99365980E+04                                 9.725044                            6.907582      -0.024102       1.960757                    0.999620      29.365635      84.510783       0.621332       0.421322      -1.059970      -0.013656      -0.015834      -0.007981       0.022381       0.009238       0.014407       0.000186       0.037917      -0.039139      -0.019264      -0.012766       0.032030             13.207557      10.023287      -0.178211      -0.374446      14.625339       9.591511      14.974045          -0.000119
          244              C      21.822243       9.447346      23.181611      -0.149281      37.746884 0.42704020E+03  0.10009004E+05                                 9.871583                            6.914956       0.088231       1.995246                    0.999714      29.675241      85.574798       0.622361       0.419896      -1.060494      -0.009114       0.015724       0.019499       0.026656      -0.016993      -0.015950       0.007240       0.053064      -0.024582      -0.027819      -0.013830       0.041649             13.648123      10.042945       1.239809       0.920664      15.167965      10.180110      15.733458           0.000145
          245              C       3.349311       5.664721      10.428699      -0.105935      36.869452 0.42455413E+03  0.99323008E+04                                 9.721371                            6.905829      -0.022746       1.961204                    0.999621      29.359427      84.476671       0.621526       0.421240      -1.060064       0.008014       0.013676      -0.015880       0.022437       0.014461      -0.000338      -0.009300      -0.038787      -0.037614      -0.019254      -0.012994       0.032248             13.201130      14.966275      -0.374031      -9.585346      10.019646       0.177901      14.617468           0.000780
          246              C       4.330389       5.689757       9.447346      -0.149086      37.728825 0.42683871E+03  0.10002928E+05                                 9.868500                            6.913459       0.088192       1.995409                    0.999713      29.664596      85.533483       0.622421       0.419912      -1.060502      -0.019398       0.009032       0.015660       0.026516      -0.015924      -0.007183       0.016986      -0.038506      -0.066930      -0.027695      -0.013764       0.041459             13.642953      15.727400       0.921007     -10.175330      10.039744      -1.240019      15.161717           0.000457
          247              C      24.162689       5.664721      17.083301      -0.105897      36.867080 0.42451880E+03  0.99312793E+04                                 9.721041                            6.905592      -0.022730       1.961239                    0.999621      29.357960      84.471943       0.621529       0.421246      -1.060059      -0.008085       0.013673       0.015788       0.022396      -0.014450      -0.000306       0.009310      -0.038746      -0.037358      -0.019280      -0.012908       0.032188             13.200478      14.964593       0.373668      -9.584755      10.019318      -0.177550      14.617522           0.000780
          248              C      23.181611       5.689757      18.064654      -0.149158      37.732596 0.42688894E+03  0.10004429E+05                                 9.869032                            6.913786       0.088215       1.995365                    0.999713      29.667601      85.544354       0.622416       0.419902      -1.060505       0.019408       0.009049      -0.015707       0.026557       0.015920      -0.007204      -0.016966      -0.038626      -0.066888      -0.027679      -0.013809       0.041488             13.643487      15.726483      -0.921637     -10.175397      10.040847       1.240860      15.163131           0.000457
          249              C       3.349311      21.847279      17.083301      -0.105844      36.862074 0.42446355E+03  0.99296156E+04                                 9.720088                            6.905119      -0.022612       1.961310                    0.999621      29.355501      84.461954       0.621557       0.421244      -1.060066       0.008058      -0.013658       0.015809       0.022392      -0.014446       0.000281      -0.009298      -0.038678      -0.037334      -0.019274      -0.012873       0.032148             13.198658      14.962540       0.373850       9.582961      10.018415       0.177731      14.615018           0.000778
          250              C       4.330389      21.822243      18.064654      -0.149143      37.729155 0.42686219E+03  0.10003565E+05                                 9.868157                            6.913420       0.088402       1.995424                    0.999714      29.666524      85.537995       0.622457       0.419884      -1.060525      -0.019441      -0.009050      -0.015707       0.026581       0.015913       0.007195       0.016964      -0.038660      -0.066961      -0.027697      -0.013806       0.041502             13.641539      15.724275      -0.921254      10.173388      10.039945      -1.240392      15.160396           0.000450
          251              C      24.162689      21.847279      10.428699      -0.105989      36.874514 0.42461024E+03  0.99339902E+04                                 9.722334                            6.906311      -0.022874       1.961129                    0.999621      29.361921      84.486801       0.621498       0.421243      -1.060057      -0.008040      -0.013690      -0.015859       0.022440       0.014466       0.000362       0.009313      -0.038856      -0.037638      -0.019259      -0.013029       0.032288             13.202961      14.968338      -0.373850       9.587144      10.020563      -0.177719      14.619981           0.000781
          252              C      23.181611      21.822243       9.447346      -0.149101      37.732239 0.42686537E+03  0.10003785E+05                                 9.869360                            6.913820       0.088002       1.995349                    0.999712      29.665658      85.539673       0.622381       0.419930      -1.060482       0.019366      -0.009032       0.015660       0.026492      -0.015931       0.007191      -0.016989      -0.038472      -0.066857      -0.027677      -0.013767       0.041445             13.644879      15.729588       0.921395      10.177324      10.040619       1.240490      15.164432           0.000461
          253              C      17.105311      24.184699       8.091279      -0.105804      36.896548 0.42480406E+03  0.99402806E+04                                 9.727989                            6.909005      -0.024607       1.960528                    0.999619      29.370649      84.536651       0.621187       0.421380      -1.059905       0.007696      -0.015496      -0.013956       0.022229      -0.001056      -0.014354       0.009216      -0.000621       0.076536      -0.018621      -0.013498       0.032120             13.212998      14.980375      -9.596644       0.373575      14.632361      -0.177324      10.026257           0.000346
          254              C      18.086389      23.203346       8.066243      -0.149581      37.777839 0.42738253E+03  0.10019504E+05                                 9.877863                            6.918277       0.087406       1.994833                    0.999714      29.690346      85.642078       0.622109       0.419962      -1.060402      -0.019343       0.015613      -0.009203       0.026507      -0.007205       0.016038      -0.017063       0.014218       0.092003      -0.027839      -0.013918       0.041757             13.659022      15.746045     -10.189826      -0.921694      15.181042       1.241211      10.049980           0.000604
          255              C      10.406689       3.327301       8.091279      -0.105751      36.891496 0.42474825E+03  0.99385987E+04                                 9.727026                            6.908525      -0.024479       1.960603                    0.999619      29.368160      84.526515       0.621215       0.421377      -1.059913      -0.007670       0.015517      -0.013941       0.022225      -0.001030       0.014349      -0.009203      -0.000599       0.076420      -0.018614      -0.013465       0.032079             13.211166      14.978312      -9.594842      -0.373754      14.629842       0.177503      10.025343           0.000345
          256              C       9.425611       4.308654       8.066243      -0.149566      37.774388 0.42735553E+03  0.10018635E+05                                 9.876993                            6.917912       0.087595       1.994892                    0.999714      29.689267      85.635779       0.622150       0.419945      -1.060421       0.019375      -0.015613      -0.009203       0.026531      -0.007196      -0.016030       0.017061       0.014238       0.092091      -0.027857      -0.013914       0.041771             13.657082      15.743841     -10.187816       0.921311      15.178305      -1.240744      10.049100           0.000600
          257              C      17.105311       3.327301      19.420721      -0.106358      36.862568 0.42453804E+03  0.99315023E+04                                 9.718934                            6.904940      -0.021790       1.961495                    0.999623      29.358942      84.464365       0.621689       0.421148      -1.060158       0.008545       0.016294       0.013309       0.022708      -0.000750       0.014555       0.009382      -0.000696       0.077561      -0.020257      -0.012100       0.032357             13.195800      14.958590       9.579724      -0.374259      14.611265      -0.178146      10.017545          -0.000006
          258              C      18.086389       4.308654      19.445757      -0.148635      37.688774 0.42637053E+03  0.99887409E+04                                 9.861012                            6.909349       0.088878       1.995889                    0.999712      29.643597      85.445938       0.622679       0.419873      -1.060576      -0.019517      -0.015800       0.008889       0.026638       0.007211      -0.015803      -0.016884       0.014122       0.090648      -0.027546      -0.013655       0.041201             13.630591      15.711688      10.164491       0.921270      15.148391       1.240083      10.031694           0.000001
          259              C      10.406689      24.184699      19.420721      -0.106304      36.857578 0.42448290E+03  0.99298428E+04                                 9.717988                            6.904470      -0.021673       1.961567                    0.999623      29.356490      84.454435       0.621716       0.421145      -1.060164      -0.008519      -0.016314       0.013295       0.022704      -0.000774      -0.014550      -0.009369      -0.000673       0.077447      -0.020253      -0.012064       0.032317             13.193992      14.956549       9.577939       0.374430      14.608775       0.178317      10.016652          -0.000007
          260              C       9.425611      23.203346      19.445757      -0.148622      37.685447 0.42634511E+03  0.99879180E+04                                 9.860164                            6.908998       0.089065       1.995947                    0.999713      29.642563      85.439787       0.622719       0.419856      -1.060596       0.019549       0.015800       0.008890       0.026662       0.007202       0.015796       0.016882       0.014141       0.090737      -0.027564      -0.013652       0.041216             13.628689      15.709535      10.162520      -0.920903      15.145709      -1.239632      10.030824          -0.000005
          261              C      24.184699      19.420721      10.406689      -0.105986      36.874419 0.42460802E+03  0.99339286E+04                                 9.722327                            6.906297      -0.022868       1.961133                    0.999621      29.361855      84.486662       0.621498       0.421244      -1.060057      -0.015813       0.013691      -0.008085       0.022425      -0.009321       0.000360      -0.014458      -0.038226      -0.039512      -0.019267      -0.013017       0.032284             13.202968      14.620267       0.177649       9.587161      10.020574       0.373767      14.968064          -0.000822
          262              C      23.203346      19.445757       9.425611      -0.149109      37.732904 0.42687230E+03  0.10003996E+05                                 9.869495                            6.913888       0.087990       1.995341                    0.999712      29.665991      85.541049       0.622376       0.419931      -1.060481       0.015688       0.009033       0.019341       0.026491       0.016980       0.007194       0.015935      -0.052650      -0.024336      -0.027659      -0.013786       0.041444             13.645115      15.165009      -1.240693      10.177505      10.040851      -0.921538      15.729486          -0.000455
          263              C       3.327301      19.420721      17.105311      -0.105819      36.859152 0.42443521E+03  0.99287441E+04                                 9.719478                            6.904845      -0.022513       1.961355                    0.999621      29.354214      84.456178       0.621578       0.421238      -1.060074       0.015835       0.013650       0.008037       0.022398       0.009289       0.000276       0.014442      -0.038031      -0.039273      -0.019261      -0.012881       0.032143             13.197538      14.613272      -0.177917       9.581855      10.017849      -0.374030      14.961492          -0.000815
          264              C       4.308654      19.445757      18.086389      -0.149097      37.724705 0.42681728E+03  0.10002177E+05                                 9.867245                            6.912986       0.088532       1.995490                    0.999714      29.664266      85.528047       0.622491       0.419876      -1.060538      -0.015708       0.009042      -0.019438       0.026577      -0.016966       0.007177      -0.015913      -0.052822      -0.024456      -0.027705      -0.013793       0.041498             13.639871      15.157993       1.239837      10.171887      10.038825       0.920822      15.722796          -0.000464
          265              C       3.327301       8.091279      10.406689      -0.105951      36.871714 0.42457374E+03  0.99329154E+04                                 9.721865                            6.906030      -0.022815       1.961174                    0.999621      29.360380      84.481214       0.621509       0.421245      -1.060057       0.015784      -0.013685      -0.008103       0.022407      -0.009321      -0.000337       0.014453      -0.038147      -0.039501      -0.019275      -0.012969       0.032244             13.202058      14.619422       0.177543      -9.586280      10.020118      -0.373658      14.966634          -0.000820
          266              C       4.308654       8.066243       9.425611      -0.149135      37.733363 0.42688431E+03  0.10004339E+05                                 9.869430                            6.913896       0.088059       1.995341                    0.999713      29.666965      85.543889       0.622388       0.419920      -1.060488      -0.015707      -0.009041       0.019357       0.026517       0.016971      -0.007200      -0.015931      -0.052686      -0.024417      -0.027660      -0.013801       0.041461             13.644671      15.164659      -1.240878     -10.176826      10.041032       0.921672      15.728322          -0.000458
          267              C      24.184699       8.091279      17.105311      -0.105852      36.861758 0.42446818E+03  0.99297171E+04                                 9.719918                            6.905097      -0.022555       1.961318                    0.999621      29.355632      84.461362       0.621568       0.421236      -1.060075      -0.015865      -0.013656       0.008019       0.022416       0.009289      -0.000298      -0.014447      -0.038109      -0.039284      -0.019253      -0.012929       0.032182             13.198419      14.614086      -0.178032      -9.582717      10.018278       0.374148      14.962893          -0.000816
          268              C      23.203346       8.066243      18.086389      -0.149071      37.724250 0.42680519E+03  0.10001835E+05                                 9.867318                            6.912981       0.088466       1.995491                    0.999713      29.663304      85.525360       0.622478       0.419887      -1.060529       0.015689      -0.009034      -0.019422       0.026551      -0.016974      -0.007171       0.015916      -0.052786      -0.024375      -0.027704      -0.013777       0.041481             13.640324      15.158342       1.239638     -10.172566      10.038665      -0.920672      15.723963          -0.000459
          269              C      19.420721      17.105311       3.327301      -0.106339      36.899560 0.42489518E+03  0.99427315E+04                                 9.727415                            6.909069      -0.024116       1.960615                    0.999620      29.374954      84.544444       0.621289       0.421297      -1.059980       0.013603       0.008105       0.015932       0.022463       0.014430       0.009263       0.000120       0.038811      -0.037629      -0.019392      -0.012811       0.032203             13.210981      10.025987      -0.374150      -0.177871      14.977937       9.594171      14.629020           0.000353
          270              C      19.445757      18.086389       4.308654      -0.149196      37.747212 0.42701635E+03  0.10008406E+05                                 9.872174                            6.915080       0.087875       1.995185                    0.999714      29.673704      85.573014       0.622307       0.419934      -1.060459       0.009091      -0.019449      -0.015735       0.026618      -0.015952      -0.016987       0.007208       0.038698      -0.067180      -0.027772      -0.013809       0.041581             13.649930      10.043279       0.921120       1.240261      15.736197      10.182305      15.170315           0.000419
          271              C      19.420721      10.406689      24.184699      -0.106247      36.892195 0.42480451E+03  0.99400438E+04                                 9.726137                            6.908358      -0.023979       1.960722                    0.999620      29.371025      84.529742       0.621320       0.421300      -1.059982       0.013586      -0.008149      -0.015861       0.022418      -0.014414      -0.009260       0.000063       0.038701      -0.037349      -0.019412      -0.012690       0.032102             13.208523      10.024759       0.373968       0.177701      14.974221       9.591803      14.626588           0.000353
          272              C      19.445757       9.425611      23.203346      -0.149254      37.747612 0.42704038E+03  0.10009062E+05                                 9.871851                            6.915049       0.088085       1.995200                    0.999714      29.675671      85.577770       0.622342       0.419907      -1.060481       0.009108       0.019492       0.015782       0.026683       0.015941       0.016965       0.007221       0.038853      -0.067213      -0.027774      -0.013851       0.041625             13.648549      10.043510      -0.921362      -1.240631      15.733107      10.180390      15.169028           0.000414
          273              C       8.091279      17.105311      24.184699      -0.105812      36.859124 0.42443253E+03  0.99286708E+04                                 9.719520                            6.904846      -0.022493       1.961368                    0.999621      29.353963      84.455554       0.621574       0.421241      -1.060072      -0.013647       0.008079      -0.015792       0.022381      -0.014440       0.009297      -0.000278       0.038689      -0.037328      -0.019276      -0.012871       0.032147             13.197598      10.017949       0.373682      -0.177593      14.961077      -9.581917      14.613767          -0.000817
          274              C       8.066243      18.086389      23.203346      -0.149128      37.727211 0.42684493E+03  0.10003022E+05                                 9.867750                            6.913249       0.088476       1.995457                    0.999714      29.665581      85.533646       0.622471       0.419880      -1.060531      -0.009039      -0.019432       0.015726       0.026582       0.015908      -0.016955      -0.007196       0.038688      -0.066963      -0.027693      -0.013812       0.041505             13.640727      10.039646      -0.921399       1.240524      15.723077     -10.172545      15.159458          -0.000464
          275              C       8.091279      10.406689       3.327301      -0.105904      36.866525 0.42452343E+03  0.99313657E+04                                 9.720807                            6.905560      -0.022631       1.961260                    0.999621      29.357901      84.470322       0.621543       0.421238      -1.060070      -0.013665      -0.008035       0.015862       0.022426       0.014456      -0.009299      -0.000335       0.038798      -0.037608      -0.019256      -0.012992       0.032248             13.200076      10.019186      -0.373864       0.177762      14.964816      -9.584306      14.616224          -0.000821
          276              C       8.066243       9.425611       4.308654      -0.149071      37.726872 0.42682140E+03  0.10002382E+05                                 9.868087                            6.913286       0.088266       1.995442                    0.999713      29.663650      85.529085       0.622436       0.419908      -1.060508      -0.009022       0.019390      -0.015679       0.026517      -0.015919       0.016977      -0.007184       0.038534      -0.066932      -0.027692      -0.013770       0.041462             13.642133      10.039437       0.921153      -1.240151      15.726191     -10.174480      15.160770          -0.000459
          277              C      13.756000       0.000000      26.826951       0.112125      40.267280 0.35365979E+03  0.78763514E+04                                10.369493                            6.316672      -0.128751       1.981891                    0.999199      25.395355      70.472979       0.650047       0.423080      -1.062673       0.000034       0.000000      -0.003953       0.003953       0.000000      -0.000000       0.000000       0.001660      -0.009008      -0.003003       0.000671       0.002331             17.113973       5.641390      -0.000000      -0.000007      10.179030       0.000000      35.521500           0.000049
          278              C      13.756000       0.000000       0.685049       0.112741      40.251084 0.35350588E+03  0.78719634E+04                                10.367073                            6.315460      -0.128338       1.982100                    0.999199      25.387355      70.443459       0.650092       0.423102      -1.062674       0.000034       0.000000       0.003848       0.003848       0.000000       0.000000       0.000000       0.001879      -0.009745      -0.003248       0.000685       0.002563             17.109802       5.640334      -0.000000       0.000009      10.176432       0.000000      35.512639          -0.000645
          279              C      26.826951      13.756000       0.000000       0.112405      40.256314 0.35357562E+03  0.78738774E+04                                10.367508                            6.315861      -0.128290       1.982071                    0.999199      25.390683      70.453507       0.650108       0.423072      -1.062696      -0.003876       0.000000      -0.000002       0.003876      -0.000000      -0.000000      -0.000000      -0.005653       0.002021      -0.003163       0.000674       0.002490             17.109901      35.512320       0.000000      -0.000075       5.640466       0.000000      10.176918          -0.000646
          280              C       0.685049      13.756000       0.000000       0.112550      40.252518 0.35353222E+03  0.78727144E+04                                10.367164                            6.315646      -0.128531       1.982040                    0.999199      25.388854      70.448874       0.650089       0.423095      -1.062675       0.003910       0.000000      -0.000002       0.003910       0.000000       0.000000      -0.000000      -0.005541       0.001902      -0.003088       0.000634       0.002454             17.109632      35.511961      -0.000000       0.000076       5.640320       0.000000      10.176614           0.000580
          281              C       0.000000      26.826951      13.756000       0.112469      40.256725 0.35356646E+03  0.78736859E+04                                10.367839                            6.315940      -0.128573       1.982000                    0.999198      25.390376      70.454568       0.650074       0.423093      -1.062674       0.000001      -0.003920      -0.000081       0.003920       0.000000       0.000000       0.000001       0.003702       0.007342      -0.003075       0.000627       0.002447             17.110853      10.177269       0.000032      -0.000000      35.514647       0.000029       5.640643           0.000493
          282              C       0.000000       0.685049      13.756000       0.112490      40.256380 0.35356321E+03  0.78735949E+04                                10.367781                            6.315910      -0.128570       1.982003                    0.999198      25.390243      70.454099       0.650076       0.423093      -1.062674       0.000001       0.003919      -0.000081       0.003920      -0.000000       0.000000      -0.000001       0.003702       0.007339      -0.003074       0.000628       0.002446             17.110742      10.177219      -0.000031      -0.000000      35.514395      -0.000029       5.640613           0.000493
          283              C      13.756000       0.000000      14.441049       0.112126      40.267602 0.35366063E+03  0.78763815E+04                                10.369574                            6.316689      -0.128763       1.981887                    0.999199      25.395432      70.473441       0.650044       0.423081      -1.062672      -0.000001      -0.000000       0.003955       0.003955       0.000000       0.000000       0.000000      -0.001667      -0.009004      -0.003001       0.000667       0.002334             17.114396      10.179170      -0.000000       0.000030       5.641484       0.000000      35.522534           0.000048
          284              C      13.756000       0.000000      13.070951       0.112742      40.251391 0.35350655E+03  0.78719888E+04                                10.367152                            6.315475      -0.128350       1.982096                    0.999199      25.387424      70.443892       0.650090       0.423103      -1.062672      -0.000001      -0.000000      -0.003849       0.003849      -0.000000      -0.000000      -0.000000      -0.001886      -0.009743      -0.003248       0.000681       0.002567             17.110222      10.176569      -0.000000      -0.000033       5.640427      -0.000000      35.513669          -0.000646
          285              C       0.000000      13.070951      13.756000       0.112468      40.256469 0.35356545E+03  0.78736532E+04                                10.367780                            6.315925      -0.128564       1.982003                    0.999198      25.390308      70.454202       0.650076       0.423093      -1.062675      -0.000034      -0.003919       0.000002       0.003919       0.000000       0.000000       0.000000       0.005522       0.001887      -0.003075       0.000629       0.002446             17.110580       5.640587       0.000009       0.000000      35.513992       0.000076      10.177160          -0.000507
          286              C       0.000000      14.441049      13.756000       0.112491      40.256111 0.35356209E+03  0.78735591E+04                                10.367720                            6.315894      -0.128560       1.982007                    0.999198      25.390171      70.453722       0.650078       0.423092      -1.062675      -0.000034       0.003918       0.000002       0.003919      -0.000000       0.000000      -0.000000       0.005520       0.001887      -0.003075       0.000629       0.002446             17.110465       5.640556      -0.000009       0.000000      35.513734      -0.000076      10.177105          -0.000508
          287              C      13.070951      13.756000       0.000000       0.112675      40.256691 0.35353482E+03  0.78728924E+04                                10.368353                            6.315892      -0.128774       1.981958                    0.999199      25.389308      70.453753       0.650033       0.423125      -1.062642      -0.003904      -0.000000       0.000081       0.003905      -0.000000      -0.000001       0.000000      -0.003808       0.007486      -0.003152       0.000657       0.002495             17.113045      35.520427       0.000000      -0.000030      10.177711       0.000000       5.640996          -0.000503
          288              C      14.441049      13.756000       0.000000       0.112159      40.269622 0.35367430E+03  0.78767407E+04                                10.369872                            6.316770      -0.128619       1.981911                    0.999199      25.395823      70.474152       0.650047       0.423076      -1.062678       0.003909      -0.000000       0.000081       0.003909       0.000000       0.000001       0.000000      -0.003783       0.007148      -0.003083       0.000700       0.002383             17.114969      35.523782      -0.000000       0.000027      10.179494       0.000000       5.641632          -0.000250
          289              C      15.538227      25.729773      20.634000       0.576706      25.898433 0.25679876E+03  0.53544414E+04                                 8.178165                            5.692536      -0.023626       2.046408                    0.999582      22.581250      63.493734       0.620776       0.473206      -1.018856      -0.042642       0.042660      -0.000001       0.060318       0.101399       0.002777       0.002776       0.000001      -0.111830      -0.082760      -0.037375       0.120135             11.484514      12.603478      -7.805862      -0.033929      12.603740      -0.033919       9.246324          -0.000000
          290              C      16.599365      24.668635      20.634000      -0.014181      41.839069 0.43972459E+03  0.10274485E+05                                10.512373                            6.931889       0.011780       2.007637                    0.999313      27.129554      75.501553       0.639695       0.409783      -1.078141       0.030413      -0.030404      -0.000001       0.043005      -0.008373       0.003326       0.003327      -0.000014       0.009894      -0.011516       0.004792       0.006724             15.952798      18.588211     -12.950228      -0.100000      18.588711      -0.100068      10.681472           0.000002
          291              C      18.572526      22.695474      20.634000       0.079462      41.998825 0.41369010E+03  0.95620457E+04                                10.710601                            6.823841      -0.158145       1.959572                    0.999301      26.565807      74.604526       0.627793       0.422099      -1.065462      -0.003820       0.003799       0.000002       0.005387      -0.008264      -0.010070      -0.010070       0.000002      -0.042688      -0.023361       0.007982       0.015379             17.172742      20.280355     -14.403861      -0.319706      20.281369      -0.321014      10.956502          -0.000002
          292              C      19.639716      21.628284      20.634000       0.091270      46.756054 0.43255596E+03  0.10099660E+05                                11.410162                            6.945097      -0.158452       1.951162                    0.999134      26.881670      75.615869       0.627330       0.418163      -1.069075       0.009274      -0.009265      -0.000012       0.013109      -0.019776       0.002198       0.002207       0.000013       0.025224      -0.024277       0.008705       0.015572             18.663436      21.875589     -12.842797      -3.035860      21.877739      -3.038117      12.236979           0.000020
          293              C      11.973773       1.782227      20.634000       0.576688      25.897635 0.25679348E+03  0.53542966E+04                                 8.177952                            5.692458      -0.023602       2.046426                    0.999582      22.580964      63.492444       0.620784       0.473202      -1.018859       0.042663      -0.042632      -0.000001       0.060312       0.101393      -0.002777      -0.002776      -0.000013      -0.111932      -0.082738      -0.037409       0.120146             11.483954      12.602883      -7.805235       0.033962      12.602811       0.033900       9.246168          -0.000000
          294              C      10.912635       2.843365      20.634000      -0.014085      41.834284 0.43967518E+03  0.10273031E+05                                10.511651                            6.931565       0.011803       2.007673                    0.999313      27.127617      75.494819       0.639702       0.409791      -1.078137      -0.030376       0.030416      -0.000000       0.042986      -0.008298      -0.003326      -0.003327       0.000002       0.009855      -0.011443       0.004788       0.006655             15.951105      18.586333     -12.948444       0.100087      18.586191       0.099979      10.680791          -0.000000
          295              C       8.939474       4.816526      20.634000       0.079355      41.998435 0.41370694E+03  0.95624692E+04                                10.710197                            6.823803      -0.157905       1.959632                    0.999302      26.566476      74.604931       0.627823       0.422077      -1.065483       0.003826      -0.003801      -0.000001       0.005393      -0.008327       0.010067       0.010066       0.000011      -0.042727      -0.023382       0.007933       0.015449             17.171094      20.278713     -14.401911       0.320368      20.278439       0.320264      10.956129          -0.000000
          296              C       7.872284       5.883716      20.634000       0.091373      46.748580 0.43250309E+03  0.10098090E+05                                11.408990                            6.944740      -0.158504       1.951178                    0.999134      26.879464      75.607744       0.627339       0.418171      -1.069072      -0.009253       0.009264      -0.000003       0.013094      -0.019709      -0.002215      -0.002215       0.000011       0.025308      -0.024227       0.008736       0.015491             18.660346      21.873165     -12.840416       3.036426      21.872860       3.036308      12.235012           0.000000
          297              C      11.973773      25.729773       6.878000       0.581148      25.783985 0.25553677E+03  0.53225019E+04                                 8.158379                            5.680946      -0.028046       2.045852                    0.999576      22.538422      63.376083       0.620904       0.473608      -1.018461       0.042022       0.041990       0.000001       0.059405      -0.103793       0.002799      -0.002799      -0.000012      -0.099884      -0.087145      -0.033397       0.120542             11.454216      12.568594       7.779119      -0.033893      12.568520       0.033832       9.225533           0.001446
          298              C      10.912635      24.668635       6.878000      -0.019311      41.886185 0.44007598E+03  0.10285156E+05                                10.522453                            6.935893       0.005200       2.005979                    0.999283      27.139757      75.548755       0.639314       0.409929      -1.078003      -0.032909      -0.032949       0.000000       0.046569       0.006177       0.003369      -0.003369       0.000001       0.017634      -0.010502       0.003238       0.007264             15.976509      18.618212      12.974268      -0.100182      18.618068       0.100078      10.693245           0.012267
          299              C       8.939474      22.695474       6.878000       0.078470      42.052279 0.41416664E+03  0.95762981E+04                                10.719844                            6.827764      -0.158684       1.959149                    0.999301      26.587175      74.689440       0.627582       0.422098      -1.065409       0.003921       0.003896       0.000001       0.005528       0.008834      -0.010084       0.010083       0.000011      -0.042877      -0.023581       0.007600       0.015981             17.193399      20.305893      14.423733      -0.320828      20.305619       0.320725      10.968684          -0.000844
          300              C       7.872284      21.628284       6.878000       0.091987      46.760761 0.43247322E+03  0.10097734E+05                                11.413239                            6.945723      -0.160236       1.950680                    0.999133      26.878322      75.618437       0.627097       0.418318      -1.068924      -0.009206      -0.009217       0.000003       0.013027       0.019398       0.002310      -0.002310       0.000011       0.025884      -0.024039       0.008955       0.015084             18.673975      21.891670      12.855802      -3.036834      21.891364       3.036715      12.238892           0.000063
          301              C      15.538227       1.782227       6.878000       0.581165      25.784815 0.25554229E+03  0.53226527E+04                                 8.158599                            5.681025      -0.028069       2.045834                    0.999576      22.538725      63.377428       0.620896       0.473611      -1.018458      -0.042001      -0.042020       0.000002       0.059412      -0.103800      -0.002800       0.002799       0.000001      -0.099774      -0.087171      -0.033360       0.120531             11.454791      12.569208       7.779762       0.033862      12.569470      -0.033849       9.225696           0.001449
          302              C      16.599365       2.843365       6.878000      -0.019414      41.891198 0.44012762E+03  0.10286676E+05                                10.523213                            6.936234       0.005170       2.005940                    0.999283      27.141776      75.555798       0.639307       0.409921      -1.078007       0.032950       0.032940       0.000001       0.046591       0.006248      -0.003368       0.003369      -0.000014       0.017681      -0.010573       0.003301       0.007272             15.978280      18.620189      12.976132       0.100100      18.620690      -0.100163      10.693961           0.012280
          303              C      18.572526       4.816526       6.878000       0.078576      42.052738 0.41415038E+03  0.95758923E+04                                10.720262                            6.827809      -0.158922       1.959089                    0.999301      26.586531      74.689148       0.627551       0.422120      -1.065388      -0.003915      -0.003894      -0.000002       0.005522       0.008772       0.010087      -0.010087       0.000002      -0.042839      -0.023560       0.007648       0.015912             17.195076      20.307567      14.425708       0.320168      20.308579      -0.321474      10.969083          -0.000846
          304              C      19.639716       5.883716       6.878000       0.091885      46.768226 0.43252580E+03  0.10099297E+05                                11.414416                            6.946082      -0.160186       1.950664                    0.999133      26.880518      75.626572       0.627087       0.418311      -1.068925       0.009227       0.009218       0.000012       0.013042       0.019464      -0.002293       0.002302       0.000013       0.025802      -0.024088       0.008924       0.015164             18.677081      21.894117      12.858203       3.036267      21.896263      -3.038523      12.240862           0.000083
          305              C      20.634000      15.538227      25.729773       0.578648      25.845056 0.25619825E+03  0.53393420E+04                                 8.169376                            5.687167      -0.026656       2.045880                    0.999575      22.563247      63.449041       0.620794       0.473421      -1.018636       0.000353      -0.042296       0.042367       0.059867       0.002894       0.002686       0.102402      -0.053323       0.053294      -0.084630      -0.035644       0.120274             11.472099       9.235782      -0.031710      -0.036105      12.590070      -7.796016      12.590446           0.000445
          306              C      20.634000      16.599365      24.668635      -0.016513      41.866729 0.43987152E+03  0.10279298E+05                                10.519505                            6.934486       0.007135       2.006425                    0.999297      27.133047      75.528856       0.639344       0.409953      -1.077975       0.000129       0.031757      -0.031688       0.044863       0.003249       0.003466      -0.006805       0.006804      -0.006773      -0.010565       0.004526       0.006039             15.969892      10.689439      -0.100695      -0.099517      18.609809     -12.967990      18.610426           0.005772
          307              C      20.634000      18.572526      22.695474       0.078457      42.041334 0.41409360E+03  0.95739102E+04                                10.717227                            6.826708      -0.158060       1.959372                    0.999301      26.583566      74.669520       0.627711       0.422042      -1.065475       0.000008      -0.003897       0.003907       0.005518      -0.010073      -0.010080      -0.008860      -0.021449       0.021482      -0.023586       0.007574       0.016012             17.187314      10.964962      -0.319831      -0.321371      20.297830     -14.417959      20.299149          -0.000417
          308              C      20.634000      19.639716      21.628284       0.092002      46.749937 0.43241665E+03  0.10095948E+05                                11.411124                            6.945120      -0.160001       1.950782                    0.999133      26.875931      75.606663       0.627152       0.418301      -1.068949      -0.000012       0.009220      -0.009200       0.013025       0.002299       0.002311      -0.019384       0.012950      -0.012943      -0.024025       0.008958       0.015067             18.668296      12.235914      -3.034748      -3.037127      21.883275     -12.850805      21.885698           0.000031
          309              C      20.634000      11.973773       1.782227       0.578692      25.847119 0.25621171E+03  0.53397112E+04                                 8.169927                            5.687365      -0.026717       2.045835                    0.999575      22.563996      63.452400       0.620773       0.473429      -1.018628       0.000354       0.042369      -0.042315       0.059882      -0.002895      -0.002687       0.102418      -0.053175       0.053212      -0.084691      -0.035556       0.120247             11.473520       9.236183       0.031737       0.036056      12.592394      -7.797596      12.591984           0.000447
          310              C      20.634000      10.912635       2.843365      -0.016762      41.879047 0.43999728E+03  0.10283000E+05                                10.521375                            6.935315       0.007067       2.006333                    0.999297      27.137981      75.546071       0.639326       0.409934      -1.077985       0.000131      -0.031732       0.031785       0.044914      -0.003249      -0.003464      -0.006989       0.006840      -0.006884      -0.010745       0.004691       0.006054             15.974217      10.691208       0.100861       0.099364      18.616138     -12.972517      18.615303           0.005788
          311              C      20.634000       8.939474       4.816526       0.078729      42.042601 0.41405216E+03  0.95728780E+04                                10.718316                            6.826826      -0.158673       1.959216                    0.999301      26.581929      74.668845       0.627632       0.422099      -1.065421       0.000001       0.003889      -0.003892       0.005502       0.010084       0.010089      -0.008699      -0.021415       0.021400      -0.023535       0.007698       0.015837             17.191599      10.966046       0.321473       0.319943      20.305155     -14.422960      20.303597          -0.000421
          312              C      20.634000       7.872284       5.883716       0.091728      46.769393 0.43255399E+03  0.10100026E+05                                11.414167                            6.946045      -0.159839       1.950750                    0.999133      26.881655      75.627747       0.627130       0.418279      -1.068956       0.000013      -0.009223       0.009249       0.013062      -0.002275      -0.002266      -0.019552       0.012838      -0.012822      -0.024146       0.008871       0.015274             18.676198      12.240850       3.038965       3.036016      21.895422     -12.856947      21.892323           0.000073
          313              C       6.878000      11.973773      25.729773       0.579925      25.816547 0.25591500E+03  0.53319758E+04                                 8.163364                            5.684140      -0.025705       2.046292                    0.999581      22.550334      63.404483       0.620939       0.473440      -1.018623      -0.000005       0.042163       0.042228       0.059674       0.002787      -0.002791      -0.103085      -0.052142       0.052105      -0.085708      -0.034855       0.120563             11.460451       9.232051      -0.033691       0.034067      12.574461       7.783455      12.574841          -0.000085
          314              C       6.878000      10.912635      24.668635      -0.017020      41.847065 0.43974994E+03  0.10275220E+05                                10.514504                            6.932545       0.008751       2.007020                    0.999295      27.128703      75.499590       0.639602       0.409837      -1.078106       0.000002      -0.031824      -0.031758       0.044959       0.003349      -0.003348       0.007154       0.007280      -0.007245      -0.010994       0.004731       0.006263             15.958599      10.684778      -0.099756       0.100338      18.595169      12.956027      18.595850          -0.000041
          315              C       6.878000       8.939474      22.695474       0.078865      42.022416 0.41393960E+03  0.95694127E+04                                10.714229                            6.825704      -0.158101       1.959444                    0.999301      26.576908      74.645962       0.627724       0.422075      -1.065459      -0.000004       0.003848       0.003858       0.005449      -0.010066       0.010067       0.008603      -0.021392       0.021423      -0.023476       0.007740       0.015736             17.179136      10.961752      -0.319789       0.321182      20.287175      14.409113      20.288480          -0.000000
          316              C       6.878000       7.872284      21.628284       0.091772      46.744952 0.43242653E+03  0.10096060E+05                                11.409471                            6.944762      -0.159360       1.950969                    0.999133      26.876326      75.603013       0.627239       0.418248      -1.069002       0.000012      -0.009235      -0.009215       0.013046       0.002272      -0.002282       0.019495       0.012847      -0.012842      -0.024095       0.008881       0.015214             18.662589      12.234585      -3.034702       3.037017      21.875387      12.844154      21.877795           0.000000
          317              C       6.878000      15.538227       1.782227       0.579967      25.818642 0.25592883E+03  0.53323550E+04                                 8.163920                            5.684342      -0.025766       2.046246                    0.999582      22.551115      63.407958       0.620917       0.473448      -1.018615      -0.000006      -0.042236      -0.042177       0.059690      -0.002789       0.002792      -0.103101      -0.051992       0.052021      -0.085768      -0.034767       0.120535             11.461878       9.232458       0.033718      -0.034018      12.576793       7.785038      12.576382          -0.000085
          318              C       6.878000      16.599365       2.843365      -0.017269      41.859423 0.43987612E+03  0.10278934E+05                                10.516381                            6.933378       0.008679       2.006927                    0.999295      27.133652      75.516866       0.639584       0.409818      -1.078116       0.000000       0.031800       0.031855       0.045011      -0.003348       0.003346       0.007338       0.007316      -0.007356      -0.011175       0.004896       0.006279             15.962932      10.686559       0.099920      -0.100187      18.601508      12.960559      18.600730          -0.000035
          319              C       6.878000      18.572526       4.816526       0.079137      42.023702 0.41389835E+03  0.95683854E+04                                10.715319                            6.825821      -0.158715       1.959288                    0.999301      26.575280      74.645300       0.627645       0.422131      -1.065405       0.000003      -0.003840      -0.003844       0.005433       0.010078      -0.010076       0.008443      -0.021358       0.021341      -0.023425       0.007864       0.015561             17.183424      10.962827       0.321432      -0.319752      20.294511      14.414122      20.292935          -0.000004
          320              C       6.878000      19.639716       5.883716       0.091498      46.764410 0.43256391E+03  0.10100139E+05                                11.412511                            6.945685      -0.159199       1.950936                    0.999134      26.882050      75.624072       0.627217       0.418226      -1.069008      -0.000014       0.009239       0.009264       0.013083      -0.002248       0.002236       0.019664       0.012735      -0.012721      -0.024216       0.008795       0.015420             18.670488      12.239516       3.038915      -3.035905      21.887532      12.850295      21.884417           0.000041
          321              C      25.729773      20.634000      15.538227       0.579965      25.816805 0.25591437E+03  0.53319808E+04                                 8.163543                            5.684200      -0.025822       2.046251                    0.999581      22.550491      63.405863       0.620922       0.473451      -1.018613       0.042165       0.000001      -0.042249       0.059690       0.002790       0.103089       0.002789       0.052112       0.052071      -0.085722      -0.034835       0.120557             11.461063      12.575357      -0.033850      -7.784275       9.231892      -0.033902      12.575940          -0.000085
          322              C      24.668635      20.634000      16.599365      -0.017114      41.851949 0.43979706E+03  0.10276615E+05                                10.515284                            6.932868       0.008726       2.006988                    0.999295      27.130555      75.506269       0.639593       0.409831      -1.078108      -0.031849       0.000002       0.031770       0.044986       0.003346      -0.007214       0.003348      -0.007292      -0.007234      -0.011049       0.004789       0.006261             15.960611      18.597629      -0.099933     -12.958197      10.685479      -0.100179      18.598724          -0.000036
          323              C      22.695474      20.634000      18.572526       0.078988      42.022205 0.41391522E+03  0.95687748E+04                                10.714556                            6.825694      -0.158351       1.959385                    0.999301      26.575968      74.644732       0.627694       0.422098      -1.065437       0.003853      -0.000005      -0.003847       0.005445      -0.010071      -0.008529      -0.010073       0.021383       0.021408      -0.023457       0.007798       0.015659             17.180784      20.289001      -0.319213     -14.411087      10.962085      -0.321863      20.291265          -0.000002
          324              C      21.628284      20.634000      19.639716       0.091658      46.752878 0.43248320E+03  0.10097742E+05                                11.410705                            6.945140      -0.159296       1.950955                    0.999134      26.878701      75.611732       0.627230       0.418239      -1.069005      -0.009255       0.000021       0.009219       0.013063       0.002253      -0.019565       0.002270      -0.012782      -0.012804      -0.024141       0.008838       0.015303             18.665922      21.878276      -3.034271     -12.846678      12.236682      -3.038840      21.882808           0.000020
          325              C       1.782227      20.634000      11.973773       0.579990      25.818077 0.25592270E+03  0.53322093E+04                                 8.163881                            5.684322      -0.025860       2.046223                    0.999582      22.550968      63.407985       0.620909       0.473456      -1.018608      -0.042259      -0.000000       0.042169       0.059699      -0.002790       0.103099      -0.002790       0.052009       0.052060      -0.085758      -0.034782       0.120540             11.461919      12.577081       0.033913      -7.785221       9.232138       0.033829      12.576538          -0.000085
          326              C       2.843365      20.634000      10.912635      -0.017263      41.859427 0.43987298E+03  0.10278851E+05                                10.516423                            6.933370       0.008681       2.006931                    0.999295      27.133534      75.516690       0.639582       0.409820      -1.078114       0.031786      -0.000001      -0.031878       0.045017      -0.003346      -0.007325      -0.003346      -0.007298      -0.007345      -0.011158       0.004888       0.006270             15.963215      18.602045       0.100192     -12.960909      10.686560       0.099929      18.601041          -0.000034
          327              C       4.816526      20.634000       8.939474       0.079154      42.023054 0.41389035E+03  0.95681573E+04                                10.715232                            6.825768      -0.158726       1.959289                    0.999301      26.574989      74.644393       0.627645       0.422133      -1.065404      -0.003852       0.000004       0.003835       0.005435       0.010080      -0.008431       0.010077       0.021373       0.021333      -0.023427       0.007875       0.015552             17.183397      20.294662       0.321518     -14.414123      10.962764       0.319681      20.292766          -0.000004
          328              C       5.883716      20.634000       7.872284       0.091487      46.764855 0.43256774E+03  0.10100251E+05                                11.412567                            6.945704      -0.159181       1.950940                    0.999134      26.882219      75.624642       0.627218       0.418225      -1.069009       0.009237      -0.000013      -0.009267       0.013085      -0.002246      -0.019667      -0.002233      -0.012713      -0.012720      -0.024212       0.008783       0.015428             18.670708      21.887965       3.039049     -12.850420      12.239628       3.035911      21.884531           0.000041
          329              C      25.729773       6.878000      11.973773       0.580007      25.818897 0.25592816E+03  0.53323583E+04                                 8.164096                            5.684399      -0.025882       2.046205                    0.999582      22.551270      63.409310       0.620901       0.473459      -1.018605       0.042238      -0.000000       0.042198       0.059706      -0.002791      -0.103105       0.002790       0.051962       0.051987      -0.085782      -0.034746       0.120528             11.462487      12.577686       0.033878       7.785857       9.232296      -0.033850      12.577479          -0.000084
          330              C      24.668635       6.878000      10.912635      -0.017361      41.864286 0.43992290E+03  0.10280319E+05                                10.517156                            6.933696       0.008655       2.006895                    0.999295      27.135493      75.523486       0.639575       0.409812      -1.078118      -0.031825       0.000000      -0.031868       0.045038      -0.003346       0.007398       0.003346      -0.007328      -0.007345      -0.011231       0.004953       0.006277             15.964942      18.603968       0.100096      12.962730      10.687252      -0.100028      18.603604          -0.000030
          331              C      22.695474       6.878000       8.939474       0.079259      42.023513 0.41387419E+03  0.95677550E+04                                10.715652                            6.825815      -0.158963       1.959229                    0.999301      26.574349      74.644132       0.627614       0.422155      -1.065383       0.003845      -0.000002       0.003833       0.005430       0.010082       0.008369      -0.010082       0.021349       0.021326      -0.023406       0.007923       0.015483             17.185080      20.296339       0.320857      14.416096      10.963182      -0.320435      20.295721          -0.000006
          332              C      21.628284       6.878000       7.872284       0.091385      46.772365 0.43262078E+03  0.10101828E+05                                11.413754                            6.946068      -0.159134       1.950923                    0.999134      26.884433      75.632862       0.627208       0.418217      -1.069011      -0.009258       0.000005      -0.009268       0.013100      -0.002230       0.019734       0.002225      -0.012671      -0.012683      -0.024262       0.008752       0.015510             18.673837      21.890441       3.038493      12.852828      12.241627      -3.037729      21.889444           0.000062
          333              C       1.782227       6.878000      15.538227       0.579948      25.815975 0.25590883E+03  0.53318287E+04                                 8.163321                            5.684118      -0.025798       2.046269                    0.999581      22.550185      63.404488       0.620930       0.473448      -1.018616      -0.042185      -0.000001      -0.042220       0.059683       0.002789      -0.103083      -0.002788       0.052158       0.052144      -0.085698      -0.034870       0.120568             11.460485      12.574740      -0.033887       7.783631       9.231727       0.033877      12.574988          -0.000085
          334              C       2.843365       6.878000      16.599365      -0.017014      41.847043 0.43974658E+03  0.10275129E+05                                10.514538                            6.932533       0.008754       2.007025                    0.999295      27.128579      75.499363       0.639600       0.409838      -1.078105       0.031810      -0.000001       0.031781       0.044966       0.003347       0.007141      -0.003348      -0.007263      -0.007235      -0.010977       0.004723       0.006254             15.958869      18.595690      -0.100027      12.956365      10.684772       0.100081      18.596143          -0.000039
          335              C       4.816526       6.878000      18.572526       0.078882      42.021763 0.41393161E+03  0.95691850E+04                                10.714142                            6.825651      -0.158112       1.959446                    0.999301      26.576618      74.645063       0.627724       0.422076      -1.065458      -0.003859       0.000003      -0.003850       0.005451      -0.010068       0.008592       0.010068       0.021406       0.021414      -0.023478       0.007750       0.015728             17.179103      20.287317      -0.319877      14.409106      10.961693       0.321110      20.288300          -0.000000
          336              C       5.883716       6.878000      19.639716       0.091761      46.745397 0.43243038E+03  0.10096173E+05                                11.409528                            6.944782      -0.159341       1.950972                    0.999133      26.876496      75.603593       0.627239       0.418246      -1.069002       0.009234      -0.000013       0.009218       0.013048       0.002270       0.019498      -0.002279      -0.012824      -0.012841      -0.024091       0.008869       0.015222             18.662808      21.875819      -3.034839      12.844275      12.234700       3.037024      21.877906          -0.000000
          337              C      11.973773       1.782227       6.878000       0.581149      25.783985 0.25553675E+03  0.53225014E+04                                 8.158379                            5.680945      -0.028046       2.045852                    0.999576      22.538421      63.376080       0.620904       0.473608      -1.018461       0.042022      -0.041990       0.000001       0.059405       0.103793       0.002799       0.002799      -0.000012      -0.099885      -0.087145      -0.033397       0.120542             11.454217      12.568597      -7.779121      -0.033893      12.568522      -0.033831       9.225533           0.001446
          338              C      10.912635       2.843365       6.878000      -0.019311      41.886187 0.44007592E+03  0.10285154E+05                                10.522455                            6.935893       0.005200       2.005979                    0.999283      27.139754      75.548751       0.639314       0.409929      -1.078003      -0.032909       0.032949       0.000000       0.046569      -0.006177       0.003369       0.003369       0.000001       0.017634      -0.010502       0.003238       0.007264             15.976514      18.618221     -12.974275      -0.100183      18.618076      -0.100076      10.693247           0.012267
          339              C       8.939474       4.816526       6.878000       0.078470      42.052290 0.41416676E+03  0.95763020E+04                                10.719847                            6.827766      -0.158683       1.959150                    0.999301      26.587179      74.689461       0.627582       0.422098      -1.065409       0.003921      -0.003896       0.000001       0.005528      -0.008835      -0.010084      -0.010083       0.000011      -0.042877      -0.023581       0.007600       0.015981             17.193401      20.305894     -14.423732      -0.320828      20.305617      -0.320724      10.968693          -0.000844
          340              C       7.872284       5.883716       6.878000       0.091987      46.760760 0.43247319E+03  0.10097734E+05                                11.413241                            6.945724      -0.160236       1.950680                    0.999133      26.878321      75.618451       0.627096       0.418319      -1.068923      -0.009206       0.009217       0.000003       0.013027      -0.019398       0.002310       0.002310       0.000011       0.025885      -0.024039       0.008955       0.015084             18.673978      21.891674     -12.855804      -3.036834      21.891367      -3.036716      12.238895           0.000063
          341              C      15.538227      25.729773       6.878000       0.581165      25.784817 0.25554233E+03  0.53226538E+04                                 8.158599                            5.681026      -0.028069       2.045834                    0.999576      22.538727      63.377438       0.620896       0.473611      -1.018458      -0.042002       0.042020       0.000002       0.059412       0.103800      -0.002800      -0.002799       0.000000      -0.099774      -0.087171      -0.033360       0.120531             11.454791      12.569207      -7.779762       0.033862      12.569470       0.033850       9.225696           0.001449
          342              C      16.599365      24.668635       6.878000      -0.019414      41.891201 0.44012771E+03  0.10286679E+05                                10.523212                            6.936234       0.005170       2.005940                    0.999283      27.141780      75.555808       0.639307       0.409921      -1.078007       0.032950      -0.032940       0.000001       0.046591      -0.006248      -0.003368      -0.003369      -0.000014       0.017681      -0.010573       0.003302       0.007272             15.978276      18.620183     -12.976127       0.100098      18.620685       0.100165      10.693961           0.012279
          343              C      18.572526      22.695474       6.878000       0.078576      42.052728 0.41415028E+03  0.95758892E+04                                10.720260                            6.827807      -0.158923       1.959089                    0.999301      26.586528      74.689128       0.627551       0.422120      -1.065388      -0.003915       0.003894      -0.000002       0.005522      -0.008772       0.010087       0.010087       0.000002      -0.042839      -0.023560       0.007648       0.015912             17.195073      20.307564     -14.425707       0.320167      20.308578       0.321474      10.969076          -0.000846
          344              C      19.639716      21.628284       6.878000       0.091885      46.768225 0.43252580E+03  0.10099297E+05                                11.414415                            6.946080      -0.160187       1.950664                    0.999133      26.880518      75.626559       0.627087       0.418311      -1.068926       0.009227      -0.009218       0.000012       0.013042      -0.019465      -0.002293      -0.002302       0.000013       0.025802      -0.024088       0.008924       0.015164             18.677078      21.894113     -12.858201       3.036267      21.896261       3.038522      12.240859           0.000083
          345              C      15.538227       1.782227      20.634000       0.576706      25.898434 0.25679876E+03  0.53544414E+04                                 8.178165                            5.692536      -0.023626       2.046408                    0.999582      22.581250      63.493731       0.620776       0.473206      -1.018856      -0.042642      -0.042660      -0.000001       0.060318      -0.101398       0.002777      -0.002776       0.000001      -0.111831      -0.082760      -0.037375       0.120135             11.484515      12.603480       7.805864      -0.033929      12.603742       0.033919       9.246324          -0.000000
          346              C      16.599365       2.843365      20.634000      -0.014180      41.839068 0.43972452E+03  0.10274483E+05                                10.512374                            6.931889       0.011780       2.007637                    0.999313      27.129551      75.501546       0.639695       0.409783      -1.078141       0.030413       0.030404      -0.000001       0.043005       0.008373       0.003326      -0.003327      -0.000014       0.009895      -0.011515       0.004792       0.006723             15.952801      18.588217      12.950233      -0.100002      18.588715       0.100067      10.681472           0.000002
          347              C      18.572526       4.816526      20.634000       0.079462      41.998835 0.41369020E+03  0.95620488E+04                                10.710604                            6.823843      -0.158144       1.959572                    0.999301      26.565810      74.604545       0.627793       0.422099      -1.065462      -0.003820      -0.003799       0.000002       0.005387       0.008264      -0.010070       0.010070       0.000002      -0.042689      -0.023361       0.007982       0.015379             17.172745      20.280357      14.403862      -0.319707      20.281369       0.321014      10.956510          -0.000002
          348              C      19.639716       5.883716      20.634000       0.091270      46.756055 0.43255595E+03  0.10099660E+05                                11.410164                            6.945098      -0.158451       1.951162                    0.999134      26.881670      75.615882       0.627330       0.418163      -1.069074       0.009274       0.009265      -0.000012       0.013109       0.019776       0.002198      -0.002207       0.000013       0.025225      -0.024277       0.008705       0.015572             18.663438      21.875592      12.842799      -3.035861      21.877741       3.038118      12.236981           0.000020
          349              C      11.973773      25.729773      20.634000       0.576688      25.897634 0.25679350E+03  0.53542970E+04                                 8.177951                            5.692458      -0.023602       2.046426                    0.999582      22.580965      63.492447       0.620784       0.473202      -1.018859       0.042663       0.042631      -0.000001       0.060312      -0.101393      -0.002777       0.002776      -0.000013      -0.111932      -0.082738      -0.037408       0.120146             11.483952      12.602880       7.805233       0.033961      12.602809      -0.033901       9.246168          -0.000000
          350              C      10.912635      24.668635      20.634000      -0.014085      41.834284 0.43967525E+03  0.10273033E+05                                10.511650                            6.931565       0.011803       2.007673                    0.999313      27.127620      75.494826       0.639702       0.409790      -1.078137      -0.030376      -0.030416      -0.000000       0.042986       0.008298      -0.003326       0.003327       0.000002       0.009855      -0.011443       0.004788       0.006655             15.951101      18.586326      12.948439       0.100086      18.586186      -0.099981      10.680791          -0.000000
          351              C       8.939474      22.695474      20.634000       0.079355      41.998424 0.41370682E+03  0.95624653E+04                                10.710195                            6.823801      -0.157907       1.959632                    0.999302      26.566472      74.604910       0.627824       0.422077      -1.065483       0.003826       0.003801      -0.000001       0.005393       0.008327       0.010067      -0.010066       0.000011      -0.042727      -0.023382       0.007933       0.015448             17.171091      20.278712      14.401911       0.320367      20.278440      -0.320265      10.956121          -0.000000
          352              C       7.872284      21.628284      20.634000       0.091373      46.748580 0.43250310E+03  0.10098089E+05                                11.408988                            6.944739      -0.158504       1.951177                    0.999134      26.879464      75.607731       0.627339       0.418171      -1.069072      -0.009253      -0.009264      -0.000003       0.013094       0.019709      -0.002215       0.002215       0.000011       0.025308      -0.024227       0.008736       0.015491             18.660344      21.873162      12.840415       3.036426      21.872859      -3.036308      12.235011           0.000000
          353              C       6.878000      11.973773       1.782227       0.579967      25.818642 0.25592881E+03  0.53323545E+04                                 8.163920                            5.684341      -0.025766       2.046246                    0.999582      22.551114      63.407953       0.620918       0.473448      -1.018615      -0.000006       0.042237      -0.042177       0.059690       0.002789       0.002792       0.103101      -0.051993       0.052022      -0.085768      -0.034767       0.120535             11.461879       9.232458      -0.033718      -0.034018      12.576795      -7.785040      12.576385          -0.000085
          354              C       6.878000      10.912635       2.843365      -0.017269      41.859424 0.43987605E+03  0.10278933E+05                                10.516383                            6.933377       0.008679       2.006927                    0.999295      27.133649      75.516860       0.639584       0.409818      -1.078116       0.000000      -0.031800       0.031855       0.045011       0.003348       0.003346      -0.007338       0.007316      -0.007356      -0.011175       0.004896       0.006279             15.962937      10.686559      -0.099919      -0.100188      18.601514     -12.960565      18.600738          -0.000035
          355              C       6.878000       8.939474       4.816526       0.079136      42.023713 0.41389847E+03  0.95683890E+04                                10.715321                            6.825823      -0.158714       1.959288                    0.999301      26.575284      74.645322       0.627644       0.422131      -1.065405       0.000003       0.003841      -0.003844       0.005433      -0.010078      -0.010076      -0.008443      -0.021358       0.021341      -0.023425       0.007864       0.015561             17.183428      10.962835      -0.321431      -0.319754      20.294511     -14.414123      20.292938          -0.000004
          356              C       6.878000       7.872284       5.883716       0.091498      46.764412 0.43256391E+03  0.10100139E+05                                11.412513                            6.945687      -0.159199       1.950937                    0.999134      26.882050      75.624088       0.627217       0.418226      -1.069008      -0.000014      -0.009238       0.009264       0.013083       0.002248       0.002236      -0.019664       0.012736      -0.012721      -0.024216       0.008795       0.015420             18.670492      12.239519      -3.038915      -3.035907      21.887535     -12.850298      21.884423           0.000041
          357              C       6.878000      15.538227      25.729773       0.579925      25.816547 0.25591502E+03  0.53319763E+04                                 8.163364                            5.684140      -0.025705       2.046292                    0.999581      22.550335      63.404487       0.620939       0.473440      -1.018623      -0.000005      -0.042163       0.042228       0.059674      -0.002787      -0.002791       0.103085      -0.052142       0.052105      -0.085708      -0.034855       0.120563             11.460449       9.232051       0.033691       0.034067      12.574459      -7.783453      12.574838          -0.000085
          358              C       6.878000      16.599365      24.668635      -0.017021      41.847064 0.43975001E+03  0.10275222E+05                                10.514503                            6.932545       0.008751       2.007020                    0.999295      27.128706      75.499596       0.639602       0.409837      -1.078107       0.000002       0.031824      -0.031758       0.044959      -0.003349      -0.003348      -0.007155       0.007280      -0.007245      -0.010994       0.004731       0.006263             15.958595      10.684778       0.099757       0.100337      18.595164     -12.956022      18.595843          -0.000041
          359              C       6.878000      18.572526      22.695474       0.078865      42.022405 0.41393951E+03  0.95694096E+04                                10.714226                            6.825702      -0.158102       1.959444                    0.999301      26.576905      74.645939       0.627724       0.422074      -1.065460      -0.000004      -0.003848       0.003858       0.005449       0.010066       0.010067      -0.008603      -0.021391       0.021423      -0.023476       0.007740       0.015736             17.179131      10.961744       0.319790       0.321180      20.287173     -14.409111      20.288475          -0.000000
          360              C       6.878000      19.639716      21.628284       0.091772      46.744950 0.43242653E+03  0.10096059E+05                                11.409469                            6.944761      -0.159361       1.950969                    0.999133      26.876326      75.602998       0.627239       0.418248      -1.069002       0.000012       0.009235      -0.009215       0.013046      -0.002272      -0.002282      -0.019496       0.012847      -0.012842      -0.024095       0.008881       0.015214             18.662585      12.234583       3.034703       3.037015      21.875384     -12.844151      21.877789           0.000000
          361              C      20.634000      15.538227       1.782227       0.578692      25.847117 0.25621171E+03  0.53397113E+04                                 8.169926                            5.687365      -0.026716       2.045835                    0.999575      22.563996      63.452398       0.620773       0.473429      -1.018628       0.000354      -0.042369      -0.042315       0.059882       0.002895      -0.002687      -0.102419      -0.053175       0.053212      -0.084691      -0.035556       0.120247             11.473518       9.236182      -0.031737       0.036056      12.592391       7.797593      12.591980           0.000448
          362              C      20.634000      16.599365       2.843365      -0.016762      41.879046 0.43999736E+03  0.10283002E+05                                10.521374                            6.935315       0.007067       2.006333                    0.999297      27.137984      75.546078       0.639326       0.409934      -1.077985       0.000131       0.031732       0.031785       0.044914       0.003249      -0.003464       0.006990       0.006840      -0.006883      -0.010745       0.004691       0.006054             15.974212      10.691208      -0.100861       0.099364      18.616133      12.972512      18.615296           0.005788
          363              C      20.634000      18.572526       4.816526       0.078729      42.042588 0.41405202E+03  0.95728736E+04                                10.718313                            6.826824      -0.158674       1.959216                    0.999301      26.581924      74.668821       0.627632       0.422098      -1.065421       0.000001      -0.003889      -0.003892       0.005502      -0.010084       0.010089       0.008699      -0.021415       0.021400      -0.023535       0.007699       0.015836             17.191596      10.966038      -0.321475       0.319941      20.305155      14.422959      20.303594          -0.000421
          364              C      20.634000      19.639716       5.883716       0.091728      46.769392 0.43255400E+03  0.10100026E+05                                11.414165                            6.946044      -0.159839       1.950750                    0.999133      26.881655      75.627734       0.627130       0.418279      -1.068956       0.000013       0.009223       0.009249       0.013062       0.002275      -0.002266       0.019553       0.012838      -0.012821      -0.024146       0.008871       0.015275             18.676196      12.240847      -3.038965       3.036014      21.895421      12.856945      21.892319           0.000072
          365              C      20.634000      11.973773      25.729773       0.578648      25.845059 0.25619826E+03  0.53393422E+04                                 8.169377                            5.687167      -0.026656       2.045880                    0.999575      22.563247      63.449043       0.620794       0.473421      -1.018636       0.000353       0.042296       0.042367       0.059867      -0.002894       0.002686      -0.102402      -0.053324       0.053295      -0.084630      -0.035644       0.120274             11.472102       9.235783       0.031710      -0.036105      12.590074       7.796019      12.590450           0.000445
          366              C      20.634000      10.912635      24.668635      -0.016513      41.866729 0.43987145E+03  0.10279296E+05                                10.519506                            6.934486       0.007135       2.006425                    0.999297      27.133044      75.528851       0.639344       0.409953      -1.077975       0.000129      -0.031757      -0.031688       0.044863      -0.003249       0.003466       0.006805       0.006804      -0.006773      -0.010564       0.004525       0.006039             15.969896      10.689440       0.100694      -0.099518      18.609815      12.967996      18.610434           0.005773
          367              C      20.634000       8.939474      22.695474       0.078457      42.041348 0.41409374E+03  0.95739146E+04                                10.717230                            6.826710      -0.158059       1.959373                    0.999301      26.583571      74.669545       0.627711       0.422042      -1.065475       0.000008       0.003897       0.003907       0.005518       0.010073      -0.010080       0.008860      -0.021449       0.021482      -0.023586       0.007574       0.016012             17.187318      10.964970       0.319829      -0.321373      20.297831      14.417961      20.299153          -0.000417
          368              C      20.634000       7.872284      21.628284       0.092002      46.749941 0.43241667E+03  0.10095949E+05                                11.411126                            6.945121      -0.160001       1.950782                    0.999133      26.875932      75.606679       0.627152       0.418301      -1.068949      -0.000012      -0.009220      -0.009200       0.013025      -0.002299       0.002311       0.019383       0.012950      -0.012943      -0.024025       0.008958       0.015067             18.668299      12.235917       3.034748      -3.037129      21.883277      12.850808      21.885704           0.000031
          369              C       1.782227       6.878000      11.973773       0.579990      25.818068 0.25592262E+03  0.53322068E+04                                 8.163877                            5.684319      -0.025859       2.046223                    0.999582      22.550964      63.407956       0.620909       0.473456      -1.018608      -0.042259      -0.000000       0.042169       0.059699       0.002790       0.103099       0.002790       0.052009       0.052060      -0.085758      -0.034781       0.120540             11.461914      12.577074      -0.033914      -7.785216       9.232134      -0.033827      12.576532          -0.000085
          370              C       2.843365       6.878000      10.912635      -0.017262      41.859401 0.43987268E+03  0.10278841E+05                                10.516416                            6.933365       0.008683       2.006932                    0.999295      27.133525      75.516631       0.639582       0.409819      -1.078114       0.031786       0.000001      -0.031878       0.045017       0.003347      -0.007324       0.003346      -0.007299      -0.007346      -0.011158       0.004888       0.006270             15.963205      18.602034      -0.100191     -12.960901      10.686553      -0.099930      18.601030          -0.000034
          371              C       4.816526       6.878000       8.939474       0.079153      42.023060 0.41389044E+03  0.95681606E+04                                10.715235                            6.825770      -0.158725       1.959290                    0.999301      26.574993      74.644425       0.627645       0.422133      -1.065404      -0.003851      -0.000004       0.003835       0.005435      -0.010079      -0.008431      -0.010077       0.021373       0.021333      -0.023427       0.007875       0.015552             17.183398      20.294657      -0.321518     -14.414118      10.962776      -0.319683      20.292761          -0.000004
          372              C       5.883716       6.878000       7.872284       0.091487      46.764858 0.43256776E+03  0.10100252E+05                                11.412570                            6.945706      -0.159180       1.950940                    0.999134      26.882220      75.624668       0.627217       0.418225      -1.069009       0.009237       0.000013      -0.009267       0.013085       0.002246      -0.019667       0.002233      -0.012713      -0.012720      -0.024212       0.008783       0.015429             18.670712      21.887968      -3.039051     -12.850419      12.239634      -3.035914      21.884535           0.000041
          373              C      25.729773       6.878000      15.538227       0.579965      25.816796 0.25591429E+03  0.53319783E+04                                 8.163539                            5.684198      -0.025822       2.046251                    0.999581      22.550487      63.405832       0.620922       0.473451      -1.018613       0.042165      -0.000001      -0.042249       0.059690      -0.002789       0.103089      -0.002789       0.052112       0.052071      -0.085722      -0.034834       0.120557             11.461057      12.575350       0.033851      -7.784270       9.231888       0.033900      12.575933          -0.000085
          374              C      24.668635       6.878000      16.599365      -0.017113      41.851920 0.43979674E+03  0.10276605E+05                                10.515276                            6.932863       0.008727       2.006988                    0.999295      27.130545      75.506208       0.639593       0.409831      -1.078109      -0.031849      -0.000002       0.031770       0.044986      -0.003346      -0.007214      -0.003348      -0.007292      -0.007234      -0.011049       0.004788       0.006261             15.960601      18.597618       0.099932     -12.958189      10.685471       0.100179      18.598713          -0.000036
          375              C      22.695474       6.878000      18.572526       0.078988      42.022212 0.41391534E+03  0.95687787E+04                                10.714558                            6.825695      -0.158350       1.959386                    0.999301      26.575973      74.644763       0.627693       0.422098      -1.065437       0.003853       0.000005      -0.003847       0.005445       0.010071      -0.008529       0.010073       0.021383       0.021408      -0.023457       0.007798       0.015659             17.180783      20.288994       0.319212     -14.411081      10.962097       0.321865      20.291258          -0.000002
          376              C      21.628284       6.878000      19.639716       0.091659      46.752882 0.43248322E+03  0.10097743E+05                                11.410708                            6.945142      -0.159294       1.950955                    0.999134      26.878702      75.611759       0.627230       0.418239      -1.069004      -0.009255      -0.000021       0.009219       0.013063      -0.002253      -0.019565      -0.002271      -0.012782      -0.012804      -0.024141       0.008838       0.015303             18.665926      21.878279       3.034274     -12.846678      12.236689       3.038843      21.882811           0.000020
          377              C       1.782227      20.634000      15.538227       0.579948      25.815982 0.25590889E+03  0.53318306E+04                                 8.163324                            5.684120      -0.025799       2.046269                    0.999581      22.550188      63.404514       0.620930       0.473448      -1.018616      -0.042185       0.000000      -0.042220       0.059683      -0.002789      -0.103083       0.002788       0.052158       0.052144      -0.085698      -0.034870       0.120568             11.460490      12.574746       0.033886       7.783635       9.231731      -0.033879      12.574994          -0.000085
          378              C       2.843365      20.634000      16.599365      -0.017014      41.847071 0.43974690E+03  0.10275139E+05                                10.514545                            6.932538       0.008753       2.007025                    0.999295      27.128589      75.499423       0.639600       0.409839      -1.078104       0.031810       0.000001       0.031781       0.044966      -0.003347       0.007141       0.003348      -0.007263      -0.007235      -0.010977       0.004723       0.006254             15.958878      18.595701       0.100028      12.956372      10.684780      -0.100080      18.596153          -0.000040
          379              C       4.816526      20.634000      18.572526       0.078882      42.021755 0.41393148E+03  0.95691808E+04                                10.714139                            6.825649      -0.158113       1.959446                    0.999301      26.576613      74.645029       0.627724       0.422076      -1.065458      -0.003859      -0.000002      -0.003850       0.005451       0.010068       0.008592      -0.010068       0.021407       0.021415      -0.023478       0.007750       0.015728             17.179103      20.287323       0.319877      14.409111      10.961681      -0.321108      20.288305          -0.000001
          380              C       5.883716      20.634000      19.639716       0.091761      46.745395 0.43243039E+03  0.10096172E+05                                11.409525                            6.944780      -0.159343       1.950972                    0.999133      26.876496      75.603568       0.627240       0.418246      -1.069003       0.009234       0.000013       0.009218       0.013048      -0.002270       0.019498       0.002279      -0.012824      -0.012841      -0.024091       0.008869       0.015222             18.662804      21.875816       3.034837      12.844275      12.234694      -3.037021      21.877902          -0.000000
          381              C      25.729773      20.634000      11.973773       0.580007      25.818906 0.25592824E+03  0.53323609E+04                                 8.164100                            5.684402      -0.025883       2.046205                    0.999582      22.551274      63.409341       0.620901       0.473459      -1.018605       0.042238       0.000000       0.042198       0.059706       0.002791      -0.103105      -0.002790       0.051963       0.051987      -0.085782      -0.034746       0.120528             11.462493      12.577694      -0.033877       7.785862       9.232300       0.033851      12.577487          -0.000085
          382              C      24.668635      20.634000      10.912635      -0.017362      41.864313 0.43992320E+03  0.10280328E+05                                10.517163                            6.933701       0.008654       2.006895                    0.999295      27.135502      75.523546       0.639575       0.409812      -1.078118      -0.031825      -0.000000      -0.031868       0.045038       0.003346       0.007398      -0.003346      -0.007328      -0.007345      -0.011231       0.004954       0.006277             15.964952      18.603980      -0.100097      12.962738      10.687261       0.100027      18.603616          -0.000031
          383              C      22.695474      20.634000       8.939474       0.079260      42.023507 0.41387410E+03  0.95677518E+04                                10.715650                            6.825813      -0.158964       1.959229                    0.999301      26.574345      74.644102       0.627614       0.422155      -1.065383       0.003845       0.000002       0.003833       0.005430      -0.010082       0.008369       0.010082       0.021349       0.021326      -0.023406       0.007923       0.015483             17.185081      20.296345      -0.320858      14.416101      10.963170       0.320433      20.295727          -0.000006
          384              C      21.628284      20.634000       7.872284       0.091384      46.772361 0.43262075E+03  0.10101827E+05                                11.413750                            6.946066      -0.159135       1.950922                    0.999134      26.884432      75.632834       0.627208       0.418217      -1.069011      -0.009258      -0.000005      -0.009268       0.013100       0.002230       0.019734      -0.002225      -0.012671      -0.012683      -0.024262       0.008753       0.015509             18.673833      21.890438      -3.038491      12.852828      12.241620       3.037726      21.889440           0.000062
          385              C      19.629537      20.634000      21.638463      -0.222771      43.868155 0.50243253E+03  0.12292329E+05                                11.010693                            7.568106      -0.101059       1.922442                    0.999416      31.737452      94.199563       0.585628       0.427492      -1.053366       0.003682      -0.000114      -0.003622       0.005166       0.014084      -0.024180       0.013971       0.029243       0.029831      -0.036997       0.003020       0.033977             15.791703      12.909216      -7.748560       0.358009      21.552681      -7.752629      12.913213          -0.000062
          386              C       7.882463       6.878000      21.638463      -0.222750      43.861695 0.50238476E+03  0.12290754E+05                                11.009231                            7.567568      -0.100744       1.922540                    0.999417      31.735838      94.190340       0.585675       0.427472      -1.053388      -0.003684       0.000069      -0.003658       0.005192       0.014058       0.024192      -0.013991       0.029346       0.029645      -0.037005       0.003006       0.033999             15.787835      12.907776      -7.746835      -0.357001      21.546091       7.748814      12.909639          -0.000006
          387              C       7.882463      20.634000       5.873537      -0.222788      43.879494 0.50251793E+03  0.12295168E+05                                11.013288                            7.569081      -0.101617       1.922267                    0.999415      31.740236      94.216379       0.585541       0.427529      -1.053323      -0.003585       0.000069       0.003645       0.005113      -0.013998      -0.024145      -0.014069       0.029448       0.029011      -0.036978       0.003054       0.033925             15.797959      12.916767       7.756235       0.359348      21.563054       7.753561      12.914057          -0.000136
          388              C      19.629537       6.878000       5.873537      -0.222809      43.885962 0.50256577E+03  0.12296746E+05                                11.014754                            7.569621      -0.101928       1.922169                    0.999414      31.741842      94.225588       0.585494       0.427550      -1.053301       0.003584      -0.000024       0.003609       0.005086      -0.014023       0.024133       0.014049       0.029345       0.029196      -0.036969       0.003067       0.033902             15.801837      12.918216       7.757972      -0.360360      21.569661      -7.757382      12.917634          -0.000190
          389              C      21.638463      19.629537      20.634000      -0.222594      43.862060 0.50232350E+03  0.12289059E+05                                11.010175                            7.567518      -0.101225       1.922477                    0.999415      31.732666      94.184645       0.585621       0.427518      -1.053344      -0.003595       0.003567       0.000048       0.005065      -0.024051       0.014127       0.014074      -0.000132      -0.058629      -0.037026       0.003203       0.033823             15.792289      12.909742       0.359516      -7.750797      12.911828      -7.752909      21.555297          -0.000072
          390              C      21.638463       7.882463       6.878000      -0.223068      43.897097 0.50274295E+03  0.12302147E+05                                11.016054                            7.570699      -0.101774       1.922089                    0.999416      31.749565      94.252128       0.585483       0.427521      -1.053321      -0.003705      -0.003677      -0.000048       0.005220       0.024306      -0.013962       0.013909      -0.000133      -0.058770      -0.036921       0.002820       0.034102             15.802256      12.918407      -0.358419       7.755650      12.920495      -7.757764      21.567868          -0.000205
          391              C       5.873537       7.882463      20.634000      -0.222571      43.855541 0.50227520E+03  0.12287465E+05                                11.008697                            7.566976      -0.100923       1.922572                    0.999416      31.731023      94.175260       0.585668       0.427498      -1.053367       0.003596      -0.003604       0.000004       0.005091      -0.024062      -0.014102      -0.014096       0.000012      -0.058692      -0.037035       0.003191       0.033844             15.788365      12.908240       0.358491       7.749019      12.908218       7.749064      21.548638           0.000000
          392              C       5.873537      19.629537       6.878000      -0.223044      43.890482 0.50269352E+03  0.12300515E+05                                11.014555                            7.570145      -0.101474       1.922184                    0.999417      31.747887      94.242530       0.585531       0.427500      -1.053343       0.003705       0.003714      -0.000004       0.005246       0.024317       0.013937      -0.013931       0.000012      -0.058833      -0.036931       0.002809       0.034123             15.798298      12.916878      -0.357399      -7.753856      12.916854       7.753899      21.561163          -0.000134
          393              C      20.634000      21.638463      19.629537      -0.222966      43.877988 0.50257871E+03  0.12296825E+05                                11.012001                            7.569061      -0.101026       1.922354                    0.999418      31.743747      94.222403       0.585607       0.427475      -1.053374       0.000060      -0.003740       0.003697       0.005260       0.013988       0.013925      -0.024303      -0.029348       0.029678      -0.036960       0.002847       0.034113             15.792597      21.552298      -7.749220      -7.751134      12.911812       0.356525      12.913681          -0.000059
          394              C       6.878000      21.638463       7.882463      -0.222813      43.881892 0.50254543E+03  0.12296047E+05                                11.013731                            7.569312      -0.101684       1.922233                    0.999415      31.741444      94.221711       0.585527       0.427532      -1.053319       0.000077      -0.003599      -0.003641       0.005120      -0.013993       0.014069       0.024155      -0.029422       0.029015      -0.036975       0.003046       0.033929             15.798835      21.564472       7.756769      -7.754036      12.917365      -0.359389      12.914669          -0.000123
          395              C      20.634000       5.873537       7.882463      -0.223004      43.895825 0.50271219E+03  0.12301252E+05                                11.016071                            7.570580      -0.101897       1.922081                    0.999415      31.748146      94.248507       0.585472       0.427534      -1.053309      -0.000077       0.003642      -0.003684       0.005181      -0.013927      -0.014003      -0.024256      -0.029450       0.029042      -0.036933       0.002894       0.034039             15.802747      21.569305       7.758643       7.755894      12.920825       0.358876      12.918111          -0.000187
          396              C       6.878000       5.873537      19.629537      -0.222775      43.864113 0.50241251E+03  0.12291641E+05                                11.009678                            7.567801      -0.100812       1.922506                    0.999417      31.737055      94.195727       0.585661       0.427475      -1.053383      -0.000061       0.003697       0.003654       0.005199       0.014053      -0.013991       0.024202      -0.029320       0.029649      -0.037002       0.002999       0.034003             15.788717      21.547516      -7.747373       7.749289      12.908381      -0.357040      12.910254           0.000007
          397              C       7.882463       6.878000       5.873537      -0.222788      43.879500 0.50251798E+03  0.12295170E+05                                11.013291                            7.569083      -0.101616       1.922267                    0.999415      31.740233      94.216384       0.585540       0.427530      -1.053323      -0.003585      -0.000069       0.003645       0.005113       0.013998      -0.024145       0.014069       0.029448       0.029011      -0.036978       0.003054       0.033925             15.797965      12.916770      -7.756238       0.359349      21.563062      -7.753565      12.914061          -0.000136
          398              C      19.629537      20.634000       5.873537      -0.222809      43.885958 0.50256571E+03  0.12296744E+05                                11.014753                            7.569620      -0.101929       1.922169                    0.999414      31.741844      94.225587       0.585494       0.427550      -1.053301       0.003584       0.000024       0.003609       0.005086       0.014023       0.024133      -0.014049       0.029345       0.029196      -0.036969       0.003067       0.033902             15.801835      12.918214      -7.757971      -0.360359      21.569658       7.757380      12.917632          -0.000191
          399              C      19.629537       6.878000      21.638463      -0.222771      43.868161 0.50243260E+03  0.12292332E+05                                11.010695                            7.568107      -0.101058       1.922442                    0.999416      31.737450      94.199567       0.585628       0.427492      -1.053366       0.003682       0.000114      -0.003622       0.005166      -0.014084      -0.024180      -0.013971       0.029243       0.029831      -0.036997       0.003020       0.033977             15.791707      12.909218       7.748562       0.358009      21.552686       7.752632      12.913216          -0.000061
          400              C       7.882463      20.634000      21.638463      -0.222750      43.861690 0.50238472E+03  0.12290752E+05                                11.009228                            7.567566      -0.100746       1.922540                    0.999417      31.735842      94.190338       0.585675       0.427472      -1.053388      -0.003684      -0.000069      -0.003658       0.005192      -0.014058       0.024192       0.013991       0.029346       0.029645      -0.037005       0.003006       0.033999             15.787830      12.907772       7.746832      -0.357001      21.546084      -7.748810      12.909635          -0.000007
          401              C       5.873537       7.882463       6.878000      -0.223045      43.890513 0.50269386E+03  0.12300527E+05                                11.014563                            7.570150      -0.101473       1.922184                    0.999417      31.747895      94.242602       0.585530       0.427501      -1.053343       0.003705      -0.003714      -0.000004       0.005246      -0.024317       0.013937       0.013931       0.000012      -0.058833      -0.036931       0.002809       0.034123             15.798312      12.916888       0.357398      -7.753863      12.916866      -7.753908      21.561182          -0.000133
          402              C       5.873537      19.629537      20.634000      -0.222571      43.855508 0.50227484E+03  0.12287453E+05                                11.008688                            7.566971      -0.100924       1.922572                    0.999416      31.731015      94.175186       0.585668       0.427498      -1.053367       0.003596       0.003604       0.000004       0.005091       0.024062      -0.014102       0.014096       0.000012      -0.058692      -0.037035       0.003191       0.033844             15.788350      12.908229      -0.358492       7.749012      12.908204      -7.749054      21.548616          -0.000000
          403              C      21.638463      19.629537       6.878000      -0.223068      43.897067 0.50274263E+03  0.12302136E+05                                11.016045                            7.570694      -0.101775       1.922089                    0.999416      31.749557      94.252057       0.585483       0.427521      -1.053321      -0.003705       0.003677      -0.000048       0.005220      -0.024306      -0.013962      -0.013909      -0.000132      -0.058771      -0.036922       0.002820       0.034101             15.802242      12.918396       0.358420       7.755643      12.920482       7.757755      21.567848          -0.000206
          404              C      21.638463       7.882463      20.634000      -0.222594      43.862092 0.50232386E+03  0.12289071E+05                                11.010183                            7.567523      -0.101224       1.922478                    0.999415      31.732675      94.184719       0.585620       0.427518      -1.053344      -0.003595      -0.003567       0.000048       0.005065       0.024051       0.014127      -0.014074      -0.000133      -0.058629      -0.037025       0.003202       0.033823             15.792303      12.909752      -0.359515      -7.750804      12.911840       7.752918      21.555317          -0.000072
          405              C       6.878000       5.873537       7.882463      -0.222813      43.881920 0.50254574E+03  0.12296058E+05                                11.013739                            7.569316      -0.101683       1.922233                    0.999415      31.741451      94.221776       0.585527       0.427532      -1.053318       0.000077       0.003598      -0.003641       0.005120       0.013993       0.014069      -0.024155      -0.029422       0.029015      -0.036975       0.003046       0.033929             15.798849      21.564491      -7.756778      -7.754042      12.917377       0.359388      12.914678          -0.000122
          406              C      20.634000       5.873537      19.629537      -0.222966      43.878016 0.50257903E+03  0.12296836E+05                                11.012009                            7.569065      -0.101025       1.922354                    0.999418      31.743754      94.222469       0.585606       0.427476      -1.053374       0.000060       0.003740       0.003698       0.005260      -0.013988       0.013925       0.024303      -0.029348       0.029677      -0.036960       0.002846       0.034113             15.792610      21.552316       7.749227      -7.751140      12.911823      -0.356524      12.913690          -0.000058
          407              C       6.878000      21.638463      19.629537      -0.222775      43.864084 0.50241219E+03  0.12291630E+05                                11.009669                            7.567797      -0.100813       1.922506                    0.999417      31.737048      94.195659       0.585662       0.427474      -1.053383      -0.000061      -0.003697       0.003654       0.005198      -0.014054      -0.013991      -0.024202      -0.029320       0.029649      -0.037002       0.002999       0.034003             15.788704      21.547497       7.747365       7.749283      12.908369       0.357042      12.910245           0.000006
          408              C      20.634000      21.638463       7.882463      -0.223004      43.895799 0.50271189E+03  0.12301241E+05                                11.016064                            7.570576      -0.101898       1.922081                    0.999415      31.748139      94.248446       0.585472       0.427533      -1.053309      -0.000077      -0.003642      -0.003684       0.005181       0.013927      -0.014003       0.024256      -0.029450       0.029043      -0.036933       0.002894       0.034039             15.802736      21.569288      -7.758636       7.755889      12.920815      -0.358878      12.918103          -0.000188
          409              C      13.756000      26.331735      24.686518       0.094236      29.037462 0.31471207E+03  0.68164762E+04                                 8.220625                            5.894596       0.240246       2.095981                    0.999705      25.475588      70.020471       0.683020       0.414024      -1.067023       0.000041       0.040776      -0.019868       0.045359      -0.000010       0.000006       0.006204       0.019393      -0.079626      -0.027770       0.004802       0.022968             10.957067       4.640343      -0.000009      -0.000010       9.436963       1.093099      18.793895           0.000047
          410              C      13.756000      26.353745      26.092381      -0.183901      38.296730 0.42865381E+03  0.10015033E+05                                 9.886187                            6.880874       0.203856       2.033503                    0.999755      29.375557      83.448016       0.632920       0.414202      -1.068504       0.000050       0.014736      -0.006112       0.015953      -0.000016       0.000002      -0.030822      -0.028546      -0.040427      -0.031550      -0.007535       0.039085             14.023673       5.358737      -0.000010      -0.000009      10.051837       2.369381      26.660445          -0.000202
          411              C      13.756000       1.180265      24.686518       0.094236      29.037473 0.31471222E+03  0.68164803E+04                                 8.220627                            5.894597       0.240244       2.095981                    0.999705      25.475595      70.020492       0.683020       0.414024      -1.067023       0.000041      -0.040776      -0.019868       0.045359       0.000010       0.000006      -0.006204       0.019393      -0.079626      -0.027770       0.004802       0.022968             10.957069       4.640344       0.000009      -0.000010       9.436965      -1.093100      18.793898           0.000047
          412              C      13.756000       1.158255      26.092381      -0.183902      38.296753 0.42865410E+03  0.10015041E+05                                 9.886190                            6.880877       0.203855       2.033503                    0.999755      29.375565      83.448034       0.632920       0.414202      -1.068504       0.000050      -0.014736      -0.006112       0.015953       0.000016       0.000002       0.030822      -0.028546      -0.040427      -0.031550      -0.007535       0.039085             14.023679       5.358739       0.000010      -0.000009      10.051839      -2.369388      26.660458          -0.000201
          413              C      13.756000      26.331735       2.825482       0.095495      28.974897 0.31400856E+03  0.67969104E+04                                 8.207776                            5.887460       0.243921       2.097691                    0.999708      25.439965      69.882696       0.683582       0.413948      -1.067154       0.000041       0.040956       0.019925       0.045546      -0.000010      -0.000006      -0.006252       0.020039      -0.080731      -0.028148       0.004673       0.023475             10.937099       4.634858      -0.000009       0.000012       9.423039      -1.095213      18.753399          -0.000685
          414              C      13.756000      26.353745       1.419619      -0.183702      38.255756 0.42820724E+03  0.10001430E+05                                 9.877988                            6.876614       0.205100       2.034139                    0.999755      29.356714      83.365975       0.633244       0.414120      -1.068617       0.000050       0.014644       0.006108       0.015867      -0.000016      -0.000002       0.030746      -0.028324      -0.039952      -0.031415      -0.007504       0.038918             14.010214       5.355028      -0.000010       0.000011      10.044343      -2.369260      26.631271           0.000479
          415              C      13.756000       1.180265       2.825482       0.095495      28.974904 0.31400865E+03  0.67969126E+04                                 8.207776                            5.887461       0.243921       2.097691                    0.999708      25.439970      69.882709       0.683582       0.413948      -1.067154       0.000041      -0.040956       0.019925       0.045546       0.000010      -0.000006       0.006252       0.020039      -0.080730      -0.028148       0.004673       0.023475             10.937099       4.634859       0.000009       0.000012       9.423040       1.095216      18.753398          -0.000684
          416              C      13.756000       1.158255       1.419619      -0.183703      38.255782 0.42820758E+03  0.10001440E+05                                 9.877992                            6.876617       0.205099       2.034139                    0.999755      29.356724      83.365999       0.633244       0.414120      -1.068617       0.000050      -0.014644       0.006108       0.015867       0.000016      -0.000002      -0.030746      -0.028325      -0.039952      -0.031415      -0.007504       0.038918             14.010221       5.355030       0.000010       0.000010      10.044346       2.369267      26.631286           0.000480
          417              C      24.686518      13.756000      26.331735       0.095085      28.998870 0.31426347E+03  0.68040534E+04                                 8.213209                            5.890371       0.241707       2.096853                    0.999705      25.451440      69.930803       0.683297       0.414021      -1.067068      -0.019890       0.000000       0.040855       0.045439       0.000000       0.006192      -0.000000      -0.050170       0.010257      -0.028014       0.004639       0.023376             10.945758      18.771096       0.000000       1.094435       4.637177       0.000000       9.429000          -0.000596
          418              C      26.092381      13.756000      26.353745      -0.183809      38.270697 0.42837406E+03  0.10006478E+05                                 9.880888                            6.878129       0.204982       2.034000                    0.999755      29.363810      83.395725       0.633139       0.414141      -1.068584      -0.006149       0.000000       0.014634       0.015873      -0.000000      -0.030713      -0.000000      -0.005811       0.062650      -0.031392      -0.007536       0.038928             14.014993      26.641818       0.000000       2.369654       5.356358       0.000000      10.046802           0.000701
          419              C      24.686518      13.756000       1.180265       0.095210      28.991307 0.31418418E+03  0.68018351E+04                                 8.211668                            5.889580       0.242007       2.097020                    0.999705      25.447138      69.913972       0.683359       0.414015      -1.067084      -0.019885       0.000000      -0.040840       0.045424       0.000000      -0.006169       0.000000      -0.050231       0.010208      -0.028028       0.004613       0.023414             10.943223      18.765781       0.000000      -1.094758       4.636445       0.000000       9.427441          -0.000596
          420              C      26.092381      13.756000       1.158255      -0.183719      38.261037 0.42827605E+03  0.10003494E+05                                 9.879008                            6.877228       0.205316       2.034157                    0.999755      29.359526      83.377348       0.633204       0.414128      -1.068606      -0.006159       0.000000      -0.014606       0.015851      -0.000000       0.030690       0.000000      -0.005892       0.062640      -0.031402      -0.007494       0.038896             14.011551      26.633996       0.000000      -2.369742       5.355444       0.000000      10.045212           0.000701
          421              C       2.825482      13.756000      26.331735       0.095022      29.003134 0.31432983E+03  0.68059075E+04                                 8.213335                            5.890613       0.242088       2.096787                    0.999707      25.458581      69.954516       0.683343       0.413968      -1.067094       0.019899       0.000000       0.040964       0.045542      -0.000000      -0.006306      -0.000000      -0.050192       0.010645      -0.028126       0.004804       0.023322             10.945420      18.769885      -0.000000      -1.094499       4.637311       0.000000       9.429063           0.000659
          422              C       1.419619      13.756000      26.353745      -0.183780      38.273862 0.42839448E+03  0.10007186E+05                                 9.881651                            6.878476       0.204485       2.033849                    0.999755      29.365004      83.403151       0.633091       0.414163      -1.068558       0.006102       0.000000       0.014762       0.015974       0.000000       0.030856      -0.000000      -0.005938       0.062717      -0.031567      -0.007484       0.039051             14.016246      26.644475      -0.000000      -2.367943       5.356652       0.000000      10.047611          -0.000424
          423              C       2.825482      13.756000       1.180265       0.095149      28.995549 0.31425028E+03  0.68036820E+04                                 8.211790                            5.889820       0.242386       2.096954                    0.999707      25.454263      69.937630       0.683405       0.413961      -1.067109       0.019894       0.000000      -0.040950       0.045527      -0.000000       0.006283       0.000000      -0.050253       0.010595      -0.028139       0.004778       0.023361             10.942880      18.764562      -0.000000       1.094824       4.636577      -0.000000       9.427500           0.000659
          424              C       1.419619      13.756000       1.158255      -0.183690      38.264193 0.42829639E+03  0.10004200E+05                                 9.879768                            6.877574       0.204820       2.034005                    0.999755      29.360716      83.384750       0.633156       0.414150      -1.068580       0.006111       0.000000      -0.014734       0.015951       0.000000      -0.030833       0.000000      -0.006019       0.062706      -0.031577      -0.007441       0.039018             14.012800      26.636645      -0.000000       2.368034       5.355737      -0.000000      10.046019          -0.000423
          425              C      26.331735      24.686518      13.756000       0.095148      28.996598 0.31425603E+03  0.68038553E+04                                 8.212062                            5.889906       0.242322       2.096932                    0.999707      25.454572      69.939332       0.683393       0.413966      -1.067104       0.040949      -0.019898      -0.000099       0.045527       0.006285       0.000024      -0.000013       0.030410       0.070125      -0.028140       0.004765       0.023375             10.943366       9.427763       1.094767       0.000008      18.765625       0.000059       4.636710           0.000579
          426              C      26.353745      26.092381      13.756000      -0.183733      38.269213 0.42834690E+03  0.10005745E+05                                 9.880751                            6.878047       0.204675       2.033931                    0.999755      29.362970      83.394587       0.633121       0.414158      -1.068567       0.014739      -0.006121      -0.000118       0.015960      -0.030827       0.000036      -0.000003       0.034384      -0.022345      -0.031573      -0.007448       0.039021             14.014459      10.046986       2.368221       0.000005      26.640180       0.000048       5.356212          -0.000053
          427              C       1.180265      24.686518      13.756000       0.095097      28.999647 0.31428802E+03  0.68047503E+04                                 8.212683                            5.890225       0.242202       2.096865                    0.999707      25.456307      69.946115       0.683368       0.413968      -1.067097      -0.040954      -0.019899      -0.000099       0.045533      -0.006294      -0.000024      -0.000013       0.030407       0.070078      -0.028135       0.004775       0.023359             10.944387       9.428393      -1.094630      -0.000008      18.767764       0.000059       4.637005           0.000578
          428              C       1.158255      26.092381      13.756000      -0.183769      38.273108 0.42838644E+03  0.10006949E+05                                 9.881509                            6.878411       0.204540       2.033868                    0.999755      29.364694      83.401979       0.633094       0.414163      -1.068559      -0.014750      -0.006118      -0.000118       0.015969       0.030836      -0.000036      -0.000003       0.034370      -0.022396      -0.031569      -0.007465       0.039034             14.015847      10.047628      -2.368183      -0.000005      26.643332       0.000049       5.356580          -0.000055
          429              C      26.331735       2.825482      13.756000       0.095148      28.996603 0.31425606E+03  0.68038566E+04                                 8.212063                            5.889906       0.242321       2.096931                    0.999707      25.454579      69.939367       0.683392       0.413966      -1.067104       0.040949       0.019897      -0.000099       0.045527      -0.006285       0.000024       0.000013       0.030410       0.070125      -0.028140       0.004766       0.023375             10.943367       9.427767      -1.094768       0.000008      18.765622      -0.000059       4.636711           0.000579
          430              C      26.353745       1.419619      13.756000      -0.183735      38.269312 0.42834811E+03  0.10005781E+05                                 9.880768                            6.878056       0.204676       2.033931                    0.999755      29.363010      83.394734       0.633120       0.414158      -1.068567       0.014738       0.006122      -0.000118       0.015959       0.030827       0.000036       0.000003       0.034383      -0.022345      -0.031573      -0.007448       0.039021             14.014488      10.047003      -2.368227       0.000005      26.640240      -0.000048       5.356220          -0.000053
          431              C       1.180265       2.825482      13.756000       0.095098      28.999652 0.31428806E+03  0.68047517E+04                                 8.212683                            5.890225       0.242201       2.096864                    0.999707      25.456315      69.946152       0.683368       0.413968      -1.067097      -0.040954       0.019899      -0.000099       0.045533       0.006294      -0.000024       0.000013       0.030408       0.070078      -0.028135       0.004776       0.023359             10.944387       9.428397       1.094632      -0.000008      18.767759      -0.000059       4.637005           0.000579
          432              C       1.158255       1.419619      13.756000      -0.183771      38.273207 0.42838764E+03  0.10006984E+05                                 9.881526                            6.878420       0.204541       2.033868                    0.999755      29.364734      83.402127       0.633094       0.414163      -1.068559      -0.014749       0.006118      -0.000118       0.015968      -0.030837      -0.000036       0.000003       0.034369      -0.022396      -0.031569      -0.007465       0.039034             14.015875      10.047645       2.368190      -0.000005      26.643392      -0.000049       5.356589          -0.000054
          433              C      12.575735       0.000000      16.581482       0.094213      29.039417 0.31473043E+03  0.68170011E+04                                 8.221058                            5.894793       0.240142       2.095933                    0.999705      25.476632      70.024919       0.683002       0.414028      -1.067016       0.040782      -0.000000       0.019874       0.045367       0.000000      -0.006211       0.000000      -0.019400      -0.079606      -0.027766       0.004799       0.022968             10.957874       9.437429      -0.000000      -1.093159       4.640575       0.000000      18.795617           0.000046
          434              C      12.597745       0.000000      15.175619      -0.183933      38.300080 0.42868746E+03  0.10016060E+05                                 9.886844                            6.881183       0.203755       2.033453                    0.999755      29.377046      83.454450       0.632897       0.414206      -1.068497       0.014747      -0.000000       0.006108       0.015962       0.000000       0.030828      -0.000000       0.028554      -0.040392      -0.031547      -0.007545       0.039092             14.025000      10.052424      -0.000000      -2.369464       5.359096       0.000000      26.663479          -0.000206
          435              C      14.936265       0.000000      16.581482       0.094263      29.036389 0.31469870E+03  0.68161130E+04                                 8.220441                            5.894477       0.240261       2.095999                    0.999705      25.474909      70.018178       0.683026       0.414025      -1.067022      -0.040776      -0.000000       0.019872       0.045361      -0.000000       0.006202       0.000000      -0.019421      -0.079633      -0.027772       0.004789       0.022983             10.956858       9.436803       0.000000       1.093293       4.640283       0.000000      18.793488           0.000047
          436              C      14.914255       0.000000      15.175619      -0.183897      38.296191 0.42864800E+03  0.10014858E+05                                 9.886087                            6.880820       0.203889       2.033516                    0.999755      29.375324      83.447064       0.632923       0.414201      -1.068505      -0.014735      -0.000000       0.006112       0.015953      -0.000000      -0.030819      -0.000000       0.028535      -0.040439      -0.031551      -0.007528       0.039079             14.023614      10.051783       0.000000       2.369500       5.358729       0.000000      26.660331          -0.000204
          437              C      12.575735       0.000000      10.930518       0.095472      28.976858 0.31402703E+03  0.67974377E+04                                 8.208209                            5.887658       0.243815       2.097642                    0.999708      25.441016      69.887168       0.683563       0.413951      -1.067148       0.040962      -0.000000      -0.019931       0.045554       0.000000       0.006259      -0.000000      -0.020046      -0.080713      -0.028145       0.004670       0.023475             10.937906       9.423506      -0.000000       1.095273       4.635092      -0.000000      18.755121          -0.000686
          438              C      12.597745       0.000000      12.336381      -0.183734      38.259082 0.42824058E+03  0.10002447E+05                                 9.878641                            6.876921       0.204999       2.034090                    0.999755      29.358189      83.372349       0.633222       0.414125      -1.068609       0.014655      -0.000000      -0.006104       0.015876       0.000000      -0.030753       0.000000       0.028332      -0.039916      -0.031412      -0.007513       0.038925             14.011535      10.044925      -0.000000       2.369340       5.355385      -0.000000      26.634295           0.000476
          439              C      14.936265       0.000000      10.930518       0.095522      28.973804 0.31399496E+03  0.67965410E+04                                 8.207587                            5.887338       0.243936       2.097710                    0.999708      25.439278      69.880376       0.683588       0.413949      -1.067154      -0.040956      -0.000000      -0.019929       0.045548      -0.000000      -0.006250      -0.000000      -0.020068      -0.080740      -0.028150       0.004660       0.023491             10.936883       9.422875      -0.000000      -1.095410       4.634796      -0.000000      18.752978          -0.000685
          440              C      14.914255       0.000000      12.336381      -0.183698      38.255192 0.42820109E+03  0.10001246E+05                                 9.877884                            6.876558       0.205134       2.034153                    0.999755      29.356466      83.364967       0.633248       0.414120      -1.068618      -0.014644      -0.000000      -0.006108       0.015867      -0.000000       0.030744       0.000000       0.028313      -0.039963      -0.031416      -0.007496       0.038912             14.010150      10.044285       0.000000      -2.369379       5.355018      -0.000000      26.631148           0.000478
          441              C       0.000000      10.930518      14.936265       0.095058      29.001689 0.31431054E+03  0.68053746E+04                                 8.213078                            5.890440       0.242135       2.096822                    0.999707      25.457519      69.950647       0.683353       0.413969      -1.067095      -0.000041      -0.019898      -0.040958       0.045536      -0.000006      -0.000010      -0.006300       0.050223       0.010602      -0.028132       0.004787       0.023344             10.944976       4.637182       0.000013      -0.000009      18.768986      -1.094474       9.428761          -0.000596
          442              C       0.000000      12.336381      14.914255      -0.183788      38.275203 0.42840778E+03  0.10007598E+05                                 9.881914                            6.878606       0.204459       2.033831                    0.999755      29.365632      83.405977       0.633080       0.414166      -1.068554      -0.000050      -0.006116      -0.014756       0.015973      -0.000002      -0.000016       0.030842       0.005966       0.062757      -0.031567      -0.007476       0.039043             14.016510       5.356761       0.000011      -0.000010      26.644844      -2.368094      10.047926           0.000051
          443              C       0.000000      10.930518      12.575735       0.095184      28.994103 0.31423098E+03  0.68031490E+04                                 8.211533                            5.889647       0.242433       2.096989                    0.999707      25.453201      69.933761       0.683415       0.413962      -1.067110      -0.000041      -0.019894       0.040944       0.045521      -0.000006       0.000010       0.006277       0.050284       0.010552      -0.028145       0.004762       0.023383             10.942436       4.636448       0.000013       0.000009      18.763661       1.094800       9.427197          -0.000596
          444              C       0.000000      12.336381      12.597745      -0.183698      38.265528 0.42830964E+03  0.10004610E+05                                 9.880029                            6.877703       0.204794       2.033988                    0.999755      29.361343      83.387562       0.633146       0.414152      -1.068576      -0.000050      -0.006125       0.014728       0.015951      -0.000002       0.000016      -0.030820       0.006048       0.062746      -0.031577      -0.007434       0.039011             14.013060       5.355844       0.000011       0.000010      26.637005       2.368185      10.046332           0.000051
          445              C       0.000000      16.581482      14.936265       0.095059      29.001685 0.31431048E+03  0.68053736E+04                                 8.213081                            5.890442       0.242133       2.096822                    0.999707      25.457513      69.950658       0.683352       0.413969      -1.067094      -0.000041       0.019898      -0.040958       0.045535       0.000006      -0.000010       0.006300       0.050223       0.010601      -0.028132       0.004787       0.023345             10.944980       4.637183      -0.000013      -0.000009      18.768992       1.094472       9.428764          -0.000596
          446              C       0.000000      15.175619      14.914255      -0.183790      38.275327 0.42840933E+03  0.10007643E+05                                 9.881935                            6.878619       0.204461       2.033831                    0.999755      29.365681      83.406155       0.633080       0.414166      -1.068554      -0.000050       0.006116      -0.014756       0.015973       0.000002      -0.000016      -0.030842       0.005966       0.062757      -0.031567      -0.007476       0.039043             14.016547       5.356772      -0.000011      -0.000010      26.644923       2.368103      10.047945           0.000051
          447              C       0.000000      16.581482      12.575735       0.095185      28.994099 0.31423092E+03  0.68031479E+04                                 8.211535                            5.889649       0.242431       2.096988                    0.999707      25.453195      69.933770       0.683414       0.413963      -1.067110      -0.000041       0.019894       0.040943       0.045521       0.000006       0.000010      -0.006277       0.050284       0.010551      -0.028145       0.004762       0.023383             10.942439       4.636450      -0.000013       0.000009      18.763666      -1.094798       9.427200          -0.000596
          448              C       0.000000      15.175619      12.597745      -0.183701      38.265653 0.42831121E+03  0.10004656E+05                                 9.880051                            6.877716       0.204796       2.033988                    0.999755      29.361392      83.387743       0.633145       0.414153      -1.068576      -0.000050       0.006125       0.014727       0.015950       0.000002       0.000016       0.030820       0.006048       0.062747      -0.031577      -0.007434       0.039011             14.013098       5.355856      -0.000011       0.000010      26.637085      -2.368193      10.046351           0.000051
          449              C      10.930518      12.575735       0.000000       0.094996      29.005145 0.31435157E+03  0.68065031E+04                                 8.213724                            5.890805       0.242134       2.096778                    0.999708      25.459647      69.958330       0.683333       0.413966      -1.067094      -0.019893       0.040977       0.000099       0.045550       0.006322       0.000013      -0.000024      -0.030482       0.069850      -0.028142       0.004859       0.023283             10.946233      18.771758       1.095057      -0.000059       9.429387      -0.000008       4.637556          -0.000614
          450              C      12.336381      12.597745       0.000000      -0.183819      38.278292 0.42843268E+03  0.10008361E+05                                 9.882635                            6.878889       0.204218       2.033760                    0.999755      29.366225      83.409404       0.633054       0.414176      -1.068544      -0.006072       0.014757       0.000118       0.015958      -0.030865       0.000003      -0.000036      -0.034268      -0.022537      -0.031546      -0.007512       0.039058             14.018346      26.649367       2.368658      -0.000049      10.048512      -0.000005       5.357160           0.000146
          451              C      10.930518      14.936265       0.000000       0.094996      29.005137 0.31435147E+03  0.68065004E+04                                 8.213723                            5.890805       0.242135       2.096778                    0.999708      25.459642      69.958313       0.683334       0.413966      -1.067094      -0.019893      -0.040977       0.000099       0.045550      -0.006322       0.000013       0.000024      -0.030482       0.069850      -0.028142       0.004859       0.023284             10.946232      18.771755      -1.095055      -0.000059       9.429385       0.000008       4.637555          -0.000615
          452              C      12.336381      14.914255       0.000000      -0.183819      38.278266 0.42843236E+03  0.10008352E+05                                 9.882629                            6.878886       0.204219       2.033761                    0.999755      29.366217      83.409375       0.633054       0.414176      -1.068544      -0.006072      -0.014757       0.000118       0.015958       0.030865       0.000003       0.000036      -0.034268      -0.022537      -0.031546      -0.007512       0.039058             14.018337      26.649346      -2.368652      -0.000049      10.048508       0.000005       5.357156           0.000145
          453              C      16.581482      12.575735       0.000000       0.094677      29.012791 0.31441632E+03  0.68082348E+04                                 8.215981                            5.891789       0.241897       2.096827                    0.999705      25.458221      69.955410       0.683213       0.414019      -1.067063       0.019955       0.040753       0.000098       0.045376      -0.006154      -0.000013      -0.000024      -0.029827       0.069429      -0.027705       0.004562       0.023143             10.950413      18.781247      -1.093510       0.000057       9.431775      -0.000008       4.638217          -0.000129
          454              C      15.175619      12.597745       0.000000      -0.183939      38.290225 0.42859582E+03  0.10013181E+05                                 9.884656                            6.880133       0.204240       2.033639                    0.999755      29.373009      83.434412       0.633002       0.414168      -1.068543       0.006119       0.014652       0.000117       0.015879       0.030723      -0.000003      -0.000036      -0.034340      -0.022745      -0.031404      -0.007582       0.038986             14.021238      26.655033      -2.370851       0.000047      10.050558      -0.000005       5.358122           0.000204
          455              C      16.581482      14.936265       0.000000       0.094677      29.012781 0.31441619E+03  0.68082314E+04                                 8.215980                            5.891787       0.241898       2.096827                    0.999705      25.458215      69.955389       0.683213       0.414019      -1.067063       0.019955      -0.040753       0.000098       0.045376       0.006154      -0.000013       0.000024      -0.029827       0.069429      -0.027705       0.004562       0.023143             10.950410      18.781243       1.093509       0.000057       9.431773       0.000008       4.638216          -0.000129
          456              C      15.175619      14.914255       0.000000      -0.183938      38.290201 0.42859552E+03  0.10013173E+05                                 9.884651                            6.880130       0.204241       2.033640                    0.999755      29.373001      83.434384       0.633002       0.414168      -1.068543       0.006119      -0.014652       0.000117       0.015879      -0.030723      -0.000003       0.000036      -0.034340      -0.022745      -0.031404      -0.007582       0.038986             14.021229      26.655014       2.370846       0.000047      10.050555       0.000005       5.358119           0.000203
          457              N      13.756000       0.000000      24.078502      -0.215766      38.887275 0.49691926E+03  0.11865802E+05                                 9.696085                            7.266462       0.019673       2.038966                    0.998268      27.421080      74.947390       0.643729       0.398466      -1.095369       0.000034      -0.000000       0.159172       0.159172       0.000000       0.000004       0.000000      -0.008196      -0.289229      -0.096410       0.044107       0.052303             12.920697       5.602428      -0.000000      -0.000010      12.479087      -0.000001      20.680574          -0.000132
          458              N      13.756000       0.000000       3.433498      -0.218402      38.957606 0.49816299E+03  0.11902512E+05                                 9.707582                            7.276726       0.018157       2.038052                    0.998250      27.451174      75.042985       0.643142       0.398595      -1.095320       0.000035      -0.000000      -0.159621       0.159621      -0.000000      -0.000004      -0.000000      -0.007871      -0.290748      -0.096916       0.044522       0.052394             12.934360       5.610965      -0.000000       0.000012      12.494360       0.000002      20.697754           0.001644
          459              N      24.078502      13.756000       0.000000      -0.215950      38.879718 0.49692775E+03  0.11865458E+05                                 9.694703                            7.267108       0.019571       2.039003                    0.998261      27.416233      74.920095       0.643656       0.398530      -1.095381       0.159075       0.000000       0.000009       0.159075      -0.000000      -0.000008       0.000000      -0.140848       0.156998      -0.096590       0.044258       0.052333             12.916263      20.666381       0.000000      -0.000876       5.603132       0.000000      12.479277           0.003681
          460              N       3.433498      13.756000       0.000000      -0.219411      39.007045 0.49882152E+03  0.11922692E+05                                 9.715866                            7.281325       0.019049       2.037994                    0.998260      27.473266      75.127868       0.642939       0.398572      -1.095289      -0.160179       0.000000       0.000009       0.160179      -0.000000       0.000008       0.000000      -0.141984       0.157357      -0.097218       0.044766       0.052452             12.948330      20.727102      -0.000000       0.000883       5.614712       0.000000      12.503175           0.000481
          461              N       0.000000      24.078502      13.756000      -0.219373      39.005316 0.49879488E+03  0.11921882E+05                                 9.715592                            7.281132       0.019044       2.038007                    0.998260      27.472366      75.124575       0.642948       0.398572      -1.095290      -0.000004       0.160172      -0.000084       0.160172       0.000003       0.000000      -0.000009       0.149695       0.134361      -0.097241       0.044787       0.052454             12.947885      12.502895       0.000361      -0.000000      20.726161       0.000083       5.614599           0.000807
          462              N       0.000000       3.433498      13.756000      -0.219374      39.005393 0.49879605E+03  0.11921917E+05                                 9.715601                            7.281138       0.019048       2.038007                    0.998260      27.472405      75.124692       0.642948       0.398572      -1.095290      -0.000004      -0.160173      -0.000084       0.160173      -0.000003       0.000000       0.000009       0.149694       0.134362      -0.097241       0.044787       0.052454             12.947896      12.502911      -0.000361      -0.000000      20.726173      -0.000083       5.614603           0.000808
          463              N      13.756000       0.000000      17.189498      -0.215748      38.886788 0.49690967E+03  0.11865522E+05                                 9.696040                            7.266410       0.019646       2.038965                    0.998268      27.420762      74.946481       0.643729       0.398468      -1.095367       0.000003      -0.000000      -0.159169       0.159169      -0.000000       0.000003       0.000000       0.008186      -0.289246      -0.096415       0.044115       0.052301             12.920725      12.479091      -0.000000       0.000357       5.602436       0.000000      20.680647          -0.000132
          464              N      13.756000       0.000000      10.322502      -0.218385      38.957256 0.49815544E+03  0.11902292E+05                                 9.707557                            7.276687       0.018134       2.038051                    0.998250      27.450920      75.042290       0.643142       0.398597      -1.095318       0.000004      -0.000000       0.159619       0.159619      -0.000000      -0.000003      -0.000000       0.007860      -0.290766      -0.096922       0.044531       0.052391             12.934419      12.494386      -0.000000      -0.000361       5.610985      -0.000000      20.697885           0.001642
          465              N       0.000000      10.322502      13.756000      -0.219384      39.005609 0.49880066E+03  0.11922050E+05                                 9.715614                            7.281160       0.019066       2.038009                    0.998260      27.472564      75.125109       0.642949       0.398571      -1.095292      -0.000035       0.160175      -0.000009       0.160175      -0.000004       0.000000       0.000008       0.142022       0.157363      -0.097238       0.044784       0.052454             12.947848       5.614598       0.000014       0.000000      20.726080       0.000883      12.502867          -0.000832
          466              N       0.000000      17.189498      13.756000      -0.219384      39.005649 0.49880124E+03  0.11922068E+05                                 9.715623                            7.281165       0.019065       2.038009                    0.998260      27.472578      75.125178       0.642949       0.398571      -1.095291      -0.000035      -0.160175      -0.000009       0.160175       0.000004      -0.000000      -0.000008       0.142022       0.157364      -0.097239       0.044784       0.052455             12.947861       5.614602      -0.000014       0.000000      20.726105      -0.000883      12.502876          -0.000833
          467              N      10.322502      13.756000       0.000000      -0.219568      39.015445 0.49893120E+03  0.11926040E+05                                 9.717348                            7.282151       0.018974       2.037918                    0.998260      27.476789      75.141266       0.642896       0.398575      -1.095280       0.160215       0.000000       0.000084       0.160215      -0.000000       0.000009      -0.000000      -0.149607       0.134111      -0.097155       0.044704       0.052452             12.951111      20.733129       0.000001      -0.000083      12.504675      -0.000000       5.615528          -0.000711
          468              N      17.189498      13.756000       0.000000      -0.214322      38.820390 0.49599122E+03  0.11837671E+05                                 9.685215                            7.260046       0.017940       2.038932                    0.998251      27.390669      74.836360       0.643988       0.398507      -1.095382      -0.158488       0.000000       0.000083       0.158488       0.000000      -0.000009      -0.000000      -0.148371       0.131704      -0.096136       0.043901       0.052235             12.902824      20.644174      -0.000001       0.000078      12.467192       0.000000       5.597107           0.003679
          469              O      15.140129      26.129247      21.758140      -0.521289      37.942573 0.54071615E+03  0.13040141E+05                                 9.097524                            7.224535       0.212818       2.109787                    0.998593      27.696013      73.338982       0.701635       0.361978      -1.134638      -0.001869       0.008585      -0.023639       0.025219       0.030386      -0.039885       0.041214       0.005910      -0.055553      -0.077249       0.036858       0.040391             11.723644      11.819897      -5.610708      -3.931605      11.696335       3.743669      11.654699           0.000260
          470              O      12.371871       1.382753      21.758140      -0.521309      37.944162 0.54074694E+03  0.13041083E+05                                 9.097795                            7.224769       0.212793       2.109766                    0.998593      27.696657      73.341513       0.701619       0.361980      -1.134634       0.001921      -0.008585      -0.023651       0.025234       0.030412       0.039903      -0.041221       0.005878      -0.055547      -0.077278       0.036871       0.040407             11.723928      11.820213      -5.610727       3.931724      11.696414      -3.743719      11.655155           0.000259
          471              O      12.371871      26.129247       5.753860      -0.530034      38.289587 0.54656103E+03  0.13217912E+05                                 9.158081                            7.267689       0.207242       2.105909                    0.998639      27.822681      73.801583       0.698870       0.362398      -1.134194      -0.001147       0.005630       0.023952       0.024631      -0.032440      -0.038014      -0.039451       0.005894      -0.052837      -0.075551       0.034009       0.041542             11.813359      11.916253       5.666094      -3.963995      11.791720      -3.775073      11.732105           0.057336
          472              O      15.140129       1.382753       5.753860      -0.530013      38.287983 0.54652964E+03  0.13216949E+05                                 9.157811                            7.267453       0.207272       2.105930                    0.998639      27.822023      73.799009       0.698886       0.362395      -1.134198       0.001202      -0.005629       0.023941       0.024623      -0.032415       0.037994       0.039441       0.005924      -0.052834      -0.075516       0.033997       0.041519             11.813082      11.915945       5.666087       3.963881      11.791654       3.775029      11.731649           0.057383
          473              O      21.758140      15.140129      26.129247      -0.528482      38.221917 0.54545122E+03  0.13183995E+05                                 9.144728                            7.258457       0.210779       2.107405                    0.998620      27.801858      73.719693       0.699602       0.362213      -1.134371      -0.023990      -0.000177       0.007024       0.024997      -0.039141       0.040518       0.032316      -0.029762       0.017893      -0.077086       0.035464       0.041622             11.793177      11.712286      -3.954254       3.765470      11.895664      -5.654948      11.771579           0.042955
          474              O      21.758140      12.371871       1.382753      -0.528468      38.222596 0.54545031E+03  0.13183977E+05                                 9.144922                            7.258481       0.210675       2.107382                    0.998619      27.801618      73.719255       0.699596       0.362216      -1.134368      -0.023980       0.000172      -0.006897       0.024953       0.039114      -0.040482       0.032253      -0.029766       0.018050      -0.077013       0.035449       0.041564             11.793978      11.712290       3.954729      -3.765960      11.897171      -5.655981      11.772472           0.043033
          475              O       5.753860      12.371871      26.129247      -0.527497      38.180041 0.54473286E+03  0.13162130E+05                                 9.138672                            7.254039       0.209026       2.107100                    0.998629      27.784472      73.657991       0.699771       0.362249      -1.134357       0.023474      -0.000156       0.006665       0.024402      -0.039062      -0.040461      -0.031981      -0.030172       0.018235      -0.076873       0.035439       0.041434             11.783723      11.709082      -3.953667      -3.765059      11.883036       5.646405      11.759053          -0.053577
          476              O       5.753860      15.140129       1.382753      -0.527482      38.180763 0.54473265E+03  0.13162134E+05                                 9.138873                            7.254068       0.208924       2.107078                    0.998628      27.784246      73.657610       0.699765       0.362252      -1.134354       0.023466       0.000162      -0.006538       0.024360       0.039035       0.040424      -0.031917      -0.030177       0.018392      -0.076799       0.035424       0.041375             11.784533      11.709098       3.954146       3.765553      11.884551       5.647441      11.759949          -0.053669
          477              O      26.129247      21.758140      15.140129      -0.527517      38.183029 0.54477774E+03  0.13163515E+05                                 9.139248                            7.254401       0.208933       2.107064                    0.998628      27.785174      73.661244       0.699743       0.362256      -1.134349       0.006572      -0.023488       0.000098       0.024390       0.040440       0.031964      -0.039062       0.024288       0.036040      -0.076852       0.035435       0.041417             11.784955      11.760346       3.765588      -5.647566      11.709477      -3.954252      11.885042          -0.053593
          478              O       1.382753      21.758140      12.371871      -0.527477      38.179319 0.54470897E+03  0.13161403E+05                                 9.138597                            7.253872       0.209031       2.107120                    0.998628      27.783793      73.655670       0.699781       0.362248      -1.134358      -0.006623      -0.023464      -0.000228       0.024382      -0.040434       0.031927       0.039026       0.024220       0.036185      -0.076803       0.035414       0.041389             11.784093      11.759953      -3.765333      -5.647199      11.708482       3.953872      11.883843          -0.053650
          479              O      26.129247       5.753860      12.371871      -0.527473      38.179649 0.54470980E+03  0.13161431E+05                                 9.138682                            7.253888       0.208992       2.107110                    0.998627      27.783735      73.655610       0.699778       0.362249      -1.134357       0.006571       0.023460      -0.000231       0.024364      -0.040419      -0.031901      -0.039015       0.024253       0.036157      -0.076774       0.035408       0.041366             11.784443      11.760335      -3.765552       5.647639      11.708508      -3.954083      11.884485          -0.053687
          480              O       1.382753       5.753860      15.140129      -0.527525      38.182824 0.54477906E+03  0.13163551E+05                                 9.139181                            7.254397       0.208973       2.107072                    0.998629      27.785300      73.661511       0.699745       0.362254      -1.134351      -0.006623       0.023491       0.000096       0.024407       0.040455      -0.031990       0.039073       0.024255       0.036068      -0.076882       0.035441       0.041441             11.784631      11.759991       3.765376       5.647142      11.709473       3.954050      11.884429          -0.053556
          481              O      12.373247       1.384129      19.509860      -0.521321      37.944687 0.54075493E+03  0.13041322E+05                                 9.097872                            7.224814       0.212814       2.109770                    0.998593      27.696827      73.342055       0.701618       0.361980      -1.134635       0.008615      -0.001890       0.023654       0.025245       0.030412      -0.041227       0.039900      -0.005922      -0.055537      -0.077280       0.036865       0.040415             11.724063      11.696596      -5.610831      -3.743719      11.820348       3.931747      11.655245          -0.000254
          482              O      15.138753      26.127871      19.509860      -0.521314      37.944892 0.54075384E+03  0.13041293E+05                                 9.097938                            7.224818       0.212772       2.109761                    0.998593      27.696715      73.341817       0.701616       0.361981      -1.134634      -0.008566       0.001889       0.023650       0.025225       0.030386       0.041213      -0.039891      -0.005891      -0.055576      -0.077253       0.036862       0.040391             11.724378      11.696943      -5.611246       3.743924      11.820949      -3.931942      11.655243          -0.000254
          483              O      12.373247      26.127871       8.002140      -0.530044      38.290125 0.54656923E+03  0.13218158E+05                                 9.158162                            7.267736       0.207267       2.105914                    0.998639      27.822852      73.802137       0.698869       0.362397      -1.134195       0.005661      -0.001179      -0.023957       0.024645      -0.032439       0.039455       0.038011      -0.005937      -0.052829      -0.075551       0.034007       0.041544             11.813500      11.791909       5.666202       3.775075      11.916391       3.964020      11.732200           0.057336
          484              O      15.138753       1.384129       8.002140      -0.530037      38.290335 0.54656795E+03  0.13218123E+05                                 9.158230                            7.267740       0.207229       2.105906                    0.998639      27.822734      73.801883       0.698867       0.362398      -1.134194      -0.005609       0.001182      -0.023954       0.024630      -0.032413      -0.039439      -0.037998      -0.005907      -0.052860      -0.075519       0.033998       0.041520             11.813826      11.792269       5.666631      -3.775286      11.917010      -3.964221      11.732198           0.057382
          485              O       1.384129       8.002140      15.138753      -0.527507      38.180890 0.54474752E+03  0.13162582E+05                                 9.138830                            7.254154       0.209027       2.107098                    0.998629      27.784724      73.659111       0.699763       0.362251      -1.134355       0.000132      -0.023481      -0.006658       0.024407      -0.039067      -0.031991      -0.040458       0.030168       0.018274      -0.076880       0.035437       0.041443             11.784029      11.883559      -3.953792       5.646699      11.709034      -3.765163      11.759494           0.051886
          486              O      26.127871       8.002140      12.373247      -0.527473      38.180080 0.54471725E+03  0.13161665E+05                                 9.138771                            7.253955       0.208952       2.107096                    0.998627      27.783872      73.656266       0.699772       0.362251      -1.134355      -0.000191      -0.023461       0.006531       0.024354       0.039020      -0.031902       0.040413       0.030189       0.018386      -0.076774       0.035411       0.041363             11.784575      11.884782       3.954159       5.647736      11.708603       3.765615      11.760340           0.052014
          487              O      26.127871      19.509860      15.138753      -0.527486      38.179367 0.54471762E+03  0.13161665E+05                                 9.138571                            7.253928       0.209059       2.107120                    0.998628      27.784095      73.656644       0.699778       0.362248      -1.134358      -0.000186       0.023470      -0.006658       0.024396      -0.039048       0.031966       0.040450       0.030184       0.018229      -0.076848       0.035426       0.041422             11.783767      11.883268      -3.953680      -5.646700      11.708589       3.765120      11.759444           0.051922
          488              O       1.384129      19.509860      12.373247      -0.527491      38.181629 0.54474755E+03  0.13162594E+05                                 9.139033                            7.254185       0.208929       2.107077                    0.998628      27.784499      73.658738       0.699756       0.362254      -1.134351       0.000138       0.023473       0.006531       0.024365       0.039039       0.031927      -0.040421       0.030173       0.018431      -0.076806       0.035421       0.041384             11.784843      11.885079       3.954273      -5.647739      11.709053      -3.765659      11.760397           0.051976
          489              O       8.002140      12.373247      26.127871      -0.527447      38.178954 0.54471046E+03  0.13161459E+05                                 9.138563                            7.253932       0.208945       2.107089                    0.998628      27.783765      73.655847       0.699770       0.362253      -1.134353      -0.023443       0.006599      -0.000088       0.024354       0.040451       0.039070      -0.031988      -0.024234       0.036014      -0.076872       0.035445       0.041427             11.783766      11.709461       3.765393       3.954055      11.758652       5.646347      11.883186           0.051904
          490              O       8.002140      15.138753       1.384129      -0.527401      38.175510 0.54464145E+03  0.13159343E+05                                 9.137988                            7.253413       0.209003       2.107136                    0.998627      27.782292      73.650109       0.699805       0.362247      -1.134361      -0.023416      -0.006599       0.000221       0.024329      -0.040430      -0.039023      -0.031925      -0.024199       0.036131      -0.076793       0.035418       0.041375             11.783239      11.708480      -3.765353      -3.953881      11.758626       5.646410      11.882612           0.051997
          491              O      19.509860      12.373247       1.384129      -0.523658      38.054150 0.54254884E+03  0.13096011E+05                                 9.117323                            7.238055       0.210870       2.108507                    0.998608      27.733600      73.482238       0.700761       0.362106      -1.134485       0.024350       0.007613      -0.000802       0.025525      -0.039966       0.038574       0.030615      -0.024266       0.036133      -0.075478       0.035302       0.040176             11.754213      11.678742      -3.755158       3.943438      11.730061      -5.631216      11.853837           0.011479
          492              O      19.509860      15.138753      26.127871      -0.523711      38.057849 0.54262200E+03  0.13098250E+05                                 9.117937                            7.238601       0.210814       2.108459                    0.998609      27.735180      73.488341       0.700724       0.362112      -1.134478       0.024377      -0.007615       0.000934       0.025556       0.039989      -0.038623       0.030681      -0.024300       0.036017      -0.075559       0.035332       0.040227             11.754797      11.679771       3.755219      -3.943632      11.730155      -5.631189      11.854465           0.011454
          493              O      12.371871       1.382753       5.753860      -0.530034      38.289592 0.54656109E+03  0.13217914E+05                                 9.158083                            7.267689       0.207243       2.105909                    0.998639      27.822682      73.801588       0.698870       0.362398      -1.134194      -0.001147      -0.005631       0.023952       0.024632       0.032440      -0.038014       0.039451       0.005894      -0.052837      -0.075551       0.034009       0.041542             11.813362      11.916256      -5.666097      -3.963996      11.791723       3.775074      11.732107           0.057336
          494              O      15.140129      26.129247       5.753860      -0.530013      38.287980 0.54652960E+03  0.13216947E+05                                 9.157810                            7.267452       0.207272       2.105930                    0.998639      27.822023      73.799006       0.698886       0.362395      -1.134198       0.001202       0.005629       0.023941       0.024623       0.032414       0.037994      -0.039440       0.005924      -0.052835      -0.075516       0.033997       0.041519             11.813080      11.915941      -5.666085       3.963880      11.791652      -3.775028      11.731647           0.057384
          495              O      15.140129       1.382753      21.758140      -0.521289      37.942578 0.54071621E+03  0.13040143E+05                                 9.097525                            7.224536       0.212819       2.109787                    0.998593      27.696015      73.338988       0.701635       0.361978      -1.134638      -0.001869      -0.008585      -0.023639       0.025219      -0.030386      -0.039885      -0.041214       0.005910      -0.055553      -0.077249       0.036858       0.040391             11.723646      11.819900       5.610710      -3.931606      11.696337      -3.743670      11.654701          -0.000249
          496              O      12.371871      26.129247      21.758140      -0.521309      37.944163 0.54074697E+03  0.13041084E+05                                 9.097795                            7.224769       0.212793       2.109766                    0.998593      27.696658      73.341516       0.701619       0.361980      -1.134634       0.001921       0.008585      -0.023651       0.025234      -0.030411       0.039903       0.041221       0.005878      -0.055548      -0.077278       0.036871       0.040407             11.723926      11.820211       5.610725       3.931723      11.696413       3.743718      11.655155          -0.000249
          497              O       5.753860      12.371871       1.382753      -0.527482      38.180767 0.54473271E+03  0.13162136E+05                                 9.138874                            7.254068       0.208924       2.107078                    0.998628      27.784249      73.657617       0.699765       0.362252      -1.134354       0.023466      -0.000161      -0.006538       0.024360      -0.039035       0.040424       0.031917      -0.030177       0.018392      -0.076799       0.035424       0.041375             11.784534      11.709098      -3.954146       3.765554      11.884552      -5.647442      11.759951          -0.053669
          498              O       5.753860      15.140129      26.129247      -0.527497      38.180036 0.54473279E+03  0.13162128E+05                                 9.138671                            7.254039       0.209026       2.107100                    0.998629      27.784470      73.657984       0.699771       0.362249      -1.134357       0.023474       0.000157       0.006665       0.024402       0.039062      -0.040461       0.031981      -0.030172       0.018235      -0.076873       0.035439       0.041433             11.783721      11.709081       3.953666      -3.765058      11.883034      -5.646403      11.759050          -0.053577
          499              O      21.758140      15.140129       1.382753      -0.528468      38.222592 0.54545025E+03  0.13183976E+05                                 9.144921                            7.258481       0.210676       2.107382                    0.998619      27.801616      73.719249       0.699596       0.362216      -1.134368      -0.023980      -0.000172      -0.006898       0.024953      -0.039114      -0.040482      -0.032253      -0.029766       0.018050      -0.077013       0.035449       0.041564             11.793976      11.712289      -3.954729      -3.765959      11.897170       5.655980      11.772469           0.043033
          500              O      21.758140      12.371871      26.129247      -0.528482      38.221916 0.54545119E+03  0.13183994E+05                                 9.144727                            7.258457       0.210779       2.107405                    0.998620      27.801859      73.719692       0.699602       0.362213      -1.134371      -0.023990       0.000177       0.007024       0.024998       0.039141       0.040518      -0.032316      -0.029762       0.017894      -0.077086       0.035464       0.041622             11.793176      11.712285       3.954254       3.765470      11.895664       5.654948      11.771580           0.042955
          501              O       1.382753       5.753860      12.371871      -0.527479      38.179383 0.54471008E+03  0.13161436E+05                                 9.138606                            7.253878       0.209032       2.107119                    0.998628      27.783828      73.655776       0.699781       0.362248      -1.134358      -0.006622       0.023464      -0.000229       0.024381       0.040434       0.031927      -0.039026       0.024220       0.036185      -0.076803       0.035414       0.041389             11.784106      11.759966       3.765337      -5.647207      11.708493      -3.953876      11.883857          -0.053650
          502              O      26.129247       5.753860      15.140129      -0.527519      38.183092 0.54477882E+03  0.13163548E+05                                 9.139257                            7.254407       0.208933       2.107063                    0.998628      27.785208      73.661347       0.699743       0.362255      -1.134349       0.006572       0.023487       0.000098       0.024390      -0.040440       0.031965       0.039062       0.024288       0.036040      -0.076852       0.035435       0.041418             11.784968      11.760359      -3.765591      -5.647574      11.709487       3.954256      11.885056          -0.053593
          503              O       1.382753      21.758140      15.140129      -0.527523      38.182764 0.54477802E+03  0.13163520E+05                                 9.139173                            7.254391       0.208973       2.107072                    0.998629      27.785266      73.661410       0.699745       0.362254      -1.134351      -0.006623      -0.023491       0.000096       0.024407      -0.040455      -0.031990      -0.039073       0.024255       0.036068      -0.076882       0.035441       0.041441             11.784619      11.759979      -3.765373       5.647135      11.709462      -3.954046      11.884416          -0.053556
          504              O      26.129247      21.758140      12.371871      -0.527471      38.179582 0.54470866E+03  0.13161397E+05                                 9.138673                            7.253881       0.208991       2.107111                    0.998627      27.783700      73.655502       0.699778       0.362250      -1.134357       0.006572      -0.023461      -0.000230       0.024365       0.040419      -0.031901       0.039015       0.024253       0.036157      -0.076774       0.035408       0.041365             11.784429      11.760321       3.765548       5.647631      11.708496       3.954078      11.884471          -0.053687
          505              O      15.138753      26.127871       8.002140      -0.530037      38.290331 0.54656788E+03  0.13218121E+05                                 9.158229                            7.267739       0.207230       2.105906                    0.998639      27.822732      73.801876       0.698867       0.362398      -1.134194      -0.005609      -0.001182      -0.023954       0.024630       0.032413      -0.039439       0.037997      -0.005907      -0.052860      -0.075518       0.033998       0.041520             11.813824      11.792266      -5.666630      -3.775286      11.917008       3.964221      11.732198           0.057382
          506              O      12.373247       1.384129       8.002140      -0.530044      38.290131 0.54656931E+03  0.13218160E+05                                 9.158162                            7.267736       0.207267       2.105913                    0.998639      27.822856      73.802146       0.698869       0.362397      -1.134195       0.005661       0.001179      -0.023957       0.024645       0.032439       0.039456      -0.038011      -0.005937      -0.052830      -0.075551       0.034007       0.041544             11.813501      11.791911      -5.666203       3.775076      11.916392      -3.964020      11.732200           0.057336
          507              O      15.138753       1.384129      19.509860      -0.521314      37.944894 0.54075385E+03  0.13041293E+05                                 9.097938                            7.224818       0.212772       2.109761                    0.998593      27.696717      73.341820       0.701616       0.361981      -1.134634      -0.008566      -0.001889       0.023650       0.025225      -0.030386       0.041213       0.039891      -0.005891      -0.055576      -0.077253       0.036862       0.040391             11.724378      11.696944       5.611247       3.743923      11.820949       3.931942      11.655243           0.000255
          508              O      12.373247      26.127871      19.509860      -0.521321      37.944683 0.54075488E+03  0.13041320E+05                                 9.097872                            7.224814       0.212815       2.109770                    0.998593      27.696825      73.342049       0.701618       0.361980      -1.134635       0.008615       0.001890       0.023654       0.025245      -0.030412      -0.041227      -0.039900      -0.005922      -0.055537      -0.077280       0.036865       0.040415             11.724062      11.696594       5.610829      -3.743719      11.820347      -3.931747      11.655244           0.000254
          509              O      26.127871      19.509860      12.373247      -0.527472      38.180092 0.54471744E+03  0.13161670E+05                                 9.138773                            7.253957       0.208956       2.107097                    0.998627      27.783871      73.656268       0.699772       0.362251      -1.134355      -0.000191       0.023461       0.006531       0.024354      -0.039020      -0.031902      -0.040413       0.030189       0.018386      -0.076774       0.035411       0.041363             11.784579      11.884786      -3.954160       5.647739      11.708606      -3.765615      11.760344           0.052013
          510              O       1.384129      19.509860      15.138753      -0.527506      38.180904 0.54474773E+03  0.13162589E+05                                 9.138832                            7.254156       0.209031       2.107099                    0.998629      27.784723      73.659114       0.699762       0.362251      -1.134355       0.000133       0.023481      -0.006658       0.024407       0.039067      -0.031991       0.040458       0.030168       0.018275      -0.076880       0.035437       0.041443             11.784033      11.883563       3.953793       5.646702      11.709037       3.765164      11.759498           0.051885
          511              O       1.384129       8.002140      12.373247      -0.527493      38.181615 0.54474735E+03  0.13162588E+05                                 9.139031                            7.254183       0.208925       2.107075                    0.998628      27.784500      73.658735       0.699756       0.362254      -1.134351       0.000137      -0.023472       0.006531       0.024364      -0.039039       0.031928       0.040421       0.030173       0.018431      -0.076806       0.035421       0.041384             11.784840      11.885076      -3.954272      -5.647737      11.709051       3.765658      11.760393           0.051976
          512              O      26.127871       8.002140      15.138753      -0.527488      38.179352 0.54471740E+03  0.13161658E+05                                 9.138569                            7.253926       0.209055       2.107118                    0.998628      27.784096      73.656639       0.699778       0.362248      -1.134358      -0.000186      -0.023469      -0.006658       0.024396       0.039048       0.031966      -0.040450       0.030184       0.018229      -0.076848       0.035426       0.041422             11.783763      11.883264       3.953679      -5.646697      11.708586      -3.765118      11.759439           0.051923
          513              O      19.509860      15.138753       1.384129      -0.523658      38.054145 0.54254878E+03  0.13096009E+05                                 9.117322                            7.238054       0.210870       2.108507                    0.998608      27.733599      73.482233       0.700761       0.362106      -1.134485       0.024350      -0.007613      -0.000802       0.025525       0.039966       0.038574      -0.030615      -0.024266       0.036133      -0.075477       0.035302       0.040176             11.754211      11.678741       3.755157       3.943437      11.730058       5.631214      11.853834           0.011479
          514              O      19.509860      12.373247      26.127871      -0.523711      38.057843 0.54262190E+03  0.13098247E+05                                 9.117936                            7.238600       0.210814       2.108459                    0.998609      27.735178      73.488332       0.700724       0.362112      -1.134478       0.024377       0.007615       0.000934       0.025556      -0.039989      -0.038623      -0.030681      -0.024300       0.036017      -0.075559       0.035332       0.040227             11.754796      11.679770      -3.755219      -3.943632      11.730154       5.631189      11.854465           0.011454
          515              O       8.002140      15.138753      26.127871      -0.527447      38.178953 0.54471047E+03  0.13161459E+05                                 9.138563                            7.253932       0.208945       2.107089                    0.998628      27.783765      73.655847       0.699770       0.362253      -1.134353      -0.023443      -0.006599      -0.000088       0.024354      -0.040451       0.039070       0.031988      -0.024234       0.036014      -0.076872       0.035445       0.041427             11.783765      11.709460      -3.765392       3.954054      11.758651      -5.646345      11.883184           0.051904
          516              O       8.002140      12.373247       1.384129      -0.527401      38.175511 0.54464146E+03  0.13159343E+05                                 9.137988                            7.253413       0.209003       2.107136                    0.998627      27.782292      73.650110       0.699805       0.362247      -1.134361      -0.023416       0.006599       0.000221       0.024329       0.040430      -0.039023       0.031925      -0.024199       0.036131      -0.076793       0.035418       0.041376             11.783241      11.708481       3.765354      -3.953881      11.758628      -5.646412      11.882615           0.051997

******************************************************
Auxiliary information for the entire system
The total spin magnetic moment of the unit cell is   3.017919
The total net atomic charge of the unit cell is   -0.000002
Accuracy of reproducing the electrostatic potential in the unit cell:
  The inner radius (bohr) =    5.0000
  The outer radius (bohr) =   12.0000
  Valid grid points have density less than (e/(bohr^3)) =    0.0001
  The number of valid grid points were=      2948986
  The rms potential error without charges in kcal/mol is=      4.27673
  The rms potential error with partial charges in kcal/mol is=      0.62969
  The RRMSE value at monopole order=      0.14724
  The rms potential error with partial charges and cloud penetration in kcal/mol is=      0.63529
  The RRMSE value at monopole order with cloud penetration is=      0.14854
  The rms potential error with partial charges and atomic dipoles in kcal/mol is=      0.22270
  The RRMSE value at dipole order=      0.05207
  The rms potential error with partial charges, atomic dipoles and cloud penetration in kcal/mol is=      0.21446
  The RRMSE value at dipole order with cloud penetration=      0.05015

******************************************************
The electron densities and ab initio electrostatic potential were computed in VASP using the PBE functional and
projector augmented wave method. See the main text of the journal article for a description of computational details.
The atomic charges, dipoles, and quadrupoles were computed with the DDEC6 method as described in
(a) T. A. Manz and N. Gabaldon Limas, RSC Adv. 6 (2016) 47771-47801 DOI: 10.1039/c6ra04656h
(b) N. Gabaldon Limas and T. A. Manz, RSC Adv. 8 (2018) 2678-2707 DOI: 10.1039/c7ra11829e.
For each atom in the material, the electron cloud parameters were fit to the spherically averaged atom-in-material
electron density using radial positions for which this density was between 10^-4 and 10^-2 electrons per cubic bohr.
The polarizabilities, dispersion coefficients, and quantum Drude oscillator (QDO) parameters were fit using the MCLF method.
The magnetic structure of the system was optimized in VASP from the default ferromagnetic initial guess using spin polarization.
The atomic spin moments (ASMs) were computed on this optimized magnetic structure using the DDEC6 partition as inputs
to the method of T. A. Manz and D. S. Sholl, J. Chem. Theory Comput. 7 (2011) 4146-4164 DOI: 10.1021/ct200539n.
The RMSE and RRMSE were computed using a uniform grid with Ewald summation.
