# Supplementary material for: A collection of forcefield precursors for metal–organic frameworks
Source: RSC Adv. 2019 Nov 13;9(63):36492–507. doi: 10.1039/c9ra07327b (PMC9075174; doi:10.1039/c9ra07327b)
Supplement: RA-009-C9RA07327B-s4365 [file RA-009-C9RA07327B-s4365.xyz]

  516
jmolscript: load "" {1 1 1} spacegroup "x,y,z" unitcell [{     27.560000     0.000000     0.000000 }, {      0.000000    27.560000     0.000000 }, {      0.000000     0.000000    27.560000 }]
Ni    13.780000    22.005006     0.000000     0.648529
Ni    13.780000     5.554994     0.000000     0.648481
Ni     0.000000    13.780000    22.005006     0.648521
Ni     0.000000    13.780000     5.554994     0.648511
Ni    22.005006     0.000000    13.780000     0.648540
Ni     5.554994     0.000000    13.780000     0.648582
Ni     8.225006     0.000000    13.780000     0.648506
Ni    19.334994     0.000000    13.780000     0.648551
Ni     0.000000    13.780000    19.334994     0.648526
Ni     0.000000    13.780000     8.225006     0.648522
Ni    13.780000     8.225006     0.000000     0.648486
Ni    13.780000    19.334994     0.000000     0.648450
H     16.806088    22.670856    24.495328     0.116534
H     18.418348    22.657076    22.861020     0.112292
H     10.753912     4.889144    24.495328     0.116533
H      9.141652     4.902924    22.861020     0.112292
H     10.753912    22.670856     3.064672     0.116534
H      9.141652    22.657076     4.698980     0.112292
H     16.806088     4.889144     3.064672     0.116534
H     18.418348     4.902924     4.698980     0.112292
H     24.495328    16.806088    22.670856     0.116533
H     22.861020    18.418348    22.657076     0.112291
H     24.495328    10.753912     4.889144     0.116533
H     22.861020     9.141652     4.902924     0.112291
H      3.064672    10.753912    22.670856     0.116533
H      4.698980     9.141652    22.657076     0.112291
H      3.064672    16.806088     4.889144     0.116533
H      4.698980    18.418348     4.902924     0.112291
H     22.670856    24.495328    16.806088     0.116533
H     22.657076    22.861020    18.418348     0.112291
H      4.889144    24.495328    10.753912     0.116534
H      4.902924    22.861020     9.141652     0.112292
H     22.670856     3.064672    10.753912     0.116533
H     22.657076     4.698980     9.141652     0.112291
H      4.889144     3.064672    16.806088     0.116533
H      4.902924     4.698980    18.418348     0.112292
H      8.890856     3.026088    16.844672     0.116533
H      8.877076     4.638348    18.478980     0.112291
H     18.669144    24.533912    16.844672     0.116534
H     18.682924    22.921652    18.478980     0.112292
H      8.890856    24.533912    10.715328     0.116533
H      8.877076    22.921652     9.081020     0.112291
H     18.669144     3.026088    10.715328     0.116534
H     18.682924     4.638348     9.081020     0.112292
H      3.026088    10.715328    18.669144     0.116534
H      4.638348     9.081020    18.682924     0.112291
H     24.533912    10.715328     8.890856     0.116533
H     22.921652     9.081020     8.877076     0.112292
H     24.533912    16.844672    18.669144     0.116534
H     22.921652    18.478980    18.682924     0.112292
H      3.026088    16.844672     8.890856     0.116533
H      4.638348    18.478980     8.877076     0.112292
H     10.715328     8.890856    24.533912     0.116534
H      9.081020     8.877076    22.921652     0.112291
H     10.715328    18.669144     3.026088     0.116533
H      9.081020    18.682924     4.638348     0.112291
H     16.844672     8.890856     3.026088     0.116533
H     18.478980     8.877076     4.638348     0.112291
H     16.844672    18.669144    24.533912     0.116533
H     18.478980    18.682924    22.921652     0.112291
H     10.753912     4.889144     3.064672     0.116533
H      9.141652     4.902924     4.698980     0.112291
H     16.806088    22.670856     3.064672     0.116533
H     18.418348    22.657076     4.698980     0.112291
H     16.806088     4.889144    24.495328     0.116533
H     18.418348     4.902924    22.861020     0.112291
H     10.753912    22.670856    24.495328     0.116533
H      9.141652    22.657076    22.861020     0.112291
H      3.064672    10.753912     4.889144     0.116533
H      4.698980     9.141652     4.902924     0.112292
H      3.064672    16.806088    22.670856     0.116534
H      4.698980    18.418348    22.657076     0.112292
H     24.495328    16.806088     4.889144     0.116533
H     22.861020    18.418348     4.902924     0.112292
H     24.495328    10.753912    22.670856     0.116534
H     22.861020     9.141652    22.657076     0.112292
H      4.889144     3.064672    10.753912     0.116533
H      4.902924     4.698980     9.141652     0.112292
H     22.670856     3.064672    16.806088     0.116534
H     22.657076     4.698980    18.418348     0.112292
H      4.889144    24.495328    16.806088     0.116534
H      4.902924    22.861020    18.418348     0.112292
H     22.670856    24.495328    10.753912     0.116534
H     22.657076    22.861020     9.141652     0.112292
H     18.669144    24.533912    10.715328     0.116533
H     18.682924    22.921652     9.081020     0.112291
H      8.890856     3.026088    10.715328     0.116533
H      8.877076     4.638348     9.081020     0.112291
H     18.669144     3.026088    16.844672     0.116533
H     18.682924     4.638348    18.478980     0.112291
H      8.890856    24.533912    16.844672     0.116533
H      8.877076    22.921652    18.478980     0.112291
H     24.533912    16.844672     8.890856     0.116533
H     22.921652    18.478980     8.877076     0.112291
H      3.026088    16.844672    18.669144     0.116533
H      4.638348    18.478980    18.682924     0.112291
H      3.026088    10.715328     8.890856     0.116533
H      4.638348     9.081020     8.877076     0.112291
H     24.533912    10.715328    18.669144     0.116533
H     22.921652     9.081020    18.682924     0.112291
H     16.844672    18.669144     3.026088     0.116533
H     18.478980    18.682924     4.638348     0.112292
H     16.844672     8.890856    24.533912     0.116534
H     18.478980     8.877076    22.921652     0.112292
H     10.715328    18.669144    24.533912     0.116533
H      9.081020    18.682924    22.921652     0.112292
H     10.715328     8.890856     3.026088     0.116533
H      9.081020     8.877076     4.638348     0.112292
H     20.670000    19.035692    22.304308     0.118104
H      6.890000     8.524308    22.304308     0.118103
H      6.890000    19.035692     5.255692     0.118104
H     20.670000     8.524308     5.255692     0.118104
H     22.304308    20.670000    19.035692     0.118104
H     22.304308     6.890000     8.524308     0.118104
H      5.255692     6.890000    19.035692     0.118104
H      5.255692    20.670000     8.524308     0.118104
H     19.035692    22.304308    20.670000     0.118104
H      8.524308    22.304308     6.890000     0.118104
H     19.035692     5.255692     6.890000     0.118104
H      8.524308     5.255692    20.670000     0.118104
H      6.890000     8.524308     5.255692     0.118104
H     20.670000    19.035692     5.255692     0.118104
H     20.670000     8.524308    22.304308     0.118104
H      6.890000    19.035692    22.304308     0.118104
H      5.255692     6.890000     8.524308     0.118104
H      5.255692    20.670000    19.035692     0.118104
H     22.304308    20.670000     8.524308     0.118104
H     22.304308     6.890000    19.035692     0.118104
H      8.524308     5.255692     6.890000     0.118103
H     19.035692     5.255692    20.670000     0.118104
H      8.524308    22.304308    20.670000     0.118104
H     19.035692    22.304308     6.890000     0.118104
H     13.780000    26.537524    25.534340     0.130387
H     13.780000    24.219728    25.608752     0.105093
H     13.780000     1.022476    25.534340     0.130387
H     13.780000     3.340272    25.608752     0.105093
H     13.780000    26.537524     2.025660     0.130387
H     13.780000    24.219728     1.951248     0.105093
H     13.780000     1.022476     2.025660     0.130387
H     13.780000     3.340272     1.951248     0.105093
H     25.534340    13.780000    26.537524     0.130386
H     25.608752    13.780000    24.219728     0.105093
H     25.534340    13.780000     1.022476     0.130386
H     25.608752    13.780000     3.340272     0.105093
H      2.025660    13.780000    26.537524     0.130386
H      1.951248    13.780000    24.219728     0.105092
H      2.025660    13.780000     1.022476     0.130386
H      1.951248    13.780000     3.340272     0.105093
H     26.537524    25.534340    13.780000     0.130386
H     24.219728    25.608752    13.780000     0.105092
H      1.022476    25.534340    13.780000     0.130388
H      3.340272    25.608752    13.780000     0.105094
H     26.537524     2.025660    13.780000     0.130386
H     24.219728     1.951248    13.780000     0.105092
H      1.022476     2.025660    13.780000     0.130388
H      3.340272     1.951248    13.780000     0.105094
H     12.757524     0.000000    15.805660     0.130386
H     10.439728     0.000000    15.731248     0.105091
H     14.802476     0.000000    15.805660     0.130386
H     17.120272     0.000000    15.731248     0.105093
H     12.757524     0.000000    11.754340     0.130386
H     10.439728     0.000000    11.828752     0.105091
H     14.802476     0.000000    11.754340     0.130386
H     17.120272     0.000000    11.828752     0.105093
H      0.000000    11.754340    14.802476     0.130386
H      0.000000    11.828752    17.120272     0.105092
H      0.000000    11.754340    12.757524     0.130386
H      0.000000    11.828752    10.439728     0.105091
H      0.000000    15.805660    14.802476     0.130386
H      0.000000    15.731248    17.120272     0.105092
H      0.000000    15.805660    12.757524     0.130386
H      0.000000    15.731248    10.439728     0.105091
H     11.754340    12.757524     0.000000     0.130387
H     11.828752    10.439728     0.000000     0.105093
H     11.754340    14.802476     0.000000     0.130386
H     11.828752    17.120272     0.000000     0.105091
H     15.805660    12.757524     0.000000     0.130387
H     15.731248    10.439728     0.000000     0.105093
H     15.805660    14.802476     0.000000     0.130386
H     15.731248    17.120272     0.000000     0.105091
C     17.136532    21.860041    24.178664    -0.100894
C     18.106920    21.850670    23.200559    -0.152366
C     10.423468     5.699959    24.178664    -0.100896
C      9.453080     5.709330    23.200559    -0.152364
C     10.423468    21.860041     3.381336    -0.100894
C      9.453080    21.850670     4.359441    -0.152366
C     17.136532     5.699959     3.381336    -0.100897
C     18.106920     5.709330     4.359441    -0.152364
C     24.178664    17.136532    21.860041    -0.100899
C     23.200559    18.106920    21.850670    -0.152364
C     24.178664    10.423468     5.699959    -0.100899
C     23.200559     9.453080     5.709330    -0.152365
C      3.381336    10.423468    21.860041    -0.100899
C      4.359441     9.453080    21.850670    -0.152364
C      3.381336    17.136532     5.699959    -0.100899
C      4.359441    18.106920     5.709330    -0.152365
C     21.860041    24.178664    17.136532    -0.100902
C     21.850670    23.200559    18.106920    -0.152364
C      5.699959    24.178664    10.423468    -0.100896
C      5.709330    23.200559     9.453080    -0.152365
C     21.860041     3.381336    10.423468    -0.100902
C     21.850670     4.359441     9.453080    -0.152364
C      5.699959     3.381336    17.136532    -0.100896
C      5.709330     4.359441    18.106920    -0.152365
C      8.080041     3.356532    17.161336    -0.100900
C      8.070670     4.326920    18.139441    -0.152365
C     19.479959    24.203468    17.161336    -0.100893
C     19.489330    23.233080    18.139441    -0.152366
C      8.080041    24.203468    10.398664    -0.100900
C      8.070670    23.233080     9.420559    -0.152365
C     19.479959     3.356532    10.398664    -0.100892
C     19.489330     4.326920     9.420559    -0.152366
C      3.356532    10.398664    19.479959    -0.100897
C      4.326920     9.420559    19.489330    -0.152365
C     24.203468    10.398664     8.080041    -0.100896
C     23.233080     9.420559     8.070670    -0.152366
C     24.203468    17.161336    19.479959    -0.100897
C     23.233080    18.139441    19.489330    -0.152364
C      3.356532    17.161336     8.080041    -0.100896
C      4.326920    18.139441     8.070670    -0.152366
C     10.398664     8.080041    24.203468    -0.100899
C      9.420559     8.070670    23.233080    -0.152364
C     10.398664    19.479959     3.356532    -0.100902
C      9.420559    19.489330     4.326920    -0.152364
C     17.161336     8.080041     3.356532    -0.100899
C     18.139441     8.070670     4.326920    -0.152364
C     17.161336    19.479959    24.203468    -0.100902
C     18.139441    19.489330    23.233080    -0.152364
C     10.423468     5.699959     3.381336    -0.100900
C      9.453080     5.709330     4.359441    -0.152364
C     17.136532    21.860041     3.381336    -0.100900
C     18.106920    21.850670     4.359441    -0.152365
C     17.136532     5.699959    24.178664    -0.100900
C     18.106920     5.709330    23.200559    -0.152364
C     10.423468    21.860041    24.178664    -0.100899
C      9.453080    21.850670    23.200559    -0.152365
C      3.381336    10.423468     5.699959    -0.100894
C      4.359441     9.453080     5.709330    -0.152366
C      3.381336    17.136532    21.860041    -0.100897
C      4.359441    18.106920    21.850670    -0.152364
C     24.178664    17.136532     5.699959    -0.100895
C     23.200559    18.106920     5.709330    -0.152366
C     24.178664    10.423468    21.860041    -0.100897
C     23.200559     9.453080    21.850670    -0.152365
C      5.699959     3.381336    10.423468    -0.100895
C      5.709330     4.359441     9.453080    -0.152365
C     21.860041     3.381336    17.136532    -0.100894
C     21.850670     4.359441    18.106920    -0.152365
C      5.699959    24.178664    17.136532    -0.100896
C      5.709330    23.200559    18.106920    -0.152365
C     21.860041    24.178664    10.423468    -0.100894
C     21.850670    23.200559     9.453080    -0.152366
C     19.479959    24.203468    10.398664    -0.100901
C     19.489330    23.233080     9.420559    -0.152364
C      8.080041     3.356532    10.398664    -0.100901
C      8.070670     4.326920     9.420559    -0.152364
C     19.479959     3.356532    17.161336    -0.100901
C     19.489330     4.326920    18.139441    -0.152365
C      8.080041    24.203468    17.161336    -0.100901
C      8.070670    23.233080    18.139441    -0.152364
C     24.203468    17.161336     8.080041    -0.100900
C     23.233080    18.139441     8.070670    -0.152365
C      3.356532    17.161336    19.479959    -0.100899
C      4.326920    18.139441    19.489330    -0.152364
C      3.356532    10.398664     8.080041    -0.100900
C      4.326920     9.420559     8.070670    -0.152365
C     24.203468    10.398664    19.479959    -0.100899
C     23.233080     9.420559    19.489330    -0.152364
C     17.161336    19.479959     3.356532    -0.100896
C     18.139441    19.489330     4.326920    -0.152365
C     17.161336     8.080041    24.203468    -0.100896
C     18.139441     8.070670    23.233080    -0.152364
C     10.398664    19.479959    24.203468    -0.100896
C      9.420559    19.489330    23.233080    -0.152365
C     10.398664     8.080041     3.356532    -0.100897
C      9.420559     8.070670     4.326920    -0.152364
C     13.780000    26.809266     0.000000     0.095018
C     13.780000     0.750734     0.000000     0.095018
C      0.000000    13.780000    26.809266     0.095018
C      0.000000    13.780000     0.750734     0.095018
C     26.809266     0.000000    13.780000     0.095016
C      0.750734     0.000000    13.780000     0.095021
C     13.029266     0.000000    13.780000     0.095018
C     14.530734     0.000000    13.780000     0.095018
C      0.000000    13.780000    14.530734     0.095018
C      0.000000    13.780000    13.029266     0.095016
C     13.780000    13.029266     0.000000     0.095020
C     13.780000    14.530734     0.000000     0.095017
C     15.588487    20.670000    25.751513     0.585405
C     16.648720    20.670000    24.691280    -0.023644
C     19.678942    20.670000    21.661058     0.095307
C     18.624772    20.670000    22.715228     0.083378
C     11.971513     6.890000    25.751513     0.585406
C     10.911280     6.890000    24.691280    -0.023647
C      7.881058     6.890000    21.661058     0.095307
C      8.935228     6.890000    22.715228     0.083379
C     11.971513    20.670000     1.808487     0.585405
C     10.911280    20.670000     2.868720    -0.023644
C      7.881058    20.670000     5.898942     0.095307
C      8.935228    20.670000     4.844772     0.083378
C     15.588487     6.890000     1.808487     0.585406
C     16.648720     6.890000     2.868720    -0.023646
C     19.678942     6.890000     5.898942     0.095307
C     18.624772     6.890000     4.844772     0.083379
C     25.751513    15.588487    20.670000     0.585407
C     24.691280    16.648720    20.670000    -0.023644
C     21.661058    19.678942    20.670000     0.095307
C     22.715228    18.624772    20.670000     0.083379
C     25.751513    11.971513     6.890000     0.585405
C     24.691280    10.911280     6.890000    -0.023641
C     21.661058     7.881058     6.890000     0.095308
C     22.715228     8.935228     6.890000     0.083377
C      1.808487    11.971513    20.670000     0.585407
C      2.868720    10.911280    20.670000    -0.023644
C      5.898942     7.881058    20.670000     0.095308
C      4.844772     8.935228    20.670000     0.083379
C      1.808487    15.588487     6.890000     0.585404
C      2.868720    16.648720     6.890000    -0.023641
C      5.898942    19.678942     6.890000     0.095308
C      4.844772    18.624772     6.890000     0.083377
C     20.670000    25.751513    15.588487     0.585406
C     20.670000    24.691280    16.648720    -0.023641
C     20.670000    21.661058    19.678942     0.095307
C     20.670000    22.715228    18.624772     0.083378
C      6.890000    25.751513    11.971513     0.585407
C      6.890000    24.691280    10.911280    -0.023642
C      6.890000    21.661058     7.881058     0.095307
C      6.890000    22.715228     8.935228     0.083378
C     20.670000     1.808487    11.971513     0.585407
C     20.670000     2.868720    10.911280    -0.023642
C     20.670000     5.898942     7.881058     0.095308
C     20.670000     4.844772     8.935228     0.083378
C      6.890000     1.808487    15.588487     0.585407
C      6.890000     2.868720    16.648720    -0.023642
C      6.890000     5.898942    19.678942     0.095307
C      6.890000     4.844772    18.624772     0.083378
C     11.971513     6.890000     1.808487     0.585406
C     10.911280     6.890000     2.868720    -0.023646
C      7.881058     6.890000     5.898942     0.095307
C      8.935228     6.890000     4.844772     0.083379
C     15.588487    20.670000     1.808487     0.585405
C     16.648720    20.670000     2.868720    -0.023644
C     19.678942    20.670000     5.898942     0.095307
C     18.624772    20.670000     4.844772     0.083378
C     15.588487     6.890000    25.751513     0.585406
C     16.648720     6.890000    24.691280    -0.023647
C     19.678942     6.890000    21.661058     0.095307
C     18.624772     6.890000    22.715228     0.083379
C     11.971513    20.670000    25.751513     0.585405
C     10.911280    20.670000    24.691280    -0.023644
C      7.881058    20.670000    21.661058     0.095308
C      8.935228    20.670000    22.715228     0.083378
C      1.808487    11.971513     6.890000     0.585405
C      2.868720    10.911280     6.890000    -0.023641
C      5.898942     7.881058     6.890000     0.095308
C      4.844772     8.935228     6.890000     0.083377
C      1.808487    15.588487    20.670000     0.585407
C      2.868720    16.648720    20.670000    -0.023644
C      5.898942    19.678942    20.670000     0.095308
C      4.844772    18.624772    20.670000     0.083378
C     25.751513    15.588487     6.890000     0.585405
C     24.691280    16.648720     6.890000    -0.023642
C     21.661058    19.678942     6.890000     0.095308
C     22.715228    18.624772     6.890000     0.083377
C     25.751513    11.971513    20.670000     0.585407
C     24.691280    10.911280    20.670000    -0.023644
C     21.661058     7.881058    20.670000     0.095308
C     22.715228     8.935228    20.670000     0.083379
C      6.890000     1.808487    11.971513     0.585407
C      6.890000     2.868720    10.911280    -0.023642
C      6.890000     5.898942     7.881058     0.095308
C      6.890000     4.844772     8.935228     0.083378
C     20.670000     1.808487    15.588487     0.585406
C     20.670000     2.868720    16.648720    -0.023641
C     20.670000     5.898942    19.678942     0.095308
C     20.670000     4.844772    18.624772     0.083378
C      6.890000    25.751513    15.588487     0.585407
C      6.890000    24.691280    16.648720    -0.023642
C      6.890000    21.661058    19.678942     0.095307
C      6.890000    22.715228    18.624772     0.083378
C     20.670000    25.751513    11.971513     0.585406
C     20.670000    24.691280    10.911280    -0.023641
C     20.670000    21.661058     7.881058     0.095308
C     20.670000    22.715228     8.935228     0.083378
C     20.670000    19.693549    21.646451    -0.219802
C      6.890000     7.866451    21.646451    -0.219802
C      6.890000    19.693549     5.913549    -0.219802
C     20.670000     7.866451     5.913549    -0.219803
C     21.646451    20.670000    19.693549    -0.219802
C     21.646451     6.890000     7.866451    -0.219802
C      5.913549     6.890000    19.693549    -0.219802
C      5.913549    20.670000     7.866451    -0.219802
C     19.693549    21.646451    20.670000    -0.219802
C      7.866451    21.646451     6.890000    -0.219803
C     19.693549     5.913549     6.890000    -0.219803
C      7.866451     5.913549    20.670000    -0.219802
C      6.890000     7.866451     5.913549    -0.219802
C     20.670000    19.693549     5.913549    -0.219803
C     20.670000     7.866451    21.646451    -0.219802
C      6.890000    19.693549    21.646451    -0.219802
C      5.913549     6.890000     7.866451    -0.219802
C      5.913549    20.670000    19.693549    -0.219802
C     21.646451    20.670000     7.866451    -0.219802
C     21.646451     6.890000    19.693549    -0.219802
C      7.866451     5.913549     6.890000    -0.219803
C     19.693549     5.913549    20.670000    -0.219802
C      7.866451    21.646451    20.670000    -0.219802
C     19.693549    21.646451     6.890000    -0.219803
C     13.780000    26.093532    26.350116    -0.196503
C     13.780000    24.698445    26.405236     0.095532
C     13.780000     1.466468    26.350116    -0.196502
C     13.780000     2.861555    26.405236     0.095529
C     13.780000    26.093532     1.209884    -0.196502
C     13.780000    24.698445     1.154764     0.095532
C     13.780000     1.466468     1.209884    -0.196502
C     13.780000     2.861555     1.154764     0.095530
C     26.350116    13.780000    26.093532    -0.196502
C     26.405236    13.780000    24.698445     0.095530
C     26.350116    13.780000     1.466468    -0.196503
C     26.405236    13.780000     2.861555     0.095531
C      1.209884    13.780000    26.093532    -0.196502
C      1.154764    13.780000    24.698445     0.095530
C      1.209884    13.780000     1.466468    -0.196503
C      1.154764    13.780000     2.861555     0.095531
C     26.093532    26.350116    13.780000    -0.196502
C     24.698445    26.405236    13.780000     0.095529
C      1.466468    26.350116    13.780000    -0.196501
C      2.861555    26.405236    13.780000     0.095532
C     26.093532     1.209884    13.780000    -0.196502
C     24.698445     1.154764    13.780000     0.095530
C      1.466468     1.209884    13.780000    -0.196501
C      2.861555     1.154764    13.780000     0.095531
C     12.313532     0.000000    14.989884    -0.196501
C     10.918445     0.000000    14.934764     0.095527
C     15.246468     0.000000    14.989884    -0.196503
C     16.641555     0.000000    14.934764     0.095530
C     12.313532     0.000000    12.570116    -0.196502
C     10.918445     0.000000    12.625236     0.095527
C     15.246468     0.000000    12.570116    -0.196503
C     16.641555     0.000000    12.625236     0.095531
C      0.000000    12.570116    15.246468    -0.196502
C      0.000000    12.625236    16.641555     0.095530
C      0.000000    12.570116    12.313532    -0.196503
C      0.000000    12.625236    10.918445     0.095529
C      0.000000    14.989884    15.246468    -0.196502
C      0.000000    14.934764    16.641555     0.095529
C      0.000000    14.989884    12.313532    -0.196503
C      0.000000    14.934764    10.918445     0.095530
C     12.570116    12.313532     0.000000    -0.196502
C     12.625236    10.918445     0.000000     0.095529
C     12.570116    15.246468     0.000000    -0.196503
C     12.625236    16.641555     0.000000     0.095528
C     14.989884    12.313532     0.000000    -0.196502
C     14.934764    10.918445     0.000000     0.095529
C     14.989884    15.246468     0.000000    -0.196503
C     14.934764    16.641555     0.000000     0.095528
N     13.780000    24.021296     0.000000    -0.172916
N     13.780000     3.538704     0.000000    -0.172918
N      0.000000    13.780000    24.021296    -0.172915
N      0.000000    13.780000     3.538704    -0.172911
N     24.021296     0.000000    13.780000    -0.172912
N      3.538704     0.000000    13.780000    -0.172924
N     10.241296     0.000000    13.780000    -0.172920
N     17.318704     0.000000    13.780000    -0.172913
N      0.000000    13.780000    17.318704    -0.172915
N      0.000000    13.780000    10.241296    -0.172910
N     13.780000    10.241296     0.000000    -0.172920
N     13.780000    17.318704     0.000000    -0.172913
O     15.180324    21.783700    26.150030    -0.504895
O     12.379676     5.776300    26.150030    -0.504867
O     12.379676    21.783700     1.409970    -0.504896
O     15.180324     5.776300     1.409970    -0.504868
O     26.150030    15.180324    21.783700    -0.504830
O     26.150030    12.379676     5.776300    -0.504822
O      1.409970    12.379676    21.783700    -0.504831
O      1.409970    15.180324     5.776300    -0.504822
O     21.783700    26.150030    15.180324    -0.504790
O      5.776300    26.150030    12.379676    -0.504865
O     21.783700     1.409970    12.379676    -0.504791
O      5.776300     1.409970    15.180324    -0.504864
O      8.003700     1.400324    15.189970    -0.504822
O     19.556300    26.159676    15.189970    -0.504897
O      8.003700    26.159676    12.370030    -0.504823
O     19.556300     1.400324    12.370030    -0.504899
O      1.400324    12.370030    19.556300    -0.504862
O     26.159676    12.370030     8.003700    -0.504863
O     26.159676    15.189970    19.556300    -0.504862
O      1.400324    15.189970     8.003700    -0.504863
O     12.370030     8.003700    26.159676    -0.504828
O     12.370030    19.556300     1.400324    -0.504795
O     15.189970     8.003700     1.400324    -0.504829
O     15.189970    19.556300    26.159676    -0.504795
O     12.379676     5.776300     1.409970    -0.504836
O     15.180324    21.783700     1.409970    -0.504832
O     15.180324     5.776300    26.150030    -0.504836
O     12.379676    21.783700    26.150030    -0.504832
O      1.409970    12.379676     5.776300    -0.504870
O      1.409970    15.180324    21.783700    -0.504850
O     26.150030    15.180324     5.776300    -0.504870
O     26.150030    12.379676    21.783700    -0.504850
O      5.776300     1.409970    12.379676    -0.504872
O     21.783700     1.409970    15.180324    -0.504880
O      5.776300    26.150030    15.180324    -0.504873
O     21.783700    26.150030    12.379676    -0.504880
O     19.556300    26.159676    12.370030    -0.504808
O      8.003700     1.400324    12.370030    -0.504817
O     19.556300     1.400324    15.189970    -0.504809
O      8.003700    26.159676    15.189970    -0.504817
O     26.159676    15.189970     8.003700    -0.504816
O      1.400324    15.189970    19.556300    -0.504843
O      1.400324    12.370030     8.003700    -0.504815
O     26.159676    12.370030    19.556300    -0.504844
O     15.189970    19.556300     1.400324    -0.504859
O     15.189970     8.003700    26.159676    -0.504859
O     12.370030    19.556300    26.159676    -0.504859
O     12.370030     8.003700     1.400324    -0.504859

The following XYZ coordinates are in angstroms. Other properties are in atomic units.
The sperically averaged electron density of each atom fit to a function of the form exp(a - br)
eigen_1, eigen_2 and eigen_3 are the three eigenvalues of traceless quadrupole moment tensor
  atom number  atomic symbol              X              Y              Z     net charge C6 coefficient C8 coefficient C10 coefficient fluctuating dipole atomic polarizability isotropic forcefield polarizability              a              b squared Pearson coefficient          <r^3>          <r^4>         wp_QDO          m_QDO          q_QDO       dipole_x       dipole_y       dipole_z         dipole            Qxy            Qxz            Qyz     Q(x^2-y^2)  Q(3z^2 - R^2)        eigen_1        eigen_2        eigen_3 static polarizability      alpha(xx)      alpha(xy)      alpha(xz)      alpha(yy)      alpha(yz)      alpha(zz) atomic spin moment
            1             Ni      13.780000      22.005006       0.000000       0.648529     125.137485 0.22725544E+04  0.75029698E+05                                19.700496                           15.075102       0.558403       2.029841                    0.993318      49.015753     131.167011       0.494709       0.375005      -1.176247      -0.000001       0.064040      -0.000001       0.064040      -0.000002       0.000027      -0.000002       0.359583       0.381946      -0.243449       0.116134       0.127316             28.039148      27.568951      -0.000001      -0.000229      29.252347      -0.000001      27.296145           0.965421
            2             Ni      13.780000       5.554994       0.000000       0.648481     125.140497 0.22726255E+04  0.75032685E+05                                19.700852                           15.075379       0.558361       2.029821                    0.993318      49.016665     131.170299       0.494702       0.375007      -1.176245       0.000001      -0.064057      -0.000002       0.064057      -0.000003      -0.000013       0.000010       0.359651       0.382011      -0.243494       0.116157       0.127337             28.039647      27.569376       0.000000       0.000114      29.252998       0.000001      27.296568           0.964872
            3             Ni       0.000000      13.780000      22.005006       0.648521     125.138466 0.22725850E+04  0.75030950E+05                                19.700570                           15.075187       0.558374       2.029831                    0.993318      49.015976     131.167766       0.494708       0.375005      -1.176248       0.000000      -0.000000       0.064060       0.064060      -0.000008       0.000001      -0.000002       0.011180      -0.730490      -0.243497       0.116158       0.127338             28.039209      27.296165       0.000067       0.000001      27.568976       0.000001      29.252485           0.964821
            4             Ni       0.000000      13.780000       5.554994       0.648511     125.138716 0.22725854E+04  0.75031038E+05                                19.700695                           15.075265       0.558359       2.029824                    0.993318      49.016128     131.168627       0.494703       0.375008      -1.176244       0.000000       0.000001      -0.064052       0.064052       0.000021      -0.000000      -0.000005       0.011182      -0.730424      -0.243475       0.116146       0.127328             28.039417      27.296394      -0.000173       0.000001      27.569203       0.000000      29.252655           0.965025
            5             Ni      22.005006       0.000000      13.780000       0.648540     125.137675 0.22725682E+04  0.75030213E+05                                19.700436                           15.075089       0.558360       2.029831                    0.993318      49.015712     131.166648       0.494712       0.375002      -1.176250       0.064066      -0.000002       0.000000       0.064066      -0.000008       0.000002      -0.000039      -0.370860       0.348503      -0.243514       0.116168       0.127347             28.039014      29.252228      -0.000002      -0.000001      27.296000       0.000321      27.568813           0.964490
            6             Ni       5.554994       0.000000      13.780000       0.648582     125.134709 0.22724920E+04  0.75027028E+05                                19.700096                           15.074803       0.558448       2.029863                    0.993318      49.014837     131.163471       0.494719       0.375001      -1.176252      -0.064032       0.000002      -0.000002       0.064032      -0.000007       0.000009       0.000003      -0.370729       0.348365      -0.243425       0.116122       0.127304             28.038563      29.251590      -0.000004      -0.000001      27.295646      -0.000033      27.568454           0.965699
            7             Ni       8.225006       0.000000      13.780000       0.648506     125.140064 0.22726244E+04  0.75032560E+05                                19.700704                           15.075297       0.558323       2.029815                    0.993318      49.016466     131.169232       0.494708       0.375004      -1.176249       0.064082      -0.000004       0.000002       0.064082      -0.000013       0.000009      -0.000002      -0.359754       0.382107      -0.243561       0.116192       0.127369             28.039399      29.252772       0.000001       0.000002      27.569122       0.000016      27.296303           0.963891
            8             Ni      19.334994       0.000000      13.780000       0.648551     125.136638 0.22725398E+04  0.75029049E+05                                19.700342                           15.075003       0.558396       2.029843                    0.993318      49.015403     131.165649       0.494713       0.375003      -1.176250      -0.064050       0.000002       0.000001       0.064050      -0.000009      -0.000004       0.000039      -0.359614       0.381972      -0.243469       0.116145       0.127324             28.038900      29.252014       0.000001       0.000000      27.568748      -0.000321      27.295938           0.965102
            9             Ni       0.000000      13.780000      19.334994       0.648526     125.138212 0.22725764E+04  0.75030552E+05                                19.700482                           15.075108       0.558388       2.029837                    0.993318      49.015867     131.167112       0.494712       0.375002      -1.176251       0.000001       0.000001      -0.064057       0.064057       0.000008      -0.000001      -0.000005      -0.011180      -0.730488      -0.243496       0.116158       0.127338             28.039098      27.568904      -0.000069       0.000001      27.296093      -0.000001      29.252298           0.964815
           10             Ni       0.000000      13.780000       8.225006       0.648522     125.138392 0.22725813E+04  0.75030806E+05                                19.700578                           15.075185       0.558349       2.029825                    0.993318      49.015982     131.167802       0.494708       0.375005      -1.176247      -0.000001      -0.000002       0.064061       0.064061      -0.000021      -0.000005      -0.000006      -0.011179      -0.730515      -0.243505       0.116163       0.127342             28.039238      27.569016       0.000171       0.000000      27.296203      -0.000004      29.252495           0.964602
           11             Ni      13.780000       8.225006       0.000000       0.648486     125.140241 0.22726216E+04  0.75032527E+05                                19.700835                           15.075374       0.558357       2.029820                    0.993318      49.016603     131.170128       0.494702       0.375008      -1.176244       0.000000       0.064058       0.000002       0.064058       0.000002       0.000014       0.000010       0.370833       0.348476      -0.243496       0.116159       0.127337             28.039615      27.296507      -0.000001      -0.000111      29.253019       0.000001      27.569319           0.964821
           12             Ni      13.780000      19.334994       0.000000       0.648450     125.142494 0.22726744E+04  0.75034780E+05                                19.701158                           15.075624       0.558299       2.029797                    0.993319      49.017329     131.172950       0.494693       0.375012      -1.176240      -0.000000      -0.064074       0.000001       0.064074       0.000001      -0.000028      -0.000002       0.370896       0.348537      -0.243538       0.116179       0.127359             28.040077      27.296925       0.000002       0.000227      29.253566       0.000000      27.569740           0.964266
           13              H      16.806088      22.670856      24.495328       0.116534       1.176515 0.84294754E+01  0.82429665E+02                                 1.732281                            1.614986      -1.001179       2.405241                    0.998280       3.277663       8.663204       0.539827       1.160294      -0.738964      -0.011852       0.034817       0.012859       0.038962      -0.000467      -0.006634       0.000489      -0.025465      -0.024596      -0.015054      -0.001803       0.016857              1.817006       1.693364      -0.338029      -0.357281       2.071221       0.311759       1.686434           0.000032
           14              H      18.418348      22.657076      22.861020       0.112292       1.167605 0.84009441E+01  0.81816370E+02                                 1.703704                            1.598290      -0.869982       2.462548                    0.999078       3.231556       8.434482       0.551544       1.140287      -0.744586       0.011279       0.032781      -0.010613       0.036256       0.000172      -0.011828      -0.000435      -0.021520      -0.022370      -0.019075       0.004568       0.014508              1.767071       1.588606       0.233939      -0.348212       1.979320      -0.285071       1.733288          -0.000008
           15              H      10.753912       4.889144      24.495328       0.116533       1.176512 0.84294452E+01  0.82429293E+02                                 1.732278                            1.614983      -1.001169       2.405247                    0.998280       3.277657       8.663183       0.539828       1.160295      -0.738964       0.011852      -0.034817       0.012859       0.038962      -0.000467       0.006635      -0.000489      -0.025465      -0.024596      -0.015054      -0.001802       0.016856              1.817003       1.693360      -0.338028       0.357280       2.071217      -0.311759       1.686431           0.000032
           16              H       9.141652       4.902924      22.861020       0.112292       1.167606 0.84009536E+01  0.81816482E+02                                 1.703705                            1.598290      -0.869983       2.462547                    0.999078       3.231558       8.434487       0.551544       1.140286      -0.744586      -0.011279      -0.032781      -0.010613       0.036255       0.000172       0.011828       0.000435      -0.021520      -0.022370      -0.019075       0.004568       0.014507              1.767072       1.588607       0.233939       0.348212       1.979321       0.285071       1.733288          -0.000008
           17              H      10.753912      22.670856       3.064672       0.116534       1.176515 0.84294738E+01  0.82429638E+02                                 1.732280                            1.614985      -1.001180       2.405241                    0.998280       3.277663       8.663201       0.539828       1.160293      -0.738964       0.011852       0.034817      -0.012859       0.038962       0.000467      -0.006634      -0.000489      -0.025465      -0.024596      -0.015054      -0.001803       0.016857              1.817005       1.693363       0.338028      -0.357281       2.071220      -0.311759       1.686434           0.000032
           18              H       9.141652      22.657076       4.698980       0.112292       1.167605 0.84009465E+01  0.81816394E+02                                 1.703704                            1.598289      -0.869983       2.462547                    0.999078       3.231557       8.434483       0.551544       1.140286      -0.744586      -0.011279       0.032781       0.010613       0.036256      -0.000172      -0.011828       0.000435      -0.021520      -0.022370      -0.019075       0.004568       0.014507              1.767071       1.588606      -0.233939      -0.348212       1.979319       0.285071       1.733287          -0.000008
           19              H      16.806088       4.889144       3.064672       0.116534       1.176511 0.84294410E+01  0.82429234E+02                                 1.732276                            1.614982      -1.001169       2.405247                    0.998280       3.277657       8.663180       0.539828       1.160294      -0.738964      -0.011852      -0.034817      -0.012859       0.038962       0.000467       0.006635       0.000489      -0.025465      -0.024596      -0.015054      -0.001802       0.016856              1.817001       1.693359       0.338027       0.357279       2.071215       0.311758       1.686430           0.000032
           20              H      18.418348       4.902924       4.698980       0.112292       1.167606 0.84009485E+01  0.81816420E+02                                 1.703704                            1.598290      -0.869983       2.462547                    0.999078       3.231557       8.434484       0.551544       1.140286      -0.744586       0.011279      -0.032781       0.010613       0.036255      -0.000171       0.011828      -0.000435      -0.021520      -0.022370      -0.019075       0.004568       0.014507              1.767071       1.588606      -0.233939       0.348212       1.979320      -0.285071       1.733288          -0.000008
           21              H      24.495328      16.806088      22.670856       0.116533       1.176513 0.84294553E+01  0.82429426E+02                                 1.732280                            1.614985      -1.001167       2.405248                    0.998280       3.277658       8.663191       0.539827       1.160296      -0.738964       0.012859      -0.011852       0.034817       0.038962      -0.006635       0.000489      -0.000467       0.000435       0.050495      -0.015055      -0.001802       0.016856              1.817005       1.686433      -0.357280       0.311759       1.693362      -0.338028       2.071220           0.000032
           22              H      22.861020      18.418348      22.657076       0.112291       1.167608 0.84009680E+01  0.81816668E+02                                 1.703708                            1.598292      -0.869983       2.462547                    0.999078       3.231560       8.434498       0.551543       1.140288      -0.744585      -0.010613       0.011279       0.032781       0.036256      -0.011828      -0.000435       0.000171      -0.000425       0.043464      -0.019075       0.004568       0.014508              1.767075       1.733291      -0.348213      -0.285072       1.588609       0.233940       1.979324          -0.000008
           23              H      24.495328      10.753912       4.889144       0.116533       1.176516 0.84294832E+01  0.82429759E+02                                 1.732282                            1.614987      -1.001171       2.405245                    0.998280       3.277663       8.663205       0.539827       1.160295      -0.738964       0.012859       0.011852      -0.034816       0.038962       0.006635      -0.000489      -0.000467       0.000435       0.050495      -0.015055      -0.001802       0.016856              1.817007       1.686435       0.357281      -0.311759       1.693364      -0.338029       2.071223           0.000032
           24              H      22.861020       9.141652       4.902924       0.112291       1.167606 0.84009490E+01  0.81816422E+02                                 1.703704                            1.598289      -0.869980       2.462548                    0.999078       3.231558       8.434485       0.551544       1.140286      -0.744586      -0.010613      -0.011279      -0.032781       0.036256       0.011828       0.000435       0.000172      -0.000425       0.043464      -0.019075       0.004568       0.014508              1.767071       1.733288       0.348212       0.285071       1.588606       0.233939       1.979320          -0.000008
           25              H       3.064672      10.753912      22.670856       0.116533       1.176515 0.84294718E+01  0.82429635E+02                                 1.732282                            1.614987      -1.001168       2.405248                    0.998280       3.277661       8.663204       0.539826       1.160297      -0.738964      -0.012859       0.011852       0.034817       0.038962      -0.006635      -0.000489       0.000467       0.000435       0.050495      -0.015055      -0.001802       0.016856              1.817007       1.686435      -0.357281      -0.311760       1.693364       0.338029       2.071223           0.000032
           26              H       4.698980       9.141652      22.657076       0.112291       1.167608 0.84009739E+01  0.81816741E+02                                 1.703708                            1.598293      -0.869982       2.462547                    0.999078       3.231561       8.434502       0.551543       1.140288      -0.744585       0.010613      -0.011279       0.032781       0.036255      -0.011828       0.000435      -0.000172      -0.000425       0.043464      -0.019075       0.004568       0.014507              1.767076       1.733292      -0.348213       0.285072       1.588610      -0.233940       1.979325          -0.000008
           27              H       3.064672      16.806088       4.889144       0.116533       1.176514 0.84294686E+01  0.82429582E+02                                 1.732280                            1.614986      -1.001169       2.405246                    0.998280       3.277661       8.663198       0.539827       1.160295      -0.738964      -0.012859      -0.011852      -0.034816       0.038962       0.006635       0.000489       0.000467       0.000435       0.050495      -0.015055      -0.001802       0.016856              1.817005       1.686433       0.357280       0.311759       1.693362       0.338028       2.071220           0.000032
           28              H       4.698980      18.418348       4.902924       0.112291       1.167607 0.84009654E+01  0.81816628E+02                                 1.703706                            1.598291      -0.869982       2.462547                    0.999078       3.231561       8.434497       0.551543       1.140286      -0.744586       0.010613       0.011279      -0.032781       0.036256       0.011828      -0.000435      -0.000172      -0.000425       0.043464      -0.019075       0.004568       0.014508              1.767074       1.733290       0.348213      -0.285072       1.588608      -0.233939       1.979323          -0.000008
           29              H      22.670856      24.495328      16.806088       0.116533       1.176513 0.84294579E+01  0.82429465E+02                                 1.732281                            1.614986      -1.001160       2.405251                    0.998280       3.277658       8.663194       0.539826       1.160297      -0.738964       0.034816       0.012859      -0.011852       0.038962       0.000489      -0.000467      -0.006636       0.025030      -0.025899      -0.015055      -0.001801       0.016856              1.817006       2.071221       0.311759      -0.338028       1.686433      -0.357280       1.693362           0.000032
           30              H      22.657076      22.861020      18.418348       0.112291       1.167611 0.84009931E+01  0.81816973E+02                                 1.703710                            1.598294      -0.869982       2.462547                    0.999078       3.231565       8.434514       0.551543       1.140287      -0.744586       0.032781      -0.010613       0.011279       0.036255      -0.000435       0.000172      -0.011828       0.021945      -0.021095      -0.019075       0.004568       0.014507              1.767078       1.979327      -0.285073       0.233940       1.733294      -0.348214       1.588612          -0.000007
           31              H       4.889144      24.495328      10.753912       0.116534       1.176512 0.84294487E+01  0.82429323E+02                                 1.732277                            1.614982      -1.001174       2.405244                    0.998280       3.277658       8.663181       0.539829       1.160293      -0.738965      -0.034817       0.012859       0.011852       0.038962      -0.000489      -0.000467       0.006635       0.025031      -0.025900      -0.015054      -0.001802       0.016856              1.817001       2.071215      -0.311758      -0.338027       1.686430       0.357279       1.693359           0.000032
           32              H       4.902924      22.861020       9.141652       0.112292       1.167605 0.84009385E+01  0.81816288E+02                                 1.703702                            1.598288      -0.869982       2.462548                    0.999078       3.231556       8.434476       0.551545       1.140285      -0.744586      -0.032781      -0.010613      -0.011279       0.036255       0.000435       0.000171       0.011828       0.021944      -0.021095      -0.019075       0.004568       0.014507              1.767069       1.979318       0.285071       0.233939       1.733285       0.348211       1.588605          -0.000008
           33              H      22.670856       3.064672      10.753912       0.116533       1.176511 0.84294379E+01  0.82429214E+02                                 1.732278                            1.614984      -1.001157       2.405253                    0.998280       3.277655       8.663181       0.539827       1.160296      -0.738964       0.034816      -0.012859       0.011852       0.038962      -0.000489       0.000467      -0.006636       0.025030      -0.025899      -0.015055      -0.001801       0.016856              1.817002       2.071217      -0.311758       0.338027       1.686431      -0.357279       1.693360           0.000032
           34              H      22.657076       4.698980       9.141652       0.112291       1.167610 0.84009886E+01  0.81816911E+02                                 1.703709                            1.598293      -0.869981       2.462547                    0.999078       3.231565       8.434511       0.551543       1.140286      -0.744586       0.032781       0.010613      -0.011279       0.036255       0.000435      -0.000171      -0.011828       0.021945      -0.021095      -0.019075       0.004568       0.014508              1.767076       1.979326       0.285072      -0.233940       1.733292      -0.348213       1.588611          -0.000007
           35              H       4.889144       3.064672      16.806088       0.116533       1.176513 0.84294508E+01  0.82429349E+02                                 1.732277                            1.614983      -1.001175       2.405244                    0.998280       3.277658       8.663182       0.539828       1.160293      -0.738964      -0.034817      -0.012859      -0.011852       0.038962       0.000489       0.000467       0.006635       0.025030      -0.025900      -0.015054      -0.001802       0.016856              1.817002       2.071216       0.311758       0.338028       1.686430       0.357280       1.693360           0.000032
           36              H       4.902924       4.698980      18.418348       0.112292       1.167604 0.84009367E+01  0.81816274E+02                                 1.703703                            1.598288      -0.869982       2.462548                    0.999078       3.231555       8.434476       0.551544       1.140286      -0.744586      -0.032781       0.010613       0.011279       0.036256      -0.000435      -0.000172       0.011828       0.021945      -0.021095      -0.019075       0.004568       0.014508              1.767070       1.979318      -0.285071      -0.233939       1.733286       0.348211       1.588605          -0.000008
           37              H       8.890856       3.026088      16.844672       0.116533       1.176513 0.84294569E+01  0.82429441E+02                                 1.732279                            1.614985      -1.001166       2.405248                    0.998280       3.277659       8.663192       0.539827       1.160295      -0.738964       0.034816      -0.011852      -0.012859       0.038962      -0.000467      -0.000489       0.006635       0.025465      -0.024595      -0.015055      -0.001801       0.016856              1.817004       2.071219      -0.338028      -0.311759       1.693362       0.357280       1.686432           0.000032
           38              H       8.877076       4.638348      18.478980       0.112291       1.167605 0.84009421E+01  0.81816336E+02                                 1.703703                            1.598289      -0.869980       2.462548                    0.999078       3.231557       8.434481       0.551544       1.140286      -0.744586       0.032781       0.011279       0.010613       0.036256       0.000172       0.000435       0.011828       0.021520      -0.022370      -0.019075       0.004568       0.014508              1.767070       1.979319       0.233939       0.285071       1.588606       0.348211       1.733287          -0.000008
           39              H      18.669144      24.533912      16.844672       0.116534       1.176515 0.84294751E+01  0.82429653E+02                                 1.732280                            1.614985      -1.001182       2.405240                    0.998280       3.277663       8.663201       0.539828       1.160293      -0.738964      -0.034817       0.011852      -0.012859       0.038962      -0.000467       0.000489      -0.006634       0.025465      -0.024597      -0.015054      -0.001803       0.016857              1.817006       2.071220      -0.338029       0.311759       1.693363      -0.357281       1.686434           0.000032
           40              H      18.682924      22.921652      18.478980       0.112292       1.167604 0.84009343E+01  0.81816245E+02                                 1.703703                            1.598288      -0.869983       2.462547                    0.999078       3.231555       8.434476       0.551544       1.140286      -0.744586      -0.032781      -0.011279       0.010613       0.036256       0.000172      -0.000435      -0.011828       0.021520      -0.022370      -0.019075       0.004568       0.014508              1.767069       1.979318       0.233939      -0.285071       1.588605      -0.348211       1.733286          -0.000008
           41              H       8.890856      24.533912      10.715328       0.116533       1.176513 0.84294585E+01  0.82429468E+02                                 1.732280                            1.614986      -1.001166       2.405248                    0.998280       3.277659       8.663195       0.539827       1.160296      -0.738964       0.034817       0.011852       0.012859       0.038962       0.000467       0.000489       0.006635       0.025465      -0.024596      -0.015055      -0.001801       0.016856              1.817005       2.071220       0.338028       0.311759       1.693362       0.357280       1.686433           0.000032
           42              H       8.877076      22.921652       9.081020       0.112291       1.167607 0.84009581E+01  0.81816532E+02                                 1.703705                            1.598290      -0.869981       2.462548                    0.999078       3.231560       8.434491       0.551544       1.140286      -0.744586       0.032781      -0.011279      -0.010613       0.036255      -0.000172      -0.000435       0.011828       0.021520      -0.022369      -0.019075       0.004568       0.014508              1.767072       1.979321      -0.233939      -0.285071       1.588607       0.348212       1.733288          -0.000008
           43              H      18.669144       3.026088      10.715328       0.116534       1.176515 0.84294744E+01  0.82429648E+02                                 1.732280                            1.614985      -1.001181       2.405241                    0.998280       3.277663       8.663202       0.539828       1.160294      -0.738964      -0.034817      -0.011852       0.012859       0.038962       0.000467      -0.000489      -0.006634       0.025465      -0.024597      -0.015054      -0.001803       0.016857              1.817006       2.071220       0.338029      -0.311760       1.693363      -0.357281       1.686434           0.000032
           44              H      18.682924       4.638348       9.081020       0.112292       1.167605 0.84009426E+01  0.81816343E+02                                 1.703703                            1.598289      -0.869984       2.462547                    0.999078       3.231557       8.434481       0.551544       1.140286      -0.744586      -0.032781       0.011279      -0.010613       0.036256      -0.000172       0.000435      -0.011828       0.021520      -0.022370      -0.019075       0.004568       0.014508              1.767070       1.979318      -0.233939       0.285071       1.588605      -0.348211       1.733286          -0.000008
           45              H       3.026088      10.715328      18.669144       0.116534       1.176510 0.84294316E+01  0.82429127E+02                                 1.732276                            1.614982      -1.001166       2.405248                    0.998280       3.277655       8.663176       0.539828       1.160295      -0.738964      -0.011852       0.012859      -0.034816       0.038962      -0.006635       0.000467      -0.000489      -0.000435       0.050495      -0.015054      -0.001802       0.016856              1.817001       1.693359      -0.357279       0.338027       1.686429      -0.311758       2.071215           0.000032
           46              H       4.638348       9.081020      18.682924       0.112291       1.167607 0.84009638E+01  0.81816607E+02                                 1.703706                            1.598291      -0.869983       2.462547                    0.999078       3.231560       8.434494       0.551543       1.140287      -0.744586       0.011279      -0.010613      -0.032781       0.036255      -0.011828      -0.000172       0.000435       0.000425       0.043464      -0.019075       0.004568       0.014507              1.767073       1.588608      -0.348212      -0.233939       1.733289       0.285072       1.979323          -0.000008
           47              H      24.533912      10.715328       8.890856       0.116533       1.176518 0.84294978E+01  0.82429949E+02                                 1.732285                            1.614989      -1.001179       2.405242                    0.998280       3.277666       8.663219       0.539826       1.160296      -0.738964       0.011852       0.012859       0.034817       0.038962       0.006635       0.000467       0.000489      -0.000435       0.050496      -0.015054      -0.001802       0.016856              1.817010       1.693367       0.357282       0.338030       1.686438       0.311760       2.071226           0.000032
           48              H      22.921652       9.081020       8.877076       0.112292       1.167605 0.84009469E+01  0.81816403E+02                                 1.703704                            1.598290      -0.869982       2.462548                    0.999078       3.231557       8.434485       0.551544       1.140287      -0.744586      -0.011279      -0.010613       0.032781       0.036256       0.011828      -0.000171      -0.000435       0.000425       0.043464      -0.019075       0.004568       0.014508              1.767072       1.588607       0.348212      -0.233939       1.733288      -0.285071       1.979320          -0.000008
           49              H      24.533912      16.844672      18.669144       0.116534       1.176510 0.84294323E+01  0.82429132E+02                                 1.732276                            1.614982      -1.001167       2.405248                    0.998280       3.277655       8.663175       0.539828       1.160294      -0.738964       0.011852      -0.012859      -0.034817       0.038962      -0.006635      -0.000467       0.000489      -0.000435       0.050495      -0.015054      -0.001802       0.016856              1.817001       1.693358      -0.357279      -0.338027       1.686429       0.311758       2.071215           0.000032
           50              H      22.921652      18.478980      18.682924       0.112292       1.167606 0.84009549E+01  0.81816493E+02                                 1.703704                            1.598290      -0.869983       2.462547                    0.999078       3.231559       8.434488       0.551544       1.140285      -0.744586      -0.011279       0.010613      -0.032781       0.036255      -0.011828       0.000171      -0.000435       0.000425       0.043464      -0.019075       0.004568       0.014508              1.767071       1.588606      -0.348212       0.233939       1.733288      -0.285071       1.979320          -0.000008
           51              H       3.026088      16.844672       8.890856       0.116533       1.176517 0.84294949E+01  0.82429912E+02                                 1.732284                            1.614989      -1.001178       2.405242                    0.998280       3.277666       8.663218       0.539826       1.160296      -0.738964      -0.011852      -0.012859       0.034816       0.038962       0.006635      -0.000467      -0.000489      -0.000435       0.050496      -0.015054      -0.001802       0.016856              1.817010       1.693367       0.357282      -0.338030       1.686437      -0.311760       2.071225           0.000032
           52              H       4.638348      18.478980       8.877076       0.112292       1.167607 0.84009586E+01  0.81816549E+02                                 1.703706                            1.598291      -0.869983       2.462547                    0.999078       3.231559       8.434493       0.551543       1.140287      -0.744586       0.011279       0.010613       0.032781       0.036256       0.011828       0.000171       0.000435       0.000425       0.043464      -0.019075       0.004568       0.014508              1.767073       1.588608       0.348212       0.233939       1.733289       0.285072       1.979322          -0.000008
           53              H      10.715328       8.890856      24.533912       0.116534       1.176509 0.84294257E+01  0.82429064E+02                                 1.732277                            1.614982      -1.001162       2.405251                    0.998280       3.277653       8.663174       0.539827       1.160296      -0.738964       0.012859       0.034817       0.011852       0.038962       0.000489       0.006635       0.000468      -0.025030      -0.025900      -0.015055      -0.001802       0.016856              1.817001       1.686429       0.311758       0.357279       2.071215       0.338027       1.693359           0.000032
           54              H       9.081020       8.877076      22.921652       0.112291       1.167609 0.84009770E+01  0.81816780E+02                                 1.703709                            1.598294      -0.869983       2.462547                    0.999078       3.231561       8.434503       0.551542       1.140288      -0.744585      -0.010613       0.032781      -0.011279       0.036255      -0.000435       0.011828      -0.000171      -0.021945      -0.021095      -0.019075       0.004568       0.014508              1.767076       1.733292      -0.285072       0.348213       1.979326      -0.233940       1.588611          -0.000008
           55              H      10.715328      18.669144       3.026088       0.116533       1.176511 0.84294448E+01  0.82429299E+02                                 1.732279                            1.614984      -1.001160       2.405251                    0.998280       3.277656       8.663185       0.539827       1.160296      -0.738964       0.012859      -0.034816      -0.011852       0.038962      -0.000489      -0.006636       0.000467      -0.025030      -0.025899      -0.015055      -0.001801       0.016856              1.817003       1.686431      -0.311758      -0.357280       2.071218       0.338028       1.693361           0.000032
           56              H       9.081020      18.682924       4.638348       0.112291       1.167608 0.84009724E+01  0.81816718E+02                                 1.703708                            1.598293      -0.869980       2.462548                    0.999078       3.231561       8.434500       0.551543       1.140287      -0.744586      -0.010613      -0.032781       0.011279       0.036256       0.000435      -0.011828      -0.000172      -0.021945      -0.021095      -0.019075       0.004568       0.014508              1.767075       1.733291       0.285072      -0.348213       1.979325      -0.233940       1.588610          -0.000007
           57              H      16.844672       8.890856       3.026088       0.116533       1.176511 0.84294370E+01  0.82429198E+02                                 1.732278                            1.614983      -1.001164       2.405249                    0.998280       3.277655       8.663179       0.539827       1.160296      -0.738964      -0.012859       0.034817      -0.011852       0.038962      -0.000489       0.006635      -0.000467      -0.025030      -0.025899      -0.015055      -0.001802       0.016856              1.817002       1.686430      -0.311758       0.357279       2.071217      -0.338027       1.693360           0.000032
           58              H      18.478980       8.877076       4.638348       0.112291       1.167606 0.84009484E+01  0.81816412E+02                                 1.703704                            1.598289      -0.869981       2.462548                    0.999078       3.231558       8.434484       0.551544       1.140286      -0.744586       0.010613       0.032781       0.011279       0.036255       0.000435       0.011828       0.000171      -0.021945      -0.021095      -0.019075       0.004568       0.014507              1.767071       1.733287       0.285071       0.348212       1.979320       0.233939       1.588606          -0.000008
           59              H      16.844672      18.669144      24.533912       0.116533       1.176513 0.84294571E+01  0.82429462E+02                                 1.732281                            1.614987      -1.001161       2.405251                    0.998280       3.277658       8.663197       0.539826       1.160298      -0.738963      -0.012859      -0.034817       0.011852       0.038962       0.000489      -0.006636      -0.000468      -0.025030      -0.025899      -0.015055      -0.001801       0.016856              1.817006       1.686434       0.311759      -0.357280       2.071222      -0.338028       1.693363           0.000032
           60              H      18.478980      18.682924      22.921652       0.112291       1.167608 0.84009748E+01  0.81816750E+02                                 1.703708                            1.598293      -0.869980       2.462548                    0.999078       3.231562       8.434504       0.551543       1.140287      -0.744586       0.010613      -0.032781      -0.011279       0.036256      -0.000435      -0.011828       0.000172      -0.021945      -0.021095      -0.019075       0.004568       0.014508              1.767076       1.733292      -0.285072      -0.348213       1.979325       0.233940       1.588610          -0.000008
           61              H      10.753912       4.889144       3.064672       0.116533       1.176509 0.84294181E+01  0.82428961E+02                                 1.732275                            1.614981      -1.001160       2.405251                    0.998280       3.277652       8.663166       0.539828       1.160295      -0.738964       0.011852      -0.034816      -0.012859       0.038962      -0.000467      -0.006635       0.000489      -0.025465      -0.024595      -0.015055      -0.001801       0.016856              1.816999       1.693357      -0.338027      -0.357279       2.071213       0.311757       1.686428           0.000032
           62              H       9.141652       4.902924       4.698980       0.112291       1.167608 0.84009716E+01  0.81816706E+02                                 1.703707                            1.598292      -0.869983       2.462547                    0.999078       3.231561       8.434499       0.551543       1.140287      -0.744586      -0.011279      -0.032781       0.010613       0.036255       0.000172      -0.011828      -0.000435      -0.021520      -0.022369      -0.019075       0.004568       0.014507              1.767075       1.588609       0.233940      -0.348213       1.979324      -0.285072       1.733291          -0.000008
           63              H      16.806088      22.670856       3.064672       0.116533       1.176512 0.84294449E+01  0.82429294E+02                                 1.732278                            1.614984      -1.001165       2.405249                    0.998280       3.277657       8.663185       0.539827       1.160295      -0.738964      -0.011852       0.034816      -0.012859       0.038962      -0.000467       0.006635      -0.000489      -0.025465      -0.024596      -0.015055      -0.001802       0.016856              1.817003       1.693360      -0.338027       0.357280       2.071217      -0.311758       1.686431           0.000032
           64              H      18.418348      22.657076       4.698980       0.112291       1.167608 0.84009688E+01  0.81816679E+02                                 1.703708                            1.598293      -0.869981       2.462548                    0.999078       3.231560       8.434499       0.551543       1.140288      -0.744585       0.011279       0.032781       0.010613       0.036256       0.000172       0.011828       0.000435      -0.021520      -0.022370      -0.019075       0.004568       0.014508              1.767075       1.588610       0.233940       0.348213       1.979325       0.285072       1.733292          -0.000008
           65              H      16.806088       4.889144      24.495328       0.116533       1.176510 0.84294313E+01  0.82429120E+02                                 1.732276                            1.614982      -1.001163       2.405250                    0.998280       3.277655       8.663175       0.539828       1.160295      -0.738964      -0.011852      -0.034817       0.012859       0.038962       0.000467      -0.006635      -0.000489      -0.025465      -0.024595      -0.015055      -0.001802       0.016856              1.817001       1.693358       0.338027      -0.357279       2.071215      -0.311758       1.686429           0.000032
           66              H      18.418348       4.902924      22.861020       0.112291       1.167607 0.84009620E+01  0.81816583E+02                                 1.703706                            1.598291      -0.869983       2.462547                    0.999078       3.231560       8.434493       0.551544       1.140286      -0.744586       0.011279      -0.032781      -0.010613       0.036256      -0.000172      -0.011828       0.000435      -0.021520      -0.022370      -0.019075       0.004568       0.014508              1.767073       1.588608      -0.233939      -0.348212       1.979322       0.285072       1.733289          -0.000008
           67              H      10.753912      22.670856      24.495328       0.116533       1.176511 0.84294360E+01  0.82429180E+02                                 1.732277                            1.614983      -1.001165       2.405249                    0.998280       3.277655       8.663177       0.539828       1.160295      -0.738964       0.011852       0.034816       0.012859       0.038962       0.000467       0.006635       0.000489      -0.025465      -0.024595      -0.015055      -0.001802       0.016856              1.817002       1.693359       0.338027       0.357279       2.071216       0.311758       1.686430           0.000032
           68              H       9.141652      22.657076      22.861020       0.112291       1.167609 0.84009747E+01  0.81816745E+02                                 1.703708                            1.598293      -0.869981       2.462548                    0.999078       3.231561       8.434500       0.551543       1.140287      -0.744586      -0.011279       0.032781      -0.010613       0.036255      -0.000172       0.011828      -0.000435      -0.021520      -0.022369      -0.019075       0.004568       0.014507              1.767075       1.588610      -0.233940       0.348213       1.979325      -0.285072       1.733292          -0.000008
           69              H       3.064672      10.753912       4.889144       0.116533       1.176518 0.84295012E+01  0.82429975E+02                                 1.732283                            1.614988      -1.001181       2.405240                    0.998280       3.277667       8.663216       0.539827       1.160294      -0.738964      -0.012859       0.011852      -0.034817       0.038962      -0.006635       0.000489      -0.000467       0.000435       0.050496      -0.015054      -0.001802       0.016857              1.817009       1.686437      -0.357282       0.311760       1.693366      -0.338030       2.071224           0.000032
           70              H       4.698980       9.141652       4.902924       0.112292       1.167604 0.84009368E+01  0.81816271E+02                                 1.703702                            1.598288      -0.869981       2.462548                    0.999078       3.231556       8.434477       0.551545       1.140285      -0.744586       0.010613      -0.011279      -0.032781       0.036256      -0.011828      -0.000435       0.000171      -0.000425       0.043464      -0.019075       0.004568       0.014508              1.767069       1.733286      -0.348211      -0.285071       1.588605       0.233939       1.979317          -0.000008
           71              H       3.064672      16.806088      22.670856       0.116534       1.176514 0.84294666E+01  0.82429567E+02                                 1.732281                            1.614986      -1.001171       2.405246                    0.998280       3.277660       8.663199       0.539827       1.160296      -0.738964      -0.012859      -0.011852       0.034817       0.038962       0.006635      -0.000489      -0.000468       0.000434       0.050496      -0.015054      -0.001802       0.016857              1.817006       1.686434       0.357281      -0.311759       1.693363      -0.338029       2.071221           0.000032
           72              H       4.698980      18.418348      22.657076       0.112292       1.167607 0.84009582E+01  0.81816544E+02                                 1.703706                            1.598291      -0.869982       2.462547                    0.999078       3.231558       8.434490       0.551543       1.140287      -0.744586       0.010613       0.011279       0.032781       0.036255       0.011828       0.000435       0.000172      -0.000425       0.043464      -0.019075       0.004568       0.014507              1.767073       1.733289       0.348212       0.285072       1.588608       0.233939       1.979322          -0.000008
           73              H      24.495328      16.806088       4.889144       0.116533       1.176520 0.84295152E+01  0.82430154E+02                                 1.732286                            1.614990      -1.001183       2.405240                    0.998280       3.277670       8.663229       0.539827       1.160295      -0.738964       0.012859      -0.011852      -0.034817       0.038962      -0.006635      -0.000489       0.000467       0.000434       0.050496      -0.015054      -0.001802       0.016857              1.817011       1.686439      -0.357283      -0.311761       1.693368       0.338030       2.071227           0.000032
           74              H      22.861020      18.418348       4.902924       0.112292       1.167607 0.84009624E+01  0.81816600E+02                                 1.703707                            1.598292      -0.869982       2.462548                    0.999078       3.231559       8.434495       0.551543       1.140287      -0.744585      -0.010613       0.011279      -0.032781       0.036256      -0.011828       0.000435      -0.000171      -0.000425       0.043464      -0.019075       0.004568       0.014508              1.767074       1.733290      -0.348213       0.285072       1.588609      -0.233940       1.979323          -0.000008
           75              H      24.495328      10.753912      22.670856       0.116534       1.176514 0.84294648E+01  0.82429543E+02                                 1.732281                            1.614986      -1.001170       2.405246                    0.998280       3.277660       8.663198       0.539827       1.160296      -0.738964       0.012859       0.011852       0.034817       0.038962       0.006635       0.000489       0.000467       0.000434       0.050496      -0.015054      -0.001802       0.016857              1.817006       1.686434       0.357281       0.311759       1.693363       0.338029       2.071221           0.000032
           76              H      22.861020       9.141652      22.657076       0.112292       1.167606 0.84009545E+01  0.81816491E+02                                 1.703705                            1.598290      -0.869982       2.462547                    0.999078       3.231559       8.434489       0.551544       1.140286      -0.744586      -0.010613      -0.011279       0.032781       0.036256       0.011828      -0.000435      -0.000172      -0.000425       0.043464      -0.019075       0.004568       0.014508              1.767072       1.733288       0.348212      -0.285071       1.588607      -0.233939       1.979320          -0.000008
           77              H       4.889144       3.064672      10.753912       0.116533       1.176514 0.84294660E+01  0.82429544E+02                                 1.732280                            1.614985      -1.001177       2.405243                    0.998280       3.277661       8.663195       0.539828       1.160294      -0.738964      -0.034817      -0.012859       0.011852       0.038962       0.000489      -0.000467      -0.006635       0.025031      -0.025900      -0.015054      -0.001802       0.016856              1.817005       2.071219       0.311759      -0.338028       1.686433      -0.357281       1.693362           0.000032
           78              H       4.902924       4.698980       9.141652       0.112292       1.167606 0.84009519E+01  0.81816468E+02                                 1.703706                            1.598291      -0.869983       2.462547                    0.999078       3.231557       8.434487       0.551543       1.140287      -0.744586      -0.032781       0.010613      -0.011279       0.036256      -0.000435       0.000171      -0.011828       0.021945      -0.021095      -0.019075       0.004568       0.014508              1.767073       1.979322      -0.285072       0.233939       1.733289      -0.348212       1.588608          -0.000008
           79              H      22.670856       3.064672      16.806088       0.116534       1.176516 0.84294834E+01  0.82429764E+02                                 1.732282                            1.614987      -1.001180       2.405241                    0.998280       3.277664       8.663208       0.539827       1.160294      -0.738964       0.034817      -0.012859      -0.011852       0.038962      -0.000489      -0.000467       0.006635       0.025031      -0.025900      -0.015054      -0.001802       0.016857              1.817007       2.071222      -0.311760      -0.338029       1.686435       0.357282       1.693364           0.000032
           80              H      22.657076       4.698980      18.418348       0.112292       1.167604 0.84009380E+01  0.81816285E+02                                 1.703702                            1.598288      -0.869983       2.462547                    0.999078       3.231556       8.434477       0.551545       1.140285      -0.744586       0.032781       0.010613       0.011279       0.036255       0.000435       0.000172       0.011828       0.021945      -0.021095      -0.019075       0.004568       0.014507              1.767069       1.979318       0.285071       0.233939       1.733286       0.348211       1.588605          -0.000008
           81              H       4.889144      24.495328      16.806088       0.116534       1.176513 0.84294595E+01  0.82429460E+02                                 1.732278                            1.614984      -1.001177       2.405243                    0.998280       3.277660       8.663190       0.539828       1.160293      -0.738964      -0.034817       0.012859      -0.011852       0.038962      -0.000489       0.000467      -0.006635       0.025031      -0.025900      -0.015054      -0.001802       0.016857              1.817003       2.071217      -0.311759       0.338028       1.686432      -0.357280       1.693361           0.000032
           82              H       4.902924      22.861020      18.418348       0.112292       1.167606 0.84009550E+01  0.81816504E+02                                 1.703706                            1.598291      -0.869983       2.462547                    0.999078       3.231558       8.434489       0.551543       1.140287      -0.744586      -0.032781      -0.010613       0.011279       0.036256       0.000435      -0.000172      -0.011828       0.021945      -0.021095      -0.019075       0.004568       0.014508              1.767073       1.979322       0.285072      -0.233939       1.733289      -0.348212       1.588608          -0.000008
           83              H      22.670856      24.495328      10.753912       0.116534       1.176516 0.84294834E+01  0.82429764E+02                                 1.732282                            1.614987      -1.001179       2.405242                    0.998280       3.277664       8.663208       0.539827       1.160294      -0.738964       0.034817       0.012859       0.011852       0.038962       0.000489       0.000467       0.006635       0.025031      -0.025900      -0.015054      -0.001802       0.016857              1.817007       2.071222       0.311760       0.338029       1.686435       0.357282       1.693365           0.000032
           84              H      22.657076      22.861020       9.141652       0.112292       1.167605 0.84009402E+01  0.81816319E+02                                 1.703703                            1.598289      -0.869982       2.462548                    0.999078       3.231556       8.434480       0.551544       1.140286      -0.744586       0.032781      -0.010613      -0.011279       0.036256      -0.000435      -0.000172       0.011828       0.021945      -0.021095      -0.019075       0.004568       0.014508              1.767070       1.979319      -0.285071      -0.233939       1.733287       0.348212       1.588606          -0.000008
           85              H      18.669144      24.533912      10.715328       0.116533       1.176510 0.84294272E+01  0.82429077E+02                                 1.732276                            1.614982      -1.001159       2.405252                    0.998280       3.277653       8.663172       0.539828       1.160296      -0.738964      -0.034816       0.011852       0.012859       0.038962      -0.000467      -0.000489       0.006636       0.025464      -0.024595      -0.015055      -0.001801       0.016856              1.817001       2.071215      -0.338027      -0.311758       1.693358       0.357279       1.686429           0.000032
           86              H      18.682924      22.921652       9.081020       0.112291       1.167609 0.84009801E+01  0.81816815E+02                                 1.703709                            1.598294      -0.869981       2.462548                    0.999078       3.231562       8.434505       0.551543       1.140288      -0.744585      -0.032781      -0.011279      -0.010613       0.036256       0.000172       0.000435       0.011828       0.021520      -0.022369      -0.019075       0.004568       0.014508              1.767076       1.979326       0.233940       0.285073       1.588611       0.348213       1.733292          -0.000008
           87              H       8.890856       3.026088      10.715328       0.116533       1.176514 0.84294710E+01  0.82429628E+02                                 1.732282                            1.614987      -1.001166       2.405249                    0.998280       3.277661       8.663205       0.539826       1.160297      -0.738964       0.034816      -0.011852       0.012859       0.038962      -0.000467       0.000489      -0.006636       0.025465      -0.024595      -0.015055      -0.001801       0.016856              1.817007       2.071223      -0.338029       0.311760       1.693364      -0.357281       1.686435           0.000032
           88              H       8.877076       4.638348       9.081020       0.112291       1.167608 0.84009701E+01  0.81816690E+02                                 1.703708                            1.598292      -0.869982       2.462547                    0.999078       3.231561       8.434500       0.551543       1.140287      -0.744586       0.032781       0.011279      -0.010613       0.036255       0.000172      -0.000435      -0.011828       0.021520      -0.022370      -0.019075       0.004568       0.014508              1.767075       1.979324       0.233940      -0.285072       1.588610      -0.348213       1.733291          -0.000008
           89              H      18.669144       3.026088      16.844672       0.116533       1.176511 0.84294397E+01  0.82429238E+02                                 1.732278                            1.614984      -1.001162       2.405251                    0.998280       3.277655       8.663182       0.539827       1.160297      -0.738964      -0.034816      -0.011852      -0.012859       0.038962       0.000467       0.000489       0.006636       0.025465      -0.024595      -0.015055      -0.001801       0.016856              1.817003       2.071218       0.338028       0.311758       1.693360       0.357280       1.686431           0.000032
           90              H      18.682924       4.638348      18.478980       0.112291       1.167610 0.84009846E+01  0.81816863E+02                                 1.703709                            1.598293      -0.869981       2.462547                    0.999078       3.231564       8.434508       0.551543       1.140286      -0.744586      -0.032781       0.011279       0.010613       0.036255      -0.000171      -0.000435       0.011828       0.021520      -0.022370      -0.019075       0.004568       0.014508              1.767076       1.979325      -0.233940      -0.285072       1.588610       0.348213       1.733292          -0.000007
           91              H       8.890856      24.533912      16.844672       0.116533       1.176514 0.84294694E+01  0.82429602E+02                                 1.732281                            1.614987      -1.001167       2.405248                    0.998280       3.277661       8.663202       0.539827       1.160296      -0.738964       0.034816       0.011852      -0.012859       0.038962       0.000467      -0.000489      -0.006635       0.025465      -0.024595      -0.015055      -0.001801       0.016856              1.817006       2.071222       0.338029      -0.311759       1.693364      -0.357281       1.686434           0.000032
           92              H       8.877076      22.921652      18.478980       0.112291       1.167608 0.84009744E+01  0.81816740E+02                                 1.703708                            1.598292      -0.869982       2.462547                    0.999078       3.231562       8.434502       0.551543       1.140287      -0.744586       0.032781      -0.011279       0.010613       0.036255      -0.000171       0.000435      -0.011828       0.021520      -0.022369      -0.019075       0.004568       0.014507              1.767075       1.979324      -0.233940       0.285072       1.588610      -0.348213       1.733291          -0.000008
           93              H      24.533912      16.844672       8.890856       0.116533       1.176513 0.84294593E+01  0.82429474E+02                                 1.732280                            1.614985      -1.001166       2.405248                    0.998280       3.277659       8.663194       0.539827       1.160296      -0.738964       0.011852      -0.012859       0.034816       0.038962      -0.006636       0.000467      -0.000489      -0.000435       0.050495      -0.015055      -0.001801       0.016856              1.817005       1.693362      -0.357280       0.338028       1.686433      -0.311759       2.071220           0.000032
           94              H      22.921652      18.478980       8.877076       0.112291       1.167609 0.84009756E+01  0.81816750E+02                                 1.703707                            1.598292      -0.869982       2.462547                    0.999078       3.231563       8.434503       0.551543       1.140286      -0.744586      -0.011279       0.010613       0.032781       0.036255      -0.011828      -0.000171       0.000435       0.000425       0.043464      -0.019075       0.004568       0.014508              1.767075       1.588609      -0.348213      -0.233940       1.733291       0.285072       1.979324          -0.000008
           95              H       3.026088      16.844672      18.669144       0.116533       1.176511 0.84294358E+01  0.82429184E+02                                 1.732278                            1.614983      -1.001163       2.405250                    0.998280       3.277655       8.663179       0.539827       1.160296      -0.738964      -0.011852      -0.012859      -0.034817       0.038962       0.006635       0.000467       0.000489      -0.000435       0.050495      -0.015055      -0.001802       0.016856              1.817002       1.693360       0.357280       0.338028       1.686430       0.311758       2.071216           0.000032
           96              H       4.638348      18.478980      18.682924       0.112291       1.167610 0.84009910E+01  0.81816950E+02                                 1.703710                            1.598295      -0.869984       2.462546                    0.999078       3.231564       8.434512       0.551542       1.140288      -0.744585       0.011279       0.010613      -0.032781       0.036255       0.011828      -0.000172      -0.000435       0.000425       0.043464      -0.019075       0.004568       0.014507              1.767078       1.588612       0.348214      -0.233940       1.733294      -0.285073       1.979327          -0.000008
           97              H       3.026088      10.715328       8.890856       0.116533       1.176515 0.84294724E+01  0.82429640E+02                                 1.732282                            1.614987      -1.001167       2.405248                    0.998280       3.277661       8.663203       0.539826       1.160296      -0.738964      -0.011852       0.012859       0.034816       0.038962      -0.006636      -0.000467       0.000489      -0.000435       0.050495      -0.015055      -0.001801       0.016856              1.817007       1.693364      -0.357281      -0.338029       1.686435       0.311759       2.071222           0.000032
           98              H       4.638348       9.081020       8.877076       0.112291       1.167610 0.84009892E+01  0.81816925E+02                                 1.703710                            1.598294      -0.869982       2.462547                    0.999078       3.231564       8.434511       0.551543       1.140287      -0.744586       0.011279      -0.010613       0.032781       0.036255      -0.011828       0.000172      -0.000435       0.000425       0.043464      -0.019075       0.004568       0.014508              1.767077       1.588612      -0.348214       0.233940       1.733293      -0.285073       1.979327          -0.000008
           99              H      24.533912      10.715328      18.669144       0.116533       1.176509 0.84294174E+01  0.82428955E+02                                 1.732275                            1.614981      -1.001160       2.405251                    0.998280       3.277652       8.663167       0.539828       1.160295      -0.738964       0.011852       0.012859      -0.034816       0.038962       0.006635      -0.000467      -0.000489      -0.000435       0.050495      -0.015055      -0.001801       0.016856              1.817000       1.693357       0.357279      -0.338027       1.686428      -0.311758       2.071213           0.000032
          100              H      22.921652       9.081020      18.682924       0.112291       1.167608 0.84009669E+01  0.81816647E+02                                 1.703707                            1.598292      -0.869983       2.462547                    0.999078       3.231560       8.434495       0.551543       1.140287      -0.744586      -0.011279      -0.010613      -0.032781       0.036255       0.011828       0.000172       0.000435       0.000425       0.043464      -0.019075       0.004568       0.014508              1.767074       1.588609       0.348213       0.233940       1.733290       0.285072       1.979323          -0.000008
          101              H      16.844672      18.669144       3.026088       0.116533       1.176516 0.84294845E+01  0.82429787E+02                                 1.732283                            1.614988      -1.001175       2.405244                    0.998280       3.277664       8.663212       0.539826       1.160296      -0.738964      -0.012859      -0.034817      -0.011852       0.038962       0.000489       0.006635       0.000468      -0.025031      -0.025900      -0.015054      -0.001802       0.016857              1.817009       1.686436       0.311760       0.357282       2.071224       0.338029       1.693366           0.000032
          102              H      18.478980      18.682924       4.638348       0.112292       1.167605 0.84009443E+01  0.81816368E+02                                 1.703704                            1.598289      -0.869981       2.462548                    0.999078       3.231557       8.434483       0.551544       1.140286      -0.744586       0.010613      -0.032781       0.011279       0.036256      -0.000435       0.011828      -0.000172      -0.021945      -0.021095      -0.019075       0.004568       0.014508              1.767071       1.733287      -0.285071       0.348212       1.979319      -0.233939       1.588606          -0.000008
          103              H      16.844672       8.890856      24.533912       0.116534       1.176512 0.84294500E+01  0.82429355E+02                                 1.732278                            1.614984      -1.001170       2.405246                    0.998280       3.277658       8.663188       0.539828       1.160295      -0.738964      -0.012859       0.034817       0.011852       0.038962      -0.000489      -0.006635       0.000468      -0.025031      -0.025900      -0.015054      -0.001802       0.016857              1.817003       1.686432      -0.311759      -0.357280       2.071218       0.338028       1.693361           0.000032
          104              H      18.478980       8.877076      22.921652       0.112292       1.167606 0.84009539E+01  0.81816494E+02                                 1.703706                            1.598291      -0.869982       2.462548                    0.999078       3.231557       8.434488       0.551543       1.140287      -0.744586       0.010613       0.032781      -0.011279       0.036256       0.000435      -0.011828      -0.000172      -0.021945      -0.021095      -0.019075       0.004568       0.014508              1.767073       1.733289       0.285072      -0.348212       1.979322      -0.233939       1.588608          -0.000008
          105              H      10.715328      18.669144      24.533912       0.116533       1.176517 0.84294909E+01  0.82429864E+02                                 1.732284                            1.614988      -1.001177       2.405243                    0.998280       3.277665       8.663215       0.539826       1.160296      -0.738964       0.012859      -0.034817       0.011852       0.038962      -0.000489       0.006635      -0.000467      -0.025031      -0.025900      -0.015054      -0.001802       0.016857              1.817009       1.686437      -0.311760       0.357282       2.071224      -0.338030       1.693366           0.000032
          106              H       9.081020      18.682924      22.921652       0.112292       1.167606 0.84009524E+01  0.81816468E+02                                 1.703705                            1.598290      -0.869981       2.462548                    0.999078       3.231558       8.434487       0.551544       1.140286      -0.744586      -0.010613      -0.032781      -0.011279       0.036256       0.000435       0.011828       0.000172      -0.021945      -0.021095      -0.019075       0.004568       0.014508              1.767072       1.733288       0.285071       0.348212       1.979320       0.233939       1.588607          -0.000008
          107              H      10.715328       8.890856       3.026088       0.116533       1.176515 0.84294708E+01  0.82429618E+02                                 1.732282                            1.614987      -1.001172       2.405245                    0.998280       3.277661       8.663202       0.539827       1.160296      -0.738964       0.012859       0.034817      -0.011852       0.038962       0.000489      -0.006635      -0.000467      -0.025031      -0.025900      -0.015054      -0.001802       0.016857              1.817007       1.686435       0.311760      -0.357281       2.071222      -0.338029       1.693364           0.000032
          108              H       9.081020       8.877076       4.638348       0.112292       1.167604 0.84009338E+01  0.81816236E+02                                 1.703702                            1.598288      -0.869981       2.462548                    0.999078       3.231555       8.434475       0.551544       1.140286      -0.744586      -0.010613       0.032781       0.011279       0.036256      -0.000435      -0.011828       0.000172      -0.021945      -0.021094      -0.019075       0.004568       0.014507              1.767069       1.733285      -0.285071      -0.348211       1.979318       0.233939       1.588605          -0.000008
          109              H      20.670000      19.035692      22.304308       0.118104       1.192536 0.88951611E+01  0.88924535E+02                                 1.798040                            1.697026      -1.154893       2.330488                    0.996320       3.500487       9.622167       0.504642       1.214101      -0.724361      -0.000000      -0.023724       0.023724       0.033551      -0.004311      -0.004311      -0.008656      -0.006564       0.006564      -0.011608       0.000764       0.010844              1.870618       1.848469      -0.193247      -0.193247       1.881693      -0.397532       1.881693          -0.000002
          110              H       6.890000       8.524308      22.304308       0.118103       1.192538 0.88951789E+01  0.88924764E+02                                 1.798042                            1.697029      -1.154894       2.330487                    0.996320       3.500490       9.622180       0.504642       1.214101      -0.724361      -0.000000       0.023724       0.023724       0.033551      -0.004311       0.004311       0.008656      -0.006564       0.006564      -0.011608       0.000764       0.010844              1.870621       1.848472      -0.193247       0.193247       1.881696       0.397533       1.881696          -0.000002
          111              H       6.890000      19.035692       5.255692       0.118104       1.192536 0.88951637E+01  0.88924567E+02                                 1.798040                            1.697027      -1.154894       2.330488                    0.996320       3.500487       9.622167       0.504642       1.214101      -0.724361       0.000000      -0.023724      -0.023724       0.033551       0.004311      -0.004311       0.008656      -0.006564       0.006564      -0.011608       0.000764       0.010844              1.870618       1.848469       0.193247      -0.193247       1.881693       0.397532       1.881693          -0.000002
          112              H      20.670000       8.524308       5.255692       0.118104       1.192535 0.88951538E+01  0.88924433E+02                                 1.798038                            1.697025      -1.154892       2.330489                    0.996320       3.500485       9.622156       0.504643       1.214100      -0.724362       0.000000       0.023724      -0.023724       0.033551       0.004311       0.004311      -0.008656      -0.006564       0.006564      -0.011608       0.000764       0.010844              1.870616       1.848467       0.193246       0.193246       1.881691      -0.397532       1.881691          -0.000002
          113              H      22.304308      20.670000      19.035692       0.118104       1.192537 0.88951748E+01  0.88924708E+02                                 1.798041                            1.697028      -1.154894       2.330487                    0.996320       3.500489       9.622175       0.504642       1.214101      -0.724361       0.023724       0.000000      -0.023724       0.033551      -0.004311      -0.008656      -0.004311       0.006564       0.006564      -0.011608       0.000764       0.010844              1.870620       1.881695      -0.193247      -0.397533       1.848470      -0.193247       1.881695          -0.000002
          114              H      22.304308       6.890000       8.524308       0.118104       1.192535 0.88951513E+01  0.88924410E+02                                 1.798038                            1.697025      -1.154893       2.330488                    0.996320       3.500485       9.622159       0.504642       1.214100      -0.724361       0.023724      -0.000000       0.023724       0.033551       0.004311       0.008656      -0.004311       0.006564       0.006564      -0.011608       0.000764       0.010844              1.870617       1.881692       0.193247       0.397532       1.848468      -0.193247       1.881691          -0.000002
          115              H       5.255692       6.890000      19.035692       0.118104       1.192536 0.88951622E+01  0.88924548E+02                                 1.798040                            1.697027      -1.154894       2.330488                    0.996320       3.500486       9.622164       0.504642       1.214101      -0.724361      -0.023724       0.000000      -0.023724       0.033551      -0.004311       0.008656       0.004311       0.006564       0.006564      -0.011608       0.000764       0.010844              1.870618       1.881693      -0.193247       0.397532       1.848469       0.193247       1.881693          -0.000002
          116              H       5.255692      20.670000       8.524308       0.118104       1.192536 0.88951594E+01  0.88924506E+02                                 1.798039                            1.697026      -1.154892       2.330488                    0.996320       3.500486       9.622161       0.504643       1.214100      -0.724362      -0.023724       0.000000       0.023724       0.033551       0.004311      -0.008656       0.004311       0.006564       0.006564      -0.011608       0.000764       0.010844              1.870617       1.881692       0.193247      -0.397532       1.848468       0.193247       1.881692          -0.000002
          117              H      19.035692      22.304308      20.670000       0.118104       1.192536 0.88951581E+01  0.88924491E+02                                 1.798039                            1.697026      -1.154893       2.330488                    0.996320       3.500486       9.622161       0.504643       1.214100      -0.724362      -0.023724       0.023724      -0.000000       0.033551      -0.008656      -0.004311      -0.004311       0.000000      -0.013127      -0.011608       0.000764       0.010844              1.870617       1.881692      -0.397532      -0.193247       1.881692      -0.193247       1.848468          -0.000003
          118              H       8.524308      22.304308       6.890000       0.118104       1.192536 0.88951649E+01  0.88924577E+02                                 1.798040                            1.697026      -1.154893       2.330488                    0.996320       3.500487       9.622165       0.504642       1.214100      -0.724361       0.023724       0.023724       0.000000       0.033551       0.008656      -0.004311       0.004311      -0.000000      -0.013127      -0.011608       0.000764       0.010844              1.870618       1.881693       0.397532      -0.193247       1.881693       0.193247       1.848469          -0.000002
          119              H      19.035692       5.255692       6.890000       0.118104       1.192536 0.88951635E+01  0.88924555E+02                                 1.798039                            1.697026      -1.154893       2.330488                    0.996320       3.500487       9.622163       0.504643       1.214099      -0.724362      -0.023724      -0.023724       0.000000       0.033551       0.008656       0.004311      -0.004311       0.000000      -0.013127      -0.011608       0.000764       0.010844              1.870617       1.881692       0.397532       0.193247       1.881692      -0.193247       1.848468          -0.000002
          120              H       8.524308       5.255692      20.670000       0.118104       1.192536 0.88951607E+01  0.88924523E+02                                 1.798039                            1.697026      -1.154893       2.330488                    0.996320       3.500486       9.622161       0.504643       1.214100      -0.724362       0.023724      -0.023724      -0.000000       0.033551      -0.008656       0.004311       0.004311       0.000000      -0.013128      -0.011608       0.000764       0.010844              1.870617       1.881692      -0.397532       0.193247       1.881692       0.193247       1.848468          -0.000002
          121              H       6.890000       8.524308       5.255692       0.118104       1.192534 0.88951456E+01  0.88924339E+02                                 1.798038                            1.697025      -1.154891       2.330489                    0.996320       3.500483       9.622153       0.504642       1.214101      -0.724361      -0.000000       0.023724      -0.023724       0.033551      -0.004311      -0.004311      -0.008656      -0.006564       0.006564      -0.011608       0.000764       0.010844              1.870616       1.848467      -0.193246      -0.193246       1.881691      -0.397532       1.881691          -0.000002
          122              H      20.670000      19.035692       5.255692       0.118104       1.192534 0.88951485E+01  0.88924381E+02                                 1.798039                            1.697026      -1.154892       2.330489                    0.996320       3.500484       9.622158       0.504642       1.214101      -0.724361      -0.000000      -0.023724      -0.023724       0.033551      -0.004311       0.004311       0.008656      -0.006564       0.006564      -0.011608       0.000764       0.010844              1.870617       1.848468      -0.193247       0.193247       1.881692       0.397532       1.881692          -0.000003
          123              H      20.670000       8.524308      22.304308       0.118104       1.192537 0.88951692E+01  0.88924635E+02                                 1.798040                            1.697027      -1.154893       2.330488                    0.996320       3.500488       9.622170       0.504642       1.214100      -0.724361       0.000000       0.023724       0.023724       0.033551       0.004311      -0.004311       0.008656      -0.006564       0.006564      -0.011608       0.000764       0.010844              1.870619       1.848469       0.193247      -0.193247       1.881694       0.397532       1.881694          -0.000003
          124              H       6.890000      19.035692      22.304308       0.118104       1.192536 0.88951609E+01  0.88924535E+02                                 1.798040                            1.697027      -1.154892       2.330488                    0.996320       3.500486       9.622165       0.504642       1.214101      -0.724361       0.000000      -0.023724       0.023724       0.033551       0.004311       0.004311      -0.008656      -0.006564       0.006564      -0.011608       0.000764       0.010844              1.870618       1.848469       0.193247       0.193247       1.881693      -0.397532       1.881693          -0.000002
          125              H       5.255692       6.890000       8.524308       0.118104       1.192536 0.88951637E+01  0.88924570E+02                                 1.798040                            1.697027      -1.154893       2.330488                    0.996320       3.500487       9.622168       0.504642       1.214101      -0.724361      -0.023724       0.000000       0.023724       0.033551      -0.004311      -0.008656      -0.004311       0.006564       0.006564      -0.011608       0.000764       0.010844              1.870619       1.881693      -0.193247      -0.397532       1.848469      -0.193247       1.881693          -0.000002
          126              H       5.255692      20.670000      19.035692       0.118104       1.192537 0.88951693E+01  0.88924640E+02                                 1.798041                            1.697027      -1.154893       2.330488                    0.996320       3.500488       9.622172       0.504642       1.214101      -0.724361      -0.023724       0.000000      -0.023724       0.033551       0.004311       0.008656      -0.004311       0.006564       0.006564      -0.011608       0.000764       0.010844              1.870619       1.881694       0.193247       0.397532       1.848470      -0.193247       1.881694          -0.000002
          127              H      22.304308      20.670000       8.524308       0.118104       1.192536 0.88951595E+01  0.88924513E+02                                 1.798039                            1.697026      -1.154894       2.330488                    0.996320       3.500486       9.622163       0.504642       1.214100      -0.724361       0.023724       0.000000       0.023724       0.033551      -0.004311       0.008656       0.004311       0.006564       0.006564      -0.011608       0.000764       0.010844              1.870618       1.881693      -0.193247       0.397532       1.848469       0.193247       1.881693          -0.000003
          128              H      22.304308       6.890000      19.035692       0.118104       1.192536 0.88951649E+01  0.88924571E+02                                 1.798039                            1.697026      -1.154894       2.330488                    0.996320       3.500487       9.622163       0.504643       1.214099      -0.724362       0.023724      -0.000000      -0.023724       0.033551       0.004311      -0.008656       0.004311       0.006564       0.006564      -0.011608       0.000764       0.010844              1.870618       1.881692       0.193247      -0.397532       1.848468       0.193247       1.881692          -0.000002
          129              H       8.524308       5.255692       6.890000       0.118103       1.192537 0.88951732E+01  0.88924687E+02                                 1.798041                            1.697028      -1.154893       2.330488                    0.996320       3.500489       9.622174       0.504642       1.214101      -0.724361       0.023724      -0.023724      -0.000000       0.033551      -0.008656      -0.004311      -0.004311      -0.000000      -0.013128      -0.011608       0.000764       0.010844              1.870620       1.881694      -0.397533      -0.193247       1.881695      -0.193247       1.848470          -0.000002
          130              H      19.035692       5.255692      20.670000       0.118104       1.192537 0.88951692E+01  0.88924637E+02                                 1.798041                            1.697027      -1.154895       2.330487                    0.996320       3.500488       9.622171       0.504642       1.214101      -0.724361      -0.023724      -0.023724      -0.000000       0.033551       0.008656      -0.004311       0.004311      -0.000000      -0.013127      -0.011608       0.000764       0.010844              1.870619       1.881694       0.397532      -0.193247       1.881694       0.193247       1.848470          -0.000003
          131              H       8.524308      22.304308      20.670000       0.118104       1.192536 0.88951623E+01  0.88924548E+02                                 1.798040                            1.697026      -1.154893       2.330488                    0.996320       3.500487       9.622166       0.504642       1.214100      -0.724361       0.023724       0.023724       0.000000       0.033551       0.008656       0.004311      -0.004311      -0.000000      -0.013128      -0.011608       0.000764       0.010844              1.870618       1.881693       0.397532       0.193247       1.881693      -0.193247       1.848469          -0.000002
          132              H      19.035692      22.304308       6.890000       0.118104       1.192536 0.88951666E+01  0.88924606E+02                                 1.798040                            1.697027      -1.154893       2.330488                    0.996320       3.500488       9.622171       0.504642       1.214101      -0.724361      -0.023724       0.023724       0.000000       0.033551      -0.008656       0.004311       0.004311      -0.000000      -0.013127      -0.011608       0.000764       0.010844              1.870619       1.881694      -0.397532       0.193247       1.881694       0.193247       1.848470          -0.000003
          133              H      13.780000      26.537524      25.534340       0.130387       1.063955 0.74337599E+01  0.70173432E+02                                 1.594277                            1.498086      -0.867954       2.477962                    0.999322       3.091613       7.928342       0.573120       1.132130      -0.746384       0.000000       0.015440      -0.033110       0.036533       0.000000      -0.000000      -0.000286      -0.020706       0.044319      -0.017739       0.002960       0.014780              1.657772       1.242254      -0.000000       0.000000       1.908734      -0.304866       1.822327           0.000194
          134              H      13.780000      24.219728      25.608752       0.105093       1.286642 0.90706989E+01  0.90362958E+02                                 1.851720                            1.684035      -0.991350       2.415327                    0.997811       3.310199       8.837920       0.524401       1.172446      -0.736861       0.000000      -0.024755      -0.042175       0.048903      -0.000000       0.000000       0.001098      -0.022390       0.056629      -0.020633       0.001687       0.018947              1.992159       1.476301      -0.000000      -0.000000       2.252891       0.601624       2.247284           0.000136
          135              H      13.780000       1.022476      25.534340       0.130387       1.063955 0.74337616E+01  0.70173454E+02                                 1.594277                            1.498087      -0.867954       2.477962                    0.999322       3.091613       7.928343       0.573120       1.132131      -0.746384       0.000000      -0.015440      -0.033110       0.036533      -0.000000      -0.000000       0.000286      -0.020706       0.044318      -0.017739       0.002960       0.014780              1.657772       1.242254       0.000000      -0.000000       1.908735       0.304866       1.822328           0.000194
          136              H      13.780000       3.340272      25.608752       0.105093       1.286641 0.90706928E+01  0.90362870E+02                                 1.851718                            1.684034      -0.991347       2.415328                    0.997811       3.310199       8.837915       0.524402       1.172445      -0.736861      -0.000000       0.024754      -0.042175       0.048903      -0.000000      -0.000000      -0.001098      -0.022390       0.056629      -0.020633       0.001687       0.018946              1.992157       1.476300      -0.000000       0.000000       2.252888      -0.601623       2.247282           0.000136
          137              H      13.780000      26.537524       2.025660       0.130387       1.063954 0.74337523E+01  0.70173342E+02                                 1.594276                            1.498086      -0.867953       2.477963                    0.999322       3.091611       7.928336       0.573120       1.132131      -0.746384      -0.000000       0.015440       0.033110       0.036533       0.000000      -0.000000       0.000286      -0.020706       0.044319      -0.017739       0.002960       0.014780              1.657771       1.242253      -0.000000       0.000000       1.908733       0.304866       1.822327           0.000194
          138              H      13.780000      24.219728       1.951248       0.105093       1.286643 0.90707083E+01  0.90363078E+02                                 1.851721                            1.684036      -0.991350       2.415326                    0.997811       3.310200       8.837925       0.524401       1.172447      -0.736861      -0.000000      -0.024755       0.042175       0.048903       0.000000       0.000000      -0.001098      -0.022390       0.056629      -0.020633       0.001687       0.018946              1.992160       1.476302       0.000000      -0.000000       2.252893      -0.601625       2.247286           0.000136
          139              H      13.780000       1.022476       2.025660       0.130387       1.063957 0.74337778E+01  0.70173654E+02                                 1.594280                            1.498089      -0.867955       2.477962                    0.999322       3.091615       7.928354       0.573119       1.132132      -0.746383       0.000000      -0.015440       0.033110       0.036533      -0.000000      -0.000000      -0.000286      -0.020706       0.044318      -0.017739       0.002960       0.014780              1.657775       1.242256      -0.000000      -0.000000       1.908738      -0.304867       1.822332           0.000194
          140              H      13.780000       3.340272       1.951248       0.105093       1.286640 0.90706871E+01  0.90362807E+02                                 1.851718                            1.684034      -0.991345       2.415329                    0.997811       3.310197       8.837912       0.524401       1.172446      -0.736861       0.000000       0.024755       0.042175       0.048903       0.000000      -0.000000       0.001098      -0.022390       0.056628      -0.020633       0.001687       0.018946              1.992157       1.476300       0.000000       0.000000       2.252889       0.601623       2.247282           0.000136
          141              H      25.534340      13.780000      26.537524       0.130386       1.063954 0.74337556E+01  0.70173373E+02                                 1.594276                            1.498085      -0.867954       2.477961                    0.999322       3.091613       7.928338       0.573120       1.132130      -0.746384      -0.033110       0.000000       0.015440       0.036533      -0.000000      -0.000286       0.000000       0.032512       0.008900      -0.017739       0.002960       0.014780              1.657770       1.822326      -0.000000      -0.304866       1.242253       0.000000       1.908732           0.000194
          142              H      25.608752      13.780000      24.219728       0.105093       1.286648 0.90707531E+01  0.90363638E+02                                 1.851726                            1.684041      -0.991354       2.415324                    0.997811       3.310207       8.837950       0.524400       1.172446      -0.736861      -0.042175      -0.000000      -0.024755       0.048903      -0.000000       0.001098       0.000000       0.039509       0.005270      -0.020633       0.001687       0.018946              1.992166       2.247293      -0.000000       0.601627       1.476306       0.000000       2.252900           0.000136
          143              H      25.534340      13.780000       1.022476       0.130386       1.063953 0.74337466E+01  0.70173262E+02                                 1.594274                            1.498084      -0.867953       2.477962                    0.999322       3.091612       7.928332       0.573121       1.132129      -0.746384      -0.033110       0.000000      -0.015440       0.036533      -0.000000       0.000286       0.000000       0.032512       0.008899      -0.017739       0.002960       0.014780              1.657769       1.822324       0.000000       0.304865       1.242252      -0.000000       1.908730           0.000194
          144              H      25.608752      13.780000       3.340272       0.105093       1.286651 0.90707755E+01  0.90363919E+02                                 1.851729                            1.684043      -0.991359       2.415322                    0.997811       3.310211       8.837964       0.524400       1.172446      -0.736861      -0.042175       0.000000       0.024754       0.048903       0.000000      -0.001097       0.000000       0.039509       0.005270      -0.020633       0.001687       0.018946              1.992169       2.247296      -0.000000      -0.601628       1.476307       0.000000       2.252903           0.000136
          145              H       2.025660      13.780000      26.537524       0.130386       1.063957 0.74337805E+01  0.70173688E+02                                 1.594281                            1.498090      -0.867955       2.477961                    0.999322       3.091616       7.928358       0.573118       1.132132      -0.746383       0.033110       0.000000       0.015440       0.036533      -0.000000       0.000286      -0.000000       0.032512       0.008900      -0.017739       0.002960       0.014780              1.657776       1.822332      -0.000000       0.304867       1.242256       0.000000       1.908739           0.000194
          146              H       1.951248      13.780000      24.219728       0.105092       1.286649 0.90707615E+01  0.90363747E+02                                 1.851728                            1.684042      -0.991354       2.415324                    0.997811       3.310209       8.837958       0.524400       1.172447      -0.736861       0.042175       0.000000      -0.024755       0.048903       0.000000      -0.001098      -0.000000       0.039509       0.005270      -0.020633       0.001687       0.018946              1.992168       2.247295      -0.000000      -0.601628       1.476307      -0.000000       2.252902           0.000136
          147              H       2.025660      13.780000       1.022476       0.130386       1.063955 0.74337641E+01  0.70173481E+02                                 1.594277                            1.498087      -0.867953       2.477962                    0.999322       3.091614       7.928345       0.573120       1.132131      -0.746384       0.033110      -0.000000      -0.015440       0.036533      -0.000000      -0.000286       0.000000       0.032512       0.008900      -0.017739       0.002960       0.014780              1.657772       1.822328       0.000000      -0.304866       1.242254       0.000000       1.908735           0.000194
          148              H       1.951248      13.780000       3.340272       0.105093       1.286649 0.90707602E+01  0.90363718E+02                                 1.851726                            1.684040      -0.991357       2.415322                    0.997811       3.310209       8.837953       0.524401       1.172445      -0.736861       0.042175      -0.000000       0.024754       0.048903       0.000000       0.001097      -0.000000       0.039509       0.005270      -0.020633       0.001687       0.018946              1.992166       2.247292      -0.000000       0.601627       1.476305      -0.000000       2.252900           0.000136
          149              H      26.537524      25.534340      13.780000       0.130386       1.063958 0.74337898E+01  0.70173795E+02                                 1.594281                            1.498090      -0.867952       2.477962                    0.999322       3.091618       7.928363       0.573118       1.132132      -0.746383       0.015439      -0.033110      -0.000000       0.036533      -0.000286       0.000000       0.000000      -0.011806      -0.053218      -0.017739       0.002960       0.014780              1.657777       1.908740      -0.304867      -0.000000       1.822333      -0.000000       1.242257           0.000194
          150              H      24.219728      25.608752      13.780000       0.105092       1.286655 0.90708100E+01  0.90364348E+02                                 1.851732                            1.684046      -0.991360       2.415320                    0.997811       3.310218       8.837987       0.524399       1.172446      -0.736861      -0.024754      -0.042175      -0.000000       0.048903       0.001098       0.000000      -0.000000      -0.017120      -0.061899      -0.020633       0.001687       0.018946              1.992173       2.252908       0.601630       0.000000       2.247300       0.000000       1.476310           0.000136
          151              H       1.022476      25.534340      13.780000       0.130388       1.063951 0.74337284E+01  0.70173058E+02                                 1.594273                            1.498083      -0.867954       2.477962                    0.999322       3.091606       7.928319       0.573120       1.132130      -0.746384      -0.015440      -0.033110      -0.000000       0.036533       0.000286       0.000000       0.000000      -0.011806      -0.053218      -0.017739       0.002960       0.014780              1.657768       1.908729       0.304865      -0.000000       1.822323      -0.000000       1.242251           0.000194
          152              H       3.340272      25.608752      13.780000       0.105094       1.286637 0.90706553E+01  0.90362416E+02                                 1.851716                            1.684032      -0.991348       2.415328                    0.997811       3.310190       8.837891       0.524401       1.172447      -0.736861       0.024755      -0.042176       0.000000       0.048904      -0.001098       0.000000       0.000000      -0.017120      -0.061899      -0.020633       0.001686       0.018947              1.992154       2.252885      -0.601622       0.000000       2.247279      -0.000000       1.476298           0.000136
          153              H      26.537524       2.025660      13.780000       0.130386       1.063960 0.74338104E+01  0.70174048E+02                                 1.594285                            1.498093      -0.867953       2.477962                    0.999322       3.091621       7.928378       0.573117       1.132133      -0.746383       0.015439       0.033110       0.000000       0.036533       0.000286      -0.000000       0.000000      -0.011806      -0.053218      -0.017739       0.002960       0.014780              1.657780       1.908745       0.304869      -0.000000       1.822337      -0.000000       1.242259           0.000194
          154              H      24.219728       1.951248      13.780000       0.105092       1.286653 0.90707970E+01  0.90364193E+02                                 1.851732                            1.684045      -0.991357       2.415322                    0.997811       3.310215       8.837980       0.524399       1.172447      -0.736861      -0.024754       0.042175       0.000001       0.048903      -0.001098      -0.000000      -0.000000      -0.017120      -0.061898      -0.020633       0.001686       0.018946              1.992172       2.252907      -0.601629      -0.000000       2.247300       0.000000       1.476309           0.000136
          155              H       1.022476       2.025660      13.780000       0.130388       1.063953 0.74337455E+01  0.70173275E+02                                 1.594277                            1.498086      -0.867954       2.477963                    0.999322       3.091608       7.928333       0.573119       1.132133      -0.746383      -0.015440       0.033110       0.000000       0.036533      -0.000286      -0.000000       0.000000      -0.011806      -0.053218      -0.017739       0.002960       0.014780              1.657772       1.908734      -0.304866      -0.000000       1.822328      -0.000000       1.242254           0.000194
          156              H       3.340272       1.951248      13.780000       0.105094       1.286637 0.90706605E+01  0.90362480E+02                                 1.851716                            1.684032      -0.991349       2.415328                    0.997811       3.310192       8.837897       0.524401       1.172446      -0.736861       0.024755       0.042176       0.000000       0.048904       0.001098      -0.000000      -0.000000      -0.017120      -0.061899      -0.020633       0.001686       0.018947              1.992154       2.252885       0.601622      -0.000000       2.247279      -0.000000       1.476298           0.000136
          157              H      12.757524       0.000000      15.805660       0.130386       1.063962 0.74338213E+01  0.70174175E+02                                 1.594285                            1.498094      -0.867956       2.477960                    0.999322       3.091624       7.928386       0.573117       1.132133      -0.746383       0.015440      -0.000000       0.033110       0.036533      -0.000000       0.000286      -0.000000       0.020706       0.044318      -0.017739       0.002960       0.014779              1.657781       1.908746       0.000000       0.304869       1.242260       0.000000       1.822338           0.000193
          158              H      10.439728       0.000000      15.731248       0.105091       1.286659 0.90708442E+01  0.90364777E+02                                 1.851736                            1.684049      -0.991362       2.415319                    0.997811       3.310224       8.838008       0.524399       1.172446      -0.736861      -0.024754       0.000000       0.042175       0.048903      -0.000000      -0.001097       0.000000       0.022389       0.056628      -0.020633       0.001687       0.018946              1.992177       2.252913       0.000000      -0.601632       1.476313      -0.000000       2.247306           0.000136
          159              H      14.802476       0.000000      15.805660       0.130386       1.063957 0.74337760E+01  0.70173632E+02                                 1.594280                            1.498089      -0.867954       2.477962                    0.999322       3.091616       7.928356       0.573119       1.132132      -0.746383      -0.015440      -0.000000       0.033110       0.036533      -0.000000      -0.000286      -0.000000       0.020706       0.044318      -0.017739       0.002960       0.014780              1.657775       1.908738       0.000000      -0.304867       1.242256       0.000000       1.822331           0.000194
          160              H      17.120272       0.000000      15.731248       0.105093       1.286646 0.90707369E+01  0.90363430E+02                                 1.851724                            1.684038      -0.991354       2.415324                    0.997811       3.310206       8.837943       0.524401       1.172446      -0.736861       0.024754      -0.000001       0.042175       0.048903      -0.000000       0.001098       0.000000       0.022390       0.056629      -0.020633       0.001687       0.018947              1.992163       2.252897      -0.000000       0.601626       1.476304      -0.000000       2.247289           0.000136
          161              H      12.757524       0.000000      11.754340       0.130386       1.063963 0.74338345E+01  0.70174346E+02                                 1.594289                            1.498097      -0.867956       2.477960                    0.999322       3.091625       7.928397       0.573116       1.132135      -0.746383       0.015440      -0.000000      -0.033110       0.036533       0.000000      -0.000286      -0.000000       0.020706       0.044318      -0.017739       0.002960       0.014780              1.657785       1.908751      -0.000000      -0.304870       1.242262       0.000000       1.822342           0.000193
          162              H      10.439728       0.000000      11.828752       0.105091       1.286657 0.90708319E+01  0.90364633E+02                                 1.851736                            1.684049      -0.991360       2.415320                    0.997811       3.310221       8.838002       0.524398       1.172448      -0.736861      -0.024754       0.000000      -0.042175       0.048903      -0.000000       0.001097       0.000000       0.022389       0.056628      -0.020633       0.001687       0.018946              1.992177       2.252913      -0.000000       0.601631       1.476312      -0.000000       2.247305           0.000136
          163              H      14.802476       0.000000      11.754340       0.130386       1.063958 0.74337856E+01  0.70173753E+02                                 1.594282                            1.498091      -0.867954       2.477962                    0.999322       3.091617       7.928363       0.573118       1.132133      -0.746383      -0.015440       0.000000      -0.033110       0.036533       0.000000       0.000286      -0.000000       0.020706       0.044318      -0.017739       0.002960       0.014780              1.657777       1.908741      -0.000000       0.304867       1.242257       0.000000       1.822333           0.000194
          164              H      17.120272       0.000000      11.828752       0.105093       1.286646 0.90707312E+01  0.90363367E+02                                 1.851724                            1.684039      -0.991352       2.415325                    0.997811       3.310204       8.837940       0.524400       1.172447      -0.736861       0.024755       0.000001      -0.042175       0.048903       0.000000      -0.001098       0.000000       0.022390       0.056629      -0.020633       0.001687       0.018946              1.992164       2.252897       0.000000      -0.601626       1.476304      -0.000000       2.247289           0.000136
          165              H       0.000000      11.754340      14.802476       0.130386       1.063959 0.74337990E+01  0.70173905E+02                                 1.594282                            1.498091      -0.867957       2.477960                    0.999322       3.091620       7.928370       0.573118       1.132132      -0.746383       0.000000      -0.033110      -0.015440       0.036533      -0.000000      -0.000000       0.000286      -0.032512       0.008900      -0.017739       0.002960       0.014780              1.657778       1.242257       0.000000       0.000000       1.822334       0.304868       1.908742           0.000194
          166              H       0.000000      11.828752      17.120272       0.105092       1.286645 0.90707294E+01  0.90363333E+02                                 1.851723                            1.684038      -0.991347       2.415327                    0.997811       3.310205       8.837938       0.524401       1.172446      -0.736861       0.000000      -0.042175       0.024754       0.048903       0.000000       0.000000      -0.001098      -0.039509       0.005270      -0.020633       0.001687       0.018946              1.992162       1.476303      -0.000000       0.000000       2.247288      -0.601625       2.252895           0.000136
          167              H       0.000000      11.754340      12.757524       0.130386       1.063960 0.74338025E+01  0.70173948E+02                                 1.594283                            1.498092      -0.867955       2.477961                    0.999322       3.091621       7.928374       0.573118       1.132132      -0.746383       0.000000      -0.033110       0.015439       0.036533      -0.000000       0.000000      -0.000286      -0.032512       0.008900      -0.017739       0.002960       0.014780              1.657778       1.242258      -0.000000       0.000000       1.822335      -0.304868       1.908743           0.000194
          168              H       0.000000      11.828752      10.439728       0.105091       1.286656 0.90708249E+01  0.90364532E+02                                 1.851734                            1.684047      -0.991362       2.415319                    0.997811       3.310221       8.837996       0.524399       1.172446      -0.736861      -0.000000      -0.042175      -0.024754       0.048903      -0.000000       0.000000       0.001097      -0.039509       0.005270      -0.020633       0.001687       0.018946              1.992175       1.476311       0.000000       0.000000       2.247302       0.601630       2.252911           0.000136
          169              H       0.000000      15.805660      14.802476       0.130386       1.063957 0.74337759E+01  0.70173626E+02                                 1.594279                            1.498089      -0.867955       2.477961                    0.999322       3.091616       7.928354       0.573119       1.132131      -0.746383      -0.000000       0.033110      -0.015440       0.036533      -0.000000       0.000000      -0.000286      -0.032512       0.008900      -0.017739       0.002960       0.014780              1.657774       1.242255      -0.000000       0.000000       1.822330      -0.304867       1.908737           0.000194
          170              H       0.000000      15.731248      17.120272       0.105092       1.286645 0.90707299E+01  0.90363332E+02                                 1.851722                            1.684037      -0.991349       2.415326                    0.997811       3.310206       8.837938       0.524401       1.172445      -0.736861      -0.000000       0.042175       0.024754       0.048903       0.000000      -0.000000       0.001098      -0.039509       0.005271      -0.020633       0.001687       0.018946              1.992161       1.476303      -0.000000      -0.000000       2.247287       0.601625       2.252894           0.000136
          171              H       0.000000      15.805660      12.757524       0.130386       1.063958 0.74337915E+01  0.70173807E+02                                 1.594280                            1.498090      -0.867955       2.477961                    0.999322       3.091620       7.928365       0.573119       1.132130      -0.746384       0.000000       0.033110       0.015439       0.036533      -0.000000      -0.000000       0.000286      -0.032512       0.008900      -0.017739       0.002960       0.014780              1.657776       1.242256      -0.000000      -0.000000       1.822332       0.304867       1.908739           0.000194
          172              H       0.000000      15.731248      10.439728       0.105091       1.286657 0.90708297E+01  0.90364593E+02                                 1.851735                            1.684047      -0.991362       2.415319                    0.997811       3.310221       8.837997       0.524399       1.172446      -0.736861       0.000000       0.042175      -0.024754       0.048903      -0.000000      -0.000000      -0.001097      -0.039509       0.005270      -0.020633       0.001687       0.018946              1.992176       1.476311       0.000000      -0.000000       2.247304      -0.601631       2.252912           0.000136
          173              H      11.754340      12.757524       0.000000       0.130387       1.063959 0.74337942E+01  0.70173860E+02                                 1.594283                            1.498092      -0.867957       2.477960                    0.999322       3.091618       7.928369       0.573118       1.132133      -0.746383      -0.033110       0.015440       0.000000       0.036533      -0.000286       0.000000      -0.000000       0.011806      -0.053218      -0.017739       0.002960       0.014780              1.657779       1.822335      -0.304868       0.000000       1.908743       0.000000       1.242258           0.000194
          174              H      11.828752      10.439728       0.000000       0.105093       1.286645 0.90707222E+01  0.90363252E+02                                 1.851723                            1.684038      -0.991349       2.415327                    0.997811       3.310203       8.837935       0.524401       1.172446      -0.736861      -0.042175      -0.024754       0.000000       0.048903       0.001098       0.000000      -0.000000       0.017119      -0.061899      -0.020633       0.001687       0.018946              1.992162       2.247288       0.601625      -0.000000       2.252895      -0.000000       1.476303           0.000136
          175              H      11.754340      14.802476       0.000000       0.130386       1.063961 0.74338135E+01  0.70174081E+02                                 1.594284                            1.498093      -0.867955       2.477961                    0.999322       3.091623       7.928382       0.573118       1.132132      -0.746383      -0.033110      -0.015439      -0.000000       0.036533       0.000286       0.000000       0.000000       0.011806      -0.053218      -0.017739       0.002960       0.014780              1.657780       1.822336       0.304868      -0.000000       1.908745      -0.000000       1.242259           0.000194
          176              H      11.828752      17.120272       0.000000       0.105091       1.286656 0.90708232E+01  0.90364513E+02                                 1.851734                            1.684047      -0.991360       2.415320                    0.997811       3.310220       8.837994       0.524399       1.172446      -0.736861      -0.042174       0.024754      -0.000000       0.048903      -0.001097      -0.000000      -0.000000       0.017119      -0.061899      -0.020633       0.001687       0.018946              1.992175       2.247303      -0.601631       0.000000       2.252911      -0.000000       1.476311           0.000136
          177              H      15.805660      12.757524       0.000000       0.130387       1.063959 0.74337957E+01  0.70173873E+02                                 1.594283                            1.498091      -0.867957       2.477960                    0.999322       3.091619       7.928370       0.573118       1.132133      -0.746383       0.033110       0.015440      -0.000000       0.036533       0.000286      -0.000000      -0.000000       0.011806      -0.053218      -0.017739       0.002960       0.014780              1.657778       1.822334       0.304868       0.000000       1.908742      -0.000000       1.242258           0.000194
          178              H      15.731248      10.439728       0.000000       0.105093       1.286643 0.90707130E+01  0.90363138E+02                                 1.851722                            1.684037      -0.991348       2.415327                    0.997811       3.310201       8.837929       0.524401       1.172447      -0.736861       0.042175      -0.024754      -0.000000       0.048903      -0.001098       0.000000       0.000000       0.017119      -0.061899      -0.020633       0.001687       0.018946              1.992161       2.247287      -0.601625      -0.000000       2.252894       0.000000       1.476303           0.000136
          179              H      15.805660      14.802476       0.000000       0.130386       1.063962 0.74338245E+01  0.70174215E+02                                 1.594286                            1.498094      -0.867956       2.477960                    0.999322       3.091625       7.928390       0.573117       1.132133      -0.746383       0.033110      -0.015439       0.000000       0.036533      -0.000286       0.000000       0.000000       0.011806      -0.053218      -0.017739       0.002960       0.014780              1.657782       1.822338      -0.304869      -0.000000       1.908747      -0.000000       1.242260           0.000194
          180              H      15.731248      17.120272       0.000000       0.105091       1.286655 0.90708113E+01  0.90364367E+02                                 1.851733                            1.684046      -0.991358       2.415321                    0.997811       3.310218       8.837988       0.524399       1.172447      -0.736861       0.042174       0.024754       0.000000       0.048903       0.001097      -0.000000       0.000000       0.017119      -0.061898      -0.020633       0.001687       0.018946              1.992174       2.247301       0.601630       0.000000       2.252910       0.000000       1.476310           0.000136
          181              C      17.136532      21.860041      24.178664      -0.100894      36.501881 0.41370349E+03  0.96225086E+04                                 9.656349                            6.817058      -0.026639       1.961379                    0.999645      29.204747      83.973426       0.625131       0.421246      -1.059345       0.018369      -0.018500      -0.009605       0.027784      -0.010498       0.004786       0.013924      -0.037450      -0.039006      -0.023605      -0.007857       0.031463             13.178283      14.608436       0.259357      -9.639739       9.924575      -0.463725      15.001839           0.000081
          182              C      18.106920      21.850670      23.200559      -0.152366      37.636611 0.42155074E+03  0.98491358E+04                                 9.850105                            6.870358       0.093548       1.998066                    0.999715      29.580435      85.186397       0.624335       0.419894      -1.060419      -0.016180      -0.008214       0.019250       0.026454       0.017191      -0.006164      -0.015944      -0.050144      -0.028008      -0.025848      -0.015015       0.040863             13.695945      15.265786      -1.223197     -10.296957       9.966596       0.862055      15.855452          -0.000014
          183              C      10.423468       5.699959      24.178664      -0.100896      36.501908 0.41370403E+03  0.96225235E+04                                 9.656349                            6.817060      -0.026628       1.961382                    0.999645      29.204768      83.973471       0.625131       0.421246      -1.059345      -0.018370       0.018500      -0.009606       0.027784      -0.010498      -0.004785      -0.013925      -0.037451      -0.039007      -0.023605      -0.007858       0.031464             13.178278      14.608426       0.259362       9.639729       9.924578       0.463731      15.001828           0.000076
          184              C       9.453080       5.709330      23.200559      -0.152364      37.636583 0.42155044E+03  0.98491271E+04                                 9.850100                            6.870356       0.093544       1.998065                    0.999715      29.580424      85.186363       0.624335       0.419894      -1.060419       0.016180       0.008214       0.019251       0.026455       0.017191       0.006164       0.015944      -0.050143      -0.028007      -0.025848      -0.015015       0.040863             13.695934      15.265772      -1.223194      10.296944       9.966594      -0.862052      15.855436          -0.000011
          185              C      10.423468      21.860041       3.381336      -0.100894      36.501880 0.41370348E+03  0.96225079E+04                                 9.656348                            6.817057      -0.026639       1.961379                    0.999645      29.204747      83.973416       0.625131       0.421246      -1.059345      -0.018369      -0.018500       0.009605       0.027784       0.010498       0.004786      -0.013924      -0.037450      -0.039006      -0.023605      -0.007857       0.031463             13.178283      14.608436      -0.259357      -9.639739       9.924573       0.463725      15.001838           0.000082
          186              C       9.453080      21.850670       4.359441      -0.152366      37.636617 0.42155082E+03  0.98491378E+04                                 9.850104                            6.870357       0.093547       1.998065                    0.999715      29.580440      85.186404       0.624335       0.419894      -1.060419       0.016180      -0.008214      -0.019250       0.026454      -0.017191      -0.006164       0.015943      -0.050143      -0.028008      -0.025848      -0.015015       0.040863             13.695945      15.265787       1.223197     -10.296957       9.966596      -0.862055      15.855451          -0.000016
          187              C      17.136532       5.699959       3.381336      -0.100897      36.501916 0.41370414E+03  0.96225265E+04                                 9.656350                            6.817061      -0.026629       1.961382                    0.999645      29.204772      83.973481       0.625131       0.421246      -1.059345       0.018370       0.018500       0.009606       0.027784       0.010499      -0.004785       0.013925      -0.037451      -0.039008      -0.023605      -0.007858       0.031464             13.178280      14.608428      -0.259363       9.639731       9.924579      -0.463732      15.001832           0.000082
          188              C      18.106920       5.709330       4.359441      -0.152364      37.636587 0.42155050E+03  0.98491290E+04                                 9.850101                            6.870356       0.093543       1.998064                    0.999715      29.580426      85.186370       0.624335       0.419894      -1.060419      -0.016180       0.008214      -0.019250       0.026455      -0.017191       0.006164      -0.015944      -0.050143      -0.028007      -0.025848      -0.015015       0.040863             13.695935      15.265773       1.223193      10.296945       9.966593       0.862051      15.855439          -0.000014
          189              C      24.178664      17.136532      21.860041      -0.100899      36.501980 0.41370496E+03  0.96225507E+04                                 9.656360                            6.817067      -0.026624       1.961383                    0.999645      29.204808      83.973617       0.625131       0.421246      -1.059345      -0.009607       0.018370      -0.018499       0.027784       0.004784       0.013925      -0.010499      -0.000778       0.075681      -0.023605      -0.007859       0.031464             13.178292      15.001842      -9.639737      -0.463739      14.608439       0.259369       9.924596           0.000077
          190              C      23.200559      18.106920      21.850670      -0.152364      37.636617 0.42155081E+03  0.98491388E+04                                 9.850108                            6.870360       0.093541       1.998063                    0.999715      29.580441      85.186447       0.624335       0.419895      -1.060419       0.019251      -0.016181      -0.008214       0.026455      -0.006164      -0.015943       0.017191       0.011068       0.089219      -0.025848      -0.015015       0.040863             13.695946      15.855451     -10.296955       0.862049      15.265785      -1.223191       9.966602          -0.000011
          191              C      24.178664      10.423468       5.699959      -0.100899      36.501980 0.41370493E+03  0.96225496E+04                                 9.656358                            6.817065      -0.026623       1.961383                    0.999645      29.204814      83.973630       0.625131       0.421246      -1.059345      -0.009607      -0.018370       0.018499       0.027784      -0.004784      -0.013925      -0.010499      -0.000778       0.075679      -0.023605      -0.007859       0.031464             13.178290      15.001838       9.639734       0.463741      14.608435       0.259372       9.924597           0.000075
          192              C      23.200559       9.453080       5.709330      -0.152365      37.636617 0.42155083E+03  0.98491386E+04                                 9.850105                            6.870358       0.093543       1.998064                    0.999715      29.580442      85.186423       0.624335       0.419894      -1.060419       0.019251       0.016181       0.008214       0.026455       0.006164       0.015943       0.017191       0.011068       0.089220      -0.025848      -0.015015       0.040863             13.695943      15.855448      10.296953      -0.862047      15.265783      -1.223190       9.966598          -0.000009
          193              C       3.381336      10.423468      21.860041      -0.100899      36.501984 0.41370497E+03  0.96225516E+04                                 9.656363                            6.817068      -0.026625       1.961383                    0.999645      29.204809      83.973638       0.625131       0.421246      -1.059345       0.009607      -0.018370      -0.018499       0.027784       0.004784      -0.013925       0.010499      -0.000778       0.075681      -0.023605      -0.007859       0.031464             13.178296      15.001846      -9.639739       0.463737      14.608443      -0.259368       9.924599           0.000077
          194              C       4.359441       9.453080      21.850670      -0.152364      37.636617 0.42155079E+03  0.98491384E+04                                 9.850108                            6.870360       0.093540       1.998063                    0.999715      29.580441      85.186452       0.624335       0.419895      -1.060419      -0.019251       0.016181      -0.008214       0.026455      -0.006164       0.015943      -0.017191       0.011068       0.089220      -0.025848      -0.015015       0.040863             13.695947      15.855451     -10.296955      -0.862050      15.265786       1.223192       9.966603          -0.000011
          195              C       3.381336      17.136532       5.699959      -0.100899      36.502007 0.41370526E+03  0.96225596E+04                                 9.656364                            6.817069      -0.026624       1.961383                    0.999645      29.204824      83.973676       0.625131       0.421246      -1.059345       0.009607       0.018370       0.018499       0.027784      -0.004784       0.013925       0.010499      -0.000778       0.075680      -0.023605      -0.007859       0.031464             13.178300      15.001851       9.639743      -0.463744      14.608447      -0.259374       9.924601           0.000079
          196              C       4.359441      18.106920       5.709330      -0.152365      37.636647 0.42155117E+03  0.98491493E+04                                 9.850113                            6.870363       0.093541       1.998063                    0.999715      29.580456      85.186498       0.624335       0.419895      -1.060419      -0.019251      -0.016181       0.008214       0.026455       0.006164      -0.015943      -0.017191       0.011068       0.089220      -0.025848      -0.015015       0.040864             13.695955      15.855463      10.296964       0.862046      15.265796       1.223188       9.966606          -0.000012
          197              C      21.860041      24.178664      17.136532      -0.100902      36.502056 0.41370596E+03  0.96225796E+04                                 9.656370                            6.817073      -0.026613       1.961387                    0.999645      29.204853      83.973766       0.625131       0.421246      -1.059346      -0.018498      -0.009607       0.018371       0.027784       0.013926      -0.010500       0.004783       0.038229      -0.036673      -0.023604      -0.007860       0.031465             13.178305       9.924611      -0.463751       0.259381      15.001853      -9.639743      14.608450           0.000083
          198              C      21.850670      23.200559      18.106920      -0.152364      37.636648 0.42155115E+03  0.98491492E+04                                 9.850114                            6.870363       0.093537       1.998062                    0.999715      29.580460      85.186524       0.624334       0.419895      -1.060419      -0.008214       0.019251      -0.016181       0.026456      -0.015944       0.017191      -0.006164       0.039076      -0.061212      -0.025848      -0.015016       0.040864             13.695954       9.966609       0.862043      -1.223186      15.855460     -10.296962      15.265795          -0.000012
          199              C       5.699959      24.178664      10.423468      -0.100896      36.501903 0.41370394E+03  0.96225204E+04                                 9.656347                            6.817059      -0.026632       1.961381                    0.999645      29.204765      83.973448       0.625131       0.421246      -1.059345       0.018499      -0.009606      -0.018370       0.027784      -0.013925      -0.010498      -0.004785       0.038228      -0.036672      -0.023605      -0.007858       0.031463             13.178277       9.924578       0.463736       0.259368      15.001827       9.639728      14.608424           0.000071
          200              C       5.709330      23.200559       9.453080      -0.152365      37.636562 0.42155020E+03  0.98491194E+04                                 9.850094                            6.870352       0.093546       1.998065                    0.999715      29.580415      85.186305       0.624335       0.419894      -1.060419       0.008214       0.019250       0.016180       0.026455       0.015943       0.017191       0.006163       0.039075      -0.061211      -0.025848      -0.015015       0.040863             13.695925       9.966587      -0.862048      -1.223189      15.855427      10.296938      15.265762          -0.000010
          201              C      21.860041       3.381336      10.423468      -0.100902      36.502047 0.41370587E+03  0.96225769E+04                                 9.656369                            6.817073      -0.026613       1.961387                    0.999645      29.204846      83.973741       0.625131       0.421246      -1.059346      -0.018498       0.009607      -0.018371       0.027784      -0.013926       0.010499       0.004783       0.038229      -0.036674      -0.023604      -0.007861       0.031465             13.178303       9.924610       0.463752      -0.259383      15.001852      -9.639741      14.608447           0.000077
          202              C      21.850670       4.359441       9.453080      -0.152364      37.636659 0.42155132E+03  0.98491543E+04                                 9.850117                            6.870365       0.093536       1.998062                    0.999715      29.580464      85.186548       0.624334       0.419895      -1.060418      -0.008214      -0.019251       0.016181       0.026456       0.015944      -0.017191      -0.006164       0.039076      -0.061213      -0.025848      -0.015015       0.040864             13.695958       9.966612      -0.862042       1.223185      15.855466     -10.296964      15.265798          -0.000010
          203              C       5.699959       3.381336      17.136532      -0.100896      36.501883 0.41370366E+03  0.96225123E+04                                 9.656344                            6.817056      -0.026632       1.961381                    0.999645      29.204754      83.973410       0.625131       0.421246      -1.059345       0.018499       0.009606       0.018370       0.027784       0.013925       0.010498      -0.004785       0.038228      -0.036672      -0.023605      -0.007858       0.031463             13.178272       9.924575      -0.463735      -0.259366      15.001821       9.639724      14.608419           0.000077
          204              C       5.709330       4.359441      18.106920      -0.152365      37.636584 0.42155051E+03  0.98491286E+04                                 9.850098                            6.870355       0.093545       1.998065                    0.999715      29.580426      85.186350       0.624335       0.419894      -1.060419       0.008214      -0.019250      -0.016180       0.026455      -0.015943      -0.017191       0.006164       0.039076      -0.061211      -0.025848      -0.015015       0.040863             13.695932       9.966590       0.862049       1.223191      15.855435      10.296943      15.265770          -0.000013
          205              C       8.080041       3.356532      17.161336      -0.100900      36.502002 0.41370526E+03  0.96225591E+04                                 9.656362                            6.817068      -0.026620       1.961384                    0.999645      29.204822      83.973655       0.625131       0.421246      -1.059345      -0.018499       0.018371       0.009607       0.027784      -0.010499      -0.013925      -0.004784       0.037451      -0.039007      -0.023605      -0.007860       0.031464             13.178295       9.924596       0.259368       0.463737      14.608443       9.639740      15.001846           0.000075
          206              C       8.070670       4.326920      18.139441      -0.152365      37.636611 0.42155073E+03  0.98491360E+04                                 9.850106                            6.870359       0.093540       1.998063                    0.999715      29.580435      85.186410       0.624335       0.419895      -1.060419      -0.008214      -0.016181      -0.019251       0.026455       0.017191       0.015943       0.006164       0.050144      -0.028007      -0.025848      -0.015015       0.040863             13.695944       9.966598      -1.223194      -0.862052      15.265785      10.296954      15.855450          -0.000011
          207              C      19.479959      24.203468      17.161336      -0.100893      36.501851 0.41370311E+03  0.96224971E+04                                 9.656343                            6.817054      -0.026640       1.961379                    0.999645      29.204731      83.973360       0.625131       0.421246      -1.059345       0.018500      -0.018369       0.009605       0.027784      -0.010498       0.013924       0.004786       0.037449      -0.039006      -0.023605      -0.007857       0.031462             13.178275       9.924569       0.259353      -0.463721      14.608427      -9.639732      15.001829           0.000080
          208              C      19.489330      23.233080      18.139441      -0.152366      37.636618 0.42155088E+03  0.98491395E+04                                 9.850105                            6.870358       0.093549       1.998066                    0.999715      29.580439      85.186402       0.624335       0.419894      -1.060419       0.008214       0.016180      -0.019250       0.026454       0.017191      -0.015943      -0.006164       0.050144      -0.028008      -0.025848      -0.015015       0.040863             13.695945       9.966596      -1.223200       0.862058      15.265786     -10.296956      15.855452          -0.000014
          209              C       8.080041      24.203468      10.398664      -0.100900      36.502021 0.41370547E+03  0.96225655E+04                                 9.656367                            6.817070      -0.026621       1.961384                    0.999645      29.204830      83.973695       0.625131       0.421246      -1.059345      -0.018498      -0.018371      -0.009607       0.027784       0.010499       0.013926      -0.004784       0.037451      -0.039008      -0.023605      -0.007860       0.031464             13.178303       9.924600      -0.259369      -0.463739      14.608453       9.639747      15.001855           0.000071
          210              C       8.070670      23.233080       9.420559      -0.152365      37.636620 0.42155080E+03  0.98491382E+04                                 9.850108                            6.870359       0.093540       1.998063                    0.999715      29.580441      85.186433       0.624335       0.419895      -1.060419      -0.008214       0.016181       0.019251       0.026455      -0.017191      -0.015943       0.006164       0.050144      -0.028007      -0.025848      -0.015015       0.040863             13.695948       9.966600       1.223193       0.862050      15.265789      10.296958      15.855454          -0.000010
          211              C      19.479959       3.356532      10.398664      -0.100892      36.501853 0.41370311E+03  0.96224974E+04                                 9.656343                            6.817055      -0.026640       1.961379                    0.999645      29.204731      83.973365       0.625131       0.421246      -1.059345       0.018500       0.018369      -0.009605       0.027784       0.010498      -0.013925       0.004786       0.037449      -0.039006      -0.023605      -0.007857       0.031462             13.178276       9.924569      -0.259352       0.463720      14.608430      -9.639734      15.001831           0.000076
          212              C      19.489330       4.326920       9.420559      -0.152366      37.636637 0.42155110E+03  0.98491462E+04                                 9.850108                            6.870360       0.093548       1.998065                    0.999715      29.580449      85.186442       0.624335       0.419894      -1.060419       0.008214      -0.016180       0.019250       0.026454      -0.017191       0.015943      -0.006164       0.050144      -0.028008      -0.025848      -0.015016       0.040863             13.695950       9.966600       1.223202      -0.862060      15.265794     -10.296961      15.855458          -0.000012
          213              C       3.356532      10.398664      19.479959      -0.100897      36.501912 0.41370408E+03  0.96225247E+04                                 9.656349                            6.817060      -0.026626       1.961383                    0.999645      29.204768      83.973466       0.625131       0.421246      -1.059345       0.018370      -0.009606       0.018499       0.027784       0.004784       0.010499      -0.013925       0.000778       0.075679      -0.023605      -0.007859       0.031464             13.178278      14.608427      -9.639729      -0.259363      15.001828       0.463732       9.924580           0.000078
          214              C       4.326920       9.420559      19.489330      -0.152365      37.636614 0.42155083E+03  0.98491389E+04                                 9.850106                            6.870359       0.093542       1.998064                    0.999715      29.580441      85.186434       0.624335       0.419895      -1.060419      -0.016180       0.019251       0.008214       0.026455      -0.006164      -0.017191       0.015943      -0.011068       0.089219      -0.025848      -0.015015       0.040863             13.695942      15.265781     -10.296951       1.223194      15.855446      -0.862051       9.966601          -0.000012
          215              C      24.203468      10.398664       8.080041      -0.100896      36.501953 0.41370441E+03  0.96225354E+04                                 9.656359                            6.817064      -0.026633       1.961381                    0.999645      29.204790      83.973578       0.625131       0.421246      -1.059345      -0.018370      -0.009606      -0.018499       0.027784      -0.004785       0.010499       0.013925       0.000778       0.075679      -0.023605      -0.007858       0.031463             13.178297      14.608450       9.639748      -0.259360      15.001852      -0.463729       9.924589           0.000073
          216              C      23.233080       9.420559       8.070670      -0.152366      37.636642 0.42155107E+03  0.98491456E+04                                 9.850111                            6.870361       0.093544       1.998064                    0.999715      29.580449      85.186456       0.624335       0.419894      -1.060419       0.016180       0.019251      -0.008214       0.026455       0.006164      -0.017191      -0.015944      -0.011068       0.089221      -0.025848      -0.015016       0.040864             13.695956      15.265800      10.296968       1.223197      15.855466       0.862055       9.966601          -0.000010
          217              C      24.203468      17.161336      19.479959      -0.100897      36.501911 0.41370410E+03  0.96225249E+04                                 9.656348                            6.817059      -0.026625       1.961383                    0.999645      29.204770      83.973461       0.625131       0.421246      -1.059345      -0.018370       0.009606       0.018499       0.027784       0.004784      -0.010499       0.013925       0.000778       0.075680      -0.023605      -0.007859       0.031464             13.178276      14.608425      -9.639727       0.259362      15.001826      -0.463731       9.924578           0.000074
          218              C      23.233080      18.139441      19.489330      -0.152364      37.636600 0.42155066E+03  0.98491339E+04                                 9.850103                            6.870358       0.093542       1.998064                    0.999715      29.580433      85.186398       0.624335       0.419895      -1.060419       0.016180      -0.019250       0.008214       0.026455      -0.006164       0.017191      -0.015943      -0.011068       0.089219      -0.025848      -0.015015       0.040863             13.695939      15.265778     -10.296949      -1.223195      15.855442       0.862053       9.966597          -0.000010
          219              C       3.356532      17.161336       8.080041      -0.100896      36.501956 0.41370442E+03  0.96225361E+04                                 9.656361                            6.817065      -0.026634       1.961380                    0.999645      29.204789      83.973585       0.625131       0.421246      -1.059345       0.018370       0.009606      -0.018499       0.027784      -0.004785      -0.010499      -0.013925       0.000778       0.075678      -0.023605      -0.007858       0.031463             13.178300      14.608454       9.639751       0.259360      15.001856       0.463729       9.924591           0.000080
          220              C       4.326920      18.139441       8.070670      -0.152366      37.636667 0.42155137E+03  0.98491549E+04                                 9.850116                            6.870364       0.093544       1.998064                    0.999715      29.580462      85.186516       0.624335       0.419895      -1.060419      -0.016180      -0.019251      -0.008214       0.026455       0.006164       0.017191       0.015943      -0.011068       0.089221      -0.025848      -0.015016       0.040864             13.695964      15.265810      10.296974      -1.223198      15.855475      -0.862055       9.966607          -0.000014
          221              C      10.398664       8.080041      24.203468      -0.100899      36.501968 0.41370487E+03  0.96225479E+04                                 9.656358                            6.817066      -0.026621       1.961384                    0.999645      29.204800      83.973585       0.625131       0.421246      -1.059345      -0.009607      -0.018499      -0.018370       0.027784       0.013925      -0.004785       0.010499      -0.038230      -0.036674      -0.023605      -0.007859       0.031464             13.178288      15.001837      -0.463742       9.639732       9.924593      -0.259373      14.608434           0.000077
          222              C       9.420559       8.070670      23.233080      -0.152364      37.636596 0.42155058E+03  0.98491320E+04                                 9.850104                            6.870358       0.093540       1.998063                    0.999715      29.580433      85.186418       0.624335       0.419895      -1.060419       0.019251      -0.008214       0.016181       0.026455      -0.015943       0.006164      -0.017191      -0.039075      -0.061212      -0.025848      -0.015015       0.040863             13.695938      15.855441       0.862045      10.296947       9.966599       1.223188      15.265775          -0.000011
          223              C      10.398664      19.479959       3.356532      -0.100902      36.502026 0.41370564E+03  0.96225699E+04                                 9.656364                            6.817070      -0.026613       1.961386                    0.999645      29.204839      83.973706       0.625131       0.421246      -1.059346      -0.009607       0.018498       0.018371       0.027784      -0.013926       0.004784       0.010499      -0.038230      -0.036674      -0.023605      -0.007859       0.031465             13.178295      15.001843       0.463748      -9.639735       9.924603      -0.259378      14.608439           0.000083
          224              C       9.420559      19.489330       4.326920      -0.152364      37.636610 0.42155073E+03  0.98491363E+04                                 9.850106                            6.870359       0.093539       1.998063                    0.999715      29.580441      85.186440       0.624335       0.419895      -1.060419       0.019251       0.008214      -0.016181       0.026456       0.015944      -0.006164      -0.017191      -0.039076      -0.061213      -0.025848      -0.015015       0.040863             13.695942      15.855446      -0.862043     -10.296950       9.966600       1.223185      15.265779          -0.000014
          225              C      17.161336       8.080041       3.356532      -0.100899      36.501973 0.41370497E+03  0.96225506E+04                                 9.656358                            6.817067      -0.026621       1.961384                    0.999645      29.204807      83.973604       0.625131       0.421246      -1.059345       0.009607      -0.018499       0.018371       0.027784      -0.013925      -0.004785      -0.010499      -0.038230      -0.036674      -0.023605      -0.007859       0.031464             13.178286      15.001834       0.463739       9.639730       9.924593       0.259370      14.608432           0.000083
          226              C      18.139441       8.070670       4.326920      -0.152364      37.636588 0.42155050E+03  0.98491293E+04                                 9.850102                            6.870357       0.093541       1.998064                    0.999715      29.580426      85.186379       0.624335       0.419895      -1.060419      -0.019251      -0.008214      -0.016181       0.026455       0.015944       0.006164       0.017191      -0.039075      -0.061212      -0.025848      -0.015015       0.040863             13.695936      15.855438      -0.862048      10.296945       9.966596      -1.223191      15.265774          -0.000013
          227              C      17.161336      19.479959      24.203468      -0.100902      36.502075 0.41370622E+03  0.96225877E+04                                 9.656375                            6.817076      -0.026615       1.961386                    0.999645      29.204862      83.973816       0.625131       0.421246      -1.059345       0.009607       0.018498      -0.018371       0.027784       0.013926       0.004784      -0.010499      -0.038230      -0.036674      -0.023605      -0.007860       0.031465             13.178312      15.001862      -0.463747      -9.639750       9.924614       0.259377      14.608459           0.000082
          228              C      18.139441      19.489330      23.233080      -0.152364      37.636639 0.42155100E+03  0.98491450E+04                                 9.850114                            6.870363       0.093539       1.998063                    0.999715      29.580450      85.186496       0.624334       0.419895      -1.060418      -0.019251       0.008214       0.016181       0.026456      -0.015944      -0.006164       0.017191      -0.039076      -0.061212      -0.025848      -0.015015       0.040864             13.695955      15.855462       0.862045     -10.296964       9.966607      -1.223188      15.265797          -0.000012
          229              C      10.423468       5.699959       3.381336      -0.100900      36.501955 0.41370472E+03  0.96225429E+04                                 9.656354                            6.817064      -0.026619       1.961385                    0.999645      29.204796      83.973547       0.625131       0.421246      -1.059346      -0.018370       0.018499       0.009607       0.027784      -0.010499       0.004784       0.013925      -0.037451      -0.039007      -0.023605      -0.007859       0.031464             13.178281      14.608426       0.259373      -9.639727       9.924587      -0.463743      15.001829           0.000080
          230              C       9.453080       5.709330       4.359441      -0.152364      37.636605 0.42155072E+03  0.98491359E+04                                 9.850105                            6.870359       0.093540       1.998063                    0.999715      29.580438      85.186429       0.624335       0.419895      -1.060419       0.016181       0.008214      -0.019251       0.026455       0.017191      -0.006164      -0.015944      -0.050143      -0.028007      -0.025848      -0.015015       0.040863             13.695939      15.265777      -1.223187     -10.296948       9.966599       0.862045      15.855443          -0.000012
          231              C      17.136532      21.860041       3.381336      -0.100900      36.502003 0.41370522E+03  0.96225582E+04                                 9.656364                            6.817069      -0.026622       1.961384                    0.999645      29.204819      83.973653       0.625131       0.421246      -1.059345       0.018370      -0.018499       0.009607       0.027784      -0.010499      -0.004784      -0.013926      -0.037451      -0.039007      -0.023605      -0.007859       0.031464             13.178300      14.608449       0.259376       9.639744       9.924599       0.463746      15.001852           0.000080
          232              C      18.106920      21.850670       4.359441      -0.152365      37.636636 0.42155102E+03  0.98491452E+04                                 9.850112                            6.870362       0.093541       1.998063                    0.999715      29.580450      85.186483       0.624335       0.419895      -1.060419      -0.016181      -0.008214      -0.019251       0.026455       0.017192       0.006164       0.015944      -0.050144      -0.028007      -0.025848      -0.015015       0.040864             13.695953      15.265795      -1.223187      10.296962       9.966605      -0.862044      15.855460          -0.000011
          233              C      17.136532       5.699959      24.178664      -0.100900      36.501978 0.41370499E+03  0.96225510E+04                                 9.656359                            6.817067      -0.026620       1.961385                    0.999645      29.204807      83.973601       0.625131       0.421246      -1.059345       0.018371       0.018499      -0.009607       0.027784       0.010499       0.004785      -0.013925      -0.037452      -0.039007      -0.023605      -0.007859       0.031464             13.178290      14.608437      -0.259372      -9.639735       9.924592       0.463741      15.001840           0.000087
          234              C      18.106920       5.709330      23.200559      -0.152364      37.636609 0.42155074E+03  0.98491367E+04                                 9.850107                            6.870360       0.093540       1.998063                    0.999715      29.580437      85.186429       0.624335       0.419895      -1.060419      -0.016180       0.008214       0.019251       0.026455      -0.017191      -0.006164       0.015944      -0.050143      -0.028007      -0.025848      -0.015015       0.040863             13.695943      15.265782       1.223189     -10.296951       9.966600      -0.862047      15.855447          -0.000014
          235              C      10.423468      21.860041      24.178664      -0.100899      36.501965 0.41370479E+03  0.96225450E+04                                 9.656356                            6.817064      -0.026621       1.961384                    0.999645      29.204801      83.973572       0.625131       0.421246      -1.059346      -0.018370      -0.018499      -0.009606       0.027784       0.010499      -0.004784       0.013925      -0.037451      -0.039006      -0.023605      -0.007859       0.031464             13.178286      14.608432      -0.259377       9.639732       9.924591      -0.463746      15.001835           0.000080
          236              C       9.453080      21.850670      23.200559      -0.152365      37.636602 0.42155065E+03  0.98491338E+04                                 9.850103                            6.870357       0.093542       1.998064                    0.999715      29.580438      85.186419       0.624335       0.419894      -1.060419       0.016181      -0.008214       0.019251       0.026455      -0.017191       0.006164      -0.015944      -0.050144      -0.028007      -0.025848      -0.015015       0.040863             13.695938      15.265776       1.223184      10.296948       9.966598       0.862042      15.855442          -0.000011
          237              C       3.381336      10.423468       5.699959      -0.100894      36.501909 0.41370388E+03  0.96225196E+04                                 9.656351                            6.817059      -0.026637       1.961380                    0.999645      29.204769      83.973495       0.625131       0.421246      -1.059345       0.009606      -0.018369       0.018500       0.027784       0.004785       0.013925      -0.010499      -0.000778       0.075678      -0.023605      -0.007858       0.031463             13.178284      15.001836      -9.639736      -0.463727      14.608435       0.259358       9.924581           0.000069
          238              C       4.359441       9.453080       5.709330      -0.152366      37.636627 0.42155095E+03  0.98491416E+04                                 9.850106                            6.870359       0.093547       1.998065                    0.999715      29.580444      85.186419       0.624335       0.419894      -1.060419      -0.019251       0.016180       0.008214       0.026455      -0.006164      -0.015943       0.017191       0.011068       0.089221      -0.025848      -0.015016       0.040864             13.695947      15.855454     -10.296959       0.862056      15.265790      -1.223198       9.966598          -0.000008
          239              C       3.381336      17.136532      21.860041      -0.100897      36.501938 0.41370441E+03  0.96225349E+04                                 9.656355                            6.817064      -0.026629       1.961382                    0.999645      29.204784      83.973546       0.625131       0.421246      -1.059345       0.009606       0.018370      -0.018499       0.027784      -0.004785      -0.013925      -0.010499      -0.000778       0.075680      -0.023605      -0.007858       0.031464             13.178285      15.001835       9.639732       0.463732      14.608432       0.259363       9.924589           0.000086
          240              C       4.359441      18.106920      21.850670      -0.152364      37.636586 0.42155046E+03  0.98491281E+04                                 9.850101                            6.870356       0.093543       1.998064                    0.999715      29.580426      85.186379       0.624335       0.419895      -1.060419      -0.019251      -0.016180      -0.008214       0.026455       0.006164       0.015943       0.017191       0.011068       0.089219      -0.025848      -0.015015       0.040863             13.695935      15.855437      10.296944      -0.862052      15.265772      -1.223194       9.966596          -0.000016
          241              C      24.178664      17.136532       5.699959      -0.100895      36.501941 0.41370421E+03  0.96225299E+04                                 9.656358                            6.817063      -0.026637       1.961379                    0.999645      29.204783      83.973564       0.625131       0.421246      -1.059345      -0.009606       0.018369       0.018500       0.027784       0.004785      -0.013925       0.010498      -0.000778       0.075679      -0.023605      -0.007858       0.031463             13.178297      15.001853      -9.639748       0.463729      14.608449      -0.259360       9.924588           0.000080
          242              C      23.200559      18.106920       5.709330      -0.152366      37.636638 0.42155100E+03  0.98491439E+04                                 9.850110                            6.870360       0.093546       1.998065                    0.999715      29.580449      85.186459       0.624335       0.419894      -1.060419       0.019250      -0.016180       0.008214       0.026455      -0.006164       0.015943      -0.017191       0.011068       0.089220      -0.025848      -0.015015       0.040863             13.695954      15.855463     -10.296965      -0.862053      15.265797       1.223196       9.966602          -0.000013
          243              C      24.178664      10.423468      21.860041      -0.100897      36.501954 0.41370459E+03  0.96225403E+04                                 9.656358                            6.817066      -0.026630       1.961382                    0.999645      29.204791      83.973574       0.625131       0.421246      -1.059345      -0.009606      -0.018370      -0.018499       0.027784      -0.004785       0.013925       0.010498      -0.000779       0.075681      -0.023605      -0.007859       0.031464             13.178291      15.001842       9.639737      -0.463732      14.608439      -0.259363       9.924591           0.000074
          244              C      23.200559       9.453080      21.850670      -0.152365      37.636616 0.42155081E+03  0.98491385E+04                                 9.850107                            6.870360       0.093543       1.998064                    0.999715      29.580439      85.186428       0.624335       0.419895      -1.060419       0.019251       0.016180      -0.008214       0.026455       0.006164      -0.015943      -0.017191       0.011068       0.089220      -0.025848      -0.015015       0.040863             13.695945      15.855450      10.296954       0.862054      15.265785       1.223196       9.966600          -0.000010
          245              C       5.699959       3.381336      10.423468      -0.100895      36.501918 0.41370401E+03  0.96225232E+04                                 9.656352                            6.817061      -0.026634       1.961381                    0.999645      29.204768      83.973486       0.625131       0.421246      -1.059345       0.018500       0.009606      -0.018369       0.027784       0.013925      -0.010498       0.004785       0.038228      -0.036672      -0.023605      -0.007858       0.031463             13.178288       9.924583      -0.463734       0.259366      15.001842      -9.639740      14.608438           0.000076
          246              C       5.709330       4.359441       9.453080      -0.152365      37.636603 0.42155063E+03  0.98491329E+04                                 9.850104                            6.870357       0.093545       1.998065                    0.999715      29.580432      85.186393       0.624335       0.419894      -1.060419       0.008214      -0.019250       0.016180       0.026455      -0.015943       0.017191      -0.006164       0.039075      -0.061212      -0.025848      -0.015015       0.040863             13.695942       9.966596       0.862049      -1.223191      15.855449     -10.296954      15.265782          -0.000011
          247              C      21.860041       3.381336      17.136532      -0.100894      36.501896 0.41370371E+03  0.96225149E+04                                 9.656350                            6.817059      -0.026637       1.961380                    0.999645      29.204757      83.973457       0.625131       0.421246      -1.059345      -0.018500       0.009606       0.018369       0.027784      -0.013925      -0.010498      -0.004785       0.038228      -0.036671      -0.023605      -0.007858       0.031463             13.178284       9.924578       0.463723       0.259354      15.001838       9.639738      14.608436           0.000080
          248              C      21.850670       4.359441      18.106920      -0.152365      37.636611 0.42155077E+03  0.98491362E+04                                 9.850103                            6.870357       0.093547       1.998065                    0.999715      29.580437      85.186391       0.624335       0.419894      -1.060419      -0.008214      -0.019250      -0.016180       0.026455       0.015943       0.017191       0.006164       0.039076      -0.061212      -0.025848      -0.015015       0.040863             13.695942       9.966595      -0.862058      -1.223199      15.855448      10.296954      15.265783          -0.000015
          249              C       5.699959      24.178664      17.136532      -0.100896      36.501918 0.41370401E+03  0.96225228E+04                                 9.656352                            6.817060      -0.026635       1.961380                    0.999645      29.204768      83.973476       0.625131       0.421246      -1.059345       0.018500      -0.009606       0.018369       0.027784      -0.013925       0.010499       0.004785       0.038228      -0.036672      -0.023605      -0.007858       0.031463             13.178287       9.924581       0.463734      -0.259366      15.001840      -9.639739      14.608438           0.000084
          250              C       5.709330      23.200559      18.106920      -0.152365      37.636614 0.42155078E+03  0.98491372E+04                                 9.850105                            6.870358       0.093544       1.998065                    0.999715      29.580439      85.186415       0.624335       0.419894      -1.060419       0.008214       0.019250      -0.016180       0.026455       0.015943      -0.017191      -0.006164       0.039075      -0.061212      -0.025848      -0.015015       0.040863             13.695944       9.966598      -0.862050       1.223192      15.855450     -10.296955      15.265785          -0.000016
          251              C      21.860041      24.178664      10.423468      -0.100894      36.501896 0.41370369E+03  0.96225140E+04                                 9.656349                            6.817058      -0.026636       1.961380                    0.999645      29.204757      83.973452       0.625131       0.421246      -1.059345      -0.018500      -0.009606      -0.018369       0.027784       0.013925       0.010498      -0.004785       0.038228      -0.036672      -0.023605      -0.007858       0.031463             13.178284       9.924577      -0.463723      -0.259354      15.001839       9.639739      14.608437           0.000068
          252              C      21.850670      23.200559       9.453080      -0.152366      37.636633 0.42155101E+03  0.98491437E+04                                 9.850108                            6.870359       0.093546       1.998065                    0.999715      29.580446      85.186433       0.624335       0.419894      -1.060419      -0.008214       0.019250       0.016180       0.026455      -0.015943      -0.017191       0.006164       0.039076      -0.061213      -0.025848      -0.015015       0.040864             13.695951       9.966599       0.862058       1.223200      15.855459      10.296962      15.265794          -0.000008
          253              C      19.479959      24.203468      10.398664      -0.100901      36.501992 0.41370517E+03  0.96225559E+04                                 9.656359                            6.817067      -0.026615       1.961386                    0.999645      29.204816      83.973619       0.625131       0.421246      -1.059346       0.018498      -0.018371      -0.009607       0.027784      -0.010499      -0.013926      -0.004783       0.037451      -0.039007      -0.023604      -0.007860       0.031464             13.178290       9.924598       0.259380       0.463749      14.608435       9.639732      15.001837           0.000068
          254              C      19.489330      23.233080       9.420559      -0.152364      37.636622 0.42155091E+03  0.98491416E+04                                 9.850107                            6.870360       0.093540       1.998063                    0.999715      29.580449      85.186469       0.624335       0.419895      -1.060419       0.008214       0.016181       0.019251       0.026456       0.017191       0.015944       0.006164       0.050144      -0.028007      -0.025848      -0.015015       0.040864             13.695945       9.966603      -1.223185      -0.862042      15.265783      10.296953      15.855448          -0.000006
          255              C       8.080041       3.356532      10.398664      -0.100901      36.502035 0.41370561E+03  0.96225698E+04                                 9.656370                            6.817072      -0.026621       1.961384                    0.999645      29.204837      83.973731       0.625131       0.421246      -1.059345      -0.018498       0.018370      -0.009607       0.027784      -0.010499       0.013925       0.004784       0.037451      -0.039007      -0.023605      -0.007860       0.031464             13.178308       9.924606       0.259370      -0.463739      14.608458      -9.639751      15.001860           0.000080
          256              C       8.070670       4.326920       9.420559      -0.152364      37.636634 0.42155094E+03  0.98491428E+04                                 9.850112                            6.870361       0.093539       1.998063                    0.999715      29.580447      85.186473       0.624335       0.419895      -1.060419      -0.008214      -0.016181       0.019251       0.026455       0.017191      -0.015944      -0.006164       0.050144      -0.028008      -0.025848      -0.015016       0.040863             13.695954       9.966605      -1.223192       0.862050      15.265797     -10.296964      15.855461          -0.000012
          257              C      19.479959       3.356532      17.161336      -0.100901      36.502019 0.41370547E+03  0.96225650E+04                                 9.656365                            6.817070      -0.026616       1.961386                    0.999645      29.204829      83.973680       0.625131       0.421246      -1.059346       0.018498       0.018371       0.009607       0.027784       0.010499       0.013926      -0.004783       0.037451      -0.039006      -0.023604      -0.007860       0.031464             13.178299       9.924604      -0.259379      -0.463749      14.608444       9.639740      15.001848           0.000084
          258              C      19.489330       4.326920      18.139441      -0.152365      37.636650 0.42155121E+03  0.98491508E+04                                 9.850114                            6.870363       0.093539       1.998063                    0.999715      29.580461      85.186521       0.624334       0.419895      -1.060419       0.008214      -0.016181      -0.019251       0.026456      -0.017191      -0.015944       0.006164       0.050144      -0.028008      -0.025848      -0.015016       0.040864             13.695955       9.966608       1.223186       0.862044      15.265795      10.296962      15.855461          -0.000014
          259              C       8.080041      24.203468      17.161336      -0.100901      36.502025 0.41370550E+03  0.96225663E+04                                 9.656367                            6.817071      -0.026619       1.961385                    0.999645      29.204833      83.973706       0.625131       0.421246      -1.059345      -0.018498      -0.018371       0.009607       0.027784       0.010499      -0.013926       0.004784       0.037451      -0.039007      -0.023605      -0.007859       0.031464             13.178304       9.924603      -0.259371       0.463740      14.608453      -9.639747      15.001856           0.000082
          260              C       8.070670      23.233080      18.139441      -0.152364      37.636621 0.42155079E+03  0.98491382E+04                                 9.850109                            6.870360       0.093539       1.998063                    0.999715      29.580442      85.186451       0.624335       0.419895      -1.060419      -0.008214       0.016181      -0.019251       0.026455      -0.017191       0.015943      -0.006164       0.050144      -0.028007      -0.025848      -0.015015       0.040863             13.695950       9.966602       1.223191      -0.862048      15.265790     -10.296959      15.855456          -0.000013
          261              C      24.203468      17.161336       8.080041      -0.100900      36.502024 0.41370550E+03  0.96225662E+04                                 9.656366                            6.817070      -0.026620       1.961384                    0.999645      29.204834      83.973705       0.625131       0.421246      -1.059345      -0.018371       0.009607      -0.018498       0.027784       0.004784       0.010499      -0.013925       0.000778       0.075680      -0.023605      -0.007860       0.031464             13.178301      14.608449      -9.639744      -0.259375      15.001852       0.463745       9.924603           0.000082
          262              C      23.233080      18.139441       8.070670      -0.152365      37.636659 0.42155130E+03  0.98491532E+04                                 9.850115                            6.870364       0.093539       1.998062                    0.999715      29.580463      85.186524       0.624335       0.419895      -1.060419       0.016181      -0.019251      -0.008214       0.026456      -0.006164      -0.017191       0.015944      -0.011068       0.089221      -0.025848      -0.015016       0.040864             13.695958      15.265800     -10.296966       1.223189      15.855466      -0.862046       9.966608          -0.000012
          263              C       3.356532      17.161336      19.479959      -0.100899      36.501946 0.41370452E+03  0.96225373E+04                                 9.656354                            6.817063      -0.026621       1.961385                    0.999645      29.204788      83.973535       0.625131       0.421246      -1.059345       0.018370       0.009607       0.018499       0.027784      -0.004784       0.010499       0.013925       0.000778       0.075680      -0.023605      -0.007859       0.031464             13.178284      14.608431       9.639731      -0.259369      15.001833      -0.463738       9.924587           0.000087
          264              C       4.326920      18.139441      19.489330      -0.152364      37.636629 0.42155099E+03  0.98491442E+04                                 9.850110                            6.870361       0.093539       1.998063                    0.999715      29.580451      85.186487       0.624335       0.419895      -1.060419      -0.016181      -0.019251       0.008214       0.026455       0.006164      -0.017191      -0.015943      -0.011068       0.089219      -0.025848      -0.015015       0.040863             13.695948      15.265786      10.296955       1.223190      15.855451       0.862047       9.966605          -0.000015
          265              C       3.356532      10.398664       8.080041      -0.100900      36.502018 0.41370537E+03  0.96225627E+04                                 9.656366                            6.817069      -0.026621       1.961384                    0.999645      29.204830      83.973695       0.625131       0.421246      -1.059345       0.018371      -0.009607      -0.018498       0.027784       0.004784      -0.010499       0.013926       0.000778       0.075679      -0.023604      -0.007860       0.031464             13.178302      14.608449      -9.639745       0.259375      15.001853      -0.463745       9.924603           0.000070
          266              C       4.326920       9.420559       8.070670      -0.152365      37.636649 0.42155114E+03  0.98491488E+04                                 9.850114                            6.870363       0.093539       1.998063                    0.999715      29.580459      85.186515       0.624335       0.419895      -1.060419      -0.016181       0.019251      -0.008214       0.026456      -0.006164       0.017191      -0.015944      -0.011068       0.089220      -0.025848      -0.015016       0.040864             13.695957      15.265798     -10.296965      -1.223187      15.855465       0.862045       9.966607          -0.000006
          267              C      24.203468      10.398664      19.479959      -0.100899      36.501948 0.41370464E+03  0.96225403E+04                                 9.656352                            6.817063      -0.026620       1.961385                    0.999645      29.204791      83.973530       0.625131       0.421246      -1.059346      -0.018370      -0.009606       0.018499       0.027784      -0.004784      -0.010499      -0.013925       0.000778       0.075680      -0.023605      -0.007860       0.031464             13.178280      14.608426       9.639727       0.259369      15.001829       0.463738       9.924586           0.000074
          268              C      23.233080       9.420559      19.489330      -0.152364      37.636596 0.42155062E+03  0.98491330E+04                                 9.850103                            6.870358       0.093540       1.998063                    0.999715      29.580434      85.186411       0.624335       0.419895      -1.060419       0.016181       0.019251       0.008214       0.026455       0.006164       0.017191       0.015944      -0.011068       0.089219      -0.025848      -0.015015       0.040863             13.695936      15.265773      10.296944      -1.223190      15.855438      -0.862047       9.966598          -0.000010
          269              C      17.161336      19.479959       3.356532      -0.100896      36.501946 0.41370441E+03  0.96225355E+04                                 9.656357                            6.817064      -0.026631       1.961381                    0.999645      29.204788      83.973570       0.625131       0.421246      -1.059345       0.009606       0.018499       0.018370       0.027784       0.013925      -0.004785       0.010499      -0.038229      -0.036673      -0.023605      -0.007858       0.031464             13.178292      15.001846      -0.463726       9.639742       9.924587      -0.259358      14.608443           0.000080
          270              C      18.139441      19.489330       4.326920      -0.152365      37.636619 0.42155081E+03  0.98491382E+04                                 9.850108                            6.870359       0.093545       1.998065                    0.999715      29.580437      85.186418       0.624335       0.419895      -1.060419      -0.019250       0.008214      -0.016180       0.026455      -0.015943       0.006164      -0.017191      -0.039076      -0.061212      -0.025848      -0.015015       0.040863             13.695949      15.855458       0.862056      10.296961       9.966599       1.223198      15.265792          -0.000013
          271              C      17.161336       8.080041      24.203468      -0.100896      36.501922 0.41370421E+03  0.96225289E+04                                 9.656353                            6.817062      -0.026630       1.961382                    0.999645      29.204774      83.973505       0.625131       0.421246      -1.059345       0.009606      -0.018499      -0.018370       0.027784      -0.013925       0.004785       0.010499      -0.038230      -0.036673      -0.023606      -0.007858       0.031464             13.178282      15.001833       0.463731      -9.639732       9.924583      -0.259362      14.608431           0.000086
          272              C      18.139441       8.070670      23.233080      -0.152364      37.636577 0.42155034E+03  0.98491246E+04                                 9.850100                            6.870355       0.093544       1.998065                    0.999715      29.580420      85.186357       0.624335       0.419895      -1.060419      -0.019250      -0.008214       0.016180       0.026454       0.015943      -0.006164      -0.017191      -0.039075      -0.061212      -0.025848      -0.015015       0.040863             13.695934      15.855436      -0.862052     -10.296944       9.966594       1.223194      15.265771          -0.000016
          273              C      10.398664      19.479959      24.203468      -0.100896      36.501926 0.41370415E+03  0.96225276E+04                                 9.656354                            6.817062      -0.026632       1.961381                    0.999645      29.204778      83.973530       0.625131       0.421246      -1.059345      -0.009606       0.018499      -0.018370       0.027784      -0.013925      -0.004786      -0.010498      -0.038229      -0.036672      -0.023606      -0.007858       0.031463             13.178286      15.001839       0.463726       9.639737       9.924584       0.259357      14.608437           0.000080
          274              C       9.420559      19.489330      23.233080      -0.152365      37.636603 0.42155062E+03  0.98491323E+04                                 9.850104                            6.870357       0.093546       1.998065                    0.999715      29.580432      85.186389       0.624335       0.419894      -1.060419       0.019251       0.008214       0.016180       0.026455       0.015943       0.006164       0.017191      -0.039076      -0.061212      -0.025848      -0.015015       0.040863             13.695942      15.855448      -0.862056      10.296954       9.966596      -1.223198      15.265784          -0.000013
          275              C      10.398664       8.080041       3.356532      -0.100897      36.501931 0.41370433E+03  0.96225327E+04                                 9.656354                            6.817063      -0.026631       1.961382                    0.999645      29.204782      83.973537       0.625131       0.421246      -1.059345      -0.009606      -0.018499       0.018370       0.027784       0.013925       0.004785      -0.010498      -0.038229      -0.036673      -0.023605      -0.007858       0.031464             13.178284      15.001833      -0.463728      -9.639732       9.924586       0.259359      14.608432           0.000080
          276              C       9.420559       8.070670       4.326920      -0.152364      37.636566 0.42155022E+03  0.98491205E+04                                 9.850097                            6.870354       0.093544       1.998065                    0.999715      29.580413      85.186317       0.624335       0.419894      -1.060419       0.019250      -0.008214      -0.016180       0.026455      -0.015943      -0.006163       0.017191      -0.039075      -0.061211      -0.025848      -0.015015       0.040863             13.695930      15.855432       0.862055     -10.296941       9.966590      -1.223197      15.265768          -0.000013
          277              C      13.780000      26.809266       0.000000       0.095018      42.333648 0.42170335E+03  0.97790127E+04                                10.722517                            6.881201      -0.104082       1.973879                    0.999235      26.571516      74.365894       0.627286       0.421069      -1.067761       0.000000      -0.014470       0.000000       0.014470       0.000000      -0.000000       0.000000      -0.025344       0.016164      -0.015366       0.005388       0.009978             17.375379       5.906493      -0.000000      -0.000000      35.515465       0.000001      10.704178          -0.008302
          278              C      13.780000       0.750734       0.000000       0.095018      42.333649 0.42170337E+03  0.97790133E+04                                10.722517                            6.881202      -0.104082       1.973879                    0.999235      26.571516      74.365898       0.627286       0.421069      -1.067761      -0.000000       0.014469       0.000000       0.014469       0.000000       0.000000      -0.000000      -0.025344       0.016165      -0.015366       0.005388       0.009978             17.375380       5.906493      -0.000000       0.000000      35.515467       0.000000      10.704179          -0.008279
          279              C       0.000000      13.780000      26.809266       0.095018      42.333673 0.42170348E+03  0.97790170E+04                                10.722522                            6.881203      -0.104082       1.973879                    0.999235      26.571521      74.365923       0.627285       0.421069      -1.067760      -0.000000       0.000000      -0.014469       0.014469       0.000000      -0.000000      -0.000000       0.020755       0.029934      -0.015366       0.005388       0.009978             17.375389      10.704184      -0.000000      -0.000002       5.906495       0.000000      35.515488          -0.008278
          280              C       0.000000      13.780000       0.750734       0.095018      42.333687 0.42170366E+03  0.97790220E+04                                10.722523                            6.881204      -0.104082       1.973879                    0.999235      26.571528      74.365943       0.627286       0.421069      -1.067761      -0.000000       0.000000       0.014470       0.014470      -0.000000      -0.000000      -0.000000       0.020755       0.029935      -0.015367       0.005388       0.009978             17.375392      10.704184      -0.000000      -0.000003       5.906496       0.000000      35.515496          -0.008291
          281              C      26.809266       0.000000      13.780000       0.095016      42.333702 0.42170398E+03  0.97790309E+04                                10.722523                            6.881205      -0.104079       1.973880                    0.999235      26.571541      74.365978       0.627286       0.421068      -1.067761      -0.014470       0.000000      -0.000000       0.014470      -0.000000      -0.000000       0.000000       0.004592      -0.046102      -0.015367       0.005388       0.009980             17.375385      35.515472       0.000002      -0.000000      10.704188       0.000000       5.906495          -0.008274
          282              C       0.750734       0.000000      13.780000       0.095021      42.333595 0.42170272E+03  0.97789945E+04                                10.722510                            6.881198      -0.104082       1.973879                    0.999235      26.571487      74.365800       0.627286       0.421069      -1.067760       0.014469      -0.000000       0.000000       0.014469       0.000000       0.000000       0.000000       0.004588      -0.046096      -0.015365       0.005389       0.009977             17.375368      35.515445       0.000001      -0.000000      10.704170      -0.000000       5.906490          -0.008299
          283              C      13.029266       0.000000      13.780000       0.095018      42.333699 0.42170369E+03  0.97790230E+04                                10.722526                            6.881204      -0.104082       1.973879                    0.999235      26.571529      74.365950       0.627286       0.421069      -1.067761      -0.014470      -0.000000      -0.000000       0.014470       0.000000      -0.000000      -0.000000       0.025345       0.016164      -0.015367       0.005388       0.009979             17.375399      35.515512       0.000000       0.000000       5.906497      -0.000000      10.704190          -0.008263
          284              C      14.530734       0.000000      13.780000       0.095018      42.333685 0.42170357E+03  0.97790196E+04                                10.722524                            6.881204      -0.104083       1.973879                    0.999235      26.571524      74.365939       0.627285       0.421069      -1.067760       0.014470       0.000000      -0.000000       0.014470      -0.000000       0.000000      -0.000000       0.025344       0.016164      -0.015366       0.005388       0.009978             17.375396      35.515504       0.000000       0.000001       5.906496      -0.000000      10.704187          -0.008294
          285              C       0.000000      13.780000      14.530734       0.095018      42.333667 0.42170338E+03  0.97790142E+04                                10.722521                            6.881203      -0.104082       1.973879                    0.999235      26.571517      74.365910       0.627285       0.421069      -1.067760      -0.000000      -0.000000       0.014470       0.014470      -0.000000      -0.000000      -0.000000      -0.020754       0.029934      -0.015366       0.005388       0.009978             17.375388       5.906495      -0.000000       0.000000      10.704184       0.000001      35.515486          -0.008281
          286              C       0.000000      13.780000      13.029266       0.095016      42.333700 0.42170376E+03  0.97790249E+04                                10.722525                            6.881204      -0.104081       1.973879                    0.999235      26.571534      74.365963       0.627286       0.421068      -1.067761       0.000000       0.000000      -0.014470       0.014470       0.000000      -0.000000       0.000000      -0.020754       0.029937      -0.015367       0.005388       0.009979             17.375394       5.906496       0.000000      -0.000000      10.704188       0.000000      35.515497          -0.008280
          287              C      13.780000      13.029266       0.000000       0.095020      42.333675 0.42170339E+03  0.97790150E+04                                10.722525                            6.881204      -0.104086       1.973878                    0.999235      26.571516      74.365924       0.627285       0.421069      -1.067760       0.000000      -0.014469      -0.000000       0.014469       0.000000      -0.000000      -0.000000      -0.004589      -0.046097      -0.015366       0.005388       0.009977             17.375403      10.704187       0.000001      -0.000000      35.515524      -0.000000       5.906498          -0.008289
          288              C      13.780000      14.530734       0.000000       0.095017      42.333735 0.42170408E+03  0.97790350E+04                                10.722533                            6.881208      -0.104084       1.973878                    0.999235      26.571545      74.366019       0.627285       0.421069      -1.067760      -0.000000       0.014470       0.000000       0.014470       0.000000       0.000000       0.000000      -0.004591      -0.046100      -0.015367       0.005388       0.009979             17.375414      10.704196       0.000001       0.000000      35.515546      -0.000000       5.906501          -0.008274
          289              C      15.588487      20.670000      25.751513       0.585405      25.736346 0.25034955E+03  0.51868710E+04                                 8.149983                            5.626715      -0.029050       2.049695                    0.999600      22.318320      62.554639       0.623380       0.474236      -1.018305      -0.041953      -0.000005       0.041953       0.059330       0.003201       0.096509       0.003198       0.056849       0.056849      -0.077559      -0.038033       0.115592             11.511833      12.684805      -0.057720      -7.908443       9.165889      -0.057719      12.684806          -0.001589
          290              C      16.648720      20.670000      24.691280      -0.023644      41.792566 0.43035977E+03  0.10005854E+05                                10.493740                            6.854156       0.015995       2.010419                    0.999273      27.061123      75.226379       0.643541       0.409362      -1.077970       0.029179       0.000005      -0.029179       0.041265       0.002486      -0.001179       0.002490      -0.000846      -0.000846      -0.004110       0.000897       0.003213             16.055384      18.794226      -0.108686     -13.158154      10.577700      -0.108608      18.794225          -0.004270
          291              C      19.678942      20.670000      21.661058       0.095307      46.032069 0.40853497E+03  0.94106384E+04                                11.294039                            6.751688      -0.156551       1.958161                    0.999104      26.455379      74.098092       0.635462       0.418434      -1.068093       0.006506      -0.000000      -0.006506       0.009201       0.003884      -0.015983       0.003884      -0.013389      -0.013389      -0.021440       0.009920       0.011520             18.719288      22.107910      -2.915094     -13.245517      11.942041      -2.915093      22.107912          -0.000057
          292              C      18.624772      20.670000      22.715228       0.083378      42.273350 0.40500654E+03  0.93122332E+04                                10.752690                            6.749181      -0.147557       1.965409                    0.999313      26.377113      73.890884       0.631601       0.421766      -1.065624      -0.004549       0.000000       0.004550       0.006434      -0.010022      -0.008211      -0.010022       0.020691       0.020691      -0.023040       0.007932       0.015108             17.515614      20.867359      -0.330762     -14.945436      10.812122      -0.330757      20.867360          -0.000622
          293              C      11.971513       6.890000      25.751513       0.585406      25.736262 0.25034870E+03  0.51868482E+04                                 8.149963                            5.626704      -0.029043       2.049698                    0.999600      22.318270      62.554436       0.623381       0.474236      -1.018305       0.041953       0.000002       0.041953       0.059330       0.003200      -0.096509      -0.003199       0.056848       0.056848      -0.077560      -0.038032       0.115592             11.511798      12.684763      -0.057721       7.908411       9.165870       0.057717      12.684763          -0.001592
          294              C      10.911280       6.890000      24.691280      -0.023647      41.792532 0.43035965E+03  0.10005849E+05                                10.493729                            6.854152       0.016001       2.010421                    0.999273      27.061120      75.226327       0.643541       0.409362      -1.077971      -0.029179      -0.000001      -0.029179       0.041265       0.002487       0.001180      -0.002489      -0.000846      -0.000846      -0.004110       0.000898       0.003213             16.055360      18.794196      -0.108664      13.158129      10.577689       0.108630      18.794195          -0.004263
          295              C       7.881058       6.890000      21.661058       0.095307      46.032065 0.40853501E+03  0.94106396E+04                                11.294038                            6.751688      -0.156552       1.958161                    0.999104      26.455380      74.098096       0.635462       0.418434      -1.068093      -0.006506      -0.000000      -0.006506       0.009201       0.003884       0.015983      -0.003884      -0.013389      -0.013389      -0.021439       0.009919       0.011520             18.719281      22.107901      -2.915095      13.245507      11.942042       2.915093      22.107900          -0.000061
          296              C       8.935228       6.890000      22.715228       0.083379      42.273329 0.40500642E+03  0.93122298E+04                                10.752687                            6.749181      -0.147558       1.965409                    0.999313      26.377107      73.890863       0.631601       0.421766      -1.065624       0.004549      -0.000000       0.004549       0.006434      -0.010022       0.008211       0.010022       0.020691       0.020691      -0.023040       0.007932       0.015108             17.515601      20.867342      -0.330761      14.945421      10.812120       0.330757      20.867341          -0.000623
          297              C      11.971513      20.670000       1.808487       0.585405      25.736344 0.25034955E+03  0.51868708E+04                                 8.149982                            5.626715      -0.029051       2.049695                    0.999600      22.318320      62.554635       0.623380       0.474236      -1.018305       0.041953      -0.000005      -0.041953       0.059330      -0.003201       0.096509      -0.003198       0.056849       0.056850      -0.077559      -0.038033       0.115592             11.511831      12.684803       0.057719      -7.908440       9.165888       0.057719      12.684802          -0.001587
          298              C      10.911280      20.670000       2.868720      -0.023644      41.792544 0.43035957E+03  0.10005848E+05                                10.493735                            6.854154       0.015996       2.010419                    0.999273      27.061116      75.226341       0.643541       0.409362      -1.077970      -0.029179       0.000005       0.029179       0.041265      -0.002486      -0.001179      -0.002490      -0.000845      -0.000845      -0.004110       0.000897       0.003213             16.055375      18.794217       0.108685     -13.158146      10.577694       0.108608      18.794214          -0.004271
          299              C       7.881058      20.670000       5.898942       0.095307      46.032055 0.40853489E+03  0.94106360E+04                                11.294036                            6.751686      -0.156551       1.958161                    0.999104      26.455376      74.098073       0.635462       0.418434      -1.068093      -0.006506      -0.000000       0.006506       0.009201      -0.003884      -0.015983      -0.003884      -0.013389      -0.013389      -0.021439       0.009920       0.011520             18.719280      22.107902       2.915097     -13.245509      11.942039       2.915090      22.107899          -0.000056
          300              C       8.935228      20.670000       4.844772       0.083378      42.273346 0.40500655E+03  0.93122334E+04                                10.752689                            6.749181      -0.147557       1.965409                    0.999313      26.377113      73.890880       0.631601       0.421766      -1.065624       0.004549       0.000000      -0.004550       0.006434       0.010022      -0.008211       0.010022       0.020691       0.020691      -0.023040       0.007932       0.015108             17.515610      20.867355       0.330764     -14.945432      10.812122       0.330755      20.867354          -0.000617
          301              C      15.588487       6.890000       1.808487       0.585406      25.736254 0.25034862E+03  0.51868461E+04                                 8.149961                            5.626703      -0.029042       2.049698                    0.999600      22.318267      62.554422       0.623381       0.474235      -1.018305      -0.041953       0.000002      -0.041953       0.059330      -0.003200      -0.096509       0.003199       0.056849       0.056849      -0.077560      -0.038032       0.115592             11.511795      12.684758       0.057721       7.908408       9.165868      -0.057717      12.684759          -0.001585
          302              C      16.648720       6.890000       2.868720      -0.023646      41.792534 0.43035969E+03  0.10005850E+05                                10.493728                            6.854152       0.016001       2.010421                    0.999273      27.061122      75.226331       0.643541       0.409362      -1.077971       0.029179      -0.000001       0.029179       0.041265      -0.002487       0.001180       0.002489      -0.000846      -0.000846      -0.004110       0.000898       0.003212             16.055359      18.794194       0.108663      13.158128      10.577688      -0.108631      18.794194          -0.004273
          303              C      19.678942       6.890000       5.898942       0.095307      46.032067 0.40853504E+03  0.94106402E+04                                11.294037                            6.751687      -0.156550       1.958161                    0.999104      26.455382      74.098092       0.635462       0.418434      -1.068093       0.006506       0.000000       0.006506       0.009201      -0.003884       0.015983       0.003884      -0.013389      -0.013388      -0.021439       0.009919       0.011520             18.719280      22.107899       2.915094      13.245508      11.942040      -2.915093      22.107900          -0.000058
          304              C      18.624772       6.890000       4.844772       0.083379      42.273331 0.40500642E+03  0.93122299E+04                                10.752687                            6.749181      -0.147558       1.965409                    0.999313      26.377107      73.890863       0.631601       0.421766      -1.065624      -0.004549      -0.000000      -0.004549       0.006434       0.010022       0.008211      -0.010022       0.020691       0.020690      -0.023040       0.007932       0.015108             17.515604      20.867345       0.330761      14.945425      10.812119      -0.330758      20.867347          -0.000620
          305              C      25.751513      15.588487      20.670000       0.585407      25.736291 0.25034903E+03  0.51868573E+04                                 8.149970                            5.626709      -0.029047       2.049696                    0.999600      22.318289      62.554518       0.623381       0.474236      -1.018305       0.041953      -0.041952       0.000001       0.059330       0.096510       0.003199       0.003199      -0.000000      -0.113696      -0.077560      -0.038032       0.115592             11.511810      12.684776      -7.908419      -0.057722      12.684775      -0.057717       9.165879          -0.001588
          306              C      24.691280      16.648720      20.670000      -0.023644      41.792481 0.43035904E+03  0.10005832E+05                                10.493722                            6.854149       0.016001       2.010421                    0.999273      27.061097      75.226257       0.643541       0.409362      -1.077971      -0.029179       0.029178      -0.000001       0.041265      -0.001179       0.002487       0.002488      -0.000000       0.001691      -0.004110       0.000898       0.003212             16.055350      18.794183     -13.158119      -0.108662      18.794181      -0.108631      10.577684          -0.004264
          307              C      21.661058      19.678942      20.670000       0.095307      46.032082 0.40853512E+03  0.94106429E+04                                11.294041                            6.751689      -0.156551       1.958161                    0.999104      26.455385      74.098115       0.635462       0.418434      -1.068093      -0.006506       0.006506       0.000000       0.009201      -0.015983       0.003884       0.003884       0.000000       0.026777      -0.021439       0.009919       0.011520             18.719289      22.107911     -13.245515      -2.915095      22.107910      -2.915095      11.942046          -0.000059
          308              C      22.715228      18.624772      20.670000       0.083379      42.273344 0.40500651E+03  0.93122328E+04                                10.752691                            6.749182      -0.147559       1.965409                    0.999313      26.377111      73.890887       0.631601       0.421766      -1.065624       0.004549      -0.004549      -0.000000       0.006434      -0.008211      -0.010022      -0.010022       0.000000      -0.041382      -0.023040       0.007932       0.015108             17.515611      20.867355     -14.945432      -0.330760      20.867354      -0.330759      10.812124          -0.000624
          309              C      25.751513      11.971513       6.890000       0.585405      25.736419 0.25035034E+03  0.51868922E+04                                 8.150001                            5.626726      -0.029059       2.049691                    0.999600      22.318364      62.554822       0.623379       0.474236      -1.018304       0.041953       0.041953      -0.000002       0.059330      -0.096509      -0.003200       0.003199      -0.000000      -0.113698      -0.077559      -0.038033       0.115592             11.511862      12.684840       7.908467       0.057722      12.684839      -0.057717       9.165908          -0.001592
          310              C      24.691280      10.911280       6.890000      -0.023641      41.792543 0.43035941E+03  0.10005844E+05                                10.493739                            6.854156       0.015993       2.010419                    0.999273      27.061108      75.226350       0.643540       0.409362      -1.077970      -0.029178      -0.029178       0.000002       0.041264       0.001179      -0.002487       0.002489      -0.000000       0.001691      -0.004110       0.000897       0.003213             16.055385      18.794227      13.158155       0.108666      18.794226      -0.108628      10.577701          -0.004260
          311              C      21.661058       7.881058       6.890000       0.095308      46.032040 0.40853472E+03  0.94106309E+04                                11.294034                            6.751685      -0.156550       1.958161                    0.999104      26.455369      74.098050       0.635462       0.418434      -1.068093      -0.006506      -0.006506       0.000000       0.009201       0.015983      -0.003884       0.003884       0.000000       0.026778      -0.021439       0.009920       0.011520             18.719279      22.107900      13.245511       2.915093      22.107901      -2.915091      11.942036          -0.000058
          312              C      22.715228       8.935228       6.890000       0.083377      42.273349 0.40500655E+03  0.93122331E+04                                10.752688                            6.749180      -0.147556       1.965409                    0.999313      26.377114      73.890874       0.631601       0.421766      -1.065624       0.004550       0.004550       0.000000       0.006434       0.008212       0.010022      -0.010022       0.000000      -0.041383      -0.023040       0.007931       0.015109             17.515611      20.867357      14.945435       0.330762      20.867357      -0.330756      10.812120          -0.000627
          313              C       1.808487      11.971513      20.670000       0.585407      25.736287 0.25034898E+03  0.51868562E+04                                 8.149971                            5.626709      -0.029047       2.049696                    0.999600      22.318288      62.554522       0.623381       0.474236      -1.018305      -0.041952       0.041953       0.000001       0.059330       0.096510      -0.003199      -0.003199       0.000000      -0.113696      -0.077560      -0.038032       0.115592             11.511811      12.684776      -7.908420       0.057722      12.684776       0.057717       9.165879          -0.001593
          314              C       2.868720      10.911280      20.670000      -0.023644      41.792493 0.43035914E+03  0.10005835E+05                                10.493725                            6.854150       0.016001       2.010421                    0.999273      27.061100      75.226276       0.643541       0.409362      -1.077970       0.029179      -0.029179      -0.000001       0.041265      -0.001179      -0.002487      -0.002488      -0.000000       0.001691      -0.004110       0.000898       0.003212             16.055355      18.794188     -13.158123       0.108661      18.794187       0.108632      10.577688          -0.004264
          315              C       5.898942       7.881058      20.670000       0.095308      46.032077 0.40853509E+03  0.94106421E+04                                11.294041                            6.751689      -0.156553       1.958160                    0.999104      26.455383      74.098112       0.635462       0.418434      -1.068093       0.006506      -0.006506      -0.000000       0.009201      -0.015983      -0.003884      -0.003884      -0.000000       0.026778      -0.021439       0.009920       0.011520             18.719287      22.107908     -13.245513       2.915094      22.107908       2.915095      11.942044          -0.000063
          316              C       4.844772       8.935228      20.670000       0.083379      42.273353 0.40500663E+03  0.93122361E+04                                10.752691                            6.749183      -0.147558       1.965409                    0.999313      26.377116      73.890901       0.631601       0.421766      -1.065624      -0.004549       0.004549      -0.000000       0.006434      -0.008211       0.010022       0.010022       0.000000      -0.041382      -0.023040       0.007932       0.015108             17.515610      20.867354     -14.945430       0.330760      20.867353       0.330759      10.812125          -0.000622
          317              C       1.808487      15.588487       6.890000       0.585404      25.736427 0.25035040E+03  0.51868939E+04                                 8.150004                            5.626727      -0.029059       2.049691                    0.999600      22.318368      62.554838       0.623379       0.474236      -1.018304      -0.041953      -0.041952      -0.000002       0.059330      -0.096509       0.003200      -0.003199       0.000001      -0.113697      -0.077559      -0.038033       0.115592             11.511867      12.684846       7.908471      -0.057723      12.684845       0.057716       9.165910          -0.001591
          318              C       2.868720      16.648720       6.890000      -0.023641      41.792550 0.43035941E+03  0.10005845E+05                                10.493742                            6.854156       0.015992       2.010418                    0.999273      27.061108      75.226358       0.643540       0.409362      -1.077970       0.029178       0.029178       0.000002       0.041264       0.001179       0.002487      -0.002489       0.000000       0.001691      -0.004110       0.000897       0.003213             16.055390      18.794236      13.158162      -0.108667      18.794234       0.108627      10.577702          -0.004267
          319              C       5.898942      19.678942       6.890000       0.095308      46.032050 0.40853478E+03  0.94106329E+04                                11.294036                            6.751686      -0.156551       1.958161                    0.999104      26.455371      74.098061       0.635462       0.418434      -1.068093       0.006506       0.006506       0.000000       0.009200       0.015983       0.003884      -0.003884      -0.000000       0.026778      -0.021439       0.009920       0.011520             18.719284      22.107908      13.245516      -2.915095      22.107905       2.915089      11.942038          -0.000057
          320              C       4.844772      18.624772       6.890000       0.083377      42.273362 0.40500666E+03  0.93122367E+04                                10.752692                            6.749182      -0.147557       1.965409                    0.999313      26.377119      73.890904       0.631601       0.421766      -1.065624      -0.004550      -0.004550       0.000000       0.006434       0.008212      -0.010022       0.010022       0.000000      -0.041383      -0.023040       0.007931       0.015109             17.515619      20.867366      14.945441      -0.330764      20.867365       0.330755      10.812124          -0.000621
          321              C      20.670000      25.751513      15.588487       0.585406      25.736394 0.25035008E+03  0.51868857E+04                                 8.149997                            5.626724      -0.029061       2.049691                    0.999600      22.318352      62.554785       0.623379       0.474236      -1.018304       0.000007       0.041952      -0.041952       0.059329       0.003201       0.003198       0.096510      -0.056848       0.056848      -0.077560      -0.038032       0.115593             11.511854       9.165906      -0.057727      -0.057712      12.684829      -7.908457      12.684828          -0.001590
          322              C      20.670000      24.691280      16.648720      -0.023641      41.792503 0.43035901E+03  0.10005832E+05                                10.493731                            6.854151       0.015995       2.010420                    0.999273      27.061094      75.226287       0.643541       0.409362      -1.077970      -0.000005      -0.029178       0.029178       0.041264       0.002486       0.002490      -0.001179       0.000845      -0.000846      -0.004110       0.000898       0.003212             16.055370      10.577693      -0.108694      -0.108599      18.794209     -13.158140      18.794206          -0.004273
          323              C      20.670000      21.661058      19.678942       0.095307      46.032060 0.40853490E+03  0.94106363E+04                                11.294038                            6.751687      -0.156552       1.958161                    0.999104      26.455376      74.098081       0.635462       0.418434      -1.068093       0.000000      -0.006506       0.006506       0.009201       0.003884       0.003884      -0.015983       0.013389      -0.013389      -0.021439       0.009920       0.011520             18.719284      11.942041      -2.915094      -2.915093      22.107904     -13.245513      22.107907          -0.000058
          324              C      20.670000      22.715228      18.624772       0.083378      42.273350 0.40500658E+03  0.93122343E+04                                10.752689                            6.749181      -0.147556       1.965409                    0.999313      26.377115      73.890887       0.631601       0.421766      -1.065624      -0.000000       0.004549      -0.004550       0.006434      -0.010022      -0.010022      -0.008211      -0.020691       0.020691      -0.023040       0.007931       0.015109             17.515611      10.812123      -0.330764      -0.330755      20.867354     -14.945432      20.867355          -0.000620
          325              C       6.890000      25.751513      11.971513       0.585407      25.736403 0.25035015E+03  0.51868878E+04                                 8.150001                            5.626726      -0.029063       2.049690                    0.999600      22.318357      62.554815       0.623379       0.474237      -1.018304       0.000002       0.041953       0.041952       0.059330      -0.003199       0.003200      -0.096510      -0.056848       0.056848      -0.077560      -0.038032       0.115592             11.511860       9.165910       0.057724      -0.057715      12.684835       7.908462      12.684835          -0.001595
          326              C       6.890000      24.691280      10.911280      -0.023642      41.792520 0.43035919E+03  0.10005837E+05                                10.493733                            6.854152       0.015997       2.010420                    0.999273      27.061102      75.226311       0.643541       0.409362      -1.077970      -0.000002      -0.029178      -0.029178       0.041264      -0.002489       0.002487       0.001180       0.000845      -0.000846      -0.004110       0.000898       0.003212             16.055372      10.577693       0.108636      -0.108657      18.794212      13.158143      18.794212          -0.004254
          327              C       6.890000      21.661058       7.881058       0.095307      46.032061 0.40853498E+03  0.94106384E+04                                11.294035                            6.751686      -0.156550       1.958161                    0.999104      26.455380      74.098080       0.635462       0.418434      -1.068093       0.000000      -0.006506      -0.006506       0.009201      -0.003884       0.003884       0.015983       0.013388      -0.013388      -0.021439       0.009919       0.011520             18.719278      11.942039       2.915097      -2.915090      22.107900      13.245506      22.107895          -0.000055
          328              C       6.890000      22.715228       8.935228       0.083378      42.273332 0.40500643E+03  0.93122297E+04                                10.752686                            6.749180      -0.147557       1.965409                    0.999313      26.377108      73.890853       0.631601       0.421766      -1.065624      -0.000000       0.004549       0.004549       0.006434       0.010022      -0.010022       0.008211      -0.020691       0.020691      -0.023040       0.007932       0.015108             17.515603      10.812117       0.330762      -0.330757      20.867347      14.945425      20.867345          -0.000624
          329              C      20.670000       1.808487      11.971513       0.585407      25.736375 0.25034987E+03  0.51868802E+04                                 8.149994                            5.626723      -0.029060       2.049691                    0.999600      22.318342      62.554757       0.623379       0.474236      -1.018304       0.000007      -0.041952       0.041952       0.059330      -0.003200      -0.003198       0.096510      -0.056848       0.056848      -0.077561      -0.038032       0.115593             11.511850       9.165903       0.057727       0.057712      12.684824      -7.908454      12.684824          -0.001594
          330              C      20.670000       2.868720      10.911280      -0.023642      41.792515 0.43035913E+03  0.10005836E+05                                10.493733                            6.854152       0.015996       2.010420                    0.999273      27.061098      75.226301       0.643541       0.409362      -1.077970      -0.000005       0.029178      -0.029178       0.041264      -0.002486      -0.002490      -0.001180       0.000846      -0.000846      -0.004110       0.000898       0.003212             16.055374      10.577694       0.108695       0.108598      18.794216     -13.158145      18.794212          -0.004263
          331              C      20.670000       5.898942       7.881058       0.095308      46.032046 0.40853477E+03  0.94106327E+04                                11.294036                            6.751686      -0.156551       1.958161                    0.999104      26.455371      74.098065       0.635462       0.418434      -1.068093      -0.000000       0.006506      -0.006506       0.009201      -0.003884      -0.003884      -0.015983       0.013389      -0.013389      -0.021439       0.009920       0.011519             18.719280      11.942038       2.915096       2.915090      22.107903     -13.245510      22.107900          -0.000056
          332              C      20.670000       4.844772       8.935228       0.083378      42.273356 0.40500664E+03  0.93122364E+04                                10.752691                            6.749182      -0.147557       1.965409                    0.999313      26.377118      73.890902       0.631601       0.421766      -1.065624      -0.000000      -0.004549       0.004550       0.006434       0.010022       0.010022      -0.008212      -0.020691       0.020691      -0.023040       0.007931       0.015109             17.515613      10.812124       0.330766       0.330753      20.867359     -14.945434      20.867357          -0.000624
          333              C       6.890000       1.808487      15.588487       0.585407      25.736394 0.25035007E+03  0.51868856E+04                                 8.149998                            5.626725      -0.029063       2.049690                    0.999600      22.318350      62.554784       0.623379       0.474236      -1.018304       0.000001      -0.041953      -0.041952       0.059330       0.003199      -0.003200      -0.096510      -0.056848       0.056848      -0.077560      -0.038032       0.115593             11.511855       9.165908      -0.057725       0.057714      12.684829       7.908457      12.684829          -0.001592
          334              C       6.890000       2.868720      16.648720      -0.023642      41.792489 0.43035892E+03  0.10005829E+05                                10.493727                            6.854150       0.015999       2.010421                    0.999273      27.061092      75.226266       0.643541       0.409362      -1.077970      -0.000002       0.029178       0.029178       0.041264       0.002489      -0.002487       0.001179       0.000845      -0.000847      -0.004110       0.000897       0.003213             16.055360      10.577688      -0.108637       0.108656      18.794196      13.158131      18.794197          -0.004262
          335              C       6.890000       5.898942      19.678942       0.095307      46.032061 0.40853497E+03  0.94106381E+04                                11.294037                            6.751687      -0.156551       1.958161                    0.999104      26.455379      74.098084       0.635462       0.418434      -1.068093       0.000000       0.006506       0.006506       0.009201       0.003884      -0.003884       0.015983       0.013389      -0.013389      -0.021439       0.009920       0.011520             18.719279      11.942039      -2.915095       2.915091      22.107901      13.245509      22.107898          -0.000062
          336              C       6.890000       4.844772      18.624772       0.083378      42.273333 0.40500643E+03  0.93122298E+04                                10.752686                            6.749180      -0.147557       1.965409                    0.999313      26.377108      73.890858       0.631601       0.421766      -1.065624      -0.000000      -0.004549      -0.004549       0.006434      -0.010022       0.010022       0.008211      -0.020691       0.020691      -0.023040       0.007932       0.015108             17.515604      10.812117      -0.330761       0.330757      20.867347      14.945426      20.867346          -0.000621
          337              C      11.971513       6.890000       1.808487       0.585406      25.736264 0.25034874E+03  0.51868491E+04                                 8.149963                            5.626704      -0.029042       2.049698                    0.999600      22.318271      62.554436       0.623381       0.474235      -1.018305       0.041953      -0.000002      -0.041953       0.059330       0.003199       0.096509       0.003200       0.056848       0.056848      -0.077560      -0.038032       0.115592             11.511798      12.684762      -0.057716      -7.908410       9.165870      -0.057722      12.684762          -0.001593
          338              C      10.911280       6.890000       2.868720      -0.023646      41.792514 0.43035948E+03  0.10005844E+05                                10.493726                            6.854151       0.016002       2.010421                    0.999273      27.061114      75.226306       0.643541       0.409362      -1.077971      -0.029179       0.000001       0.029179       0.041265       0.002488      -0.001180       0.002487      -0.000846      -0.000846      -0.004110       0.000898       0.003212             16.055353      18.794186      -0.108633     -13.158122      10.577687      -0.108660      18.794187          -0.004267
          339              C       7.881058       6.890000       5.898942       0.095307      46.032057 0.40853494E+03  0.94106374E+04                                11.294036                            6.751687      -0.156550       1.958161                    0.999104      26.455378      74.098081       0.635462       0.418434      -1.068093      -0.006506       0.000000       0.006506       0.009201       0.003884      -0.015983       0.003884      -0.013389      -0.013389      -0.021439       0.009919       0.011520             18.719277      22.107896      -2.915093     -13.245505      11.942040      -2.915095      22.107896          -0.000053
          340              C       8.935228       6.890000       4.844772       0.083379      42.273328 0.40500642E+03  0.93122296E+04                                10.752686                            6.749180      -0.147557       1.965409                    0.999313      26.377107      73.890857       0.631601       0.421766      -1.065624       0.004549       0.000000      -0.004549       0.006434      -0.010022      -0.008211      -0.010022       0.020691       0.020691      -0.023040       0.007932       0.015108             17.515600      20.867340      -0.330756     -14.945420      10.812118      -0.330763      20.867341          -0.000622
          341              C      15.588487      20.670000       1.808487       0.585405      25.736337 0.25034946E+03  0.51868687E+04                                 8.149981                            5.626714      -0.029050       2.049695                    0.999600      22.318316      62.554623       0.623380       0.474236      -1.018305      -0.041953       0.000003      -0.041953       0.059330       0.003199      -0.096509      -0.003200       0.056849       0.056848      -0.077559      -0.038033       0.115592             11.511830      12.684802      -0.057709       7.908440       9.165887       0.057730      12.684802          -0.001589
          342              C      16.648720      20.670000       2.868720      -0.023644      41.792564 0.43035976E+03  0.10005854E+05                                10.493739                            6.854156       0.015996       2.010419                    0.999273      27.061123      75.226373       0.643541       0.409362      -1.077970       0.029179      -0.000001       0.029179       0.041265       0.002488       0.001179      -0.002488      -0.000846      -0.000846      -0.004110       0.000897       0.003212             16.055382      18.794224      -0.108626      13.158153      10.577698       0.108668      18.794225          -0.004270
          343              C      19.678942      20.670000       5.898942       0.095307      46.032062 0.40853491E+03  0.94106367E+04                                11.294037                            6.751687      -0.156549       1.958161                    0.999104      26.455377      74.098080       0.635462       0.418434      -1.068093       0.006506       0.000000       0.006506       0.009201       0.003884       0.015983      -0.003884      -0.013389      -0.013389      -0.021439       0.009920       0.011520             18.719285      22.107908      -2.915092      13.245515      11.942041       2.915095      22.107906          -0.000055
          344              C      18.624772      20.670000       4.844772       0.083378      42.273347 0.40500651E+03  0.93122326E+04                                10.752690                            6.749181      -0.147557       1.965409                    0.999313      26.377112      73.890882       0.631601       0.421766      -1.065624      -0.004549      -0.000000      -0.004550       0.006434      -0.010022       0.008211       0.010022       0.020691       0.020691      -0.023040       0.007932       0.015108             17.515614      20.867360      -0.330755      14.945436      10.812122       0.330764      20.867359          -0.000623
          345              C      15.588487       6.890000      25.751513       0.585406      25.736268 0.25034876E+03  0.51868498E+04                                 8.149964                            5.626705      -0.029043       2.049698                    0.999600      22.318273      62.554444       0.623381       0.474235      -1.018305      -0.041953      -0.000002       0.041953       0.059330      -0.003199       0.096509      -0.003200       0.056849       0.056848      -0.077560      -0.038032       0.115592             11.511800      12.684764       0.057716      -7.908413       9.165871       0.057723      12.684765          -0.001585
          346              C      16.648720       6.890000      24.691280      -0.023647      41.792536 0.43035969E+03  0.10005850E+05                                10.493730                            6.854153       0.016001       2.010421                    0.999273      27.061122      75.226335       0.643541       0.409362      -1.077971       0.029179       0.000001      -0.029179       0.041265      -0.002489      -0.001180      -0.002487      -0.000846      -0.000845      -0.004110       0.000898       0.003212             16.055361      18.794197       0.108634     -13.158131      10.577689       0.108659      18.794198          -0.004279
          347              C      19.678942       6.890000      21.661058       0.095307      46.032076 0.40853511E+03  0.94106423E+04                                11.294039                            6.751688      -0.156551       1.958161                    0.999104      26.455384      74.098104       0.635462       0.418434      -1.068093       0.006506       0.000000      -0.006506       0.009201      -0.003884      -0.015983      -0.003884      -0.013388      -0.013389      -0.021440       0.009919       0.011520             18.719283      22.107904       2.915092     -13.245510      11.942043       2.915096      22.107904          -0.000061
          348              C      18.624772       6.890000      22.715228       0.083379      42.273338 0.40500647E+03  0.93122316E+04                                10.752689                            6.749182      -0.147558       1.965409                    0.999313      26.377109      73.890876       0.631601       0.421766      -1.065624      -0.004549       0.000000       0.004549       0.006434       0.010022      -0.008211       0.010022       0.020691       0.020690      -0.023040       0.007932       0.015108             17.515607      20.867349       0.330757     -14.945427      10.812121       0.330762      20.867349          -0.000617
          349              C      11.971513      20.670000      25.751513       0.585405      25.736346 0.25034958E+03  0.51868716E+04                                 8.149983                            5.626715      -0.029051       2.049695                    0.999600      22.318321      62.554639       0.623380       0.474236      -1.018305       0.041953       0.000004       0.041953       0.059330      -0.003199      -0.096509       0.003200       0.056849       0.056849      -0.077559      -0.038033       0.115592             11.511831      12.684803       0.057709       7.908440       9.165889      -0.057730      12.684803          -0.001586
          350              C      10.911280      20.670000      24.691280      -0.023644      41.792540 0.43035954E+03  0.10005847E+05                                10.493734                            6.854154       0.015997       2.010420                    0.999273      27.061115      75.226336       0.643541       0.409362      -1.077970      -0.029179      -0.000001      -0.029178       0.041265      -0.002488       0.001179       0.002488      -0.000846      -0.000845      -0.004110       0.000897       0.003213             16.055372      18.794210       0.108626      13.158142      10.577694      -0.108668      18.794211          -0.004269
          351              C       7.881058      20.670000      21.661058       0.095308      46.032039 0.40853477E+03  0.94106326E+04                                11.294033                            6.751685      -0.156551       1.958161                    0.999104      26.455371      74.098056       0.635462       0.418434      -1.068093      -0.006506      -0.000000      -0.006506       0.009201      -0.003884       0.015983       0.003884      -0.013389      -0.013389      -0.021439       0.009920       0.011520             18.719274      22.107891       2.915089      13.245503      11.942036      -2.915096      22.107894          -0.000055
          352              C       8.935228      20.670000      22.715228       0.083378      42.273334 0.40500647E+03  0.93122309E+04                                10.752686                            6.749180      -0.147556       1.965409                    0.999313      26.377110      73.890859       0.631601       0.421766      -1.065624       0.004550      -0.000000       0.004550       0.006434       0.010022       0.008211      -0.010022       0.020691       0.020691      -0.023040       0.007932       0.015108             17.515602      20.867342       0.330753      14.945423      10.812119      -0.330765      20.867344          -0.000624
          353              C       1.808487      11.971513       6.890000       0.585405      25.736414 0.25035028E+03  0.51868908E+04                                 8.150001                            5.626726      -0.029059       2.049691                    0.999600      22.318362      62.554817       0.623379       0.474236      -1.018304      -0.041953       0.041953       0.000004       0.059330       0.096509       0.003199       0.003200       0.000000      -0.113698      -0.077559      -0.038033       0.115592             11.511861      12.684838      -7.908466      -0.057714      12.684839      -0.057725       9.165907          -0.001592
          354              C       2.868720      10.911280       6.890000      -0.023641      41.792543 0.43035940E+03  0.10005844E+05                                10.493739                            6.854155       0.015993       2.010419                    0.999273      27.061108      75.226345       0.643540       0.409362      -1.077970       0.029178      -0.029178      -0.000003       0.041264      -0.001179       0.002489       0.002487       0.000000       0.001691      -0.004110       0.000897       0.003213             16.055384      18.794225     -13.158154      -0.108621      18.794227      -0.108672      10.577700          -0.004255
          355              C       5.898942       7.881058       6.890000       0.095308      46.032046 0.40853475E+03  0.94106323E+04                                11.294036                            6.751686      -0.156552       1.958161                    0.999104      26.455370      74.098063       0.635462       0.418434      -1.068093       0.006506      -0.006506      -0.000000       0.009201      -0.015983       0.003884       0.003884       0.000000       0.026778      -0.021439       0.009920       0.011520             18.719282      22.107903     -13.245513      -2.915090      22.107905      -2.915094      11.942038          -0.000051
          356              C       4.844772       8.935228       6.890000       0.083377      42.273354 0.40500662E+03  0.93122352E+04                                10.752689                            6.749181      -0.147557       1.965409                    0.999313      26.377117      73.890886       0.631601       0.421766      -1.065624      -0.004550       0.004550      -0.000000       0.006434      -0.008212      -0.010022      -0.010022       0.000000      -0.041383      -0.023040       0.007931       0.015109             17.515611      20.867355     -14.945434      -0.330756      20.867357      -0.330763      10.812122          -0.000632
          357              C       1.808487      15.588487      20.670000       0.585407      25.736293 0.25034906E+03  0.51868579E+04                                 8.149971                            5.626710      -0.029048       2.049696                    0.999600      22.318291      62.554529       0.623381       0.474236      -1.018305      -0.041953      -0.041952      -0.000002       0.059330      -0.096510      -0.003199       0.003200       0.000000      -0.113696      -0.077560      -0.038032       0.115592             11.511811      12.684777       7.908420       0.057718      12.684777      -0.057721       9.165880          -0.001587
          358              C       2.868720      16.648720      20.670000      -0.023644      41.792490 0.43035913E+03  0.10005834E+05                                10.493724                            6.854149       0.016001       2.010421                    0.999273      27.061100      75.226271       0.643541       0.409362      -1.077971       0.029179       0.029179       0.000001       0.041265       0.001179      -0.002488       0.002488      -0.000000       0.001691      -0.004110       0.000898       0.003212             16.055351      18.794183      13.158119       0.108642      18.794183      -0.108651      10.577687          -0.004279
          359              C       5.898942      19.678942      20.670000       0.095308      46.032052 0.40853491E+03  0.94106365E+04                                11.294035                            6.751687      -0.156551       1.958161                    0.999104      26.455376      74.098077       0.635462       0.418434      -1.068093       0.006506       0.006506       0.000000       0.009201       0.015983      -0.003884       0.003884      -0.000000       0.026778      -0.021439       0.009920       0.011520             18.719276      22.107894      13.245503       2.915093      22.107894      -2.915094      11.942039          -0.000057
          360              C       4.844772      18.624772      20.670000       0.083378      42.273340 0.40500653E+03  0.93122331E+04                                10.752688                            6.749182      -0.147557       1.965409                    0.999313      26.377112      73.890882       0.631601       0.421766      -1.065624      -0.004549      -0.004550       0.000000       0.006434       0.008211       0.010022      -0.010022       0.000000      -0.041382      -0.023040       0.007932       0.015108             17.515604      20.867344      14.945423       0.330758      20.867344      -0.330761      10.812123          -0.000615
          361              C      25.751513      15.588487       6.890000       0.585405      25.736421 0.25035033E+03  0.51868921E+04                                 8.150002                            5.626727      -0.029059       2.049691                    0.999600      22.318365      62.554829       0.623379       0.474236      -1.018304       0.041953      -0.041952       0.000004       0.059330       0.096509      -0.003199      -0.003200       0.000000      -0.113698      -0.077559      -0.038033       0.115592             11.511864      12.684843      -7.908469       0.057716      12.684842       0.057723       9.165908          -0.001588
          362              C      24.691280      16.648720       6.890000      -0.023642      41.792567 0.43035961E+03  0.10005850E+05                                10.493743                            6.854157       0.015992       2.010418                    0.999273      27.061116      75.226380       0.643540       0.409362      -1.077970      -0.029178       0.029178      -0.000003       0.041264      -0.001179      -0.002489      -0.002487      -0.000000       0.001691      -0.004110       0.000897       0.003212             16.055393      18.794237     -13.158163       0.108624      18.794237       0.108670      10.577704          -0.004271
          363              C      21.661058      19.678942       6.890000       0.095308      46.032040 0.40853471E+03  0.94106308E+04                                11.294034                            6.751685      -0.156549       1.958161                    0.999104      26.455369      74.098050       0.635462       0.418434      -1.068093      -0.006506       0.006506      -0.000000       0.009201      -0.015983      -0.003884      -0.003884       0.000000       0.026777      -0.021439       0.009920       0.011520             18.719278      22.107900     -13.245510       2.915091      22.107899       2.915093      11.942036          -0.000054
          364              C      22.715228      18.624772       6.890000       0.083377      42.273345 0.40500651E+03  0.93122320E+04                                10.752688                            6.749180      -0.147556       1.965409                    0.999313      26.377113      73.890874       0.631601       0.421766      -1.065624       0.004550      -0.004550      -0.000000       0.006434      -0.008211       0.010022       0.010022      -0.000000      -0.041383      -0.023040       0.007931       0.015109             17.515610      20.867354     -14.945432       0.330756      20.867354       0.330763      10.812121          -0.000622
          365              C      25.751513      11.971513      20.670000       0.585407      25.736280 0.25034891E+03  0.51868541E+04                                 8.149969                            5.626708      -0.029047       2.049697                    0.999600      22.318284      62.554505       0.623381       0.474236      -1.018305       0.041953       0.041953      -0.000002       0.059330      -0.096510       0.003199      -0.003200       0.000000      -0.113696      -0.077560      -0.038032       0.115592             11.511807      12.684772       7.908416      -0.057718      12.684771       0.057720       9.165877          -0.001592
          366              C      24.691280      10.911280      20.670000      -0.023644      41.792484 0.43035907E+03  0.10005833E+05                                10.493723                            6.854149       0.016002       2.010422                    0.999273      27.061098      75.226263       0.643541       0.409362      -1.077971      -0.029179      -0.029179       0.000001       0.041265       0.001179       0.002488      -0.002488      -0.000000       0.001691      -0.004110       0.000898       0.003212             16.055350      18.794182      13.158119      -0.108643      18.794182       0.108650      10.577685          -0.004260
          367              C      21.661058       7.881058      20.670000       0.095308      46.032073 0.40853506E+03  0.94106412E+04                                11.294040                            6.751688      -0.156552       1.958160                    0.999104      26.455382      74.098104       0.635462       0.418434      -1.068093      -0.006506      -0.006506       0.000000       0.009201       0.015983       0.003884      -0.003884       0.000000       0.026777      -0.021439       0.009919       0.011520             18.719284      22.107904      13.245511      -2.915093      22.107905       2.915096      11.942042          -0.000059
          368              C      22.715228       8.935228      20.670000       0.083379      42.273346 0.40500656E+03  0.93122341E+04                                10.752690                            6.749182      -0.147559       1.965409                    0.999313      26.377113      73.890890       0.631601       0.421766      -1.065624       0.004549       0.004549       0.000000       0.006434       0.008211      -0.010022       0.010022      -0.000000      -0.041382      -0.023040       0.007932       0.015108             17.515608      20.867350      14.945428      -0.330758      20.867350       0.330761      10.812123          -0.000624
          369              C       6.890000       1.808487      11.971513       0.585407      25.736407 0.25035017E+03  0.51868884E+04                                 8.150002                            5.626727      -0.029063       2.049690                    0.999600      22.318360      62.554829       0.623379       0.474237      -1.018304       0.000003      -0.041952       0.041952       0.059330       0.003199       0.003200       0.096510      -0.056849       0.056847      -0.077560      -0.038032       0.115593             11.511864       9.165911      -0.057724      -0.057715      12.684841      -7.908466      12.684839          -0.001593
          370              C       6.890000       2.868720      10.911280      -0.023642      41.792535 0.43035930E+03  0.10005841E+05                                10.493736                            6.854153       0.015996       2.010420                    0.999273      27.061106      75.226328       0.643541       0.409362      -1.077970      -0.000003       0.029178      -0.029178       0.041264       0.002489       0.002487      -0.001180       0.000846      -0.000847      -0.004110       0.000898       0.003212             16.055379      10.577698      -0.108631      -0.108663      18.794221     -13.158150      18.794220          -0.004264
          371              C       6.890000       5.898942       7.881058       0.095308      46.032057 0.40853489E+03  0.94106360E+04                                11.294036                            6.751686      -0.156550       1.958161                    0.999104      26.455376      74.098077       0.635462       0.418434      -1.068093       0.000000       0.006506      -0.006506       0.009201       0.003884       0.003884      -0.015983       0.013389      -0.013389      -0.021439       0.009920       0.011520             18.719282      11.942041      -2.915097      -2.915091      22.107905     -13.245511      22.107900          -0.000051
          372              C       6.890000       4.844772       8.935228       0.083378      42.273342 0.40500649E+03  0.93122317E+04                                10.752688                            6.749181      -0.147557       1.965409                    0.999313      26.377111      73.890871       0.631601       0.421766      -1.065624      -0.000000      -0.004549       0.004549       0.006434      -0.010022      -0.010022      -0.008211      -0.020691       0.020691      -0.023040       0.007932       0.015108             17.515610      10.812121      -0.330761      -0.330758      20.867355     -14.945432      20.867353          -0.000623
          373              C      20.670000       1.808487      15.588487       0.585406      25.736388 0.25035001E+03  0.51868839E+04                                 8.149996                            5.626724      -0.029061       2.049691                    0.999600      22.318350      62.554781       0.623379       0.474236      -1.018304      -0.000005      -0.041953      -0.041952       0.059330      -0.003199       0.003201      -0.096510      -0.056848       0.056849      -0.077560      -0.038032       0.115593             11.511853       9.165905       0.057711      -0.057728      12.684827       7.908456      12.684827          -0.001590
          374              C      20.670000       2.868720      16.648720      -0.023641      41.792507 0.43035904E+03  0.10005833E+05                                10.493732                            6.854152       0.015995       2.010420                    0.999273      27.061095      75.226292       0.643541       0.409362      -1.077970       0.000003       0.029178       0.029178       0.041264      -0.002489       0.002487       0.001179       0.000846      -0.000845      -0.004110       0.000897       0.003213             16.055371      10.577694       0.108610      -0.108683      18.794209      13.158142      18.794211          -0.004272
          375              C      20.670000       5.898942      19.678942       0.095308      46.032057 0.40853489E+03  0.94106360E+04                                11.294037                            6.751687      -0.156553       1.958160                    0.999104      26.455375      74.098076       0.635462       0.418434      -1.068093       0.000000       0.006506       0.006506       0.009201      -0.003884       0.003884       0.015983       0.013389      -0.013389      -0.021439       0.009920       0.011520             18.719282      11.942039       2.915092      -2.915094      22.107904      13.245512      22.107903          -0.000061
          376              C      20.670000       4.844772      18.624772       0.083378      42.273356 0.40500666E+03  0.93122365E+04                                10.752690                            6.749182      -0.147557       1.965409                    0.999313      26.377118      73.890896       0.631601       0.421766      -1.065624       0.000000      -0.004549      -0.004550       0.006434       0.010022      -0.010022       0.008212      -0.020691       0.020691      -0.023040       0.007931       0.015109             17.515612      10.812123       0.330755      -0.330764      20.867357      14.945434      20.867357          -0.000617
          377              C       6.890000      25.751513      15.588487       0.585407      25.736408 0.25035018E+03  0.51868886E+04                                 8.150001                            5.626726      -0.029064       2.049690                    0.999600      22.318361      62.554828       0.623379       0.474236      -1.018304       0.000002       0.041953      -0.041953       0.059330      -0.003198      -0.003200       0.096510      -0.056849       0.056848      -0.077560      -0.038032       0.115593             11.511862       9.165911       0.057724       0.057715      12.684838      -7.908465      12.684839          -0.001588
          378              C       6.890000      24.691280      16.648720      -0.023642      41.792523 0.43035916E+03  0.10005837E+05                                10.493734                            6.854152       0.015997       2.010420                    0.999273      27.061101      75.226307       0.643541       0.409362      -1.077970      -0.000003      -0.029178       0.029178       0.041264      -0.002489      -0.002487      -0.001179       0.000846      -0.000845      -0.004110       0.000898       0.003212             16.055376      10.577695       0.108631       0.108663      18.794216     -13.158147      18.794217          -0.004273
          379              C       6.890000      21.661058      19.678942       0.095307      46.032069 0.40853502E+03  0.94106397E+04                                11.294038                            6.751687      -0.156550       1.958161                    0.999104      26.455381      74.098091       0.635462       0.418434      -1.068093       0.000000      -0.006506       0.006506       0.009201      -0.003884      -0.003884      -0.015983       0.013389      -0.013389      -0.021439       0.009919       0.011520             18.719283      11.942041       2.915094       2.915093      22.107905     -13.245512      22.107904          -0.000056
          380              C       6.890000      22.715228      18.624772       0.083378      42.273344 0.40500652E+03  0.93122325E+04                                10.752689                            6.749181      -0.147558       1.965409                    0.999313      26.377112      73.890876       0.631601       0.421766      -1.065624      -0.000000       0.004549      -0.004549       0.006434       0.010022       0.010022      -0.008211      -0.020691       0.020692      -0.023040       0.007932       0.015108             17.515610      10.812122       0.330760       0.330759      20.867354     -14.945432      20.867354          -0.000617
          381              C      20.670000      25.751513      11.971513       0.585406      25.736397 0.25035012E+03  0.51868865E+04                                 8.149997                            5.626724      -0.029061       2.049691                    0.999600      22.318353      62.554784       0.623379       0.474236      -1.018304      -0.000005       0.041952       0.041952       0.059329       0.003198      -0.003200      -0.096510      -0.056848       0.056847      -0.077560      -0.038032       0.115592             11.511854       9.165906      -0.057712       0.057727      12.684829       7.908458      12.684829          -0.001599
          382              C      20.670000      24.691280      10.911280      -0.023641      41.792496 0.43035893E+03  0.10005830E+05                                10.493730                            6.854151       0.015996       2.010420                    0.999273      27.061091      75.226275       0.643541       0.409362      -1.077970       0.000003      -0.029178      -0.029178       0.041264       0.002489      -0.002487       0.001179       0.000846      -0.000846      -0.004110       0.000897       0.003213             16.055369      10.577692      -0.108611       0.108683      18.794207      13.158140      18.794208          -0.004250
          383              C      20.670000      21.661058       7.881058       0.095308      46.032056 0.40853486E+03  0.94106354E+04                                11.294037                            6.751687      -0.156551       1.958161                    0.999104      26.455375      74.098077       0.635462       0.418434      -1.068093      -0.000000      -0.006506      -0.006506       0.009201       0.003884      -0.003884       0.015983       0.013389      -0.013389      -0.021439       0.009920       0.011520             18.719283      11.942042      -2.915091       2.915096      22.107904      13.245512      22.107905          -0.000054
          384              C      20.670000      22.715228       8.935228       0.083378      42.273356 0.40500664E+03  0.93122361E+04                                10.752691                            6.749182      -0.147557       1.965409                    0.999313      26.377117      73.890896       0.631601       0.421766      -1.065624       0.000000       0.004549       0.004550       0.006434      -0.010022       0.010022       0.008212      -0.020691       0.020691      -0.023040       0.007931       0.015109             17.515614      10.812124      -0.330754       0.330765      20.867359      14.945436      20.867359          -0.000630
          385              C      20.670000      19.693549      21.646451      -0.219802      43.203875 0.47949169E+03  0.11601278E+05                                10.895649                            7.388743      -0.036271       1.943613                    0.999307      31.352505      92.709730       0.592912       0.426964      -1.053103      -0.000000       0.010279      -0.010279       0.014537       0.019793       0.019793      -0.019465      -0.029879       0.029879      -0.043184       0.013759       0.029425             15.808498      21.678861      -7.862746      -7.862749      12.873315       0.454088      12.873319          -0.000164
          386              C       6.890000       7.866451      21.646451      -0.219802      43.203850 0.47949142E+03  0.11601270E+05                                10.895644                            7.388741      -0.036272       1.943613                    0.999307      31.352499      92.709709       0.592912       0.426964      -1.053103      -0.000000      -0.010279      -0.010279       0.014537       0.019793      -0.019793       0.019465      -0.029879       0.029880      -0.043184       0.013759       0.029424             15.808488      21.678844      -7.862741       7.862740      12.873311      -0.454084      12.873310          -0.000162
          387              C       6.890000      19.693549       5.913549      -0.219802      43.203830 0.47949113E+03  0.11601261E+05                                10.895640                            7.388738      -0.036270       1.943613                    0.999307      31.352486      92.709645       0.592912       0.426964      -1.053103      -0.000000       0.010279       0.010279       0.014537      -0.019793       0.019793       0.019465      -0.029879       0.029879      -0.043184       0.013759       0.029424             15.808486      21.678844       7.862743      -7.862740      12.873308      -0.454088      12.873306          -0.000167
          388              C      20.670000       7.866451       5.913549      -0.219803      43.203849 0.47949142E+03  0.11601270E+05                                10.895644                            7.388741      -0.036271       1.943613                    0.999307      31.352495      92.709676       0.592912       0.426964      -1.053103       0.000000      -0.010279       0.010279       0.014537      -0.019793      -0.019793      -0.019465      -0.029880       0.029879      -0.043184       0.013759       0.029425             15.808489      21.678846       7.862743       7.862741      12.873311       0.454088      12.873309          -0.000164
          389              C      21.646451      20.670000      19.693549      -0.219802      43.203859 0.47949152E+03  0.11601273E+05                                10.895646                            7.388741      -0.036271       1.943613                    0.999307      31.352502      92.709715       0.592912       0.426964      -1.053103      -0.010279       0.000000       0.010279       0.014537       0.019793      -0.019465       0.019793       0.029879       0.029880      -0.043184       0.013759       0.029424             15.808492      12.873312      -7.862742       0.454086      21.678849      -7.862744      12.873315          -0.000165
          390              C      21.646451       6.890000       7.866451      -0.219802      43.203844 0.47949132E+03  0.11601267E+05                                10.895644                            7.388740      -0.036272       1.943613                    0.999307      31.352489      92.709662       0.592912       0.426964      -1.053103      -0.010279      -0.000000      -0.010279       0.014537      -0.019793       0.019464       0.019793       0.029880       0.029879      -0.043184       0.013759       0.029424             15.808491      12.873312       7.862746      -0.454089      21.678852      -7.862742      12.873308          -0.000165
          391              C       5.913549       6.890000      19.693549      -0.219802      43.203856 0.47949152E+03  0.11601273E+05                                10.895644                            7.388741      -0.036271       1.943613                    0.999307      31.352501      92.709703       0.592912       0.426964      -1.053103       0.010279       0.000000       0.010279       0.014537       0.019793       0.019465      -0.019793       0.029879       0.029879      -0.043184       0.013759       0.029424             15.808488      12.873309      -7.862741      -0.454086      21.678845       7.862741      12.873310          -0.000161
          392              C       5.913549      20.670000       7.866451      -0.219802      43.203848 0.47949138E+03  0.11601268E+05                                10.895643                            7.388740      -0.036270       1.943613                    0.999307      31.352495      92.709675       0.592912       0.426964      -1.053103       0.010279      -0.000000      -0.010279       0.014537      -0.019793      -0.019465      -0.019793       0.029879       0.029879      -0.043184       0.013759       0.029424             15.808488      12.873312       7.862745       0.454087      21.678847       7.862738      12.873305          -0.000168
          393              C      19.693549      21.646451      20.670000      -0.219802      43.203846 0.47949136E+03  0.11601268E+05                                10.895643                            7.388740      -0.036270       1.943613                    0.999307      31.352493      92.709675       0.592912       0.426964      -1.053103       0.010279      -0.010279      -0.000000       0.014537      -0.019465       0.019793       0.019793       0.000000      -0.059759      -0.043184       0.013759       0.029424             15.808488      12.873309       0.454086      -7.862741      12.873308      -7.862741      21.678848          -0.000164
          394              C       7.866451      21.646451       6.890000      -0.219803      43.203861 0.47949157E+03  0.11601274E+05                                10.895645                            7.388741      -0.036271       1.943613                    0.999307      31.352503      92.709708       0.592912       0.426964      -1.053103      -0.010280      -0.010280      -0.000000       0.014537       0.019465       0.019793      -0.019793       0.000000      -0.059759      -0.043184       0.013759       0.029425             15.808490      12.873312      -0.454084      -7.862742      12.873311       7.862741      21.678848          -0.000167
          395              C      19.693549       5.913549       6.890000      -0.219803      43.203862 0.47949158E+03  0.11601275E+05                                10.895645                            7.388742      -0.036271       1.943613                    0.999307      31.352503      92.709707       0.592912       0.426964      -1.053103       0.010279       0.010279       0.000000       0.014537       0.019465      -0.019793       0.019793      -0.000000      -0.059759      -0.043184       0.013759       0.029425             15.808490      12.873309      -0.454085       7.862740      12.873312      -7.862743      21.678849          -0.000167
          396              C       7.866451       5.913549      20.670000      -0.219802      43.203849 0.47949145E+03  0.11601271E+05                                10.895643                            7.388741      -0.036271       1.943613                    0.999307      31.352498      92.709691       0.592912       0.426964      -1.053103      -0.010279       0.010280       0.000000       0.014537      -0.019465      -0.019793      -0.019793       0.000000      -0.059759      -0.043184       0.013759       0.029425             15.808486      12.873307       0.454085       7.862738      12.873309       7.862740      21.678841          -0.000162
          397              C       6.890000       7.866451       5.913549      -0.219802      43.203833 0.47949126E+03  0.11601264E+05                                10.895640                            7.388739      -0.036270       1.943613                    0.999307      31.352488      92.709648       0.592912       0.426964      -1.053103      -0.000000      -0.010279       0.010279       0.014537       0.019793       0.019793      -0.019465      -0.029880       0.029879      -0.043184       0.013759       0.029425             15.808481      21.678836      -7.862738      -7.862735      12.873306       0.454085      12.873302          -0.000170
          398              C      20.670000      19.693549       5.913549      -0.219803      43.203848 0.47949138E+03  0.11601268E+05                                10.895643                            7.388740      -0.036269       1.943613                    0.999307      31.352492      92.709668       0.592912       0.426964      -1.053103      -0.000000       0.010279       0.010279       0.014537       0.019793      -0.019793       0.019465      -0.029880       0.029879      -0.043184       0.013759       0.029424             15.808489      21.678850      -7.862743       7.862742      12.873310      -0.454086      12.873308          -0.000168
          399              C      20.670000       7.866451      21.646451      -0.219802      43.203860 0.47949155E+03  0.11601274E+05                                10.895645                            7.388741      -0.036271       1.943613                    0.999307      31.352503      92.709715       0.592912       0.426964      -1.053103       0.000000      -0.010280      -0.010280       0.014538      -0.019793       0.019793       0.019465      -0.029879       0.029879      -0.043184       0.013759       0.029425             15.808489      21.678846       7.862741      -7.862741      12.873311      -0.454084      12.873310          -0.000164
          400              C       6.890000      19.693549      21.646451      -0.219802      43.203830 0.47949121E+03  0.11601263E+05                                10.895640                            7.388739      -0.036271       1.943613                    0.999307      31.352488      92.709656       0.592912       0.426964      -1.053103       0.000000       0.010279      -0.010279       0.014537      -0.019793      -0.019793      -0.019465      -0.029879       0.029879      -0.043184       0.013759       0.029424             15.808481      21.678834       7.862734       7.862737      12.873303       0.454083      12.873305          -0.000167
          401              C       5.913549       6.890000       7.866451      -0.219802      43.203856 0.47949146E+03  0.11601271E+05                                10.895645                            7.388741      -0.036272       1.943613                    0.999307      31.352497      92.709695       0.592912       0.426964      -1.053103       0.010279       0.000000      -0.010279       0.014537       0.019793      -0.019465       0.019793       0.029880       0.029879      -0.043184       0.013759       0.029424             15.808494      12.873315      -7.862747       0.454089      21.678856      -7.862744      12.873311          -0.000173
          402              C       5.913549      20.670000      19.693549      -0.219802      43.203848 0.47949139E+03  0.11601269E+05                                10.895644                            7.388740      -0.036271       1.943613                    0.999307      31.352496      92.709691       0.592912       0.426964      -1.053103       0.010279      -0.000000       0.010280       0.014537      -0.019793       0.019465       0.019793       0.029879       0.029879      -0.043184       0.013759       0.029425             15.808488      12.873310       7.862741      -0.454086      21.678846      -7.862741      12.873310          -0.000167
          403              C      21.646451      20.670000       7.866451      -0.219802      43.203854 0.47949144E+03  0.11601270E+05                                10.895645                            7.388741      -0.036271       1.943613                    0.999307      31.352495      92.709686       0.592912       0.426964      -1.053103      -0.010279       0.000000      -0.010279       0.014537       0.019793       0.019465      -0.019793       0.029880       0.029879      -0.043184       0.013759       0.029424             15.808492      12.873313      -7.862744      -0.454087      21.678853       7.862744      12.873312          -0.000169
          404              C      21.646451       6.890000      19.693549      -0.219802      43.203835 0.47949124E+03  0.11601264E+05                                10.895641                            7.388739      -0.036271       1.943613                    0.999307      31.352491      92.709662       0.592912       0.426964      -1.053103      -0.010279      -0.000000       0.010279       0.014537      -0.019793      -0.019465      -0.019793       0.029879       0.029880      -0.043184       0.013759       0.029424             15.808483      12.873304       7.862736       0.454086      21.678839       7.862740      12.873307          -0.000163
          405              C       7.866451       5.913549       6.890000      -0.219803      43.203872 0.47949170E+03  0.11601278E+05                                10.895647                            7.388742      -0.036271       1.943612                    0.999307      31.352509      92.709734       0.592912       0.426964      -1.053103      -0.010279       0.010279      -0.000000       0.014537      -0.019465       0.019793       0.019793       0.000000      -0.059759      -0.043184       0.013759       0.029425             15.808493      12.873313       0.454085      -7.862742      12.873315      -7.862745      21.678852          -0.000171
          406              C      19.693549       5.913549      20.670000      -0.219802      43.203834 0.47949122E+03  0.11601264E+05                                10.895640                            7.388738      -0.036271       1.943613                    0.999307      31.352491      92.709664       0.592912       0.426964      -1.053103       0.010279       0.010280      -0.000000       0.014537       0.019465       0.019793      -0.019793      -0.000000      -0.059759      -0.043184       0.013760       0.029424             15.808484      12.873305      -0.454086      -7.862737      12.873308       7.862741      21.678838          -0.000162
          407              C       7.866451      21.646451      20.670000      -0.219802      43.203854 0.47949146E+03  0.11601271E+05                                10.895645                            7.388741      -0.036272       1.943612                    0.999307      31.352497      92.709693       0.592912       0.426964      -1.053103      -0.010279      -0.010279       0.000000       0.014537       0.019465      -0.019793       0.019793      -0.000000      -0.059759      -0.043184       0.013759       0.029424             15.808492      12.873311      -0.454088       7.862743      12.873313      -7.862745      21.678851          -0.000167
          408              C      19.693549      21.646451       6.890000      -0.219803      43.203866 0.47949156E+03  0.11601274E+05                                10.895648                            7.388742      -0.036271       1.943613                    0.999307      31.352501      92.709713       0.592912       0.426964      -1.053103       0.010279      -0.010279       0.000000       0.014537      -0.019465      -0.019793      -0.019793      -0.000000      -0.059759      -0.043184       0.013759       0.029424             15.808498      12.873318       0.454089       7.862749      12.873316       7.862747      21.678859          -0.000168
          409              C      13.780000      26.093532      26.350116      -0.196503      38.150913 0.44315951E+03  0.10437644E+05                                 9.838774                            6.994517       0.181136       2.022798                    0.999733      29.748705      84.774527       0.628170       0.413987      -1.068930       0.000000      -0.001029       0.001123       0.001523      -0.000000      -0.000000      -0.019176      -0.015601       0.081980      -0.021464      -0.014627       0.036091             13.623123       5.369717      -0.000001      -0.000000      25.447939       1.558358      10.051713           0.000989
          410              C      13.780000      24.698445      26.405236       0.095532      29.452044 0.32060631E+03  0.69851300E+04                                 8.351292                            5.983145       0.190406       2.078738                    0.999670      25.641940      70.973719       0.671406       0.418715      -1.062697       0.000001      -0.014337       0.049322       0.051363      -0.000001      -0.000000       0.009035       0.052555       0.026907      -0.032720       0.010927       0.021793             11.156917       4.699690      -0.000003      -0.000001      19.423279       0.268066       9.347782          -0.005237
          411              C      13.780000       1.466468      26.350116      -0.196502      38.150902 0.44315936E+03  0.10437640E+05                                 9.838773                            6.994516       0.181134       2.022797                    0.999733      29.748699      84.774511       0.628170       0.413987      -1.068930      -0.000000       0.001029       0.001123       0.001523      -0.000000       0.000000       0.019176      -0.015601       0.081978      -0.021463      -0.014628       0.036091             13.623121       5.369717      -0.000000       0.000000      25.447935      -1.558355      10.051713           0.000979
          412              C      13.780000       2.861555      26.405236       0.095529      29.452057 0.32060650E+03  0.69851349E+04                                 8.351292                            5.983145       0.190414       2.078741                    0.999670      25.641951      70.973739       0.671407       0.418715      -1.062697      -0.000001       0.014336       0.049321       0.051362      -0.000001       0.000000      -0.009035       0.052554       0.026907      -0.032720       0.010927       0.021793             11.156917       4.699690      -0.000001       0.000000      19.423282      -0.268062       9.347781          -0.005219
          413              C      13.780000      26.093532       1.209884      -0.196502      38.150883 0.44315916E+03  0.10437633E+05                                 9.838768                            6.994513       0.181137       2.022798                    0.999733      29.748692      84.774471       0.628170       0.413987      -1.068930      -0.000000      -0.001029      -0.001123       0.001523       0.000000      -0.000000       0.019176      -0.015601       0.081980      -0.021464      -0.014627       0.036091             13.623113       5.369714       0.000000      -0.000000      25.447918      -1.558357      10.051708           0.000989
          414              C      13.780000      24.698445       1.154764       0.095532      29.452027 0.32060611E+03  0.69851245E+04                                 8.351287                            5.983142       0.190408       2.078739                    0.999670      25.641933      70.973686       0.671407       0.418715      -1.062697      -0.000001      -0.014337      -0.049321       0.051363       0.000001      -0.000000      -0.009035       0.052555       0.026906      -0.032720       0.010927       0.021793             11.156910       4.699687       0.000002      -0.000001      19.423264      -0.268068       9.347778          -0.005238
          415              C      13.780000       1.466468       1.209884      -0.196502      38.150895 0.44315930E+03  0.10437638E+05                                 9.838771                            6.994515       0.181134       2.022797                    0.999733      29.748700      84.774513       0.628170       0.413987      -1.068930       0.000000       0.001028      -0.001123       0.001523       0.000000      -0.000000      -0.019176      -0.015601       0.081978      -0.021464      -0.014627       0.036091             13.623117       5.369715       0.000000      -0.000000      25.447924       1.558352      10.051712           0.000979
          416              C      13.780000       2.861555       1.154764       0.095530      29.452029 0.32060616E+03  0.69851256E+04                                 8.351287                            5.983142       0.190412       2.078740                    0.999670      25.641935      70.973682       0.671407       0.418715      -1.062697       0.000000       0.014337      -0.049321       0.051362       0.000000       0.000000       0.009035       0.052554       0.026905      -0.032720       0.010927       0.021793             11.156909       4.699687       0.000001       0.000000      19.423266       0.268060       9.347776          -0.005219
          417              C      26.350116      13.780000      26.093532      -0.196502      38.150914 0.44315953E+03  0.10437645E+05                                 9.838775                            6.994518       0.181134       2.022797                    0.999733      29.748705      84.774532       0.628170       0.413987      -1.068930       0.001123      -0.000000      -0.001028       0.001523      -0.000000      -0.019176       0.000000       0.048789      -0.017588      -0.021463      -0.014628       0.036091             13.623122      10.051714      -0.000000       1.558362       5.369717       0.000000      25.447935           0.000978
          418              C      26.405236      13.780000      24.698445       0.095530      29.452081 0.32060679E+03  0.69851437E+04                                 8.351298                            5.983149       0.190407       2.078738                    0.999670      25.641970      70.973834       0.671406       0.418715      -1.062697       0.049321      -0.000000      -0.014337       0.051362       0.000000       0.009035       0.000000      -0.012825      -0.092284      -0.032720       0.010927       0.021793             11.156923       9.347795       0.000000       0.268071       4.699692       0.000001      19.423283          -0.005216
          419              C      26.350116      13.780000       1.466468      -0.196503      38.150935 0.44315977E+03  0.10437652E+05                                 9.838780                            6.994520       0.181136       2.022797                    0.999733      29.748712      84.774558       0.628170       0.413987      -1.068930       0.001123       0.000000       0.001029       0.001523      -0.000000       0.019176       0.000000       0.048790      -0.017590      -0.021464      -0.014628       0.036091             13.623131      10.051717      -0.000000      -1.558367       5.369720       0.000001      25.447956           0.000984
          420              C      26.405236      13.780000       2.861555       0.095531      29.452084 0.32060675E+03  0.69851426E+04                                 8.351299                            5.983149       0.190404       2.078737                    0.999670      25.641968      70.973830       0.671406       0.418715      -1.062697       0.049321       0.000001       0.014337       0.051362      -0.000000      -0.009035       0.000001      -0.012825      -0.092283      -0.032719       0.010926       0.021793             11.156927       9.347795      -0.000001      -0.268073       4.699693       0.000002      19.423293          -0.005228
          421              C       1.209884      13.780000      26.093532      -0.196502      38.150944 0.44315984E+03  0.10437655E+05                                 9.838781                            6.994520       0.181133       2.022796                    0.999733      29.748719      84.774603       0.628169       0.413987      -1.068930      -0.001123       0.000000      -0.001028       0.001523       0.000000       0.019176      -0.000000       0.048789      -0.017588      -0.021463      -0.014627       0.036091             13.623133      10.051721      -0.000000      -1.558360       5.369720       0.000000      25.447959           0.000978
          422              C       1.154764      13.780000      24.698445       0.095530      29.452095 0.32060691E+03  0.69851473E+04                                 8.351302                            5.983151       0.190406       2.078738                    0.999670      25.641976      70.973866       0.671406       0.418715      -1.062696      -0.049321       0.000001      -0.014337       0.051363       0.000000      -0.009035      -0.000000      -0.012825      -0.092284      -0.032720       0.010926       0.021793             11.156930       9.347798       0.000000      -0.268070       4.699694      -0.000000      19.423299          -0.005219
          423              C       1.209884      13.780000       1.466468      -0.196503      38.150928 0.44315969E+03  0.10437649E+05                                 9.838777                            6.994518       0.181136       2.022797                    0.999733      29.748713      84.774561       0.628170       0.413987      -1.068930      -0.001123      -0.000000       0.001029       0.001523      -0.000000      -0.019176      -0.000000       0.048791      -0.017589      -0.021464      -0.014628       0.036091             13.623127      10.051715      -0.000000       1.558360       5.369718      -0.000000      25.447947           0.000985
          424              C       1.154764      13.780000       2.861555       0.095531      29.452078 0.32060668E+03  0.69851404E+04                                 8.351298                            5.983148       0.190405       2.078738                    0.999670      25.641963      70.973805       0.671406       0.418715      -1.062697      -0.049321      -0.000001       0.014337       0.051362      -0.000000       0.009035      -0.000001      -0.012825      -0.092284      -0.032719       0.010926       0.021793             11.156925       9.347792      -0.000001       0.268069       4.699692      -0.000002      19.423291          -0.005228
          425              C      26.093532      26.350116      13.780000      -0.196502      38.150946 0.44315983E+03  0.10437655E+05                                 9.838783                            6.994522       0.181136       2.022797                    0.999733      29.748721      84.774627       0.628169       0.413987      -1.068930      -0.001029       0.001123      -0.000001       0.001524      -0.019176       0.000000       0.000001      -0.033190      -0.064390      -0.021463      -0.014628       0.036092             13.623132      25.447951       1.558360       0.000001      10.051725       0.000000       5.369720           0.000976
          426              C      24.698445      26.405236      13.780000       0.095529      29.452182 0.32060797E+03  0.69851770E+04                                 8.351320                            5.983162       0.190400       2.078735                    0.999670      25.642029      70.974076       0.671405       0.418715      -1.062696      -0.014336       0.049321      -0.000001       0.051362       0.009035       0.000001       0.000001      -0.039730       0.065380      -0.032720       0.010927       0.021793             11.156954      19.423339       0.268073       0.000003       9.347820       0.000001       4.699703          -0.005215
          427              C       1.466468      26.350116      13.780000      -0.196501      38.150773 0.44315777E+03  0.10437591E+05                                 9.838746                            6.994500       0.181142       2.022800                    0.999733      29.748639      84.774241       0.628171       0.413987      -1.068930       0.001028       0.001123       0.000000       0.001522       0.019176       0.000000       0.000000      -0.033187      -0.064390      -0.021463      -0.014627       0.036090             13.623079      25.447849      -1.558350       0.000000      10.051685      -0.000000       5.369703           0.000986
          428              C       2.861555      26.405236      13.780000       0.095532      29.451959 0.32060538E+03  0.69851043E+04                                 8.351274                            5.983136       0.190410       2.078740                    0.999670      25.641898      70.973557       0.671407       0.418715      -1.062697       0.014337       0.049322       0.000000       0.051363      -0.009035       0.000000      -0.000000      -0.039733       0.065382      -0.032721       0.010928       0.021794             11.156888      19.423219      -0.268068       0.000000       9.347763      -0.000000       4.699681          -0.005236
          429              C      26.093532       1.209884      13.780000      -0.196502      38.150958 0.44316003E+03  0.10437661E+05                                 9.838784                            6.994522       0.181137       2.022797                    0.999733      29.748733      84.774666       0.628169       0.413987      -1.068930      -0.001029      -0.001124       0.000001       0.001524       0.019176      -0.000000       0.000000      -0.033190      -0.064391      -0.021464      -0.014628       0.036092             13.623133      25.447951      -1.558356      -0.000001      10.051726       0.000000       5.369720           0.000976
          430              C      24.698445       1.154764      13.780000       0.095530      29.452153 0.32060762E+03  0.69851671E+04                                 8.351314                            5.983159       0.190401       2.078735                    0.999670      25.642012      70.974011       0.671405       0.418715      -1.062696      -0.014336      -0.049321       0.000001       0.051362      -0.009035      -0.000001       0.000001      -0.039730       0.065382      -0.032720       0.010926       0.021794             11.156945      19.423323      -0.268071      -0.000004       9.347813       0.000001       4.699699          -0.005216
          431              C       1.466468       1.209884      13.780000      -0.196501      38.150796 0.44315797E+03  0.10437598E+05                                 9.838751                            6.994502       0.181141       2.022800                    0.999733      29.748648      84.774293       0.628171       0.413987      -1.068930       0.001028      -0.001123      -0.000000       0.001523      -0.019176      -0.000000       0.000000      -0.033187      -0.064390      -0.021463      -0.014627       0.036090             13.623089      25.447870       1.558348      -0.000000      10.051690      -0.000000       5.369706           0.000985
          432              C       2.861555       1.154764      13.780000       0.095531      29.451992 0.32060574E+03  0.69851145E+04                                 8.351282                            5.983140       0.190410       2.078740                    0.999670      25.641914      70.973624       0.671407       0.418715      -1.062697       0.014336      -0.049322       0.000000       0.051363       0.009035       0.000000      -0.000000      -0.039733       0.065380      -0.032721       0.010928       0.021793             11.156900      19.423246       0.268066      -0.000001       9.347769      -0.000000       4.699685          -0.005234
          433              C      12.313532       0.000000      14.989884      -0.196501      38.150957 0.44315973E+03  0.10437652E+05                                 9.838785                            6.994520       0.181134       2.022797                    0.999733      29.748723      84.774635       0.628169       0.413987      -1.068930      -0.001029      -0.000000      -0.001123       0.001523      -0.000000       0.019176      -0.000000       0.015600       0.081978      -0.021463      -0.014628       0.036091             13.623141      25.447977       0.000000      -1.558352       5.369721      -0.000000      10.051725           0.000974
          434              C      10.918445       0.000000      14.934764       0.095527      29.452213 0.32060828E+03  0.69851857E+04                                 8.351324                            5.983164       0.190401       2.078735                    0.999670      25.642057      70.974177       0.671405       0.418715      -1.062696      -0.014336       0.000000      -0.049320       0.051362      -0.000000      -0.009035      -0.000000      -0.052556       0.026906      -0.032720       0.010927       0.021793             11.156962      19.423358       0.000000      -0.268070       4.699705       0.000000       9.347824          -0.005205
          435              C      15.246468       0.000000      14.989884      -0.196503      38.150943 0.44315979E+03  0.10437653E+05                                 9.838780                            6.994520       0.181137       2.022798                    0.999733      29.748718      84.774592       0.628170       0.413987      -1.068930       0.001029      -0.000001      -0.001123       0.001523      -0.000000      -0.019176      -0.000000       0.015601       0.081980      -0.021464      -0.014627       0.036091             13.623133      25.447958      -0.000001       1.558363       5.369720      -0.000000      10.051720           0.000987
          436              C      16.641555       0.000000      14.934764       0.095530      29.452113 0.32060713E+03  0.69851529E+04                                 8.351305                            5.983153       0.190406       2.078737                    0.999670      25.641982      70.973875       0.671406       0.418715      -1.062697       0.014336      -0.000002      -0.049321       0.051363      -0.000001       0.009035      -0.000001      -0.052555       0.026907      -0.032720       0.010927       0.021793             11.156935      19.423310      -0.000003       0.268072       4.699696      -0.000001       9.347798          -0.005233
          437              C      12.313532       0.000000      12.570116      -0.196502      38.150964 0.44315983E+03  0.10437656E+05                                 9.838787                            6.994521       0.181134       2.022797                    0.999733      29.748728      84.774662       0.628169       0.413987      -1.068930      -0.001029      -0.000000       0.001124       0.001523      -0.000000      -0.019176       0.000000       0.015600       0.081978      -0.021463      -0.014628       0.036091             13.623143      25.447982       0.000000       1.558350       5.369721       0.000000      10.051728           0.000974
          438              C      10.918445       0.000000      12.625236       0.095527      29.452191 0.32060800E+03  0.69851782E+04                                 8.351321                            5.983161       0.190401       2.078735                    0.999670      25.642043      70.974129       0.671405       0.418715      -1.062696      -0.014336       0.000000       0.049320       0.051362      -0.000000       0.009035       0.000000      -0.052556       0.026905      -0.032720       0.010926       0.021794             11.156957      19.423349       0.000000       0.268069       4.699703      -0.000000       9.347820          -0.005207
          439              C      15.246468       0.000000      12.570116      -0.196503      38.150944 0.44315981E+03  0.10437654E+05                                 9.838781                            6.994520       0.181137       2.022798                    0.999733      29.748719      84.774603       0.628169       0.413987      -1.068930       0.001029       0.000001       0.001123       0.001523       0.000000       0.019176      -0.000001       0.015601       0.081980      -0.021464      -0.014627       0.036091             13.623134      25.447961       0.000001      -1.558360       5.369720      -0.000000      10.051721           0.000987
          440              C      16.641555       0.000000      12.625236       0.095531      29.452096 0.32060693E+03  0.69851473E+04                                 8.351301                            5.983151       0.190406       2.078738                    0.999670      25.641972      70.973840       0.671406       0.418715      -1.062697       0.014337       0.000001       0.049321       0.051363       0.000001      -0.009035      -0.000001      -0.052555       0.026906      -0.032720       0.010927       0.021793             11.156930      19.423302       0.000004      -0.268071       4.699694      -0.000001       9.347794          -0.005234
          441              C       0.000000      12.570116      15.246468      -0.196502      38.150931 0.44315961E+03  0.10437648E+05                                 9.838780                            6.994519       0.181131       2.022796                    0.999733      29.748712      84.774585       0.628169       0.413987      -1.068930       0.000000       0.001123       0.001028       0.001523      -0.000000      -0.000000       0.019176      -0.048790      -0.017587      -0.021464      -0.014627       0.036091             13.623132       5.369719      -0.000000       0.000000      10.051720      -1.558357      25.447955           0.000981
          442              C       0.000000      12.625236      16.641555       0.095530      29.452109 0.32060711E+03  0.69851517E+04                                 8.351301                            5.983151       0.190411       2.078739                    0.999670      25.641983      70.973859       0.671406       0.418715      -1.062697       0.000000       0.049321       0.014336       0.051362      -0.000000       0.000000      -0.009036       0.012824      -0.092286      -0.032720       0.010927       0.021793             11.156930       4.699694      -0.000000       0.000001       9.347794      -0.268067      19.423302          -0.005221
          443              C       0.000000      12.570116      12.313532      -0.196503      38.150998 0.44316040E+03  0.10437672E+05                                 9.838793                            6.994526       0.181132       2.022796                    0.999733      29.748743      84.774712       0.628169       0.413987      -1.068930      -0.000000       0.001123      -0.001029       0.001523       0.000000       0.000000      -0.019176      -0.048791      -0.017590      -0.021464      -0.014628       0.036092             13.623151       5.369725       0.000000       0.000001      10.051732       1.558363      25.447997           0.000980
          444              C       0.000000      12.625236      10.918445       0.095529      29.452193 0.32060800E+03  0.69851776E+04                                 8.351321                            5.983162       0.190400       2.078735                    0.999670      25.642032      70.974076       0.671405       0.418715      -1.062696      -0.000001       0.049320      -0.014336       0.051362       0.000000       0.000001       0.009035       0.012824      -0.092284      -0.032720       0.010927       0.021793             11.156959       4.699703       0.000001       0.000002       9.347820       0.268073      19.423354          -0.005219
          445              C       0.000000      14.989884      15.246468      -0.196502      38.150918 0.44315945E+03  0.10437643E+05                                 9.838778                            6.994518       0.181132       2.022796                    0.999733      29.748703      84.774547       0.628169       0.413987      -1.068930      -0.000000      -0.001123       0.001029       0.001523      -0.000000      -0.000000      -0.019176      -0.048790      -0.017588      -0.021463      -0.014628       0.036091             13.623128       5.369719      -0.000000      -0.000000      10.051718       1.558360      25.447948           0.000981
          446              C       0.000000      14.934764      16.641555       0.095529      29.452125 0.32060732E+03  0.69851578E+04                                 8.351305                            5.983154       0.190409       2.078738                    0.999670      25.641992      70.973896       0.671406       0.418715      -1.062697      -0.000000      -0.049321       0.014336       0.051362      -0.000000      -0.000000       0.009035       0.012824      -0.092285      -0.032720       0.010927       0.021793             11.156936       4.699696      -0.000000      -0.000001       9.347798       0.268068      19.423313          -0.005222
          447              C       0.000000      14.989884      12.313532      -0.196503      38.150980 0.44316023E+03  0.10437666E+05                                 9.838789                            6.994525       0.181133       2.022796                    0.999733      29.748735      84.774671       0.628169       0.413987      -1.068930       0.000000      -0.001123      -0.001029       0.001523       0.000000      -0.000000       0.019176      -0.048791      -0.017590      -0.021464      -0.014628       0.036092             13.623144       5.369724       0.000000      -0.000001      10.051728      -1.558365      25.447981           0.000981
          448              C       0.000000      14.934764      10.918445       0.095530      29.452157 0.32060759E+03  0.69851661E+04                                 8.351313                            5.983157       0.190400       2.078735                    0.999670      25.642015      70.974006       0.671406       0.418715      -1.062696       0.000001      -0.049320      -0.014336       0.051362       0.000000      -0.000001      -0.009035       0.012825      -0.092285      -0.032720       0.010927       0.021793             11.156946       4.699699       0.000001      -0.000002       9.347813      -0.268076      19.423326          -0.005220
          449              C      12.570116      12.313532       0.000000      -0.196502      38.150936 0.44315965E+03  0.10437649E+05                                 9.838780                            6.994518       0.181134       2.022797                    0.999733      29.748713      84.774580       0.628170       0.413987      -1.068930       0.001123      -0.001028       0.000000       0.001523      -0.019176      -0.000000      -0.000000       0.033188      -0.064389      -0.021463      -0.014627       0.036090             13.623137      10.051720       1.558354      -0.000000      25.447970      -0.000000       5.369720           0.000984
          450              C      12.625236      10.918445       0.000000       0.095529      29.452055 0.32060638E+03  0.69851324E+04                                 8.351294                            5.983145       0.190412       2.078740                    0.999670      25.641951      70.973762       0.671406       0.418715      -1.062697       0.049321      -0.014337       0.000000       0.051362       0.009035      -0.000000      -0.000000       0.039730       0.065380      -0.032720       0.010927       0.021793             11.156922       9.347784       0.268064      -0.000000      19.423292      -0.000001       4.699690          -0.005225
          451              C      12.570116      15.246468       0.000000      -0.196503      38.151018 0.44316062E+03  0.10437679E+05                                 9.838796                            6.994528       0.181131       2.022795                    0.999733      29.748753      84.774749       0.628169       0.413987      -1.068930       0.001123       0.001029      -0.000000       0.001523       0.019176       0.000000      -0.000000       0.033190      -0.064390      -0.021463      -0.014628       0.036091             13.623160      10.051735      -1.558360       0.000000      25.448017      -0.000001       5.369727           0.000980
          452              C      12.625236      16.641555       0.000000       0.095528      29.452165 0.32060764E+03  0.69851674E+04                                 8.351315                            5.983157       0.190403       2.078736                    0.999670      25.642019      70.974021       0.671406       0.418715      -1.062696       0.049320       0.014337      -0.000001       0.051362      -0.009035       0.000000      -0.000001       0.039728       0.065378      -0.032719       0.010926       0.021793             11.156953       9.347812      -0.268068       0.000001      19.423347      -0.000002       4.699699          -0.005217
          453              C      14.989884      12.313532       0.000000      -0.196502      38.150938 0.44315967E+03  0.10437650E+05                                 9.838781                            6.994519       0.181133       2.022796                    0.999733      29.748714      84.774583       0.628170       0.413987      -1.068930      -0.001123      -0.001028      -0.000000       0.001523       0.019176      -0.000000       0.000000       0.033188      -0.064390      -0.021463      -0.014627       0.036091             13.623137      10.051720      -1.558354      -0.000000      25.447971       0.000000       5.369720           0.000985
          454              C      14.934764      10.918445       0.000000       0.095529      29.452059 0.32060645E+03  0.69851340E+04                                 8.351294                            5.983145       0.190413       2.078740                    0.999670      25.641953      70.973766       0.671406       0.418715      -1.062697      -0.049321      -0.014336      -0.000001       0.051362      -0.009035      -0.000000       0.000001       0.039730       0.065379      -0.032720       0.010927       0.021793             11.156922       9.347784      -0.268063      -0.000000      19.423293       0.000001       4.699690          -0.005227
          455              C      14.989884      15.246468       0.000000      -0.196503      38.151017 0.44316062E+03  0.10437679E+05                                 9.838797                            6.994528       0.181131       2.022795                    0.999733      29.748754      84.774757       0.628169       0.413987      -1.068930      -0.001123       0.001029       0.000000       0.001523      -0.019176       0.000000       0.000000       0.033190      -0.064390      -0.021463      -0.014628       0.036091             13.623160      10.051736       1.558359       0.000000      25.448017       0.000001       5.369727           0.000980
          456              C      14.934764      16.641555       0.000000       0.095528      29.452156 0.32060753E+03  0.69851643E+04                                 8.351314                            5.983156       0.190404       2.078737                    0.999670      25.642012      70.973997       0.671406       0.418715      -1.062696      -0.049320       0.014337       0.000001       0.051362       0.009035       0.000000       0.000001       0.039728       0.065379      -0.032719       0.010926       0.021793             11.156951       9.347810       0.268067       0.000001      19.423343       0.000002       4.699699          -0.005219
          457              N      13.780000      24.021296       0.000000      -0.172916      37.816317 0.46515842E+03  0.10915381E+05                                 9.498490                            6.995557       0.034379       2.060569                    0.997920      26.506152      71.600957       0.661596       0.394525      -1.099111       0.000000       0.127348      -0.000000       0.127348       0.000000      -0.000002       0.000000       0.091827       0.147914      -0.070566       0.021261       0.049305             12.840643       5.541118      -0.000001      -0.000006      21.053029      -0.000001      11.927781           0.019436
          458              N      13.780000       3.538704       0.000000      -0.172918      37.816341 0.46515866E+03  0.10915391E+05                                 9.498499                            6.995563       0.034370       2.060567                    0.997920      26.506164      71.601047       0.661595       0.394526      -1.099111       0.000000      -0.127346       0.000000       0.127346       0.000000       0.000001      -0.000000       0.091825       0.147911      -0.070564       0.021260       0.049304             12.840656       5.541123       0.000000       0.000003      21.053058      -0.000000      11.927788           0.019414
          459              N       0.000000      13.780000      24.021296      -0.172915      37.816292 0.46515808E+03  0.10915374E+05                                 9.498494                            6.995561       0.034367       2.060566                    0.997920      26.506141      71.600988       0.661595       0.394526      -1.099111       0.000000       0.000000       0.127346       0.127346       0.000001      -0.000000       0.000000       0.028044      -0.211691      -0.070564       0.021260       0.049304             12.840642      11.927790       0.000002       0.000002       5.541118       0.000001      21.053018           0.019412
          460              N       0.000000      13.780000       3.538704      -0.172911      37.816189 0.46515662E+03  0.10915330E+05                                 9.498475                            6.995549       0.034365       2.060567                    0.997920      26.506095      71.600815       0.661596       0.394526      -1.099111      -0.000000       0.000000      -0.127345       0.127345      -0.000002      -0.000000       0.000000       0.028045      -0.211692      -0.070564       0.021260       0.049304             12.840615      11.927771      -0.000004      -0.000001       5.541109       0.000000      21.052965           0.019422
          461              N      24.021296       0.000000      13.780000      -0.172912      37.816306 0.46515832E+03  0.10915380E+05                                 9.498491                            6.995560       0.034368       2.060566                    0.997920      26.506155      71.601008       0.661596       0.394526      -1.099111       0.127346       0.000000       0.000000       0.127346       0.000000      -0.000000       0.000003      -0.119867       0.063779      -0.070563       0.021260       0.049303             12.840634      21.052995       0.000000      -0.000000      11.927793       0.000008       5.541116           0.019403
          462              N       3.538704       0.000000      13.780000      -0.172924      37.816580 0.46516210E+03  0.10915492E+05                                 9.498543                            6.995593       0.034367       2.060564                    0.997920      26.506250      71.601360       0.661593       0.394526      -1.099110      -0.127349       0.000000       0.000000       0.127349       0.000000      -0.000001      -0.000000      -0.119871       0.063788      -0.070567       0.021263       0.049304             12.840725      21.053191      -0.000002      -0.000000      11.927836      -0.000001       5.541149           0.019441
          463              N      10.241296       0.000000      13.780000      -0.172920      37.816640 0.46516266E+03  0.10915513E+05                                 9.498561                            6.995602       0.034345       2.060557                    0.997920      26.506288      71.601589       0.661592       0.394527      -1.099110       0.127346       0.000000       0.000000       0.127346       0.000001      -0.000000       0.000000      -0.091822       0.147906      -0.070562       0.021260       0.049302             12.840746      21.053215       0.000000       0.000000       5.541153       0.000000      11.927871           0.019385
          464              N      17.318704       0.000000      13.780000      -0.172913      37.816262 0.46515773E+03  0.10915361E+05                                 9.498480                            6.995553       0.034376       2.060569                    0.997920      26.506132      71.600890       0.661596       0.394525      -1.099111      -0.127347      -0.000000      -0.000000       0.127347       0.000001       0.000000      -0.000003      -0.091825       0.147913      -0.070564       0.021260       0.049304             12.840623      21.052985       0.000001       0.000001       5.541112      -0.000008      11.927773           0.019427
          465              N       0.000000      13.780000      17.318704      -0.172915      37.816316 0.46515846E+03  0.10915382E+05                                 9.498486                            6.995555       0.034383       2.060570                    0.997920      26.506163      71.600980       0.661597       0.394525      -1.099112      -0.000000       0.000000      -0.127347       0.127347      -0.000001       0.000000       0.000000      -0.028044      -0.211690      -0.070563       0.021260       0.049303             12.840632       5.541115      -0.000002       0.000000      11.927778       0.000001      21.053005           0.019414
          466              N       0.000000      13.780000      10.241296      -0.172910      37.816227 0.46515715E+03  0.10915345E+05                                 9.498475                            6.995548       0.034372       2.060567                    0.997920      26.506122      71.600870       0.661597       0.394525      -1.099111      -0.000000       0.000000       0.127345       0.127345       0.000002       0.000000       0.000000      -0.028044      -0.211688      -0.070563       0.021259       0.049304             12.840613       5.541107       0.000004      -0.000000      11.927776      -0.000002      21.052955           0.019409
          467              N      13.780000      10.241296       0.000000      -0.172920      37.816444 0.46515997E+03  0.10915431E+05                                 9.498525                            6.995578       0.034360       2.060563                    0.997920      26.506199      71.601228       0.661594       0.394527      -1.099110      -0.000000       0.127346       0.000000       0.127346      -0.000000      -0.000001      -0.000000       0.119868       0.063781      -0.070564       0.021260       0.049304             12.840698      11.927818      -0.000000      -0.000003      21.053141      -0.000000       5.541137           0.019418
          468              N      13.780000      17.318704       0.000000      -0.172913      37.816294 0.46515784E+03  0.10915369E+05                                 9.498498                            6.995560       0.034354       2.060563                    0.997920      26.506144      71.601040       0.661595       0.394526      -1.099110      -0.000000      -0.127344      -0.000000       0.127344      -0.000000       0.000002       0.000000       0.119866       0.063776      -0.070562       0.021259       0.049303             12.840652      11.927798       0.000001       0.000006      21.053037       0.000000       5.541120           0.019401
          469              O      15.180324      21.783700      26.150030      -0.504895      37.011661 0.52139911E+03  0.12461887E+05                                 8.941090                            7.092510       0.237661       2.122904                    0.998542      27.374284      72.189690       0.708324       0.361794      -1.134650      -0.011140      -0.030864       0.016906       0.036912      -0.041752       0.023994       0.043229       0.035346       0.023867      -0.077716       0.034650       0.043066             11.515159      11.611399      -4.002186      -5.466474      11.525968       3.763720      11.408110           0.012577
          470              O      12.379676       5.776300      26.150030      -0.504867      37.010636 0.52138225E+03  0.12461383E+05                                 8.940936                            7.092403       0.237639       2.122904                    0.998542      27.373833      72.188194       0.708328       0.361794      -1.134650       0.011141       0.030873       0.016907       0.036921      -0.041748      -0.023978      -0.043225       0.035351       0.023872      -0.077703       0.034636       0.043068             11.514927      11.611142      -4.002103       5.466315      11.525784      -3.763641      11.407855           0.012551
          471              O      12.379676      21.783700       1.409970      -0.504896      37.011668 0.52139925E+03  0.12461891E+05                                 8.941091                            7.092511       0.237661       2.122904                    0.998542      27.374289      72.189706       0.708323       0.361794      -1.134650       0.011140      -0.030864      -0.016906       0.036912       0.041753       0.023995      -0.043229       0.035346       0.023867      -0.077717       0.034651       0.043066             11.515160      11.611401       4.002186      -5.466474      11.525969      -3.763720      11.408110           0.012578
          472              O      15.180324       5.776300       1.409970      -0.504868      37.010636 0.52138227E+03  0.12461383E+05                                 8.940935                            7.092403       0.237640       2.122905                    0.998542      27.373835      72.188197       0.708328       0.361794      -1.134650      -0.011141       0.030873      -0.016906       0.036920       0.041748      -0.023978       0.043225       0.035351       0.023873      -0.077704       0.034636       0.043067             11.514927      11.611140       4.002103       5.466314      11.525784       3.763641      11.407855           0.012564
          473              O      26.150030      15.180324      21.783700      -0.504830      37.009588 0.52136533E+03  0.12460872E+05                                 8.940759                            7.092282       0.237651       2.122914                    0.998542      27.373430      72.186714       0.708335       0.361794      -1.134651       0.016907      -0.011142      -0.030882       0.036928       0.023964       0.043221      -0.041745      -0.005740      -0.064972      -0.077693       0.034624       0.043069             11.514666      11.407571      -5.466138       3.763550      11.610854      -4.002009      11.525573           0.012531
          474              O      26.150030      12.379676       5.776300      -0.504822      37.009413 0.52136242E+03  0.12460785E+05                                 8.940733                            7.092264       0.237645       2.122913                    0.998542      27.373344      72.186447       0.708336       0.361794      -1.134651       0.016907       0.011142       0.030885       0.036931      -0.023960      -0.043220      -0.041744      -0.005740      -0.064976      -0.077690       0.034620       0.043070             11.514628      11.407532       5.466112      -3.763535      11.610815      -4.001993      11.525538           0.012527
          475              O       1.409970      12.379676      21.783700      -0.504831      37.009628 0.52136597E+03  0.12460891E+05                                 8.940767                            7.092287       0.237650       2.122913                    0.998542      27.373440      72.186762       0.708335       0.361794      -1.134651      -0.016907       0.011142      -0.030882       0.036928       0.023964      -0.043221       0.041745      -0.005739      -0.064972      -0.077693       0.034623       0.043070             11.514678      11.407583      -5.466145      -3.763555      11.610866       4.002013      11.525583           0.012528
          476              O       1.409970      15.180324       5.776300      -0.504822      37.009413 0.52136240E+03  0.12460784E+05                                 8.940734                            7.092264       0.237644       2.122913                    0.998542      27.373342      72.186443       0.708336       0.361794      -1.134651      -0.016907      -0.011142       0.030886       0.036931      -0.023959       0.043220       0.041744      -0.005740      -0.064976      -0.077689       0.034619       0.043070             11.514629      11.407534       5.466113       3.763536      11.610816       4.001993      11.525537           0.012513
          477              O      21.783700      26.150030      15.180324      -0.504790      37.008451 0.52134667E+03  0.12460313E+05                                 8.940586                            7.092163       0.237635       2.122916                    0.998542      27.372930      72.185041       0.708340       0.361795      -1.134650      -0.030896       0.016907      -0.011142       0.036940       0.043214      -0.041739       0.023941      -0.029625       0.041104      -0.077675       0.034604       0.043071             11.514410      11.525365       3.763459      -4.001914      11.407292      -5.465962      11.610572           0.012480
          478              O       5.776300      26.150030      12.379676      -0.504865      37.010776 0.52138481E+03  0.12461455E+05                                 8.940944                            7.092409       0.237670       2.122912                    0.998542      27.373934      72.188419       0.708329       0.361793      -1.134651       0.030873       0.016905       0.011140       0.036919      -0.043225      -0.041749      -0.023982      -0.029612       0.041091      -0.077706       0.034640       0.043066             11.514941      11.525792      -3.763645      -4.002107      11.407873       5.466323      11.611159           0.012547
          479              O      21.783700       1.409970      12.379676      -0.504791      37.008443 0.52134656E+03  0.12460309E+05                                 8.940584                            7.092161       0.237640       2.122918                    0.998542      27.372931      72.185033       0.708340       0.361794      -1.134651      -0.030896      -0.016907       0.011142       0.036939      -0.043214       0.041738       0.023942      -0.029624       0.041103      -0.077674       0.034604       0.043070             11.514405      11.525362      -3.763458       4.001913      11.407288      -5.465959      11.610567           0.012505
          480              O       5.776300       1.409970      15.180324      -0.504864      37.010750 0.52138441E+03  0.12461443E+05                                 8.940940                            7.092406       0.237668       2.122911                    0.998542      27.373925      72.188385       0.708330       0.361793      -1.134651       0.030873      -0.016905      -0.011139       0.036919       0.043225       0.041748      -0.023981      -0.029612       0.041092      -0.077705       0.034639       0.043066             11.514934      11.525786       3.763641       4.002104      11.407865       5.466318      11.611152           0.012547
          481              O       8.003700       1.400324      15.189970      -0.504822      37.009534 0.52136419E+03  0.12460839E+05                                 8.940755                            7.092277       0.237648       2.122912                    0.998542      27.373396      72.186640       0.708335       0.361794      -1.134651      -0.030886      -0.011142      -0.016907       0.036932      -0.041742      -0.043219      -0.023955      -0.035358       0.023880      -0.077686       0.034616       0.043070             11.514662      11.525578      -4.002017      -3.763559      11.610847       5.466135      11.407563           0.012536
          482              O      19.556300      26.159676      15.189970      -0.504897      37.011855 0.52140220E+03  0.12461979E+05                                 8.941118                            7.092528       0.237666       2.122903                    0.998542      27.374379      72.189992       0.708323       0.361793      -1.134651       0.030862       0.011140      -0.016906       0.036910      -0.041754       0.043230       0.023996      -0.035346       0.023867      -0.077719       0.034652       0.043067             11.515203      11.526008      -4.002211       3.763744      11.611446      -5.466504      11.408154           0.012590
          483              O       8.003700      26.159676      12.370030      -0.504823      37.009572 0.52136480E+03  0.12460858E+05                                 8.940762                            7.092282       0.237645       2.122911                    0.998542      27.373408      72.186690       0.708334       0.361794      -1.134650      -0.030887       0.011142       0.016907       0.036932       0.041743       0.043219      -0.023954      -0.035358       0.023882      -0.077687       0.034616       0.043071             11.514673      11.525587       4.002021       3.763563      11.610858       5.466142      11.407574           0.012528
          484              O      19.556300       1.400324      12.370030      -0.504899      37.011903 0.52140298E+03  0.12462003E+05                                 8.941129                            7.092535       0.237663       2.122902                    0.998542      27.374390      72.190049       0.708322       0.361793      -1.134651       0.030862      -0.011140       0.016906       0.036910       0.041754      -0.043230       0.023996      -0.035345       0.023867      -0.077718       0.034652       0.043067             11.515218      11.526021       4.002216      -3.763749      11.611462      -5.466513      11.408171           0.012582
          485              O       1.400324      12.370030      19.556300      -0.504862      37.010527 0.52138040E+03  0.12461327E+05                                 8.940922                            7.092394       0.237639       2.122905                    0.998542      27.373779      72.188016       0.708328       0.361795      -1.134650      -0.011140       0.016906       0.030875       0.036922       0.023975       0.041746      -0.043223       0.005740      -0.064967      -0.077700       0.034634       0.043066             11.514908      11.611121      -5.466302       4.002099      11.407834      -3.763636      11.525770           0.012553
          486              O      26.159676      12.370030       8.003700      -0.504863      37.010796 0.52138485E+03  0.12461460E+05                                 8.940956                            7.092416       0.237650       2.122905                    0.998542      27.373917      72.188448       0.708328       0.361794      -1.134650       0.011141       0.016907      -0.030874       0.036921      -0.023976       0.041749       0.043225       0.005739      -0.064964      -0.077704       0.034635       0.043069             11.514960      11.611179       5.466340       4.002120      11.407891       3.763656      11.525811           0.012549
          487              O      26.159676      15.189970      19.556300      -0.504862      37.010534 0.52138053E+03  0.12461331E+05                                 8.940923                            7.092395       0.237638       2.122904                    0.998542      27.373782      72.188028       0.708328       0.361795      -1.134650       0.011140      -0.016906       0.030876       0.036922       0.023975      -0.041746       0.043223       0.005740      -0.064967      -0.077700       0.034634       0.043067             11.514911      11.611124      -5.466303      -4.002099      11.407837       3.763637      11.525771           0.012546
          488              O       1.400324      15.189970       8.003700      -0.504863      37.010807 0.52138505E+03  0.12461465E+05                                 8.940956                            7.092416       0.237655       2.122907                    0.998542      27.373927      72.188470       0.708328       0.361794      -1.134650      -0.011141      -0.016906      -0.030874       0.036921      -0.023977      -0.041748      -0.043225       0.005739      -0.064963      -0.077703       0.034635       0.043068             11.514961      11.611181       5.466341      -4.002120      11.407892      -3.763657      11.525811           0.012572
          489              O      12.370030       8.003700      26.159676      -0.504828      37.009411 0.52136239E+03  0.12460784E+05                                 8.940734                            7.092265       0.237645       2.122914                    0.998542      27.373342      72.186443       0.708335       0.361794      -1.134651       0.016907      -0.030883       0.011142       0.036929       0.043220      -0.023961       0.041743       0.029616       0.041095      -0.077689       0.034621       0.043069             11.514628      11.407529       3.763536       5.466111      11.525544       4.001994      11.610812           0.012538
          490              O      12.370030      19.556300       1.400324      -0.504795      37.008494 0.52134727E+03  0.12460332E+05                                 8.940594                            7.092167       0.237625       2.122913                    0.998542      27.372941      72.185114       0.708340       0.361795      -1.134650       0.016909       0.030895      -0.011144       0.036941      -0.043216       0.023943       0.041740       0.029622       0.041101      -0.077677       0.034605       0.043073             11.514420      11.407303      -3.763466      -5.465969      11.525377       4.001920      11.610582           0.012499
          491              O      15.189970       8.003700       1.400324      -0.504829      37.009442 0.52136290E+03  0.12460800E+05                                 8.940740                            7.092269       0.237642       2.122912                    0.998542      27.373352      72.186485       0.708335       0.361794      -1.134651      -0.016907      -0.030884      -0.011142       0.036930      -0.043220      -0.023960      -0.041744       0.029617       0.041095      -0.077690       0.034620       0.043070             11.514637      11.407538      -3.763539       5.466116      11.525552      -4.001996      11.610820           0.012513
          492              O      15.189970      19.556300      26.159676      -0.504795      37.008487 0.52134715E+03  0.12460328E+05                                 8.940592                            7.092166       0.237629       2.122915                    0.998542      27.372939      72.185102       0.708340       0.361795      -1.134650      -0.016909       0.030894       0.011144       0.036940       0.043216       0.023943      -0.041740       0.029622       0.041100      -0.077677       0.034605       0.043072             11.514419      11.407301       3.763465      -5.465969      11.525374      -4.001920      11.610581           0.012507
          493              O      12.379676       5.776300       1.409970      -0.504836      37.009565 0.52136481E+03  0.12460859E+05                                 8.940766                            7.092287       0.237634       2.122910                    0.998542      27.373383      72.186639       0.708333       0.361795      -1.134650       0.011142       0.030883      -0.016907       0.036929      -0.041743       0.023963       0.043220       0.035356       0.023877      -0.077690       0.034623       0.043068             11.514675      11.610864      -4.002008      -5.466142      11.525578       3.763550      11.407582           0.012542
          494              O      15.180324      21.783700       1.409970      -0.504832      37.009578 0.52136516E+03  0.12460868E+05                                 8.940765                            7.092287       0.237643       2.122912                    0.998542      27.373395      72.186650       0.708334       0.361794      -1.134650      -0.011141      -0.030884      -0.016906       0.036929      -0.041743      -0.023963      -0.043219       0.035357       0.023877      -0.077690       0.034623       0.043067             11.514673      11.610865      -4.002003       5.466142      11.525572      -3.763544      11.407583           0.012520
          495              O      15.180324       5.776300      26.150030      -0.504836      37.009592 0.52136523E+03  0.12460872E+05                                 8.940773                            7.092292       0.237628       2.122908                    0.998542      27.373386      72.186668       0.708333       0.361795      -1.134650      -0.011142       0.030884       0.016908       0.036930       0.041744       0.023962      -0.043220       0.035357       0.023877      -0.077691       0.034622       0.043069             11.514685      11.610876       4.002012      -5.466150      11.525586      -3.763553      11.407593           0.012512
          496              O      12.379676      21.783700      26.150030      -0.504832      37.009557 0.52136485E+03  0.12460858E+05                                 8.940760                            7.092284       0.237641       2.122912                    0.998542      27.373392      72.186629       0.708334       0.361794      -1.134650       0.011141      -0.030885       0.016907       0.036930       0.041743      -0.023962       0.043220       0.035357       0.023878      -0.077691       0.034623       0.043068             11.514666      11.610857       4.001999       5.466136      11.525567       3.763541      11.407574           0.012512
          497              O       1.409970      12.379676       5.776300      -0.504870      37.011004 0.52138835E+03  0.12461564E+05                                 8.940983                            7.092435       0.237659       2.122907                    0.998542      27.374021      72.188768       0.708328       0.361793      -1.134651      -0.016907       0.011141       0.030870       0.036918       0.023983       0.043227      -0.041751      -0.005740      -0.064959      -0.077709       0.034640       0.043069             11.515000      11.407935      -5.466366       3.763670      11.611224      -4.002134      11.525841           0.012572
          498              O       1.409970      15.180324      21.783700      -0.504850      37.010234 0.52137586E+03  0.12461188E+05                                 8.940859                            7.092350       0.237658       2.122911                    0.998542      27.373707      72.187657       0.708332       0.361793      -1.134651      -0.016907      -0.011141      -0.030875       0.036922      -0.023973      -0.043224      -0.041748      -0.005739      -0.064965      -0.077701       0.034632       0.043069             11.514815      11.407732       5.466239      -3.763605      11.611018      -4.002066      11.525696           0.012549
          499              O      26.150030      15.180324       5.776300      -0.504870      37.011005 0.52138835E+03  0.12461564E+05                                 8.940983                            7.092435       0.237657       2.122906                    0.998542      27.374018      72.188762       0.708328       0.361793      -1.134651       0.016907      -0.011141       0.030870       0.036918       0.023983      -0.043227       0.041751      -0.005739      -0.064959      -0.077709       0.034640       0.043069             11.515001      11.407938      -5.466368      -3.763670      11.611225       4.002134      11.525841           0.012559
          500              O      26.150030      12.379676      21.783700      -0.504850      37.010258 0.52137626E+03  0.12461200E+05                                 8.940865                            7.092354       0.237657       2.122911                    0.998542      27.373711      72.187685       0.708332       0.361794      -1.134651       0.016907       0.011141      -0.030876       0.036922      -0.023973       0.043224       0.041748      -0.005739      -0.064965      -0.077701       0.034632       0.043069             11.514823      11.407742       5.466244       3.763608      11.611026       4.002068      11.525702           0.012548
          501              O       5.776300       1.409970      12.379676      -0.504872      37.011024 0.52138879E+03  0.12461575E+05                                 8.940985                            7.092437       0.237666       2.122909                    0.998542      27.374033      72.188770       0.708328       0.361793      -1.134651       0.030871      -0.016905       0.011139       0.036918       0.043226      -0.041750       0.023984      -0.029611       0.041090      -0.077708       0.034642       0.043066             11.515002      11.525841       3.763667      -4.002130      11.407940      -5.466366      11.611226           0.012534
          502              O      21.783700       1.409970      15.180324      -0.504880      37.011405 0.52139483E+03  0.12461758E+05                                 8.941047                            7.092479       0.237665       2.122905                    0.998542      27.374193      72.189356       0.708325       0.361793      -1.134651      -0.030867      -0.016906      -0.011141       0.036915      -0.043228      -0.041751      -0.023986      -0.029609       0.041088      -0.077711       0.034643       0.043068             11.515097      11.525926      -3.763709      -4.002174      11.408037       5.466432      11.611327           0.012585
          503              O       5.776300      26.150030      15.180324      -0.504873      37.011042 0.52138913E+03  0.12461585E+05                                 8.940984                            7.092437       0.237676       2.122911                    0.998542      27.374051      72.188810       0.708328       0.361793      -1.134651       0.030870       0.016905      -0.011139       0.036916      -0.043226       0.041750       0.023986      -0.029611       0.041090      -0.077709       0.034644       0.043066             11.515002      11.525841      -3.763667       4.002130      11.407938      -5.466366      11.611227           0.012570
          504              O      21.783700      26.150030      12.379676      -0.504880      37.011395 0.52139466E+03  0.12461753E+05                                 8.941046                            7.092478       0.237664       2.122905                    0.998542      27.374188      72.189341       0.708325       0.361793      -1.134651      -0.030868       0.016907       0.011140       0.036916       0.043228       0.041751      -0.023985      -0.029610       0.041087      -0.077711       0.034642       0.043068             11.515095      11.525924       3.763708       4.002174      11.408036       5.466432      11.611326           0.012573
          505              O      19.556300      26.159676      12.370030      -0.504808      37.008892 0.52135391E+03  0.12460529E+05                                 8.940655                            7.092210       0.237641       2.122916                    0.998542      27.373116      72.185669       0.708338       0.361794      -1.134651       0.030890       0.011141       0.016906       0.036934      -0.041740      -0.043216      -0.023952      -0.035361       0.023882      -0.077682       0.034614       0.043068             11.514512      11.525444      -4.001949      -3.763493      11.610687       5.466031      11.407405           0.012513
          506              O       8.003700       1.400324      12.370030      -0.504817      37.009384 0.52136173E+03  0.12460765E+05                                 8.940729                            7.092259       0.237651       2.122914                    0.998542      27.373337      72.186423       0.708336       0.361794      -1.134651      -0.030888      -0.011142       0.016907       0.036933      -0.041742       0.043218       0.023953      -0.035359       0.023881      -0.077684       0.034614       0.043070             11.514626      11.525548      -4.002004       3.763546      11.610807      -5.466110      11.407522           0.012548
          507              O      19.556300       1.400324      15.189970      -0.504809      37.008948 0.52135481E+03  0.12460557E+05                                 8.940667                            7.092218       0.237636       2.122914                    0.998542      27.373130      72.185737       0.708337       0.361795      -1.134650       0.030891      -0.011142      -0.016907       0.036935       0.041741       0.043217      -0.023951      -0.035361       0.023883      -0.077683       0.034613       0.043070             11.514528      11.525459       4.001955       3.763499      11.610704       5.466042      11.407423           0.012488
          508              O       8.003700      26.159676      15.189970      -0.504817      37.009385 0.52136171E+03  0.12460765E+05                                 8.940733                            7.092261       0.237642       2.122911                    0.998542      27.373327      72.186412       0.708335       0.361794      -1.134650      -0.030889       0.011143      -0.016908       0.036935       0.041743      -0.043219       0.023951      -0.035360       0.023881      -0.077684       0.034612       0.043072             11.514630      11.525552       4.002005      -3.763547      11.610810      -5.466113      11.407528           0.012502
          509              O      26.159676      15.189970       8.003700      -0.504816      37.009237 0.52135942E+03  0.12460696E+05                                 8.940711                            7.092248       0.237638       2.122912                    0.998542      27.373255      72.186175       0.708336       0.361794      -1.134650       0.011142      -0.016907      -0.030889       0.036934       0.023953       0.041742      -0.043218       0.005739      -0.064980      -0.077684       0.034615       0.043070             11.514596      11.610779      -5.466090       4.001983      11.407495      -3.763525      11.525514           0.012518
          510              O       1.400324      15.189970      19.556300      -0.504843      37.009907 0.52137030E+03  0.12461024E+05                                 8.940825                            7.092327       0.237632       2.122907                    0.998542      27.373514      72.187111       0.708331       0.361795      -1.134650      -0.011140      -0.016906       0.030882       0.036927      -0.023966       0.041744       0.043220       0.005739      -0.064974      -0.077693       0.034626       0.043067             11.514764      11.610962       5.466203       4.002044      11.407678       3.763583      11.525651           0.012524
          511              O       1.400324      12.370030       8.003700      -0.504815      37.009232 0.52135937E+03  0.12460695E+05                                 8.940711                            7.092249       0.237636       2.122912                    0.998542      27.373250      72.186167       0.708336       0.361795      -1.134650      -0.011142       0.016907      -0.030889       0.036934       0.023953      -0.041742       0.043218       0.005740      -0.064980      -0.077684       0.034614       0.043070             11.514596      11.610778      -5.466090      -4.001982      11.407496       3.763524      11.525514           0.012511
          512              O      26.159676      12.370030      19.556300      -0.504844      37.009905 0.52137028E+03  0.12461024E+05                                 8.940825                            7.092328       0.237634       2.122907                    0.998542      27.373513      72.187109       0.708331       0.361795      -1.134650       0.011140       0.016906       0.030881       0.036927      -0.023966      -0.041743      -0.043220       0.005740      -0.064973      -0.077692       0.034626       0.043066             11.514764      11.610962       5.466202      -4.002044      11.407677      -3.763584      11.525652           0.012536
          513              O      15.189970      19.556300       1.400324      -0.504859      37.010591 0.52138145E+03  0.12461358E+05                                 8.940922                            7.092392       0.237645       2.122905                    0.998542      27.373834      72.188171       0.708329       0.361794      -1.134650      -0.016909       0.030874      -0.011143       0.036923       0.043225      -0.023974       0.041749       0.029611       0.041090      -0.077703       0.034632       0.043070             11.514911      11.407834       3.763643       5.466305      11.525775       4.002106      11.611122           0.012564
          514              O      15.189970       8.003700      26.159676      -0.504859      37.010440 0.52137916E+03  0.12461288E+05                                 8.940894                            7.092375       0.237655       2.122909                    0.998542      27.373783      72.187947       0.708330       0.361794      -1.134651      -0.016907      -0.030874       0.011141       0.036921      -0.043225       0.023976       0.041748       0.029611       0.041089      -0.077703       0.034634       0.043068             11.514867      11.407789      -3.763623      -5.466275      11.525739       4.002084      11.611075           0.012564
          515              O      12.370030      19.556300      26.159676      -0.504859      37.010590 0.52138146E+03  0.12461358E+05                                 8.940921                            7.092392       0.237648       2.122906                    0.998542      27.373837      72.188175       0.708329       0.361794      -1.134650       0.016909       0.030874       0.011143       0.036923      -0.043226      -0.023974      -0.041749       0.029612       0.041090      -0.077704       0.034633       0.043071             11.514908      11.407832      -3.763642       5.466303      11.525774      -4.002105      11.611119           0.012566
          516              O      12.370030       8.003700       1.400324      -0.504859      37.010459 0.52137950E+03  0.12461298E+05                                 8.940898                            7.092377       0.237654       2.122909                    0.998542      27.373789      72.187973       0.708330       0.361794      -1.134651       0.016907      -0.030874      -0.011141       0.036922       0.043225       0.023976      -0.041749       0.029612       0.041089      -0.077702       0.034633       0.043069             11.514872      11.407794       3.763624      -5.466278      11.525742      -4.002085      11.611080           0.012549

******************************************************
Auxiliary information for the entire system
The total spin magnetic moment of the unit cell is   12.062915
The total net atomic charge of the unit cell is   0.000011
Accuracy of reproducing the electrostatic potential in the unit cell:
  The inner radius (bohr) =    5.0000
  The outer radius (bohr) =   12.0000
  Valid grid points have density less than (e/(bohr^3)) =    0.0001
  The number of valid grid points were=      2953950
  The rms potential error without charges in kcal/mol is=      4.26240
  The rms potential error with partial charges in kcal/mol is=      0.57026
  The RRMSE value at monopole order=      0.13379
  The rms potential error with partial charges and cloud penetration in kcal/mol is=      0.57557
  The RRMSE value at monopole order with cloud penetration is=      0.13503
  The rms potential error with partial charges and atomic dipoles in kcal/mol is=      0.23609
  The RRMSE value at dipole order=      0.05539
  The rms potential error with partial charges, atomic dipoles and cloud penetration in kcal/mol is=      0.22835
  The RRMSE value at dipole order with cloud penetration=      0.05357

******************************************************
The electron densities and ab initio electrostatic potential were computed in VASP using the PBE functional and
projector augmented wave method. See the main text of the journal article for a description of computational details.
The atomic charges, dipoles, and quadrupoles were computed with the DDEC6 method as described in
(a) T. A. Manz and N. Gabaldon Limas, RSC Adv. 6 (2016) 47771-47801 DOI: 10.1039/c6ra04656h
(b) N. Gabaldon Limas and T. A. Manz, RSC Adv. 8 (2018) 2678-2707 DOI: 10.1039/c7ra11829e.
For each atom in the material, the electron cloud parameters were fit to the spherically averaged atom-in-material
electron density using radial positions for which this density was between 10^-4 and 10^-2 electrons per cubic bohr.
The polarizabilities, dispersion coefficients, and quantum Drude oscillator (QDO) parameters were fit using the MCLF method.
The magnetic structure of the system was optimized in VASP from the default ferromagnetic initial guess using spin polarization.
The atomic spin moments (ASMs) were computed on this optimized magnetic structure using the DDEC6 partition as inputs
to the method of T. A. Manz and D. S. Sholl, J. Chem. Theory Comput. 7 (2011) 4146-4164 DOI: 10.1021/ct200539n.
The RMSE and RRMSE were computed using a uniform grid with Ewald summation.
