# Supplementary material for: A collection of forcefield precursors for metal–organic frameworks
Source: RSC Adv. 2019 Nov 13;9(63):36492–507. doi: 10.1039/c9ra07327b (PMC9075174; doi:10.1039/c9ra07327b)
Supplement: RA-009-C9RA07327B-s4366 [file RA-009-C9RA07327B-s4366.xyz]

  506
jmolscript: load "" {1 1 1} spacegroup "x,y,z" unitcell [{      6.701700     0.000000     0.000000 }, {      3.350878    18.769026     0.000000 }, {      3.350232    -0.000067    65.454016 }]
Cd    10.489674    11.309033    54.410614     0.613125
Cd     7.315733    12.202437    56.248563     0.875957
Cd     3.788378     7.459926    11.043402     0.612332
Cd     7.316169     6.566522     9.205453     0.876156
Cd     5.463486     1.924531    43.770410     0.612101
Cd     8.991279     2.817939    41.932461     0.876846
Cd     5.463716    16.844428    21.683606     0.612085
Cd     8.991473    15.951020    23.521555     0.876654
Cd     0.095834     0.000000     0.000000     0.818113
Cd     8.472664     9.384480    32.727008     0.818776
H      2.607883     0.517980    44.404004     0.073838
H     11.385782    18.502459    46.001082     0.116879
H      4.149235     0.698158    48.606152     0.115464
H      5.324060     1.764240    46.956711     0.105896
H     12.388323    18.033230    49.404691     0.113832
H     10.378499    17.556498    47.624342     0.102696
H      8.414223    16.404079    48.265791     0.114514
H      7.243420    15.097754    49.758143     0.108083
H     10.268543    15.292949    52.350122     0.110012
H     11.425943    16.689366    50.910134     0.113496
H      8.262716    14.193083    53.057025     0.111620
H      6.335995    13.697583    51.185041     0.135770
H      3.462850     1.126078    62.534767     0.107403
H      9.002490     2.578802    61.160233     0.123429
H      5.990721     2.668890    63.830756     0.135401
H      7.170877     1.118567    65.022019     0.080845
H      7.044260     4.050294    60.688964     0.104874
H      5.115493     4.095337    62.547858     0.111884
H      6.062476     5.491756    59.366793     0.119959
H      4.896393     7.147185    58.240983     0.113540
H      8.769279     7.158444    61.029325     0.115550
H      9.975571     5.596860    62.286042     0.127856
H      8.803475     8.930242    59.458428     0.112227
H     10.329473     8.637447    57.219901     0.113598
H      8.429604     2.278509    49.509418     0.092889
H      7.040999     0.848308    50.648318     0.102122
H      4.645139     3.828829    51.420675     0.107229
H      5.850788     5.161431    50.177049     0.080905
H      5.293183     0.247698    51.905035     0.110880
H      3.404641     2.049524    52.467939     0.104116
H      7.578476    17.357541    53.240297     0.109515
H      6.159714    15.957370    54.287561     0.120439
H      6.705206     0.097543    54.575559     0.125009
H      8.275425     1.554020    53.646112     0.107105
H      9.548753    16.689361    55.491915     0.112992
H     11.193353    14.590985    54.915919     0.131809
H      5.109513    11.268864    58.267165     0.082356
H      9.930706    11.978332    59.379883     0.133165
H     11.116920    15.702107    58.633708     0.125979
H      6.183139    14.902548    57.429354     0.107295
H      9.220995    15.465616    60.126059     0.111415
H      8.134644    12.999366    60.256967     0.119133
H      6.097314    12.931796    61.618411     0.109771
H     11.035117    13.937814    62.809674     0.124574
H     12.378155    17.500177    61.526775     0.106825
H      7.456435    16.490404    60.531874     0.112173
H     10.371656    17.575252    62.652584     0.106228
H      9.261843    15.244138    63.516577     0.133701
H      9.309830    18.250979    21.050012     0.072051
H      4.684305     0.266500    19.452934     0.116177
H      4.149561    18.070801    16.847864     0.115034
H      5.324351    17.004719    18.497305     0.104362
H      5.686912     0.735729    16.049325     0.114392
H      3.677056     1.212461    17.829674     0.101486
H      1.712796     2.364880    17.188225     0.113973
H      7.243725     3.671205    15.695873     0.108017
H      3.567196     3.476010    13.103894     0.109495
H      4.724564     2.079593    14.543882     0.113973
H      1.561386     4.575876    12.396991     0.108977
H      6.336330     5.071376    14.268975     0.136287
H      3.463437    17.642881     2.919249     0.107294
H      9.003047    16.190157     4.293783     0.122244
H      5.991328    16.100069     1.623260     0.136192
H      7.171511    17.650392     0.431997     0.081161
H      7.044804    14.718665     4.765052     0.105787
H      5.116072    14.673622     2.906158     0.109700
H      6.062990    13.277203     6.087223     0.121735
H      4.896881    11.621774     7.213033     0.113586
H      8.769820    11.610515     4.424691     0.114402
H      3.274440    13.172099     3.167974     0.127076
H      2.102281     9.838717     5.995588     0.111878
H      3.628238    10.131512     8.234115     0.116227
H      8.429942    16.490450    15.944598     0.093387
H      7.041363    17.920651    14.805698     0.100909
H      4.645508    14.940130    14.033341     0.105910
H      5.851130    13.607528    15.276967     0.080926
H      5.293573    18.521261    13.548981     0.111947
H     10.106736    16.719435    12.986077     0.105416
H      0.877139     1.411418    12.213719     0.110406
H      6.160101     2.811589    11.166455     0.121146
H      6.705646    18.671416    10.878457     0.124929
H      8.275844    17.214939    11.807904     0.106624
H      2.847461     2.079598     9.962101     0.111360
H      4.492056     4.177974    10.538097     0.132485
H      5.109990     7.500095     7.186851     0.082184
H      3.229502     6.790627     6.074133     0.133160
H      4.415690     3.066852     6.820308     0.125831
H      6.183589     3.866411     8.024662     0.107338
H      2.519794     3.303343     5.327957     0.112384
H      1.433453     5.769593     5.197049     0.118449
H      6.097849     5.837163     3.835605     0.111227
H      4.333972     4.831145     2.644342     0.123775
H      5.676975     1.268782     3.927241     0.105520
H      0.755239     2.278555     4.922142     0.110306
H      3.670496     1.193707     2.801432     0.107893
H      2.560707     3.524821     1.937439     0.133539
H      7.634084     9.902483    53.777020     0.071325
H      6.359434     9.117939    52.179942     0.114967
H      9.175515    10.082670    49.574872     0.114855
H     10.350309    11.148749    51.224313     0.105857
H      7.362040     8.648717    48.776333     0.112612
H      5.352183     8.171982    50.556682     0.101687
H     10.089619     7.019565    49.915233     0.115762
H      8.918844     5.713242    48.422881     0.107883
H      5.242316     5.908442    45.830902     0.109766
H      6.399688     7.304857    47.270890     0.112944
H      3.236502     4.808578    45.123999     0.108883
H      8.011445     4.313074    46.995983     0.135824
H      8.489393    10.510618    35.646257     0.108219
H      7.327307    11.963339    37.020791     0.122037
H      4.315588    12.053433    34.350268     0.135653
H      5.495767    10.503113    33.159005     0.081691
H      5.369068    13.434830    37.492060     0.105098
H     10.142036    13.479878    35.633166     0.110742
H     11.088959    14.876290    38.814231     0.121651
H      9.922855    16.531717    39.940041     0.113930
H      7.094094    16.542981    37.151699     0.114086
H      8.300409    14.981400    35.894982     0.126446
H      7.128260    18.314776    38.722596     0.112260
H      8.654216    18.021977    40.961123     0.115562
H      6.754201    11.663023    48.671606     0.093640
H      5.365618    10.232824    47.532706     0.101711
H      9.671472    13.213346    46.760349     0.105920
H     10.877098    14.545946    48.003975     0.080961
H     10.319525     9.632217    46.275989     0.110834
H      8.430994    11.434044    45.713085     0.104625
H      9.253965     7.973036    44.940727     0.111031
H      7.835223     6.572868    43.893463     0.121504
H      5.029898     9.482067    43.605465     0.124103
H      6.600100    10.938543    44.534912     0.106079
H      4.522585     7.304861    42.689109     0.111941
H      6.167174     5.206484    43.265105     0.132110
H      6.785097     1.884369    39.913859     0.081881
H      4.904612     2.593840    38.801141     0.133209
H      6.090811     6.317614    39.547316     0.124222
H      7.858707     5.518052    40.751670     0.108279
H      4.194914     6.081125    38.054965     0.111852
H      3.108566     3.614876    37.924057     0.118614
H      7.772962     3.547308    36.562613     0.110698
H      6.009087     4.553330    35.371350     0.125115
H      7.352101     8.115689    36.654249     0.107090
H      9.132062     7.105915    37.649150     0.111200
H      5.345623     8.190767    35.528440     0.107157
H      4.235826     5.859654    34.664447     0.133970
H      7.634480     8.866476    11.676996     0.073782
H      6.359802     9.651020    13.274074     0.116074
H      2.474131     8.686289    15.879144     0.113575
H      3.648953     7.620210    14.229703     0.106074
H      7.362345    10.120242    16.677683     0.113132
H      5.352523    10.596977    14.897334     0.102452
H      3.388250    11.749394    15.538783     0.114147
H      8.919151    13.055717    17.031135     0.107312
H      5.242574    12.860517    19.623114     0.110788
H      6.399969    11.464102    18.183126     0.113674
H      9.938450    13.960381    20.330017     0.110441
H      8.011730    14.455885    18.458033     0.135792
H      8.489444     8.258341    29.807759     0.108163
H      7.327380     6.805620    28.433225     0.120926
H      4.315611     6.715526    31.103748     0.135528
H      5.495772     8.265846    32.295011     0.081344
H      5.369146     5.334129    27.961956     0.105478
H      3.440379     5.289081    29.820850     0.111605
H      4.387357     3.892669    26.639785     0.121025
H      3.221270     2.237242    25.513975     0.115129
H      7.094156     2.225978    28.302317     0.113642
H      8.300452     3.787559    29.559034     0.125424
H      7.128347     0.454183    26.731420     0.112380
H      1.952645     0.746982    24.492893     0.114836
H      6.754496     7.105936    16.782410     0.092711
H      5.365895     8.536135    17.921310     0.100910
H      2.970025     5.555613    18.693667     0.106411
H      4.175671     4.223013    17.450041     0.080817
H      3.618080     9.136742    19.178027     0.112580
H      8.431233     7.334915    19.740931     0.103974
H      9.254200    10.795923    20.513289     0.112360
H      7.835442    12.196091    21.560553     0.120411
H      5.030104     9.286892    21.848551     0.125196
H      6.600318     7.830416    20.919104     0.107122
H      4.522779    11.464098    22.764907     0.110747
H      6.167385    13.562475    22.188911     0.132764
H      6.785255    16.884590    25.540157     0.082171
H      4.904747    16.175119    26.652875     0.134460
H      6.090949    12.451345    25.906700     0.125656
H      7.858870    13.250907    24.702346     0.106873
H      4.195024    12.687834    27.399051     0.111879
H      9.810381    15.154083    27.529959     0.118840
H      7.773052    15.221651    28.891403     0.111167
H      6.009152    14.215629    30.082666     0.121989
H      7.352179    10.653270    28.799767     0.106421
H      9.132161    11.663044    27.804866     0.110006
H      5.345679    10.578192    29.925576     0.106849
H      4.235873    12.909305    30.789569     0.133666
C      2.914813     0.600562    45.282397     0.076376
C      8.879316     0.063767    46.218390    -0.197680
C      2.619916    -0.015064    47.501288     0.169309
C      3.819519     0.675636    47.736923    -0.208460
C      4.536611     1.310030    46.753804     0.068400
C     11.975506    18.063261    48.569498    -0.177362
C     10.789306    17.466406    48.447754    -0.143272
C     10.045406    16.685613    49.449200     0.106563
C      8.778788    16.201373    49.097057    -0.154556
C      8.088503    15.420581    49.983305    -0.134853
C      8.617925    15.109014    51.202059     0.110814
C      9.891246    15.548208    51.537183    -0.135138
C     10.588232    16.362785    50.673190    -0.142630
C      7.874026    14.283175    52.220523    -0.087363
C      6.728036    13.686321    52.028088    -0.259190
C      6.037749    12.969343    53.174843     0.654984
C      9.328176     1.448905    62.790038     0.072111
C      8.631208     2.323542    61.977099    -0.208098
C      7.384689     2.834059    62.330550     0.158969
C      6.821734     2.376094    63.534904    -0.179406
C      7.565615     1.475180    64.260135     0.105434
C      6.640810     3.806296    61.491430    -0.161372
C      5.514923     4.350597    61.744082    -0.138789
C      4.730833     5.356618    60.912816     0.113376
C      5.266981     5.837106    59.711081    -0.150328
C      4.576714     6.843126    59.053922    -0.134023
C     10.145822     7.394935    59.565773     0.114044
C      9.602973     6.861894    60.729545    -0.147567
C     10.286538     5.882150    61.461321    -0.155440
C      9.448853     8.509816    58.943960    -0.087665
C      9.636513     8.994058    57.723897    -0.265922
C      8.825615    10.056386    57.104702     0.619704
C      7.619366     2.582567    49.849779     0.063087
C      6.788347     1.737960    50.569773    -0.207969
C      5.602141     2.120848    51.185041     0.158990
C      5.380989     3.460956    51.001769    -0.198697
C      6.111482     4.271779    50.268684     0.078567
C      4.898454     1.088550    51.891944    -0.148777
C      3.785967     1.201164    52.507212    -0.133572
C      3.035368     0.243943    53.240297     0.115333
C      6.741431    17.669106    53.502113    -0.131039
C      5.897010    16.832007    54.129162    -0.126459
C     11.305279    17.271202    54.549377     0.108645
C     10.903181    18.570019    54.326833    -0.153645
C      8.497249     0.653107    53.724656    -0.152788
C     10.320122    16.313981    55.134536    -0.099491
C     10.407241    15.007657    55.199990    -0.257259
C      9.274648    14.166804    55.715767     0.637249
C     11.633619    12.181038    58.292038     0.071129
C     10.521131    12.597710    59.004177    -0.179953
C     10.313379    13.956587    59.149485     0.174327
C     11.218115    14.782425    58.544690    -0.184188
C      5.581992    14.305692    57.811605     0.094892
C      9.180785    14.553441    59.941479    -0.152018
C      8.162121    13.919048    60.381330    -0.121812
C      7.022827    14.583471    61.084306     0.118483
C      6.044372    13.858986    61.658992    -0.149516
C     11.640286    14.444579    62.327932    -0.143821
C     11.512957    15.916070    62.204879     0.123502
C     12.451202    16.576741    61.579138    -0.139322
C      6.835182    15.972379    60.990052    -0.134214
C     10.373664    16.655569    62.775638    -0.103548
C      9.368402    16.163820    63.436723    -0.240762
C      8.389949    17.064733    64.063773     0.622445
C      9.616776    18.168397    20.171619     0.077109
C      8.879599    18.705192    19.235626    -0.197032
C      5.971045     0.014997    17.952728     0.168172
C     10.521529    18.093323    17.717093    -0.207233
C      4.536900    17.458929    18.700212     0.069235
C      5.274080     0.705698    16.884518    -0.176605
C      4.087878     1.302553    17.006262    -0.143928
C      3.344000     2.083346    16.004816     0.106925
C      2.077376     2.567586    16.356959    -0.152891
C      1.387111     3.348378    15.470711    -0.134604
C      1.916557     3.659945    14.251957     0.110966
C      3.189883     3.220751    13.916833    -0.136408
C      3.886850     2.406174    14.780826    -0.142647
C      7.874379     4.485784    13.233493    -0.082974
C      6.728388     5.082638    13.425928    -0.261853
C      6.038124     5.799616    12.279173     0.652902
C      9.328767    17.320054     2.663978     0.071135
C      8.631781    16.445417     3.476917    -0.207732
C      7.385268    15.934900     3.123466     0.158640
C      6.822337    16.392865     1.919112    -0.179130
C      7.566234    17.293779     1.193881     0.105696
C      6.641370    14.962663     3.962586    -0.163015
C      5.515486    14.418362     3.709934    -0.135677
C      4.731377    13.412341     4.541200     0.115087
C      5.267501    12.931853     5.742935    -0.154920
C      4.577218    11.925833     6.400094    -0.133674
C      3.444635    11.374024     5.888243     0.114889
C      2.901809    11.907065     4.724471    -0.145375
C      3.585391    12.886809     3.992695    -0.156885
C      2.747651    10.259143     6.510056    -0.085538
C      2.935286     9.774901     7.730119    -0.270840
C      2.124373     8.712573     8.349314     0.621129
C      7.619710    16.186392    15.604237     0.063647
C      6.788707    17.030999    14.884243    -0.207688
C      5.602511    16.648111    14.268975     0.158485
C      5.381351    15.308003    14.452247    -0.194055
C      6.111829    14.497180    15.185332     0.076329
C      4.898841    17.680409    13.562072    -0.150067
C      3.786364    17.567795    12.946804    -0.135664
C      9.737482    18.525016    12.213719     0.115333
C      6.741799     1.099853    11.951903    -0.131577
C      5.897392     1.936952    11.324854    -0.128221
C      4.603967     1.497757    10.904639     0.111348
C      4.201861     0.198940    11.127183    -0.154554
C      8.497672    18.115852    11.729360    -0.151444
C      3.618824     2.454978    10.319480    -0.097922
C      3.705949     3.761302    10.254026    -0.259474
C      2.573368     4.602155     9.738249     0.637426
C      4.932393     6.587921     7.161978     0.070665
C      3.819917     6.171249     6.449839    -0.181576
C      3.612164     4.812372     6.304531     0.177489
C      4.516887     3.986534     6.909326    -0.183675
C      5.582451     4.463267     7.642411     0.093372
C      2.479583     4.215518     5.512537    -0.154363
C      1.460930     4.849911     5.072686    -0.121625
C      7.023347     4.185488     4.369710     0.122104
C      6.044905     4.909973     3.795024    -0.153836
C      4.939130     4.324380     3.126084    -0.141583
C      4.811794     2.852889     3.249137     0.123372
C      5.750025     2.192218     3.874878    -0.135268
C      6.835696     2.796580     4.463964    -0.134955
C      3.672509     2.113390     2.678378    -0.107323
C      2.667261     2.605139     2.017293    -0.239355
C      1.688818     1.704226     1.390243     0.622906
C      7.941030     9.985068    52.898627     0.078770
C      7.203851     9.448274    51.962634    -0.193162
C      7.646175     9.369446    50.679736     0.164260
C      8.845783    10.060146    50.444101    -0.205429
C      9.562856    10.694538    51.427220     0.068624
C      6.949207     8.678747    49.611526    -0.173025
C      5.763004     8.081892    49.733270    -0.144610
C      5.019124     7.301101    48.731824     0.106917
C      3.752499     6.816860    49.083967    -0.156443
C      9.763931     6.036069    48.197719    -0.134110
C      3.591676     5.724505    46.978965     0.110543
C      4.865003     6.163700    46.643841    -0.136753
C      5.561973     6.978275    47.507834    -0.139550
C      9.549496     4.898669    45.960501    -0.084093
C      8.403502     4.301814    46.152936    -0.260267
C      7.713237     3.584838    45.006181     0.653791
C      7.653023    10.833446    35.390986     0.069833
C      6.956040    11.708081    36.203925    -0.206455
C      5.709528    12.218599    35.850474     0.161318
C      5.146596    11.760636    34.646120    -0.178498
C      5.890490    10.859724    33.920889     0.103119
C      4.965633    13.190834    36.689594    -0.163787
C     10.541451    13.735136    36.436942    -0.137271
C      9.757345    14.741155    37.268208     0.113381
C     10.293471    15.221641    38.469943    -0.154778
C      9.603191    16.227660    39.127102    -0.133659
C      8.470609    16.779470    38.615251     0.114133
C      7.927782    16.246431    37.451479    -0.146700
C      8.611361    15.266688    36.719703    -0.153084
C      7.773628    17.894349    39.237064    -0.084697
C      7.961265    18.378589    40.457127    -0.269693
C      3.799477     0.671889    41.076322     0.620266
C      5.943969    11.967082    48.331245     0.060803
C      5.112964    11.122476    47.611251    -0.207692
C     10.628470    11.505365    46.995983     0.159690
C     10.407314    12.845473    47.179255    -0.196609
C     11.137793    13.656294    47.912340     0.078273
C      9.924796    10.473069    46.289080    -0.149146
C      8.812320    10.585684    45.673812    -0.134047
C      8.061735     9.628464    44.940727     0.114593
C      8.416926     8.284602    44.678911    -0.132084
C      7.572516     7.447504    44.051862    -0.129731
C      6.279093     7.886700    43.631647     0.111164
C      5.876991     9.185516    43.854191    -0.154105
C      6.821926    10.037630    44.456368    -0.149642
C      5.293947     6.929480    43.046488    -0.098269
C      5.381068     5.623156    42.981034    -0.259915
C      4.248484     4.782304    42.465257     0.640407
C      6.607504     2.796544    39.888986     0.072759
C      5.495029     3.213217    39.176847    -0.180626
C      5.287280     4.572095    39.031539     0.175652
C      6.192005     5.397931    39.636334    -0.182289
C      7.257567     4.921197    40.369419     0.092315
C      4.154701     5.168951    38.239545    -0.152928
C      3.136045     4.534558    37.799694    -0.121823
C      8.698464     5.198982    37.096718     0.119332
C      7.720020     4.474498    36.522032    -0.149752
C      6.614247     5.060093    35.853092    -0.144572
C      6.486916     6.531584    35.976145     0.123970
C      7.425149     7.192253    36.601886    -0.138960
C      8.510818     6.587890    37.190972    -0.134991
C      5.347633     7.271084    35.405386    -0.104188
C      4.342384     6.779337    34.744301    -0.241281
C      3.363943     7.680251    34.117251     0.624040
C      7.941409     8.783891    12.555389     0.076761
C      7.204214     9.320685    13.491382    -0.196064
C      7.646514     9.399513    14.774280     0.166261
C      8.846115     8.708813    15.009915    -0.205694
C      2.861506     8.074421    14.026796     0.067814
C      6.949528    10.090212    15.842490    -0.172722
C      5.763330    10.687067    15.720746    -0.145799
C      5.019433    11.467858    16.722192     0.105076
C      3.752815    11.952099    16.370049    -0.153712
C      9.764233    12.732890    17.256297    -0.134500
C      3.591956    13.044454    18.475051     0.111545
C      4.865275    12.605259    18.810175    -0.138466
C      5.562259    11.790684    17.946182    -0.139581
C      9.549759    13.870290    19.493515    -0.085703
C      8.403771    14.467145    19.301080    -0.259917
C      7.713486    15.184121    20.447835     0.657300
C      7.653069     7.935513    30.063030     0.068663
C      6.956099     7.060878    29.250091    -0.204963
C      5.709579     6.550360    29.603542     0.159235
C      5.146625     7.008323    30.807896    -0.179272
C      5.890508     7.909235    31.533127     0.107027
C      4.965696     5.578125    28.764422    -0.162725
C      3.839808     5.033823    29.017074    -0.138865
C      3.055715     4.027804    28.185808     0.114275
C      3.591862     3.547318    26.984073    -0.152537
C      2.901591     2.541299    26.326914    -0.135841
C      1.768998     1.989489    26.838765     0.113486
C      7.927850     2.522528    28.002537    -0.145128
C      8.611418     3.502271    28.734313    -0.153079
C      7.773726     0.874610    26.216952    -0.084335
C      7.961384     0.390370    24.996889    -0.270111
C     10.501361    18.097070    24.377694     0.620516
C      5.944256     6.801877    17.122771     0.063513
C      5.113240     7.646483    17.842765    -0.205757
C      3.927033     7.263594    18.458033     0.156815
C      3.705876     5.923486    18.274761    -0.198040
C      4.436367     5.112665    17.541676     0.080567
C      3.223349     8.295890    19.164936    -0.151581
C      8.812561     8.183275    19.780204    -0.131737
C      8.061965     9.140495    20.513289     0.114836
C      8.417155    10.484357    20.775105    -0.134380
C      7.572736    11.321455    21.402154    -0.127123
C      6.279303    10.882259    21.822369     0.111331
C      5.877201     9.583443    21.599825    -0.152782
C      6.822145     8.731329    20.997648    -0.153092
C      5.294149    11.839479    22.407528    -0.099449
C      5.381273    13.145803    22.472982    -0.259346
C      4.248682    13.986655    22.988759     0.640265
C      6.607659    15.972415    25.565030     0.071946
C      5.495169    15.555742    26.277169    -0.182250
C      5.287413    14.196864    26.422477     0.177588
C      6.192147    13.371028    25.817682    -0.184007
C      7.257725    13.847762    25.084597     0.093349
C      4.154817    13.600008    27.214471    -0.152540
C      9.837856    14.234401    27.654322    -0.123113
C      8.698559    13.569977    28.357298     0.116721
C      7.720107    14.294461    28.931984    -0.150122
C      6.614319    13.708866    29.600924    -0.139639
C      6.486986    12.237375    29.477871     0.124781
C      7.425228    11.576706    28.852130    -0.140936
C      8.510910    12.181069    28.263044    -0.130935
C      5.347690    11.497875    30.048630    -0.104690
C      4.342430    11.989622    30.709715    -0.240580
C     10.065674    11.088708    31.336765     0.625184
N      4.087610     1.272493    45.456505    -0.233206
N      8.765221     1.077277    63.982610    -0.228818
N      7.223970     3.858861    49.653417    -0.278846
N      5.756235    12.988107    57.644043    -0.241296
N     10.789574    17.496466    19.997511    -0.231410
N      8.765836    17.691682     1.471406    -0.227655
N      7.224306    14.910098    15.800599    -0.279575
N      5.756695     5.780852     7.809973    -0.240448
N      9.113830    10.656999    52.724519    -0.234782
N      7.090091    10.461820    34.198414    -0.227837
N      5.548569    13.243375    48.527607    -0.278312
N      7.431808     3.603611    40.536981    -0.241679
N      2.412504     8.111960    12.729497    -0.234103
N      7.090116     8.307139    31.255602    -0.228387
N      5.548856     5.525584    16.926409    -0.280294
N      7.431973    15.165348    24.917035    -0.242275
O      6.553769    12.894265    54.279706    -0.612170
O      4.925269    12.473841    52.903863    -0.538296
O      8.054913    10.720808    57.891459    -0.583212
O      9.395278    12.913033    55.570460    -0.555340
O      8.296195    14.643536    56.270818    -0.552092
O      8.322936    18.265951    63.808502    -0.577190
O      7.585736    16.572983    64.929075    -0.608561
O      8.879240    10.274108    55.887257    -0.563845
O      6.554166     5.874694    11.174310    -0.610223
O      4.925640     6.295118    12.550153    -0.536553
O      8.055384     8.048151     7.562557    -0.582686
O      2.693999     5.855926     9.883556    -0.555033
O      1.594924     4.125423     9.183198    -0.552166
O      1.621797     0.503008     1.645514    -0.578693
O      0.884623     2.195976     0.524941    -0.607827
O      2.177975     8.494851     9.566759    -0.564346
O      8.229278     3.509763    43.901318    -0.611032
O      6.600752     3.089335    45.277161    -0.537878
O      3.028790     1.336313    40.289565    -0.582749
O      4.369111     3.528533    42.610564    -0.556511
O      3.270042     5.259038    41.910206    -0.552920
O      9.998625     8.881468    34.372522    -0.578963
O      9.261446     7.188503    33.251949    -0.608576
O      3.853080     0.889609    42.293767    -0.564279
O      8.229507    15.259196    21.552698    -0.613108
O      6.601007    15.679624    20.176855    -0.538612
O      9.730657    17.432646    25.164451    -0.582746
O      4.369315    15.240426    22.843452    -0.556361
O      9.971927    13.509921    23.543810    -0.552442
O      9.998658     9.887491    31.081494    -0.578254
O      9.261463    11.580456    32.202067    -0.610133
O     10.554985    17.879350    23.160249    -0.564387

The following XYZ coordinates are in angstroms. Other properties are in atomic units.
The sperically averaged electron density of each atom fit to a function of the form exp(a - br)
eigen_1, eigen_2 and eigen_3 are the three eigenvalues of traceless quadrupole moment tensor
  atom number  atomic symbol              X              Y              Z     net charge C6 coefficient C8 coefficient C10 coefficient fluctuating dipole atomic polarizability isotropic forcefield polarizability              a              b squared Pearson coefficient          <r^3>          <r^4>         wp_QDO          m_QDO          q_QDO       dipole_x       dipole_y       dipole_z         dipole            Qxy            Qxz            Qyz     Q(x^2-y^2)  Q(3z^2 - R^2)        eigen_1        eigen_2        eigen_3 static polarizability      alpha(xx)      alpha(xy)      alpha(xz)      alpha(yy)      alpha(yz)      alpha(zz) atomic spin moment
            1             Cd      10.489674      11.309033      54.410614       0.613125     235.320105 0.68012724E+04  0.29294864E+06                                29.942891                           26.511249       0.290068       1.730942                    0.999917      94.627694     281.641285       0.366947       0.387527      -1.176167      -0.237126       0.231977      -0.041899       0.334361       0.190737      -0.234127       0.011250      -0.038572       0.316917      -0.329245       0.027647       0.301599             34.066863      38.203123       5.864711      -4.144925      27.906971       3.939423      36.090494           0.284585
            2             Cd       7.315733      12.202437      56.248563       0.875957     195.391406 0.50962567E+04  0.20273659E+06                                25.952955                           22.424446       0.460912       1.844673                    0.999038      82.391709     230.088638       0.416104       0.370018      -1.198600       0.103397       0.041003      -0.078656       0.136231      -0.041115       0.024481      -0.042372      -0.108113       0.187695      -0.099840       0.000251       0.099590             31.097493      38.953059      -7.445407      -0.555619      22.712428      -3.264223      31.626992           0.036424
            3             Cd       3.788378       7.459926      11.043402       0.612332     235.575231 0.68106982E+04  0.29346211E+06                                29.965369                           26.530946       0.288607       1.730299                    0.999911      94.678716     281.863229       0.366776       0.387565      -1.176114      -0.236942      -0.231414       0.043447       0.334038      -0.190102       0.232651       0.012730      -0.038241       0.318687      -0.328540       0.028984       0.299556             34.093225      38.231125      -5.868130       4.145731      27.929367       3.943509      36.119182          -0.285331
            4             Cd       7.316169       6.566522       9.205453       0.876156     195.272394 0.50934653E+04  0.20259364E+06                                25.941584                           22.417797       0.466420       1.846138                    0.999068      82.374168     230.006139       0.416188       0.370002      -1.198638       0.103497      -0.041272       0.077564       0.135761       0.040543      -0.023671      -0.042393      -0.107089       0.187849      -0.099022      -0.000034       0.099056             31.080542      38.927328       7.437429       0.555788      22.705250      -3.260756      31.609047          -0.036509
            5             Cd       5.463486       1.924531      43.770410       0.612101     235.472620 0.68065934E+04  0.29323656E+06                                29.954928                           26.521067       0.288267       1.730364                    0.999909      94.663963     281.781852       0.366889       0.387510      -1.176174      -0.235756       0.231960       0.042221       0.333420       0.189874       0.234404      -0.011385      -0.037627       0.319112      -0.328844       0.027079       0.301765             34.080839      38.211833       5.864703       4.144940      27.922289      -3.943740      36.108394          -0.284575
            6             Cd       8.991279       2.817939      41.932461       0.876846     195.042997 0.50853422E+04  0.20218357E+06                                25.918385                           22.397367       0.464293       1.845894                    0.999048      82.332424     229.816833       0.416462       0.369918      -1.198744       0.103232       0.041371       0.078870       0.136341      -0.040621      -0.024185       0.042593      -0.108071       0.188349      -0.099607      -0.000037       0.099644             31.052188      38.891426      -7.430530       0.556590      22.680504       3.258330      31.584634          -0.036400
            7             Cd       5.463716      16.844428      21.683606       0.612085     235.494327 0.68083903E+04  0.29333518E+06                                29.958300                           26.525680       0.290312       1.730830                    0.999918      94.667693     281.808962       0.366831       0.387543      -1.176142      -0.236079      -0.232127      -0.042582       0.333811      -0.189692      -0.232887      -0.012605      -0.038460       0.318986      -0.328382       0.028724       0.299658             34.082910      38.222150      -5.865101      -4.160927      27.920473      -3.934123      36.106106           0.285358
            8             Cd       8.991473      15.951020      23.521555       0.876654     195.309417 0.50933790E+04  0.20259312E+06                                25.946958                           22.418800       0.460853       1.844639                    0.999004      82.369464     230.008642       0.416138       0.370041      -1.198584       0.102369      -0.041388      -0.076915       0.134567       0.041226       0.023276       0.042306      -0.106951       0.188785      -0.099469       0.000336       0.099133             31.090687      38.944930       7.444601      -0.556268      22.706407       3.260241      31.620723           0.036525
            9             Cd       0.095834       0.000000       0.000000       0.818113     173.222038 0.48493881E+04  0.18887549E+06                                23.231954                           21.222505       1.143207       2.050201                    0.997847      80.013203     214.862720       0.451523       0.348287      -1.227572       0.114829       0.000541       0.000535       0.114831      -0.000241       0.000229       0.050655      -0.031413      -0.058081      -0.052365      -0.006024       0.058389             27.069905      30.837788       0.000323       0.006305      22.169275       3.794960      28.202653          -0.000010
           10             Cd       8.472664       9.384480      32.727008       0.818776     173.270236 0.48510840E+04  0.18896412E+06                                23.241042                           21.230253       1.135869       2.048298                    0.997882      80.007575     214.882939       0.451297       0.348420      -1.227416       0.114584       0.000823       0.000465       0.114588       0.000241      -0.000082      -0.050218      -0.032266      -0.058719      -0.051956      -0.006348       0.058304             27.080663      30.844608      -0.001440       0.000797      22.181230      -3.794611      28.216152           0.000010
           11              H       2.607883       0.517980      44.404004       0.073838       1.609150 0.12188295E+02  0.13410691E+03                                 2.335192                            2.086027      -1.453293       2.169254                    0.991219       4.266261      13.011421       0.415786       1.338838      -0.694854      -0.007472      -0.010053      -0.036223       0.038328       0.011416      -0.007378       0.004342      -0.013104       0.021781      -0.019528       0.009525       0.010003              2.477395       1.918908       0.033801       0.187333       1.811106      -0.159252       3.702171          -0.006531
           12              H      11.385782      18.502459      46.001082       0.116879       1.325046 0.10298626E+02  0.10803901E+03                                 2.030213                            1.908237      -1.069132       2.371343                    0.996599       3.711072      10.852545       0.440340       1.325918      -0.700427      -0.026042      -0.008491      -0.000943       0.027407       0.007753      -0.005467      -0.000746       0.010250       0.000450      -0.009805      -0.001785       0.011591              2.078119       2.608600       0.445051      -0.001668       1.815465      -0.139168       1.810292          -0.004214
           13              H       4.149235       0.698158      48.606152       0.115464       0.949617 0.69647316E+01  0.66809948E+02                                 1.656864                            1.590696      -1.060673       2.374662                    0.996703       3.648255      10.482335       0.468671       1.362389      -0.689942       0.011063       0.000918       0.030898       0.032832       0.010386       0.002235      -0.004822       0.009743       0.020857      -0.016150       0.007388       0.008762              1.658370       1.590675       0.046027       0.244003       1.386951      -0.061390       1.997485          -0.000123
           14              H       5.324060       1.764240      46.956711       0.105896       1.031911 0.72437230E+01  0.69999740E+02                                 1.742289                            1.614039      -1.027684       2.392438                    0.997740       3.605287      10.314018       0.469974       1.348645      -0.693393       0.037792       0.024504       0.013810       0.047110       0.007945       0.008935       0.001139       0.013149       0.022862      -0.014535      -0.001252       0.015787              1.827445       2.311950       0.527103       0.059225       1.705260      -0.036986       1.465124          -0.000219
           15              H      12.388323      18.033230      49.404691       0.113832       0.927418 0.69215916E+01  0.66201748E+02                                 1.629892                            1.583547      -0.977460       2.417248                    0.997524       3.570457      10.197754       0.471363       1.358586      -0.691376       0.009538      -0.003385       0.030952       0.032565       0.008135       0.001937      -0.003558       0.005599       0.020033      -0.012774       0.005167       0.007607              1.642848       1.633338       0.058074       0.137507       1.459474      -0.142725       1.835734           0.000111
           16              H      10.378499      17.556498      47.624342       0.102696       1.129227 0.88052391E+01  0.88555194E+02                                 1.794536                            1.735081      -1.054654       2.372596                    0.996888       3.624574      10.275829       0.475011       1.282123      -0.708481      -0.011648       0.005340      -0.030182       0.032789       0.007765       0.003649      -0.002710       0.007163       0.017496      -0.012462       0.004554       0.007908              1.817711       1.797644       0.106362       0.082311       1.649916      -0.275916       2.005572          -0.000718
           17              H       8.414223      16.404079      48.265791       0.114514       1.161817 0.87569151E+01  0.87470480E+02                                 1.800023                            1.714588      -0.873467       2.464765                    0.998968       3.419717       9.491691       0.487075       1.258924      -0.715609      -0.017141       0.004659      -0.031699       0.036337       0.008510       0.005444      -0.005529       0.016371       0.025466      -0.018041       0.005925       0.012115              1.809038       1.754448      -0.076077       0.261112       1.650730      -0.279406       2.021937          -0.000142
           18              H       7.243420      15.097754      49.758143       0.108083       1.114557 0.81074479E+01  0.80653343E+02                                 1.818765                            1.693432      -1.471959       2.165241                    0.994148       3.931868      11.444775       0.464179       1.326424      -0.695682      -0.026139      -0.007698      -0.004884       0.027683      -0.004847      -0.002842      -0.015958       0.014748       0.016533      -0.021298       0.005834       0.015465              1.907679       2.463700       0.471790       0.148631       1.724291       0.009590       1.535046           0.000085
           19              H      10.268543      15.292949      52.350122       0.110012       0.938168 0.67323836E+01  0.64480632E+02                                 1.683910                            1.593964      -1.262309       2.278585                    0.993748       3.815098      11.203778       0.451883       1.415205      -0.678696       0.017625      -0.013657       0.027426       0.035346       0.005519       0.006553      -0.010102       0.013291       0.002056      -0.016924       0.006194       0.010730              1.721147       1.647043      -0.040894       0.316234       1.439701      -0.232529       2.076697           0.000054
           20              H      11.425943      16.689366      50.910134       0.113496       0.933176 0.66952858E+01  0.63562260E+02                                 1.638592                            1.560648      -0.964345       2.422529                    0.997521       3.572101      10.193323       0.472937       1.364181      -0.690069       0.031030       0.010203       0.007969       0.033622       0.007953       0.003770      -0.006908       0.010225       0.002583      -0.014041       0.005017       0.009024              1.686847       2.092369       0.305958       0.123737       1.514172      -0.022798       1.454001          -0.000181
           21              H       8.262716      14.193083      53.057025       0.111620       0.872584 0.64208517E+01  0.60908348E+02                                 1.621418                            1.568956      -1.266451       2.283818                    0.993762       3.778423      11.123528       0.449119       1.437673      -0.674524       0.012089      -0.008941       0.032676       0.035970      -0.000719       0.003598      -0.001682       0.008266       0.011713      -0.006363      -0.000619       0.006982              1.650624       1.634626       0.068688       0.250655       1.387307      -0.092997       1.929940          -0.000244
           22              H       6.335995      13.697583      51.185041       0.135770       0.964618 0.72558676E+01  0.70880880E+02                                 1.718384                            1.655688      -1.572324       2.142862                    0.992300       3.876380      11.535651       0.442555       1.416768      -0.677807      -0.005166       0.001191      -0.025206       0.025758       0.005054      -0.004372      -0.001270       0.001501      -0.016040      -0.007235      -0.001768       0.009003              1.741443       1.703019       0.125216       0.278407       1.491075       0.015991       2.030233          -0.000145
           23              H       3.462850       1.126078      62.534767       0.107403       1.218994 0.86344770E+01  0.86125564E+02                                 1.870561                            1.706947      -0.978827       2.416795                    0.998328       3.484458       9.731247       0.485260       1.265421      -0.713185       0.043706      -0.013616      -0.016725       0.048737      -0.005267      -0.012226      -0.003118       0.018055       0.026654      -0.016782      -0.002399       0.019181              1.974866       2.587330      -0.472502      -0.155395       1.782848       0.048826       1.554422           0.000014
           24              H       9.002490       2.578802      61.160233       0.123429       1.200484 0.89459387E+01  0.88939448E+02                                 1.771148                            1.679989      -0.954525       2.430655                    0.998461       3.296793       8.834471       0.520738       1.183091      -0.734145       0.013026       0.008857      -0.029995       0.033879      -0.010858      -0.006659      -0.007397       0.013552       0.018596      -0.019572       0.007694       0.011878              1.792021       1.686134       0.060042      -0.282471       1.618378      -0.290683       2.071551           0.000008
           25              H       5.990721       2.668890      63.830756       0.135401       1.021156 0.73843903E+01  0.71724684E+02                                 1.729821                            1.631984      -1.138896       2.353231                    0.996185       3.561691      10.225453       0.466234       1.352535      -0.692685      -0.031096       0.010197       0.010360       0.034326      -0.005967      -0.001404      -0.005380       0.003568      -0.007905      -0.009154       0.001104       0.008050              1.780275       2.147373      -0.294239      -0.172632       1.553573      -0.086866       1.639878           0.000028
           26              H       7.170877       1.118567      65.022019       0.080845       1.010489 0.70259603E+01  0.67823283E+02                                 1.754138                            1.613445      -1.206826       2.297190                    0.993921       3.859397      11.274428       0.456667       1.389421      -0.683743      -0.022711      -0.019182       0.032527       0.044066      -0.003475      -0.007422      -0.012571       0.010410       0.004659      -0.017745       0.004638       0.013107              1.850263       1.647388       0.114756      -0.382438       1.595152      -0.361252       2.308249          -0.000004
           27              H       7.044260       4.050294      60.688964       0.104874       1.220663 0.93552814E+01  0.94526600E+02                                 1.816575                            1.732148      -0.993536       2.398873                    0.997574       3.521580       9.670124       0.504039       1.202664      -0.727494       0.007228       0.010710      -0.027466       0.030353      -0.008730      -0.004341      -0.006222       0.004282       0.017802      -0.014734       0.005965       0.008769              1.847850       1.781266      -0.071365      -0.172470       1.712536      -0.374212       2.049748           0.000056
           28              H       5.115493       4.095337      62.547858       0.111884       1.116299 0.84062368E+01  0.83388551E+02                                 1.768114                            1.684890      -0.984231       2.413426                    0.997574       3.515837       9.830064       0.487561       1.266405      -0.712198      -0.008687      -0.011613       0.031529       0.034704      -0.005555      -0.004151      -0.004372       0.001478       0.014818      -0.010434       0.003122       0.007312              1.823442       1.748334      -0.085207      -0.138048       1.701608      -0.418081       2.020383           0.000020
           29              H       6.062476       5.491756      59.366793       0.119959       1.156826 0.83893287E+01  0.82100978E+02                                 1.728421                            1.625915      -0.839628       2.483820                    0.999312       3.257754       8.669603       0.529645       1.181680      -0.734149       0.032060      -0.012209      -0.015206       0.037525      -0.009274      -0.011213      -0.008118       0.006870       0.013265      -0.019482       0.005333       0.014149              1.753581       2.062970      -0.388800      -0.133131       1.666084      -0.054930       1.531690          -0.000006
           30              H       4.896393       7.147185      58.240983       0.113540       1.154459 0.83620443E+01  0.82186940E+02                                 1.767931                            1.654905      -0.801481       2.501342                    0.999537       3.284667       8.907749       0.507401       1.228188      -0.723386       0.011816       0.009743      -0.031204       0.034760      -0.009116      -0.008691      -0.005453       0.007507       0.009723      -0.016173       0.004321       0.011852              1.819078       1.559133      -0.036918      -0.151771       1.749989      -0.472710       2.148110           0.000280
           31              H       8.769279       7.158444      61.029325       0.115550       1.193857 0.88165198E+01  0.87197234E+02                                 1.756252                            1.660610      -0.833030       2.483622                    0.999390       3.270092       8.695479       0.527996       1.172923      -0.736885      -0.034014       0.007680       0.012211       0.036946      -0.008938      -0.009057      -0.010328       0.012475       0.005690      -0.020082       0.007267       0.012815              1.769176       2.139708      -0.256828      -0.201411       1.632503      -0.079572       1.535315           0.000027
           32              H       9.975571       5.596860      62.286042       0.127856       1.151322 0.82791262E+01  0.80911059E+02                                 1.744605                            1.633061      -0.841072       2.493012                    0.999413       3.196744       8.555138       0.518837       1.207957      -0.728716      -0.012060      -0.007660       0.034910       0.037721      -0.010260      -0.008097      -0.007605       0.011224       0.026713      -0.020118       0.006049       0.014069              1.798914       1.593342       0.050076      -0.230301       1.662234      -0.425061       2.141167          -0.000013
           33              H       8.803475       8.930242      59.458428       0.112227       1.181002 0.91248290E+01  0.91532232E+02                                 1.772117                            1.706808      -1.110496       2.352792                    0.996739       3.455126       9.422101       0.510013       1.197225      -0.729056      -0.023515       0.021648       0.017805       0.036588      -0.004165      -0.007437       0.002911       0.001375       0.019058      -0.008199      -0.003739       0.011938              1.801552       1.780240      -0.330952      -0.180507       1.898506      -0.057366       1.725910           0.000026
           34              H      10.329473       8.637447      57.219901       0.113598       1.472624 0.12410374E+02  0.13681669E+03                                 2.201952                            2.109575      -1.352282       2.235953                    0.993096       4.007770      12.132849       0.413157       1.344734      -0.695875       0.019990      -0.016012      -0.007545       0.026700      -0.012192       0.008595       0.001035      -0.004719      -0.012507      -0.015394      -0.000330       0.015724              2.234554       2.252687      -0.416808      -0.225383       2.200549      -0.103411       2.250425           0.005233
           35              H       8.429604       2.278509      49.509418       0.092889       1.054842 0.74604902E+01  0.72481972E+02                                 1.752536                            1.627314      -0.980488       2.409223                    0.997357       3.631383      10.348356       0.473628       1.331087      -0.697069       0.038083      -0.012256      -0.014904       0.042693      -0.003944      -0.009911      -0.008522       0.004257      -0.030804      -0.018781       0.007051       0.011730              1.802702       2.311947      -0.290847      -0.399914       1.577534       0.077252       1.518625          -0.000061
           36              H       7.040999       0.848308      50.648318       0.102122       1.005883 0.74975609E+01  0.73679847E+02                                 1.750745                            1.671758      -1.396117       2.208816                    0.992130       3.954088      11.716350       0.445881       1.397842      -0.681609       0.008358      -0.030965       0.002660       0.032183      -0.004135      -0.007222      -0.005296      -0.002403      -0.038049      -0.016915       0.006266       0.010649              1.782014       1.621718      -0.241612      -0.070409       2.288945      -0.104796       1.435380          -0.000053
           37              H       4.645139       3.828829      51.420675       0.107229       1.161815 0.88016336E+01  0.87245752E+02                                 1.735921                            1.669238      -0.823282       2.481062                    0.999331       3.340339       8.970105       0.520500       1.187148      -0.732710      -0.022968       0.012067       0.013300       0.029155      -0.004076      -0.010919      -0.002967      -0.010105      -0.022685      -0.016694       0.006336       0.010358              1.726905       1.953180      -0.193334      -0.329628       1.702934       0.032966       1.524600           0.000037
           38              H       5.850788       5.161431      50.177049       0.080905       1.239362 0.84394818E+01  0.84099127E+02                                 1.903835                            1.689818      -1.210755       2.287827                    0.994796       3.797170      10.764929       0.484435       1.268806      -0.709337      -0.011446       0.036454      -0.003439       0.038363      -0.003057      -0.013619       0.001133      -0.008688      -0.015812      -0.017282       0.005202       0.012080              2.056864       1.573837      -0.336570       0.046384       3.134320      -0.347258       1.462436           0.000263
           39              H       5.293183       0.247698      51.905035       0.110880       0.943014 0.70265714E+01  0.67774885E+02                                 1.672914                            1.613563      -1.185642       2.318590                    0.994710       3.725932      10.850986       0.457005       1.389504      -0.684296       0.006069      -0.031060       0.003360       0.031825       0.001280      -0.008229      -0.004562      -0.008443      -0.019401      -0.012846       0.002477       0.010370              1.698104       1.692559      -0.201664      -0.104247       1.996778      -0.133345       1.404974          -0.000010
           40              H       3.404641       2.049524      52.467939       0.104116       1.189127 0.92384453E+01  0.93166810E+02                                 1.793074                            1.726970      -1.045499       2.377492                    0.996949       3.531478       9.726658       0.501698       1.210603      -0.725413      -0.007368       0.030461      -0.004162       0.031614      -0.001528      -0.007540      -0.002619      -0.009776      -0.019310      -0.012405       0.003834       0.008571              1.806757       1.799176      -0.148763      -0.128175       2.135470      -0.169750       1.485625           0.000001
           41              H       7.578476      17.357541      53.240297       0.109515       0.934191 0.66662545E+01  0.63256498E+02                                 1.642119                            1.558467      -0.983083       2.412348                    0.997151       3.603146      10.299961       0.472431       1.366296      -0.689381       0.031349      -0.013894      -0.007287       0.035056      -0.003218      -0.005546      -0.008854       0.000141      -0.032493      -0.016577       0.007111       0.009466              1.683293       2.160099      -0.183418      -0.247058       1.496690      -0.005895       1.393090          -0.000036
           42              H       6.159714      15.957370      54.287561       0.120439       0.897293 0.63632761E+01  0.59926498E+02                                 1.623758                            1.542499      -1.088006       2.372218                    0.996077       3.601931      10.394710       0.463840       1.402168      -0.682151       0.012825      -0.035371       0.007135       0.038295      -0.002992      -0.006235      -0.007765      -0.003035      -0.037159      -0.017195       0.006668       0.010528              1.656586       1.523127      -0.138809      -0.021600       2.057851      -0.215541       1.388781          -0.000112
           43              H       6.705206       0.097543      54.575559       0.125009       1.156907 0.85114358E+01  0.83927115E+02                                 1.757537                            1.661498      -0.844901       2.486633                    0.999316       3.285480       8.890021       0.510715       1.216264      -0.726010      -0.034332       0.012392       0.009627       0.037748      -0.002941      -0.010669      -0.003645      -0.000575      -0.040018      -0.018801       0.007351       0.011450              1.783772       2.277280      -0.226865      -0.207705       1.570753       0.006856       1.503282           0.000001
           44              H       8.275425       1.554020      53.646112       0.107105       1.209464 0.91402625E+01  0.91355654E+02                                 1.776739                            1.695031      -0.923569       2.434572                    0.998577       3.365693       9.041407       0.519878       1.178767      -0.734859      -0.010684       0.036107       0.002092       0.037712      -0.003641      -0.010699      -0.000120      -0.007981      -0.046598      -0.020369       0.006518       0.013851              1.786353       1.634207      -0.162484      -0.038684       2.251588      -0.121550       1.473265           0.000001
           45              H       9.548753      16.689361      55.491915       0.112992       1.207839 0.95949566E+01  0.97924247E+02                                 1.829959                            1.777020      -1.140435       2.337831                    0.996403       3.561747       9.948793       0.486280       1.234163      -0.720143      -0.028069       0.010521       0.017011       0.034467      -0.005701      -0.004537       0.005399      -0.006946      -0.009037      -0.007067      -0.004444       0.011512              1.847679       2.143170      -0.148645      -0.287999       1.724895      -0.004094       1.674972           0.000086
           46              H      11.193353      14.590985      54.915919       0.131809       0.843358 0.61886560E+01  0.58382362E+02                                 1.607971                            1.558879      -1.350716       2.251803                    0.992833       3.776187      11.220523       0.440921       1.472515      -0.668032       0.030176      -0.009133      -0.010403       0.033200       0.000638      -0.005142      -0.001024       0.003631      -0.025520      -0.010187       0.002330       0.007857              1.641890       1.898420      -0.209469      -0.196573       1.551529       0.033278       1.475722          -0.000624
           47              H       5.109513      11.268864      58.267165       0.082356       1.330004 0.10122089E+02  0.10600649E+03                                 2.038416                            1.890441      -1.227085       2.285358                    0.993747       3.924943      11.566827       0.441730       1.323998      -0.698846       0.010691      -0.044470       0.010319       0.046887      -0.002539      -0.005557      -0.010096      -0.015064      -0.045207      -0.019976       0.001801       0.018175              2.108665       1.821781      -0.272611      -0.063132       2.919358       0.077850       1.584856           0.002367
           48              H       9.930706      11.978332      59.379883       0.133165       1.085184 0.81099037E+01  0.79881240E+02                                 1.744795                            1.668517      -1.088173       2.374541                    0.996944       3.445612       9.659111       0.483059       1.287291      -0.707952      -0.025266      -0.022126       0.013009       0.036016      -0.000042      -0.011415      -0.005880      -0.007663      -0.014882      -0.015660       0.004074       0.011586              1.765956       1.872356       0.301794      -0.240134       1.882535      -0.098675       1.542976          -0.000026
           49              H      11.116920      15.702107      58.633708       0.125979       1.057856 0.81541412E+01  0.79705762E+02                                 1.667775                            1.637558      -0.822353       2.497798                    0.999440       3.261025       8.843007       0.508099       1.233237      -0.722054      -0.006132       0.035269       0.002010       0.035854      -0.002105      -0.010991      -0.001746      -0.013847      -0.040219      -0.019826       0.005886       0.013940              1.656914       1.478737      -0.071012      -0.056336       1.923991       0.137609       1.568015           0.000098
           50              H       6.183139      14.902548      57.429354       0.107295       1.140569 0.82297567E+01  0.81544414E+02                                 1.825809                            1.694246      -0.963975       2.427512                    0.998058       3.516776       9.961460       0.472608       1.307969      -0.703539       0.030150       0.035806      -0.016671       0.049689       0.006810      -0.006993      -0.001299      -0.024382      -0.027968      -0.015886      -0.003079       0.018965              1.905913       2.174889       0.362058      -0.436394       1.670479      -0.261816       1.872370          -0.000136
           51              H       9.220995      15.465616      60.126059       0.111415       1.113451 0.87558336E+01  0.87790517E+02                                 1.760937                            1.716260      -1.186035       2.314086                    0.995058       3.621874      10.197802       0.484235       1.261537      -0.712521      -0.003779       0.031925       0.009491       0.033519       0.002891      -0.007603       0.001317      -0.014891      -0.026177      -0.014302       0.001951       0.012351              1.794111       1.797777      -0.040271      -0.126761       1.935901       0.333344       1.648656           0.000028
           52              H       8.134644      12.999366      60.256967       0.119133       1.070313 0.81949064E+01  0.80819998E+02                                 1.728157                            1.673928      -0.928934       2.446517                    0.998173       3.423337       9.560444       0.484362       1.282215      -0.709609       0.003154      -0.032981      -0.008265       0.034147       0.000446      -0.005993       0.001333      -0.009957      -0.019937      -0.010739       0.002319       0.008420              1.751130       1.683042      -0.066771      -0.128548       2.066514       0.244629       1.503834          -0.000020
           53              H       6.097314      12.931796      61.618411       0.109771       1.131712 0.85014857E+01  0.83111961E+02                                 1.673305                            1.614344      -0.828269       2.482228                    0.999320       3.242516       8.502548       0.545015       1.149553      -0.742457       0.000239      -0.035911      -0.004489       0.036191       0.001266      -0.012625       0.000046      -0.012269      -0.034086      -0.019678       0.007594       0.012084              1.674562       1.490482      -0.063052      -0.053195       2.102892       0.094270       1.430311          -0.000020
           54              H      11.035117      13.937814      62.809674       0.124574       1.058449 0.77592934E+01  0.74309549E+02                                 1.616040                            1.555884      -0.806487       2.504278                    0.999605       3.130096       8.183258       0.546663       1.169940      -0.737548      -0.023164      -0.023009       0.023859       0.040438       0.002190      -0.014211      -0.004865      -0.014141      -0.021013      -0.019763       0.004955       0.014809              1.630939       1.784993       0.150990      -0.319765       1.497336      -0.115390       1.610487           0.000002
           55              H      12.378155      17.500177      61.526775       0.106825       1.096146 0.81369140E+01  0.79833549E+02                                 1.720789                            1.640131      -1.008406       2.394550                    0.997652       3.485251       9.600854       0.503561       1.239734      -0.718051       0.000430       0.030266       0.001273       0.030296       0.000519      -0.010190      -0.004414      -0.000476      -0.023858      -0.014541       0.003735       0.010806              1.742342       1.528380      -0.120027      -0.076333       2.271207       0.162451       1.427437           0.000004
           56              H       7.456435      16.490404      60.531874       0.112173       1.081480 0.80357472E+01  0.77791433E+02                                 1.649727                            1.588931      -0.803416       2.495130                    0.999555       3.242315       8.579193       0.537014       1.178189      -0.734760       0.022531       0.022951      -0.017699       0.036710       0.002469      -0.012473      -0.006306      -0.013748      -0.023109      -0.018439       0.003041       0.015398              1.678506       1.958564       0.120286      -0.329713       1.494761      -0.034562       1.582194           0.000020
           57              H      10.371656      17.575252      62.652584       0.106228       1.166080 0.93539619E+01  0.95992635E+02                                 1.860603                            1.808774      -1.312179       2.253988                    0.993582       3.826862      11.142757       0.455050       1.311609      -0.700896      -0.005147       0.034090      -0.005239       0.034872       0.002032      -0.003699      -0.006735      -0.011210      -0.002616      -0.007604      -0.003394       0.010998              1.886310       1.776057      -0.065684      -0.150985       2.301169       0.118777       1.581706          -0.000002
           58              H       9.261843      15.244138      63.516577       0.133701       1.186814 0.95280171E+01  0.97542840E+02                                 1.856130                            1.811725      -1.089088       2.378626                    0.996764       3.492412       9.926223       0.463127       1.291854      -0.708521      -0.002046      -0.031542      -0.000999       0.031624       0.000285      -0.004276      -0.001321      -0.015315      -0.030884      -0.012232      -0.000667       0.012899              1.854683       1.731601       0.037679      -0.089352       2.163284       0.109747       1.669165           0.000003
           59              H       9.309830      18.250979      21.050012       0.072051       1.624951 0.12327464E+02  0.13599499E+03                                 2.347479                            2.095611      -1.451279       2.167967                    0.991155       4.287573      13.084582       0.415602       1.335915      -0.695381      -0.007206       0.010035       0.037029       0.039036      -0.011484       0.007460       0.004421      -0.014174       0.022072      -0.019928       0.009703       0.010225              2.491284       1.927807      -0.034124      -0.188741       1.819148      -0.160941       3.726897           0.006564
           60              H       4.684305       0.266500      19.452934       0.116177       1.327128 0.10320596E+02  0.10833891E+03                                 2.033442                            1.911173      -1.084809       2.365096                    0.996497       3.714555      10.870056       0.439643       1.327170      -0.700186      -0.026418       0.008390       0.000889       0.027733      -0.008022       0.005594      -0.000705       0.009686      -0.000108      -0.009892      -0.001851       0.011743              2.081486       2.613053      -0.446023       0.001871       1.818219      -0.139666       1.813186           0.004212
           61              H       4.149561      18.070801      16.847864       0.115034       0.947958 0.69499166E+01  0.66632874E+02                                 1.655275                            1.589316      -1.055319       2.377065                    0.996753       3.644705      10.469657       0.468732       1.362926      -0.689868       0.011501      -0.001058      -0.031183       0.033253      -0.010248      -0.001887      -0.004847       0.009622       0.020960      -0.015952       0.006983       0.008968              1.656764       1.589276      -0.045980      -0.243484       1.385887      -0.061287       1.995130           0.000123
           62              H       5.324351      17.004719      18.497305       0.104362       1.038875 0.72985859E+01  0.70606598E+02                                 1.743739                            1.615171      -1.014856       2.395526                    0.997818       3.611462      10.310335       0.472356       1.340385      -0.695015       0.038305      -0.025110      -0.013567       0.047769      -0.007880      -0.009056       0.001496       0.013678       0.023186      -0.014607      -0.001522       0.016129              1.829096       2.314397      -0.527995      -0.059315       1.706693      -0.037001       1.466198           0.000210
           63              H       5.686912       0.735729      16.049325       0.114392       0.927478 0.69225758E+01  0.66220269E+02                                 1.630489                            1.584053      -0.982430       2.415180                    0.997461       3.571989      10.206231       0.471064       1.359261      -0.691220       0.009481       0.003311      -0.030762       0.032359      -0.008243      -0.002289      -0.003653       0.005402       0.019634      -0.012899       0.005365       0.007534              1.643441       1.633805      -0.058043      -0.137798       1.459808      -0.142826       1.836711          -0.000112
           64              H       3.677056       1.212461      17.829674       0.101486       1.127592 0.87870170E+01  0.88301805E+02                                 1.790829                            1.731728      -1.046958       2.375742                    0.996952       3.621669      10.254271       0.476243       1.279821      -0.708995      -0.011448      -0.005376       0.031047       0.033524      -0.007679      -0.003739      -0.002661       0.006807       0.016670      -0.012213       0.004403       0.007811              1.813963       1.794040      -0.106111      -0.081648       1.646912      -0.275019       2.000938           0.000724
           65              H       1.712796       2.364880      17.188225       0.113973       1.160671 0.87420165E+01  0.87243726E+02                                 1.794776                            1.709894      -0.855012       2.471670                    0.999164       3.418352       9.469205       0.489357       1.254174      -0.716620      -0.016472      -0.004842       0.032047       0.036357      -0.008466      -0.005851      -0.005573       0.016111       0.025917      -0.018100       0.005569       0.012531              1.803694       1.749340       0.075704      -0.259854       1.646120      -0.278056       2.015622           0.000142
           66              H       7.243725       3.671205      15.695873       0.108017       1.112232 0.80906050E+01  0.80498976E+02                                 1.821840                            1.695995      -1.484771       2.160921                    0.993900       3.935456      11.481772       0.461740       1.333212      -0.694319      -0.026428       0.007639       0.004884       0.027940       0.004631       0.002646      -0.015990       0.014152       0.016697      -0.021021       0.005410       0.015611              1.911139       2.468845      -0.473205      -0.149149       1.727170       0.009666       1.537401          -0.000088
           67              H       3.567196       3.476010      13.103894       0.109495       0.938551 0.67366301E+01  0.64536464E+02                                 1.684958                            1.594934      -1.264246       2.277642                    0.993724       3.817790      11.215833       0.451512       1.416035      -0.678544       0.018065       0.013758      -0.027853       0.035936      -0.005615      -0.006062      -0.010121       0.012966       0.001744      -0.016727       0.006587       0.010140              1.722233       1.648108       0.040872      -0.316494       1.440550      -0.232711       2.078041          -0.000054
           68              H       4.724564       2.079593      14.543882       0.113973       0.930638 0.66762550E+01  0.63372396E+02                                 1.639670                            1.561626      -0.976427       2.418112                    0.997334       3.573596      10.215738       0.471071       1.369786      -0.688971       0.030672      -0.009941      -0.008702       0.033396      -0.007929      -0.003365      -0.006967       0.010180       0.001981      -0.013865       0.004745       0.009120              1.687990       2.094006      -0.306333      -0.123857       1.515111      -0.022832       1.454853           0.000180
           69              H       1.561386       4.575876      12.396991       0.108977       0.876560 0.64524452E+01  0.61239278E+02                                 1.621558                            1.569021      -1.246394       2.290954                    0.994036       3.778832      11.101542       0.451062       1.430752      -0.675822       0.011951       0.009346      -0.033868       0.037110       0.000683      -0.004163      -0.001475       0.008279       0.011491      -0.006271      -0.001180       0.007451              1.650754       1.634668      -0.068626      -0.250968       1.387218      -0.093029       1.930376           0.000237
           70              H       6.336330       5.071376      14.268975       0.136287       0.961668 0.72293558E+01  0.70566214E+02                                 1.716028                            1.653637      -1.570530       2.144216                    0.992240       3.870606      11.518682       0.442381       1.418444      -0.677521      -0.004765      -0.001058       0.025003       0.025475      -0.004963       0.004139      -0.001279       0.001652      -0.016174      -0.007074      -0.001787       0.008862              1.739010       1.700748      -0.124987      -0.277428       1.489448       0.015864       2.026835           0.000136
           71              H       3.463437      17.642881       2.919249       0.107294       1.213429 0.85858295E+01  0.85473920E+02                                 1.860355                            1.698689      -0.953837       2.426664                    0.998583       3.476433       9.682544       0.488178       1.260308      -0.714288       0.044215       0.013362       0.016519       0.049055       0.005338       0.012159      -0.003077       0.018130       0.026521      -0.016801      -0.002318       0.019119              1.963443       2.569901       0.467757       0.153767       1.773426       0.048333       1.547000          -0.000013
           72              H       9.003047      16.190157       4.293783       0.122244       1.202572 0.89630555E+01  0.89134574E+02                                 1.771456                            1.680156      -0.905564       2.452295                    0.998800       3.301238       8.841903       0.521485       1.181067      -0.734605       0.013817      -0.009187       0.030342       0.034582       0.010928       0.006112      -0.007357       0.012879       0.019420      -0.019368       0.008111       0.011256              1.792379       1.686374      -0.060138       0.282753       1.618574      -0.290864       2.072189          -0.000006
           73              H       5.991328      16.100069       1.623260       0.136192       1.020324 0.73797936E+01  0.71705631E+02                                 1.732767                            1.634521      -1.153590       2.348055                    0.996017       3.563408      10.249358       0.464333       1.357588      -0.691685      -0.030687      -0.010157      -0.010484       0.033982       0.005811       0.001387      -0.005513       0.004213      -0.008129      -0.009283       0.001264       0.008019              1.783398       2.151659       0.295177       0.173233       1.556007      -0.087073       1.642527          -0.000028
           74              H       7.171511      17.650392       0.431997       0.081161       1.006344 0.69940959E+01  0.67476739E+02                                 1.753731                            1.613209      -1.223813       2.291373                    0.993642       3.858381      11.288815       0.454991       1.395342      -0.682635      -0.022878       0.018606      -0.032666       0.044007       0.003504       0.007197      -0.012795       0.009677       0.003841      -0.017724       0.004762       0.012962              1.849775       1.646986      -0.114609       0.382041       1.594890      -0.361031       2.307448           0.000004
           75              H       7.044804      14.718665       4.765052       0.105787       1.222104 0.93719021E+01  0.94772073E+02                                 1.821186                            1.736210      -1.006395       2.394023                    0.997476       3.523025       9.689905       0.502164       1.206168      -0.726692       0.007460      -0.010648       0.027109       0.030066       0.008780       0.003947      -0.006175       0.004426       0.017192      -0.014548       0.006016       0.008532              1.852703       1.785737       0.071715       0.173121       1.716882      -0.375928       2.055492          -0.000055
           76              H       5.116072      14.673622       2.906158       0.109700       1.122919 0.84658086E+01  0.84108893E+02                                 1.773279                            1.689374      -0.978616       2.414875                    0.997606       3.526156       9.859235       0.487661       1.264196      -0.712670      -0.008812       0.012038      -0.031977       0.035286       0.005596       0.004368      -0.004111       0.001808       0.014982      -0.010470       0.003086       0.007384              1.828958       1.753294       0.085507       0.138921       1.706418      -0.420275       2.027160          -0.000022
           77              H       6.062990      13.277203       6.087223       0.121735       1.157094 0.83962569E+01  0.82231993E+02                                 1.733396                            1.630329      -0.860798       2.475961                    0.999106       3.255993       8.684195       0.526811       1.187124      -0.732893       0.031267       0.011747       0.014630       0.036465       0.009440       0.011323      -0.007780       0.007125       0.014375      -0.019520       0.005071       0.014449              1.758766       2.069404       0.390571       0.133509       1.670995      -0.055403       1.535897           0.000007
           78              H       4.896881      11.621774       7.213033       0.113586       1.157312 0.83887480E+01  0.82541374E+02                                 1.773632                            1.659753      -0.813611       2.496430                    0.999426       3.287496       8.929658       0.505488       1.231462      -0.722675       0.011742      -0.010151       0.030825       0.034512       0.008928       0.008755      -0.005342       0.007707       0.010471      -0.016056       0.004088       0.011968              1.825176       1.563716       0.037019       0.152706       1.755626      -0.475373       2.156187          -0.000282
           79              H       8.769820      11.610515       4.424691       0.114402       1.205266 0.89215142E+01  0.88526100E+02                                 1.770508                            1.672918      -0.852703       2.475157                    0.999227       3.282486       8.752125       0.524724       1.176365      -0.736105      -0.034411      -0.007726      -0.012028       0.037262       0.009067       0.008753      -0.010397       0.012225       0.004741      -0.020009       0.007577       0.012432              1.783801       2.160056       0.260673       0.204478       1.644866      -0.080349       1.546480          -0.000037
           80              H       3.274440      13.172099       3.167974       0.127076       1.148359 0.82540133E+01  0.80591697E+02                                 1.740272                            1.629570      -0.833102       2.495991                    0.999511       3.194927       8.541960       0.519959       1.206458      -0.729057      -0.012502       0.007826      -0.035410       0.038359       0.010126       0.007640      -0.007531       0.011103       0.026570      -0.019771       0.006133       0.013638              1.794150       1.589787      -0.049602       0.228930       1.658274      -0.422934       2.134389           0.000006
           81              H       2.102281       9.838717       5.995588       0.111878       1.184036 0.91553700E+01  0.91923159E+02                                 1.775688                            1.710079      -1.115986       2.350540                    0.996766       3.460430       9.443531       0.509295       1.197810      -0.728906      -0.023885      -0.021718      -0.017836       0.036882       0.003952       0.007615       0.003043       0.001068       0.018951      -0.008104      -0.003937       0.012040              1.805187       1.783857       0.332196       0.181198       1.902450      -0.057443       1.729254          -0.000029
           82              H       3.628238      10.131512       8.234115       0.116227       1.459612 0.12275421E+02  0.13496611E+03                                 2.189355                            2.098383      -1.345160       2.240000                    0.993184       3.990339      12.065801       0.414146       1.345131      -0.695790       0.019330       0.015596       0.007275       0.025880       0.012059      -0.008256       0.000957      -0.004763      -0.011625      -0.015023      -0.000373       0.015396              2.221584       2.239290       0.412747       0.222827       2.188087      -0.102740       2.237373          -0.005215
           83              H       8.429942      16.490450      15.944598       0.093387       1.053944 0.74526313E+01  0.72388480E+02                                 1.751758                            1.626619      -0.983445       2.408599                    0.997353       3.629423      10.342450       0.473645       1.331353      -0.697016       0.038248       0.011928       0.015207       0.042853       0.004007       0.009583      -0.008718       0.003548      -0.030668      -0.018693       0.007514       0.011179              1.801896       2.310774       0.290665       0.399660       1.576877       0.077217       1.518037           0.000064
           84              H       7.041363      17.920651      14.805698       0.100909       1.006896 0.75050208E+01  0.73752172E+02                                 1.750202                            1.671283      -1.307089       2.247685                    0.992964       3.952479      11.701487       0.446584       1.395660      -0.682053       0.008490       0.031350      -0.002843       0.032603       0.004355       0.007281      -0.005257      -0.002631      -0.037968      -0.016960       0.006081       0.010879              1.781445       1.621286       0.241482       0.070379       2.288018      -0.104716       1.435031           0.000050
           85              H       4.645508      14.940130      14.033341       0.105910       1.163291 0.88119029E+01  0.87342220E+02                                 1.734420                            1.667830      -0.815975       2.483254                    0.999399       3.343317       8.967497       0.522019       1.183764      -0.733491      -0.022768      -0.012696      -0.013152       0.029198       0.004111       0.011289      -0.002682      -0.009832      -0.022510      -0.016899       0.006509       0.010390              1.725392       1.951479       0.193130       0.329310       1.701311       0.033012       1.523387          -0.000031
           86              H       5.851130      13.607528      15.276967       0.080926       1.240340 0.84482948E+01  0.84216485E+02                                 1.905530                            1.691191      -1.216674       2.285054                    0.994746       3.799731      10.777242       0.483983       1.269544      -0.709170      -0.011717      -0.036574       0.003419       0.038557       0.002899       0.013798       0.001152      -0.008407      -0.015011      -0.017296       0.005158       0.012138              2.058796       1.575104       0.336953      -0.046400       3.137682      -0.347666       1.463603          -0.000273
           87              H       5.293573      18.521261      13.548981       0.111947       0.939288 0.69923713E+01  0.67367281E+02                                 1.669208                            1.610230      -1.188319       2.318461                    0.994746       3.717248      10.821813       0.457192       1.390538      -0.684123       0.006136       0.030802      -0.003630       0.031617      -0.001290       0.008263      -0.004654      -0.008191      -0.019271      -0.012841       0.002465       0.010377              1.694255       1.688814       0.200853       0.103883       1.991678      -0.132842       1.402274           0.000013
           88              H      10.106736      16.719435      12.986077       0.105416       1.184864 0.92001113E+01  0.92708994E+02                                 1.791212                            1.725364      -1.047670       2.377398                    0.996819       3.524563       9.712494       0.500931       1.213388      -0.724799      -0.007308      -0.030159       0.004214       0.031317       0.001526       0.007585      -0.002520      -0.009272      -0.018648      -0.012242       0.004050       0.008192              1.804860       1.797413       0.148242       0.128021       2.132718      -0.169471       1.484450           0.000002
           89              H       0.877139       1.411418      12.213719       0.110406       0.930678 0.66366073E+01  0.62918373E+02                                 1.639717                            1.556375      -0.986500       2.411671                    0.997140       3.597090      10.285129       0.472021       1.368716      -0.688930       0.031101       0.013314       0.007196       0.034588       0.003427       0.005537      -0.008760       0.000430      -0.032279      -0.016519       0.007098       0.009421              1.680742       2.156318       0.182928       0.246396       1.494630      -0.005906       1.391279           0.000035
           90              H       6.160101       2.811589      11.166455       0.121146       0.897900 0.63688351E+01  0.59991763E+02                                 1.624230                            1.542942      -1.092485       2.370533                    0.996050       3.603426      10.400041       0.463878       1.401750      -0.682204       0.012898       0.034719      -0.006934       0.037681       0.003051       0.006315      -0.007839      -0.003640      -0.037522      -0.017377       0.006492       0.010885              1.657083       1.523676       0.138778       0.021642       2.058399      -0.215618       1.389172           0.000113
           91              H       6.705646      18.671416      10.878457       0.124929       1.155612 0.84987657E+01  0.83759678E+02                                 1.755116                            1.659371      -0.840765       2.487773                    0.999349       3.283929       8.879657       0.511522       1.214962      -0.726302      -0.034205      -0.012444      -0.009187       0.037540       0.002883       0.010906      -0.003389      -0.000345      -0.039644      -0.018783       0.007124       0.011659              1.781256       2.273592       0.226330       0.207235       1.568757       0.006837       1.501419           0.000005
           92              H       8.275844      17.214939      11.807904       0.106624       1.208801 0.91325345E+01  0.91246504E+02                                 1.774938                            1.693395      -0.917342       2.437000                    0.998616       3.365291       9.034668       0.520625       1.177487      -0.735160      -0.010946      -0.036099      -0.001625       0.037757       0.003576       0.010508       0.000107      -0.008196      -0.046141      -0.020109       0.006292       0.013817              1.784519       1.632619       0.162274       0.038613       2.249010      -0.121317       1.471927           0.000005
           93              H       2.847461       2.079598       9.962101       0.111360       1.211975 0.96364654E+01  0.98454633E+02                                 1.834361                            1.781039      -1.147584       2.334693                    0.996347       3.568424       9.973037       0.485654       1.234413      -0.720102      -0.028427      -0.010911      -0.017617       0.035178       0.005870       0.004279       0.005515      -0.007151      -0.009241      -0.006881      -0.004779       0.011661              1.852211       2.148952       0.149253       0.289250       1.728922      -0.004082       1.678760          -0.000082
           94              H       4.492056       4.177974      10.538097       0.132485       0.842347 0.61839579E+01  0.58369872E+02                                 1.611481                            1.562073      -1.375003       2.242108                    0.992478       3.785514      11.278363       0.438547       1.479678      -0.666731       0.029974       0.008871       0.009882       0.032784      -0.000712       0.005005      -0.000844       0.003549      -0.025138      -0.009981       0.002278       0.007703              1.645568       1.903124       0.210362       0.197397       1.554885       0.033464       1.478695           0.000627
           95              H       5.109990       7.500095       7.186851       0.082184       1.329702 0.10119439E+02  0.10596955E+03                                 2.038038                            1.890152      -1.225751       2.285914                    0.993770       3.924065      11.562938       0.441787       1.323939      -0.698869       0.010445       0.044924      -0.010602       0.047325       0.002595       0.005440      -0.010039      -0.014361      -0.044476      -0.019709       0.001971       0.017739              2.108255       1.821570       0.272558       0.063140       2.918536       0.077861       1.584658          -0.002376
           96              H       3.229502       6.790627       6.074133       0.133160       1.085981 0.81166071E+01  0.79957666E+02                                 1.745004                            1.668677      -1.087480       2.374755                    0.996979       3.446387       9.659498       0.483303       1.286474      -0.708119      -0.025192       0.022281      -0.012537       0.035892      -0.000090       0.011634      -0.005854      -0.007330      -0.014761      -0.015752       0.003989       0.011763              1.766162       1.872553      -0.301964       0.240177       1.882857      -0.098743       1.543077           0.000024
           97              H       4.415690       3.066852       6.820308       0.125831       1.060479 0.81832452E+01  0.80090007E+02                                 1.673504                            1.642934      -0.834321       2.493920                    0.999370       3.264446       8.868097       0.505950       1.236932      -0.721258      -0.006232      -0.034925      -0.001978       0.035531       0.002017       0.011142      -0.001963      -0.014375      -0.040739      -0.020148       0.005884       0.014264              1.662611       1.483326       0.071401       0.056680       1.931381       0.138423       1.573127          -0.000095
           98              H       6.183589       3.866411       8.024662       0.107338       1.136660 0.81947877E+01  0.81093576E+02                                 1.819941                            1.689364      -0.958397       2.429599                    0.998168       3.510251       9.929403       0.473933       1.305991      -0.703961       0.030475      -0.035656       0.016591       0.049753      -0.007035       0.006877      -0.001294      -0.024809      -0.027982      -0.015911      -0.003345       0.019256              1.899497       2.167039      -0.359897       0.433874       1.665206      -0.260280       1.866244           0.000137
           99              H       2.519794       3.303343       5.327957       0.112384       1.114227 0.87700791E+01  0.88023250E+02                                 1.766673                            1.721658      -1.207822       2.305865                    0.994758       3.625069      10.232564       0.481494       1.267422      -0.711254      -0.003876      -0.031482      -0.009680       0.033164      -0.002706       0.007815       0.001262      -0.014947      -0.026376      -0.014511       0.002166       0.012345              1.800090       1.803868       0.040453       0.127540       1.942387       0.335114       1.654016          -0.000027
          100              H       1.433453       5.769593       5.197049       0.118449       1.070267 0.81932061E+01  0.80783314E+02                                 1.726572                            1.672519      -0.923425       2.448576                    0.998281       3.423642       9.554042       0.485198       1.280322      -0.710009       0.002971       0.033541       0.008245       0.034667      -0.000394       0.006215       0.001277      -0.009959      -0.020356      -0.011007       0.002526       0.008481              1.749487       1.681699       0.066563       0.128354       2.064129       0.244137       1.502632           0.000018
          101              H       6.097849       5.837163       3.835605       0.111227       1.127743 0.84658720E+01  0.82685650E+02                                 1.670166                            1.611584      -0.825267       2.483859                    0.999322       3.236587       8.485899       0.545107       1.150445      -0.742235       0.000320       0.035413       0.004136       0.035655      -0.001411       0.012466       0.000178      -0.012084      -0.033714      -0.019447       0.007480       0.011966              1.671386       1.488187       0.062795       0.053066       2.097876       0.093911       1.428094           0.000010
          102              H       4.333972       4.831145       2.644342       0.123775       1.061089 0.77804305E+01  0.74542135E+02                                 1.616455                            1.556132      -0.796068       2.507775                    0.999704       3.134580       8.189268       0.547756       1.167133      -0.738195      -0.023188       0.022941      -0.024527       0.040811      -0.002350       0.014045      -0.004663      -0.014008      -0.021877      -0.019640       0.004903       0.014737              1.631404       1.785653      -0.151346       0.320187       1.497651      -0.115673       1.610909          -0.000012
          103              H       5.676975       1.268782       3.927241       0.105520       1.101606 0.81846051E+01  0.80403278E+02                                 1.724806                            1.643535      -1.011592       2.392253                    0.997630       3.493819       9.624460       0.503777       1.237632      -0.718495       0.000431      -0.030736      -0.001021       0.030756      -0.000600       0.010462      -0.004212      -0.000779      -0.024022      -0.014750       0.003824       0.010926              1.746510       1.531331       0.120595       0.076560       2.278105       0.163054       1.430093          -0.000002
          104              H       0.755239       2.278555       4.922142       0.110306       1.082931 0.80451019E+01  0.77855887E+02                                 1.645938                            1.585562      -0.791578       2.498121                    0.999591       3.248110       8.575530       0.540107       1.171834      -0.736215       0.023303      -0.023767       0.018275       0.037972      -0.002626       0.012412      -0.006202      -0.013598      -0.022121      -0.018177       0.002876       0.015301              1.674548       1.953529      -0.119559       0.328312       1.491515      -0.034287       1.578601          -0.000017
          105              H       3.670496       1.193707       2.801432       0.107893       1.162494 0.93202305E+01  0.95580441E+02                                 1.858483                            1.806862      -1.309513       2.255800                    0.993747       3.821593      11.131298       0.454683       1.313575      -0.700485      -0.005299      -0.033358       0.004843       0.034122      -0.001945       0.004081      -0.006753      -0.011539      -0.002439      -0.008082      -0.003089       0.011171              1.884099       1.774079       0.065490       0.150708       2.298064       0.118539       1.580155           0.000002
          106              H       2.560707       3.524821       1.937439       0.133539       1.186932 0.95326838E+01  0.97631525E+02                                 1.859084                            1.814520      -1.099655       2.374316                    0.996571       3.492319       9.937665       0.461734       1.295208      -0.707852      -0.002406       0.031529       0.000516       0.031625      -0.000155       0.004436      -0.001205      -0.015181      -0.031110      -0.012392      -0.000457       0.012848              1.857647       1.734320      -0.037744       0.089629       2.166922       0.110080       1.671698          -0.000005
          107              H       7.634084       9.902483      53.777020       0.071325       1.614398 0.12234096E+02  0.13469352E+03                                 2.336998                            2.087548      -1.444173       2.171944                    0.991257       4.273157      13.022674       0.416485       1.335772      -0.695478      -0.007045      -0.010175       0.037315       0.039314       0.011748       0.007057      -0.004304      -0.013402       0.022078      -0.019726       0.009693       0.010033              2.479339       1.920303       0.033832      -0.187626       1.812316       0.159340       3.705399           0.006540
          108              H       6.359434       9.117939      52.179942       0.114967       1.330654 0.10346549E+02  0.10862759E+03                                 2.032605                            1.910027      -1.070396       2.369902                    0.996650       3.717498      10.862496       0.441211       1.322254      -0.701171      -0.026841      -0.008525       0.000680       0.028171       0.007874       0.005207       0.000820       0.010089       0.001074      -0.009884      -0.001544       0.011428              2.080703       2.613174       0.446438       0.001352       1.817259       0.139205       1.811677           0.004222
          109              H       9.175515      10.082670      49.574872       0.114855       0.949990 0.69684942E+01  0.66856047E+02                                 1.657431                            1.591266      -1.054612       2.376659                    0.996777       3.649694      10.487756       0.468518       1.362630      -0.689901       0.011624       0.000676      -0.031444       0.033531       0.010261      -0.002138       0.004646       0.010136       0.020465      -0.015985       0.007370       0.008615              1.658917       1.591168       0.046055      -0.244090       1.387391       0.061461       1.998192           0.000124
          110              H      10.350309      11.148749      51.224313       0.105857       1.034492 0.72672925E+01  0.70309060E+02                                 1.747540                            1.618418      -1.037163       2.388030                    0.997536       3.614319      10.357643       0.468411       1.351575      -0.692776       0.037669       0.024606      -0.013862       0.047080       0.007776      -0.008947      -0.001199       0.013438       0.023332      -0.014535      -0.001336       0.015871              1.833268       2.320355       0.529926      -0.059531       1.710415       0.037146       1.469035           0.000220
          111              H       7.362040       8.648717      48.776333       0.112612       0.933265 0.69738155E+01  0.66804718E+02                                 1.633944                            1.587187      -0.973709       2.417455                    0.997552       3.581172      10.225290       0.472011       1.354618      -0.692110       0.009981      -0.003647      -0.031536       0.033278       0.008240      -0.002047       0.003534       0.005398       0.019391      -0.012762       0.005355       0.007406              1.646940       1.637234       0.058210      -0.138521       1.462486       0.143328       1.841099          -0.000109
          112              H       5.352183       8.171982      50.556682       0.101687       1.131713 0.88297974E+01  0.88863094E+02                                 1.797077                            1.737422      -1.054415       2.372335                    0.996913       3.629669      10.293447       0.474727       1.282009      -0.708504      -0.011774       0.005384       0.030734       0.033350       0.007740      -0.003725       0.002730       0.006731       0.017211      -0.012352       0.004493       0.007859              1.820357       1.800337       0.106702      -0.082365       1.652237       0.276591       2.008495           0.000721
          113              H      10.089619       7.019565      49.915233       0.115762       1.160084 0.87440894E+01  0.87343603E+02                                 1.801543                            1.715984      -0.879948       2.463114                    0.998928       3.416371       9.494266       0.485564       1.262825      -0.714784      -0.016780       0.004393       0.031304       0.035788       0.008578      -0.005503       0.005601       0.015618       0.025573      -0.017927       0.005852       0.012075              1.810589       1.755951      -0.076128      -0.261389       1.652120       0.279811       2.023694           0.000141
          114              H       8.918844       5.713242      48.422881       0.107883       1.113293 0.80987028E+01  0.80580179E+02                                 1.820978                            1.695310      -1.487479       2.159636                    0.993926       3.934810      11.470852       0.462572       1.330805      -0.694802      -0.026648      -0.007386       0.004782       0.028063      -0.004671       0.002836       0.015884       0.013856       0.016464      -0.020883       0.005374       0.015509              1.910142       2.467347       0.472798      -0.148931       1.726374      -0.009613       1.536706          -0.000084
          115              H       5.242316       5.908442      45.830902       0.109766       0.936771 0.67240428E+01  0.64418178E+02                                 1.686472                            1.596281      -1.279811       2.271681                    0.993487       3.821285      11.244770       0.449892       1.421084      -0.677599       0.017683      -0.013862      -0.027632       0.035614       0.005705      -0.006259       0.009983       0.013335       0.001897      -0.016817       0.006398       0.010418              1.723824       1.649653      -0.040940      -0.316966       1.441727       0.233022       2.080091          -0.000053
          116              H       6.399688       7.304857      47.270890       0.112944       0.932359 0.66885074E+01  0.63494585E+02                                 1.639220                            1.561125      -0.977682       2.417116                    0.997463       3.572675      10.201386       0.472195       1.366398      -0.689650       0.030968       0.010607      -0.007950       0.033685       0.007748      -0.003516       0.006765       0.010523       0.002601      -0.013770       0.004837       0.008933              1.687542       2.093691       0.306378      -0.123912       1.514635       0.022736       1.454300           0.000180
          117              H       3.236502       4.808578      45.123999       0.108883       0.875602 0.64447496E+01  0.61157124E+02                                 1.621501                            1.569025      -1.252323       2.289020                    0.993937       3.778640      11.105565       0.450589       1.432467      -0.675519       0.011844      -0.009021      -0.033724       0.036864      -0.000591      -0.003856       0.001552       0.007908       0.011647      -0.006136      -0.000973       0.007109              1.650696       1.634689       0.068700      -0.250706       1.387324       0.093021       1.930074           0.000243
          118              H       8.011445       4.313074      46.995983       0.135824       0.966199 0.72673860E+01  0.70985088E+02                                 1.716380                            1.653934      -1.567770       2.143892                    0.992152       3.872594      11.504391       0.444250       1.411527      -0.678784      -0.004899       0.000924       0.025069       0.025560       0.005017       0.004219       0.001301       0.001600      -0.015648      -0.007008      -0.001870       0.008878              1.739356       1.701082       0.124997      -0.277642       1.489639      -0.015913       2.027347           0.000145
          119              H       8.489393      10.510618      35.646257       0.108219       1.215675 0.86069719E+01  0.85773463E+02                                 1.866200                            1.703484      -0.969270       2.420765                    0.998386       3.479552       9.709706       0.486123       1.264321      -0.713418       0.043453      -0.013214       0.017217       0.048572      -0.005368       0.011785       0.003290       0.018131       0.025674      -0.016741      -0.001897       0.018638              1.969950       2.579684      -0.470397       0.154584       1.778884      -0.048552       1.551282          -0.000015
          120              H       7.327307      11.963339      37.020791       0.122037       1.204140 0.89775746E+01  0.89310828E+02                                 1.772413                            1.681071      -0.899394       2.454867                    0.998891       3.304018       8.849547       0.521575       1.180441      -0.734737       0.013344       0.009002       0.030589       0.034566      -0.010775       0.006513       0.007469       0.013045       0.019218      -0.019460       0.007825       0.011635              1.793319       1.687253       0.060127       0.282846       1.619423       0.291076       2.073282          -0.000012
          121              H       4.315588      12.053433      34.350268       0.135653       1.019275 0.73680300E+01  0.71542246E+02                                 1.729547                            1.631616      -1.137444       2.354354                    0.996313       3.559832      10.225970       0.465564       1.354927      -0.692223      -0.031128       0.010105      -0.010292       0.034308      -0.005910       0.001699       0.005347       0.003963      -0.007848      -0.009299       0.001392       0.007908              1.780046       2.147264      -0.294315       0.172719       1.553310       0.086795       1.639564          -0.000028
          122              H       5.495767      10.503113      33.159005       0.081691       1.003302 0.69649660E+01  0.67068393E+02                                 1.744340                            1.605438      -1.193836       2.303830                    0.994130       3.838177      11.187843       0.458361       1.387713      -0.684155      -0.022588      -0.018480      -0.032949       0.044016      -0.003358       0.007053       0.012683       0.010026       0.003752      -0.017581       0.004746       0.012835              1.839313       1.638421       0.113537       0.378505       1.586870       0.357593       2.292649           0.000004
          123              H       5.369068      13.434830      37.492060       0.105098       1.222346 0.93745001E+01  0.94800573E+02                                 1.821174                            1.736270      -1.003935       2.394838                    0.997476       3.523596       9.690140       0.502257       1.205917      -0.726763       0.007184       0.011009       0.027683       0.030646      -0.008834       0.004075       0.006073       0.003836       0.017369      -0.014547       0.005997       0.008551              1.852643       1.785903      -0.071747       0.173124       1.716805       0.375649       2.055221          -0.000058
          124              H      10.142036      13.479878      35.633166       0.110742       1.121514 0.84554201E+01  0.84008195E+02                                 1.774568                            1.690550      -0.993499       2.409283                    0.997446       3.524178       9.864701       0.486371       1.267512      -0.711963      -0.008398      -0.011864      -0.031652       0.034830      -0.005416       0.004342       0.004180       0.001512       0.014874      -0.010311       0.002937       0.007375              1.830301       1.754633      -0.085603       0.139116       1.707598       0.420676       2.028672          -0.000019
          125              H      11.088959      14.876290      38.814231       0.121651       1.150888 0.83372253E+01  0.81468323E+02                                 1.722775                            1.621055      -0.840624       2.484112                    0.999302       3.249944       8.643776       0.530315       1.181967      -0.734066       0.031429      -0.011622       0.014808       0.036635      -0.009501       0.011239       0.007898       0.007144       0.013661      -0.019561       0.005276       0.014285              1.747771       2.055152      -0.386451       0.132193       1.660845       0.054866       1.527316           0.000002
          126              H       9.922855      16.531717      39.940041       0.113930       1.149863 0.83194542E+01  0.81650129E+02                                 1.761742                            1.649483      -0.799398       2.502239                    0.999507       3.279271       8.881747       0.508876       1.226400      -0.723772       0.011356       0.010125       0.031101       0.034623      -0.008944       0.008949       0.005345       0.007345       0.010104      -0.016112       0.004063       0.012049              1.812581       1.554189      -0.036711       0.150970       1.743813       0.469952       2.139743          -0.000281
          127              H       7.094094      16.542981      37.151699       0.114086       1.203777 0.89069863E+01  0.88315972E+02                                 1.765768                            1.668937      -0.845011       2.477406                    0.999267       3.283424       8.741665       0.526765       1.172683      -0.736932      -0.034553       0.007629      -0.012292       0.037460      -0.009039       0.008785       0.010325       0.012118       0.004724      -0.019933       0.007502       0.012431              1.778871       2.153038      -0.259296       0.203342       1.640803       0.080146       1.542773          -0.000022
          128              H       8.300409      14.981400      35.894982       0.126446       1.154450 0.83058611E+01  0.81221735E+02                                 1.746067                            1.634371      -0.841638       2.491849                    0.999390       3.202142       8.566660       0.519363       1.206002      -0.729155      -0.012427      -0.007648      -0.035497       0.038379      -0.010193       0.008001       0.007792       0.010703       0.026444      -0.020013       0.006114       0.013899              1.800383       1.594478       0.050155       0.230608       1.663481       0.425664       2.143191           0.000017
          129              H       7.128260      18.314776      38.722596       0.112260       1.186442 0.91786997E+01  0.92223776E+02                                 1.778702                            1.712705      -1.120712       2.348243                    0.996761       3.463305       9.457368       0.508662       1.198437      -0.728749      -0.023750       0.021636      -0.018300       0.036974      -0.003976       0.007271      -0.002727       0.000840       0.019120      -0.008117      -0.003514       0.011631              1.808305       1.787033      -0.333324       0.181940       1.905709       0.057388       1.732172          -0.000023
          130              H       8.654216      18.021977      40.961123       0.115562       1.465835 0.12342526E+02  0.13591147E+03                                 2.197389                            2.105577      -1.353116       2.236598                    0.993011       3.997971      12.104659       0.412938       1.347005      -0.695432       0.019351      -0.015656       0.007827       0.026093      -0.012265      -0.008553      -0.000944      -0.004299      -0.012015      -0.015310      -0.000429       0.015738              2.229898       2.247644      -0.415081       0.224316       2.196119       0.103314       2.245931          -0.005228
          131              H       6.754201      11.663023      48.671606       0.093640       1.054913 0.74584772E+01  0.72408238E+02                                 1.747239                            1.622966      -0.959214       2.417644                    0.997647       3.624727      10.302601       0.476396       1.324341      -0.698430       0.038400      -0.011912       0.014934       0.042889      -0.004118       0.009640       0.008538       0.004049      -0.030774      -0.018665       0.007211       0.011455              1.797003       2.303286      -0.289117       0.397652       1.573246      -0.076706       1.514475           0.000063
          132              H       5.365618      10.232824      47.532706       0.101711       1.003419 0.74756736E+01  0.73426361E+02                                 1.749953                            1.671000      -1.312922       2.246203                    0.992967       3.949662      11.708133       0.445216       1.400664      -0.681123       0.008152      -0.030835      -0.002340       0.031980      -0.004304       0.007246       0.005341      -0.002582      -0.038369      -0.017062       0.006173       0.010889              1.781236       1.621009      -0.241440       0.070377       2.287891       0.104744       1.434809           0.000053
          133              H       9.671472      13.213346      46.760349       0.105920       1.162702 0.88086714E+01  0.87317081E+02                                 1.735399                            1.668816      -0.815547       2.483592                    0.999396       3.342239       8.969957       0.521170       1.185599      -0.733082      -0.023436       0.012755      -0.012653       0.029530      -0.003937       0.011384       0.002865      -0.010122      -0.021987      -0.016980       0.006765       0.010215              1.726350       1.952420      -0.193200       0.329402       1.702428      -0.032944       1.524201          -0.000039
          134              H      10.877098      14.545946      48.003975       0.080961       1.241325 0.84551258E+01  0.84310813E+02                                 1.907464                            1.692553      -1.216145       2.285358                    0.994779       3.801165      10.786832       0.483445       1.270562      -0.708951      -0.011223       0.036295       0.003035       0.038112      -0.003220       0.013674      -0.000950      -0.008734      -0.015444      -0.017331       0.005214       0.012117              2.061143       1.576391      -0.337686      -0.046545       3.142281       0.348384       1.464756          -0.000263
          135              H      10.319525       9.632217      46.275989       0.110834       0.941438 0.70136110E+01  0.67632372E+02                                 1.672634                            1.613371      -1.192860       2.316148                    0.994606       3.725164      10.854533       0.456389       1.391741      -0.683882       0.006133      -0.031123      -0.003414       0.031905       0.001353       0.008187       0.004494      -0.008476      -0.018954      -0.012710       0.002380       0.010330              1.697816       1.692310      -0.201417       0.104270       1.996256       0.133328       1.404882           0.000011
          136              H       8.430994      11.434044      45.713085       0.104625       1.183892 0.91857524E+01  0.92485633E+02                                 1.786324                            1.720858      -1.035625       2.381551                    0.996971       3.523336       9.690423       0.503199       1.208945      -0.725798      -0.007292       0.030466       0.004333       0.031625      -0.001480       0.007940       0.002675      -0.009441      -0.019278      -0.012724       0.004308       0.008416              1.799833       1.792270      -0.147877       0.127337       2.126519       0.168665       1.480711          -0.000003
          137              H       9.253965       7.973036      44.940727       0.111031       0.930981 0.66385064E+01  0.62935509E+02                                 1.639346                            1.555998      -0.981492       2.413516                    0.997151       3.596328      10.280014       0.472391       1.367663      -0.689121       0.030778      -0.013252       0.008119       0.034479      -0.003397       0.005283       0.009127       0.000492      -0.032524      -0.016704       0.007050       0.009655              1.680373       2.155786      -0.182873       0.246379       1.494310       0.005895       1.391023           0.000036
          138              H       7.835223       6.572868      43.893463       0.121504       0.896307 0.63532272E+01  0.59787532E+02                                 1.620114                            1.539362      -1.078968       2.376106                    0.996298       3.594933      10.358954       0.465341       1.398681      -0.682812       0.013012      -0.034872      -0.007037       0.037880      -0.003214       0.006165       0.007805      -0.003454      -0.037291      -0.017252       0.006414       0.010838              1.652775       1.520078      -0.138011       0.021620       2.052036       0.214633       1.386210           0.000112
          139              H       5.029898       9.482067      43.605465       0.124103       1.155787 0.84980548E+01  0.83720358E+02                                 1.752013                            1.656687      -0.830757       2.491020                    0.999433       3.286093       8.873209       0.513336       1.211135      -0.727141      -0.034753       0.012735      -0.008820       0.038049      -0.002840       0.011125       0.003592      -0.000246      -0.039814      -0.019032       0.007238       0.011794              1.778011       2.268721      -0.225584       0.206532       1.566185      -0.006798       1.499127          -0.000003
          140              H       6.600100      10.938543      44.534912       0.106079       1.211111 0.91524126E+01  0.91482333E+02                                 1.775900                            1.694160      -0.916156       2.436704                    0.998664       3.369191       9.042942       0.521075       1.175993      -0.735494      -0.010822       0.036012      -0.001308       0.037626      -0.003738       0.010514      -0.000118      -0.008381      -0.047024      -0.020353       0.006218       0.014135              1.785521       1.633256      -0.162628       0.038553       2.250802       0.121432       1.472505          -0.000005
          141              H       4.522585       7.304861      42.689109       0.111941       1.208209 0.95957220E+01  0.97907672E+02                                 1.828024                            1.775210      -1.137171       2.338829                    0.996421       3.563104       9.942604       0.487432       1.231553      -0.720718      -0.028830       0.010693      -0.017332       0.035297      -0.005797       0.004313      -0.005385      -0.007324      -0.009659      -0.007000      -0.004602       0.011602              1.845696       2.140684      -0.148446       0.287510       1.723086       0.004032       1.673319          -0.000086
          142              H       6.167174       5.206484      43.265105       0.132110       0.841828 0.61761061E+01  0.58245137E+02                                 1.607370                            1.558404      -1.356449       2.250060                    0.992776       3.774851      11.221491       0.440438       1.474607      -0.667672       0.029781      -0.009036       0.010516       0.032851       0.000630       0.005066       0.001030       0.003939      -0.025503      -0.010127       0.002186       0.007941              1.641244       1.897326      -0.209126       0.196273       1.551066      -0.033158       1.475340           0.000625
          143              H       6.785097       1.884369      39.913859       0.081881       1.329921 0.10118742E+02  0.10594546E+03                                 2.037007                            1.889101      -1.222091       2.287264                    0.993839       3.923303      11.554443       0.442318       1.322560      -0.699150       0.009770      -0.044658      -0.010238       0.046846      -0.002894       0.005408       0.010032      -0.014928      -0.045074      -0.019889       0.001783       0.018106              2.107195       1.820397      -0.272387       0.063021       2.917400      -0.077779       1.583788          -0.002363
          144              H       4.904612       2.593840      38.801141       0.133209       1.083634 0.80929551E+01  0.79640932E+02                                 1.739894                            1.664195      -1.076753       2.378759                    0.997097       3.442093       9.632281       0.485003       1.283313      -0.708782      -0.025056      -0.022257      -0.012963       0.035933      -0.000000       0.011321       0.005972      -0.007566      -0.014567      -0.015534       0.003916       0.011618              1.760890       1.866779       0.300134       0.238922       1.876863       0.098049       1.539029           0.000027
          145              H       6.090811       6.317614      39.547316       0.124222       1.057933 0.81474571E+01  0.79565430E+02                                 1.661896                            1.632010      -0.805571       2.502911                    0.999566       3.262499       8.821572       0.511622       1.225900      -0.723665      -0.006302       0.036112      -0.002220       0.036725      -0.001996       0.010756       0.001915      -0.013970      -0.040343      -0.019680       0.005683       0.013997              1.651063       1.473959      -0.070661       0.056035       1.916534      -0.136766       1.562697          -0.000099
          146              H       7.858707       5.518052      40.751670       0.108279       1.140337 0.82301639E+01  0.81584884E+02                                 1.829209                            1.697101      -0.975027       2.423998                    0.997928       3.517001       9.978469       0.470833       1.312315      -0.702651       0.030011       0.035265       0.016806       0.049262       0.006814       0.007128       0.000977      -0.024587      -0.028492      -0.016169      -0.002912       0.019080              1.909643       2.179443       0.363201       0.437819       1.673510       0.262639       1.875976           0.000136
          147              H       4.194914       6.081125      38.054965       0.111852       1.113095 0.87562790E+01  0.87832311E+02                                 1.764119                            1.719206      -1.195543       2.310964                    0.994911       3.621495      10.212649       0.482396       1.265807      -0.711626      -0.004055       0.031941      -0.009642       0.033610       0.002827       0.007666      -0.001286      -0.014657      -0.026166      -0.014308       0.002091       0.012217              1.797431       1.801041      -0.040302       0.127116       1.939664      -0.334310       1.651588          -0.000028
          148              H       3.108566       3.614876      37.924057       0.118614       1.070171 0.81947033E+01  0.80827710E+02                                 1.729173                            1.674875      -0.930349       2.446083                    0.998182       3.423640       9.565814       0.483745       1.283698      -0.709315       0.003388      -0.033556       0.008004       0.034663       0.000302       0.005897      -0.001371      -0.009470      -0.019715      -0.010532       0.002375       0.008157              1.752170       1.684053      -0.066774       0.128683       2.067777      -0.244819       1.504680           0.000022
          149              H       7.772962       3.547308      36.562613       0.110698       1.135548 0.85404488E+01  0.83617290E+02                                 1.679938                            1.620354      -0.841965       2.476513                    0.999181       3.245369       8.525996       0.542651       1.152843      -0.741670       0.000260      -0.035210       0.004036       0.035442       0.001290       0.012518      -0.000074      -0.012366      -0.034256      -0.019627       0.007472       0.012155              1.681258       1.495787      -0.063524       0.053548       2.112723      -0.094932       1.435264           0.000025
          150              H       6.009087       4.553330      35.371350       0.125115       1.060326 0.77786575E+01  0.74558055E+02                                 1.619721                            1.559266      -0.813975       2.502107                    0.999600       3.131526       8.196429       0.545191       1.172107      -0.737043      -0.022765      -0.022676      -0.023835       0.040007       0.002230       0.014339       0.004807      -0.014285      -0.021657      -0.019985       0.005071       0.014914              1.634695       1.789348       0.151589       0.321018       1.500543       0.115850       1.614195           0.000002
          151              H       7.352101       8.115689      36.654249       0.107090       1.093845 0.81154982E+01  0.79574906E+02                                 1.718909                            1.638390      -1.007682       2.395339                    0.997629       3.481463       9.589038       0.503610       1.240369      -0.717924       0.000520       0.030370      -0.001322       0.030403       0.000793       0.010215       0.004330      -0.000027      -0.023446      -0.014360       0.003322       0.011038              1.740439       1.526815      -0.119810       0.076189       2.268488      -0.162102       1.426015          -0.000005
          152              H       9.132062       7.105915      37.649150       0.111200       1.078623 0.80064838E+01  0.77410505E+02                                 1.644091                            1.583840      -0.794535       2.498213                    0.999592       3.239889       8.557627       0.539183       1.174930      -0.735525       0.022767       0.023528       0.018037       0.037379       0.002590       0.012088       0.006306      -0.013208      -0.022207      -0.017830       0.002682       0.015148              1.672650       1.950997       0.119368       0.327624       1.490088       0.034244       1.576865          -0.000021
          153              H       5.345623       8.190767      35.528440       0.107157       1.163959 0.93358597E+01  0.95793879E+02                                 1.861253                            1.809366      -1.311612       2.254833                    0.993644       3.825193      11.149836       0.453934       1.315012      -0.700198      -0.005009       0.033781       0.004860       0.034494       0.002064       0.003912       0.006619      -0.011156      -0.002784      -0.007758      -0.003191       0.010949              1.886989       1.776596      -0.065742       0.151065       2.302223      -0.118820       1.582148           0.000001
          154              H       4.235826       5.859654      34.664447       0.133970       1.182670 0.94858676E+01  0.97000826E+02                                 1.851558                            1.807527      -1.087775       2.379147                    0.996709       3.487096       9.904495       0.463750       1.291587      -0.708579      -0.002224      -0.031367       0.000756       0.031454       0.000168       0.004449       0.001406      -0.015589      -0.031005      -0.012425      -0.000634       0.013059              1.850113       1.727738       0.037438       0.089027       2.157092      -0.109310       1.665510          -0.000001
          155              H       7.634480       8.866476      11.676996       0.073782       1.623243 0.12316759E+02  0.13589954E+03                                 2.349704                            2.097614      -1.466979       2.162487                    0.991066       4.286184      13.097846       0.414380       1.339633      -0.694631      -0.007142       0.010083      -0.036205       0.038255      -0.011616      -0.007550      -0.004551      -0.013111       0.021495      -0.019802       0.009715       0.010087              2.493646       1.929698      -0.034224       0.188806       1.820828       0.161130       3.730412          -0.006575
          156              H       6.359802       9.651020      13.274074       0.116074       1.330365 0.10349990E+02  0.10873426E+03                                 2.037641                            1.914564      -1.088751       2.363455                    0.996401       3.717758      10.886882       0.438984       1.328101      -0.700002      -0.026491       0.008306      -0.000752       0.027773      -0.008015      -0.005229       0.000708       0.009557       0.001065      -0.009937      -0.001431       0.011368              2.086006       2.620194      -0.448011      -0.001702       1.821639       0.139971       1.816186          -0.004220
          157              H       2.474131       8.686289      15.879144       0.113575       0.950710 0.69734133E+01  0.66898651E+02                                 1.656728                            1.590652      -1.048229       2.379147                    0.996804       3.648789      10.476408       0.469243       1.360619      -0.690325       0.011959      -0.000893       0.031841       0.034024      -0.010202       0.001978       0.004500       0.009969       0.020656      -0.015839       0.007230       0.008610              1.658212       1.590577      -0.046051       0.243786       1.386921       0.061422       1.997139          -0.000122
          158              H       3.648953       7.620210      14.229703       0.106074       1.033722 0.72628831E+01  0.70286360E+02                                 1.749953                            1.620411      -1.055267       2.380996                    0.997325       3.617964      10.384331       0.466844       1.355729      -0.691943       0.037773      -0.024532       0.014018       0.047171      -0.007738       0.008777      -0.001019       0.012866       0.022812      -0.014291      -0.001193       0.015484              1.835975       2.324294      -0.531236       0.059739       1.712763       0.037170       1.470867          -0.000202
          159              H       7.362345      10.120242      16.677683       0.113132       0.932225 0.69667905E+01  0.66744195E+02                                 1.635212                            1.588373      -0.980665       2.414945                    0.997374       3.582631      10.241792       0.470784       1.358012      -0.691433       0.009499       0.003510       0.031396       0.032989      -0.008298       0.002210       0.003558       0.005338       0.019813      -0.012913       0.005372       0.007541              1.648228       1.638464      -0.058283       0.138720       1.463496       0.143483       1.842726           0.000112
          160              H       5.352523      10.596977      14.897334       0.102452       1.125270 0.87662991E+01  0.88060471E+02                                 1.790169                            1.731145      -1.050997       2.374623                    0.996956       3.618064      10.249296       0.475619       1.281982      -0.708545      -0.011676      -0.005350      -0.030697       0.033276      -0.007690       0.003572       0.002654       0.006970       0.016603      -0.012196       0.004521       0.007676              1.813309       1.793493      -0.106122       0.081443       1.646459       0.274848       1.999977          -0.000720
          161              H       3.388250      11.749394      15.538783       0.114147       1.161848 0.87535557E+01  0.87395188E+02                                 1.796762                            1.711615      -0.861567       2.469001                    0.999092       3.419379       9.476670       0.488815       1.255044      -0.716435      -0.016965      -0.004802      -0.031859       0.036413      -0.008498       0.005561       0.005654       0.015806       0.026217      -0.018046       0.005767       0.012279              1.805712       1.751186       0.075914       0.260474       1.647765       0.278643       2.018184          -0.000142
          162              H       8.919151      13.055717      17.031135       0.107312       1.115188 0.81128044E+01  0.80716104E+02                                 1.819208                            1.693822      -1.471863       2.165280                    0.994245       3.932757      11.446250       0.464217       1.326159      -0.695749      -0.026817       0.007954      -0.004666       0.028359       0.004882      -0.002728       0.015848       0.014540       0.016920      -0.021137       0.005663       0.015474              1.908165       2.464343      -0.471956       0.148644       1.724745      -0.009545       1.535407           0.000089
          163              H       5.242574      12.860517      19.623114       0.110788       0.932560 0.66837342E+01  0.63899392E+02                                 1.677786                            1.588758      -1.257524       2.281675                    0.993845       3.801285      11.153538       0.452377       1.416210      -0.678568       0.017820       0.013616       0.027193       0.035248      -0.005617       0.006123       0.010094       0.013299       0.002728      -0.016818       0.006500       0.010318              1.714675       1.641309       0.040435       0.313874       1.435209       0.230863       2.067508           0.000055
          164              H       6.399969      11.464102      18.183126       0.113674       0.930445 0.66706411E+01  0.63275676E+02                                 1.636303                            1.558524      -0.972892       2.419489                    0.997550       3.566495      10.176112       0.472875       1.365497      -0.689840       0.030949      -0.010185       0.008687       0.033720      -0.007942       0.003333       0.006886       0.010099       0.003205      -0.013857       0.004948       0.008909              1.684441       2.089262      -0.305410       0.123516       1.512093       0.022688       1.451967          -0.000179
          165              H       9.938450      13.960381      20.330017       0.110441       0.874094 0.64305502E+01  0.60987075E+02                                 1.619381                            1.567044      -1.249876       2.290408                    0.993989       3.773517      11.086311       0.450994       1.432009      -0.675592       0.012180       0.008924       0.033600       0.036837       0.000795       0.003765       0.001504       0.008040       0.011038      -0.006098      -0.000887       0.006985              1.648514       1.632521      -0.068515       0.250197       1.385707       0.092792       1.927315          -0.000238
          166              H       8.011730      14.455885      18.458033       0.135792       0.964186 0.72549057E+01  0.70900612E+02                                 1.721061                            1.658114      -1.573712       2.142673                    0.992109       3.881921      11.571286       0.441022       1.421111      -0.676988      -0.004929      -0.001207      -0.025302       0.025806      -0.005082      -0.004269       0.001272       0.001479      -0.016326      -0.007231      -0.001789       0.009020              1.744209       1.705681      -0.125584       0.279186       1.493128      -0.016038       2.033819          -0.000135
          167              H       8.489444       8.258341      29.807759       0.108163       1.211532 0.85724750E+01  0.85346057E+02                                 1.862453                            1.700496      -0.966641       2.422162                    0.998405       3.473665       9.689314       0.486354       1.264958      -0.713310       0.043447       0.013316      -0.016518       0.048351       0.005334      -0.012340       0.003127       0.017878       0.026531      -0.016787      -0.002455       0.019243              1.965726       2.573172       0.468640      -0.153971       1.775421      -0.048387       1.548584           0.000012
          168              H       7.327380       6.805620      28.433225       0.120926       1.204206 0.89765567E+01  0.89286163E+02                                 1.771480                            1.680200      -0.898728       2.454947                    0.998885       3.304676       8.846702       0.522142       1.179352      -0.735005       0.013363      -0.008963      -0.030873       0.034815       0.010806      -0.006619       0.007522       0.013203       0.018987      -0.019558       0.007805       0.011753              1.792367       1.686340      -0.060119      -0.282695       1.618573       0.290874       2.072188           0.000006
          169              H       4.315611       6.715526      31.103748       0.135528       1.018301 0.73607703E+01  0.71456794E+02                                 1.728820                            1.631155      -1.128303       2.357931                    0.996405       3.558469      10.222223       0.465465       1.355497      -0.692124      -0.031288      -0.009980       0.011010       0.034637       0.006012      -0.001229       0.005465       0.004014      -0.008243      -0.009241       0.000991       0.008249              1.779173       2.145721       0.293802      -0.172478       1.552729       0.086807       1.639070           0.000028
          170              H       5.495772       8.265846      32.295011       0.081344       1.008236 0.70055593E+01  0.67566234E+02                                 1.750550                            1.610383      -1.202122       2.299631                    0.994032       3.850966      11.238837       0.457480       1.388184      -0.684007      -0.023269       0.018569       0.032524       0.044091       0.003557      -0.007127       0.012870       0.010179       0.004007      -0.017894       0.004927       0.012967              1.846288       1.643953      -0.114490      -0.381253       1.591958       0.360139       2.302953          -0.000004
          171              H       5.369146       5.334129      27.961956       0.105478       1.224838 0.93986886E+01  0.95115726E+02                                 1.824269                            1.738976      -1.008350       2.393290                    0.997505       3.527212       9.706781       0.501614       1.206566      -0.726595       0.007610      -0.010589      -0.027234       0.030195       0.008829      -0.004052       0.006082       0.003913       0.017509      -0.014562       0.005976       0.008586              1.855875       1.788735       0.071904      -0.173621       1.719652       0.376938       2.059239           0.000054
          172              H       3.440379       5.289081      29.820850       0.111605       1.119135 0.84300363E+01  0.83655319E+02                                 1.768130                            1.684839      -0.975758       2.416307                    0.997726       3.519562       9.831360       0.488791       1.262753      -0.712955      -0.008998       0.011877       0.031642       0.034975       0.005593      -0.004204       0.004108       0.001585       0.014947      -0.010377       0.003111       0.007266              1.823423       1.748294       0.085094      -0.138266       1.701446       0.418087       2.020529           0.000022
          173              H       4.387357       3.892669      26.639785       0.121025       1.156851 0.83915821E+01  0.82163087E+02                                 1.732099                            1.629026      -0.854383       2.478603                    0.999191       3.255750       8.678295       0.527509       1.185887      -0.733188       0.031687       0.011455      -0.014799       0.036801       0.009532      -0.011332       0.008036       0.006707       0.013879      -0.019709       0.005402       0.014307              1.757476       2.068108       0.390372      -0.133571       1.669656       0.055139       1.534664          -0.000011
          174              H       3.221270       2.237242      25.513975       0.115129       1.149535 0.83202761E+01  0.81689481E+02                                 1.764302                            1.651867      -0.801909       2.502165                    0.999505       3.278480       8.891708       0.507264       1.229827      -0.723008       0.012010      -0.009599      -0.030930       0.034541       0.009060      -0.008705       0.005267       0.007451       0.009886      -0.016026       0.004140       0.011886              1.815222       1.556426       0.036977      -0.151072       1.746490       0.470867       2.142752           0.000273
          175              H       7.094156       2.225978      28.302317       0.113642       1.205778 0.89253759E+01  0.88552357E+02                                 1.768749                            1.671486      -0.849681       2.475703                    0.999254       3.285026       8.751312       0.525923       1.173844      -0.736680      -0.034677      -0.007948       0.012313       0.037646       0.009000      -0.008769       0.010353       0.012187       0.005475      -0.019954       0.007510       0.012444              1.781946       2.157386       0.260103      -0.204011       1.643354       0.080280       1.545097           0.000036
          176              H       8.300452       3.787559      29.559034       0.125424       1.155957 0.83187125E+01  0.81369748E+02                                 1.746672                            1.634915      -0.838361       2.492817                    0.999403       3.205202       8.572889       0.519678       1.204940      -0.729397      -0.012608       0.008019       0.036155       0.039121       0.010291      -0.007802       0.007431       0.010770       0.026279      -0.019817       0.006166       0.013651              1.801015       1.595058      -0.050204      -0.230756       1.664028       0.425843       2.143960          -0.000004
          177              H       7.128347       0.454183      26.731420       0.112380       1.182736 0.91429445E+01  0.91779596E+02                                 1.775728                            1.710011      -1.122135       2.348514                    0.996748       3.456937       9.437182       0.508748       1.199342      -0.728574      -0.024103      -0.021328       0.018139       0.036944       0.003918      -0.007056      -0.002847       0.000525       0.018792      -0.007948      -0.003467       0.011415              1.805221       1.784030       0.332356      -0.181447       1.902368       0.057216       1.729266           0.000025
          178              H       1.952645       0.746982      24.492893       0.114836       1.468016 0.12363455E+02  0.13617658E+03                                 2.197624                            2.105758      -1.353429       2.235614                    0.993106       4.002469      12.113123       0.413462       1.344957      -0.695815       0.019686       0.016270      -0.007714       0.026679       0.012000       0.008566      -0.001108      -0.004430      -0.012021      -0.015255      -0.000184       0.015439              2.230163       2.248027       0.415348      -0.224313       2.196440       0.103344       2.246022           0.005229
          179              H       6.754496       7.105936      16.782410       0.092711       1.055698 0.74655527E+01  0.72516196E+02                                 1.750621                            1.625656      -0.972417       2.412245                    0.997529       3.628987      10.327774       0.475014       1.327475      -0.697805       0.038577       0.012039      -0.015721       0.043362       0.003968      -0.009366       0.008857       0.003792      -0.031200      -0.018741       0.007573       0.011167              1.800672       2.309071       0.290366      -0.399268       1.575840      -0.077150       1.517104          -0.000064
          180              H       5.365895       8.536135      17.921310       0.100910       1.008221 0.75166830E+01  0.73890230E+02                                 1.751050                            1.672019      -1.314380       2.244606                    0.992954       3.954564      11.706813       0.446743       1.394721      -0.682216       0.008130       0.031332       0.002604       0.032474       0.004243      -0.007008       0.005356      -0.002454      -0.038348      -0.016904       0.006095       0.010809              1.782331       1.621976       0.241744      -0.070412       2.289413       0.104785       1.435605          -0.000049
          181              H       2.970025       5.555613      18.693667       0.106411       1.160882 0.87894688E+01  0.87055644E+02                                 1.730949                            1.664821      -0.806109       2.486865                    0.999450       3.341482       8.956344       0.522959       1.182507      -0.733759      -0.022896      -0.012669       0.012531       0.029013       0.004016      -0.011593       0.002702      -0.009703      -0.022454      -0.017140       0.006823       0.010317              1.721909       1.946907       0.192235      -0.327909       1.698193      -0.032699       1.520628           0.000031
          182              H       4.175671       4.223013      17.450041       0.080817       1.240567 0.84466745E+01  0.84172078E+02                                 1.903443                            1.689269      -1.203044       2.290545                    0.994997       3.796853      10.757159       0.485155       1.266902      -0.709744      -0.011091      -0.036648      -0.003415       0.038442       0.003219      -0.013932      -0.001028      -0.008203      -0.015655      -0.017488       0.005082       0.012406              2.056529       1.573291       0.336737       0.046418       3.134315       0.347178       1.461981           0.000273
          183              H       3.618080       9.136742      19.178027       0.112580       0.938863 0.69894548E+01  0.67341211E+02                                 1.669564                            1.610567      -1.189514       2.318003                    0.994650       3.717852      10.828488       0.456796       1.391700      -0.683888       0.005545       0.030757       0.003528       0.031451      -0.001189      -0.008047       0.004380      -0.008242      -0.019213      -0.012592       0.002531       0.010061              1.694627       1.689219       0.200867      -0.103913       1.992032       0.132869       1.402630          -0.000012
          184              H       8.431233       7.334915      19.740931       0.103974       1.187792 0.92254511E+01  0.93002675E+02                                 1.791846                            1.725867      -1.040852       2.379387                    0.996955       3.529157       9.718413       0.501810       1.210761      -0.725392      -0.007377      -0.030611      -0.004379       0.031790       0.001475      -0.008025       0.002721      -0.009304      -0.018789      -0.012718       0.004425       0.008292              1.805492       1.797934       0.148620      -0.128039       2.133788       0.169519       1.484754          -0.000001
          185              H       9.254200      10.795923      20.513289       0.112360       0.925355 0.65909107E+01  0.62388637E+02                                 1.634961                            1.552216      -0.985561       2.413133                    0.997108       3.586098      10.251859       0.472015       1.370850      -0.688537       0.030069       0.013361      -0.007562       0.033762       0.003338      -0.005570       0.009141       0.000639      -0.031904      -0.016712       0.007268       0.009444              1.675696       2.148675       0.181865      -0.245123       1.490624       0.005946       1.387790          -0.000034
          186              H       7.835442      12.196091      21.560553       0.120411       0.899305 0.63804264E+01  0.60123014E+02                                 1.625320                            1.543878      -1.088183       2.371654                    0.996124       3.605754      10.405695       0.463989       1.400902      -0.682367       0.012801       0.035067       0.006913       0.037965       0.003320      -0.006075       0.007746      -0.003389      -0.037351      -0.017205       0.006353       0.010852              1.658237       1.524554       0.138992      -0.021668       2.060111       0.215870       1.390046          -0.000114
          187              H       5.030104       9.286892      21.848551       0.125196       1.158901 0.85299012E+01  0.84167546E+02                                 1.761001                            1.664437      -0.849954       2.484179                    0.999244       3.286523       8.900338       0.509663       1.217929      -0.725651      -0.033784      -0.012452       0.008976       0.037108       0.002849      -0.011296       0.003807      -0.000189      -0.040114      -0.019291       0.007367       0.011924              1.787393       2.282811       0.227848      -0.208566       1.573510      -0.006990       1.505860          -0.000002
          188              H       6.600318       7.830416      20.919104       0.107122       1.211381 0.91593287E+01  0.91599859E+02                                 1.779103                            1.697194      -0.932346       2.430930                    0.998513       3.368235       9.052803       0.519331       1.179317      -0.734726      -0.010676      -0.035931       0.001717       0.037523       0.003649      -0.010815      -0.000002      -0.008267      -0.046556      -0.020459       0.006481       0.013978              1.788735       1.636289       0.162852      -0.038771       2.254889       0.121766       1.475026          -0.000003
          189              H       4.522779      11.464098      22.764907       0.110747       1.204027 0.95510648E+01  0.97305378E+02                                 1.821073                            1.768899      -1.118526       2.346042                    0.996682       3.558299       9.910718       0.489368       1.228530      -0.721406      -0.029276      -0.010924       0.017821       0.035972       0.005928      -0.004111      -0.005457      -0.007185      -0.009274      -0.006721      -0.004887       0.011608              1.838520       2.131370       0.147395      -0.285448       1.716823       0.004131       1.667368           0.000083
          190              H       6.167385      13.562475      22.188911       0.132764       0.839907 0.61611519E+01  0.58096548E+02                                 1.608132                            1.559072      -1.372136       2.244054                    0.992543       3.777067      11.244816       0.439052       1.479455      -0.666807       0.029815       0.008740      -0.010332       0.032743      -0.000595      -0.004983       0.001077       0.003604      -0.025628      -0.010138       0.002378       0.007761              1.642025       1.898566       0.209476      -0.196643       1.551704      -0.033300       1.475806          -0.000627
          191              H       6.785255      16.884590      25.540157       0.082171       1.329221 0.10113291E+02  0.10587330E+03                                 2.036097                            1.888472      -1.219077       2.288412                    0.993823       3.922697      11.551539       0.442438       1.322391      -0.699178       0.010065       0.044558       0.010654       0.046907       0.002710      -0.005619       0.009948      -0.015118      -0.045238      -0.019968       0.001829       0.018139              2.106171       1.819836       0.272141      -0.063000       2.915345      -0.077775       1.583333           0.002370
          192              H       4.904747      16.175119      26.652875       0.134460       1.082050 0.80822666E+01  0.79555546E+02                                 1.742991                            1.666907      -1.094817       2.372550                    0.996840       3.439935       9.645674       0.482668       1.289201      -0.707561      -0.024987       0.021747       0.012750       0.035494      -0.000019      -0.011378       0.005777      -0.007728      -0.014617      -0.015555       0.004023       0.011532              1.764091       1.870304      -0.301244      -0.239676       1.880483       0.098462       1.541488          -0.000026
          193              H       6.090949      12.451345      25.906700       0.125656       1.059190 0.81676769E+01  0.79875076E+02                                 1.669590                            1.639250      -0.828348       2.495488                    0.999418       3.263177       8.852302       0.507657       1.233738      -0.721946      -0.006227      -0.035136       0.001747       0.035726       0.001906      -0.010906       0.001596      -0.014412      -0.040482      -0.019842       0.005639       0.014202              1.658722       1.480215       0.071145      -0.056464       1.926344      -0.137838       1.569607           0.000095
          194              H       7.858870      13.250907      24.702346       0.106873       1.141122 0.82315625E+01  0.81517352E+02                                 1.821208                            1.690389      -0.951063       2.431716                    0.998234       3.515857       9.936418       0.475134       1.301735      -0.704807       0.030459      -0.035598      -0.017346       0.049959      -0.007056      -0.006717       0.001161      -0.025037      -0.027947      -0.015831      -0.003489       0.019320              1.900855       2.168629      -0.360497      -0.434429       1.666411       0.260715       1.867524          -0.000138
          195              H       4.195024      12.687834      27.399051       0.111879       1.114305 0.87692945E+01  0.88000097E+02                                 1.765571                            1.720603      -1.205046       2.306666                    0.994771       3.625144      10.226834       0.482125       1.265983      -0.711564      -0.003609      -0.031966       0.009401       0.033514      -0.002945      -0.007783      -0.001143      -0.014565      -0.025908      -0.014351       0.002170       0.012181              1.798976       1.802907       0.040519      -0.127453       1.941100      -0.334755       1.652919           0.000027
          196              H       9.810381      15.154083      27.529959       0.118840       1.069766 0.81899482E+01  0.80758038E+02                                 1.727522                            1.673389      -0.924913       2.448099                    0.998232       3.423157       9.558843       0.484460       1.282165      -0.709624       0.002864       0.033493      -0.007841       0.034517      -0.000407      -0.006082      -0.001310      -0.009502      -0.020007      -0.010760       0.002557       0.008203              1.750472       1.682593       0.066692      -0.128494       2.065444      -0.244404       1.503379          -0.000020
          197              H       7.773052      15.221651      28.891403       0.111167       1.132915 0.85174585E+01  0.83344358E+02                                 1.678253                            1.618932      -0.840671       2.477608                    0.999211       3.241342       8.515756       0.542452       1.153927      -0.741421       0.000072       0.034942      -0.004271       0.035203      -0.001196      -0.012836      -0.000104      -0.012310      -0.033887      -0.019843       0.007803       0.012040              1.679526       1.494620       0.063281      -0.053459       2.109846      -0.094680       1.434113          -0.000012
          198              H       6.009152      14.215629      30.082666       0.121989       1.067136 0.78354530E+01  0.75195657E+02                                 1.621965                            1.561135      -0.799246       2.505442                    0.999666       3.144022       8.218703       0.547179       1.166401      -0.738369      -0.023528       0.023449       0.024021       0.040993      -0.002297      -0.014153       0.005058      -0.014063      -0.021881      -0.019806       0.004775       0.015031              1.637055       1.792268      -0.152361      -0.322149       1.502423       0.116426       1.616473           0.000014
          199              H       7.352179      10.653270      28.799767       0.106421       1.096383 0.81379843E+01  0.79826279E+02                                 1.718917                            1.638548      -0.997857       2.398282                    0.997774       3.485855       9.593440       0.504713       1.237180      -0.718605       0.000671      -0.030562       0.001152       0.030591      -0.000698      -0.010396       0.004525      -0.000654      -0.023949      -0.014749       0.003660       0.011089              1.740406       1.527071       0.119790      -0.076226       2.267985      -0.162142       1.426162           0.000001
          200              H       9.132161      11.663044      27.804866       0.110006       1.087207 0.80882665E+01  0.78424927E+02                                 1.655408                            1.593987      -0.813718       2.489861                    0.999464       3.251626       8.609784       0.536244       1.178000      -0.734814       0.023238      -0.023685      -0.018173       0.037831      -0.002526      -0.012121       0.006300      -0.013373      -0.022293      -0.017912       0.002752       0.015160              1.684462       1.966342      -0.121225      -0.331925       1.499552       0.034966       1.587492           0.000018
          201              H       5.345679      10.578192      29.925576       0.106849       1.163277 0.93251811E+01  0.95614459E+02                                 1.856807                            1.805346      -1.308494       2.255404                    0.993638       3.821651      11.119302       0.455769       1.310675      -0.701088      -0.004953      -0.033712      -0.004876       0.034421      -0.001884      -0.003696       0.006786      -0.011231      -0.002835      -0.007669      -0.003332       0.011001              1.882387       1.772632       0.065420      -0.150461       2.295701      -0.118367       1.578828          -0.000002
          202              H       4.235873      12.909305      30.789569       0.133666       1.181913 0.94781671E+01  0.96901204E+02                                 1.850810                            1.806855      -1.086208       2.380398                    0.996846       3.485778       9.899284       0.463818       1.291676      -0.708576      -0.002329       0.031663      -0.000678       0.031756      -0.000094      -0.004307       0.001175      -0.015093      -0.031041      -0.012272      -0.000514       0.012786              1.849363       1.727074      -0.037356      -0.088948       2.156133      -0.109264       1.664883           0.000007
          203              C       2.914813       0.600562      45.282397       0.076376      28.848524 0.34108502E+03  0.76660478E+04                                 8.548852                            6.378223      -0.113975       1.971767                    0.998726      27.574769      81.577591       0.609297       0.447268      -1.029113       0.052757       0.024673       0.030371       0.065684      -0.025840       0.005436       0.022395      -0.050352      -0.001570      -0.041028      -0.003367       0.044395             10.148162       9.934966       3.393079      -2.169750       7.343296      -3.158503      13.166224          -0.014710
          204              C       8.879316       0.063767      46.218390      -0.197680      32.771133 0.40427055E+03  0.94115583E+04                                 9.048823                            6.764264       0.043947       1.994749                    0.998962      29.792820      87.589133       0.619892       0.424424      -1.050333      -0.003202       0.008220       0.016876       0.019043       0.000342      -0.018555       0.015011      -0.023215      -0.115379      -0.047610       0.013136       0.034474             10.780682      10.231658       3.334653      -2.777717       7.956291      -4.626084      14.154099          -0.004650
          205              C       2.619916      -0.015064      47.501288       0.169309      34.109317 0.37158436E+03  0.83792428E+04                                 9.323473                            6.506127      -0.050314       2.007165                    0.999118      25.320872      70.726421       0.635828       0.427188      -1.060011      -0.005211      -0.005741       0.001767       0.007952       0.008516      -0.000213      -0.005062       0.010499       0.009563      -0.012788       0.003121       0.009667             12.285636      12.806825       5.787638      -4.076472      10.299509      -5.533162      13.750574          -0.029321
          206              C       3.819519       0.675636      47.736923      -0.208460      34.763587 0.47332353E+03  0.11371666E+05                                 9.264308                            7.262319       0.216056       2.036157                    0.999662      30.233856      87.986825       0.610121       0.417853      -1.062835      -0.007462       0.006842      -0.013669       0.017009      -0.006837       0.018273       0.001934      -0.004620       0.092149      -0.027322      -0.009522       0.036844             10.936890      12.887073       4.847867      -2.027392       8.939256      -3.242466      10.984341          -0.001006
          207              C       4.536611       1.310030      46.753804       0.068400      28.051634 0.36309244E+03  0.82002801E+04                                 8.172734                            6.462422       0.147600       2.053697                    0.999710      26.919798      77.068213       0.628767       0.431325      -1.049760      -0.034299       0.010129      -0.040390       0.053948       0.001111       0.019933       0.008907      -0.002046      -0.045205      -0.028329       0.007285       0.021044              9.418989      10.344325       3.624591      -1.074934       7.477972      -2.637104      10.434671          -0.020151
          208              C      11.975506      18.063261      48.569498      -0.177362      41.849769 0.46834398E+03  0.11236394E+05                                10.584089                            7.265575       0.171662       2.024660                    0.999236      30.152007      88.047368       0.604001       0.422675      -1.058464       0.000939       0.002104      -0.010893       0.011134      -0.002834       0.012693      -0.003906      -0.019056       0.070729      -0.024794      -0.002802       0.027596             14.510818      17.394447       8.345052      -6.074637      13.298505      -6.199670      12.839502          -0.000992
          209              C      10.789306      17.466406      48.447754      -0.143272      40.899138 0.45207613E+03  0.10764450E+05                                10.457660                            7.131649       0.120927       2.003840                    0.999715      30.085303      87.888431       0.609714       0.421890      -1.057599       0.004317      -0.009692       0.017464       0.020435      -0.017000       0.018479       0.000684      -0.016421       0.064393      -0.034376       0.004634       0.029742             14.454803      17.193495       8.875810      -5.809749      14.424241      -6.332627      11.746672          -0.034250
          210              C      10.045406      16.685613      49.449200       0.106563      35.507866 0.41110114E+03  0.95047127E+04                                 9.541384                            6.828989      -0.072771       1.990380                    0.999469      26.342535      74.431704       0.622760       0.425398      -1.061442       0.008001      -0.004220      -0.003675       0.009763       0.022021      -0.009296      -0.022297       0.012693       0.011622      -0.030593      -0.005150       0.035744             12.341459      13.873289       5.771658      -3.085194      11.353758      -5.145619      11.797331           0.001386
          211              C       8.778788      16.201373      49.097057      -0.154556      33.359159 0.44112818E+03  0.10438981E+05                                 9.052889                            7.024454       0.187809       2.028443                    0.999723      29.895355      87.047256       0.617051       0.419461      -1.059189      -0.010760      -0.018539       0.014443       0.025847      -0.008375       0.012257      -0.002288       0.007016       0.067830      -0.021036      -0.006495       0.027531             10.654149      13.124349       4.340494      -1.501930       9.512939      -3.410347       9.325160          -0.008159
          212              C       8.088503      15.420581      49.983305      -0.134853      33.037277 0.44192888E+03  0.10513053E+05                                 9.163941                            7.169707      -0.148803       1.929577                    0.998779      30.035922      89.073535       0.590266       0.436196      -1.043853       0.022566       0.003825      -0.013657       0.026653      -0.004072      -0.011033       0.002501       0.005276      -0.049197      -0.020346       0.003637       0.016710             10.536036      11.772569       3.901768      -1.163295       9.012513      -3.631436      10.823025           0.002291
          213              C       8.617925      15.109014      51.202059       0.110814      32.430550 0.39543576E+03  0.90539432E+04                                 8.958998                            6.700357       0.016441       2.026528                    0.999296      25.916099      72.865528       0.628338       0.425747      -1.061250      -0.006065      -0.015074      -0.002215       0.016399       0.022743      -0.008206      -0.021547       0.014219       0.015203      -0.031639      -0.003362       0.035001             10.882346      13.131273       4.629398      -1.832340       8.765159      -3.746101      10.750605          -0.011308
          214              C       9.891246      15.548208      51.537183      -0.135138      34.179967 0.45961023E+03  0.11008780E+05                                 9.296621                            7.255572      -0.001624       1.973454                    0.999061      29.971169      88.327547       0.595349       0.429522      -1.050993       0.021280      -0.002727      -0.030483       0.037276      -0.015184       0.002187      -0.005410      -0.010448       0.037996      -0.022444       0.005358       0.017086             10.916556      13.485044       4.144164      -0.743982       8.834209      -3.272581      10.430416           0.002850
          215              C      10.588232      16.362785      50.673190      -0.142630      32.596649 0.44823594E+03  0.10665328E+05                                 8.999074                            7.163295       0.082479       2.005103                    0.998912      29.694275      87.115970       0.599637       0.429290      -1.051526      -0.005420      -0.024426       0.002874       0.025185       0.010421      -0.002188       0.003350       0.017183      -0.056170      -0.019738      -0.003137       0.022875             10.311808      10.637400       3.300018      -1.123598       9.035008      -3.959209      11.263015          -0.010067
          216              C       7.874026      14.283175      52.220523      -0.087363      35.845648 0.44915571E+03  0.10693243E+05                                 9.654422                            7.205774       0.079154       2.006282                    0.999357      29.367025      86.194694       0.593469       0.433507      -1.048905       0.006053       0.000259      -0.022423       0.023227      -0.036482       0.005582       0.011886      -0.010781       0.028865      -0.044371       0.010993       0.033378             11.996583      15.285920       6.520881      -3.111818      10.507717      -3.544503      10.196112           0.002515
          217              C       6.728036      13.686321      52.028088      -0.259190      37.589680 0.50363862E+03  0.12299225E+05                                 9.792726                            7.504695       0.016753       1.977210                    0.998364      31.032838      91.294256       0.598093       0.419352      -1.061023       0.000507       0.000391      -0.017098       0.017110      -0.024981       0.000464       0.015699      -0.022886      -0.030579      -0.027719      -0.008576       0.036295             11.836784      15.055240       5.901844      -2.547198       9.757012      -2.720492      10.698100          -0.001781
          218              C       6.037749      12.969343      53.174843       0.654984      21.770986 0.23124410E+03  0.47334268E+04                                 7.324120                            5.497937      -0.220264       1.990307                    0.999261      22.244621      63.560777       0.610437       0.490185      -1.002123      -0.020978      -0.015250       0.033877       0.042665      -0.045616      -0.006604       0.042070      -0.040193      -0.102315      -0.058170      -0.022225       0.080395              8.693005      10.733704       2.849168       0.206103       6.205924      -1.250886       9.139386           0.004421
          219              C       9.328176       1.448905      62.790038       0.072111      27.729148 0.35201951E+03  0.78693013E+04                                 8.058563                            6.322672       0.252425       2.091626                    0.999725      26.466741      74.775100       0.643385       0.425859      -1.055733      -0.024440       0.002944       0.048622       0.054499       0.010341      -0.012785       0.025515       0.022115       0.005586      -0.036955       0.013788       0.023167              9.261171      10.631318      -3.311113       0.028809       8.155325      -2.574573       8.996870           0.000329
          220              C       8.631208       2.323542      61.977099      -0.208098      33.760708 0.43951059E+03  0.10343187E+05                                 8.989321                            6.927274       0.261592       2.046830                    0.999795      29.894948      85.502993       0.635674       0.409437      -1.070555      -0.003008       0.000740       0.013468       0.013820       0.008169      -0.014864      -0.012452       0.004037       0.086448      -0.022836      -0.014628       0.037465             10.461529      12.320952      -4.462031       0.664340       9.791624      -3.385103       9.272010           0.000416
          221              C       7.384689       2.834059      62.330550       0.158969      35.795501 0.38774253E+03  0.88044490E+04                                 9.558596                            6.598524      -0.062052       1.999527                    0.999078      25.459678      70.502136       0.640569       0.421096      -1.067776      -0.004925       0.009426      -0.011769       0.015862      -0.010320       0.001403      -0.014939       0.007508       0.012260      -0.019480       0.001159       0.018321             12.640735      13.762056      -6.525808       2.388957      12.800204      -5.905312      11.359943           0.000828
          222              C       6.821734       2.376094      63.534904      -0.179406      33.916107 0.45467375E+03  0.10849070E+05                                 9.275064                            7.228150      -0.066052       1.963606                    0.997887      29.782213      87.284825       0.595700       0.430909      -1.051318      -0.009886      -0.005864       0.005909       0.012924       0.002017       0.012637       0.011968       0.002645      -0.058098      -0.027157       0.007503       0.019654             10.881464      10.710438      -3.336106       0.725939       9.992298      -4.968653      11.941657           0.001149
          223              C       7.565615       1.475180      64.260135       0.105434      27.158787 0.33354808E+03  0.74119249E+04                                 8.130525                            6.284413      -0.032959       2.009484                    0.999001      26.415764      76.252535       0.620771       0.444020      -1.036967       0.030847       0.002759      -0.032293       0.044744       0.039106      -0.005993       0.023793      -0.010878       0.021660      -0.050420       0.008084       0.042336              9.445242      10.962511      -2.697662      -0.335642       7.746816      -2.944676       9.626398           0.000045
          224              C       6.640810       3.806296      61.491430      -0.161372      39.926002 0.41656483E+03  0.97118510E+04                                10.233482                            6.812217       0.083459       1.994962                    0.999611      29.704101      85.684692       0.628870       0.417759      -1.060885       0.010677      -0.018805       0.020017       0.029467       0.010277      -0.007568      -0.009219      -0.019760       0.073519      -0.026750      -0.002726       0.029476             13.965960      16.289947      -9.012642       4.010839      15.070089      -6.139900      10.537846           0.002130
          225              C       5.514923       4.350597      61.744082      -0.138789      41.556339 0.42869010E+03  0.10061442E+05                                10.562015                            6.928455       0.081888       1.995421                    0.999624      29.629383      85.614342       0.621482       0.419914      -1.060052      -0.006708       0.021752      -0.011483       0.025495       0.019952      -0.005805      -0.001087      -0.036502       0.081504      -0.040974       0.012710       0.028264             14.966366      17.204485      -9.994439       4.470873      16.712102      -6.876760      10.982511           0.001121
          226              C       4.730833       5.356618      60.912816       0.113376      37.525971 0.41060279E+03  0.94638143E+04                                 9.882204                            6.790209      -0.148626       1.962827                    0.999325      26.285940      73.482580       0.631083       0.421091      -1.067126       0.008085       0.000893       0.003530       0.008867      -0.033774       0.005306      -0.032158      -0.006009       0.003823      -0.043558      -0.006332       0.049890             13.594845      13.233254      -7.209961       2.630946      15.358663      -7.174314      12.192617           0.002367
          227              C       5.266981       5.837106      59.711081      -0.150328      35.691867 0.43650927E+03  0.10278751E+05                                 9.471994                            6.983102       0.095363       1.997726                    0.999602      29.722851      85.682162       0.620904       0.418923      -1.061979      -0.003169       0.017078      -0.002712       0.017580      -0.027229      -0.013821      -0.004472       0.028465      -0.014235      -0.032863      -0.002592       0.035455             11.879504      10.299790      -4.978364       1.592845      13.697094      -6.429143      11.641629           0.000199
          228              C       4.576714       6.843126      59.053922      -0.134023      34.173136 0.41083925E+03  0.95450360E+04                                 9.228449                            6.781093       0.080485       1.999181                    0.999643      29.236650      84.182403       0.628119       0.419719      -1.059671       0.002829      -0.011576       0.013386       0.017922       0.007958      -0.008418      -0.018736      -0.000077       0.074869      -0.022404      -0.012796       0.035200             11.579198      10.626780      -5.754871       1.643172      13.763634      -5.592173      10.347180           0.000910
          229              C      10.145822       7.394935      59.565773       0.114044      37.368260 0.37807717E+03  0.85425481E+04                                 9.845192                            6.502756      -0.156783       1.968779                    0.999239      25.701060      71.309663       0.646329       0.419417      -1.067395       0.000909       0.009915      -0.008643       0.013184      -0.021836       0.003989      -0.021804      -0.011562       0.015186      -0.029043      -0.005179       0.034222             14.183020      10.651382      -6.221994       2.175935      18.293536      -9.249022      13.604142           0.000702
          230              C       9.602973       6.861894      60.729545      -0.147567      36.147675 0.43553541E+03  0.10242268E+05                                 9.527607                            6.946847       0.148242       2.011035                    0.999792      29.698793      85.343043       0.626830       0.415512      -1.064966       0.017616      -0.026355       0.009618       0.033127      -0.021794      -0.015328       0.004071       0.032711      -0.023981      -0.024127      -0.012539       0.036667             12.133524       9.867007      -3.624862       0.881721      13.881914      -7.410225      12.651650           0.001853
          231              C      10.286538       5.882150      61.461321      -0.155440      34.770490 0.42981510E+03  0.10089172E+05                                 9.299523                            6.927119       0.132457       2.009964                    0.999737      29.712141      85.712336       0.623272       0.418654      -1.061405      -0.011645       0.028645      -0.005646       0.031432       0.002531      -0.010451      -0.019581       0.019581       0.075476      -0.029451      -0.005746       0.035197             11.469547      11.180770      -4.871877       0.873399      12.621846      -5.264755      10.606026           0.000123
          232              C       9.448853       8.509816      58.943960      -0.087665      41.714142 0.40920831E+03  0.94941241E+04                                10.628715                            6.770709       0.067178       1.995784                    0.999599      28.918309      83.106604       0.628406       0.420102      -1.059827       0.011574      -0.008125      -0.004248       0.014766       0.014682      -0.003506       0.026001       0.024204      -0.058495      -0.040464       0.009865       0.030599             15.961520       9.299012      -6.266790       3.812478      20.868798     -12.024431      17.716749           0.003896
          233              C       9.636513       8.994058      57.723897      -0.265922      45.443539 0.48421544E+03  0.11769420E+05                                11.250201                            7.366514      -0.057130       1.944062                    0.998909      31.780726      94.850941       0.599616       0.420259      -1.055024      -0.001050      -0.014304       0.011262       0.018236       0.000754       0.013853       0.042557      -0.001515      -0.029505      -0.047379       0.003861       0.043517             16.323500      10.182368      -6.371358       4.170986      19.824670     -11.724700      18.963464           0.006441
          234              C       8.825615      10.056386      57.104702       0.619704      25.577751 0.25374620E+03  0.53174744E+04                                 8.269010                            5.766969      -0.259567       1.968175                    0.999377      22.983154      66.506141       0.594666       0.491504      -1.001176      -0.028622       0.026506      -0.016296       0.042277       0.068703       0.007886       0.015344      -0.008646      -0.091665      -0.054587      -0.031883       0.086470             10.946445       7.727331      -4.378919       2.071287      11.761799      -4.841543      13.350206           0.012865
          235              C       7.619366       2.582567      49.849779       0.063087      27.165005 0.35489856E+03  0.79482040E+04                                 7.890370                            6.321148       0.218845       2.072487                    0.999811      26.732508      75.544536       0.647772       0.422201      -1.058229      -0.020425       0.025751      -0.005503       0.033326      -0.010030       0.004823       0.017739       0.059190       0.052542      -0.045331       0.020858       0.024473              8.800807       9.845232      -0.317369      -2.736618      10.454457      -1.816118       6.102732          -0.000081
          236              C       6.788347       1.737960      50.569773      -0.207969      34.678498 0.49234635E+03  0.11983901E+05                                 9.329165                            7.473234       0.040178       1.973575                    0.999443      30.969029      91.664479       0.591563       0.425381      -1.054737      -0.006132       0.022670      -0.010751       0.025829      -0.010454       0.026211      -0.007134      -0.048803      -0.015241      -0.041265       0.007037       0.034228             10.565344      12.524409       0.965707      -4.307859      11.276388      -2.410977       7.895237          -0.000015
          237              C       5.602141       2.120848      51.185041       0.158990      34.457010 0.36804134E+03  0.82789379E+04                                 9.339898                            6.475354      -0.043206       2.011187                    0.999182      25.262624      70.461468       0.637333       0.427230      -1.060056      -0.019024      -0.003240       0.011247       0.022336       0.000177      -0.016702      -0.008815       0.006249      -0.007996      -0.018969      -0.000611       0.019580             11.954770      12.000019       3.829450      -4.864462      15.150240      -4.945331       8.714051           0.000007
          238              C       5.380989       3.460956      51.001769      -0.198697      31.732421 0.40129068E+03  0.92748038E+04                                 8.705975                            6.686027       0.214797       2.041775                    0.999788      29.457274      84.784035       0.634384       0.417742      -1.060206       0.015051      -0.013899      -0.011812       0.023648      -0.018289      -0.009310       0.017094       0.053372       0.013208      -0.039083       0.002382       0.036701             10.074696       8.310224       1.623932      -2.706918      14.853541      -3.734797       7.060323           0.000045
          239              C       6.111482       4.271779      50.268684       0.078567      26.847772 0.32489324E+03  0.71408134E+04                                 7.900035                            6.079700      -0.063731       1.986584                    0.999446      26.472087      74.912439       0.653197       0.426633      -1.051993       0.020453      -0.028621      -0.020385       0.040658      -0.013593       0.034733       0.017901      -0.036315       0.040840      -0.052291       0.014763       0.037528              9.047945       8.184947      -0.054547      -2.261598      12.860976      -2.587589       6.097914          -0.000016
          240              C       4.898454       1.088550      51.891944      -0.148777      40.408831 0.41833756E+03  0.97729535E+04                                10.304420                            6.863428       0.176226       2.036284                    0.999651      29.221522      84.644056       0.620898       0.422266      -1.057023       0.011078       0.016009      -0.013015       0.023418      -0.001050       0.008895       0.000164      -0.039379      -0.015573      -0.021868      -0.000446       0.022313             13.577138      17.530325       5.521469      -7.719823      12.283778      -5.155840      10.917312           0.000181
          241              C       3.785967       1.201164      52.507212      -0.133572      38.599762 0.38912993E+03  0.89303250E+04                                 9.974121                            6.584066       0.179377       2.032087                    0.999865      29.026698      83.417722       0.638864       0.417758      -1.059542      -0.010491      -0.020932       0.009826       0.025392      -0.008926       0.023586       0.007338      -0.050899      -0.022313      -0.041124       0.010045       0.031079             13.135298      17.359930       5.534018      -7.741529      11.402227      -4.907966      10.643737           0.000029
          242              C       3.035368       0.243943      53.240297       0.115333      35.891260 0.38977244E+03  0.88804652E+04                                 9.537903                            6.624932      -0.066018       1.995162                    0.999229      25.905289      72.344755       0.636647       0.422263      -1.064831       0.013455      -0.000325      -0.012699       0.018504       0.006861      -0.024745      -0.013237      -0.001459      -0.059881      -0.035590       0.004231       0.031359             12.123956      13.863511       3.815035      -5.323614      13.492567      -4.874588       9.015789           0.000158
          243              C       6.741431      17.669106      53.502113      -0.131039      33.282602 0.43635852E+03  0.10302955E+05                                 9.080217                            7.045475       0.153429       2.028824                    0.999331      29.405401      85.656775       0.608106       0.426588      -1.054238      -0.014160      -0.000675       0.003733       0.014659      -0.008005      -0.008470      -0.000461       0.032860      -0.006654      -0.017575      -0.004553       0.022129             10.487784      11.516871       1.910216      -3.054540      12.769751      -3.547333       7.176729          -0.000047
          244              C       5.897010      16.832007      54.129162      -0.126459      33.326805 0.44475451E+03  0.10566566E+05                                 9.166876                            7.170643      -0.016048       1.977688                    0.998472      29.556811      86.772968       0.594656       0.433538      -1.048475      -0.002457       0.013107      -0.004837       0.014186      -0.001840       0.012093      -0.006064      -0.026913      -0.017091      -0.020656       0.001854       0.018802             10.613333      13.272568       2.044397      -3.704081      11.108075      -3.019183       7.459355           0.000073
          245              C      11.305279      17.271202      54.549377       0.108645      34.133604 0.40862030E+03  0.94101567E+04                                 9.221101                            6.783748      -0.050278       1.998849                    0.999309      26.134081      73.114050       0.629765       0.422329      -1.065954       0.003776      -0.013610      -0.004531       0.014833       0.014030      -0.025690      -0.017306      -0.001078      -0.054070      -0.035178      -0.004138       0.039317             11.139178      12.423624       3.054886      -3.576478      13.590929      -3.790362       7.402982           0.000099
          246              C      10.903181      18.570019      54.326833      -0.153645      32.767107 0.43432535E+03  0.10221129E+05                                 8.891931                            6.957519       0.176916       2.024584                    0.999689      29.749775      85.915422       0.622727       0.417951      -1.061909       0.009709       0.026190      -0.021776       0.035417      -0.004667      -0.018833       0.003098       0.024478      -0.046390      -0.023656      -0.005362       0.029018              9.961745      10.960643       1.366789      -2.539803      12.197857      -2.867836       6.726733           0.000076
          247              C       8.497249       0.653107      53.724656      -0.152788      34.261027 0.45193263E+03  0.10752043E+05                                 9.224480                            7.133304       0.052972       1.978147                    0.999721      30.251201      88.118145       0.609747       0.422220      -1.058193      -0.025802      -0.028068       0.017740       0.042051      -0.011582       0.004854      -0.004689      -0.053306      -0.053359      -0.023143      -0.015366       0.038509             10.580871      13.593973       2.038990      -4.182239      10.684455      -2.414556       7.464184          -0.000011
          248              C      10.320122      16.313981      55.134536      -0.099491      34.301428 0.42239618E+03  0.98976209E+04                                 9.286782                            6.915112       0.094661       2.004238                    0.999714      29.380826      85.403276       0.615723       0.424531      -1.054970       0.020496       0.002254      -0.009815       0.022836      -0.017949       0.016289       0.014512       0.041576       0.083186      -0.046460       0.009518       0.036942             11.047714      10.270273       4.381477      -3.113159      15.188073      -3.948175       7.684794           0.000602
          249              C      10.407241      15.007657      55.199990      -0.257259      38.494864 0.52654444E+03  0.13003037E+05                                 9.986685                            7.715131      -0.055617       1.952629                    0.998317      31.251679      92.468294       0.585078       0.423919      -1.058100       0.013366       0.001773      -0.008580       0.015982      -0.011365       0.011719       0.019688       0.016265       0.062591      -0.033956       0.003487       0.030468             11.685136      11.604266       3.954886      -2.763434      15.471617      -3.469267       7.979524          -0.000354
          250              C       9.274648      14.166804      55.715767       0.637249      20.432670 0.23939496E+03  0.49328716E+04                                 7.026597                            5.577111      -0.180309       2.003197                    0.999257      22.271664      63.427578       0.610079       0.487231      -1.005677      -0.027957      -0.040611       0.008580       0.050044      -0.008876       0.049970      -0.010447       0.002426       0.140657      -0.048827      -0.026055       0.074882              8.027506       9.232703       1.628855      -2.360130       8.935495      -0.603840       5.914322           0.001320
          251              C      11.633619      12.181038      58.292038       0.071129      26.610782 0.35554633E+03  0.80471857E+04                                 8.025768                            6.482166      -0.062058       1.984050                    0.999013      27.622708      81.104474       0.610637       0.443175      -1.034977       0.018485       0.050753       0.002050       0.054053       0.003180       0.048811      -0.024171      -0.015868      -0.057366      -0.064050       0.016620       0.047430              9.007040      10.350972      -0.912972      -3.567261       9.615734       0.379094       7.054415           0.004833
          252              C      10.521131      12.597710      59.004177      -0.179953      30.548574 0.44720004E+03  0.10631294E+05                                 8.627340                            7.149517      -0.017177       1.978841                    0.997964      29.757309      87.175753       0.601089       0.428630      -1.052250      -0.010885      -0.002715      -0.014053       0.017982       0.006818       0.009078      -0.015881       0.030231       0.035805      -0.029941       0.008335       0.021607              9.727797      11.173008      -1.659019      -3.772056      10.312289       1.896679       7.698094           0.002431
          253              C      10.313379      13.956587      59.149485       0.174327      32.100427 0.39404588E+03  0.90485368E+04                                 9.134429                            6.807354      -0.244856       1.950863                    0.999227      25.739377      73.380671       0.604830       0.441003      -1.047956      -0.019512       0.003731       0.000700       0.019878      -0.000590      -0.004117       0.006854       0.010555      -0.018275      -0.011722       0.001750       0.009972             11.854976      15.580934      -2.480937      -7.047080       9.289862       2.466170      10.694133           0.000483
          254              C      11.218115      14.782425      58.544690      -0.184188      30.669103 0.44812814E+03  0.10660963E+05                                 8.663982                            7.164046      -0.100412       1.947249                    0.998085      29.914410      87.723228       0.599468       0.429483      -1.051521       0.000601      -0.003317      -0.005932       0.006823      -0.015462       0.017129       0.006860      -0.029909      -0.036289      -0.032305       0.004741       0.027563             10.060129      12.531309      -0.448081      -5.125056       7.722131       0.974775       9.926946           0.000825
          255              C       5.581992      14.305692      57.811605       0.094892      24.849760 0.34137744E+03  0.76162496E+04                                 7.639459                            6.328403       0.021518       2.029200                    0.998904      26.394394      75.893495       0.624044       0.439931      -1.041249      -0.005784      -0.047990       0.005258       0.048623       0.019907       0.025479      -0.011772      -0.015396       0.033505      -0.041557       0.014328       0.027230              8.680326      10.238064      -0.573720      -3.896053       7.696506       0.685872       8.106406           0.000876
          256              C       9.180785      14.553441      59.941479      -0.152018      38.946856 0.44481000E+03  0.10568647E+05                                10.257257                            7.144295      -0.100167       1.943674                    0.998553      29.988119      88.054156       0.599081       0.430304      -1.050396       0.015766      -0.004491      -0.022999       0.028244      -0.016036       0.004177      -0.004183      -0.044371       0.008811      -0.029072       0.002010       0.027062             14.143496      22.013572      -2.300207      -9.080850       8.170823       3.043289      12.246093           0.000174
          257              C       8.162121      13.919048      60.381330      -0.121812      36.327382 0.41071165E+03  0.95522273E+04                                 9.725099                            6.812961       0.160799       2.034829                    0.999406      29.032634      83.951868       0.621402       0.423805      -1.055901      -0.029422       0.007243       0.009173       0.031658      -0.009797       0.015994      -0.003431      -0.039473       0.060441      -0.036069       0.008993       0.027077             13.236911      20.983084      -2.501264      -7.990954       8.361456       2.613435      10.366192           0.000784
          258              C       7.022827      14.583471      61.084306       0.118483      33.538480 0.40150255E+03  0.92364355E+04                                 9.291593                            6.792265      -0.159622       1.969844                    0.999358      26.095575      73.766113       0.617900       0.430896      -1.057088       0.016883      -0.007667       0.000599       0.018552      -0.012778      -0.025038       0.019513       0.004247      -0.039770      -0.032600      -0.006288       0.038888             12.326479      18.114723      -3.139587      -7.103904       9.222573       2.431731       9.642143           0.000010
          259              C       6.044372      13.858986      61.658992      -0.149516      31.568584 0.43184253E+03  0.10160663E+05                                 8.730842                            6.963697       0.043296       1.979458                    0.999641      29.901765      86.694113       0.618193       0.421100      -1.058611      -0.025373       0.014611       0.008217       0.030410      -0.008999      -0.000675       0.007756      -0.056807      -0.038622      -0.023386      -0.014046       0.037432             10.228101      13.704324      -1.288036      -4.927574       8.605559       1.410204       8.374419           0.000066
          260              C      11.640286      14.444579      62.327932      -0.143821      32.236223 0.47959400E+03  0.11546238E+05                                 8.889096                            7.380599       0.062625       1.989198                    0.999017      30.032103      87.143523       0.597308       0.425933      -1.059046       0.018699      -0.003877       0.000626       0.019106       0.018893      -0.026951      -0.005315      -0.008038      -0.027926      -0.033497      -0.001991       0.035488             10.188265      12.385969      -2.580910      -4.498682       9.494944       1.956258       8.683882           0.000022
          261              C      11.512957      15.916070      62.204879       0.123502      33.588130 0.40051318E+03  0.92154431E+04                                 9.314397                            6.811411      -0.102265       1.991803                    0.999397      26.024378      73.766505       0.612799       0.434399      -1.054098      -0.005523      -0.000599       0.015280       0.016258      -0.017471      -0.013382       0.009513       0.004630      -0.037596      -0.019097      -0.011053       0.030150             12.260613      17.233857      -3.793500      -6.998805       9.854813       2.929096       9.693171           0.000367
          262              C      12.451202      16.576741      61.579138      -0.139322      31.637789 0.40045877E+03  0.92808662E+04                                 8.835809                            6.750396       0.038789       1.992185                    0.999366      29.296489      85.336840       0.619360       0.426709      -1.051173       0.040684      -0.010649       0.003848       0.042230      -0.007847       0.018161       0.003837      -0.025920       0.000128      -0.027600       0.012137       0.015463             10.839680      14.637630      -2.537387      -5.487212       9.299567       2.308239       8.581843          -0.000042
          263              C       6.835182      15.972379      60.990052      -0.134214      32.177444 0.44097774E+03  0.10428787E+05                                 8.941266                            7.089907       0.034408       1.986934                    0.999322      29.517466      85.765228       0.605889       0.427460      -1.054779      -0.020311       0.011931       0.024824       0.034221       0.021229      -0.017207      -0.009768      -0.000519       0.032060      -0.027541      -0.005176       0.032718             10.891160      14.124843      -3.692837      -5.009061       9.887342       2.940721       8.661295           0.000421
          264              C      10.373664      16.655569      62.775638      -0.103548      37.253674 0.42518747E+03  0.10004975E+05                                 9.932308                            6.974225       0.023280       1.983050                    0.999548      29.599575      86.942626       0.606775       0.428986      -1.049536       0.014767      -0.013546      -0.002162       0.020155       0.001609       0.028389      -0.006958      -0.018114       0.058867      -0.034577      -0.000908       0.035485             13.452458      19.686433      -3.911720      -8.614393       9.265205       3.157861      11.405735           0.000006
          265              C       9.368402      16.163820      63.436723      -0.240762      37.855566 0.46928127E+03  0.11294892E+05                                 9.937196                            7.279838      -0.029878       1.959064                    0.998249      30.907558      91.196743       0.600919       0.423488      -1.055109       0.002959      -0.020252       0.003836       0.020823       0.002487       0.031955      -0.010592      -0.011785       0.057403      -0.036295      -0.003319       0.039614             12.883314      17.330156      -3.251871      -7.646092       9.557354       3.328602      11.762430           0.000269
          266              C       8.389949      17.064733      64.063773       0.622445      21.803865 0.24816006E+03  0.51565177E+04                                 7.391022                            5.673544      -0.213328       1.987759                    0.999474      22.542255      64.339701       0.606001       0.486416      -1.006710      -0.024925       0.021776       0.015407       0.036508       0.017735       0.053865       0.021890       0.054781       0.049295      -0.043793      -0.034756       0.078549              9.061480      10.334046      -2.836294      -4.376254       8.356936       1.877872       8.493460           0.000032
          267              C       9.616776      18.168397      20.171619       0.077109      28.794017 0.34012207E+03  0.76389583E+04                                 8.537253                            6.368163      -0.117885       1.971064                    0.998710      27.545244      81.459613       0.609933       0.447121      -1.029204       0.051338      -0.023778      -0.028967       0.063562       0.025600      -0.007312       0.022934      -0.051244       0.001236      -0.042647      -0.001641       0.044287             10.134544       9.917836      -3.385864       2.161770       7.330231      -3.151720      13.155564           0.014745
          268              C       8.879599      18.705192      19.235626      -0.197032      32.791250 0.40449658E+03  0.94186319E+04                                 9.054083                            6.767007       0.040027       1.993564                    0.998974      29.801560      87.638324       0.619617       0.424531      -1.050211      -0.003556      -0.007792      -0.016327       0.018438      -0.000676       0.017902       0.014513      -0.023749      -0.114772      -0.046955       0.012675       0.034280             10.788386      10.235791      -3.335748       2.779759       7.960080      -4.630725      14.169286           0.004489
          269              C       5.971045       0.014997      17.952728       0.168172      34.106021 0.37148166E+03  0.83763169E+04                                 9.323203                            6.505365      -0.054512       2.005990                    0.999159      25.316843      70.711735       0.635848       0.427206      -1.060004      -0.008007       0.005277      -0.001232       0.009668      -0.008213       0.001544      -0.005998       0.011010       0.008846      -0.012761       0.001854       0.010908             12.285974      12.806233      -5.787098       4.075433      10.298864      -5.533173      13.752825           0.029591
          270              C      10.521529      18.093323      17.717093      -0.207233      34.803304 0.47399440E+03  0.11392828E+05                                 9.274692                            7.270469       0.212297       2.034781                    0.999671      30.252276      88.085493       0.609347       0.418199      -1.062521      -0.009828      -0.006178       0.011352       0.016237       0.004817      -0.018955       0.001349      -0.007481       0.086239      -0.026401      -0.009055       0.035456             10.949391      12.904681      -4.855064       2.030216       8.950056      -3.245720      10.993434           0.001125
          271              C       4.536900      17.458929      18.700212       0.069235      28.032303 0.36262762E+03  0.81870525E+04                                 8.169231                            6.459218       0.142955       2.052688                    0.999722      26.907507      77.016880       0.628795       0.431450      -1.049698      -0.031353      -0.008989       0.039270       0.051048      -0.001558      -0.020801       0.008329      -0.003643      -0.049773      -0.029879       0.008254       0.021625              9.415085      10.342177      -3.624261       1.073354       7.474758      -2.634212      10.428321           0.020201
          272              C       5.274080       0.705698      16.884518      -0.176605      41.770050 0.46730197E+03  0.11204580E+05                                10.568426                            7.255381       0.177034       2.026563                    0.999311      30.118969      87.909472       0.604720       0.422429      -1.058671      -0.000228      -0.000682       0.011234       0.011257       0.002330      -0.010707      -0.003192      -0.017254       0.070826      -0.023020      -0.003499       0.026519             14.488020      17.363785      -8.329084       6.063391      13.276347      -6.189910      12.823929           0.001003
          273              C       4.087878       1.302553      17.006262      -0.143928      41.032510 0.45363126E+03  0.10811929E+05                                10.485996                            7.148268       0.122109       2.003460                    0.999706      30.136796      88.112645       0.608381       0.422406      -1.057161       0.001415       0.009457      -0.015558       0.018262       0.017337      -0.018047      -0.000120      -0.014511       0.064215      -0.033741       0.003882       0.029859             14.499322      17.245527      -8.907818       5.835398      14.471745      -6.357391      11.780693           0.034570
          274              C       3.344000       2.083346      16.004816       0.106925      35.498736 0.41090123E+03  0.94994975E+04                                 9.542217                            6.828685      -0.075821       1.989645                    0.999457      26.338120      74.431283       0.622551       0.425567      -1.061274       0.009147       0.005432       0.002937       0.011037      -0.021749       0.011026      -0.023329       0.013232       0.010176      -0.030613      -0.006793       0.037406             12.343648      13.875209      -5.773900       3.087418      11.356702      -5.148042      11.799033          -0.001385
          275              C       2.077376       2.567586      16.356959      -0.152891      33.335617 0.44069697E+03  0.10426501E+05                                 9.053098                            7.024452       0.187987       2.028655                    0.999720      29.874504      86.984503       0.616583       0.419871      -1.058902      -0.010755       0.019057      -0.013332       0.025624       0.008183      -0.012699      -0.003350       0.006562       0.065077      -0.020225      -0.007102       0.027327             10.655996      13.129466      -4.345141       1.505347       9.515879      -3.410577       9.322642           0.008283
          276              C       1.387111       3.348378      15.470711      -0.134604      33.047780 0.44216490E+03  0.10519977E+05                                 9.163643                            7.168937      -0.145301       1.930390                    0.998769      30.042777      89.096786       0.590635       0.435870      -1.044058       0.021450      -0.003905       0.012814       0.025289       0.003338       0.010142       0.002485       0.003153      -0.047917      -0.019571       0.004616       0.014955             10.536478      11.778094      -3.903900       1.161392       9.012205      -3.628862      10.819135          -0.002304
          277              C       1.916557       3.659945      14.251957       0.110966      32.450087 0.39572357E+03  0.90625630E+04                                 8.964105                            6.703913       0.013236       2.025449                    0.999355      25.925831      72.911090       0.627987       0.425889      -1.061117      -0.004603       0.015390       0.002514       0.016259      -0.022959       0.010528      -0.022342       0.013140       0.011310      -0.030921      -0.006309       0.037230             10.889371      13.141934      -4.633457       1.832953       8.770358      -3.747975      10.755822           0.011370
          278              C       3.189883       3.220751      13.916833      -0.136408      34.228790 0.46045812E+03  0.11033917E+05                                 9.303160                            7.260250      -0.005631       1.972015                    0.999048      30.004459      88.438336       0.595418       0.429284      -1.051163       0.021504       0.003310       0.027731       0.035247       0.015346      -0.001912      -0.005788      -0.010893       0.035846      -0.022353       0.005290       0.017063             10.924702      13.495785      -4.147891       0.744302       8.840710      -3.275167      10.437611          -0.002858
          279              C       3.886850       2.406174      14.780826      -0.142647      32.599708 0.44832279E+03  0.10667523E+05                                 8.996939                            7.161331       0.083712       2.005501                    0.998929      29.695471      87.109620       0.600075       0.428971      -1.051759      -0.005611       0.024661      -0.003241       0.025498      -0.010056       0.004157       0.002669       0.014304      -0.061462      -0.021566      -0.001162       0.022728             10.309669      10.635430      -3.299977       1.123759       9.033382      -3.958965      11.260194           0.010123
          280              C       7.874379       4.485784      13.233493      -0.082974      35.726363 0.44730147E+03  0.10638297E+05                                 9.635802                            7.192829       0.083294       2.008128                    0.999365      29.308810      85.985661       0.593750       0.433741      -1.048743       0.006556      -0.000363       0.018050       0.019207       0.035647      -0.007010       0.010973      -0.008523       0.028033      -0.043549       0.011700       0.031849             11.972435      15.254909      -6.505870       3.102388      10.485809      -3.535563      10.176587          -0.002552
          281              C       6.728388       5.082638      13.425928      -0.261853      37.674516 0.50504905E+03  0.12342697E+05                                 9.809022                            7.516644       0.014057       1.975975                    0.998358      31.071306      91.450590       0.597426       0.419513      -1.060886      -0.000604      -0.000363       0.018802       0.018815       0.026658       0.000362       0.016373      -0.022547      -0.031508      -0.028729      -0.009502       0.038231             11.858511      15.086318      -5.916081       2.557198       9.776591      -2.727575      10.712625           0.001663
          282              C       6.038124       5.799616      12.279173       0.652902      21.795173 0.23155568E+03  0.47413537E+04                                 7.328891                            5.501238      -0.220662       1.990037                    0.999227      22.260828      63.615431       0.610327       0.490114      -1.002169      -0.018426       0.015070      -0.032820       0.040544       0.046492       0.008815       0.041661      -0.040373      -0.104472      -0.057332      -0.024500       0.081832              8.698900      10.741580      -2.851330      -0.206417       6.209958      -1.251622       9.145164          -0.004433
          283              C       9.328767      17.320054       2.663978       0.071135      27.789820 0.35303909E+03  0.78988330E+04                                 8.077695                            6.338919       0.244570       2.088824                    0.999762      26.495975      74.921586       0.641397       0.426814      -1.055004      -0.024658      -0.003317      -0.045971       0.052273      -0.010670       0.011733       0.025925       0.020962       0.005466      -0.036816       0.014004       0.022812              9.282930      10.648587       3.316400      -0.033246       8.176936      -2.585806       9.023266          -0.000328
          284              C       8.631781      16.445417       3.476917      -0.207732      33.717923 0.43884391E+03  0.10323476E+05                                 8.980697                            6.921421       0.261131       2.046962                    0.999823      29.876881      85.431903       0.636031       0.409366      -1.070612      -0.002442      -0.001281      -0.011676       0.011997      -0.007654       0.014294      -0.012761       0.004171       0.090798      -0.023136      -0.015184       0.038320             10.449952      12.304339       4.453584      -0.661620       9.780336      -3.381691       9.265181          -0.000425
          285              C       7.385268      15.934900       3.123466       0.158640      35.818722 0.38809582E+03  0.88146923E+04                                 9.563382                            6.602318      -0.059438       1.999928                    0.999134      25.472025      70.550819       0.640255       0.421197      -1.067686      -0.004126      -0.009674       0.012649       0.016450       0.011657      -0.001645      -0.015285       0.008182       0.009959      -0.020490       0.001172       0.019318             12.646003      13.765082       6.527060      -2.389758      12.805816      -5.909501      11.367111          -0.000828
          286              C       6.822337      16.392865       1.919112      -0.179130      33.875939 0.45408709E+03  0.10831030E+05                                 9.264251                            7.220129      -0.060513       1.965498                    0.997901      29.764715      87.202951       0.596477       0.430509      -1.051615      -0.009241       0.005718      -0.003586       0.011443      -0.002571      -0.011515       0.011513       0.001946      -0.057243      -0.026036       0.006908       0.019128             10.867227      10.698066       3.331033      -0.722319       9.978186      -4.959834      11.925430          -0.001139
          287              C       7.566234      17.293779       1.193881       0.105696      27.194826 0.33418013E+03  0.74295858E+04                                 8.138181                            6.290510      -0.036702       2.007863                    0.998999      26.433697      76.326249       0.620440       0.444040      -1.036941       0.032200      -0.002330       0.032984       0.046154      -0.039396       0.006709       0.022667      -0.011994       0.020987      -0.050449       0.008650       0.041799              9.454040      10.973243       2.701311       0.334764       7.754164      -2.947537       9.634712          -0.000045
          288              C       6.641370      14.962663       3.962586      -0.163015      39.925924 0.41668706E+03  0.97149720E+04                                10.229080                            6.810206       0.087333       1.995987                    0.999554      29.712138      85.696362       0.629409       0.417390      -1.061167       0.010110       0.019110      -0.021526       0.030508      -0.010060       0.008152      -0.008737      -0.020375       0.074426      -0.027096      -0.002536       0.029633             13.957659      16.279618       9.003874      -4.004118      15.058963      -6.135414      10.534396          -0.002135
          289              C       5.515486      14.418362       3.709934      -0.135677      41.425784 0.42719998E+03  0.10017822E+05                                10.541010                            6.916789       0.083555       1.996292                    0.999592      29.580312      85.437850       0.621949       0.419961      -1.060014      -0.007786      -0.021640       0.010465       0.025267      -0.020110       0.008039      -0.001005      -0.035573       0.085026      -0.041705       0.011664       0.030040             14.931902      17.165352       9.965146      -4.452686      16.668699      -6.857845      10.961655          -0.001125
          290              C       4.731377      13.412341       4.541200       0.115087      37.481018 0.41007041E+03  0.94487631E+04                                 9.875965                            6.786897      -0.145640       1.964036                    0.999327      26.268094      73.429117       0.631065       0.421226      -1.067008       0.007864      -0.001585      -0.001814       0.008224       0.033769      -0.005555      -0.032391      -0.004682       0.002727      -0.043659      -0.006399       0.050058             13.583720      13.222917       7.200483      -2.625288      15.343132      -7.167142      12.185113          -0.002375
          291              C       5.267501      12.931853       5.742935      -0.154920      35.786904 0.43791328E+03  0.10319677E+05                                 9.483781                            6.990195       0.094675       1.996880                    0.999618      29.781770      85.873385       0.621164       0.418429      -1.062336      -0.003959      -0.016552       0.002494       0.017200       0.026059       0.014657      -0.002716       0.029479      -0.012613      -0.031570      -0.003818       0.035388             11.895463      10.314754       4.986314      -1.594704      13.714971      -6.438445      11.656664          -0.000199
          292              C       4.577218      11.925833       6.400094      -0.133674      34.144083 0.41034879E+03  0.95302350E+04                                 9.218760                            6.772816       0.085592       2.000736                    0.999660      29.229499      84.130640       0.629128       0.419196      -1.060064       0.005454       0.013416      -0.013385       0.019720      -0.008097       0.007295      -0.018419      -0.000781       0.077782      -0.022900      -0.012405       0.035305             11.566949      10.615718       5.746750      -1.638603      13.746180      -5.585810      10.338949          -0.000915
          293              C       3.444635      11.374024       5.888243       0.114889      37.382818 0.37820016E+03  0.85464885E+04                                 9.852031                            6.506967      -0.161800       1.967079                    0.999249      25.697578      71.317573       0.645614       0.419824      -1.067078       0.002586      -0.008040       0.008389       0.011904       0.022054      -0.003359      -0.022296      -0.012214       0.016842      -0.029921      -0.004643       0.034564             14.193178      10.662179       6.227558      -2.174655      18.305051      -9.253614      13.612304          -0.000705
          294              C       2.901809      11.907065       4.724471      -0.145375      35.989026 0.43328476E+03  0.10175431E+05                                 9.493157                            6.922841       0.152321       2.012964                    0.999788      29.639759      85.095560       0.628782       0.414788      -1.065505       0.016437       0.026384      -0.010972       0.032965       0.021578       0.016050       0.003251       0.032358      -0.023701      -0.024525      -0.012053       0.036578             12.083013       9.844554       3.613043      -0.870063      13.814346      -7.364103      12.590140          -0.001872
          295              C       3.585391      12.886809       3.992695      -0.156885      34.874062 0.43144878E+03  0.10137495E+05                                 9.320396                            6.942713       0.128370       2.007935                    0.999743      29.762965      85.911341       0.622220       0.418948      -1.061180      -0.011949      -0.028007       0.002742       0.030573      -0.002976       0.009648      -0.019722       0.018275       0.075827      -0.028959      -0.006125       0.035084             11.495956      11.213212       4.890906      -0.879912      12.653295      -5.274529      10.621362          -0.000135
          296              C       2.747651      10.259143       6.510056      -0.085538      41.592137 0.40804878E+03  0.94601060E+04                                10.603990                            6.758212       0.074610       1.998201                    0.999602      28.885038      82.968281       0.629418       0.419742      -1.060100       0.012865       0.008428       0.004646       0.016066      -0.014300       0.004032       0.025929       0.024695      -0.060595      -0.040833       0.010365       0.030468             15.917112       9.279771       6.251430      -3.799180      20.809513     -11.981662      17.662054          -0.003926
          297              C       2.935286       9.774901       7.730119      -0.270840      45.697228 0.48726518E+03  0.11862043E+05                                11.293342                            7.392096      -0.065370       1.940919                    0.998912      31.868305      95.183686       0.598289       0.420534      -1.054861      -0.003396       0.013810      -0.011618       0.018364      -0.002858      -0.015463       0.043028      -0.001472      -0.029497      -0.047807       0.002512       0.045295             16.393409      10.217619       6.399357      -4.198995      19.915580     -11.787759      19.047028          -0.006489
          298              C       2.124373       8.712573       8.349314       0.621129      25.551733 0.25342171E+03  0.53090962E+04                                 8.264533                            5.764015      -0.261676       1.967726                    0.999322      22.968032      66.457441       0.594691       0.491629      -1.001090      -0.027222      -0.026532       0.016713       0.041525      -0.069256      -0.009183       0.014081      -0.007609      -0.089929      -0.054769      -0.031925       0.086694             10.939189       7.719893       4.372375      -2.068819      11.750532      -4.837762      13.347142          -0.012907
          299              C       7.619710      16.186392      15.604237       0.063647      27.156880 0.35474956E+03  0.79441687E+04                                 7.889538                            6.320285       0.218228       2.072552                    0.999815      26.725468      75.525532       0.647734       0.422263      -1.058173      -0.021551      -0.027425       0.004965       0.035231       0.009462      -0.005183       0.017511       0.056462       0.052629      -0.043896       0.019554       0.024342              8.800188       9.843732       0.317215       2.736255      10.454403      -1.816174       6.102428           0.000085
          300              C       6.788707      17.030999      14.884243      -0.207688      34.691936 0.49250780E+03  0.11989526E+05                                 9.334588                            7.477008       0.039620       1.973216                    0.999450      30.976218      91.710048       0.591076       0.425671      -1.054494      -0.004200      -0.020511       0.011802       0.024034       0.010687      -0.027028      -0.007048      -0.050618      -0.017270      -0.042663       0.007379       0.035284             10.572334      12.532956      -0.967803       4.311632      11.283272      -2.413351       7.900775          -0.000069
          301              C       5.602511      16.648111      14.268975       0.158485      34.475876 0.36824942E+03  0.82842578E+04                                 9.340255                            6.474793      -0.033907       2.014023                    0.999166      25.270949      70.472642       0.637755       0.426915      -1.060320      -0.018665       0.005494      -0.011363       0.022532      -0.000055       0.017292      -0.008739       0.008057      -0.009040      -0.019452      -0.000982       0.020434             11.956670      12.003554      -3.832503       4.867151      15.150233      -4.946795       8.716222          -0.000001
          302              C       5.381351      15.308003      14.452247      -0.194055      31.663316 0.40014033E+03  0.92421346E+04                                 8.698041                            6.680033       0.213683       2.041972                    0.999793      29.408759      84.633109       0.634118       0.418192      -1.059857       0.014558       0.013939       0.011500       0.023205       0.018828       0.010396       0.016791       0.053668       0.011909      -0.038944       0.001063       0.037881             10.065957       8.302709      -1.623858       2.704888      14.840455      -3.731948       7.054707           0.000027
          303              C       6.111829      14.497180      15.185332       0.076329      26.887232 0.32549487E+03  0.71570774E+04                                 7.905133                            6.083168      -0.061077       1.987132                    0.999414      26.501164      75.001460       0.653383       0.426331      -1.052219       0.022228       0.026759       0.022145       0.041237       0.012714      -0.034984       0.017895      -0.035758       0.041774      -0.051937       0.013814       0.038123              9.054268       8.189189       0.054460       2.262932      12.871944      -2.589698       6.101672           0.000021
          304              C       4.898841      17.680409      13.562072      -0.150067      40.456437 0.41878376E+03  0.97862829E+04                                10.314283                            6.868442       0.177082       2.036645                    0.999607      29.235918      84.706750       0.620469       0.422433      -1.056886       0.010840      -0.017052       0.012821       0.023931       0.000392      -0.008874       0.001042      -0.038152      -0.013959      -0.021457       0.000012       0.021444             13.592544      17.551592      -5.533465       7.731463      12.295118      -5.164085      10.930921          -0.000162
          305              C       3.786364      17.567795      12.946804      -0.135664      38.715833 0.39037528E+03  0.89663340E+04                                 9.993114                            6.594241       0.180939       2.031895                    0.999882      29.075824      83.601745       0.638403       0.417714      -1.059538      -0.009015       0.021810      -0.008832       0.025198       0.008847      -0.023159       0.008583      -0.050869      -0.019876      -0.040931       0.009900       0.031031             13.163547      17.397224      -5.553149       7.760906      11.426004      -4.922391      10.667414          -0.000016
          306              C       9.737482      18.525016      12.213719       0.115333      35.885254 0.38956564E+03  0.88748827E+04                                 9.538300                            6.624049      -0.067937       1.994636                    0.999261      25.899156      72.332244       0.636541       0.422375      -1.064724       0.014510       0.000087       0.012970       0.019462      -0.007483       0.023825      -0.013760      -0.000403      -0.058401      -0.034533       0.003025       0.031509             12.126031      13.865436      -3.818707       5.325768      13.494717      -4.876879       9.017941          -0.000156
          307              C       6.741799       1.099853      11.951903      -0.131577      33.311619 0.43685539E+03  0.10317249E+05                                 9.083662                            7.047980       0.162069       2.031109                    0.999303      29.420011      85.699868       0.608215       0.426406      -1.054389      -0.015452       0.000423      -0.003751       0.015907       0.008328       0.007795      -0.000586       0.031889      -0.005983      -0.017414      -0.003950       0.021365             10.492502      11.519112      -1.913987       3.055714      12.777982      -3.551126       7.180411           0.000048
          308              C       5.897392       1.936952      11.324854      -0.128221      33.363676 0.44534283E+03  0.10584192E+05                                 9.173312                            7.175344      -0.019170       1.976568                    0.998473      29.579660      86.859089       0.594457       0.433533      -1.048463      -0.002081      -0.013275       0.005430       0.014492       0.002316      -0.013390      -0.005512      -0.026954      -0.016887      -0.021852       0.003033       0.018819             10.621225      13.281890      -2.046857       3.706861      11.117002      -3.022171       7.464784          -0.000076
          309              C       4.603967       1.497757      10.904639       0.111348      34.089646 0.40797543E+03  0.93927303E+04                                 9.218883                            6.782644      -0.059270       1.996271                    0.999304      26.108177      73.060361       0.629148       0.422859      -1.065492       0.002462       0.013826       0.003846       0.014560      -0.013618       0.026030      -0.017712      -0.001249      -0.057327      -0.036369      -0.003239       0.039608             11.136360      12.422244      -3.054774       3.576551      13.585092      -3.789038       7.401744          -0.000081
          310              C       4.201861       0.198940      11.127183      -0.154554      32.779306 0.43458270E+03  0.10228342E+05                                 8.892908                            6.958895       0.177806       2.024841                    0.999729      29.758313      85.935124       0.622779       0.417868      -1.061998       0.009205      -0.027355       0.021038       0.035716       0.004986       0.018679       0.002587       0.024175      -0.046673      -0.023596      -0.005246       0.028843              9.962593      10.960803      -1.367702       2.539946      12.199170      -2.868394       6.727807          -0.000066
          311              C       8.497672      18.115852      11.729360      -0.151444      34.244839 0.45163356E+03  0.10743413E+05                                 9.223704                            7.132693       0.053808       1.978376                    0.999707      30.236394      88.075870       0.609534       0.422427      -1.058037      -0.024375       0.027670      -0.017671       0.040890       0.011755      -0.003926      -0.004015      -0.053297      -0.055884      -0.022445      -0.016387       0.038832             10.580350      13.594018      -2.039666       4.182823      10.682708      -2.414510       7.464324           0.000029
          312              C       3.618824       2.454978      10.319480      -0.097922      34.279793 0.42211602E+03  0.98894633E+04                                 9.282008                            6.912041       0.096282       2.004597                    0.999724      29.375873      85.383348       0.615961       0.424436      -1.055024       0.018110      -0.000431       0.008247       0.019905       0.018552      -0.016336       0.014112       0.043535       0.081848      -0.047151       0.010353       0.036799             11.041299      10.266675      -4.375269       3.112241      15.176741      -3.943502       7.680481          -0.000595
          313              C       3.705949       3.761302      10.254026      -0.259474      38.496948 0.52669829E+03  0.13005775E+05                                 9.978115                            7.709185      -0.049326       1.954563                    0.998337      31.251250      92.416553       0.586200       0.423142      -1.058749       0.013190      -0.001474       0.008868       0.015962       0.011360      -0.011071       0.019037       0.017363       0.066409      -0.033978       0.003168       0.030811             11.674094      11.595221      -3.945673       2.761311      15.455205      -3.463094       7.971857           0.000371
          314              C       2.573368       4.602155       9.738249       0.637426      20.397433 0.23890621E+03  0.49201155E+04                                 7.018124                            5.571167      -0.185406       2.002078                    0.999267      22.246815      63.332356       0.610467       0.487188      -1.005734      -0.027506       0.039296      -0.008147       0.048653       0.008949      -0.049706      -0.009644       0.001876       0.142754      -0.049091      -0.025807       0.074898              8.017199       9.220581      -1.625358       2.356907       8.923465      -0.602324       5.907550          -0.001321
          315              C       4.932393       6.587921       7.161978       0.070665      26.633907 0.35594126E+03  0.80582412E+04                                 8.030106                            6.485732      -0.062709       1.983470                    0.999033      27.636312      81.151163       0.610482       0.443171      -1.034995       0.018567      -0.050889      -0.001931       0.054205      -0.002773      -0.048694      -0.024024      -0.016911      -0.058237      -0.064029       0.016677       0.047352              9.011878      10.357018       0.913707       3.569404       9.620605       0.379701       7.058012          -0.004856
          316              C       3.819917       6.171249       6.449839      -0.181576      30.535567 0.44692794E+03  0.10622688E+05                                 8.623180                            7.145920      -0.009762       1.981200                    0.997963      29.749585      87.130407       0.601449       0.428460      -1.052406      -0.010216       0.004998       0.014381       0.018335      -0.007409      -0.008070      -0.016433       0.033810       0.039193      -0.032039       0.010190       0.021849              9.722930      11.166514       1.658352       3.769521      10.308743       1.895849       7.693533          -0.002438
          317              C       3.612164       4.812372       6.304531       0.177489      32.073342 0.39357228E+03  0.90361989E+04                                 9.135632                            6.807822      -0.245741       1.950687                    0.999291      25.724053      73.364305       0.604118       0.441594      -1.047460      -0.019821      -0.002449      -0.001481       0.020026       0.000362       0.004094       0.006946       0.005984      -0.022948      -0.012164       0.003435       0.008729             11.857023      15.582881       2.482088       7.048655       9.292796       2.467177      10.695392          -0.000485
          318              C       4.516887       3.986534       6.909326      -0.183675      30.645350 0.44766590E+03  0.10647205E+05                                 8.656654                            7.157646      -0.099070       1.947733                    0.998065      29.905666      87.685820       0.600077       0.429158      -1.051722       0.002984       0.003039       0.007785       0.008874       0.015567      -0.017687       0.006955      -0.031963      -0.039985      -0.033527       0.004551       0.028976             10.050704      12.516596       0.449112       5.118290       7.720403       0.974882       9.915113          -0.000813
          319              C       5.582451       4.463267       7.642411       0.093372      24.895793 0.34220239E+03  0.76393960E+04                                 7.650945                            6.338316       0.020975       2.028436                    0.998929      26.421653      75.999788       0.623210       0.440247      -1.041044      -0.006070       0.048611      -0.004939       0.049236      -0.021252      -0.025643      -0.012525      -0.015249       0.033730      -0.042946       0.015494       0.027453              8.694067      10.254300       0.580423       3.902287       7.708017       0.691331       8.119884          -0.000883
          320              C       2.479583       4.215518       5.512537      -0.154363      38.990745 0.44549284E+03  0.10588849E+05                                10.259491                            7.145689      -0.095202       1.944681                    0.998524      30.021003      88.165044       0.599542       0.429812      -1.050705       0.015504       0.004814       0.024738       0.029589       0.015923      -0.005462      -0.004086      -0.045782       0.006378      -0.029460       0.001443       0.028017             14.145690      22.014239       2.300826       9.081306       8.174749       3.045207      12.248082          -0.000178
          321              C       1.460930       4.849911       5.072686      -0.121625      36.388876 0.41146224E+03  0.95748701E+04                                 9.740228                            6.822318       0.157926       2.033532                    0.999362      29.059622      84.076087       0.620495       0.424195      -1.055569      -0.027575      -0.006758      -0.009181       0.029839       0.009294      -0.017216      -0.003107      -0.040297       0.059286      -0.036761       0.009561       0.027200             13.259718      21.023933       2.504707       8.007536       8.371087       2.617098      10.384133          -0.000779
          322              C       7.023347       4.185488       4.369710       0.122104      33.433619 0.39997256E+03  0.91927648E+04                                 9.274933                            6.780996      -0.159640       1.970739                    0.999340      26.042615      73.590467       0.618162       0.431110      -1.056922       0.017387       0.008422      -0.000060       0.019319       0.012129       0.024510       0.019171       0.000310      -0.042802      -0.033005      -0.004737       0.037742             12.302466      18.079421       3.130859       7.088326       9.204710       2.424671       9.623267          -0.000014
          323              C       6.044905       4.909973       3.795024      -0.153836      31.670226 0.43358995E+03  0.10211644E+05                                 8.748026                            6.976934       0.044018       1.978962                    0.999638      29.958937      86.889677       0.617744       0.420999      -1.058720      -0.025468      -0.015592      -0.008414       0.031025       0.008158      -0.000358       0.008483      -0.057111      -0.036279      -0.023873      -0.013289       0.037162             10.250022      13.739446       1.290911       4.941502       8.616774       1.413316       8.393845          -0.000074
          324              C       4.939130       4.324380       3.126084      -0.141583      32.145158 0.47778858E+03  0.11491301E+05                                 8.870790                            7.365558       0.063942       1.990066                    0.999006      29.980105      86.933659       0.598089       0.425801      -1.059186       0.018970       0.005364       0.000703       0.019726      -0.018804       0.027758      -0.005498      -0.007047      -0.030532      -0.034218      -0.002030       0.036248             10.166441      12.359993       2.572624       4.488795       9.473990       1.949100       8.665339          -0.000031
          325              C       4.811794       2.852889       3.249137       0.123372      33.611734 0.40083635E+03  0.92249216E+04                                 9.320017                            6.815488      -0.103501       1.991359                    0.999399      26.030433      73.796613       0.612424       0.434568      -1.053974      -0.006704       0.001708      -0.016133       0.017554       0.018113       0.014298       0.009050       0.005657      -0.039353      -0.020064      -0.011171       0.031235             12.268392      17.245864       3.794896       7.004340       9.859309       2.930706       9.700002          -0.000372
          326              C       5.750025       2.192218       3.874878      -0.135268      31.507355 0.39836747E+03  0.92201735E+04                                 8.811684                            6.732646       0.066373       2.001998                    0.999379      29.218424      85.048601       0.620200       0.426696      -1.051197       0.040229       0.010777      -0.005216       0.041973       0.007698      -0.017485       0.003554      -0.025020      -0.002439      -0.026585       0.011167       0.015418             10.807745      14.589390       2.528445       5.466790       9.279424       2.299046       8.554421           0.000046
          327              C       6.835696       2.796580       4.463964      -0.134955      32.225126 0.44178055E+03  0.10452344E+05                                 8.951549                            7.098293       0.038745       1.987908                    0.999313      29.539048      85.841839       0.605294       0.427693      -1.054653      -0.018378      -0.013653      -0.022249       0.031924      -0.021965       0.016273      -0.010549      -0.001406       0.030252      -0.027655      -0.005192       0.032846             10.905118      14.143135       3.702325       5.015172       9.900295       2.947841       8.671923          -0.000418
          328              C       3.672509       2.113390       2.678378      -0.107323      37.306435 0.42597225E+03  0.10027426E+05                                 9.937912                            6.978352       0.021547       1.982426                    0.999529      29.627139      87.022852       0.606935       0.428702      -1.049776       0.015533       0.014145       0.002434       0.021149      -0.002536      -0.029910      -0.007111      -0.017444       0.062307      -0.036034      -0.001408       0.037442             13.459796      19.697973       3.912697       8.620071       9.267821       3.159646      11.413595          -0.000007
          329              C       2.667261       2.605139       2.017293      -0.239355      37.857568 0.46929727E+03  0.11296101E+05                                 9.938175                            7.280277      -0.028881       1.959138                    0.998204      30.912304      91.233249       0.600823       0.423525      -1.055018       0.004226       0.019668      -0.002649       0.020290      -0.002459      -0.032011      -0.010229      -0.013279       0.056906      -0.036705      -0.002597       0.039302             12.884437      17.330014       3.252619       7.646513       9.559654       3.329659      11.763644          -0.000274
          330              C       1.688818       1.704226       1.390243       0.622906      21.805229 0.24816514E+03  0.51567024E+04                                 7.391153                            5.673370      -0.204010       1.990176                    0.999425      22.544522      64.348809       0.606041       0.486377      -1.006721      -0.026037      -0.023654      -0.014441       0.038026      -0.017036      -0.053774       0.021428       0.053557       0.046672      -0.042965      -0.034688       0.077653              9.061913      10.334448       2.836887       4.376952       8.357295       1.878682       8.493998          -0.000034
          331              C       7.941030       9.985068      52.898627       0.078770      28.820628 0.34063760E+03  0.76540369E+04                                 8.547750                            6.377700      -0.115355       1.971580                    0.998760      27.552657      81.521143       0.608753       0.447782      -1.028743       0.052021       0.025073      -0.026752       0.063644      -0.024921      -0.007354      -0.021941      -0.050748       0.002308      -0.041860      -0.001130       0.042990             10.146493       9.933335       3.391918       2.168477       7.341400       3.157276      13.164743           0.014702
          332              C       7.203851       9.448274      51.962634      -0.193162      32.597501 0.40164472E+03  0.93340574E+04                                 9.013902                            6.739780       0.049337       1.997625                    0.999040      29.693212      87.184743       0.621437       0.424112      -1.050655      -0.003808       0.007462      -0.016935       0.018894       0.000826       0.016997      -0.014232      -0.021179      -0.115096      -0.046378       0.013440       0.032937             10.735890      10.195359       3.319866       2.760183       7.921367       4.599697      14.090944           0.004615
          333              C       7.646175       9.369446      50.679736       0.164260      34.238271 0.37331683E+03  0.84272356E+04                                 9.341270                            6.517848      -0.051348       2.006104                    0.999179      25.381968      70.910742       0.635823       0.426739      -1.060400      -0.007739      -0.005257      -0.002247       0.009622       0.007425       0.000586       0.005088       0.010739       0.008808      -0.011892       0.002692       0.009200             12.310678      12.833621       5.801244       4.086960      10.320608       5.546383      13.777804           0.029346
          334              C       8.845783      10.060146      50.444101      -0.205429      34.741498 0.47293069E+03  0.11360904E+05                                 9.264278                            7.262272       0.214353       2.035724                    0.999667      30.221942      87.973212       0.609694       0.418195      -1.062521      -0.010021       0.006606       0.013248       0.017876      -0.005144      -0.018066      -0.001505      -0.006453       0.088013      -0.025985      -0.009471       0.035457             10.936866      12.886722       4.848040       2.028475       8.939678       3.243235      10.984198           0.001007
          335              C       9.562856      10.694538      51.427220       0.068624      28.030714 0.36268230E+03  0.81882736E+04                                 8.165506                            6.455566       0.149244       2.054294                    0.999677      26.908298      77.009193       0.629603       0.430897      -1.050075      -0.034514       0.009564       0.042042       0.055229       0.001166      -0.021793      -0.007825      -0.002745      -0.045892      -0.029778       0.007827       0.021950              9.411096      10.338110       3.623140       1.072314       7.471689       2.633036      10.423489           0.020132
          336              C       6.949207       8.678747      49.611526      -0.173025      41.634107 0.46559428E+03  0.11153763E+05                                10.548609                            7.244087       0.174713       2.026771                    0.999273      30.067981      87.730596       0.604925       0.422660      -1.058495       0.000431       0.001810       0.012059       0.012202      -0.001849      -0.012748       0.002505      -0.015713       0.072662      -0.023449      -0.004447       0.027896             14.456016      17.330917       8.308491       6.041230      13.244324       6.169076      12.792806           0.000982
          337              C       5.763004       8.081892      49.733270      -0.144610      40.945945 0.45274394E+03  0.10784103E+05                                10.463585                            7.135746       0.123600       2.004441                    0.999716      30.109530      87.968463       0.609702       0.421752      -1.057708       0.002211      -0.009883      -0.017112       0.019884      -0.018031      -0.019096      -0.000318      -0.014612       0.067889      -0.035388       0.003980       0.031408             14.462748      17.206313       8.881911       5.811176      14.431682       6.334276      11.750249           0.034261
          338              C       5.019124       7.301101      48.731824       0.106917      35.500015 0.41101560E+03  0.95028743E+04                                 9.543278                            6.830751      -0.077958       1.988891                    0.999476      26.339626      74.440236       0.622300       0.425706      -1.061179       0.007500      -0.004805       0.005140       0.010284       0.022175       0.009909       0.022516       0.013302       0.010417      -0.030700      -0.005706       0.036406             12.342784      13.874252       5.771445       3.084316      11.354932       5.146290      11.799168          -0.001393
          339              C       3.752499       6.816860      49.083967      -0.156443      33.392926 0.44172831E+03  0.10456115E+05                                 9.055076                            7.025708       0.192519       2.029314                    0.999734      29.918109      87.108818       0.617497       0.419041      -1.059517      -0.009921      -0.019518      -0.015227       0.026669      -0.008668      -0.012465       0.002243       0.005476       0.064955      -0.020783      -0.006061       0.026844             10.657105      13.127364       4.342394       1.503068       9.516102       3.412258       9.327849           0.008164
          340              C       9.763931       6.036069      48.197719      -0.134110      33.037566 0.44193649E+03  0.10513272E+05                                 9.163143                            7.168316      -0.145991       1.930197                    0.998740      30.035994      89.073675       0.590503       0.436019      -1.043960       0.022982       0.003943       0.013118       0.026754      -0.003633       0.009521      -0.002240       0.003528      -0.049647      -0.019648       0.004546       0.015102             10.535528      11.772877       3.902014       1.162452       9.011741       3.631074      10.821965          -0.002291
          341              C       3.591676       5.724505      46.978965       0.110543      32.421211 0.39530581E+03  0.90505292E+04                                 8.959286                            6.700448       0.014888       2.026226                    0.999273      25.911735      72.859513       0.628145       0.425898      -1.061120      -0.006923      -0.015658       0.002292       0.017273       0.022220       0.008809       0.021533       0.013727       0.012629      -0.030719      -0.004329       0.035048             10.882464      13.131907       4.628606       1.830186       8.764448       3.745528      10.751036           0.011310
          342              C       4.865003       6.163700      46.643841      -0.136753      34.247603 0.46085502E+03  0.11045414E+05                                 9.304440                            7.261333       0.003274       1.974448                    0.999065      30.012196      88.458819       0.595647       0.429042      -1.051349       0.019965      -0.003985       0.028289       0.034854      -0.015380      -0.004116       0.005705      -0.009553       0.039337      -0.022661       0.004074       0.018587             10.925611      13.496696       4.147087       0.742904       8.840785       3.275205      10.439350          -0.002846
          343              C       5.561973       6.978275      47.507834      -0.139550      32.520322 0.44697145E+03  0.10627046E+05                                 8.983046                            7.151107       0.085660       2.006683                    0.998912      29.646790      86.924794       0.600448       0.429040      -1.051746      -0.005428      -0.025376      -0.003831       0.026232       0.010448       0.002378      -0.003146       0.017816      -0.058915      -0.020547      -0.003019       0.023566             10.291966      10.618494       3.292712       1.118671       9.016876       3.949540      11.240529           0.010066
          344              C       9.549496       4.898669      45.960501      -0.084093      35.790261 0.44826652E+03  0.10668177E+05                                 9.651104                            7.203581       0.074125       2.005134                    0.999346      29.341513      86.140725       0.592871       0.434102      -1.048408       0.007242      -0.000085       0.018319       0.019699      -0.036577      -0.007207      -0.011010      -0.007754       0.030717      -0.044847       0.012613       0.032234             11.992035      15.280280       6.517905       3.109945      10.503552       3.542720      10.192272          -0.002517
          345              C       8.403502       4.301814      46.152936      -0.260267      37.624812 0.50419231E+03  0.12316973E+05                                 9.803338                            7.512714       0.011704       1.975609                    0.998323      31.050177      91.381391       0.597268       0.419787      -1.060675      -0.000127       0.000579       0.017824       0.017834      -0.025554       0.000081      -0.015484      -0.021781      -0.029971      -0.027616      -0.008870       0.036485             11.850614      15.075714       5.910911       2.553169       9.769522       2.724507      10.706605           0.001791
          346              C       7.713237       3.584838      45.006181       0.653791      21.747716 0.23096839E+03  0.47258492E+04                                 7.316447                            5.492819      -0.220540       1.990882                    0.999274      22.224397      63.467008       0.611096       0.489857      -1.002402      -0.020619      -0.015019      -0.032329       0.041181      -0.046289       0.006623      -0.041993      -0.039947      -0.102754      -0.058407      -0.022472       0.080878              8.683320      10.721142       2.845259      -0.206303       6.199352       1.249086       9.129467          -0.004417
          347              C       7.653023      10.833446      35.390986       0.069833      27.786593 0.35298671E+03  0.78965715E+04                                 8.070970                            6.333012       0.252356       2.091349                    0.999736      26.500876      74.905587       0.642588       0.426082      -1.055563      -0.023556       0.002954      -0.049627       0.055014       0.010438       0.012004      -0.025953       0.019591       0.004553      -0.036547       0.013526       0.023021              9.275293      10.643597      -3.315133      -0.031540       8.169060       2.581426       9.013221          -0.000330
          348              C       6.956040      11.708081      36.203925      -0.206455      33.718093 0.43880636E+03  0.10322737E+05                                 8.982788                            6.922686       0.263685       2.047440                    0.999802      29.872698      85.430402       0.635736       0.409551      -1.070453      -0.001861       0.000151      -0.011798       0.011945       0.008167       0.014967       0.013300       0.002929       0.087038      -0.022816      -0.015249       0.038065             10.453230      12.309084      -4.456751      -0.663371       9.783642       3.383133       9.266963          -0.000419
          349              C       5.709528      12.218599      35.850474       0.161318      35.744145 0.38712879E+03  0.87875898E+04                                 9.553280                            6.596121      -0.064482       1.999120                    0.999138      25.433445      70.432377       0.640234       0.421457      -1.067480      -0.005213       0.010237       0.012719       0.017139      -0.011286      -0.002811       0.015759       0.007835       0.010778      -0.020194      -0.000042       0.020236             12.632080      13.752066      -6.520556      -2.387258      12.791380       5.901021      11.352793          -0.000826
          350              C       5.146596      11.760636      34.646120      -0.178498      33.874038 0.45403060E+03  0.10829839E+05                                 9.266878                            7.222435      -0.061552       1.965357                    0.997952      29.757887      87.196543       0.596013       0.430837      -1.051367      -0.009008      -0.005942      -0.006409       0.012551       0.001639      -0.012691      -0.010986       0.002974      -0.055896      -0.026187       0.007376       0.018811             10.870349      10.703697      -3.333650      -0.724034       9.981102       4.959839      11.926249          -0.001148
          351              C       5.890490      10.859724      33.920889       0.103119      27.240065 0.33488384E+03  0.74495007E+04                                 8.150165                            6.300775      -0.035231       2.008372                    0.999012      26.462745      76.443878       0.619367       0.444554      -1.036591       0.030717       0.001925       0.033174       0.045252       0.040299       0.005939      -0.023396      -0.011209       0.020658      -0.051170       0.007983       0.043187              9.467863      10.994730      -2.710010       0.330407       7.766370       2.948793       9.642489          -0.000045
          352              C       4.965633      13.190834      36.689594      -0.163787      39.976575 0.41728411E+03  0.97325055E+04                                10.237921                            6.815342       0.083382       1.994662                    0.999543      29.735748      85.784132       0.629127       0.417421      -1.061133       0.009841      -0.017419      -0.018676       0.027369       0.010833       0.008302       0.008011      -0.018908       0.077122      -0.027596      -0.002459       0.030055             13.971211      16.298317      -9.015375      -4.009114      15.073755       6.140376      10.541559          -0.002133
          353              C      10.541451      13.735136      36.436942      -0.137271      41.450219 0.42756315E+03  0.10027908E+05                                10.540188                            6.916280       0.087188       1.997278                    0.999577      29.599205      85.483510       0.622472       0.419543      -1.060338      -0.008219       0.020636       0.011003       0.024789       0.020311       0.006219       0.001828      -0.034134       0.082996      -0.040710       0.011587       0.029123             14.929954      17.163790      -9.963073      -4.450844      16.665738       6.856081      10.960334          -0.001116
          354              C       9.757345      14.741155      37.268208       0.113381      37.521876 0.41059440E+03  0.94635217E+04                                 9.881085                            6.790046      -0.147310       1.963306                    0.999298      26.285562      73.479854       0.631106       0.421079      -1.067139       0.010745       0.001317      -0.002789       0.011179      -0.033290      -0.006022       0.032129      -0.003752       0.006423      -0.043257      -0.006305       0.049562             13.592463      13.230626      -7.207876      -2.630365      15.355722       7.173232      12.191041          -0.002364
          355              C      10.293471      15.221641      38.469943      -0.154778      35.813200 0.43828961E+03  0.10331911E+05                                 9.496262                            7.000047       0.087181       1.994656                    0.999608      29.779450      85.911844       0.619747       0.419249      -1.061698      -0.004736       0.016460       0.002234       0.017272      -0.025822       0.015063       0.003032       0.029954      -0.012932      -0.031755      -0.003739       0.035494             11.912458      10.324169      -4.992925      -1.601869      13.738463       6.452027      11.674743          -0.000207
          356              C       9.603191      16.227660      39.127102      -0.133659      34.202913 0.41120053E+03  0.95560948E+04                                 9.237359                            6.787037       0.079946       1.998846                    0.999664      29.243898      84.231297       0.627395       0.420086      -1.059377       0.005904      -0.013831      -0.014860       0.021142       0.006994       0.006494       0.018622      -0.000472       0.073539      -0.021797      -0.012172       0.033969             11.591760      10.639007      -5.763346      -1.647304      13.780478       5.598485      10.355794          -0.000917
          357              C       8.470609      16.779470      38.615251       0.114133      37.380491 0.37828241E+03  0.85482386E+04                                 9.847410                            6.504839      -0.157825       1.968346                    0.999291      25.704997      71.322081       0.646186       0.419458      -1.067382       0.002065       0.006689       0.008266       0.010832      -0.022692      -0.002222       0.021872      -0.009112       0.017946      -0.030985      -0.002557       0.033542             14.185515      10.655669      -6.224793      -2.176048      18.296723       9.248958      13.604154          -0.000701
          358              C       7.927782      16.246431      37.451479      -0.146700      36.053365 0.43429103E+03  0.10205385E+05                                 9.507635                            6.934437       0.144009       2.010184                    0.999786      29.668299      85.214968       0.627747       0.415215      -1.065189       0.015578      -0.025779      -0.010251       0.031817      -0.021567       0.016460      -0.004578       0.033755      -0.026035      -0.023982      -0.013835       0.037818             12.101638       9.853612      -3.616653      -0.873742      13.838343       7.380160      12.612960          -0.001844
          359              C       8.611361      15.266688      36.719703      -0.153084      34.708362 0.42896321E+03  0.10063734E+05                                 9.287143                            6.919540       0.132784       2.010144                    0.999733      29.682395      85.590935       0.623737       0.418568      -1.061507      -0.011366       0.027686       0.003752       0.030162       0.002119       0.010695       0.020251       0.018668       0.076674      -0.029673      -0.006274       0.035947             11.451132      11.165724      -4.863386      -0.869886      12.598770       5.252976      10.588903          -0.000114
          360              C       7.773628      17.894349      39.237064      -0.084697      41.499555 0.40710211E+03  0.94319787E+04                                10.585619                            6.748036       0.077985       1.999764                    0.999632      28.852257      82.826866       0.630266       0.419452      -1.060362       0.014625      -0.009333       0.005255       0.018128       0.014838       0.003044      -0.025882       0.026228      -0.058725      -0.040624       0.009314       0.031310             15.885388       9.262806      -6.235799      -3.785796      20.762350      11.952650      17.631009          -0.003894
          361              C       7.961265      18.378589      40.457127      -0.269693      45.657258 0.48687782E+03  0.11850437E+05                                11.284993                            7.387837      -0.056661       1.943109                    0.998924      31.860405      95.156099       0.598613       0.420384      -1.054939      -0.003286      -0.012156      -0.011743       0.017219       0.001724      -0.014984      -0.042629      -0.003401      -0.033093      -0.047725       0.003110       0.044615             16.377873      10.210435      -6.391773      -4.189372      19.892737      11.771263      19.030446          -0.006466
          362              C       3.799477       0.671889      41.076322       0.620266      25.540794 0.25335380E+03  0.53069346E+04                                 8.259816                            5.761784      -0.260431       1.968172                    0.999341      22.962818      66.422053       0.595075       0.491380      -1.001289      -0.028294       0.026882       0.017579       0.042804       0.068617      -0.008458      -0.014861      -0.010231      -0.090749      -0.054374      -0.031938       0.086312             10.931134       7.716237      -4.369928      -2.065903      11.742571       4.831608      13.334595          -0.012868
          363              C       5.943969      11.967082      48.331245       0.060803      27.227937 0.35590773E+03  0.79777441E+04                                 7.908967                            6.336467       0.207506       2.068805                    0.999817      26.771934      75.728521       0.645915       0.423047      -1.057531      -0.021430       0.025968       0.005346       0.034090      -0.009243      -0.005141      -0.018052       0.058023       0.055153      -0.045112       0.019992       0.025120              8.821886       9.864103      -0.314246       2.742136      10.484045       1.823840       6.117511           0.000082
          364              C       5.112964      11.122476      47.611251      -0.207692      34.672797 0.49220785E+03  0.11980610E+05                                 9.331054                            7.474162       0.035492       1.972329                    0.999452      30.963059      91.670190       0.591246       0.425606      -1.054516      -0.003486       0.021808       0.011559       0.024927      -0.010204      -0.026530       0.007767      -0.049870      -0.015557      -0.041849       0.006901       0.034949             10.568255      12.526368       0.967873       4.309188      11.280757       2.413050       7.897641           0.000017
          365              C      10.628470      11.505365      46.995983       0.159690      34.437095 0.36775293E+03  0.82704377E+04                                 9.334788                            6.471399      -0.034785       2.013931                    0.999170      25.252003      70.412396       0.637767       0.427043      -1.060223      -0.018401      -0.004317      -0.010905       0.021821      -0.000246       0.018323       0.009065       0.008458      -0.006713      -0.020298      -0.001279       0.021577             11.949134      11.993323       3.828606       4.862192      15.143817       4.943591       8.710260          -0.000008
          366              C      10.407314      12.845473      47.179255      -0.196609      31.730157 0.40123589E+03  0.92736940E+04                                 8.708819                            6.688104       0.218424       2.042782                    0.999781      29.450913      84.780572       0.633892       0.418059      -1.059951       0.013990      -0.013174       0.009921       0.021627      -0.018101       0.010159      -0.017245       0.053432       0.014262      -0.039127       0.001936       0.037191             10.078785       8.311703       1.625366       2.707443      14.861893       3.737339       7.062760          -0.000047
          367              C      11.137793      13.656294      47.912340       0.078273      26.827578 0.32456389E+03  0.71312755E+04                                 7.893235                            6.073891      -0.063069       1.986812                    0.999429      26.460014      74.849386       0.653994       0.426251      -1.052301       0.021355      -0.028375       0.021977       0.041763      -0.013313      -0.034693      -0.017323      -0.035650       0.039583      -0.051706       0.014714       0.036992              9.040632       8.176081      -0.056678       2.258335      12.853876       2.584963       6.091940           0.000015
          368              C       9.924796      10.473069      46.289080      -0.149146      40.460796 0.41889312E+03  0.97895724E+04                                10.313994                            6.868518       0.179486       2.037131                    0.999650      29.241518      84.728837       0.620571       0.422332      -1.056939       0.011700       0.016327       0.013219       0.024046      -0.001334      -0.008669      -0.000324      -0.039889      -0.014903      -0.021939      -0.000534       0.022473             13.592052      17.546895       5.533405       7.729367      12.299041       5.165254      10.930221          -0.000181
          369              C       8.812320      10.585684      45.673812      -0.134047      38.637615 0.38949287E+03  0.89408243E+04                                 9.982890                            6.588880       0.172276       2.029806                    0.999865      29.035347      83.455345       0.638371       0.417979      -1.059391      -0.010527      -0.022101      -0.009297       0.026186      -0.009061      -0.023836      -0.008306      -0.051019      -0.021172      -0.041610       0.010376       0.031234             13.148675      17.378075       5.545156       7.751788      11.411719       4.915282      10.656231          -0.000030
          370              C       8.061735       9.628464      44.940727       0.114593      35.923200 0.39011960E+03  0.88906599E+04                                 9.544101                            6.628401      -0.071749       1.993240                    0.999196      25.918068      72.397902       0.636383       0.422329      -1.064753       0.014813      -0.000012       0.012401       0.019319       0.007173       0.023966       0.013493      -0.001436      -0.059745      -0.034979       0.003769       0.031209             12.133188      13.875027       3.820942       5.329858      13.500907       4.879223       9.023629          -0.000160
          371              C       8.416926       8.284602      44.678911      -0.132084      33.302709 0.43668893E+03  0.10312512E+05                                 9.082104                            7.046982       0.153557       2.028720                    0.999286      29.418124      85.695829       0.608203       0.426447      -1.054345      -0.016094      -0.001049      -0.005306       0.016978      -0.007799       0.006867       0.001117       0.031447      -0.005545      -0.017127      -0.003228       0.020355             10.490392      11.517594       1.913514       3.055535      12.774074       3.549683       7.179507           0.000048
          372              C       7.572516       7.447504      44.051862      -0.129731      33.440040 0.44659607E+03  0.10621707E+05                                 9.188830                            7.187376      -0.018097       1.976030                    0.998459      29.620959      87.019264       0.593704       0.433768      -1.048295      -0.001686       0.013111       0.005770       0.014424      -0.001136      -0.013015       0.006323      -0.027832      -0.016456      -0.021905       0.002767       0.019138             10.640236      13.308517       2.054976       3.716163      11.133151       3.028294       7.479041          -0.000072
          373              C       6.279093       7.886700      43.631647       0.111164      34.045805 0.40737192E+03  0.93744442E+04                                 9.207578                            6.774634      -0.050070       1.999592                    0.999312      26.089711      72.968167       0.629999       0.422486      -1.065832       0.004311      -0.014195       0.004119       0.015397       0.013323       0.026139       0.017465      -0.001608      -0.053573      -0.035653      -0.003440       0.039093             11.122365      12.404899       3.050756       3.570787      13.569417       3.783771       7.392779          -0.000099
          374              C       5.876991       9.185516      43.854191      -0.154105      32.784172 0.43465941E+03  0.10231357E+05                                 8.899311                            6.964382       0.170696       2.022892                    0.999739      29.751285      85.940691       0.621834       0.418454      -1.061548       0.007688       0.026115       0.020447       0.034047      -0.004819       0.019577      -0.002974       0.023656      -0.046016      -0.024153      -0.005075       0.029228              9.969727      10.965786       1.369613       2.540780      12.210563       2.871429       6.732833          -0.000080
          375              C       6.821926      10.037630      44.456368      -0.149642      34.169581 0.45044399E+03  0.10708301E+05                                 9.211978                            7.124581       0.053277       1.978946                    0.999713      30.195067      87.934166       0.609701       0.422580      -1.057917      -0.025542      -0.028251      -0.018607       0.042388      -0.011866      -0.002998       0.004083      -0.054732      -0.057230      -0.022006      -0.017722       0.039728             10.565604      13.572148       2.033136       4.174429      10.670996       2.409769       7.453668           0.000007
          376              C       5.293947       6.929480      43.046488      -0.098269      34.295985 0.42233224E+03  0.98960504E+04                                 9.288306                            6.916273       0.091231       2.003146                    0.999715      29.378215      85.403895       0.615428       0.424738      -1.054809       0.019410       0.001331       0.008877       0.021385      -0.018468      -0.016467      -0.014031       0.040836       0.083182      -0.046392       0.009466       0.036925             11.049737      10.272769       4.383143       3.114110      15.189677       3.949040       7.686766          -0.000602
          377              C       5.381068       5.623156      42.981034      -0.259915      38.572032 0.52792884E+03  0.13046450E+05                                10.001711                            7.726611      -0.061904       1.950380                    0.998310      31.292765      92.638008       0.584460       0.424067      -1.057954       0.014627       0.002417       0.009093       0.017391      -0.012329      -0.011621      -0.019429       0.018137       0.061824      -0.034820       0.004922       0.029898             11.703355      11.620905       3.964077       2.767804      15.496163       3.476488       7.992996           0.000356
          378              C       4.248484       4.782304      42.465257       0.640407      20.352536 0.23825385E+03  0.49037452E+04                                 7.012088                            5.566322      -0.181940       2.003707                    0.999285      22.213569      63.236371       0.610225       0.487672      -1.005399      -0.026895      -0.039716      -0.008291       0.048677      -0.008558      -0.049960       0.009730       0.003408       0.141950      -0.048541      -0.026511       0.075052              8.010309       9.212471       1.623113       2.354960       8.915524       0.601548       5.902933          -0.001322
          379              C       6.607504       2.796544      39.888986       0.072759      26.556458 0.35462815E+03  0.80212139E+04                                 8.016150                            6.474904      -0.064704       1.983882                    0.999063      27.582821      80.961060       0.610822       0.443328      -1.034888       0.020553       0.050858      -0.001397       0.054871       0.002401      -0.048151       0.024598      -0.016618      -0.060544      -0.063919       0.016480       0.047439              8.995664      10.336019      -0.911622       3.561248       9.605442      -0.378235       7.045532          -0.004825
          380              C       5.495029       3.213217      39.176847      -0.180626      30.591239 0.44804898E+03  0.10657083E+05                                 8.638887                            7.159974      -0.018967       1.978030                    0.998004      29.779811      87.279507       0.600157       0.429071      -1.051925      -0.010005      -0.003091       0.014337       0.017754       0.006848      -0.007249       0.015431       0.032287       0.037624      -0.030275       0.009781       0.020494              9.741175      11.188541      -1.665099       3.777286      10.324913      -1.902387       7.710071          -0.002435
          381              C       5.287280       4.572095      39.031539       0.175652      32.049340 0.39326242E+03  0.90264992E+04                                 9.127849                            6.802561      -0.246666       1.950913                    0.999204      25.712252      73.298722       0.604749       0.441259      -1.047752      -0.019827       0.004154      -0.000709       0.020270       0.000586       0.002885      -0.007027       0.006794      -0.021541      -0.011839       0.004147       0.007691             11.846608      15.570380      -2.480299       7.042759       9.281592      -2.464810      10.687852          -0.000482
          382              C       6.192005       5.397931      39.636334      -0.182289      30.653213 0.44778419E+03  0.10650870E+05                                 8.664872                            7.165114      -0.098943       1.947772                    0.998096      29.895132      87.662434       0.598937       0.429941      -1.051228       0.002000      -0.001866       0.007428       0.007916      -0.015039      -0.016962      -0.007233      -0.033312      -0.039022      -0.032961       0.004004       0.028957             10.062024      12.536693      -0.447022       5.128366       7.718149      -0.973521       9.931229          -0.000826
          383              C       7.257567       4.921197      40.369419       0.092315      24.857597 0.34153508E+03  0.76201644E+04                                 7.637633                            6.326656       0.020608       2.028907                    0.998939      26.401949      75.901525       0.624644       0.439485      -1.041578      -0.006385      -0.047859      -0.006400       0.048705       0.020136      -0.026376       0.012045      -0.014568       0.034108      -0.042362       0.014084       0.028278              8.678153      10.236120      -0.570343       3.895505       7.693605      -0.683218       8.104733          -0.000877
          384              C       4.154701       5.168951      38.239545      -0.152928      38.976175 0.44528606E+03  0.10582026E+05                                10.256482                            7.143513      -0.091205       1.945889                    0.998655      30.008140      88.100837       0.599737       0.429750      -1.050810       0.015805      -0.004785       0.024109       0.029222      -0.015195      -0.004284       0.004099      -0.044453       0.005003      -0.028042       0.000892       0.027150             14.142256      22.009603      -2.299466       9.079443       8.172099      -3.043501      12.245065          -0.000174
          385              C       3.136045       4.534558      37.799694      -0.121823      36.333372 0.41078910E+03  0.95548577E+04                                 9.727343                            6.814502       0.156701       2.033630                    0.999366      29.036596      83.977839       0.621184       0.423917      -1.055790      -0.028262       0.006656      -0.009289       0.030485      -0.008805      -0.016756       0.002398      -0.040027       0.060539      -0.036475       0.009741       0.026734             13.239748      20.987209      -2.500481       7.992579       8.363654      -2.613573      10.368382          -0.000783
          386              C       8.698464       5.198982      37.096718       0.119332      33.532904 0.40142037E+03  0.92340780E+04                                 9.290354                            6.791415      -0.161810       1.969196                    0.999377      26.092940      73.756949       0.617959       0.430876      -1.057100       0.018880      -0.007885       0.000872       0.020479      -0.012984       0.025399      -0.019431       0.001699      -0.040688      -0.033087      -0.006014       0.039101             12.324443      18.111352      -3.137351       7.102808       9.221313      -2.430474       9.640663          -0.000009
          387              C       7.720020       4.474498      36.522032      -0.149752      31.508847 0.43080380E+03  0.10129581E+05                                 8.716663                            6.952243       0.045658       1.980618                    0.999649      29.871576      86.563080       0.619145       0.420728      -1.058902      -0.025449       0.017024      -0.007936       0.031630      -0.008316      -0.000014      -0.008610      -0.057454      -0.036625      -0.023944      -0.013529       0.037474             10.210367      13.675795      -1.284902       4.916740       8.597540      -1.407065       8.357766          -0.000061
          388              C       6.614247       5.060093      35.853092      -0.144572      32.228120 0.47943867E+03  0.11540973E+05                                 8.884790                            7.376732       0.069094       1.990957                    0.999063      30.032082      87.123134       0.597820       0.425624      -1.059292       0.018752      -0.004110       0.000585       0.019206       0.018335       0.027258       0.005599      -0.006559      -0.028548      -0.033305      -0.002250       0.035555             10.183253      12.379559      -2.578685       4.496960       9.490994      -1.954127       8.679206          -0.000018
          389              C       6.486916       6.531584      35.976145       0.123970      33.571107 0.40021390E+03  0.92069879E+04                                 9.312888                            6.809965      -0.100449       1.992589                    0.999410      26.013357      73.732951       0.612705       0.434539      -1.053995      -0.004013      -0.001908      -0.014732       0.015387      -0.017890       0.013588      -0.009313       0.005939      -0.039357      -0.019544      -0.011271       0.030815             12.259160      17.231684      -3.793915       6.997763       9.854512      -2.928731       9.691285          -0.000366
          390              C       7.425149       7.192253      36.601886      -0.138960      31.648996 0.40061448E+03  0.92853261E+04                                 8.837153                            6.751136       0.061181       1.999115                    0.999389      29.301675      85.354313       0.619409       0.426637      -1.051223       0.040838      -0.010961      -0.004184       0.042490      -0.008815      -0.017566      -0.003670      -0.023102      -0.001003      -0.026532       0.010964       0.015568             10.841537      14.639817      -2.538677       5.487856       9.301605      -2.309036       8.583191           0.000040
          391              C       8.510818       6.587890      37.190972      -0.134991      32.245756 0.44209555E+03  0.10462758E+05                                 8.958755                            7.103105       0.034774       1.986665                    0.999282      29.551752      85.920338       0.604734       0.427968      -1.054373      -0.018393       0.013058      -0.022900       0.032144       0.021711       0.016259       0.009906      -0.000736       0.030667      -0.027545      -0.004757       0.032302             10.914586      14.154892      -3.706275       5.019958       9.908781      -2.951610       8.680085          -0.000422
          392              C       5.347633       7.271084      35.405386      -0.104188      37.258430 0.42529447E+03  0.10007735E+05                                 9.929472                            6.972397       0.027344       1.984095                    0.999513      29.603957      86.945584       0.607231       0.428653      -1.049780       0.015479      -0.015683       0.002255       0.022151       0.001542      -0.028997       0.007838      -0.017693       0.058764      -0.035024      -0.001214       0.036238             13.448183      19.678823      -3.912063       8.610306       9.264413      -3.157564      11.401313          -0.000006
          393              C       4.342384       6.779337      34.744301      -0.241281      37.924314 0.47026061E+03  0.11325377E+05                                 9.954578                            7.291821      -0.032541       1.957789                    0.998299      30.934129      91.329688       0.599829       0.423999      -1.054697       0.002882      -0.019457      -0.003896       0.020051       0.002612      -0.032160       0.010241      -0.013419       0.059088      -0.037011      -0.002816       0.039827             12.908454      17.367816      -3.260986       7.664561       9.569857      -3.337000      11.787688          -0.000269
          394              C       3.363943       7.680251      34.117251       0.624040      21.757358 0.24752196E+03  0.51399181E+04                                 7.380908                            5.666337      -0.205076       1.990686                    0.999436      22.511450      64.229639       0.606375       0.486432      -1.006708      -0.025705       0.023162      -0.014740       0.037609       0.017773      -0.054087      -0.021716       0.053288       0.049052      -0.043077      -0.035308       0.078385              9.048156      10.318356      -2.829972       4.369133       8.344706      -1.873086       8.481406          -0.000033
          395              C       7.941409       8.783891      12.555389       0.076761      28.847480 0.34094390E+03  0.76625064E+04                                 8.548083                            6.375541      -0.109095       1.972882                    0.998714      27.583401      81.615880       0.609587       0.447077      -1.029166       0.053035      -0.024250       0.031728       0.066389       0.025700       0.006288      -0.022653      -0.051428      -0.001479      -0.041785      -0.002879       0.044664             10.148131       9.933310      -3.391938      -2.166412       7.340048       3.156662      13.171036          -0.014760
          396              C       7.204214       9.320685      13.491382      -0.196064      32.687793 0.40292308E+03  0.93713955E+04                                 9.028652                            6.748120       0.043416       1.995163                    0.999040      29.747513      87.385474       0.621368       0.423813      -1.050819      -0.003399      -0.007480       0.018194       0.019963      -0.000888      -0.016414      -0.014882      -0.023336      -0.114785      -0.046257       0.012130       0.034127             10.756734      10.213081      -3.327557      -2.768780       7.935571       4.611726      14.121549          -0.004469
          397              C       7.646514       9.399513      14.774280       0.166261      34.157782 0.37218355E+03  0.83956382E+04                                 9.331129                            6.510414      -0.053566       2.006041                    0.999146      25.338824      70.775020       0.635797       0.427062      -1.060152      -0.005874       0.005101       0.001210       0.007873      -0.008106       0.000247       0.004932       0.010777       0.005370      -0.012087       0.002584       0.009503             12.298006      12.818222      -5.793690      -4.081105      10.308756       5.540295      13.767039          -0.029604
          398              C       8.846115       8.708813      15.009915      -0.205694      34.772726 0.47344731E+03  0.11376954E+05                                 9.272391                            7.268343       0.209809       2.034214                    0.999673      30.239163      88.050950       0.609146       0.418437      -1.062317      -0.009256      -0.007566      -0.010436       0.015869       0.005425       0.019562      -0.001354      -0.007257       0.091252      -0.027597      -0.009650       0.037246             10.946967      12.899956      -4.853643      -2.030795       8.947765       3.246231      10.993180          -0.001120
          399              C       2.861506       8.074421      14.026796       0.067814      28.046285 0.36296699E+03  0.81957671E+04                                 8.164489                            6.454241       0.156639       2.056473                    0.999709      26.921466      77.035254       0.630274       0.430382      -1.050459      -0.033422      -0.008562      -0.041895       0.054273      -0.000974       0.020623      -0.007652      -0.003930      -0.047888      -0.029289       0.008612       0.020677              9.409895      10.339463      -3.623775      -1.070063       7.470272       2.630461      10.419949          -0.020177
          400              C       6.949528      10.090212      15.842490      -0.172722      41.632872 0.46556250E+03  0.11152435E+05                                10.544887                            7.240984       0.182654       2.028655                    0.999260      30.068599      87.720507       0.605433       0.422327      -1.058739      -0.000246      -0.001468      -0.012038       0.012130       0.001253       0.011885       0.003494      -0.015839       0.070626      -0.022749      -0.004287       0.027036             14.452067      17.321057      -8.304970      -6.041498      13.240694       6.170199      12.794451          -0.000999
          401              C       5.763330      10.687067      15.720746      -0.145799      41.099058 0.45451985E+03  0.10838181E+05                                10.495575                            7.154436       0.118317       2.002147                    0.999709      30.163693      88.205866       0.608238       0.422308      -1.057245       0.000602       0.010431       0.018125       0.020921       0.018076       0.017461      -0.000164      -0.015527       0.065459      -0.034546       0.004868       0.029678             14.513471      17.265362      -8.919025      -5.841322      14.487046       6.362526      11.788005          -0.034562
          402              C       5.019433      11.467858      16.722192       0.105076      35.536465 0.41147351E+03  0.95156388E+04                                 9.546166                            6.831880      -0.076509       1.989124                    0.999440      26.357795      74.488060       0.622645       0.425373      -1.061439       0.008887       0.005130      -0.005038       0.011431      -0.021989      -0.009095       0.021891       0.014853       0.010236      -0.030805      -0.004539       0.035344             12.348255      13.880015      -5.776600      -3.089906      11.362085       5.150290      11.802666           0.001383
          403              C       3.752815      11.952099      16.370049      -0.153712      33.294916 0.44003900E+03  0.10406359E+05                                 9.042355                            7.016711       0.189163       2.029461                    0.999732      29.853528      86.885584       0.617293       0.419573      -1.059160      -0.010708       0.018301       0.014214       0.025526       0.007912       0.012833       0.002412       0.007435       0.068540      -0.020825      -0.007284       0.028108             10.642203      13.110343      -4.336978      -1.501664       9.502860       3.406185       9.313405          -0.008276
          404              C       9.764233      12.732890      17.256297      -0.134500      33.049049 0.44214069E+03  0.10519626E+05                                 9.167076                            7.172374      -0.149817       1.929208                    0.998747      30.041470      89.104064       0.590024       0.436311      -1.043757       0.021855      -0.004442      -0.015585       0.027208       0.003504      -0.011561      -0.002751       0.004574      -0.049344      -0.020797       0.004297       0.016500             10.539984      11.779387      -3.904236      -1.163345       9.015733       3.631882      10.824832           0.002306
          405              C       3.591956      13.044454      18.475051       0.111545      32.407204 0.39510046E+03  0.90447423E+04                                 8.955648                            6.698190       0.014026       2.025988                    0.999286      25.907589      72.845836       0.628317       0.425832      -1.061150      -0.005771       0.015122      -0.003659       0.016594      -0.022364      -0.009183       0.021915       0.014347       0.013512      -0.031176      -0.004473       0.035649             10.878121      13.127093      -4.628015      -1.832113       8.762169       3.744134      10.745101          -0.011366
          406              C       4.865275      12.605259      18.810175      -0.138466      34.331705 0.46226689E+03  0.11089039E+05                                 9.325964                            7.278676      -0.006301       1.971110                    0.999022      30.055266      88.659109       0.594103       0.429777      -1.050774       0.019051       0.003317      -0.028005       0.034033       0.015581       0.003464       0.005646      -0.011056       0.035741      -0.022495       0.004604       0.017891             10.952369      13.534015      -4.163051      -0.752069       8.864885       3.283156      10.458206           0.002862
          407              C       5.562259      11.790684      17.946182      -0.139581      32.529804 0.44713404E+03  0.10632693E+05                                 8.987527                            7.154927       0.082815       2.005739                    0.998875      29.654190      86.975547       0.599924       0.429343      -1.051480      -0.006904       0.026085       0.002203       0.027073      -0.010360      -0.002735      -0.002439       0.015064      -0.059164      -0.020429      -0.002282       0.022711             10.297735      10.623019      -3.295471      -1.122459       9.023418       3.953072      11.246768          -0.010108
          408              C       9.549759      13.870290      19.493515      -0.085703      35.828721 0.44882814E+03  0.10683658E+05                                 9.654490                            7.205473       0.080810       2.006773                    0.999362      29.355209      86.157086       0.593185       0.433787      -1.048720       0.006559      -0.000906      -0.021450       0.022449       0.036775       0.006030      -0.011006      -0.008643       0.027224      -0.044200       0.010913       0.033286             11.997563      15.289454      -6.522851      -3.112253      10.508532       3.544052      10.194704           0.002554
          409              C       8.403771      14.467145      19.301080      -0.259917      37.571353 0.50335661E+03  0.12290016E+05                                 9.786846                            7.500015       0.017355       1.977690                    0.998345      31.020210      91.233891       0.598618       0.419063      -1.061257       0.000712      -0.000596      -0.017643       0.017667       0.025476       0.001103      -0.016958      -0.020826      -0.030364      -0.029145      -0.007472       0.036617             11.829847      15.046399      -5.898220      -2.543739       9.750756       2.717882      10.692387          -0.001654
          410              C       7.713486      15.184121      20.447835       0.657300      21.709809 0.23048261E+03  0.47140176E+04                                 7.312302                            5.490026      -0.220663       1.991029                    0.999240      22.204116      63.422269       0.610676       0.490390      -1.002004      -0.019139       0.015974       0.032896       0.041275       0.045164      -0.007080      -0.041944      -0.039886      -0.100434      -0.057412      -0.022435       0.079847              8.678170      10.712897      -2.842776       0.206158       6.196205       1.248552       9.125408           0.004421
          411              C       7.653069       7.935513      30.063030       0.068663      27.820324 0.35359275E+03  0.79138351E+04                                 8.079358                            6.340141       0.251587       2.090762                    0.999722      26.520248      74.987596       0.641943       0.426310      -1.055380      -0.023989      -0.003431       0.047008       0.052887      -0.010668      -0.011722      -0.026465       0.020329       0.005394      -0.037146       0.013829       0.023317              9.284758      10.651031       3.318188       0.034485       8.178806       2.586378       9.024438           0.000329
          412              C       6.956099       7.060878      29.250091      -0.204963      33.682078 0.43822220E+03  0.10306095E+05                                 8.979095                            6.920251       0.260887       2.047004                    0.999827      29.850625      85.369681       0.635515       0.409808      -1.070230      -0.000951      -0.000777       0.011578       0.011643      -0.008384      -0.015756       0.014115       0.004632       0.089690      -0.023747      -0.015885       0.039633             10.448104      12.302440       4.453519       0.662541       9.778620       3.381226       9.263252           0.000423
          413              C       5.709579       6.550360      29.603542       0.159235      35.802710 0.38788516E+03  0.88087788E+04                                 9.561049                            6.600713      -0.060976       1.999718                    0.999098      25.462814      70.522544       0.640300       0.421221      -1.067663      -0.004175      -0.010277      -0.013479       0.017456       0.010765       0.002421       0.014751       0.008559       0.011710      -0.019490       0.000570       0.018920             12.643264      13.762473       6.526395       2.390509      12.803367       5.908202      11.363951           0.000827
          414              C       5.146625       7.008323      30.807896      -0.179272      33.940168 0.45518925E+03  0.10864846E+05                                 9.280704                            7.233375      -0.066377       1.963326                    0.997860      29.792927      87.340654       0.595324       0.431044      -1.051198      -0.009881       0.004305       0.004469       0.011668      -0.001704       0.013110      -0.011211       0.002457      -0.057781      -0.026995       0.007695       0.019299             10.887035      10.715146       3.336475       0.725540       9.997026       4.970978      11.948934           0.001138
          415              C       5.890508       7.909235      31.533127       0.107027      27.116776 0.33297085E+03  0.73953203E+04                                 8.121133                            6.278532      -0.034314       2.009622                    0.999021      26.383612      76.120971       0.621175       0.443957      -1.037084       0.032785      -0.002160      -0.034441       0.047599      -0.038338      -0.005788      -0.022916      -0.010190       0.021500      -0.049232       0.008031       0.041201              9.433036      10.948170       2.693924      -0.334997       7.737292       2.939903       9.613644           0.000046
          416              C       4.965696       5.578125      28.764422      -0.162725      39.888411 0.41624982E+03  0.97019831E+04                                10.220808                            6.804938       0.085971       1.995841                    0.999579      29.702138      85.648033       0.629904       0.417182      -1.061326       0.008905       0.018806       0.021155       0.029673      -0.010556      -0.008945       0.008462      -0.018678       0.074624      -0.026994      -0.002867       0.029861             13.945646      16.264169       8.994131       3.999677      15.045189       6.130431      10.527579           0.002133
          417              C       3.839808       5.033823      29.017074      -0.138865      41.504589 0.42815818E+03  0.10045308E+05                                10.552135                            6.923517       0.082499       1.995833                    0.999588      29.614317      85.540484       0.621823       0.419837      -1.060157      -0.006327      -0.021817      -0.012448       0.025903      -0.020520      -0.006289       0.000077      -0.034684       0.083860      -0.041309       0.012432       0.028877             14.949019      17.188472       9.980809       4.460757      16.689142       6.864605      10.969442           0.001125
          418              C       3.055715       4.027804      28.185808       0.114275      37.552377 0.41093953E+03  0.94741711E+04                                 9.889342                            6.795167      -0.151296       1.961835                    0.999308      26.294320      73.532659       0.630506       0.421360      -1.066881       0.010226      -0.000944       0.001938       0.010451       0.033189       0.005864       0.033110      -0.004448       0.007151      -0.043851      -0.006344       0.050195             13.604000      13.243812       7.214520       2.631028      15.367708       7.178352      12.200481           0.002373
          419              C       3.591862       3.547318      26.984073      -0.152537      35.694124 0.43649230E+03  0.10277881E+05                                 9.468325                            6.979384       0.098677       1.998623                    0.999621      29.731450      85.694889       0.621570       0.418494      -1.062290      -0.004390      -0.017566      -0.003311       0.018406       0.026684      -0.014020       0.002571       0.027352      -0.016117      -0.031073      -0.004456       0.035529             11.874685      10.300461       4.978802       1.590867      13.690285       6.422998      11.633308           0.000190
          420              C       2.901591       2.541299      26.326914      -0.135841      34.290089 0.41247993E+03  0.95930872E+04                                 9.250155                            6.795241       0.079097       1.998030                    0.999645      29.295015      84.405078       0.627354       0.419796      -1.059580       0.002103       0.012319       0.014733       0.019320      -0.007527      -0.006781       0.018427      -0.000806       0.070643      -0.021591      -0.011757       0.033348             11.609676      10.656902       5.775967       1.651923      13.803486       5.607827      10.368639           0.000907
          421              C       1.768998       1.989489      26.838765       0.113486      37.395756 0.37840109E+03  0.85521670E+04                                 9.852603                            6.507691      -0.160339       1.967360                    0.999273      25.709841      71.356421       0.645728       0.419694      -1.067160       0.000590      -0.008694      -0.007734       0.011651       0.021659       0.003531       0.021864      -0.010774       0.014675      -0.029103      -0.004719       0.033821             14.193458      10.661649       6.227241       2.176028      18.305693       9.254584      13.613033           0.000701
          422              C       7.927850       2.522528      28.002537      -0.145128      36.016887 0.43371561E+03  0.10188461E+05                                 9.500533                            6.928793       0.150139       2.012333                    0.999809      29.650620      85.149277       0.628147       0.415089      -1.065272       0.016557       0.025856       0.011220       0.032688       0.021570      -0.016533      -0.003100       0.034301      -0.024036      -0.025102      -0.012307       0.037409             12.092163       9.849271       3.613851       0.870886      13.824924       7.371904      12.602293           0.001871
          423              C       8.611418       3.502271      28.734313      -0.153079      34.725455 0.42916337E+03  0.10069846E+05                                 9.291219                            6.921734       0.135811       2.011018                    0.999730      29.691257      85.629240       0.623544       0.418638      -1.061437      -0.011876      -0.026769      -0.002769       0.029415      -0.002847      -0.010473       0.020667       0.019798       0.078861      -0.030588      -0.006140       0.036728             11.457192      11.172613       4.867125       0.870796      12.605435       5.255850      10.593529           0.000136
          424              C       7.773726       0.874610      26.216952      -0.084335      41.523590 0.40732495E+03  0.94383680E+04                                10.590088                            6.750255       0.076778       1.999243                    0.999612      28.854019      82.835457       0.630115       0.419499      -1.060340       0.014287       0.008139      -0.006976       0.017861      -0.014612      -0.004204      -0.025369       0.025124      -0.057973      -0.040143       0.009873       0.030270             15.894153       9.267073       6.239938       3.790003      20.775170      11.961602      17.640217           0.003911
          425              C       7.961384       0.390370      24.996889      -0.270111      45.624636 0.48642731E+03  0.11836256E+05                                11.278314                            7.383123      -0.056451       1.943459                    0.998851      31.850442      95.100925       0.598985       0.420236      -1.055074      -0.002554       0.012157       0.009756       0.015795      -0.001936       0.014526      -0.043199      -0.002915      -0.033180      -0.048150       0.003196       0.044954             16.368998      10.206357       6.390159       4.188204      19.882881      11.764411      19.017757           0.006466
          426              C      10.501361      18.097070      24.377694       0.620516      25.566871 0.25360495E+03  0.53141033E+04                                 8.268610                            5.766827      -0.263324       1.966877                    0.999324      22.978515      66.503583       0.594410       0.491753      -1.000987      -0.028096      -0.026840      -0.017800       0.042739      -0.068843       0.009471      -0.014910      -0.008801      -0.092039      -0.054153      -0.032734       0.086886             10.944655       7.725634       4.376835       2.070174      11.758129       4.839497      13.350203           0.012905
          427              C       5.944256       6.801877      17.122771       0.063513      27.139661 0.35445890E+03  0.79359436E+04                                 7.886168                            6.318259       0.216949       2.072427                    0.999793      26.715412      75.486172       0.647759       0.422338      -1.058137      -0.020805      -0.026621      -0.004289       0.034057       0.009333       0.004195      -0.017389       0.058792       0.053955      -0.044892       0.020900       0.023992              8.796044       9.838627       0.315356      -2.734858      10.449215       1.816005       6.100292          -0.000080
          428              C       5.113240       7.646483      17.842765      -0.205757      34.645780 0.49166277E+03  0.11964349E+05                                 9.328903                            7.472737       0.035986       1.972753                    0.999441      30.947487      91.620651       0.590964       0.425915      -1.054296      -0.005262      -0.021108      -0.011048       0.024399       0.011550       0.025528       0.007728      -0.048810      -0.014386      -0.040710       0.005702       0.035007             10.565534      12.523836      -0.965967      -4.307919      11.277186       2.411353       7.895578           0.000072
          429              C       3.927033       7.263594      18.458033       0.156815      34.483574 0.36841108E+03  0.82882084E+04                                 9.337455                            6.473493      -0.039116       2.012424                    0.999162      25.280508      70.484089       0.638267       0.426556      -1.060619      -0.019924       0.003478       0.011610       0.023320      -0.000578      -0.015939       0.008136       0.007786      -0.006924      -0.017571      -0.001614       0.019185             11.951760      11.998711      -3.829622      -4.864521      15.143397       4.943929       8.713172           0.000004
          430              C       3.705876       5.923486      18.274761      -0.198040      31.766353 0.40177965E+03  0.92900170E+04                                 8.719607                            6.696720       0.207768       2.039606                    0.999758      29.465757      84.858660       0.632863       0.418570      -1.059558       0.013223       0.015023      -0.009512       0.022158       0.018873      -0.009564      -0.017923       0.054097       0.015327      -0.040307       0.002787       0.037520             10.091378       8.320814      -1.630568      -2.710466      14.881559       3.744121       7.071761          -0.000027
          431              C       4.436367       5.112665      17.541676       0.080567      26.779629 0.32384286E+03  0.71110401E+04                                 7.882112                            6.066313      -0.061672       1.987797                    0.999443      26.429293      74.724369       0.654577       0.426134      -1.052438       0.020846       0.029548      -0.020958       0.041795       0.013253       0.033809      -0.017351      -0.034987       0.040811      -0.050828       0.014149       0.036679              9.027080       8.164616       0.055260      -2.255064      12.832537       2.580652       6.084086          -0.000019
          432              C       3.223349       8.295890      19.164936      -0.151581      40.501008 0.41937955E+03  0.98031523E+04                                10.318799                            6.871427       0.177650       2.036478                    0.999613      29.255896      84.762213       0.620626       0.422200      -1.057090       0.012735      -0.017953      -0.013797       0.025978      -0.000334       0.008605      -0.000214      -0.038390      -0.011451      -0.021480       0.000370       0.021110             13.598735      17.559345      -5.536036      -7.735140      12.300607       5.166703      10.936254           0.000163
          433              C       8.812561       8.183275      19.780204      -0.131737      38.591816 0.38892676E+03  0.89247520E+04                                 9.974196                            6.583273       0.180347       2.032327                    0.999882      29.017060      83.393558       0.638750       0.417876      -1.059437      -0.009257       0.020894       0.008228       0.024289       0.008670       0.022997      -0.008316      -0.051588      -0.022060      -0.040904       0.009305       0.031599             13.136676      17.360848      -5.536785      -7.743015      11.403562       4.909796      10.645617           0.000020
          434              C       8.061965       9.140495      20.513289       0.114836      35.894905 0.38972114E+03  0.88792224E+04                                 9.539260                            6.624953      -0.070553       1.993755                    0.999235      25.905666      72.351309       0.636564       0.422321      -1.064768       0.014127       0.000944      -0.011757       0.018404      -0.007523      -0.023907       0.012834      -0.000744      -0.059223      -0.034493       0.003357       0.031136             12.126867      13.866363      -3.817721      -5.325942      13.495516       4.876665       9.018721           0.000158
          435              C       8.417155      10.484357      20.775105      -0.134380      33.383421 0.43808445E+03  0.10353198E+05                                 9.095110                            7.056959       0.156005       2.028814                    0.999335      29.458091      85.830092       0.607968       0.426293      -1.054494      -0.016408       0.000186       0.005218       0.017218       0.007317      -0.007160       0.000734       0.031577      -0.004428      -0.017022      -0.003276       0.020298             10.505790      11.528576      -1.919327      -3.058841      12.798482       3.558273       7.190311          -0.000046
          436              C       7.572736      11.321455      21.402154      -0.127123      33.356972 0.44520585E+03  0.10580864E+05                                 9.174637                            7.176206      -0.024157       1.975021                    0.998393      29.578910      86.876465       0.594136       0.433771      -1.048246      -0.002554      -0.012358      -0.005042       0.013589       0.002010       0.012941       0.006761      -0.027517      -0.016103      -0.021668       0.002116       0.019552             10.622472      13.279626      -2.047056      -3.706281      11.121921       3.023706       7.465867           0.000077
          437              C       6.279303      10.882259      21.822369       0.111331      34.067060 0.40765693E+03  0.93831539E+04                                 9.213699                            6.778949      -0.051834       1.998699                    0.999341      26.096715      73.009097       0.629493       0.422728      -1.065621       0.002377       0.014617      -0.002866       0.015084      -0.014496      -0.027081       0.017100      -0.000088      -0.056543      -0.036573      -0.004056       0.040629             11.129119      12.409286      -3.048804      -3.570988      13.582033       3.786258       7.396037           0.000081
          438              C       5.877201       9.583443      21.599825      -0.152782      32.713080 0.43341923E+03  0.10193713E+05                                 8.879172                            6.947173       0.180582       2.026071                    0.999739      29.720007      85.782710       0.623652       0.417580      -1.062224       0.010069      -0.027310      -0.022539       0.036813       0.003734      -0.019877      -0.003030       0.024109      -0.046491      -0.024506      -0.004871       0.029377              9.947374      10.946978      -1.361042      -2.536321      12.178765       2.861639       6.716381           0.000070
          439              C       6.822145       8.731329      20.997648      -0.153092      34.265047 0.45202129E+03  0.10754858E+05                                 9.225676                            7.134250       0.056371       1.978879                    0.999700      30.255436      88.138180       0.609665       0.422249      -1.058157      -0.023061       0.027728       0.016958       0.039852       0.012792       0.004115       0.004354      -0.053130      -0.054504      -0.022675      -0.016361       0.039035             10.582050      13.595085      -2.037547      -4.182465      10.686358       2.414281       7.464707          -0.000027
          440              C       5.294149      11.839479      22.407528      -0.099449      34.375826 0.42349916E+03  0.99305027E+04                                 9.305666                            6.928922       0.086224       2.001195                    0.999697      29.413454      85.544320       0.614437       0.425119      -1.054545       0.017255      -0.001394      -0.008239       0.019171       0.019697       0.016475      -0.015177       0.043831       0.083243      -0.048716       0.011413       0.037303             11.070979      10.286855      -4.396701      -3.118282      15.224849       3.961177       7.701234           0.000597
          441              C       5.381273      13.145803      22.472982      -0.259346      38.503880 0.52681744E+03  0.13010099E+05                                 9.982158                            7.712112      -0.055881       1.952741                    0.998380      31.254175      92.445105       0.585825       0.423368      -1.058555       0.013056      -0.003856      -0.008098       0.015840       0.012663       0.011568      -0.020108       0.017750       0.064161      -0.035589       0.004742       0.030848             11.679293      11.598909      -3.953712      -2.762483      15.462537       3.467685       7.976433          -0.000372
          442              C       4.248682      13.986655      22.988759       0.640265      20.383254 0.23868732E+03  0.49145356E+04                                 7.016539                            5.569631      -0.182094       2.003317                    0.999285      22.230604      63.281591       0.610377       0.487366      -1.005631      -0.025703       0.040312       0.007077       0.048330       0.009144       0.049842       0.010361       0.000841       0.137118      -0.049170      -0.024699       0.073869              8.015639       9.219107      -1.625136      -2.356609       8.921648       0.602314       5.906163           0.001321
          443              C       6.607659      15.972415      25.565030       0.071946      26.596762 0.35530939E+03  0.80409668E+04                                 8.026226                            6.483021      -0.067786       1.982518                    0.999005      27.612224      81.085320       0.610134       0.443588      -1.034674       0.020531      -0.051233       0.000768       0.055199      -0.003140       0.049218       0.024029      -0.017475      -0.057885      -0.064647       0.017130       0.047517              9.007436      10.352346       0.913397      -3.567642       9.614697      -0.379783       7.055264           0.004852
          444              C       5.495169      15.555742      26.277169      -0.182250      30.583466 0.44788514E+03  0.10650534E+05                                 8.629072                            7.151038      -0.006407       1.981680                    0.998064      29.778571      87.220121       0.601587       0.428157      -1.052651      -0.008333       0.003940      -0.016102       0.018554      -0.006844       0.007809       0.016163       0.033738       0.039059      -0.031550       0.009925       0.021625              9.730094      11.176045       1.661036      -3.773105      10.314005      -1.898395       7.700234           0.002434
          445              C       5.287413      14.196864      26.422477       0.177588      32.057874 0.39332032E+03  0.90288542E+04                                 9.132349                            6.805390      -0.244241       1.951273                    0.999274      25.715541      73.330663       0.604267       0.441561      -1.047492      -0.020093      -0.003595       0.001899       0.020500      -0.001213      -0.003105      -0.006244       0.006825      -0.022954      -0.011632       0.003772       0.007860             11.853312      15.579523       2.482135      -7.047050       9.288051      -2.466515      10.692362           0.000484
          446              C       6.192147      13.371028      25.817682      -0.184007      30.654477 0.44784170E+03  0.10652629E+05                                 8.661185                            7.161730      -0.101302       1.946987                    0.998082      29.904958      87.694168       0.599558       0.429480      -1.051505       0.004191       0.002539      -0.008988       0.010237       0.015039       0.016388      -0.007211      -0.030642      -0.038117      -0.031852       0.004023       0.027829             10.056710      12.526051       0.449353      -5.122711       7.721494      -0.975254       9.922586           0.000811
          447              C       7.257725      13.847762      25.084597       0.093349      24.847519 0.34132678E+03  0.76151398E+04                                 7.642243                            6.331497       0.016782       2.028044                    0.998898      26.392268      75.897349       0.623340       0.440427      -1.040914      -0.006262       0.048014       0.006464       0.048850      -0.021346       0.025122       0.012159      -0.013247       0.033382      -0.042159       0.014895       0.027264              8.683440      10.241194       0.577383      -3.896821       7.699141      -0.688643       8.109987           0.000883
          448              C       4.154817      13.600008      27.214471      -0.152540      38.996071 0.44548675E+03  0.10588586E+05                                10.260948                            7.146004      -0.094948       1.944743                    0.998569      30.018888      88.156116       0.599487       0.429856      -1.050686       0.014915       0.005229      -0.023792       0.028563       0.015580       0.005235       0.004358      -0.044808       0.008968      -0.029215       0.002051       0.027164             14.149626      22.023020       2.301742      -9.085443       8.175014      -3.045305      12.250843           0.000177
          449              C       9.837856      14.234401      27.654322      -0.123113      36.382672 0.41141128E+03  0.95728912E+04                                 9.734930                            6.819032       0.159181       2.033860                    0.999351      29.063221      84.068768       0.621067       0.423839      -1.055845      -0.029484      -0.005838       0.010054       0.031693       0.010075       0.016811       0.002039      -0.040493       0.062602      -0.037435       0.010131       0.027304             13.251706      21.010334       2.502517      -8.001739       8.367236      -2.615150      10.377549           0.000777
          450              C       8.698559      13.569977      28.357298       0.116721      33.592546 0.40217426E+03  0.92566966E+04                                 9.304617                            6.800588      -0.165463       1.967636                    0.999410      26.120593      73.880561       0.617098       0.431231      -1.056775       0.020270       0.007620      -0.001563       0.021712       0.013109      -0.024533      -0.020254       0.004510      -0.038081      -0.032212      -0.006953       0.039164             12.345428      18.144746       3.142643      -7.116525       9.235322      -2.434482       9.656217           0.000013
          451              C       7.720107      14.294461      28.931984      -0.150122      31.576076 0.43193403E+03  0.10163183E+05                                 8.730190                            6.962273       0.041931       1.979023                    0.999656      29.906689      86.705194       0.618554       0.420839      -1.058794      -0.023149      -0.017551       0.007045       0.029892       0.007764      -0.001202      -0.008003      -0.057430      -0.039382      -0.023184      -0.014416       0.037600             10.228060      13.704697       1.286727      -4.928205       8.606090      -1.409309       8.373392           0.000073
          452              C       6.614319      13.708866      29.600924      -0.139639      32.089391 0.47663774E+03  0.11456771E+05                                 8.861360                            7.356946       0.065598       1.991092                    0.999053      29.945156      86.807809       0.598404       0.425832      -1.059161       0.016953       0.005764       0.001400       0.017961      -0.019313      -0.029313       0.006433      -0.006803      -0.027236      -0.035235      -0.002775       0.038010             10.155869      12.347617       2.566719      -4.485551       9.464237      -1.944145       8.655752           0.000033
          453              C       6.486986      12.237375      29.477871       0.124781      33.564668 0.40013378E+03  0.92044171E+04                                 9.311048                            6.808561      -0.099210       1.993017                    0.999378      26.007518      73.706508       0.612884       0.434447      -1.054082      -0.003475      -0.000146       0.014602       0.015011       0.017102      -0.014306      -0.009279       0.005252      -0.040188      -0.020364      -0.010158       0.030522             12.256998      17.230096       3.791142      -6.996707       9.851094      -2.926836       9.689805           0.000372
          454              C       7.425228      11.576706      28.852130      -0.140936      31.692858 0.40121612E+03  0.93028754E+04                                 8.847639                            6.758138       0.035694       1.990800                    0.999364      29.322963      85.436341       0.618814       0.426881      -1.051059       0.041454       0.008895       0.003172       0.042517       0.008709       0.018937      -0.003507      -0.023712      -0.001473      -0.027855       0.011564       0.016291             10.857028      14.666456       2.542701      -5.499628       9.308285      -2.312865       8.596343          -0.000046
          455              C       8.510910      12.181069      28.263044      -0.130935      32.088061 0.43934998E+03  0.10380498E+05                                 8.922982                            7.074880       0.046375       1.990977                    0.999284      29.469204      85.579434       0.606792       0.427227      -1.054942      -0.018778      -0.012074       0.023021       0.032068      -0.021433      -0.017261       0.010069      -0.001525       0.028278      -0.027204      -0.005656       0.032860             10.867733      14.095774       3.679816      -4.998911       9.865572      -2.929400       8.641853           0.000417
          456              C       5.347690      11.497875      30.048630      -0.104690      37.289687 0.42563139E+03  0.10018530E+05                                 9.942014                            6.980182       0.017229       1.981268                    0.999532      29.613705      87.011729       0.606184       0.429271      -1.049309       0.015937       0.014715      -0.003179       0.021924      -0.002111       0.029403       0.007726      -0.018895       0.059179      -0.035951      -0.000476       0.036427             13.468150      19.713336       3.918695      -8.626636       9.271249      -3.163340      11.419865           0.000007
          457              C       4.342430      11.989622      30.709715      -0.240580      37.931611 0.47036470E+03  0.11328212E+05                                 9.953958                            7.290846      -0.032833       1.957674                    0.998298      30.939125      91.337913       0.600105       0.423792      -1.054854       0.003991       0.019228       0.002984       0.019863      -0.002892       0.032402       0.010519      -0.014661       0.056000      -0.037672      -0.001649       0.039321             12.908652      17.368866       3.262624      -7.665420       9.568685      -3.338094      11.788406           0.000275
          458              C      10.065674      11.088708      31.336765       0.625184      21.779287 0.24779458E+03  0.51475256E+04                                 7.388997                            5.671566      -0.208257       1.989108                    0.999474      22.527629      64.309593       0.605695       0.486794      -1.006417      -0.027294      -0.022273       0.016466       0.038887      -0.016944       0.053240      -0.021357       0.053291       0.046665      -0.042749      -0.034290       0.077039              9.059592      10.332384       2.835214      -4.376321       8.354326      -1.876934       8.492067           0.000034
          459              N       4.087610       1.272493      45.456505      -0.233206      37.048924 0.54735960E+03  0.13418701E+05                                 9.375482                            7.643703       0.004029       2.034313                    0.996652      28.122559      78.429058       0.624169       0.400282      -1.091785      -0.082731      -0.047222       0.111980       0.147017       0.038531       0.064843       0.025693       0.026029       0.019335      -0.059370      -0.032815       0.092185             10.699920      11.752269       3.561296      -0.502409       7.904866      -2.215614      12.442625          -0.016509
          460              N       8.765221       1.077277      63.982610      -0.228818      35.322860 0.50803177E+03  0.12197152E+05                                 8.971604                            7.301741       0.204760       2.098022                    0.998712      27.523691      75.406691       0.648254       0.393544      -1.098892      -0.059644       0.119313      -0.091243       0.161612       0.034512      -0.043761       0.035159       0.072389       0.019424      -0.082155       0.016145       0.066011             10.211539      13.094119      -2.499545      -0.959024       7.043450      -1.733665      10.497049           0.001296
          461              N       7.223970       3.858861      49.653417      -0.278846      33.532392 0.50474284E+03  0.12021041E+05                                 8.443143                            7.118835       0.810620       2.257082                    0.999359      28.175093      75.284528       0.683054       0.376512      -1.118276      -0.154481      -0.169747       0.132879       0.265209      -0.133007       0.063224       0.096593       0.020559      -0.037357      -0.197587       0.054522       0.143065              9.114072       9.544491      -1.817762      -2.167351      11.604880      -1.174746       6.192847           0.000085
          462              N       5.756235      12.988107      57.644043      -0.241296      34.882350 0.54627894E+03  0.13426370E+05                                 9.052445                            7.669254      -0.108449       1.988418                    0.996984      28.613477      80.697668       0.617218       0.403760      -1.086118      -0.111936       0.061745       0.089655       0.156141       0.027939       0.026752      -0.052448      -0.067741      -0.026362      -0.074555       0.001455       0.073100             10.118589      11.195369      -0.301789      -4.021852      10.248671       0.366821       8.911728           0.003577
          463              N      10.789574      17.496466      19.997511      -0.231410      36.966744 0.54589233E+03  0.13371536E+05                                 9.356779                            7.629681       0.014270       2.037984                    0.996642      28.080487      78.236584       0.625309       0.399887      -1.092236      -0.084086       0.047780      -0.112820       0.148599      -0.039851      -0.064707       0.025948       0.026528       0.021955      -0.059624      -0.033419       0.093043             10.676502      11.729328      -3.552746       0.493232       7.887146      -2.204591      12.413031           0.016606
          464              N       8.765836      17.691682       1.471406      -0.227655      35.232002 0.50645115E+03  0.12148121E+05                                 8.951339                            7.286335       0.211560       2.100710                    0.998686      27.483414      75.229367       0.649565       0.393108      -1.099343      -0.057679      -0.120143       0.092118       0.162009      -0.034422       0.043971       0.036128       0.073831       0.020127      -0.083241       0.016657       0.066585             10.186915      13.060766       2.491294       0.958831       7.027609      -1.728634      10.472369          -0.001298
          465              N       7.224306      14.910098      15.800599      -0.279575      33.547602 0.50499950E+03  0.12029160E+05                                 8.447182                            7.121898       0.811835       2.257429                    0.999348      28.180276      75.314424       0.682700       0.376645      -1.118134      -0.155913       0.169509      -0.133697       0.266303       0.131604      -0.062673       0.096230       0.021355      -0.034726      -0.196133       0.054812       0.141322              9.118692       9.548391       1.818486       2.168698      11.611532      -1.175525       6.196154          -0.000121
          466              N       5.756695       5.780852       7.809973      -0.240448      34.805279 0.54473836E+03  0.13377824E+05                                 9.036483                            7.656374      -0.102474       1.990785                    0.996897      28.570621      80.520407       0.618043       0.403543      -1.086364      -0.111539      -0.062118      -0.089925       0.156160      -0.029310      -0.026598      -0.053276      -0.068292      -0.026254      -0.075746       0.001470       0.074276             10.099410      11.171952       0.300045       4.011381      10.232528       0.365055       8.893748          -0.003583
          467              N       9.113830      10.656999      52.724519      -0.234782      37.092406 0.54815871E+03  0.13442868E+05                                 9.381244                            7.648171       0.005059       2.034248                    0.996691      28.143806      78.495462       0.624138       0.400166      -1.091891      -0.082286      -0.048050      -0.112517       0.147444       0.038737      -0.065213      -0.025066       0.024868       0.017423      -0.060320      -0.031748       0.092068             10.706383      11.758255       3.562082       0.500085       7.908212       2.216347      12.452684           0.016528
          468              N       7.090091      10.461820      34.198414      -0.227837      35.288606 0.50742142E+03  0.12178502E+05                                 8.963288                            7.295393       0.206557       2.098567                    0.998674      27.513327      75.359144       0.648815       0.393333      -1.099070      -0.060537       0.119735       0.091873       0.162609       0.034616       0.043978      -0.035745       0.072704       0.019296      -0.082818       0.016540       0.066278             10.201361      13.079282      -2.497299       0.955264       7.038412       1.732395      10.486390          -0.001291
          469              N       5.548569      13.243375      48.527607      -0.278312      33.509943 0.50428521E+03  0.12007453E+05                                 8.439330                            7.115539       0.815708       2.258900                    0.999355      28.162949      75.244355       0.683220       0.376505      -1.118279      -0.154490      -0.170928      -0.133494       0.266278      -0.133136      -0.062772      -0.095929       0.020652      -0.038036      -0.196951       0.053723       0.143228              9.110074       9.538688      -1.816796       2.165902      11.601143       1.174371       6.190391          -0.000084
          470              N       7.431808       3.603611      40.536981      -0.241679      34.898410 0.54662504E+03  0.13436276E+05                                 9.053006                            7.670240      -0.109261       1.987862                    0.996941      28.620655      80.707837       0.617386       0.403608      -1.086279      -0.111415       0.064156      -0.089177       0.156467       0.027892      -0.027078       0.052690      -0.070198      -0.028508      -0.075250       0.001016       0.074234             10.118873      11.195545      -0.301625       4.021865      10.248661      -0.366772       8.912414          -0.003583
          471              N       2.412504       8.111960      12.729497      -0.234103      37.097862 0.54818912E+03  0.13444485E+05                                 9.384653                            7.650143       0.003760       2.033764                    0.996664      28.144992      78.514384       0.623810       0.400350      -1.091710      -0.083162       0.047530       0.112492       0.147748      -0.037843       0.065433      -0.026078       0.023408       0.019453      -0.060106      -0.032017       0.092123             10.710572      11.766537      -3.565553      -0.497135       7.910726       2.214605      12.454453          -0.016623
          472              N       7.090116       8.307139      31.255602      -0.228387      35.279230 0.50732881E+03  0.12175022E+05                                 8.960595                            7.293989       0.206632       2.098909                    0.998717      27.506430      75.322190       0.649014       0.393253      -1.099189      -0.056982      -0.119060      -0.092814       0.161359      -0.034998      -0.044851      -0.036143       0.073575       0.022340      -0.084022       0.016653       0.067368             10.197656      13.072908       2.495330      -0.955809       7.035822       1.732157      10.484240           0.001296
          473              N       5.548856       5.525584      16.926409      -0.280294      33.603137 0.50612000E+03  0.12062999E+05                                 8.457640                            7.131147       0.809118       2.256290                    0.999337      28.205721      75.414304       0.682037       0.376788      -1.117984      -0.154418       0.170422       0.132928       0.265628       0.132224       0.063444      -0.096338       0.019420      -0.037750      -0.196912       0.054619       0.142292              9.130117       9.559691       1.816967      -2.172072      11.626407       1.179156       6.204253           0.000122
          474              N       7.431973      15.165348      24.917035      -0.242275      34.904289 0.54672540E+03  0.13439339E+05                                 9.052936                            7.669798      -0.110912       1.987509                    0.996939      28.625951      80.724137       0.617543       0.403487      -1.086362      -0.111269      -0.064671       0.089383       0.156693      -0.028589       0.028502       0.053102      -0.070915      -0.027770      -0.077083       0.002284       0.074799             10.119360      11.197229       0.303801      -4.022791      10.247584      -0.368526       8.913268           0.003596
          475              O       6.553769      12.894265      54.279706      -0.612170      46.710348 0.70642764E+03  0.18261734E+05                                10.385219                            8.371468      -0.093018       1.997166                    0.994503      29.635124      81.944231       0.636891       0.372020      -1.123956       0.008590       0.024582      -0.026003       0.036800      -0.068295       0.038298       0.035903       0.004259       0.086438      -0.103518       0.048573       0.054945             12.013723      11.270145      -0.332296       5.220256       6.956998      -1.223028      17.814027           0.015939
          476              O       4.925269      12.473841      52.903863      -0.538296      40.064605 0.56767562E+03  0.13826051E+05                                 9.303177                            7.364551       0.328169       2.167849                    0.995046      27.303827      72.114824       0.701915       0.358281      -1.140170      -0.001712       0.005436       0.020926       0.021689       0.026849      -0.018266       0.029991       0.055133      -0.179912      -0.077579       0.008833       0.068746             11.303738      17.832216       5.329481       1.260971       8.802508       0.696853       7.276490           0.020445
          477              O       8.054913      10.720808      57.891459      -0.583212      34.416696 0.56082310E+03  0.13611957E+05                                 8.363528                            7.291299       0.602586       2.233983                    0.997445      28.143421      74.100848       0.709898       0.355480      -1.142895       0.017749      -0.009439       0.003376       0.020384      -0.021096      -0.031035       0.037683      -0.020129      -0.116953      -0.062000      -0.003444       0.065443              9.348677       9.423724      -4.044472      -0.858434      10.485898       0.575693       8.136409           0.011948
          478              O       9.395278      12.913033      55.570460      -0.555340      38.946402 0.65386925E+03  0.16535401E+05                                 9.126503                            7.950336      -0.121909       2.018046                    0.993443      28.105685      76.199745       0.668145       0.362503      -1.134278       0.001493       0.011752      -0.007929       0.014255      -0.000408       0.009858       0.017415      -0.082476       0.008848      -0.044945      -0.001872       0.046818              9.977477       8.258976      -0.208797      -0.651120      14.491690       0.643640       7.181765          -0.004234
          479              O       8.296195      14.643536      56.270818      -0.552092      31.312782 0.49373119E+03  0.11611300E+05                                 7.828783                            6.856197       0.639062       2.264962                    0.996286      27.115431      70.345029       0.729472       0.357032      -1.141310       0.005875      -0.010904      -0.008954       0.015284      -0.022680       0.003838       0.003377       0.110879       0.119083      -0.079884       0.036828       0.043057              8.730504      12.100750      -0.786223      -3.317580       5.950553       0.473679       8.140211           0.000744
          480              O       8.322936      18.265951      63.808502      -0.577190      32.459344 0.54725309E+03  0.13218999E+05                                 8.062454                            7.245239       0.397009       2.178634                    0.995087      27.741601      73.183652       0.704932       0.359707      -1.138015      -0.018011      -0.024799       0.029094       0.042259      -0.027983       0.036349       0.020600      -0.056482      -0.071014      -0.067413       0.015319       0.052094              8.752255       8.264813      -2.216280      -0.831105      11.416914       0.828813       6.575037           0.000037
          481              O       7.585736      16.572983      64.929075      -0.608561      32.352015 0.53267739E+03  0.12774542E+05                                 7.992133                            7.079708       0.753881       2.268712                    0.998590      28.532843      74.888523       0.723815       0.352856      -1.144021       0.000094       0.033543      -0.015739       0.037052       0.027941      -0.019851       0.006984       0.123333       0.156115      -0.094562       0.028550       0.066011              9.004525      10.352896       0.349097      -4.114193       6.198083      -0.132655      10.462594           0.000052
          482              O       8.879240      10.274108      55.887257      -0.563845      46.203537 0.64219541E+03  0.16267593E+05                                10.575613                            8.057503      -0.109791       2.003806                    0.994632      29.140683      80.687478       0.637801       0.379110      -1.114725      -0.002706       0.006882       0.011461       0.013640       0.069585       0.017703      -0.029438      -0.076610       0.170693      -0.113297       0.039614       0.073683             13.182250       7.494654      -0.867420       0.805361       9.876823      -4.815440      22.175274           0.017344
          483              O       6.554166       5.874694      11.174310      -0.610223      46.572128 0.70391220E+03  0.18178602E+05                                10.361463                            8.353722      -0.084231       2.000406                    0.994555      29.587798      81.744970       0.637957       0.371769      -1.124262       0.006882      -0.024458       0.027285       0.037283       0.067942      -0.039418       0.035358       0.004767       0.089986      -0.103839       0.048226       0.055613             11.984549      11.241526       0.332364      -5.206850       6.942617      -1.218492      17.769505          -0.015989
          484              O       4.925640       6.295118      12.550153      -0.536553      40.062948 0.56759927E+03  0.13824461E+05                                 9.305237                            7.365909       0.326927       2.167565                    0.994932      27.296395      72.108402       0.701548       0.358461      -1.139966      -0.000323      -0.006773      -0.020517       0.021608      -0.027630       0.019928       0.029562       0.056471      -0.179922      -0.078094       0.008138       0.069956             11.306802      17.837562      -5.332075      -1.259140       8.805934       0.696345       7.276910          -0.020688
          485              O       8.055384       8.048151       7.562557      -0.582686      34.435796 0.56127470E+03  0.13625936E+05                                 8.367123                            7.294777       0.601257       2.233361                    0.997434      28.151271      74.134620       0.709636       0.355533      -1.142829       0.018305       0.010090      -0.002777       0.021086       0.021500       0.031716       0.038009      -0.019573      -0.114619      -0.061918      -0.004085       0.066002              9.352605       9.427275       4.046786       0.857564      10.491643       0.575231       8.138897          -0.011961
          486              O       2.693999       5.855926       9.883556      -0.555033      38.959307 0.65414628E+03  0.16544326E+05                                 9.128642                            7.952472      -0.120653       2.018286                    0.993388      28.109115      76.215982       0.667992       0.362544      -1.134234       0.001941      -0.011862       0.008044       0.014463      -0.000089      -0.010473       0.017645      -0.083496       0.006936      -0.045384      -0.002271       0.047655              9.979656       8.260800       0.209853       0.652004      14.494139       0.644933       7.184028           0.004237
          487              O       1.594924       4.125423       9.183198      -0.552166      31.377797 0.49508226E+03  0.11652143E+05                                 7.843209                            6.868754       0.631734       2.262386                    0.996245      27.136744      70.449693       0.728229       0.357363      -1.140937       0.005958       0.011849       0.009614       0.016381       0.023595      -0.002652       0.003784       0.110091       0.119782      -0.080003       0.038165       0.041839              8.746864      12.123263       0.787255       3.323980       5.962023       0.474413       8.155306          -0.000742
          488              O       1.621797       0.503008       1.645514      -0.578693      32.488678 0.54789243E+03  0.13238995E+05                                 8.069131                            7.251001       0.390789       2.176695                    0.995081      27.754796      73.243508       0.704392       0.359859      -1.137835      -0.017373       0.023566      -0.028936       0.041164       0.028469      -0.036896       0.020051      -0.054586      -0.069628      -0.067453       0.016110       0.051343              8.759765       8.271845       2.218099       0.833126      11.426312       0.830721       6.581138          -0.000038
          489              O       0.884623       2.195976       0.524941      -0.607827      32.348107 0.53257929E+03  0.12771877E+05                                 7.992654                            7.080064       0.750150       2.267668                    0.998524      28.525401      74.873364       0.723626       0.352957      -1.143914       0.001307      -0.033537       0.016105       0.037226      -0.028194       0.020477       0.006735       0.125327       0.156416      -0.095598       0.028544       0.067055              9.005339      10.354214      -0.348772       4.115627       6.198187      -0.132407      10.463615          -0.000054
          490              O       2.177975       8.494851       9.566759      -0.564346      46.140750 0.64099700E+03  0.16227475E+05                                10.561300                            8.045512      -0.102984       2.006132                    0.994751      29.121714      80.575341       0.638894       0.378689      -1.115184      -0.001852      -0.006684      -0.009369       0.011657      -0.069771      -0.017747      -0.030179      -0.077629       0.167272      -0.113314       0.039282       0.074032             13.165718       7.483575       0.865561      -0.806354       9.861514      -4.808677      22.152064          -0.017365
          491              O       8.229278       3.509763      43.901318      -0.611032      46.640396 0.70517990E+03  0.18220371E+05                                10.373671                            8.363154      -0.086090       1.999592                    0.994452      29.609780      81.838257       0.637349       0.371939      -1.124082       0.007344       0.025365       0.027689       0.038262      -0.068788      -0.039777      -0.035361       0.006044       0.089676      -0.104723       0.048078       0.056646             11.999529      11.255750      -0.331843      -5.212988       6.949660       1.220944      17.793177          -0.015949
          492              O       6.600752       3.089335      45.277161      -0.537878      40.088170 0.56811816E+03  0.13840247E+05                                 9.309185                            7.369395       0.324266       2.166601                    0.995044      27.309144      72.150055       0.701366       0.358473      -1.139958      -0.000870       0.005394      -0.021581       0.022262       0.026461       0.017955      -0.030041       0.057737      -0.177924      -0.077146       0.008030       0.069116             11.311103      17.844128       5.333111      -1.259548       8.808406      -0.696291       7.280776          -0.020558
          493              O       3.028790       1.336313      40.289565      -0.582749      34.429536 0.56114748E+03  0.13622100E+05                                 8.366759                            7.294523       0.594766       2.231599                    0.997411      28.146212      74.119703       0.709563       0.355589      -1.142782       0.018276      -0.010087      -0.003198       0.021118      -0.021123       0.031319      -0.037896      -0.021710      -0.117140      -0.062316      -0.003657       0.065973              9.351781       9.426344      -4.046138       0.858158      10.490110      -0.575390       8.138890          -0.011954
          494              O       4.369111       3.528533      42.610564      -0.556511      39.008500 0.65522448E+03  0.16578291E+05                                 9.136038                            7.958380      -0.117421       2.018932                    0.993283      28.130710      76.288019       0.667830       0.362485      -1.134288       0.002476       0.010653       0.008142       0.013635       0.000192      -0.009664      -0.017409      -0.082670       0.008521      -0.044855      -0.002111       0.046966              9.988317       8.269130      -0.208154       0.653123      14.506069      -0.644487       7.189752           0.004229
          495              O       3.270042       5.259038      41.910206      -0.552920      31.333757 0.49417635E+03  0.11624046E+05                                 7.831554                            6.858246       0.641253       2.265330                    0.996403      27.128144      70.378127       0.729550       0.356924      -1.141431       0.005611      -0.011422       0.009308       0.015767      -0.023308      -0.002813      -0.003662       0.108639       0.119271      -0.079133       0.037522       0.041611              8.734064      12.105993      -0.786266       3.320171       5.952598      -0.473902       8.143600          -0.000748
          496              O       9.998625       8.881468      34.372522      -0.578963      32.499366 0.54810935E+03  0.13244879E+05                                 8.068893                            7.250701       0.396017       2.178019                    0.995106      27.762164      73.252655       0.704695       0.359686      -1.138029      -0.017344      -0.023275      -0.028789       0.040883      -0.028602      -0.036223      -0.020304      -0.054246      -0.068708      -0.066884       0.015656       0.051228              8.759806       8.272163      -2.218574       0.833441      11.426300      -0.830403       6.580955          -0.000038
          497              O       9.261446       7.188503      33.251949      -0.608576      32.381707 0.53327526E+03  0.12792794E+05                                 7.998506                            7.084710       0.753393       2.268395                    0.998538      28.540952      74.927520       0.723383       0.352959      -1.143908       0.000604       0.033369       0.016139       0.037072       0.028065       0.020248      -0.006620       0.125022       0.156736      -0.095435       0.028603       0.066832              9.012545      10.362134       0.349028       4.119557       6.203309       0.132591      10.472193          -0.000051
          498              O       3.853080       0.889609      42.293767      -0.564279      46.147319 0.64122600E+03  0.16235050E+05                                10.562747                            8.047833      -0.099523       2.006939                    0.994690      29.126442      80.598163       0.638683       0.378772      -1.115101      -0.001716       0.006963      -0.010054       0.012349       0.069868      -0.017376       0.030082      -0.078111       0.169701      -0.113741       0.039241       0.074500             13.165783       7.485011      -0.865679      -0.804631       9.863817       4.808363      22.148522          -0.017328
          499              O       8.229507      15.259196      21.552698      -0.613108      46.720469 0.70666632E+03  0.18268298E+05                                10.384375                            8.370737      -0.084836       1.999356                    0.994567      29.640087      81.942009       0.637203       0.371830      -1.124170       0.008473      -0.024792      -0.025161       0.036325       0.068527       0.038591      -0.035395       0.004356       0.086073      -0.103576       0.048020       0.055556             12.013046      11.270770       0.331618       5.221112       6.956905       1.221530      17.811463           0.016007
          500              O       6.601007      15.679624      20.176855      -0.538612      40.175611 0.56960738E+03  0.13886929E+05                                 9.325491                            7.381804       0.318990       2.164607                    0.994908      27.332391      72.260931       0.700317       0.358741      -1.139637      -0.002312      -0.005788       0.021420       0.022308      -0.026853      -0.017989      -0.030414       0.055477      -0.176797      -0.077091       0.008769       0.068322             11.331696      17.877107      -5.343608       1.261962       8.823401      -0.697359       7.294579           0.020698
          501              O       9.730657      17.432646      25.164451      -0.582746      34.424685 0.56101972E+03  0.13618065E+05                                 8.364965                            7.292780       0.601921       2.233664                    0.997379      28.146207      74.114348       0.709789       0.355500      -1.142867       0.017881       0.010494       0.003034       0.020954       0.021588      -0.031206      -0.038432      -0.020967      -0.116947      -0.062412      -0.004079       0.066491              9.349877       9.424985       4.045190      -0.858654      10.487363      -0.576464       8.137283           0.011963
          502              O       4.369315      15.240426      22.843452      -0.556361      38.968075 0.65436823E+03  0.16551362E+05                                 9.130459                            7.954048      -0.127249       2.016513                    0.993330      28.112690      76.229233       0.667896       0.362565      -1.134216       0.001340      -0.010338      -0.008352       0.013357      -0.000452       0.010136      -0.017380      -0.081334       0.008720      -0.044429      -0.001966       0.046395              9.981915       8.264193       0.208529      -0.652135      14.496367      -0.643889       7.185185          -0.004237
          503              O       9.971927      13.509921      23.543810      -0.552442      31.303255 0.49357166E+03  0.11606287E+05                                 7.826117                            6.854096       0.642540       2.266140                    0.996358      27.117337      70.339742       0.729763       0.356929      -1.141425       0.004681       0.011825      -0.008229       0.015148       0.023320       0.004131      -0.003472       0.109345       0.119791      -0.079553       0.036413       0.043140              8.727210      12.095174       0.786575      -3.315499       5.949000      -0.473782       8.137454           0.000737
          504              O       9.998658       9.887491      31.081494      -0.578254      32.423626 0.54649290E+03  0.13195114E+05                                 8.053732                            7.237725       0.399602       2.179658                    0.995204      27.731978      73.126032       0.705711       0.359460      -1.138290      -0.017035       0.023601       0.028732       0.040899       0.028812       0.036327      -0.020724      -0.055515      -0.070647      -0.067590       0.015373       0.052217              8.742244       8.253784       2.212611      -0.830040      11.405218      -0.827132       6.567730           0.000038
          505              O       9.261463      11.580456      32.202067      -0.610133      32.411371 0.53387319E+03  0.12810953E+05                                 8.003955                            7.089026       0.751944       2.268027                    0.998551      28.552716      74.973907       0.723097       0.352993      -1.143860      -0.000395      -0.032139      -0.014733       0.035357      -0.027650      -0.019093      -0.007391       0.124423       0.155141      -0.094804       0.029545       0.065258              9.019574      10.370889      -0.348281      -4.123737       6.207127       0.131585      10.480708           0.000055
          506              O      10.554985      17.879350      23.160249      -0.564387      46.178234 0.64168931E+03  0.16250482E+05                                10.569108                            8.051916      -0.105388       2.005307                    0.994586      29.133167      80.638407       0.638351       0.378883      -1.114966      -0.001060      -0.007146       0.009354       0.011819      -0.069804       0.018019       0.029687      -0.078121       0.168953      -0.113695       0.039873       0.073822             13.174784       7.490076       0.866466       0.806255       9.869854       4.811993      22.164422           0.017379

******************************************************
Auxiliary information for the entire system
The total spin magnetic moment of the unit cell is   0.000018
The total net atomic charge of the unit cell is   0.000000
Accuracy of reproducing the electrostatic potential in the unit cell:
  The inner radius (bohr) =    5.0000
  The outer radius (bohr) =   12.0000
  Valid grid points have density less than (e/(bohr^3)) =    0.0001
  The number of valid grid points were=       433313
  The rms potential error without charges in kcal/mol is=      2.69157
  The rms potential error with partial charges in kcal/mol is=      0.76338
  The RRMSE value at monopole order=      0.28362
  The rms potential error with partial charges and cloud penetration in kcal/mol is=      0.77073
  The RRMSE value at monopole order with cloud penetration is=      0.28635
  The rms potential error with partial charges and atomic dipoles in kcal/mol is=      0.34161
  The RRMSE value at dipole order=      0.12692
  The rms potential error with partial charges, atomic dipoles and cloud penetration in kcal/mol is=      0.33841
  The RRMSE value at dipole order with cloud penetration=      0.12573

******************************************************
The electron densities and ab initio electrostatic potential were computed in VASP using the PBE functional and
projector augmented wave method. See the main text of the journal article for a description of computational details.
The atomic charges, dipoles, and quadrupoles were computed with the DDEC6 method as described in
(a) T. A. Manz and N. Gabaldon Limas, RSC Adv. 6 (2016) 47771-47801 DOI: 10.1039/c6ra04656h
(b) N. Gabaldon Limas and T. A. Manz, RSC Adv. 8 (2018) 2678-2707 DOI: 10.1039/c7ra11829e.
For each atom in the material, the electron cloud parameters were fit to the spherically averaged atom-in-material
electron density using radial positions for which this density was between 10^-4 and 10^-2 electrons per cubic bohr.
The polarizabilities, dispersion coefficients, and quantum Drude oscillator (QDO) parameters were fit using the MCLF method.
The magnetic structure of the system was optimized in VASP from the default ferromagnetic initial guess using spin polarization.
The atomic spin moments (ASMs) were computed on this optimized magnetic structure using the DDEC6 partition as inputs
to the method of T. A. Manz and D. S. Sholl, J. Chem. Theory Comput. 7 (2011) 4146-4164 DOI: 10.1021/ct200539n.
The RMSE and RRMSE were computed using a uniform grid with Ewald summation.
