# Supplementary material for: A collection of forcefield precursors for metal–organic frameworks
Source: RSC Adv. 2019 Nov 13;9(63):36492–507. doi: 10.1039/c9ra07327b (PMC9075174; doi:10.1039/c9ra07327b)
Supplement: RA-009-C9RA07327B-s4367 [file RA-009-C9RA07327B-s4367.xyz]

   63
jmolscript: load "" {1 1 1} spacegroup "x,y,z" unitcell [{     11.840000     0.000000     0.000000 }, {     -4.020664    11.650429     0.000000 }, {     -5.295353    -2.490451    12.427393 }]
Cd    -2.015746     1.570579     5.727040     0.893238
Cd     4.539729     7.589399     6.700353     0.893238
Cd    -4.658009     4.579989     6.213697     0.575813
H     -0.624887     1.652990    10.994515     0.120611
H     -2.755991     5.027670    11.607185     0.119042
H      7.850470     6.156833     1.188059     0.116961
H     -0.333189     4.446478     0.868675     0.120147
H      1.116184    -0.355504     6.134161     0.095658
H     -0.439497     8.113096     6.448574     0.118637
H      3.148870     7.506988     1.432878     0.120612
H      5.279974     4.132308     0.820208     0.119043
H     -5.326487     3.003145    11.239334     0.116961
H      2.857172     4.713500    11.558718     0.120147
H      1.407799     9.515482     6.293232     0.095658
H      2.963480     1.046882     5.978819     0.118636
C     -2.130113     3.372930     9.655712     0.246102
C     -1.751086     3.353204    11.079642     0.039044
C     -0.935152     2.338484    11.573631    -0.123080
C     -2.195498     4.335796    11.937754    -0.120878
C     -2.386451     4.626807     2.567499     0.250732
C     -2.182930     5.221329     1.240254     0.043601
C      8.658442     6.027445     0.705876    -0.118995
C     -1.011985     5.010437     0.519465    -0.121313
C     -3.007953     8.651658     6.406321     0.245772
C     -1.855950     9.562511     6.314358     0.051796
C      1.992955    -0.721062     6.167715    -0.126523
C     -0.568080     9.050078     6.354126    -0.118975
C      4.654096     5.787048     2.771681     0.246102
C      4.275069     5.806774     1.347751     0.039045
C      3.459135     6.821494     0.853762    -0.123079
C      4.719481     4.824182     0.489639    -0.120877
C      4.910434     4.533171     9.859894     0.250732
C      4.706913     3.938649    11.187139     0.043601
C     -6.134459     3.132533    11.721517    -0.118992
C      3.535968     4.149541    11.907928    -0.121310
C      5.531936     0.508320     6.021072     0.245772
C      4.379933    -0.402533     6.113035     0.051796
C      0.531028     9.881040     6.259678    -0.126521
C      3.092063     0.109900     6.073267    -0.118973
N     -2.976209     4.264347     9.112510    -0.227764
N     -3.048561     3.905021     7.830749    -0.030512
N     -2.278068     2.858409     7.618240    -0.111480
N     -1.682514     2.495290     8.761064    -0.304397
N     -1.875938     3.456789     2.978349    -0.296889
N     -2.365719     3.310704     4.212513    -0.103950
N     -3.116350     4.347338     4.508534    -0.037532
N     -3.152315     5.196981     3.491849    -0.223000
N     -2.894614     7.320809     6.330265    -0.229392
N     -4.145951     6.875700     6.421855    -0.029350
N     -4.979657     7.895641     6.550603    -0.103513
N     -4.282583     9.034356     6.537803    -0.321713
N      5.500192     4.895631     3.314883    -0.227764
N      5.572544     5.254957     4.596644    -0.030512
N      4.802051     6.301569     4.809153    -0.111480
N      4.206497     6.664688     3.666329    -0.304397
N      4.399921     5.703189     9.449044    -0.296889
N      4.889702     5.849274     8.214880    -0.103950
N      5.640333     4.812640     7.918859    -0.037532
N      5.676298     3.962997     8.935544    -0.222999
N      5.418597     1.839169     6.097128    -0.229392
N      6.669934     2.284278     6.005538    -0.029350
N      7.503640     1.264337     5.876790    -0.103513
N      6.806566     0.125622     5.889590    -0.321713

The following XYZ coordinates are in angstroms. Other properties are in atomic units.
The sperically averaged electron density of each atom fit to a function of the form exp(a - br)
eigen_1, eigen_2 and eigen_3 are the three eigenvalues of traceless quadrupole moment tensor
  atom number  atomic symbol              X              Y              Z     net charge C6 coefficient C8 coefficient C10 coefficient fluctuating dipole atomic polarizability isotropic forcefield polarizability              a              b squared Pearson coefficient          <r^3>          <r^4>         wp_QDO          m_QDO          q_QDO       dipole_x       dipole_y       dipole_z         dipole            Qxy            Qxz            Qyz     Q(x^2-y^2)  Q(3z^2 - R^2)        eigen_1        eigen_2        eigen_3 static polarizability      alpha(xx)      alpha(xy)      alpha(xz)      alpha(yy)      alpha(yz)      alpha(zz) atomic spin moment
            1             Cd      -2.015746       1.570579       5.727040       0.893238     156.961078 0.39114818E+04  0.14568031E+06                                22.490415                           19.731775       0.789094       1.963614                    0.996049      78.835185     213.190543       0.440580       0.373269      -1.195690       0.205220      -0.222248      -0.035750       0.304610      -0.134465      -0.016425       0.052540      -0.002654      -0.275200      -0.120044      -0.068882       0.188925             25.395350      26.303829      -2.878024      -0.500457      24.600774      -0.946894      25.281449          -0.000019
            2             Cd       4.539729       7.589399       6.700353       0.893238     156.961107 0.39114827E+04  0.14568035E+06                                22.490418                           19.731778       0.789094       1.963613                    0.996049      78.835190     213.190566       0.440579       0.373269      -1.195690      -0.205219       0.222248       0.035751       0.304610      -0.134465      -0.016425       0.052540      -0.002654      -0.275199      -0.120044      -0.068882       0.188925             25.395354      26.303833      -2.878026      -0.500456      24.600779      -0.946894      25.281451          -0.000019
            3             Cd      -4.658009       4.579989       6.213697       0.575813     273.169542 0.58603720E+04  0.24071428E+06                                32.859720                           24.846486       1.225324       2.012434                    0.995506      89.505128     251.565100       0.377480       0.395035      -1.182616       0.000000       0.000000       0.000000       0.000000       0.055680       0.007588      -0.017578      -0.004869       0.123425      -0.078906       0.030929       0.047977             44.978076      35.188316       2.758202      -2.096322      45.865035      -7.585371      53.880877           0.000002
            4              H      -0.624887       1.652990      10.994515       0.120611       1.372116 0.10437672E+02  0.10794719E+03                                 1.946724                            1.821505      -1.090061       2.364876                    0.996674       3.462324       9.491080       0.496832       1.192034      -0.732098       0.015336      -0.030323      -0.021319       0.040114      -0.016555       0.002219       0.001915      -0.013575      -0.019138      -0.015619      -0.005467       0.021086              1.988810       1.698404      -0.278241      -0.107332       2.053985       0.466734       2.214040          -0.000002
            5              H      -2.755991       5.027670      11.607185       0.119042       1.325412 0.99855862E+01  0.10191039E+03                                 1.883881                            1.767079      -1.056879       2.378728                    0.997244       3.407830       9.213487       0.511790       1.172653      -0.736723      -0.024637       0.031340      -0.010272       0.041167      -0.015562      -0.000729       0.005944      -0.015135      -0.011238      -0.015994      -0.004411       0.020405              1.931195       1.933045      -0.425990       0.318438       1.962970      -0.252750       1.897572          -0.000004
            6              H       7.850470       6.156833       1.188059       0.116961       1.268460 0.93333798E+01  0.95063044E+02                                 1.923664                            1.776414      -1.194578       2.315668                    0.994871       3.630385      10.293644       0.474300       1.267887      -0.711812      -0.035289       0.008092       0.018526       0.040669      -0.011445      -0.006972      -0.006730       0.011100      -0.020575      -0.017627       0.001204       0.016423              2.010794       2.496956      -0.077114      -0.563732       1.482775      -0.054722       2.052652           0.000000
            7              H      -0.333189       4.446478       0.868675       0.120147       1.363313 0.10490422E+02  0.10906434E+03                                 1.978732                            1.859183      -0.974794       2.420811                    0.997912       3.449758       9.606037       0.476797       1.235613      -0.722663       0.029947      -0.024464       0.011219       0.040263      -0.013469      -0.003823      -0.003651       0.020427       0.001571      -0.018472       0.001623       0.016849              2.007414       2.236374      -0.426491       0.196531       1.888868      -0.329841       1.897001          -0.000004
            8              H       1.116184      -0.355504       6.134161       0.095658       1.344279 0.10029605E+02  0.10417065E+03                                 1.999572                            1.839135      -1.231074       2.273976                    0.995441       3.870760      11.139615       0.466305       1.264662      -0.711155      -0.028460       0.014377      -0.000156       0.031885      -0.007294       0.003279      -0.002933      -0.013958      -0.043592      -0.015295      -0.002558       0.017853              2.083571       2.785965      -0.322186       0.008643       1.956887      -0.014488       1.507862          -0.000004
            9              H      -0.439497       8.113096       6.448574       0.118637       1.334112 0.99450228E+01  0.10167157E+03                                 1.909261                            1.775418      -1.105175       2.354489                    0.996664       3.457502       9.440014       0.504064       1.188576      -0.732233       0.008309      -0.039104       0.002846       0.040079      -0.012604      -0.000886      -0.003744      -0.004840      -0.038086      -0.014094      -0.005258       0.019352              1.978541       1.757548       0.028425       0.002776       2.707189      -0.102979       1.470885          -0.000006
           10              H       3.148870       7.506988       1.432878       0.120612       1.372114 0.10437658E+02  0.10794702E+03                                 1.946723                            1.821504      -1.090060       2.364877                    0.996674       3.462322       9.491074       0.496832       1.192034      -0.732098      -0.015336       0.030323       0.021319       0.040114      -0.016554       0.002219       0.001915      -0.013575      -0.019138      -0.015619      -0.005467       0.021086              1.988808       1.698403      -0.278241      -0.107332       2.053984       0.466733       2.214039          -0.000002
           11              H       5.279974       4.132308       0.820208       0.119043       1.325409 0.99855532E+01  0.10190996E+03                                 1.883877                            1.767075      -1.056876       2.378729                    0.997244       3.407826       9.213469       0.511791       1.172652      -0.736724       0.024637      -0.031340       0.010272       0.041167      -0.015562      -0.000729       0.005944      -0.015135      -0.011238      -0.015994      -0.004411       0.020405              1.931191       1.933040      -0.425989       0.318437       1.962965      -0.252750       1.897567          -0.000004
           12              H      -5.326487       3.003145      11.239334       0.116961       1.268462 0.93333961E+01  0.95063246E+02                                 1.923666                            1.776415      -1.194580       2.315667                    0.994871       3.630387      10.293650       0.474300       1.267886      -0.711812       0.035289      -0.008092      -0.018526       0.040669      -0.011445      -0.006972      -0.006730       0.011100      -0.020575      -0.017628       0.001204       0.016424              2.010796       2.496959      -0.077114      -0.563733       1.482776      -0.054722       2.052653           0.000000
           13              H       2.857172       4.713500      11.558718       0.120147       1.363316 0.10490445E+02  0.10906464E+03                                 1.978735                            1.859185      -0.974796       2.420810                    0.997912       3.449760       9.606046       0.476797       1.235613      -0.722663      -0.029947       0.024464      -0.011219       0.040263      -0.013469      -0.003823      -0.003651       0.020428       0.001571      -0.018472       0.001623       0.016849              2.007417       2.236378      -0.426493       0.196532       1.888870      -0.329842       1.897003          -0.000004
           14              H       1.407799       9.515482       6.293232       0.095658       1.344281 0.10029617E+02  0.10417080E+03                                 1.999574                            1.839136      -1.231075       2.273976                    0.995441       3.870761      11.139620       0.466305       1.264663      -0.711155       0.028460      -0.014377       0.000156       0.031885      -0.007294       0.003279      -0.002933      -0.013958      -0.043592      -0.015295      -0.002558       0.017853              2.083573       2.785967      -0.322187       0.008643       1.956888      -0.014488       1.507863          -0.000004
           15              H       2.963480       1.046882       5.978819       0.118636       1.334114 0.99450380E+01  0.10167176E+03                                 1.909263                            1.775420      -1.105176       2.354488                    0.996664       3.457504       9.440021       0.504063       1.188576      -0.732233      -0.008309       0.039104      -0.002846       0.040079      -0.012604      -0.000886      -0.003744      -0.004840      -0.038086      -0.014094      -0.005258       0.019352              1.978543       1.757549       0.028425       0.002776       2.707193      -0.102979       1.470886          -0.000006
           16              C      -2.130113       3.372930       9.655712       0.246102      37.678307 0.34726534E+03  0.77730719E+04                                10.329545                            6.478434      -0.238552       1.950331                    0.999002      25.448584      73.056451       0.603761       0.453221      -1.034558      -0.001990      -0.002924      -0.014608       0.015030       0.045616      -0.005735      -0.012134       0.019221      -0.028419      -0.042938      -0.010746       0.053684             15.065572       9.219735      -1.565086       7.163661       7.096462      -0.094719      28.880519           0.000001
           17              C      -1.751086       3.353204      11.079642       0.039044      41.151677 0.41774358E+03  0.96724324E+04                                10.455635                            6.825528      -0.078548       1.984036                    0.999201      26.762134      75.046521       0.632537       0.418210      -1.068689       0.006266      -0.001525       0.013553       0.015009      -0.004108       0.006335       0.001492       0.003346       0.048077      -0.013283      -0.004418       0.017701             14.662482       9.523330      -2.386277       6.296690       8.378486       0.163426      26.085629           0.000002
           18              C      -0.935152       2.338484      11.573631      -0.123080      35.595233 0.42470471E+03  0.99391444E+04                                 9.441240                            6.869158       0.039996       1.984126                    0.999595      29.405021      84.689892       0.628193       0.416631      -1.062724       0.001961       0.010121       0.021096       0.023480      -0.010828      -0.010174       0.014439      -0.014454      -0.032017      -0.019249      -0.007375       0.026624             11.769580       8.705276      -2.549025       4.688436       8.050612      -0.320381      18.552850           0.000000
           19              C      -2.195498       4.335796      11.937754      -0.120878      34.790703 0.42168232E+03  0.98520113E+04                                 9.307426                            6.856117       0.049039       1.988090                    0.999603      29.335112      84.451966       0.627140       0.418025      -1.061707       0.010146      -0.010886       0.020528       0.025354      -0.016334       0.000620      -0.009818      -0.010466      -0.067320      -0.025177      -0.004534       0.029712             11.461654       7.861349      -1.850698       3.561362       7.723143       1.158652      18.800471          -0.000002
           20              C      -2.386451       4.626807       2.567499       0.250732      37.510568 0.34417700E+03  0.77014245E+04                                10.356463                            6.484433      -0.295935       1.935139                    0.998739      25.441043      73.478978       0.597480       0.458135      -1.029808      -0.000844      -0.010781       0.009884       0.014651       0.045100       0.025985       0.000754       0.069479      -0.022345      -0.055875      -0.012271       0.068145             15.056010       7.846865       0.587575      -5.305236      10.501098      -8.050940      26.820066          -0.000000
           21              C      -2.182930       5.221329       1.240254       0.043601      42.232154 0.41855877E+03  0.97044998E+04                                10.665619                            6.853331      -0.108340       1.976853                    0.999233      26.766179      75.323415       0.627785       0.420802      -1.066108       0.002363       0.004980      -0.012741       0.013883      -0.000341      -0.005846      -0.008605      -0.030212       0.030788      -0.021443       0.002315       0.019128             14.990353      11.506666      -0.138963      -5.162468       9.056741      -7.231836      24.407652           0.000001
           22              C       8.658442       6.027445       0.705876      -0.118995      35.820197 0.43463580E+03  0.10249061E+05                                 9.548543                            6.995892       0.008973       1.976055                    0.999517      29.597137      86.075392       0.615114       0.422272      -1.057239       0.015754       0.008042      -0.020066       0.026748      -0.005376      -0.012251       0.013528       0.015105      -0.045369      -0.024755       0.000934       0.023822             11.704825      10.332760      -0.919053      -2.360229       7.857459      -5.212691      16.924257           0.000000
           23              C      -1.011985       5.010437       0.519465      -0.121313      35.861363 0.42004623E+03  0.98152401E+04                                 9.507854                            6.838312       0.087950       2.002066                    0.999642      29.366545      84.858596       0.627871       0.417476      -1.060866      -0.009274       0.009432      -0.020813       0.024661      -0.018914       0.010985       0.001068       0.007196      -0.041069      -0.021614      -0.006006       0.027620             11.878318      11.030906      -0.420485      -4.398437       7.404196      -4.483297      17.199853          -0.000003
           24              C      -3.007953       8.651658       6.406321       0.245772      38.315657 0.34472174E+03  0.77036550E+04                                10.445807                            6.451938      -0.247177       1.948211                    0.998944      25.419027      72.964727       0.605250       0.452838      -1.034550      -0.014270      -0.006022       0.001703       0.015582       0.019172       0.010781      -0.008310       0.007277       0.176672      -0.050573      -0.010054       0.060627             15.472101      21.542647      11.718975      -0.795451      19.344617      -0.230599       5.529041          -0.000002
           25              C      -1.855950       9.562511       6.314358       0.051796      42.245261 0.40941617E+03  0.94374534E+04                                10.669356                            6.771119      -0.093864       1.984384                    0.999299      26.535563      74.385290       0.632746       0.419940      -1.066972       0.012107       0.007899      -0.001101       0.014497       0.010610      -0.005769       0.006182       0.010093      -0.010392      -0.015698       0.002042       0.013655             15.363653      21.161231       9.243006      -0.535341      19.450467      -0.776249       5.479261          -0.000002
           26              C       1.992955      -0.721062       6.167715      -0.126523      38.166158 0.43829879E+03  0.10364906E+05                                 9.958985                            7.021660       0.007310       1.969617                    0.999635      29.925815      87.368767       0.614003       0.421833      -1.056722       0.023763       0.001381       0.006678       0.024722      -0.016735       0.000349       0.005576       0.019278      -0.002292      -0.020227       0.000224       0.020002             12.764648      16.246294       5.333928      -0.417519      16.896677      -0.701584       5.150972          -0.000010
           27              C      -0.568080       9.050078       6.354126      -0.118975      36.225418 0.42167646E+03  0.98602573E+04                                 9.596191                            6.868825       0.016573       1.978348                    0.999522      29.371419      84.828760       0.624281       0.419582      -1.059815       0.005465       0.023251      -0.008400       0.025318      -0.014116       0.000080       0.000435      -0.050188       0.025522      -0.033046       0.008498       0.024548             12.134936      17.784069       5.034473      -0.361210      13.634459      -0.570486       4.986280          -0.000010
           28              C       4.654096       5.787048       2.771681       0.246102      37.678312 0.34726536E+03  0.77730724E+04                                10.329546                            6.478434      -0.238552       1.950331                    0.999002      25.448585      73.056454       0.603761       0.453221      -1.034558       0.001990       0.002924       0.014608       0.015030       0.045616      -0.005735      -0.012134       0.019221      -0.028420      -0.042938      -0.010746       0.053684             15.065573       9.219736      -1.565086       7.163662       7.096463      -0.094720      28.880522           0.000001
           29              C       4.275069       5.806774       1.347751       0.039045      41.151688 0.41774367E+03  0.96724352E+04                                10.455637                            6.825529      -0.078549       1.984036                    0.999201      26.762137      75.046533       0.632537       0.418210      -1.068689      -0.006266       0.001525      -0.013553       0.015009      -0.004108       0.006335       0.001492       0.003346       0.048077      -0.013283      -0.004418       0.017701             14.662486       9.523332      -2.386277       6.296693       8.378487       0.163425      26.085638           0.000002
           30              C       3.459135       6.821494       0.853762      -0.123079      35.595228 0.42470464E+03  0.99391422E+04                                 9.441239                            6.869157       0.039997       1.984126                    0.999595      29.405017      84.689874       0.628193       0.416631      -1.062724      -0.001961      -0.010121      -0.021096       0.023480      -0.010828      -0.010174       0.014439      -0.014454      -0.032017      -0.019249      -0.007375       0.026624             11.769579       8.705275      -2.549024       4.688438       8.050611      -0.320383      18.552850           0.000000
           31              C       4.719481       4.824182       0.489639      -0.120877      34.790696 0.42168226E+03  0.98520091E+04                                 9.307423                            6.856116       0.049040       1.988090                    0.999603      29.335106      84.451932       0.627140       0.418025      -1.061707      -0.010146       0.010886      -0.020528       0.025354      -0.016334       0.000620      -0.009818      -0.010466      -0.067320      -0.025177      -0.004534       0.029711             11.461651       7.861346      -1.850696       3.561359       7.723141       1.158654      18.800468          -0.000002
           32              C       4.910434       4.533171       9.859894       0.250732      37.510580 0.34417711E+03  0.77014280E+04                                10.356466                            6.484434      -0.295936       1.935138                    0.998739      25.441049      73.479004       0.597480       0.458135      -1.029808       0.000844       0.010781      -0.009884       0.014651       0.045100       0.025985       0.000754       0.069479      -0.022345      -0.055875      -0.012271       0.068146             15.056013       7.846867       0.587576      -5.305238      10.501100      -8.050941      26.820072          -0.000000
           33              C       4.706913       3.938649      11.187139       0.043601      42.232198 0.41855923E+03  0.97045133E+04                                10.665627                            6.853336      -0.108341       1.976852                    0.999233      26.766192      75.323465       0.627785       0.420803      -1.066108      -0.002363      -0.004980       0.012741       0.013883      -0.000341      -0.005846      -0.008605      -0.030212       0.030789      -0.021443       0.002315       0.019128             14.990365      11.506674      -0.138963      -5.162474       9.056747      -7.231843      24.407675           0.000001
           34              C      -6.134459       3.132533      11.721517      -0.118992      35.820113 0.43463458E+03  0.10249024E+05                                 9.548525                            6.995879       0.008976       1.976056                    0.999517      29.597098      86.075228       0.615115       0.422271      -1.057239      -0.015754      -0.008042       0.020066       0.026748      -0.005376      -0.012251       0.013528       0.015105      -0.045369      -0.024755       0.000933       0.023821             11.704802      10.332743      -0.919051      -2.360227       7.857443      -5.212678      16.924220           0.000000
           35              C       3.535968       4.149541      11.907928      -0.121310      35.861283 0.42004512E+03  0.98152071E+04                                 9.507836                            6.838300       0.087953       2.002067                    0.999642      29.366510      84.858449       0.627872       0.417476      -1.060867       0.009274      -0.009433       0.020813       0.024661      -0.018914       0.010985       0.001068       0.007196      -0.041069      -0.021614      -0.006006       0.027620             11.878295      11.030886      -0.420487      -4.398423       7.404184      -4.483288      17.199816          -0.000003
           36              C       5.531936       0.508320       6.021072       0.245772      38.315660 0.34472177E+03  0.77036560E+04                                10.445808                            6.451939      -0.247177       1.948211                    0.998944      25.419029      72.964739       0.605250       0.452838      -1.034550       0.014270       0.006022      -0.001703       0.015582       0.019172       0.010781      -0.008310       0.007277       0.176672      -0.050573      -0.010054       0.060627             15.472102      21.542647      11.718975      -0.795451      19.344618      -0.230599       5.529041          -0.000002
           37              C       4.379933      -0.402533       6.113035       0.051796      42.245283 0.40941642E+03  0.94374605E+04                                10.669359                            6.771121      -0.093864       1.984384                    0.999299      26.535570      74.385312       0.632746       0.419940      -1.066972      -0.012107      -0.007899       0.001101       0.014497       0.010610      -0.005769       0.006182       0.010093      -0.010393      -0.015698       0.002042       0.013656             15.363658      21.161239       9.243011      -0.535341      19.450474      -0.776249       5.479262          -0.000002
           38              C       0.531028       9.881040       6.259678      -0.126521      38.166096 0.43829797E+03  0.10364881E+05                                 9.958972                            7.021651       0.007313       1.969618                    0.999635      29.925789      87.368654       0.614004       0.421833      -1.056722      -0.023763      -0.001381      -0.006678       0.024722      -0.016735       0.000349       0.005576       0.019278      -0.002292      -0.020226       0.000224       0.020002             12.764630      16.246273       5.333916      -0.417518      16.896650      -0.701583       5.150966          -0.000010
           39              C       3.092063       0.109900       6.073267      -0.118973      36.225369 0.42167579E+03  0.98602373E+04                                 9.596181                            6.868818       0.016575       1.978349                    0.999522      29.371398      84.828674       0.624282       0.419582      -1.059815      -0.005465      -0.023251       0.008400       0.025318      -0.014116       0.000080       0.000435      -0.050188       0.025521      -0.033046       0.008498       0.024548             12.134923      17.784045       5.034466      -0.361210      13.634447      -0.570485       4.986276          -0.000010
           40              N      -2.976209       4.264347       9.112510      -0.227764      33.807035 0.48419846E+03  0.11471854E+05                                 8.694216                            7.062152       0.487857       2.157893                    0.999815      28.199181      76.435573       0.669289       0.386262      -1.105410       0.091411      -0.163791      -0.115417       0.220238       0.086492       0.055900      -0.060206       0.105129       0.283009      -0.172444       0.049274       0.123170             10.380902       8.561515      -2.126113       3.689858       7.241577      -1.053868      15.339614          -0.000002
           41              N      -3.048561       3.905021       7.830749      -0.030512      31.513685 0.42343483E+03  0.97279680E+04                                 8.447790                            6.684029       0.016481       2.052732                    0.996727      25.966141      69.927568       0.673828       0.395659      -1.095794       0.087808      -0.078484       0.142205       0.184641       0.012726      -0.023848       0.037249       0.010439      -0.091561      -0.061543       0.028939       0.032604             10.427992       8.437410      -2.263679       3.636548       7.784117      -0.932145      15.062450           0.000001
           42              N      -2.278068       2.858409       7.618240      -0.111480      33.827741 0.45970084E+03  0.10767624E+05                                 8.725023                            6.876517       0.289742       2.105367                    0.999204      27.398188      74.214922       0.677904       0.385738      -1.104077      -0.022884       0.075375       0.166027       0.183766       0.013066       0.020970      -0.024835       0.015232      -0.084822      -0.049698       0.019157       0.030541             10.584288       7.605387      -1.578241       2.439399       7.819236       1.821429      16.328241           0.000000
           43              N      -1.682514       2.495290       8.761064      -0.304397      37.420066 0.53892532E+03  0.13140088E+05                                 9.273953                            7.434666       0.351457       2.079370                    0.999835      30.209368      83.589541       0.653147       0.384614      -1.104471      -0.162894       0.194686      -0.036815       0.256500       0.153002       0.030245      -0.022743       0.091352       0.415731      -0.232518       0.088296       0.144222             10.948003       7.964246      -1.791264       2.659445       7.684630       1.487718      17.195134          -0.000002
           44              N      -1.875938       3.456789       2.978349      -0.296889      36.759267 0.53938755E+03  0.13167341E+05                                 9.188967                            7.467955       0.304429       2.065497                    0.999855      30.257772      84.048487       0.647106       0.387734      -1.101141      -0.159773       0.156564       0.134478       0.261006       0.149793       0.054344      -0.101392       0.050778       0.283892      -0.237554       0.092158       0.145396             10.623049       7.243349      -1.076571      -2.296001      10.143315      -4.060835      14.482482          -0.000015
           45              N      -2.365719       3.310704       4.212513      -0.103950      33.631350 0.45067506E+03  0.10490913E+05                                 8.648295                            6.772507       0.394878       2.140368                    0.999458      27.179046      73.094740       0.689429       0.381651      -1.108403      -0.032219       0.137598      -0.120312       0.185597       0.015486      -0.012670       0.033062       0.042458       0.006405      -0.050928       0.023948       0.026980             10.531262       6.879581      -0.949963      -2.056543      10.410181      -4.572453      14.304025          -0.000002
           46              N      -3.116350       4.347338       4.508534      -0.037532      32.083624 0.42545197E+03  0.98059064E+04                                 8.590443                            6.726371      -0.026430       2.039557                    0.995983      26.150872      71.010240       0.666387       0.398788      -1.091410       0.066377      -0.008578      -0.164206       0.177322       0.002702       0.019090      -0.004412       0.004797      -0.166043      -0.059700       0.025224       0.034476             10.684229       7.851832      -0.878772      -3.756033       8.736772      -2.298559      15.464083           0.000002
           47              N      -3.152315       5.196981       3.491849      -0.223000      34.768380 0.49531616E+03  0.11824603E+05                                 8.934682                            7.194414       0.360119       2.120084                    0.999504      28.301279      77.485460       0.654730       0.391868      -1.099335       0.095879      -0.191147       0.030756       0.216046       0.103633      -0.001805      -0.034377       0.102953       0.308577      -0.170089       0.056547       0.113542             10.819002       7.900170      -0.739861      -3.883607       8.090684      -2.070170      16.466152           0.000004
           48              N      -2.894614       7.320809       6.330265      -0.229392      35.319222 0.49366205E+03  0.11757394E+05                                 8.985363                            7.145414       0.424328       2.137452                    0.999595      28.312263      77.041177       0.663084       0.387843      -1.103851      -0.200176       0.106569       0.019442       0.227608       0.155172       0.014151      -0.012932      -0.020329       0.186485      -0.188054       0.063629       0.124425             10.990727      11.913458       4.876219      -0.259533      15.627587       0.317827       5.431137          -0.000001
           49              N      -4.145951       6.875700       6.421855      -0.029350      31.747641 0.42218998E+03  0.96878438E+04                                 8.495741                            6.669089       0.066731       2.073343                    0.996667      25.786634      69.300284       0.675664       0.395054      -1.096710       0.066764       0.166634      -0.002783       0.179533      -0.032048       0.002877       0.004789       0.047929       0.099698      -0.056977       0.023383       0.033595             10.593593      11.195404       3.878378      -0.302435      15.078612       0.205991       5.506763           0.000002
           50              N      -4.979657       7.895641       6.550603      -0.103513      33.611544 0.45562571E+03  0.10636802E+05                                 8.659191                            6.829079       0.361948       2.129679                    0.999629      27.172996      73.220803       0.683527       0.383837      -1.106651       0.188089       0.022672      -0.017570       0.190263       0.003964       0.012548       0.003776      -0.078854       0.105699      -0.058866       0.020826       0.038039             10.471700      14.321105       3.596348      -0.465863      11.825381       0.203798       5.268613          -0.000000
           51              N      -4.282583       9.034356       6.537803      -0.321713      39.663503 0.56965730E+03  0.14095385E+05                                 9.654553                            7.662413       0.271625       2.041825                    0.999778      30.970806      86.571678       0.640463       0.386499      -1.102177       0.092283      -0.259557      -0.012035       0.275737       0.180682       0.009851      -0.020852       0.161902       0.312103      -0.251474       0.105274       0.146201             11.473975      15.422344       3.714020      -0.648731      13.540528       0.294212       5.459053          -0.000007
           52              N       5.500192       4.895631       3.314883      -0.227764      33.807036 0.48419846E+03  0.11471854E+05                                 8.694217                            7.062152       0.487857       2.157892                    0.999815      28.199181      76.435574       0.669289       0.386262      -1.105410      -0.091411       0.163791       0.115417       0.220238       0.086492       0.055900      -0.060205       0.105129       0.283009      -0.172444       0.049274       0.123170             10.380902       8.561515      -2.126113       3.689858       7.241577      -1.053868      15.339614          -0.000002
           53              N       5.572544       5.254957       4.596644      -0.030512      31.513687 0.42343485E+03  0.97279685E+04                                 8.447790                            6.684029       0.016481       2.052732                    0.996727      25.966142      69.927569       0.673828       0.395659      -1.095794      -0.087808       0.078484      -0.142205       0.184641       0.012726      -0.023848       0.037249       0.010439      -0.091561      -0.061543       0.028939       0.032604             10.427993       8.437409      -2.263679       3.636548       7.784117      -0.932146      15.062452           0.000001
           54              N       4.802051       6.301569       4.809153      -0.111480      33.827740 0.45970082E+03  0.10767624E+05                                 8.725023                            6.876516       0.289742       2.105367                    0.999204      27.398188      74.214919       0.677905       0.385738      -1.104077       0.022884      -0.075375      -0.166027       0.183766       0.013066       0.020970      -0.024835       0.015232      -0.084822      -0.049698       0.019157       0.030541             10.584288       7.605387      -1.578240       2.439399       7.819236       1.821429      16.328240           0.000000
           55              N       4.206497       6.664688       3.666329      -0.304397      37.420068 0.53892534E+03  0.13140088E+05                                 9.273953                            7.434666       0.351458       2.079370                    0.999835      30.209369      83.589544       0.653147       0.384614      -1.104471       0.162894      -0.194686       0.036815       0.256501       0.153002       0.030245      -0.022743       0.091352       0.415730      -0.232518       0.088296       0.144222             10.948004       7.964246      -1.791264       2.659446       7.684631       1.487718      17.195135          -0.000002
           56              N       4.399921       5.703189       9.449044      -0.296889      36.759266 0.53938755E+03  0.13167340E+05                                 9.188966                            7.467954       0.304429       2.065497                    0.999855      30.257774      84.048490       0.647106       0.387734      -1.101141       0.159773      -0.156564      -0.134478       0.261006       0.149793       0.054344      -0.101392       0.050778       0.283892      -0.237554       0.092158       0.145396             10.623047       7.243348      -1.076571      -2.296000      10.143314      -4.060834      14.482480          -0.000015
           57              N       4.889702       5.849274       8.214880      -0.103950      33.631348 0.45067503E+03  0.10490912E+05                                 8.648295                            6.772507       0.394878       2.140368                    0.999458      27.179045      73.094734       0.689429       0.381651      -1.108403       0.032219      -0.137598       0.120313       0.185597       0.015486      -0.012670       0.033062       0.042458       0.006405      -0.050928       0.023948       0.026980             10.531261       6.879580      -0.949963      -2.056543      10.410180      -4.572452      14.304024          -0.000001
           58              N       5.640333       4.812640       7.918859      -0.037532      32.083620 0.42545187E+03  0.98059034E+04                                 8.590442                            6.726370      -0.026429       2.039557                    0.995983      26.150870      71.010234       0.666387       0.398788      -1.091410      -0.066377       0.008578       0.164206       0.177322       0.002702       0.019090      -0.004412       0.004797      -0.166043      -0.059700       0.025224       0.034476             10.684229       7.851832      -0.878772      -3.756034       8.736771      -2.298558      15.464083           0.000002
           59              N       5.676298       3.962997       8.935544      -0.222999      34.768380 0.49531615E+03  0.11824603E+05                                 8.934682                            7.194414       0.360119       2.120084                    0.999504      28.301279      77.485460       0.654730       0.391868      -1.099335      -0.095879       0.191147      -0.030756       0.216046       0.103633      -0.001805      -0.034377       0.102954       0.308577      -0.170089       0.056547       0.113542             10.819002       7.900170      -0.739861      -3.883608       8.090683      -2.070170      16.466153           0.000004
           60              N       5.418597       1.839169       6.097128      -0.229392      35.319228 0.49366216E+03  0.11757397E+05                                 8.985364                            7.145415       0.424327       2.137452                    0.999595      28.312266      77.041189       0.663084       0.387843      -1.103851       0.200176      -0.106569      -0.019442       0.227608       0.155172       0.014151      -0.012932      -0.020329       0.186485      -0.188054       0.063629       0.124425             10.990729      11.913459       4.876219      -0.259533      15.627590       0.317828       5.431137          -0.000002
           61              N       6.669934       2.284278       6.005538      -0.029350      31.747639 0.42218996E+03  0.96878430E+04                                 8.495740                            6.669089       0.066731       2.073344                    0.996667      25.786634      69.300280       0.675664       0.395054      -1.096710      -0.066764      -0.166634       0.002783       0.179533      -0.032048       0.002877       0.004789       0.047929       0.099698      -0.056977       0.023383       0.033595             10.593591      11.195401       3.878376      -0.302435      15.078610       0.205992       5.506763           0.000002
           62              N       7.503640       1.264337       5.876790      -0.103513      33.611546 0.45562573E+03  0.10636802E+05                                 8.659192                            6.829080       0.361948       2.129679                    0.999629      27.172996      73.220807       0.683527       0.383838      -1.106651      -0.188089      -0.022672       0.017570       0.190263       0.003964       0.012548       0.003776      -0.078854       0.105699      -0.058866       0.020826       0.038039             10.471701      14.321107       3.596348      -0.465863      11.825382       0.203798       5.268613          -0.000000
           63              N       6.806566       0.125622       5.889590      -0.321713      39.663505 0.56965735E+03  0.14095387E+05                                 9.654553                            7.662413       0.271625       2.041825                    0.999778      30.970807      86.571683       0.640463       0.386499      -1.102177      -0.092283       0.259557       0.012035       0.275737       0.180682       0.009851      -0.020852       0.161902       0.312103      -0.251474       0.105274       0.146201             11.473975      15.422344       3.714019      -0.648731      13.540528       0.294212       5.459053          -0.000007

******************************************************
Auxiliary information for the entire system
The total spin magnetic moment of the unit cell is   -0.000162
The total net atomic charge of the unit cell is   -0.000002
Accuracy of reproducing the electrostatic potential in the unit cell:
  The inner radius (bohr) =    5.0000
  The outer radius (bohr) =   12.0000
  Valid grid points have density less than (e/(bohr^3)) =    0.0001
  The number of valid grid points were=       177479
  The rms potential error without charges in kcal/mol is=      5.51062
  The rms potential error with partial charges in kcal/mol is=      1.71105
  The RRMSE value at monopole order=      0.31050
  The rms potential error with partial charges and cloud penetration in kcal/mol is=      1.70139
  The RRMSE value at monopole order with cloud penetration is=      0.30875
  The rms potential error with partial charges and atomic dipoles in kcal/mol is=      0.57717
  The RRMSE value at dipole order=      0.10474
  The rms potential error with partial charges, atomic dipoles and cloud penetration in kcal/mol is=      0.56442
  The RRMSE value at dipole order with cloud penetration=      0.10242

******************************************************
The electron densities and ab initio electrostatic potential were computed in VASP using the PBE functional and
projector augmented wave method. See the main text of the journal article for a description of computational details.
The atomic charges, dipoles, and quadrupoles were computed with the DDEC6 method as described in
(a) T. A. Manz and N. Gabaldon Limas, RSC Adv. 6 (2016) 47771-47801 DOI: 10.1039/c6ra04656h
(b) N. Gabaldon Limas and T. A. Manz, RSC Adv. 8 (2018) 2678-2707 DOI: 10.1039/c7ra11829e.
For each atom in the material, the electron cloud parameters were fit to the spherically averaged atom-in-material
electron density using radial positions for which this density was between 10^-4 and 10^-2 electrons per cubic bohr.
The polarizabilities, dispersion coefficients, and quantum Drude oscillator (QDO) parameters were fit using the MCLF method.
The magnetic structure of the system was optimized in VASP from the default ferromagnetic initial guess using spin polarization.
The atomic spin moments (ASMs) were computed on this optimized magnetic structure using the DDEC6 partition as inputs
to the method of T. A. Manz and D. S. Sholl, J. Chem. Theory Comput. 7 (2011) 4146-4164 DOI: 10.1021/ct200539n.
The RMSE and RRMSE were computed using a uniform grid with Ewald summation.
