# Supplementary material for: A collection of forcefield precursors for metal–organic frameworks
Source: RSC Adv. 2019 Nov 13;9(63):36492–507. doi: 10.1039/c9ra07327b (PMC9075174; doi:10.1039/c9ra07327b)
Supplement: RA-009-C9RA07327B-s4368 [file RA-009-C9RA07327B-s4368.xyz]

   60
jmolscript: load "" {1 1 1} spacegroup "x,y,z" unitcell [{      7.507400     0.000000     0.000000 }, {     -0.752492     9.170378     0.000000 }, {     -2.940257    -2.338444    10.989506 }]
Cu     4.205856     6.917393     5.364637     1.000955
Cu     1.178095     7.828889     3.060907     0.926190
Cu    -0.391205    -0.085459     5.624869     1.001002
Cu     2.636556    -0.996955     7.928599     0.926690
P      3.333185     0.390159     5.229906     1.297621
P      5.789215     7.823897     2.867162     1.265411
P      0.481466     6.441775     5.759600     1.297103
P     -1.974564    -0.991963     8.122344     1.267647
H      2.892995     2.527725     7.165158     0.135686
H      3.281579     4.817174     7.149773     0.103912
H      4.869087     4.622765     3.577084     0.109625
H      4.551878     2.353606     3.510048     0.124557
H      6.273441     1.305518     1.785795     0.127409
H      2.893933    -0.143679    10.699383     0.100231
H      1.425795     5.489606     9.234482     0.103654
H      4.768378     6.853001     0.280232     0.126054
H      0.921656     4.304209     3.824348     0.135599
H      0.533072     2.014760     3.839733     0.103779
H     -1.054436     2.209169     7.412422     0.109641
H     -0.737227     4.478328     7.479458     0.124618
H     -2.458790     5.526416     9.203711     0.127550
H      0.920718     6.975613     0.290123     0.100286
H      2.388856     1.342328     1.755024     0.103673
H     -0.953727    -0.021067    10.709274     0.126235
C      3.684159     2.160826     5.316723    -0.094867
C      3.294666     2.929483     6.427762    -0.126094
C      3.522127     4.314302     6.405783     0.086260
C      4.466501     4.197920     4.297996     0.082234
C      4.274573     2.831699     4.258434    -0.123012
C      5.241168     8.546238     1.286871    -0.083562
C      6.057769     0.739440     1.080268    -0.125697
C      2.854060    -1.066462    10.812575     0.073511
C      1.677039     6.026986     9.949899     0.087604
C      4.864368     7.773409     0.186822    -0.130829
C      0.130492     4.671108     5.672783    -0.094477
C      0.519985     3.902451     4.561744    -0.126703
C      0.292524     2.517632     4.583723     0.086042
C     -0.651850     2.634014     6.691510     0.082449
C     -0.459922     4.000235     6.731072    -0.123068
C     -1.426517    -1.714304     9.702635    -0.082948
C     -2.243118     6.092494     9.909238    -0.125454
C      0.960591     7.898396     0.176931     0.073286
C      2.137612     0.804948     1.039607     0.087484
C     -1.049717    -0.941475    10.802684    -0.130582
N      4.066868     4.933279     5.367275    -0.215756
N      2.550405    -1.831221     9.756483    -0.233007
N     -0.252217     1.898655     5.622231    -0.215791
N      1.264246     8.663155     1.233023    -0.232949
O      4.677352    -0.320902     5.425519    -0.795160
O      2.745165     0.211181     3.838634    -0.751456
O      2.301502     0.084552     6.329955    -0.786822
O      4.598500     7.041205     3.416637    -0.744715
O     -0.481805    -0.148967     3.669396    -0.786681
O     -0.534590     6.902948     2.540774    -0.750239
O     -0.862701     7.152836     5.563987    -0.795569
O      1.069486     6.620753     7.150872    -0.752405
O      1.513149     6.747382     4.659551    -0.786316
O     -0.783849    -0.209271     7.572869    -0.746320
O      4.296456     6.980901     7.320110    -0.788264
O      4.349241    -0.071014     8.448732    -0.755253

The following XYZ coordinates are in angstroms. Other properties are in atomic units.
The sperically averaged electron density of each atom fit to a function of the form exp(a - br)
eigen_1, eigen_2 and eigen_3 are the three eigenvalues of traceless quadrupole moment tensor
  atom number  atomic symbol              X              Y              Z     net charge C6 coefficient C8 coefficient C10 coefficient fluctuating dipole atomic polarizability isotropic forcefield polarizability              a              b squared Pearson coefficient          <r^3>          <r^4>         wp_QDO          m_QDO          q_QDO       dipole_x       dipole_y       dipole_z         dipole            Qxy            Qxz            Qyz     Q(x^2-y^2)  Q(3z^2 - R^2)        eigen_1        eigen_2        eigen_3 static polarizability      alpha(xx)      alpha(xy)      alpha(xz)      alpha(yy)      alpha(yz)      alpha(zz) atomic spin moment
            1             Cu       4.205856       6.917393       5.364637       1.000955      52.141867 0.94417707E+03  0.25086368E+05                                11.943523                           10.514621       1.126131       2.329535                    0.994998      37.999082      91.930847       0.524997       0.439102      -1.128070       0.017802       0.093379      -0.000808       0.095064      -0.003074      -0.006202      -0.007592      -0.058848       0.322277      -0.083525      -0.024526       0.108051             13.543321      11.226595      -0.621197      -0.621050      17.061567      -0.365774      12.341802          -0.765475
            2             Cu       1.178095       7.828889       3.060907       0.926190      50.078928 0.88898486E+03  0.23422893E+05                                11.871381                           10.378303       0.968851       2.248176                    0.997253      39.732157      97.833875       0.511647       0.454349      -1.111036      -0.015119      -0.020311       0.103706       0.106752       0.069912       0.069416       0.001102      -0.055676      -0.085063      -0.106913       0.003330       0.103583             13.271817      12.585245       1.678167       2.352136       9.857419      -3.171360      17.372787           0.740796
            3             Cu      -0.391205      -0.085459       5.624869       1.001002      52.139406 0.94410494E+03  0.25083918E+05                                11.943008                           10.514084       1.127081       2.329818                    0.995004      37.998303      91.927338       0.525022       0.439090      -1.128080      -0.017626      -0.093529       0.001451       0.095187      -0.002859      -0.005943      -0.007350      -0.059055       0.322738      -0.083663      -0.024499       0.108162             13.542815      11.225901      -0.621310      -0.621391      17.061010      -0.366247      12.341534          -0.769459
            4             Cu       2.636556      -0.996955       7.928599       0.926690      50.054494 0.88839332E+03  0.23403922E+05                                11.869287                           10.376208       0.969734       2.248567                    0.997244      39.715247      97.792125       0.511587       0.454468      -1.110939       0.015508       0.021033      -0.103452       0.106702       0.070896       0.069829       0.001467      -0.057789      -0.082578      -0.107950       0.003304       0.104646             13.269784      12.585892       1.678942       2.352632       9.855412      -3.169812      17.368047          -0.726321
            5              P       3.333185       0.390159       5.229906       1.297621      63.522161 0.10462857E+04  0.30566026E+05                                13.964003                           11.103506       0.085978       1.821167                    0.998965      50.396327     160.274169       0.474478       0.441877      -1.050986      -0.012580      -0.100185      -0.007933       0.101283      -0.002951      -0.018733       0.006857       0.087455       0.095432      -0.060172       0.011057       0.049115             16.412596      17.969119      -0.418170       1.711683      18.361305      -0.791012      12.907364          -0.003757
            6              P       5.789215       7.823897       2.867162       1.265411      65.652363 0.11857416E+04  0.35530407E+05                                13.713808                           11.328315       0.177643       1.840991                    0.999269      50.766454     160.390440       0.503645       0.405856      -1.079923       0.015084      -0.058523       0.096442       0.113813      -0.009377       0.000817       0.042469      -0.124403      -0.093913      -0.050337      -0.042624       0.092962             15.561545      16.222078       0.832855       0.143194      11.684970      -2.429965      18.777586          -0.009769
            7              P       0.481466       6.441775       5.759600       1.297103      63.541104 0.10465998E+04  0.30577409E+05                                13.966134                           11.104731       0.086886       1.821330                    0.998965      50.408606     160.317518       0.474482       0.441842      -1.051010       0.012686       0.100712       0.008268       0.101844      -0.002670      -0.019187       0.006533       0.086864       0.095120      -0.059772       0.010424       0.049348             16.415489      17.972736      -0.418502       1.711930      18.364778      -0.790669      12.908954          -0.009136
            8              P      -1.974564      -0.991963       8.122344       1.267647      65.562455 0.11836003E+04  0.35452587E+05                                13.705591                           11.321268       0.176869       1.840935                    0.999269      50.736557     160.300079       0.503555       0.406084      -1.079699      -0.015012       0.058834      -0.095492       0.113162      -0.008647       0.001028       0.043059      -0.125967      -0.093231      -0.050835      -0.043015       0.093850             15.552021      16.215804       0.832123       0.140749      11.679113      -2.426600      18.761145          -0.015398
            9              H       2.892995       2.527725       7.165158       0.135686       1.000227 0.75239595E+01  0.72754378E+02                                 1.660233                            1.615340      -0.918627       2.463048                    0.998888       3.311686       9.207102       0.487058       1.300508      -0.705942      -0.017002      -0.021278       0.032291       0.042244       0.002567      -0.010002      -0.001387      -0.008631       0.032991      -0.014114      -0.001219       0.015332              1.655705       1.537470       0.166153      -0.238957       1.692969      -0.261307       1.736676          -0.000343
           10              H       3.281579       4.817174       7.149773       0.103912       1.021395 0.72961909E+01  0.70807268E+02                                 1.742635                            1.629051      -1.177257       2.322677                    0.995487       3.688126      10.658377       0.462722       1.363970      -0.689746      -0.012887       0.025133       0.039444       0.048514       0.001726      -0.010340       0.001012      -0.009975       0.039535      -0.015604      -0.001332       0.016936              1.796255       1.505289      -0.128175      -0.178411       1.902425       0.536288       1.981050          -0.000654
           11              H       4.869087       4.622765       3.577084       0.109625       1.062149 0.77568789E+01  0.75354486E+02                                 1.700225                            1.614483      -0.988521       2.413818                    0.998043       3.422744       9.445048       0.500349       1.260118      -0.713666       0.023061       0.020826      -0.040986       0.051434       0.003703      -0.013587       0.002231      -0.003145       0.043496      -0.016736      -0.004016       0.020751              1.719649       1.544104       0.236661      -0.293380       1.810987      -0.364220       1.803857          -0.000474
           12              H       4.551878       2.353606       3.510048       0.124557       0.919774 0.65500608E+01  0.61514856E+02                                 1.595847                            1.523592      -0.862421       2.481448                    0.998974       3.377346       9.420183       0.490736       1.328995      -0.698303       0.011639      -0.024346      -0.027639       0.038628      -0.000840      -0.008949       0.001013      -0.017217       0.015686      -0.015159       0.005557       0.009602              1.623136       1.408254      -0.113194      -0.184119       1.659601       0.419876       1.801553          -0.000375
           13              H       6.273441       1.305518       1.785795       0.127409       0.945436 0.67024407E+01  0.63004157E+02                                 1.594862                            1.517294      -0.900265       2.459921                    0.999043       3.324908       9.133132       0.505862       1.288064      -0.707190       0.009526       0.020851       0.031388       0.038868       0.003672       0.003288       0.005078      -0.024972       0.007488      -0.014663       0.000302       0.014360              1.628341       1.349905       0.064120       0.155917       1.521971       0.383043       2.013146          -0.000487
           14              H       2.893933      -0.143679      10.699383       0.100231       1.111622 0.83161668E+01  0.81220163E+02                                 1.677538                            1.615874      -0.908911       2.448184                    0.998596       3.301787       8.782542       0.532651       1.177397      -0.734696       0.005732       0.051506      -0.002152       0.051868       0.001275       0.005694       0.003930      -0.037972      -0.006012      -0.019805      -0.000997       0.020802              1.664317       1.370347       0.017226      -0.028698       2.128708      -0.136675       1.493895          -0.000531
           15              H       1.425795       5.489606       9.234482       0.103654       1.043188 0.73090893E+01  0.70193598E+02                                 1.701890                            1.581303      -0.859310       2.468224                    0.999262       3.452604       9.578070       0.497134       1.282916      -0.708077      -0.012195      -0.027753      -0.035923       0.047004       0.004079       0.003458       0.006937      -0.029133      -0.003241      -0.015089      -0.003365       0.018454              1.759883       1.453240       0.136081       0.264351       1.580701       0.424374       2.245707          -0.000633
           16              H       4.768378       6.853001       0.280232       0.126054       0.983178 0.71994418E+01  0.67751637E+02                                 1.540124                            1.500763      -0.787740       2.515376                    0.999697       3.098211       8.061353       0.554789       1.173159      -0.736144      -0.003481      -0.039662       0.008914       0.040800       0.004130       0.005100      -0.000975      -0.029011       0.007140      -0.017617       0.003719       0.013898              1.522461       1.284810       0.071932       0.010436       1.903787      -0.111908       1.378786          -0.000384
           17              H       0.921656       4.304209       3.824348       0.135599       1.000528 0.75267206E+01  0.72785351E+02                                 1.660305                            1.615425      -0.918710       2.462899                    0.998885       3.312182       9.207759       0.487157       1.300166      -0.706012       0.017025       0.021241      -0.032241       0.042196       0.002564      -0.009983      -0.001365      -0.008609       0.032981      -0.014093      -0.001219       0.015312              1.655774       1.537539       0.166149      -0.238938       1.693074      -0.261279       1.736709          -0.000483
           18              H       0.533072       2.014760       3.839733       0.103779       1.021765 0.72994966E+01  0.70847102E+02                                 1.743008                            1.629379      -1.177165       2.322630                    0.995481       3.689072      10.661562       0.462694       1.363900      -0.689758       0.012858      -0.025100      -0.039439       0.048485       0.001750      -0.010331       0.001017      -0.010010       0.039551      -0.015622      -0.001311       0.016933              1.796651       1.505594      -0.128207      -0.178462       1.902869       0.536448       1.981489          -0.000732
           19              H      -1.054436       2.209169       7.412422       0.109641       1.062632 0.77614050E+01  0.75411649E+02                                 1.700905                            1.615077      -0.990262       2.413014                    0.998029       3.423884       9.449920       0.500185       1.260310      -0.713618      -0.023026      -0.020848       0.040996       0.051434       0.003679      -0.013538       0.002248      -0.003191       0.043476      -0.016705      -0.004002       0.020707              1.720357       1.544687       0.236839      -0.293582       1.811770      -0.364473       1.804614          -0.000466
           20              H      -0.737227       4.478328       7.479458       0.124618       0.919445 0.65471599E+01  0.61480902E+02                                 1.595503                            1.523290      -0.862131       2.481646                    0.998978       3.376576       9.417571       0.490767       1.329056      -0.698294      -0.011645       0.024368       0.027635       0.038640      -0.000852      -0.008953       0.001018      -0.017222       0.015676      -0.015162       0.005554       0.009608              1.622776       1.407976      -0.113147      -0.184036       1.659238       0.419718       1.801114          -0.000481
           21              H      -2.458790       5.526416       9.203711       0.127550       0.944911 0.66977691E+01  0.62949934E+02                                 1.594380                            1.516856      -0.899793       2.460269                    0.999050       3.323713       9.129417       0.505884       1.288220      -0.707161      -0.009534      -0.020835      -0.031425       0.038891       0.003680       0.003276       0.005081      -0.024970       0.007500      -0.014661       0.000300       0.014362              1.627839       1.349536       0.064100       0.155850       1.521530       0.382880       2.012451           0.000251
           22              H       0.920718       6.975613       0.290123       0.100286       1.111090 0.83110942E+01  0.81157134E+02                                 1.676939                            1.615332      -0.908410       2.448475                    0.998599       3.300782       8.778748       0.532771       1.177326      -0.734717      -0.005719      -0.051546       0.002097       0.051905       0.001293       0.005675       0.003918      -0.037983      -0.006082      -0.019791      -0.001023       0.020815              1.663719       1.369926       0.017213      -0.028670       2.127854      -0.136573       1.493376           0.000475
           23              H       2.388856       1.342328       1.755024       0.103673       1.043152 0.73088794E+01  0.70191064E+02                                 1.701847                            1.581278      -0.859448       2.468173                    0.999261       3.452555       9.577892       0.497139       1.282912      -0.708077       0.012199       0.027800       0.035918       0.047030       0.004082       0.003456       0.006950      -0.029168      -0.003261      -0.015102      -0.003377       0.018480              1.759826       1.453214       0.136070       0.264321       1.580662       0.424338       2.245603           0.000491
           24              H      -0.953727      -0.021067      10.709274       0.126235       0.982633 0.71946597E+01  0.67698647E+02                                 1.539946                            1.500589      -0.787234       2.515839                    0.999701       3.097050       8.059124       0.554615       1.173666      -0.736029       0.003443       0.039691      -0.009005       0.040845       0.004122       0.005109      -0.001008      -0.029018       0.007193      -0.017632       0.003739       0.013892              1.522288       1.284662       0.071924       0.010429       1.903586      -0.111912       1.378615           0.000220
           25              C       3.684159       2.160826       5.316723      -0.094867      35.779775 0.54345099E+03  0.13460627E+05                                 9.629940                            7.891079      -0.260270       1.914764                    0.996907      29.222886      85.214255       0.575516       0.429679      -1.059736       0.028810       0.089687       0.005707       0.094374      -0.034941       0.022647      -0.009855       0.136567       0.069482      -0.088454       0.012168       0.076285             11.023534       7.105394       1.745077      -1.678436      17.717223       0.930764       8.247985           0.002184
           26              C       3.294666       2.929483       6.427762      -0.126094      30.157687 0.44635086E+03  0.10589395E+05                                 8.503921                            7.120018       0.076024       2.006218                    0.999108      29.373061      85.521449       0.606170       0.425909      -1.055585       0.004122      -0.013526      -0.020476       0.024884      -0.006377      -0.000505      -0.015714       0.032541       0.044488      -0.030260       0.009582       0.020678              9.315993       6.060001       0.880044      -1.385035      14.653718       1.100033       7.234259          -0.004693
           27              C       3.522127       4.314302       6.405783       0.086260      25.955500 0.35384573E+03  0.79582377E+04                                 7.846353                            6.441895      -0.056520       1.999909                    0.998863      26.618955      76.618121       0.619239       0.439789      -1.042288       0.015577       0.010730      -0.046890       0.050561      -0.010541       0.013100       0.010238       0.061818       0.048134      -0.043287       0.010215       0.033072              8.642587       5.728948       0.974654      -1.425665      12.902216       1.078222       7.296598          -0.000201
           28              C       4.466501       4.197920       4.297996       0.082234      25.689869 0.34502156E+03  0.76893387E+04                                 7.703253                            6.307632       0.096583       2.047477                    0.999479      26.331035      74.756494       0.635544       0.432432      -1.049633      -0.020964       0.022937       0.046098       0.055594      -0.009989       0.003090      -0.015380       0.063632       0.051951      -0.045485       0.017144       0.028342              8.459371       5.547877       1.018160      -1.536329      12.873781       0.589207       6.956454           0.000106
           29              C       4.274573       2.831699       4.258434      -0.123012      30.137829 0.43610044E+03  0.10295466E+05                                 8.518038                            7.057885       0.021611       1.990700                    0.998955      29.237044      85.164051       0.605693       0.428345      -1.053142      -0.006854      -0.016226       0.027593       0.032737      -0.017630       0.003032       0.011521       0.029353       0.029250      -0.031177       0.012362       0.018815              9.355058       6.216540       1.540893      -1.529823      14.297309       0.724013       7.551325          -0.004157
           30              C       5.241168       8.546238       1.286871      -0.083562      35.314506 0.53299198E+03  0.13139522E+05                                 9.553393                            7.822784      -0.208149       1.932955                    0.997388      29.042861      84.530681       0.577051       0.430560      -1.059037      -0.036479       0.039844      -0.081975       0.098175       0.009872      -0.050666       0.039420       0.069909      -0.168198      -0.093572       0.011701       0.081872             10.861010       6.420977      -0.091387       3.045900       8.894185      -1.834038      17.267868          -0.007388
           31              C       6.057769       0.739440       1.080268      -0.125697      29.308791 0.43683236E+03  0.10312400E+05                                 8.356669                            7.066288       0.122110       2.023323                    0.999387      29.178371      84.866142       0.605288       0.428646      -1.053434       0.001709      -0.029068      -0.000812       0.029129       0.005647      -0.011765       0.023717       0.016474      -0.014977      -0.032597       0.011561       0.021036              9.012861       5.189798      -0.063379       1.522112       8.050087      -1.128030      13.798698          -0.004387
           32              C       2.854060      -1.066462      10.812575       0.073511      25.516294 0.34921419E+03  0.78011261E+04                                 7.617831                            6.317627       0.067677       2.025573                    0.999696      26.693872      75.711297       0.639725       0.428595      -1.052674       0.006132      -0.040555      -0.025055       0.048063       0.006889      -0.016496       0.016823      -0.014758      -0.156399      -0.059253       0.021740       0.037514              8.229902       4.764690       0.158403       1.165891       7.404979      -0.588743      12.520035          -0.001716
           33              C       1.677039       6.026986       9.949899       0.087604      24.951874 0.34032186E+03  0.75647572E+04                                 7.590360                            6.283420       0.154022       2.070260                    0.999517      26.181222      74.430380       0.633384       0.435044      -1.047206       0.008240       0.056686       0.003736       0.057403      -0.002065      -0.010289       0.031126       0.030627      -0.038643      -0.042654       0.012763       0.029891              8.247364       4.962473       0.454064       1.705658       7.340544      -0.718950      12.439076          -0.001544
           34              C       4.864368       7.773409       0.186822      -0.130829      30.004232 0.43175308E+03  0.10142757E+05                                 8.430924                            6.986393       0.126195       2.020043                    0.999495      29.130729      83.979109       0.615012       0.423937      -1.058427       0.006958       0.019130       0.024675       0.031988      -0.001001      -0.011199       0.000772      -0.035996      -0.084845      -0.032641       0.000454       0.032187              9.176202       5.480706       0.363260       2.136742       7.783579      -0.907460      14.264321          -0.004591
           35              C       0.130492       4.671108       5.672783      -0.094477      35.775647 0.54335096E+03  0.13457362E+05                                 9.628596                            7.889831      -0.259089       1.915078                    0.996927      29.220129      85.200257       0.575626       0.429622      -1.059784      -0.028682      -0.089588      -0.005467       0.094227      -0.034818       0.022692      -0.009589       0.136291       0.070011      -0.088343       0.012265       0.076078             11.022094       7.104360       1.744680      -1.678175      17.714895       0.931114       8.247026          -0.006024
           36              C       0.519985       3.902451       4.561744      -0.126703      30.175849 0.44666663E+03  0.10598754E+05                                 8.506931                            7.122258       0.075842       2.005957                    0.999112      29.385851      85.566040       0.606110       0.425876      -1.055607      -0.004104       0.013500       0.020458       0.024852      -0.006278      -0.000661      -0.015781       0.032556       0.044581      -0.030304       0.009610       0.020694              9.319525       6.061978       0.880444      -1.385419      14.660200       1.100942       7.236398          -0.008174
           37              C       0.292524       2.517632       4.583723       0.086042      25.964735 0.35398728E+03  0.79622438E+04                                 7.847896                            6.442939      -0.056363       1.999806                    0.998868      26.626390      76.644311       0.619222       0.439756      -1.042304      -0.015530      -0.010708       0.046928       0.050577      -0.010566       0.013079       0.010336       0.061782       0.048528      -0.043375       0.010332       0.033044              8.644411       5.730059       0.974974      -1.426028      12.905107       1.078453       7.298067          -0.000186
           38              C      -0.651850       2.634014       6.691510       0.082449      25.685393 0.34494361E+03  0.76872916E+04                                 7.702877                            6.307269       0.095875       2.047333                    0.999476      26.328245      74.751016       0.635499       0.432480      -1.049587       0.021065      -0.022957      -0.046118       0.055657      -0.010076       0.003112      -0.015375       0.063602       0.051819      -0.045472       0.017086       0.028386              8.458951       5.547733       1.018516      -1.536524      12.872728       0.588507       6.956392           0.000042
           39              C      -0.459922       4.000235       6.731072      -0.123068      30.137935 0.43610600E+03  0.10295646E+05                                 8.518349                            7.058157       0.021378       1.990667                    0.998952      29.236143      85.162044       0.605651       0.428373      -1.053124       0.006898       0.016277      -0.027562       0.032745      -0.017614       0.002951       0.011562       0.029275       0.028967      -0.031109       0.012234       0.018874              9.355446       6.216783       1.541295      -1.529801      14.298270       0.723639       7.551286          -0.005513
           40              C      -1.426517      -1.714304       9.702635      -0.082948      35.285791 0.53249047E+03  0.13124018E+05                                 9.549065                            7.819768      -0.208217       1.933235                    0.997375      29.025500      84.468959       0.577091       0.430633      -1.058996       0.036302      -0.039887       0.082070       0.098206       0.009857      -0.050600       0.039674       0.069965      -0.169255      -0.093930       0.011958       0.081972             10.855636       6.418525      -0.091589       3.044529       8.890696      -1.833052      17.257687          -0.009788
           41              C      -2.243118       6.092494       9.909238      -0.125454      29.299551 0.43666987E+03  0.10307561E+05                                 8.355215                            7.065265       0.121581       2.023318                    0.999382      29.170217      84.837088       0.605297       0.428682      -1.053417      -0.001731       0.029083       0.000694       0.029143       0.005498      -0.011717       0.023564       0.016481      -0.014859      -0.032375       0.011395       0.020981              9.011135       5.189107      -0.063485       1.521954       8.048783      -1.127753      13.795515           0.002620
           42              C       0.960591       7.898396       0.176931       0.073286      25.520749 0.34930573E+03  0.78035354E+04                                 7.618131                            6.318058       0.068681       2.025813                    0.999697      26.696880      75.716941       0.639775       0.428541      -1.052727      -0.005987       0.040570       0.024928       0.047991       0.006917      -0.016507       0.016978      -0.015012      -0.156672      -0.059398       0.021677       0.037721              8.230073       4.765060       0.158319       1.166264       7.404972      -0.588273      12.520188           0.001524
           43              C       2.137612       0.804948       1.039607       0.087484      24.954922 0.34039040E+03  0.75666002E+04                                 7.590700                            6.283862       0.154604       2.070383                    0.999518      26.183731      74.437104       0.633396       0.435018      -1.047231      -0.008191      -0.056784      -0.003765       0.057495      -0.001999      -0.010304       0.031178       0.030338      -0.038738      -0.042663       0.012828       0.029835              8.247575       4.962750       0.453989       1.705643       7.340868      -0.719048      12.439107           0.000775
           44              C      -1.049717      -0.941475      10.802684      -0.130582      29.990740 0.43152586E+03  0.10136017E+05                                 8.428599                            6.984682       0.126456       2.020331                    0.999490      29.120255      83.941251       0.615075       0.423953      -1.058425      -0.006974      -0.018996      -0.024846       0.032044      -0.001081      -0.011078       0.000551      -0.035738      -0.084639      -0.032486       0.000464       0.032022              9.173529       5.479418       0.363077       2.136186       7.781577      -0.907425      14.259592           0.002193
           45              N       4.066868       4.933279       5.367275      -0.215756      34.575386 0.53806930E+03  0.13123507E+05                                 8.913320                            7.550849      -0.076595       2.000879                    0.998495      27.974469      77.601619       0.631989       0.397360      -1.094712      -0.023399      -0.151576      -0.005065       0.153456      -0.009819      -0.015058       0.008720       0.101025       0.201989      -0.085471       0.013211       0.072260              9.808537       6.851462       0.657737      -2.132797      13.916680       0.768465       8.657469          -0.052562
           46              N       2.550405      -1.831221       9.756483      -0.233007      35.013778 0.54892114E+03  0.13465038E+05                                 9.005073                            7.628835      -0.099787       1.979294                    0.999142      28.602387      79.761428       0.628016       0.397592      -1.093752       0.032703      -0.081851       0.138286       0.163988       0.033982      -0.016272       0.064485      -0.021178      -0.117879      -0.088214       0.012300       0.075914              9.855361       5.921563       0.952985       0.917637       8.773845      -0.488827      14.870674          -0.050094
           47              N      -0.252217       1.898655       5.622231      -0.215791      34.577304 0.53810529E+03  0.13124563E+05                                 8.913391                            7.550898      -0.075534       2.001167                    0.998501      27.975823      77.605106       0.632015       0.397339      -1.094730       0.023493       0.151467       0.005268       0.153369      -0.009759      -0.015192       0.008559       0.100751       0.201829      -0.085283       0.013033       0.072250              9.808577       6.851642       0.658061      -2.133120      13.916264       0.767789       8.657826          -0.055250
           48              N       1.264246       8.663155       1.233023      -0.232949      35.014084 0.54893259E+03  0.13465132E+05                                 9.004199                            7.628226      -0.099813       1.979305                    0.999140      28.603275      79.758378       0.628138       0.397520      -1.093822      -0.032716       0.081989      -0.138318       0.164087       0.033928      -0.016272       0.064438      -0.021310      -0.116874      -0.087998       0.012184       0.075815              9.854147       5.920985       0.952593       0.917820       8.773066      -0.488384      14.868389           0.050801
           49              O       4.677352      -0.320902       5.425519      -0.795160      59.334729 0.10575974E+04  0.30198631E+05                                12.359430                           10.228712      -0.416232       1.845092                    0.997581      33.658144      97.357831       0.578211       0.370982      -1.126350       0.040286      -0.013147      -0.001088       0.042391      -0.017486       0.001962       0.000377      -0.026864       0.066704      -0.033234       0.010907       0.022326             14.608366      20.488505      -6.624798       1.776887      14.585619      -1.478008       8.750973          -0.043352
           50              O       2.745165       0.211181       3.838634      -0.751456      49.731464 0.89729195E+03  0.24541102E+05                                10.923188                            9.408507      -0.257522       1.921060                    0.996033      31.719473      89.216337       0.605351       0.369946      -1.129371      -0.009492      -0.006810      -0.044462       0.045971       0.001799       0.014143      -0.016573      -0.006180       0.018754      -0.021859      -0.001658       0.023517             12.173257      11.611406       2.203943       5.431264       9.333602       2.288113      15.574761           0.044400
           51              O       2.301502       0.084552       6.329955      -0.786822      49.982150 0.99483523E+03  0.28000840E+05                                11.048661                            9.980865      -0.403038       1.850084                    0.996909      33.533451      96.588799       0.579522       0.375506      -1.121920      -0.030737      -0.007809       0.029078       0.043026       0.000201      -0.015039      -0.011397      -0.031572       0.024527      -0.026941       0.002932       0.024009             12.087717      13.111991       1.428084      -1.937528      11.279431      -3.718063      11.871729          -0.051674
           52              O       4.598500       7.041205       3.416637      -0.744715      46.155684 0.82212089E+03  0.22014309E+05                                10.387575                            9.015789      -0.175827       1.946297                    0.996499      31.550416      88.010829       0.616927       0.370769      -1.127943      -0.034138      -0.032238       0.015978       0.049598       0.004411      -0.029463       0.019197      -0.015976      -0.023320      -0.041084       0.010577       0.030506             11.457409      12.748919       3.234226      -3.989767       9.724885      -3.394810      11.898422          -0.034150
           53              O      -0.481805      -0.148967       3.669396      -0.786681      49.428446 0.98508910E+03  0.27610722E+05                                10.857089                            9.879807      -0.356096       1.871953                    0.997106      32.975674      94.251372       0.588100       0.371580      -1.126813      -0.002510       0.050607       0.020749       0.054753       0.018910       0.009944      -0.013911      -0.039753      -0.004242      -0.033482       0.002396       0.031086             11.693520       9.246505       1.308320       2.011449      10.999148       3.354587      14.834908          -0.047075
           54              O      -0.534590       6.902948       2.540774      -0.750239      37.625831 0.74462577E+03  0.19415710E+05                                 8.900126                            8.470788       0.108488       2.031740                    0.997979      31.210271      85.393111       0.650055       0.361361      -1.137319       0.019451      -0.068057       0.013563       0.072070       0.003957      -0.001931       0.002196       0.045089      -0.050368      -0.018306      -0.013041       0.031346              9.128074      11.894923      -1.177442      -0.391061       7.745272      -0.349839       7.744028           0.052849
           55              O      -0.862701       7.152836       5.563987      -0.795569      59.360722 0.10580810E+04  0.30215832E+05                                12.362576                           10.230672      -0.415880       1.845086                    0.997580      33.666558      97.386969       0.578189       0.370954      -1.126373      -0.040562       0.013232       0.002066       0.042716      -0.017893       0.001970       0.001113      -0.026263       0.067782      -0.033582       0.010897       0.022686             14.612652      20.495585      -6.627455       1.777683      14.589476      -1.478481       8.752893          -0.041235
           56              O       1.069486       6.620753       7.150872      -0.752405      49.753768 0.89775013E+03  0.24556702E+05                                10.926076                            9.410590      -0.256796       1.921154                    0.996032      31.728307      89.245985       0.605316       0.369921      -1.129393       0.009454       0.006958       0.044530       0.046051       0.001992       0.014300      -0.016820      -0.006017       0.018487      -0.022245      -0.001438       0.023683             12.176899      11.615570       2.204999       5.433660       9.336013       2.288936      15.579115          -0.043183
           57              O       1.513149       6.747382       4.659551      -0.786316      49.981150 0.99478643E+03  0.27999208E+05                                11.048554                            9.980666      -0.404334       1.849706                    0.996909      33.533049      96.588166       0.579522       0.375509      -1.121914       0.030898       0.007986      -0.028689       0.042913       0.000083      -0.014968      -0.011483      -0.031690       0.026086      -0.027092       0.002905       0.024186             12.087563      13.111196       1.428206      -1.938113      11.279589      -3.718039      11.871902           0.052799
           58              O      -0.783849      -0.209271       7.572869      -0.746320      46.206125 0.82317360E+03  0.22049749E+05                                10.395303                            9.021597      -0.176961       1.945771                    0.996489      31.568066      88.077130       0.616719       0.370772      -1.127930       0.033349       0.033369      -0.016169       0.049870       0.004304      -0.028619       0.017773      -0.015488      -0.022881      -0.039540       0.010580       0.028960             11.466708      12.762144       3.237770      -3.994505       9.731383      -3.397425      11.906596          -0.056497
           59              O       4.296456       6.980901       7.320110      -0.788264      49.474549 0.98625041E+03  0.27651060E+05                                10.862525                            9.884531      -0.355225       1.871968                    0.997113      32.995285      94.316743       0.588065       0.371498      -1.126890       0.001765      -0.050232      -0.020850       0.054416       0.018530       0.011342      -0.014229      -0.039756      -0.005295      -0.034267       0.003302       0.030964             11.699448       9.250902       1.308934       2.011796      11.005955       3.357418      14.841485          -0.053722
           60              O       4.349241      -0.071014       8.448732      -0.755253      37.773960 0.74835455E+03  0.19537705E+05                                 8.922722                            8.491099       0.107803       2.030516                    0.997982      31.282848      85.651524       0.649364       0.361286      -1.137355      -0.020063       0.068106      -0.013722       0.072314       0.002249      -0.001643       0.001580       0.047200      -0.047932      -0.017536      -0.014211       0.031747              9.151999      11.928794      -1.180856      -0.392890       7.763384      -0.350885       7.763818          -0.058241

******************************************************
Auxiliary information for the entire system
The total spin magnetic moment of the unit cell is   -1.998230
The total net atomic charge of the unit cell is   0.000002
Accuracy of reproducing the electrostatic potential in the unit cell:
  The inner radius (bohr) =    5.0000
  The outer radius (bohr) =   12.0000
  Valid grid points have density less than (e/(bohr^3)) =    0.0001
  The number of valid grid points were=         1800
  The rms potential error without charges in kcal/mol is=      3.84952
  The rms potential error with partial charges in kcal/mol is=      0.63676
  The RRMSE value at monopole order=      0.16541
  The rms potential error with partial charges and cloud penetration in kcal/mol is=      0.63195
  The RRMSE value at monopole order with cloud penetration is=      0.16416
  The rms potential error with partial charges and atomic dipoles in kcal/mol is=      0.28338
  The RRMSE value at dipole order=      0.07362
  The rms potential error with partial charges, atomic dipoles and cloud penetration in kcal/mol is=      0.28575
  The RRMSE value at dipole order with cloud penetration=      0.07423

******************************************************
The electron densities and ab initio electrostatic potential were computed in VASP using the PBE functional and
projector augmented wave method. See the main text of the journal article for a description of computational details.
The atomic charges, dipoles, and quadrupoles were computed with the DDEC6 method as described in
(a) T. A. Manz and N. Gabaldon Limas, RSC Adv. 6 (2016) 47771-47801 DOI: 10.1039/c6ra04656h
(b) N. Gabaldon Limas and T. A. Manz, RSC Adv. 8 (2018) 2678-2707 DOI: 10.1039/c7ra11829e.
For each atom in the material, the electron cloud parameters were fit to the spherically averaged atom-in-material
electron density using radial positions for which this density was between 10^-4 and 10^-2 electrons per cubic bohr.
The polarizabilities, dispersion coefficients, and quantum Drude oscillator (QDO) parameters were fit using the MCLF method.
The magnetic structure of the system was optimized in VASP from the default ferromagnetic initial guess using spin polarization.
The atomic spin moments (ASMs) were computed on this optimized magnetic structure using the DDEC6 partition as inputs
to the method of T. A. Manz and D. S. Sholl, J. Chem. Theory Comput. 7 (2011) 4146-4164 DOI: 10.1021/ct200539n.
The RMSE and RRMSE were computed using a uniform grid with Ewald summation.
