# Supplementary material for: A collection of forcefield precursors for metal–organic frameworks
Source: RSC Adv. 2019 Nov 13;9(63):36492–507. doi: 10.1039/c9ra07327b (PMC9075174; doi:10.1039/c9ra07327b)
Supplement: RA-009-C9RA07327B-s4369 [file RA-009-C9RA07327B-s4369.xyz]

   56
jmolscript: load "" {1 1 1} spacegroup "x,y,z" unitcell [{      8.754400     0.000000     0.000000 }, {      0.666120     9.981498     0.000000 }, {      4.061622     2.847791    10.695121 }]
La     4.557911     6.603645     5.215048     1.894129
La     8.924231     6.225644     5.480073     1.894134
H      7.732554     7.379480     1.458815     0.147738
H      7.969361     5.858764     1.737957     0.140691
H      5.965841     6.909029     0.055615     0.096492
H      6.009607     5.391837     0.441708     0.098089
H     12.171349     8.063794    10.056622     0.097031
H     12.033038     9.558768     9.602080     0.099686
H     10.226740     9.055772     8.286580     0.142266
H     10.162432     7.601680     8.853421     0.144514
H      4.057313     1.467082     4.272701     0.128757
H      3.258191     0.999431     3.007468     0.136597
H      1.903533     2.359704     4.296230     0.096002
H     10.711600    10.899462     4.253450     0.097510
H      5.749588     5.449809     9.236306     0.147737
H      5.512781     6.970525     8.957164     0.140691
H      7.516301     5.920260    10.639506     0.096492
H      7.472535     7.437452    10.253413     0.098089
H      1.310793     4.765495     0.638499     0.097031
H      1.449104     3.270521     1.093041     0.099686
H      3.255402     3.773517     2.408541     0.142266
H      3.319710     5.227609     1.841700     0.144514
H      9.424829    11.362207     6.422420     0.128756
H     10.223951    11.829858     7.687653     0.136597
H     11.578609    10.469585     6.398891     0.096002
H      2.770542     1.929827     6.441671     0.097510
C      6.405943     6.613392     2.791427     0.698506
C      7.286219     6.527728     1.577530    -0.352164
C      6.558271     6.177012     0.286629    -0.145848
C     11.534272     8.753181     9.811704    -0.150134
C     10.768963     8.310895     8.589252    -0.350632
C     11.580016     7.821958     7.427762     0.678353
C      4.264591     9.458819     4.327246     0.674167
C      3.981819    10.899427     3.972168    -0.337634
C      2.036619     1.443720     4.586068    -0.157151
C      7.076199     6.215897     7.903694     0.698505
C      6.195923     6.301561     9.117591    -0.352163
C      6.923871     6.652277    10.408492    -0.145849
C      1.947870     4.076108     0.883417    -0.150134
C      2.713179     4.518394     2.105869    -0.350632
C      1.902126     5.007331     3.267359     0.678353
C      9.217551     3.370470     6.367875     0.674167
C      9.500323     1.929862     6.722953    -0.337634
C     11.445523    11.385569     6.109053    -0.157151
O      5.161917     6.776134     2.679128    -0.581487
O      6.920483     6.504579     3.957195    -0.723394
O      4.049207     8.111895     7.305837    -0.582034
O     11.011266     7.089310     6.543061    -0.700429
O      3.324054     8.621820     4.272701    -0.643175
O      5.424173     9.086660     4.680185    -0.646446
O      8.320225     6.053155     8.015993    -0.581488
O      6.561659     6.324710     6.737926    -0.723394
O      9.432935     4.717394     3.389284    -0.582034
O      2.470876     5.739979     4.152060    -0.700428
O     10.158088     4.207469     6.422420    -0.643176
O      8.057969     3.742629     6.014936    -0.646447

The following XYZ coordinates are in angstroms. Other properties are in atomic units.
The sperically averaged electron density of each atom fit to a function of the form exp(a - br)
eigen_1, eigen_2 and eigen_3 are the three eigenvalues of traceless quadrupole moment tensor
  atom number  atomic symbol              X              Y              Z     net charge C6 coefficient C8 coefficient C10 coefficient fluctuating dipole atomic polarizability isotropic forcefield polarizability              a              b squared Pearson coefficient          <r^3>          <r^4>         wp_QDO          m_QDO          q_QDO       dipole_x       dipole_y       dipole_z         dipole            Qxy            Qxz            Qyz     Q(x^2-y^2)  Q(3z^2 - R^2)        eigen_1        eigen_2        eigen_3 static polarizability      alpha(xx)      alpha(xy)      alpha(xz)      alpha(yy)      alpha(yz)      alpha(zz) atomic spin moment
            1             La       4.557911       6.603645       5.215048       1.894129     194.464772 0.56333680E+04  0.22805840E+06                                24.046890                           21.947279       1.635370       2.097592                    0.999024     104.072789     286.039837       0.471850       0.320645      -1.251717      -0.009923      -0.011079       0.005114       0.015728       0.019997       0.000858      -0.030625      -0.140758      -0.241441      -0.085558      -0.032450       0.118008             26.485326      32.189728      -1.400694      -0.890542      21.444660       1.598398      25.821591          -0.000094
            2             La       8.924231       6.225644       5.480073       1.894134     194.463977 0.56333384E+04  0.22805689E+06                                24.046821                           21.947217       1.635370       2.097593                    0.999023     104.072601     286.039064       0.471850       0.320645      -1.251717       0.009925       0.011077      -0.005114       0.015728       0.019995       0.000860      -0.030627      -0.140765      -0.241437      -0.085558      -0.032453       0.118011             26.485248      32.189625      -1.400686      -0.890536      21.444602       1.598393      25.821517          -0.000113
            3              H       7.732554       7.379480       1.458815       0.147738       1.010429 0.77508063E+01  0.73884924E+02                                 1.549203                            1.536117      -0.631160       2.581441                    0.999992       3.042536       7.823636       0.562813       1.141651      -0.745320       0.004828       0.020032      -0.012314       0.024005       0.002494       0.000621      -0.002033      -0.013495       0.000008      -0.007328      -0.000336       0.007664              1.545030       1.439547       0.235419      -0.021524       1.786716      -0.014129       1.408827          -0.000005
            4              H       7.969361       5.858764       1.737957       0.140691       0.986237 0.73170236E+01  0.70233078E+02                                 1.627141                            1.567476      -1.087842       2.358711                    0.997039       3.504384       9.694004       0.506757       1.259212      -0.711951       0.009027      -0.023532      -0.002093       0.025291       0.000841      -0.000545       0.000259      -0.008390      -0.005045      -0.003606      -0.001520       0.005125              1.660792       1.865404      -0.449339       0.139278       1.595973      -0.068471       1.521000           0.000000
            5              H       5.965841       6.909029       0.055615       0.096492       1.178984 0.94021095E+01  0.93880174E+02                                 1.694223                            1.671871      -0.716457       2.519695                    0.999394       3.358363       8.783332       0.550232       1.114838      -0.751196      -0.009605       0.026501      -0.005621       0.028743      -0.005168       0.003390       0.000386      -0.012418       0.002327      -0.009538       0.001749       0.007789              1.692111       1.661679      -0.331582       0.068979       1.793444      -0.098944       1.621209          -0.000003
            6              H       6.009607       5.391837       0.441708       0.098089       1.109338 0.87071786E+01  0.86030021E+02                                 1.679005                            1.649686      -0.664695       2.543443                    0.999639       3.405818       9.114863       0.528904       1.172078      -0.735455      -0.007254      -0.026697       0.006186       0.028348       0.003986      -0.000277      -0.002401      -0.014212       0.002273      -0.008539       0.000031       0.008508              1.686662       1.734019       0.392953      -0.116291       1.745534      -0.044809       1.580434          -0.000001
            7              H      12.171349       8.063794      10.056622       0.097031       1.050584 0.79124227E+01  0.76617549E+02                                 1.635311                            1.582548      -0.681887       2.534934                    0.999245       3.440761       9.229059       0.532907       1.186959      -0.730379       0.008783      -0.024481       0.006865       0.026899      -0.003625       0.001627      -0.000978      -0.011092      -0.005090      -0.006157      -0.001529       0.007686              1.660894       1.823097      -0.445693       0.167840       1.619301      -0.095400       1.540284           0.000000
            8              H      12.033038       9.558768       9.602080       0.099686       1.157186 0.91938315E+01  0.91335697E+02                                 1.679669                            1.658661      -0.645927       2.552556                    0.999836       3.316852       8.667602       0.549430       1.122148      -0.749576       0.006670       0.026489      -0.008893       0.028727       0.004711      -0.000044      -0.001963      -0.013295       0.004066      -0.008856       0.000851       0.008005              1.679611       1.559804       0.268754      -0.088606       1.868120      -0.156159       1.610909          -0.000004
            9              H      10.226740       9.055772       8.286580       0.142266       1.015849 0.78262065E+01  0.76078599E+02                                 1.654676                            1.620699      -0.703892       2.545697                    0.999608       3.323981       9.128965       0.500622       1.258592      -0.714996      -0.007201       0.022135       0.001569       0.023329      -0.005379       0.004140      -0.001164      -0.007527       0.002107      -0.008112       0.000506       0.007606              1.672271       1.534393      -0.259437       0.118781       1.870773      -0.262210       1.611647          -0.000000
           10              H      10.162432       7.601680       8.853421       0.144514       1.039900 0.79017718E+01  0.77227946E+02                                 1.687358                            1.632019      -1.092237       2.365182                    0.996913       3.469703       9.648425       0.495791       1.264030      -0.712098      -0.007016      -0.022753       0.014453       0.027854      -0.000624      -0.000374      -0.003228      -0.016901       0.001279      -0.008715      -0.000696       0.009411              1.715744       1.800641       0.437341      -0.130545       1.765223      -0.060467       1.581367          -0.000000
           11              H       4.057313       1.467082       4.272701       0.128757       1.164198 0.93561724E+01  0.94467848E+02                                 1.766145                            1.738131      -0.871641       2.459644                    0.998801       3.415071       9.351638       0.500982       1.210872      -0.726796       0.012599       0.009984       0.015700       0.022470       0.000470       0.001521       0.005618       0.000035      -0.009735      -0.007058       0.001378       0.005680              1.765023       1.942508       0.314888       0.105645       1.840376       0.074081       1.512185          -0.000001
           12              H       3.258191       0.999431       3.007468       0.136597       1.020144 0.75950098E+01  0.72224329E+02                                 1.569483                            1.527095      -0.620955       2.579792                    0.999994       3.115539       8.071207       0.559392       1.151423      -0.741765      -0.009773       0.000285      -0.021092       0.023248      -0.003797       0.002372       0.001383       0.004094       0.023718      -0.008620       0.000151       0.008469              1.580454       1.274397      -0.048557      -0.007361       1.420906      -0.142850       2.046058          -0.000002
           13              H       1.903533       2.359704       4.296230       0.096002       1.019934 0.74801698E+01  0.72757997E+02                                 1.720373                            1.629069      -0.927264       2.424816                    0.996020       3.713367      10.605744       0.473302       1.330450      -0.696799      -0.002777       0.027846      -0.003062       0.028151      -0.001767      -0.003471      -0.003375      -0.009475      -0.003265      -0.007345       0.000601       0.006744              1.786268       1.366804      -0.199724      -0.028455       2.440478      -0.348222       1.551522           0.000001
           14              H      10.711600      10.899462       4.253450       0.097510       1.231244 0.10291915E+02  0.10602229E+03                                 1.805916                            1.801852      -0.826635       2.465440                    0.998652       3.521445       9.621173       0.502611       1.182969      -0.733800      -0.016258      -0.018979      -0.005626       0.025616       0.003217      -0.002271       0.004040       0.013579       0.011808      -0.010826       0.004133       0.006693              1.787900       1.914083       0.283903       0.148226       1.838413       0.147821       1.611204          -0.000001
           15              H       5.749588       5.449809       9.236306       0.147737       1.010427 0.77507891E+01  0.73884713E+02                                 1.549202                            1.536116      -0.631160       2.581441                    0.999992       3.042533       7.823624       0.562813       1.141650      -0.745320      -0.004828      -0.020032       0.012314       0.024005       0.002494       0.000621      -0.002033      -0.013495       0.000008      -0.007328      -0.000336       0.007664              1.545028       1.439546       0.235419      -0.021524       1.786713      -0.014129       1.408826          -0.000005
           16              H       5.512781       6.970525       8.957164       0.140691       0.986237 0.73170179E+01  0.70233005E+02                                 1.627140                            1.567475      -1.087840       2.358711                    0.997039       3.504382       9.693995       0.506758       1.259211      -0.711951      -0.009027       0.023532       0.002093       0.025291       0.000841      -0.000545       0.000259      -0.008390      -0.005045      -0.003606      -0.001520       0.005125              1.660791       1.865403      -0.449339       0.139278       1.595972      -0.068471       1.520999          -0.000000
           17              H       7.516301       5.920260      10.639506       0.096492       1.178985 0.94021212E+01  0.93880322E+02                                 1.694224                            1.671872      -0.716458       2.519694                    0.999394       3.358365       8.783339       0.550232       1.114838      -0.751196       0.009605      -0.026501       0.005621       0.028743      -0.005168       0.003390       0.000386      -0.012418       0.002328      -0.009538       0.001749       0.007789              1.692112       1.661680      -0.331582       0.068979       1.793445      -0.098944       1.621211          -0.000003
           18              H       7.472535       7.437452      10.253413       0.098089       1.109337 0.87071744E+01  0.86029973E+02                                 1.679005                            1.649686      -0.664695       2.543443                    0.999639       3.405817       9.114861       0.528904       1.172078      -0.735455       0.007254       0.026697      -0.006186       0.028348       0.003986      -0.000277      -0.002402      -0.014212       0.002273      -0.008539       0.000031       0.008508              1.686662       1.734019       0.392953      -0.116291       1.745534      -0.044809       1.580434          -0.000001
           19              H       1.310793       4.765495       0.638499       0.097031       1.050584 0.79124228E+01  0.76617550E+02                                 1.635311                            1.582548      -0.681886       2.534934                    0.999245       3.440761       9.229059       0.532907       1.186959      -0.730379      -0.008783       0.024481      -0.006865       0.026899      -0.003625       0.001627      -0.000978      -0.011092      -0.005090      -0.006157      -0.001529       0.007686              1.660894       1.823097      -0.445693       0.167840       1.619301      -0.095400       1.540284           0.000000
           20              H       1.449104       3.270521       1.093041       0.099686       1.157187 0.91938354E+01  0.91335752E+02                                 1.679670                            1.658662      -0.645927       2.552556                    0.999836       3.316852       8.667605       0.549429       1.122148      -0.749576      -0.006670      -0.026489       0.008893       0.028727       0.004711      -0.000044      -0.001963      -0.013295       0.004066      -0.008856       0.000851       0.008005              1.679612       1.559805       0.268755      -0.088606       1.868121      -0.156159       1.610910          -0.000004
           21              H       3.255402       3.773517       2.408541       0.142266       1.015849 0.78262087E+01  0.76078630E+02                                 1.654677                            1.620700      -0.703892       2.545696                    0.999608       3.323981       9.128967       0.500622       1.258592      -0.714996       0.007201      -0.022134      -0.001569       0.023329      -0.005379       0.004140      -0.001164      -0.007527       0.002108      -0.008112       0.000506       0.007606              1.672272       1.534393      -0.259437       0.118781       1.870774      -0.262210       1.611648          -0.000000
           22              H       3.319710       5.227609       1.841700       0.144514       1.039901 0.79017725E+01  0.77227951E+02                                 1.687358                            1.632019      -1.092237       2.365182                    0.996913       3.469703       9.648423       0.495791       1.264029      -0.712099       0.007016       0.022753      -0.014453       0.027854      -0.000624      -0.000373      -0.003228      -0.016901       0.001279      -0.008715      -0.000696       0.009411              1.715743       1.800641       0.437341      -0.130545       1.765222      -0.060467       1.581367          -0.000000
           23              H       9.424829      11.362207       6.422420       0.128756       1.164203 0.93562221E+01  0.94468489E+02                                 1.766151                            1.738137      -0.871644       2.459642                    0.998801       3.415079       9.351671       0.500981       1.210873      -0.726796      -0.012599      -0.009984      -0.015700       0.022470       0.000470       0.001521       0.005617       0.000035      -0.009735      -0.007058       0.001378       0.005680              1.765029       1.942514       0.314890       0.105646       1.840382       0.074082       1.512189          -0.000001
           24              H      10.223951      11.829858       7.687653       0.136597       1.020145 0.75950173E+01  0.72224420E+02                                 1.569484                            1.527095      -0.620954       2.579792                    0.999994       3.115541       8.071214       0.559392       1.151423      -0.741765       0.009774      -0.000285       0.021092       0.023248      -0.003797       0.002372       0.001383       0.004093       0.023718      -0.008620       0.000151       0.008469              1.580455       1.274398      -0.048557      -0.007361       1.420907      -0.142850       2.046059          -0.000002
           25              H      11.578609      10.469585       6.398891       0.096002       1.019933 0.74801636E+01  0.72757919E+02                                 1.720372                            1.629068      -0.927263       2.424817                    0.996020       3.713365      10.605736       0.473302       1.330450      -0.696799       0.002777      -0.027846       0.003062       0.028151      -0.001767      -0.003471      -0.003375      -0.009475      -0.003265      -0.007345       0.000601       0.006744              1.786267       1.366804      -0.199724      -0.028455       2.440477      -0.348222       1.551521           0.000001
           26              H       2.770542       1.929827       6.441671       0.097510       1.231243 0.10291904E+02  0.10602216E+03                                 1.805915                            1.801852      -0.826635       2.465440                    0.998652       3.521443       9.621167       0.502611       1.182970      -0.733800       0.016258       0.018979       0.005626       0.025616       0.003217      -0.002271       0.004040       0.013579       0.011808      -0.010826       0.004133       0.006693              1.787899       1.914082       0.283903       0.148226       1.838412       0.147821       1.611204          -0.000001
           27              C       6.405943       6.613392       2.791427       0.698506      21.428168 0.23179390E+03  0.47026936E+04                                 7.153699                            5.423928      -0.027917       2.063108                    0.999538      21.040115      58.027023       0.634314       0.475945      -1.019154      -0.005227       0.008048       0.034894       0.036189       0.008157       0.020148       0.007440      -0.187195      -0.148797      -0.081560      -0.037606       0.119166              8.332851       9.361032      -0.940708      -1.109623       4.017734       0.518696      11.619785          -0.000002
           28              C       7.286219       6.527728       1.577530      -0.352164      30.974670 0.45323388E+03  0.10743951E+05                                 8.562914                            6.996896      -0.060520       1.967102                    0.997602      30.161253      86.460529       0.637888       0.405060      -1.073884      -0.058957      -0.023503      -0.082069       0.103748      -0.002918       0.015327      -0.003164      -0.053449       0.033810      -0.037263       0.013995       0.023268              9.941874       8.225803      -0.451657      -0.826730       6.280266       1.588608      15.319554          -0.000002
           29              C       6.558271       6.177012       0.286629      -0.145848      26.728247 0.38425101E+03  0.87485467E+04                                 7.766802                            6.423864       0.020393       2.000996                    0.999550      28.049403      79.042058       0.668000       0.402725      -1.074432       0.101140       0.008856       0.027841       0.105275      -0.002165       0.016620       0.015169      -0.048493       0.135260      -0.050159      -0.002062       0.052220              9.027675       6.865953      -0.104628      -0.865523       5.894775       1.853993      14.322296          -0.000001
           30              C      11.534272       8.753181       9.811704      -0.150134      26.663982 0.38548873E+03  0.87893343E+04                                 7.774005                            6.457160       0.066239       2.016495                    0.999665      28.093485      79.386691       0.662307       0.405604      -1.071843      -0.103325      -0.017775      -0.022351       0.107199       0.006531       0.013632       0.016135      -0.041708       0.128275      -0.044748      -0.005789       0.050537              8.977965       7.024632      -0.333601      -0.483874       6.120999       1.870816      13.788263          -0.000002
           31              C      10.768963       8.310895       8.589252      -0.350632      31.130817 0.45798854E+03  0.10916590E+05                                 8.619484                            7.050021      -0.132199       1.942699                    0.997474      30.527495      88.585615       0.631417       0.406965      -1.069523       0.064692       0.022713       0.082101       0.106965       0.001308       0.016085      -0.001484      -0.054254       0.024040      -0.036945       0.013678       0.023266              9.971939       7.619503       0.060769      -0.566781       7.413234       2.650762      14.883081          -0.000001
           32              C      11.580016       7.821958       7.427762       0.678353      21.183139 0.23774088E+03  0.48611008E+04                                 7.112731                            5.504526       0.054763       2.086518                    0.999554      21.395150      59.520528       0.626770       0.477933      -1.016604       0.008052      -0.020431      -0.027934       0.035533      -0.011726       0.030309      -0.068132      -0.120988      -0.009757      -0.075469      -0.033637       0.109106              8.181519       8.516015       0.668735      -1.249491       6.024543       2.951270      10.003998          -0.000003
           33              C       4.264591       9.458819       4.327246       0.674167      20.503679 0.24443540E+03  0.50431394E+04                                 7.041264                            5.633269      -0.173216       2.012652                    0.999619      21.726318      61.122515       0.609791       0.486842      -1.009847       0.000859      -0.020483       0.004746       0.021043      -0.007860      -0.032545       0.042868       0.028281       0.266473      -0.070138      -0.038323       0.108461              7.950028       7.836208      -1.558899       0.511258      11.772812      -1.119129       4.241065          -0.000003
           34              C       3.981819      10.899427       3.972168      -0.337634      28.911236 0.44420173E+03  0.10501184E+05                                 8.152524                            6.924424      -0.032643       1.970569                    0.998476      30.377246      87.618903       0.640073       0.404779      -1.071595      -0.080655       0.011581       0.044965       0.093065      -0.013961       0.000123       0.026258       0.053584       0.037749      -0.047457       0.018088       0.029369              9.027790       8.038461      -2.333455      -1.084330      12.008758      -0.497294       7.036150          -0.000001
           35              C       2.036619       1.443720       4.586068      -0.157151      24.775764 0.40586938E+03  0.94464918E+04                                 7.538434                            6.770655      -0.104646       1.961185                    0.998900      29.170120      85.404536       0.621320       0.423552      -1.052165       0.082935      -0.037621       0.043173       0.100785      -0.025276      -0.035548       0.015525       0.039949       0.047849      -0.040261      -0.018826       0.059087              7.980661       7.268460      -1.814920      -1.545045       8.536843       0.432705       8.136681          -0.000000
           36              C       7.076199       6.215897       7.903694       0.698505      21.428172 0.23179396E+03  0.47026951E+04                                 7.153699                            5.423929      -0.027917       2.063108                    0.999538      21.040119      58.027035       0.634314       0.475945      -1.019154       0.005226      -0.008048      -0.034894       0.036189       0.008157       0.020148       0.007440      -0.187195      -0.148797      -0.081560      -0.037606       0.119166              8.332851       9.361033      -0.940708      -1.109622       4.017735       0.518696      11.619786          -0.000002
           37              C       6.195923       6.301561       9.117591      -0.352163      30.974644 0.45323342E+03  0.10743937E+05                                 8.562907                            6.996891      -0.060518       1.967102                    0.997602      30.161232      86.460435       0.637889       0.405060      -1.073884       0.058957       0.023503       0.082069       0.103748      -0.002918       0.015327      -0.003164      -0.053448       0.033809      -0.037263       0.013995       0.023268              9.941866       8.225797      -0.451657      -0.826729       6.280261       1.588606      15.319540          -0.000002
           38              C       6.923871       6.652277      10.408492      -0.145849      26.728260 0.38425123E+03  0.87485532E+04                                 7.766805                            6.423866       0.020392       2.000996                    0.999550      28.049413      79.042094       0.668000       0.402725      -1.074432      -0.101140      -0.008856      -0.027841       0.105275      -0.002166       0.016620       0.015169      -0.048493       0.135260      -0.050159      -0.002062       0.052220              9.027678       6.865955      -0.104629      -0.865524       5.894777       1.853994      14.322301          -0.000001
           39              C       1.947870       4.076108       0.883417      -0.150134      26.663977 0.38548864E+03  0.87893319E+04                                 7.774004                            6.457160       0.066239       2.016495                    0.999665      28.093483      79.386689       0.662307       0.405604      -1.071843       0.103325       0.017775       0.022351       0.107199       0.006531       0.013632       0.016135      -0.041708       0.128275      -0.044748      -0.005789       0.050537              8.977964       7.024632      -0.333601      -0.483875       6.120999       1.870815      13.788260          -0.000001
           40              C       2.713179       4.518394       2.105869      -0.350632      31.130822 0.45798864E+03  0.10916593E+05                                 8.619484                            7.050022      -0.132200       1.942699                    0.997474      30.527499      88.585627       0.631417       0.406965      -1.069523      -0.064692      -0.022713      -0.082101       0.106965       0.001308       0.016086      -0.001484      -0.054254       0.024041      -0.036945       0.013679       0.023266              9.971940       7.619503       0.060768      -0.566781       7.413234       2.650762      14.883081          -0.000002
           41              C       1.902126       5.007331       3.267359       0.678353      21.183138 0.23774088E+03  0.48611005E+04                                 7.112730                            5.504525       0.054765       2.086519                    0.999554      21.395149      59.520519       0.626770       0.477933      -1.016604      -0.008052       0.020430       0.027934       0.035532      -0.011726       0.030309      -0.068132      -0.120988      -0.009757      -0.075469      -0.033637       0.109106              8.181517       8.516014       0.668735      -1.249491       6.024543       2.951269      10.003996          -0.000003
           42              C       9.217551       3.370470       6.367875       0.674167      20.503688 0.24443551E+03  0.50431424E+04                                 7.041266                            5.633270      -0.173216       2.012652                    0.999619      21.726327      61.122550       0.609791       0.486842      -1.009847      -0.000859       0.020483      -0.004746       0.021043      -0.007860      -0.032545       0.042868       0.028281       0.266473      -0.070138      -0.038323       0.108461              7.950030       7.836209      -1.558899       0.511258      11.772817      -1.119129       4.241066          -0.000004
           43              C       9.500323       1.929862       6.722953      -0.337634      28.911236 0.44420171E+03  0.10501184E+05                                 8.152525                            6.924425      -0.032645       1.970568                    0.998476      30.377254      87.618952       0.640073       0.404779      -1.071595       0.080655      -0.011581      -0.044965       0.093066      -0.013961       0.000123       0.026258       0.053584       0.037750      -0.047457       0.018088       0.029369              9.027791       8.038463      -2.333453      -1.084330      12.008760      -0.497294       7.036151          -0.000001
           44              C      11.445523      11.385569       6.109053      -0.157151      24.775755 0.40586919E+03  0.94464860E+04                                 7.538431                            6.770653      -0.104646       1.961185                    0.998900      29.170110      85.404493       0.621320       0.423552      -1.052165      -0.082935       0.037621      -0.043173       0.100784      -0.025276      -0.035548       0.015525       0.039949       0.047849      -0.040261      -0.018826       0.059087              7.980659       7.268458      -1.814919      -1.545044       8.536839       0.432705       8.136678          -0.000000
           45              O       5.161917       6.776134       2.679128      -0.581487      30.694769 0.47897782E+03  0.11146875E+05                                 7.644580                            6.675590       0.591065       2.245092                    0.996740      27.162928      69.439326       0.754350       0.348895      -1.151239       0.004460       0.038764      -0.037376       0.054032      -0.005231       0.000639       0.005674       0.004164      -0.292567      -0.097750       0.043312       0.054438              8.286949      12.526001      -0.812624      -0.752428       5.397256       0.758490       6.937590           0.000001
           46              O       6.920483       6.504579       3.957195      -0.723394      45.383476 0.67938436E+03  0.17262456E+05                                10.008468                            8.001533       0.307377       2.108752                    0.996771      30.027802      80.330034       0.682114       0.353396      -1.147030      -0.015908       0.002944      -0.054224       0.056586       0.006578       0.032957      -0.004421      -0.126176       0.078306      -0.086261       0.035428       0.050833             11.591229      11.386936      -1.463749       4.143494       6.134430      -0.614741      17.252320           0.000004
           47              O       4.049207       8.111895       7.305837      -0.582034      30.222349 0.49342765E+03  0.11592288E+05                                 7.609739                            6.830692       0.546893       2.231136                    0.995470      27.424211      70.907883       0.735230       0.354599      -1.144259      -0.003793       0.045157       0.018999       0.049137       0.002518      -0.004643      -0.066173       0.053176      -0.152417      -0.096704       0.042374       0.054331              8.090337      11.545297       0.338771      -0.885601       5.674491      -0.000867       7.051222           0.000002
           48              O      11.011266       7.089310       6.543061      -0.700429      47.538810 0.70980967E+03  0.18246873E+05                                10.386947                            8.232531       0.126480       2.056664                    0.996019      29.936137      80.736389       0.665432       0.358060      -1.142479       0.021662       0.010268       0.042405       0.048712       0.006792       0.042106      -0.004473      -0.114567       0.069941      -0.085749       0.039217       0.046533             12.176747      11.205085       4.144883       3.068878      11.607416       5.794582      13.717739           0.000004
           49              O       3.324054       8.621820       4.272701      -0.643175      32.988547 0.56315797E+03  0.13706776E+05                                 8.101808                            7.330960       0.279096       2.113930                    0.996515      29.002072      76.906084       0.703199       0.357868      -1.138990       0.006050       0.040836      -0.022577       0.047052       0.057038      -0.035947       0.023992      -0.064710       0.092813      -0.095740       0.044512       0.051227              8.584479       8.171675       2.468048      -0.161925      11.945007       0.009480       5.636756           0.000003
           50              O       5.424173       9.086660       4.680185      -0.646446      31.784963 0.53026371E+03  0.12693931E+05                                 7.822612                            7.036455       0.563262       2.197901                    0.997789      28.954677      75.765880       0.730726       0.350144      -1.146978      -0.003905       0.032138      -0.014087       0.035306      -0.074490       0.005416       0.011746       0.077753       0.170242      -0.113370       0.054903       0.058467              8.284211      11.192450      -2.859738       0.842705       8.161662      -0.602550       5.498522           0.000002
           51              O       8.320225       6.053155       8.015993      -0.581488      30.694800 0.47897843E+03  0.11146893E+05                                 7.644585                            6.675595       0.591065       2.245091                    0.996740      27.162942      69.439376       0.754350       0.348895      -1.151239      -0.004460      -0.038765       0.037376       0.054033      -0.005231       0.000639       0.005674       0.004164      -0.292566      -0.097750       0.043312       0.054438              8.286955      12.526010      -0.812624      -0.752428       5.397260       0.758491       6.937596           0.000002
           52              O       6.561659       6.324710       6.737926      -0.723394      45.383476 0.67938434E+03  0.17262455E+05                                10.008468                            8.001533       0.307379       2.108753                    0.996771      30.027802      80.330032       0.682114       0.353396      -1.147030       0.015907      -0.002944       0.054224       0.056586       0.006578       0.032958      -0.004421      -0.126177       0.078305      -0.086262       0.035428       0.050834             11.591228      11.386936      -1.463749       4.143496       6.134429      -0.614741      17.252318           0.000004
           53              O       9.432935       4.717394       3.389284      -0.582034      30.222365 0.49342800E+03  0.11592298E+05                                 7.609742                            6.830695       0.546891       2.231136                    0.995470      27.424217      70.907908       0.735230       0.354599      -1.144259       0.003793      -0.045157      -0.018999       0.049138       0.002518      -0.004643      -0.066172       0.053176      -0.152418      -0.096704       0.042374       0.054331              8.090340      11.545302       0.338771      -0.885601       5.674493      -0.000867       7.051226           0.000003
           54              O       2.470876       5.739979       4.152060      -0.700428      47.538768 0.70980890E+03  0.18246847E+05                                10.386940                            8.232526       0.126483       2.056665                    0.996019      29.936124      80.736333       0.665432       0.358060      -1.142479      -0.021661      -0.010268      -0.042405       0.048712       0.006792       0.042106      -0.004473      -0.114567       0.069941      -0.085750       0.039217       0.046533             12.176738      11.205076       4.144880       3.068877      11.607408       5.794577      13.717729           0.000003
           55              O      10.158088       4.207469       6.422420      -0.643176      32.988555 0.56315808E+03  0.13706779E+05                                 8.101809                            7.330961       0.279095       2.113930                    0.996515      29.002072      76.906088       0.703199       0.357868      -1.138990      -0.006050      -0.040836       0.022577       0.047052       0.057038      -0.035947       0.023992      -0.064709       0.092812      -0.095739       0.044512       0.051227              8.584481       8.171677       2.468050      -0.161925      11.945010       0.009480       5.636757           0.000005
           56              O       8.057969       3.742629       6.014936      -0.646447      31.785016 0.53026485E+03  0.12693966E+05                                 7.822622                            7.036464       0.563259       2.197899                    0.997789      28.954698      75.765966       0.730726       0.350145      -1.146978       0.003905      -0.032138       0.014087       0.035307      -0.074490       0.005416       0.011746       0.077753       0.170241      -0.113369       0.054903       0.058467              8.284222      11.192464      -2.859743       0.842706       8.161674      -0.602551       5.498528           0.000004

******************************************************
Auxiliary information for the entire system
The total spin magnetic moment of the unit cell is   -0.000235
The total net atomic charge of the unit cell is   0.000000
Accuracy of reproducing the electrostatic potential in the unit cell:
  The inner radius (bohr) =    5.0000
  The outer radius (bohr) =   12.0000
  Valid grid points have density less than (e/(bohr^3)) =    0.0001
  The number of valid grid points were=        37306
  The rms potential error without charges in kcal/mol is=      5.10529
  The rms potential error with partial charges in kcal/mol is=      1.10608
  The RRMSE value at monopole order=      0.21665
  The rms potential error with partial charges and cloud penetration in kcal/mol is=      1.11925
  The RRMSE value at monopole order with cloud penetration is=      0.21923
  The rms potential error with partial charges and atomic dipoles in kcal/mol is=      0.39112
  The RRMSE value at dipole order=      0.07661
  The rms potential error with partial charges, atomic dipoles and cloud penetration in kcal/mol is=      0.37695
  The RRMSE value at dipole order with cloud penetration=      0.07384

******************************************************
The electron densities and ab initio electrostatic potential were computed in VASP using the PBE functional and
projector augmented wave method. See the main text of the journal article for a description of computational details.
The atomic charges, dipoles, and quadrupoles were computed with the DDEC6 method as described in
(a) T. A. Manz and N. Gabaldon Limas, RSC Adv. 6 (2016) 47771-47801 DOI: 10.1039/c6ra04656h
(b) N. Gabaldon Limas and T. A. Manz, RSC Adv. 8 (2018) 2678-2707 DOI: 10.1039/c7ra11829e.
For each atom in the material, the electron cloud parameters were fit to the spherically averaged atom-in-material
electron density using radial positions for which this density was between 10^-4 and 10^-2 electrons per cubic bohr.
The polarizabilities, dispersion coefficients, and quantum Drude oscillator (QDO) parameters were fit using the MCLF method.
The magnetic structure of the system was optimized in VASP from the default ferromagnetic initial guess using spin polarization.
The atomic spin moments (ASMs) were computed on this optimized magnetic structure using the DDEC6 partition as inputs
to the method of T. A. Manz and D. S. Sholl, J. Chem. Theory Comput. 7 (2011) 4146-4164 DOI: 10.1021/ct200539n.
The RMSE and RRMSE were computed using a uniform grid with Ewald summation.
