# Supplementary material for: A collection of forcefield precursors for metal–organic frameworks
Source: RSC Adv. 2019 Nov 13;9(63):36492–507. doi: 10.1039/c9ra07327b (PMC9075174; doi:10.1039/c9ra07327b)
Supplement: RA-009-C9RA07327B-s4370 [file RA-009-C9RA07327B-s4370.xyz]

  120
jmolscript: load "" {1 1 1} spacegroup "x,y,z" unitcell [{      7.370700     0.000000     0.000000 }, {     -0.414260    14.416049     0.000000 }, {      0.000000     0.000000    17.234000 }]
Mn     2.290806     7.995285    11.551950     0.890577
Mn     4.458504    13.628789     2.934950     0.890395
Mn     4.665634     6.420764     5.682050     0.891841
Mn     2.497936     0.787260    14.299050     0.891604
Mo     5.811552    11.304633    13.653981     0.505822
Mo     0.937758    10.319440     5.036981     0.506175
Mo     1.144888     3.111416     3.580019     0.506380
Mo     6.018682     4.096609    12.197019     0.506037
H      6.168364    14.369918    12.418820     0.106779
H      7.043741     1.195090    10.519634     0.102360
H      6.812358    12.145521     8.418809     0.118287
H      6.297690    10.998004    10.369698     0.110080
H      2.459760     9.536216    14.305943     0.096401
H      3.081791     9.332950    16.525683     0.129561
H      2.643520     5.629467    13.771689     0.105118
H      3.247822     5.299340    15.984535     0.128531
H      0.580946     7.254156     3.801820     0.106781
H      0.119829     6.012934     1.902634     0.102382
H     -0.063048     9.478552    17.035809     0.118302
H      0.451620    10.626070     1.752698     0.110078
H      4.289550    12.087857     5.688943     0.096374
H      3.667519    12.291123     7.908683     0.129541
H      4.520050     1.578557     5.154689     0.105114
H      3.915748     1.908685     7.367535     0.128524
H      0.788076     0.046131     4.815180     0.106787
H     -0.087301    13.220959     6.714366     0.102352
H      0.144082     2.270528     8.815191     0.118279
H      0.658750     3.418045     6.864302     0.110068
H      4.496680     4.879833     2.928057     0.096402
H      3.874649     5.083099     0.708317     0.129585
H      4.312920     8.786582     3.462311     0.105135
H      3.708618     9.116709     1.249465     0.128559
H      6.375494     7.161893    13.432180     0.106786
H      6.836611     8.403115    15.331366     0.102348
H      7.019488     4.937497     0.198191     0.118321
H      6.504820     3.789979    15.481302     0.110063
H      2.666890     2.328192    11.545057     0.096380
H      3.288921     2.124926     9.325317     0.129546
H      2.436390    12.837492    12.079311     0.105130
H      3.040692    12.507364     9.866465     0.128541
C      6.296491    13.912496    11.596759     0.103918
C      6.995052     0.247524    10.461900    -0.182872
C      6.794331    14.029699     9.236562     0.097165
C      6.681315    12.627450     9.227601    -0.183603
C      6.378123    11.943841    10.403132     0.088732
C     -0.171188     9.958607    12.662682    -0.088243
C      4.557936    13.008033    14.140152    -0.105744
C      4.323936    10.403918    12.346782    -0.086105
C      0.080900    12.574543    14.256827    -0.092230
C      2.643897     8.668659    14.646660     0.081533
C      3.009013     8.556790    15.981778    -0.206578
C      2.747015     6.388328    14.333862     0.108111
C      3.108965     6.181458    15.660019    -0.182815
C      3.270258     7.288754    16.522580     0.096170
C      0.452819     7.711577     2.979759     0.103902
C      0.168518     6.960501     1.844900    -0.182887
C     -0.045021     7.594375     0.619562     0.097151
C      0.067995     8.996624     0.610601    -0.183594
C      0.371187     9.680233     1.786132     0.088751
C      6.920498    11.665467     4.045682    -0.088371
C      2.191374     8.616040     5.523152    -0.105830
C      2.425374    11.220155     3.729782    -0.086245
C      6.668410     9.049531     5.639826    -0.092312
C      4.105413    12.955415     6.029660     0.081536
C      3.740297    13.067283     7.364778    -0.206591
C      4.416555     0.819697     5.716862     0.108093
C      4.054605     1.026567     7.043019    -0.182822
C      3.479052    14.335319     7.905580     0.096176
C      0.659949     0.503553     5.637241     0.103939
C     -0.038612    14.168525     6.772100    -0.182862
C      0.162109     0.386350     7.997438     0.097158
C      0.275125     1.788599     8.006399    -0.183596
C      0.578317     2.472208     6.830868     0.088675
C      7.127628     4.457442     4.571319    -0.088222
C      2.398504     1.408016     3.093848    -0.106062
C      2.632504     4.012131     4.887218    -0.086061
C      6.875540     1.841506     2.977174    -0.092580
C      4.312543     5.747390     2.587340     0.081564
C      3.947427     5.859259     1.252222    -0.206532
C      4.209425     8.027721     2.900138     0.108144
C      3.847475     8.234591     1.573981    -0.182781
C      3.686182     7.127295     0.711420     0.096207
C      6.503621     6.704472    14.254241     0.103952
C      6.787922     7.455548    15.389100    -0.182868
C      7.001461     6.821674    16.614438     0.097156
C      6.888445     5.419425    16.623399    -0.183611
C      6.585253     4.735816    15.447868     0.088708
C      0.035942     2.750582    13.188319    -0.088139
C      4.765066     5.800009    11.710848    -0.105942
C      4.531066     3.195894    13.504218    -0.085996
C      0.288030     5.366518    11.594174    -0.092462
C      2.851027     1.460634    11.204340     0.081561
C      3.216143     1.348766     9.869222    -0.206547
C      2.539885    13.596352    11.517138     0.108129
C      2.901835    13.389482    10.190981    -0.182794
C      3.477388     0.080730     9.328420     0.096208
N      6.192237    12.564452    11.590037    -0.157690
N      0.537079     9.216757    12.130151    -0.337752
N      0.912554    13.335710    14.523609    -0.335068
N      3.919353    13.915524    14.493966    -0.332478
N      3.579196     9.798733    11.693786    -0.353745
N      2.534728     7.619891    13.802194    -0.224687
N      0.557073     9.059622     2.973037    -0.157696
N      6.212231    12.407317     3.513151    -0.337697
N      5.836756     8.288363     5.906609    -0.335091
N      2.829957     7.708550     5.876966    -0.332507
N      3.170114    11.825341     3.076786    -0.353683
N      4.214582    14.004182     5.185194    -0.224677
N      0.764203     1.851597     5.643963    -0.157711
N      6.419361     5.199292     5.103849    -0.337979
N      6.043886     1.080339     2.710391    -0.334821
N      3.037087     0.500525     2.740034    -0.332234
N      3.377244     4.617316     5.540214    -0.353936
N      4.421712     6.796158     3.431806    -0.224871
N      6.399367     5.356427    14.260963    -0.157728
N      0.744209     2.008732    13.720849    -0.337978
N      1.119684     6.127686    11.327391    -0.334908
N      4.126483     6.707499    11.357034    -0.332316
N      3.786326     2.590708    14.157214    -0.353939
N      2.741858     0.411867    12.048806    -0.224874

The following XYZ coordinates are in angstroms. Other properties are in atomic units.
The sperically averaged electron density of each atom fit to a function of the form exp(a - br)
eigen_1, eigen_2 and eigen_3 are the three eigenvalues of traceless quadrupole moment tensor
  atom number  atomic symbol              X              Y              Z     net charge C6 coefficient C8 coefficient C10 coefficient fluctuating dipole atomic polarizability isotropic forcefield polarizability              a              b squared Pearson coefficient          <r^3>          <r^4>         wp_QDO          m_QDO          q_QDO       dipole_x       dipole_y       dipole_z         dipole            Qxy            Qxz            Qyz     Q(x^2-y^2)  Q(3z^2 - R^2)        eigen_1        eigen_2        eigen_3 static polarizability      alpha(xx)      alpha(xy)      alpha(xz)      alpha(yy)      alpha(yz)      alpha(zz) atomic spin moment
            1             Mn       2.290806       7.995285      11.551950       0.890577     189.198150 0.42065659E+04  0.16299157E+06                                25.163572                           20.167780       0.448887       1.888854                    0.999578      57.962559     171.435783       0.435962       0.362593      -1.178929      -0.002832       0.018646      -0.123389       0.124822       0.001914       0.032071      -0.015462       0.008465       0.424646      -0.078483      -0.068909       0.147392             28.644547      32.692662       0.542462       0.307859      32.820382      -0.284679      20.420597           4.904564
            2             Mn       4.458504      13.628789       2.934950       0.890395     189.193812 0.42066055E+04  0.16299302E+06                                25.162876                           20.167703       0.448906       1.888850                    0.999578      57.963136     171.435824       0.435970       0.362587      -1.178938       0.002841      -0.018675      -0.123495       0.124931       0.001917      -0.032080       0.015482       0.008472       0.425104      -0.078566      -0.068978       0.147544             28.643243      32.690417       0.542258      -0.307852      32.818485       0.284913      20.420828           4.904339
            3             Mn       4.665634       6.420764       5.682050       0.891841     189.026814 0.42016389E+04  0.16274848E+06                                25.146234                           20.153813       0.450517       1.889485                    0.999576      57.939589     171.324919       0.436195       0.362516      -1.179025       0.002834      -0.018668       0.123485       0.124920       0.001922       0.032064      -0.015518       0.008374       0.425388      -0.078597      -0.069037       0.147634             28.625088      32.670194       0.541505       0.307320      32.798681      -0.284583      20.406388           4.905902
            4             Mn       2.497936       0.787260      14.299050       0.891604     189.025707 0.42017650E+04  0.16275364E+06                                25.145427                           20.153609       0.450684       1.889515                    0.999576      57.941725     171.328131       0.436216       0.362498      -1.179047      -0.002847       0.018706       0.123647       0.125087       0.001917      -0.032097       0.015555       0.008372       0.426140      -0.078723      -0.069166       0.147890             28.623789      32.668064       0.541550      -0.307413      32.796971       0.284447      20.406332           4.906451
            5             Mo       5.811552      11.304633      13.653981       0.505822     390.628182 0.99805472E+04  0.46935142E+06                                37.593781                           29.609501       1.720404       2.024846                    0.999271     112.052480     339.424169       0.395388       0.329412      -1.234833      -0.033611      -0.045934       0.086505       0.103551       0.076836      -0.113299      -0.219917      -0.206923       0.524452      -0.224747      -0.138317       0.363064             42.529383      48.312895      -1.426172       0.661740      50.085821      -2.410886      29.189433           2.562588
            6             Mo       0.937758      10.319440       5.036981       0.506175     390.521189 0.99768147E+04  0.46912638E+06                                37.584873                           29.602035       1.721244       2.025162                    0.999269     112.032228     339.331583       0.395481       0.329369      -1.234888       0.033684       0.046167       0.086945       0.104045       0.077023       0.113591       0.220756      -0.207398       0.526792      -0.225426      -0.138952       0.364378             42.519576      48.302485      -1.426074      -0.661690      50.073837       2.409008      29.182404           2.561743
            7             Mo       1.144888       3.111416       3.580019       0.506380     390.317435 0.99707088E+04  0.46876423E+06                                37.572053                           29.592761       1.721477       2.025409                    0.999264     111.981570     339.143213       0.395550       0.329364      -1.234901       0.033874       0.046717      -0.088316       0.105497       0.077257      -0.114037      -0.222198      -0.208013       0.531927      -0.226618      -0.140117       0.366734             42.504709      48.283492      -1.425282       0.661258      50.057276      -2.408253      29.173357           2.560429
            8             Mo       6.018682       4.096609      12.197019       0.506037     390.482883 0.99758553E+04  0.46907544E+06                                37.585804                           29.603276       1.720303       2.024963                    0.999267     112.013867     339.286739       0.395415       0.329428      -1.234818      -0.033729      -0.046234      -0.087514       0.104565       0.076964       0.113565       0.220933      -0.207207       0.527992      -0.225478      -0.139186       0.364664             42.520639      48.301923      -1.425827      -0.661465      50.077069       2.410360      29.182924           2.562022
            9              H       6.168364      14.369918      12.418820       0.106779       0.964976 0.70620929E+01  0.68465224E+02                                 1.723017                            1.637708      -1.287622       2.274986                    0.993279       3.813109      11.273373       0.443607       1.424200      -0.677489      -0.006330       0.025696       0.046121       0.053174      -0.002312      -0.005038       0.007028      -0.015431       0.033272      -0.014318      -0.001682       0.016000              1.756992       1.466979      -0.025159      -0.142028       1.619958       0.347455       2.184038          -0.000525
           10              H       7.043741       1.195090      10.519634       0.102360       1.190727 0.97412834E+01  0.10257180E+03                                 1.969456                            1.910655      -1.734439       2.033851                    0.990602       4.483936      13.915202       0.413918       1.405334      -0.678259       0.008720       0.024314      -0.000162       0.025831       0.010934      -0.000680      -0.004151      -0.008148       0.037324      -0.017999       0.003806       0.014193              1.970651       1.636968       0.095427      -0.046513       2.459002       0.053794       1.815982           0.011366
           11              H       6.812358      12.145521       8.418809       0.118287       1.196969 0.94552305E+01  0.97921356E+02                                 1.935808                            1.855762      -1.360984       2.232790                    0.992250       3.937401      11.761617       0.433009       1.365851      -0.689382       0.000010      -0.017320      -0.026691       0.031818       0.010861       0.003208      -0.004525      -0.024427       0.008686      -0.018784       0.003102       0.015682              1.943492       1.577746      -0.026639      -0.135418       1.798647       0.270502       2.454082           0.005601
           12              H       6.297690      10.998004      10.369698       0.110080       1.175819 0.86364243E+01  0.86308708E+02                                 1.840971                            1.718652      -1.028881       2.396185                    0.997187       3.496350       9.832728       0.477873       1.282547      -0.709484      -0.004286      -0.053431      -0.005557       0.053890       0.004233      -0.002653       0.008617      -0.033184       0.010232      -0.019484      -0.000183       0.019667              1.895827       1.493310       0.092996      -0.008472       2.622958      -0.234691       1.571212          -0.000430
           13              H       2.459760       9.536216      14.305943       0.096401       1.167512 0.86159566E+01  0.87389447E+02                                 1.924037                            1.783266      -1.325793       2.247919                    0.992277       3.944452      11.752329       0.436305       1.384077      -0.685454      -0.013574       0.047885      -0.016043       0.052294      -0.008997       0.003012       0.000727      -0.044288       0.016720      -0.026983       0.005867       0.021116              2.010196       1.619208      -0.187162       0.107250       2.505230      -0.617789       1.906149           0.002116
           14              H       3.081791       9.332950      16.525683       0.129561       1.108973 0.87413076E+01  0.88295713E+02                                 1.817507                            1.771204      -1.066615       2.383227                    0.996460       3.603652      10.447371       0.450558       1.345836      -0.695635      -0.001176       0.032521       0.021554       0.039033      -0.009572       0.010510       0.006487      -0.035769       0.005685      -0.026216       0.005950       0.020266              1.801037       1.513050       0.028775       0.082672       1.912131       0.291046       1.977931           0.002335
           15              H       2.643520       5.629467      13.771689       0.105118       0.993750 0.72051308E+01  0.69883878E+02                                 1.730884                            1.633837      -1.182844       2.323425                    0.994310       3.715211      10.824165       0.454531       1.389335      -0.684813      -0.005463      -0.043105      -0.029529       0.052535       0.004288       0.004872       0.005909      -0.028253       0.007208      -0.016840       0.000160       0.016681              1.780510       1.472997       0.063912       0.088664       2.008565       0.536951       1.859968          -0.000631
           16              H       3.247822       5.299340      15.984535       0.128531       1.034904 0.81134503E+01  0.80652141E+02                                 1.749108                            1.715386      -1.080039       2.376676                    0.996219       3.612333      10.478489       0.453050       1.360033      -0.691993       0.005490      -0.036456       0.010884       0.038440      -0.001128       0.005009      -0.002840      -0.026765       0.007102      -0.015941       0.002762       0.013180              1.733295       1.504617      -0.131929       0.101148       1.996436      -0.168040       1.698831           0.000584
           17              H       0.580946       7.254156       3.801820       0.106781       0.964933 0.70616669E+01  0.68459974E+02                                 1.722962                            1.637657      -1.287545       2.275029                    0.993279       3.812977      11.272844       0.443616       1.424196      -0.677490       0.006330      -0.025698       0.046122       0.053176      -0.002314       0.005038      -0.007027      -0.015430       0.033269      -0.014317      -0.001681       0.015998              1.756937       1.466938      -0.025158       0.142022       1.619907      -0.347445       2.183968          -0.000659
           18              H       0.119829       6.012934       1.902634       0.102382       1.190363 0.97374458E+01  0.10252077E+03                                 1.969064                            1.910294      -1.733989       2.034108                    0.990604       4.482817      13.910779       0.413955       1.405356      -0.678260      -0.008702      -0.024333      -0.000159       0.025842       0.010897       0.000681       0.004151      -0.008180       0.037254      -0.017957       0.003786       0.014172              1.970251       1.636680       0.095394       0.046494       2.458448      -0.053787       1.815624           0.011282
           19              H      -0.063048       9.478552      17.035809       0.118302       1.197089 0.94564516E+01  0.97937482E+02                                 1.935946                            1.855886      -1.361205       2.232682                    0.992247       3.937689      11.762811       0.432992       1.365858      -0.689379      -0.000006       0.017318      -0.026687       0.031813       0.010871      -0.003221       0.004534      -0.024438       0.008680      -0.018800       0.003105       0.015695              1.943634       1.577843      -0.026641       0.135435       1.798767      -0.270529       2.454292           0.005676
           20              H       0.451620      10.626070       1.752698       0.110078       1.175682 0.86351477E+01  0.86292224E+02                                 1.840794                            1.718501      -1.028768       2.396253                    0.997189       3.496041       9.831447       0.477907       1.282511      -0.709494       0.004286       0.053437      -0.005559       0.053896       0.004233       0.002652      -0.008618      -0.033185       0.010222      -0.019483      -0.000186       0.019670              1.895635       1.493182       0.092982       0.008471       2.622652       0.234652       1.571071          -0.000485
           21              H       4.289550      12.087857       5.688943       0.096374       1.167523 0.86160198E+01  0.87390272E+02                                 1.924060                            1.783281      -1.325847       2.247895                    0.992277       3.944466      11.752394       0.436300       1.384089      -0.685453       0.013575      -0.047887      -0.016045       0.052296      -0.008996      -0.003014      -0.000726      -0.044283       0.016716      -0.026980       0.005865       0.021114              2.010223       1.619221      -0.187170      -0.107253       2.505283       0.617808       1.906166           0.001954
           22              H       3.667519      12.291123       7.908683       0.129541       1.108941 0.87409380E+01  0.88290695E+02                                 1.817447                            1.771147      -1.066589       2.383231                    0.996462       3.603572      10.446927       0.450575       1.345806      -0.695641       0.001175      -0.032517       0.021553       0.039029      -0.009565      -0.010505      -0.006482      -0.035752       0.005686      -0.026203       0.005949       0.020254              1.800977       1.513002       0.028774      -0.082668       1.912071      -0.291034       1.977857           0.002262
           23              H       4.520050       1.578557       5.154689       0.105114       0.993821 0.72057982E+01  0.69892087E+02                                 1.730970                            1.633916      -1.182942       2.323369                    0.994309       3.715403      10.824918       0.454519       1.389339      -0.684811       0.005464       0.043104      -0.029527       0.052532       0.004288      -0.004873      -0.005908      -0.028256       0.007205      -0.016841       0.000161       0.016681              1.780599       1.473063       0.063917      -0.088671       2.008669      -0.536986       1.860065          -0.000742
           24              H       3.915748       1.908685       7.367535       0.128524       1.034914 0.81136297E+01  0.80654993E+02                                 1.749172                            1.715446      -1.080096       2.376650                    0.996217       3.612497      10.479298       0.453022       1.360098      -0.691980      -0.005492       0.036453       0.010885       0.038437      -0.001134      -0.005013       0.002835      -0.026757       0.007104      -0.015940       0.002766       0.013174              1.733360       1.504668      -0.131937      -0.101159       1.996504       0.168050       1.698907           0.000509
           25              H       0.788076       0.046131       4.815180       0.106787       0.964948 0.70618412E+01  0.68462227E+02                                 1.722993                            1.637688      -1.287627       2.274994                    0.993279       3.813017      11.273084       0.443606       1.424215      -0.677487       0.006328      -0.025699      -0.046124       0.053178      -0.002315      -0.005038       0.007029      -0.015425       0.033269      -0.014315      -0.001685       0.016000              1.756966       1.466960      -0.025159      -0.142025       1.619936       0.347449       2.184001          -0.000649
           26              H      -0.087301      13.220959       6.714366       0.102352       1.190977 0.97438932E+01  0.10260609E+03                                 1.969696                            1.910878      -1.734601       2.033740                    0.990601       4.484564      13.917585       0.413905       1.405286      -0.678265      -0.008732      -0.024299       0.000159       0.025821       0.010948      -0.000682      -0.004150      -0.008125       0.037369      -0.018015       0.003811       0.014205              1.970893       1.637144       0.095445      -0.046525       2.459332       0.053806       1.816202           0.011261
           27              H       0.144082       2.270528       8.815191       0.118279       1.196756 0.94530712E+01  0.97893100E+02                                 1.935578                            1.855553      -1.360736       2.232925                    0.992254       3.936930      11.759737       0.433034       1.365857      -0.689384      -0.000020       0.017327       0.026700       0.031829       0.010850       0.003195      -0.004513      -0.024427       0.008698      -0.018772       0.003101       0.015671              1.943257       1.577582      -0.026635      -0.135390       1.798444       0.270457       2.453745           0.005665
           28              H       0.658750       3.418045       6.864302       0.110068       1.175889 0.86370388E+01  0.86316248E+02                                 1.841029                            1.718700      -1.028861       2.396180                    0.997187       3.496467       9.833086       0.477872       1.282527      -0.709488       0.004286       0.053428       0.005559       0.053887       0.004233      -0.002652       0.008615      -0.033181       0.010220      -0.019480      -0.000185       0.019665              1.895889       1.493353       0.092998      -0.008472       2.623058      -0.234699       1.571257          -0.000492
           29              H       4.496680       4.879833       2.928057       0.096402       1.167518 0.86158439E+01  0.87387240E+02                                 1.923988                            1.783211      -1.325684       2.247975                    0.992279       3.944200      11.751165       0.436332       1.384009      -0.685469       0.013567      -0.047889       0.016037       0.052294      -0.008989       0.003023       0.000726      -0.044265       0.016699      -0.026968       0.005862       0.021106              2.010146       1.619152      -0.187169       0.107248       2.505214      -0.617784       1.906072           0.002011
           30              H       3.874649       5.083099       0.708317       0.129585       1.108459 0.87357423E+01  0.88222674E+02                                 1.816743                            1.770484      -1.065977       2.383540                    0.996472       3.602313      10.441420       0.450724       1.345598      -0.695687       0.001154      -0.032524      -0.021546       0.039030      -0.009533       0.010491       0.006476      -0.035738       0.005642      -0.026168       0.005926       0.020242              1.800279       1.512475       0.028761       0.082616       1.911319       0.290876       1.977042           0.002329
           31              H       4.312920       8.786582       3.462311       0.105135       0.993685 0.72045663E+01  0.69877117E+02                                 1.730818                            1.633782      -1.182824       2.323447                    0.994310       3.715086      10.823743       0.454535       1.389351      -0.684810       0.005464       0.043115       0.029528       0.052542       0.004291       0.004873       0.005914      -0.028249       0.007209      -0.016839       0.000155       0.016684              1.780439       1.472950       0.063907       0.088659       2.008470       0.536912       1.859897          -0.000782
           32              H       3.708618       9.116709       1.249465       0.128559       1.034814 0.81126528E+01  0.80643103E+02                                 1.749085                            1.715364      -1.080095       2.376675                    0.996218       3.612301      10.478694       0.453023       1.360132      -0.691973      -0.005492       0.036458      -0.010886       0.038443      -0.001133       0.005015      -0.002837      -0.026755       0.007093      -0.015938       0.002762       0.013176              1.733273       1.504599      -0.131927       0.101155       1.996387      -0.168044       1.698834           0.000499
           33              H       6.375494       7.161893      13.432180       0.106786       0.964925 0.70616429E+01  0.68459911E+02                                 1.722974                            1.637672      -1.287619       2.274999                    0.993279       3.813006      11.273066       0.443605       1.424228      -0.677484      -0.006328       0.025697      -0.046124       0.053177      -0.002314       0.005037      -0.007029      -0.015425       0.033266      -0.014314      -0.001685       0.015998              1.756947       1.466947      -0.025157       0.142024       1.619914      -0.347435       2.183979          -0.000547
           34              H       6.836611       8.403115      15.331366       0.102348       1.191162 0.97458820E+01  0.10263255E+03                                 1.969894                            1.911064      -1.734869       2.033593                    0.990599       4.485146      13.919890       0.413887       1.405273      -0.678265       0.008739       0.024289       0.000160       0.025814       0.010969       0.000681       0.004150      -0.008108       0.037414      -0.018040       0.003823       0.014217              1.971092       1.637291       0.095460       0.046534       2.459599      -0.053810       1.816387           0.011361
           35              H       7.019488       4.937497       0.198191       0.118321       1.196356 0.94489177E+01  0.97837870E+02                                 1.935065                            1.855085      -1.360094       2.233253                    0.992264       3.935851      11.755204       0.433116       1.365768      -0.689405       0.000037      -0.017338       0.026706       0.031840       0.010821      -0.003171       0.004496      -0.024421       0.008676      -0.018735       0.003085       0.015650              1.942735       1.577216      -0.026628       0.135332       1.797984      -0.270363       2.453005           0.005664
           36              H       6.504820       3.789979      15.481302       0.110063       1.175759 0.86357213E+01  0.86298518E+02                                 1.840791                            1.718492      -1.028795       2.396218                    0.997188       3.496092       9.831298       0.477940       1.282412      -0.709515      -0.004285      -0.053433       0.005560       0.053892       0.004231       0.002657      -0.008620      -0.033185       0.010217      -0.019483      -0.000187       0.019670              1.895636       1.493181       0.092980       0.008468       2.622669       0.234635       1.571059          -0.000363
           37              H       2.666890       2.328192      11.545057       0.096380       1.167490 0.86156782E+01  0.87385701E+02                                 1.924008                            1.783234      -1.325756       2.247943                    0.992278       3.944315      11.751764       0.436311       1.384072      -0.685457      -0.013573       0.047895       0.016036       0.052300      -0.008993      -0.003018      -0.000726      -0.044280       0.016698      -0.026975       0.005860       0.021115              2.010166       1.619175      -0.187165      -0.107248       2.505221       0.617782       1.906102           0.002116
           38              H       3.288921       2.124926       9.325317       0.129546       1.108788 0.87393019E+01  0.88269574E+02                                 1.817255                            1.770964      -1.066440       2.383318                    0.996464       3.603182      10.445345       0.450607       1.345780      -0.695648      -0.001166       0.032520      -0.021551       0.039030      -0.009557      -0.010500      -0.006479      -0.035749       0.005673      -0.026193       0.005942       0.020251              1.800788       1.512856       0.028772      -0.082654       1.911873      -0.290997       1.977635           0.002327
           39              H       2.436390      12.837492      12.079311       0.105130       0.993739 0.72050477E+01  0.69883000E+02                                 1.730879                            1.633835      -1.182880       2.323410                    0.994310       3.715234      10.824292       0.454528       1.389347      -0.684810      -0.005463      -0.043114       0.029525       0.052540       0.004290      -0.004872      -0.005914      -0.028249       0.007203      -0.016838       0.000154       0.016684              1.780503       1.472996       0.063910      -0.088663       2.008551      -0.536941       1.859963          -0.000624
           40              H       3.040692      12.507364       9.866465       0.128541       1.034873 0.81132511E+01  0.80650678E+02                                 1.749162                            1.715436      -1.080183       2.376626                    0.996216       3.612451      10.479294       0.453010       1.360146      -0.691970       0.005493      -0.036455      -0.010887       0.038441      -0.001133      -0.005015       0.002836      -0.026752       0.007100      -0.015938       0.002764       0.013173              1.733350       1.504658      -0.131937      -0.101161       1.996490       0.168054       1.698902           0.000560
           41              C       6.296491      13.912496      11.596759       0.103918      25.504504 0.36702178E+03  0.83570492E+04                                 7.868417                            6.646899      -0.162478       1.973102                    0.997209      26.832479      78.526556       0.595892       0.451417      -1.032204       0.007859      -0.042210      -0.012848       0.044816      -0.010204       0.010501       0.017100       0.058299      -0.036846      -0.038402       0.000133       0.038269              8.446275       5.203846       0.831168      -1.388066       9.520525      -1.169441      10.614453           0.006113
           42              C       6.995052       0.247524      10.461900      -0.182872      32.001974 0.49941435E+03  0.12261774E+05                                 8.972796                            7.608099      -0.313167       1.869214                    0.997157      31.402281      94.920430       0.573973       0.434633      -1.043736       0.010363      -0.012493       0.002878       0.016485       0.015207       0.013580      -0.008518       0.027624      -0.026197      -0.026840      -0.000576       0.027417              9.654567       5.938788       0.836480      -1.837414       9.211766      -1.127304      13.813148           0.003752
           43              C       6.794331      14.029699       9.236562       0.097165      32.184102 0.44281607E+03  0.10480362E+05                                 9.060347                            7.210921      -0.249657       1.933756                    0.998909      27.217311      79.043578       0.587711       0.440341      -1.047258      -0.000291      -0.004017       0.003920       0.005621       0.002110       0.000396       0.000119      -0.008978       0.006769      -0.006104       0.002246       0.003858             10.293389       5.831246       1.276575      -2.214355       9.901117      -3.051815      15.147805           0.003601
           44              C       6.681315      12.627450       9.227601      -0.183603      31.697823 0.47942209E+03  0.11591889E+05                                 8.766842                            7.353453       0.052879       1.987961                    0.998915      30.511319      90.007460       0.598927       0.422957      -1.056252      -0.003317       0.004156       0.006671       0.008531       0.006459       0.006723       0.011159       0.004052       0.004851      -0.012044      -0.004405       0.016449              9.421002       5.447312       1.048923      -1.440057      10.469634      -2.705382      12.346062          -0.000070
           45              C       6.378123      11.943841      10.403132       0.088732      25.503041 0.34601106E+03  0.77084989E+04                                 7.627373                            6.269703       0.243255       2.095574                    0.999711      26.196642      74.096430       0.645344       0.426025      -1.054708       0.000818       0.031816       0.032487       0.045479      -0.003541       0.017139       0.015212       0.020569      -0.085920      -0.039293       0.009612       0.029681              8.301283       4.703361       0.719618      -1.193177       9.764798      -2.320338      10.435689           0.005871
           46              C      -0.171188       9.958607      12.662682      -0.088243      44.677239 0.65773123E+03  0.17079987E+05                                10.919657                            8.781137       0.372974       2.037521                    0.999913      32.850832      97.946521       0.536516       0.439627      -1.054145       0.040258      -0.026517      -0.071547       0.086272       0.114442       0.104102      -0.096377      -0.015863      -0.030848      -0.210230       0.090365       0.119865             12.070648      13.604732      -6.385745      -0.962584      14.810961      -0.408181       7.796251           0.007472
           47              C       4.557936      13.008033      14.140152      -0.105744      47.688882 0.70923486E+03  0.18833079E+05                                11.508040                            9.216850       0.059551       1.930142                    0.999644      34.222120     104.356023       0.513533       0.449165      -1.044872      -0.014765       0.084229      -0.006099       0.085730       0.137036       0.030255      -0.039058       0.139293       0.173695      -0.192312       0.067059       0.125253             12.625613      14.513901      -6.600842      -2.077696      14.661146       1.444611       8.701790           0.009244
           48              C       4.323936      10.403918      12.346782      -0.086105      43.591643 0.67841905E+03  0.17766007E+05                                10.785949                            8.947122       0.283077       2.006090                    0.999883      33.211294      99.655927       0.528584       0.442486      -1.051734      -0.029550      -0.020557      -0.079009       0.086823      -0.090635      -0.117097      -0.087507      -0.028070      -0.091144      -0.201253       0.090822       0.110431             11.652935      14.286686       5.363404       2.003802      12.520914       0.202731       8.151204           0.020478
           49              C       0.080900      12.574543      14.256827      -0.092230      45.785376 0.67299228E+03  0.17602123E+05                                11.076422                            8.892571       0.186664       1.967382                    0.999854      33.637355     101.126639       0.531466       0.440632      -1.052027       0.048154       0.072422      -0.013196       0.087965      -0.164917      -0.026132      -0.009396       0.039954       0.260953      -0.211606       0.084363       0.127244             12.059737      15.107801       5.952693       1.738407      12.783413       0.408160       8.287996           0.016598
           50              C       2.643897       8.668659      14.646660       0.081533      27.101634 0.38297567E+03  0.88295326E+04                                 8.184455                            6.777678      -0.227896       1.931590                    0.998544      27.909807      82.676352       0.590633       0.449803      -1.031262      -0.007883      -0.050418      -0.013556       0.052801      -0.025483      -0.024125      -0.003223       0.000061      -0.060933      -0.039015      -0.000730       0.039745              8.899182       5.360591      -0.617765       1.741300       9.434133      -1.662910      11.902821           0.008733
           51              C       3.009013       8.556790      15.981778      -0.206578      32.755704 0.50607189E+03  0.12438257E+05                                 9.048775                            7.624638      -0.152337       1.913240                    0.998293      31.554216      94.726852       0.578497       0.430782      -1.048431      -0.013786      -0.009340       0.001388       0.016710      -0.026324       0.010926       0.029939      -0.020308      -0.018367      -0.044833       0.004184       0.040649              9.736799       6.035707      -0.961783       2.330007       8.968035      -2.054081      14.206654           0.007457
           52              C       2.747015       6.388328      14.333862       0.108111      25.067742 0.36596917E+03  0.83132868E+04                                 7.727672                            6.610232      -0.066351       2.002396                    0.997762      26.688664      77.590928       0.602223       0.447734      -1.036039       0.002512       0.047182      -0.003610       0.047387       0.011594      -0.017213       0.010817       0.029171      -0.093175      -0.040055       0.003278       0.036778              8.224268       5.345966      -0.462968       1.656273       8.772053       0.404479      10.554785           0.004551
           53              C       3.108965       6.181458      15.660019      -0.182815      30.744698 0.48804922E+03  0.11856496E+05                                 8.628931                            7.462369      -0.024260       1.967230                    0.997881      30.498672      90.264991       0.589240       0.427879      -1.052910       0.005807       0.004298      -0.003628       0.008084      -0.004132      -0.007391      -0.009857      -0.013775      -0.049078      -0.022112       0.003962       0.018150              9.132905       5.989157      -0.320363       2.226282       8.204099       0.990752      13.205459           0.003751
           54              C       3.270258       7.288754      16.522580       0.096170      32.879595 0.44614033E+03  0.10572942E+05                                 9.187233                            7.222501      -0.218064       1.941477                    0.999146      27.272693      79.113276       0.589450       0.438465      -1.048958      -0.001064      -0.000789      -0.009854       0.009943      -0.001689       0.000535       0.000222      -0.009122       0.010315      -0.006615       0.003103       0.003512             10.582231       6.412669      -0.799563       3.477390       8.413218      -0.778811      16.920806           0.004913
           55              C       0.452819       7.711577       2.979759       0.103902      25.504420 0.36702296E+03  0.83570721E+04                                 7.868362                            6.646896      -0.162424       1.973118                    0.997210      26.832412      78.526008       0.595894       0.451415      -1.032207      -0.007861       0.042207      -0.012848       0.044814      -0.010210      -0.010502      -0.017103       0.058285      -0.036843      -0.038403       0.000140       0.038264              8.446185       5.203841       0.831114       1.388061       9.520166       1.169285      10.614549           0.005852
           56              C       0.168518       6.960501       1.844900      -0.182887      32.001995 0.49941606E+03  0.12261756E+05                                 8.972688                            7.608041      -0.312928       1.869291                    0.997158      31.401547      94.916187       0.573986       0.434625      -1.043747      -0.010354       0.012483       0.002885       0.016473       0.015167      -0.013573       0.008509       0.027552      -0.026248      -0.026799      -0.000572       0.027372              9.654450       5.938753       0.836411       1.837417       9.211238       1.127176      13.813360           0.003550
           57              C      -0.045021       7.594375       0.619562       0.097151      32.184650 0.44282410E+03  0.10480591E+05                                 9.060414                            7.210957      -0.249668       1.933746                    0.998909      27.217567      79.044254       0.587714       0.440338      -1.047261       0.000290       0.004021       0.003920       0.005623       0.002107      -0.000392      -0.000120      -0.008989       0.006785      -0.006110       0.002251       0.003859             10.293486       5.831293       1.276557       2.214405       9.900944       3.051830      15.148222           0.003550
           58              C       0.067995       8.996624       0.610601      -0.183594      31.697642 0.47941979E+03  0.11591836E+05                                 8.766838                            7.353458       0.052833       1.987949                    0.998914      30.511389      90.008124       0.598923       0.422959      -1.056249       0.003313      -0.004154       0.006675       0.008532       0.006466      -0.006733      -0.011148       0.004036       0.004832      -0.012028      -0.004422       0.016451              9.420984       5.447301       1.048874       1.440080      10.469339       2.705258      12.346311          -0.000071
           59              C       0.371187       9.680233       1.786132       0.088751      25.502048 0.34599532E+03  0.77080354E+04                                 7.627124                            6.269528       0.243374       2.095624                    0.999711      26.195781      74.092657       0.645360       0.426021      -1.054714      -0.000822      -0.031814       0.032482       0.045474      -0.003541      -0.017139      -0.015219       0.020564      -0.085943      -0.039302       0.009621       0.029682              8.300992       4.703224       0.719565       1.193161       9.764187       2.320199      10.435564           0.005712
           60              C       6.920498      11.665467       4.045682      -0.088371      44.680812 0.65779296E+03  0.17081892E+05                                10.919981                            8.781360       0.373281       2.037585                    0.999913      32.852381      97.950163       0.536530       0.439608      -1.054162      -0.040284       0.026535      -0.071578       0.086315       0.114463      -0.104099       0.096407      -0.015867      -0.030792      -0.210260       0.090384       0.119876             12.071014      13.605124      -6.386045       0.962674      14.811479       0.408109       7.796438           0.007114
           61              C       2.191374       8.616040       5.523152      -0.105830      47.693290 0.70930469E+03  0.18835370E+05                                11.508558                            9.217135       0.059853       1.930199                    0.999645      34.224508     104.364023       0.513540       0.449149      -1.044883       0.014785      -0.084245      -0.006119       0.085751       0.137042      -0.030244       0.039120       0.139295       0.173595      -0.192321       0.067053       0.125268             12.626294      14.514938      -6.601428       2.077895      14.661835      -1.444765       8.702109           0.008765
           62              C       2.425374      11.220155       3.729782      -0.086245      43.595637 0.67849325E+03  0.17768309E+05                                10.786294                            8.947384       0.283428       2.006163                    0.999883      33.212995      99.659725       0.528601       0.442464      -1.051755       0.029574       0.020570      -0.079043       0.086865      -0.090643       0.117116       0.087536      -0.028063      -0.091048      -0.201284       0.090857       0.110427             11.653297      14.287173       5.363638      -2.003979      12.521233      -0.202819       8.151484           0.020128
           63              C       6.668410       9.049531       5.639826      -0.092312      45.789550 0.67305780E+03  0.17604240E+05                                11.076927                            8.892853       0.186917       1.967427                    0.999854      33.639588     101.134039       0.531472       0.440617      -1.052037      -0.048179      -0.072429      -0.013217       0.087988      -0.164921       0.026141       0.009438       0.039958       0.260938      -0.211614       0.084377       0.127236             12.060387      15.108854       5.953197      -1.738580      12.784005      -0.408258       8.288301           0.016121
           64              C       4.105413      12.955415       6.029660       0.081536      27.100664 0.38295781E+03  0.88289806E+04                                 8.184135                            6.777420      -0.227737       1.931648                    0.998544      27.908911      82.671896       0.590660       0.449789      -1.031274       0.007882       0.050419      -0.013556       0.052801      -0.025467       0.024120       0.003226       0.000072      -0.060954      -0.039007      -0.000724       0.039732              8.898818       5.360368      -0.617770      -1.741205       9.433910       1.662902      11.902175           0.008480
           65              C       3.740297      13.067283       7.364778      -0.206591      32.754812 0.50605487E+03  0.12437688E+05                                 9.048513                            7.624439      -0.152103       1.913317                    0.998294      31.553457      94.722853       0.578515       0.430774      -1.048439       0.013785       0.009337       0.001390       0.016707      -0.026291      -0.010916      -0.029929      -0.020290      -0.018392      -0.044799       0.004176       0.040622              9.736494       6.035527      -0.961776      -2.329912       8.967891       2.054064      14.206064           0.007291
           66              C       4.416555       0.819697       5.716862       0.108093      25.068595 0.36598310E+03  0.83136987E+04                                 7.727882                            6.610374      -0.066413       2.002365                    0.997762      26.689423      77.594073       0.602214       0.447736      -1.036036      -0.002506      -0.047183      -0.003605       0.047387       0.011597       0.017210      -0.010817       0.029163      -0.093180      -0.040056       0.003280       0.036776              8.224502       5.346086      -0.462994      -1.656346       8.772331      -0.404414      10.555087           0.004354
           67              C       4.054605       1.026567       7.043019      -0.182822      30.745011 0.48805495E+03  0.11856697E+05                                 8.629057                            7.462454      -0.024309       1.967213                    0.997881      30.498928      90.266639       0.589230       0.427884      -1.052905      -0.005804      -0.004299      -0.003622       0.008080      -0.004140       0.007387       0.009856      -0.013754      -0.049075      -0.022109       0.003967       0.018141              9.133052       5.989246      -0.320384      -2.226368       8.204200      -0.990684      13.205711           0.003615
           68              C       3.479052      14.335319       7.905580       0.096176      32.879094 0.44613395E+03  0.10572747E+05                                 9.187127                            7.222445      -0.218058       1.941481                    0.999146      27.272420      79.112183       0.589453       0.438465      -1.048959       0.001070       0.000792      -0.009851       0.009940      -0.001690      -0.000534      -0.000221      -0.009123       0.010309      -0.006614       0.003104       0.003510             10.582069       6.412594      -0.799575      -3.477328       8.413197       0.778858      16.920418           0.004886
           69              C       0.659949       0.503553       5.637241       0.103939      25.503850 0.36701051E+03  0.83567489E+04                                 7.868386                            6.646879      -0.162646       1.973059                    0.997209      26.832071      78.525781       0.595880       0.451428      -1.032196      -0.007873       0.042203       0.012860       0.044816      -0.010203       0.010510       0.017115       0.058327      -0.036853      -0.038425       0.000140       0.038285              8.446222       5.203821       0.831155      -1.388023       9.520566      -1.169400      10.614279           0.005881
           70              C      -0.038612      14.168525       6.772100      -0.182862      32.002024 0.49941626E+03  0.12261879E+05                                 8.972874                            7.608162      -0.313263       1.869177                    0.997157      31.402883      94.923628       0.573963       0.434638      -1.043729      -0.010383       0.012502      -0.002892       0.016506       0.015227       0.013578      -0.008512       0.027645      -0.026156      -0.026847      -0.000583       0.027430              9.654635       5.938816       0.836494      -1.837400       9.212005      -1.127278      13.813083           0.003534
           71              C       0.162109       0.386350       7.997438       0.097158      32.184245 0.44281791E+03  0.10480421E+05                                 9.060391                            7.210948      -0.249668       1.933754                    0.998909      27.217393      79.044009       0.587708       0.440343      -1.047257       0.000282       0.004020      -0.003923       0.005624       0.002114       0.000393       0.000113      -0.008976       0.006781      -0.006106       0.002252       0.003855             10.293443       5.831268       1.276586      -2.214359       9.901235      -3.051837      15.147825           0.003573
           72              C       0.275125       1.788599       8.006399      -0.183596      31.697516 0.47941694E+03  0.11591714E+05                                 8.766774                            7.353417       0.052894       1.987968                    0.998915      30.510877      90.005492       0.598929       0.422957      -1.056254       0.003306      -0.004156      -0.006681       0.008534       0.006452       0.006701       0.011176       0.004045       0.004882      -0.012058      -0.004385       0.016443              9.420914       5.447281       1.048939      -1.440002      10.469742      -2.705440      12.345719          -0.000058
           73              C       0.578317       2.472208       6.830868       0.088675      25.504500 0.34603628E+03  0.77092083E+04                                 7.627637                            6.269919       0.243257       2.095550                    0.999711      26.197864      74.100818       0.645334       0.426023      -1.054708      -0.000818      -0.031824      -0.032468       0.045471      -0.003535       0.017137       0.015221       0.020535      -0.085990      -0.039313       0.009639       0.029674              8.301553       4.703515       0.719639      -1.193164       9.765325      -2.320402      10.435821           0.005745
           74              C       7.127628       4.457442       4.571319      -0.088222      44.669240 0.65758105E+03  0.17074858E+05                                10.917686                            8.779604       0.373861       2.037809                    0.999914      32.847700      97.928895       0.536620       0.439574      -1.054192      -0.040366       0.026619       0.071599       0.086397       0.114486       0.104071      -0.096441      -0.015895      -0.030535      -0.210279       0.090422       0.119856             12.068415      13.601960      -6.384452      -0.962565      14.808361      -0.407862       7.794923           0.007229
           75              C       2.398504       1.408016       3.093848      -0.106062      47.682303 0.70910713E+03  0.18828306E+05                                11.505677                            9.215010       0.061033       1.930575                    0.999647      34.219940     104.335897       0.513683       0.449067      -1.044959       0.014757      -0.084195       0.006055       0.085693       0.136969       0.030300      -0.039262       0.139183       0.173638      -0.192297       0.067131       0.125166             12.623001      14.510554      -6.599525      -2.077332      14.658389       1.444490       8.700062           0.009016
           76              C       2.632504       4.012131       4.887218      -0.086061      43.582625 0.67824036E+03  0.17759827E+05                                10.783645                            8.945310       0.284127       2.006428                    0.999884      33.207300      99.633676       0.528704       0.442424      -1.051791       0.029673       0.020604       0.079106       0.086964      -0.090666      -0.117104      -0.087604      -0.028084      -0.090719      -0.201318       0.090942       0.110376             11.650346      14.283313       5.362006       2.003518      12.518083       0.202890       8.149642           0.020236
           77              C       6.875540       1.841506       2.977174      -0.092580      45.782927 0.67294234E+03  0.17600068E+05                                11.074915                            8.891382       0.187948       1.967742                    0.999853      33.637224     101.116169       0.531591       0.440547      -1.052103      -0.048107      -0.072429       0.013158       0.087940      -0.164831      -0.026226      -0.009519       0.039869       0.260899      -0.211533       0.084370       0.127163             12.058071      15.105480       5.952084       1.738256      12.781866       0.408299       8.286866           0.016391
           78              C       4.312543       5.747390       2.587340       0.081564      27.098200 0.38291471E+03  0.88276401E+04                                 8.183276                            6.776772      -0.227321       1.931787                    0.998547      27.906901      82.661311       0.590729       0.449754      -1.031306       0.007849       0.050424       0.013547       0.052799      -0.025415      -0.024090      -0.003210       0.000089      -0.061122      -0.038975      -0.000726       0.039702              8.897839       5.359826      -0.617768       1.740955       9.433106      -1.662835      11.900586           0.008532
           79              C       3.947427       5.859259       1.252222      -0.206532      32.750670 0.50597532E+03  0.12435078E+05                                 9.047564                            7.623747      -0.151587       1.913518                    0.998295      31.549397      94.704041       0.578560       0.430763      -1.048460       0.013722       0.009306      -0.001374       0.016637      -0.026171       0.010894       0.029900      -0.020263      -0.018540      -0.044689       0.004148       0.040541              9.735444       6.034950      -0.961699       2.329655       8.966839      -2.054067      14.204544           0.007376
           80              C       4.209425       8.027721       2.900138       0.108144      25.067672 0.36596726E+03  0.83132576E+04                                 7.727761                            6.610288      -0.066509       2.002348                    0.997762      26.688775      77.592078       0.602209       0.447744      -1.036030      -0.002508      -0.047190       0.003599       0.047394       0.011597      -0.017215       0.010824       0.029148      -0.093249      -0.040079       0.003298       0.036781              8.224393       5.346082      -0.463002       1.656349       8.771979       0.404327      10.555117           0.004293
           81              C       3.847475       8.234591       1.573981      -0.182781      30.743795 0.48802826E+03  0.11855863E+05                                 8.628831                            7.462242      -0.024298       1.967237                    0.997880      30.497702      90.261730       0.589241       0.427883      -1.052907      -0.005805      -0.004288       0.003624       0.008076      -0.004134      -0.007386      -0.009852      -0.013745      -0.049058      -0.022101       0.003969       0.018132              9.132869       5.989121      -0.320383       2.226384       8.203731       0.990539      13.205754           0.003588
           82              C       3.686182       7.127295       0.711420       0.096207      32.878798 0.44612667E+03  0.10572487E+05                                 9.186981                            7.222312      -0.218056       1.941482                    0.999146      27.271849      79.109102       0.589470       0.438456      -1.048969       0.001065       0.000791       0.009847       0.009936      -0.001678       0.000525       0.000217      -0.009134       0.010261      -0.006606       0.003112       0.003495             10.581962       6.412524      -0.799528       3.477352       8.412776      -0.778881      16.920586           0.004869
           83              C       6.503621       6.704472      14.254241       0.103952      25.503521 0.36700348E+03  0.83565484E+04                                 7.868339                            6.646822      -0.162637       1.973068                    0.997208      26.831748      78.524637       0.595882       0.451429      -1.032195       0.007872      -0.042208       0.012849       0.044818      -0.010200      -0.010510      -0.017106       0.058330      -0.036860      -0.038418       0.000130       0.038288              8.446208       5.203797       0.831193       1.388052       9.520519       1.169603      10.614308           0.006071
           84              C       6.787922       7.455548      15.389100      -0.182868      32.002421 0.49942167E+03  0.12262080E+05                                 8.973009                            7.608237      -0.313396       1.869132                    0.997156      31.403471      94.926557       0.573954       0.434642      -1.043723       0.010382      -0.012503      -0.002888       0.016506       0.015242      -0.013581       0.008515       0.027682      -0.026113      -0.026864      -0.000584       0.027447              9.654824       5.938894       0.836540       1.837459       9.212185       1.127436      13.813392           0.003714
           85              C       7.001461       6.821674      16.614438       0.097156      32.184757 0.44282523E+03  0.10480633E+05                                 9.060472                            7.210996      -0.249681       1.933744                    0.998909      27.217619      79.044696       0.587708       0.440341      -1.047258      -0.000283      -0.004020      -0.003925       0.005625       0.002110      -0.000390      -0.000114      -0.008991       0.006774      -0.006110       0.002249       0.003861             10.293555       5.831326       1.276584       2.214414       9.901153       3.051924      15.148187           0.003580
           86              C       6.888445       5.419425      16.623399      -0.183611      31.696919 0.47941163E+03  0.11591438E+05                                 8.766403                            7.353216       0.053235       1.988070                    0.998917      30.510052      89.999552       0.598963       0.422939      -1.056276      -0.003289       0.004149      -0.006677       0.008521       0.006412      -0.006665      -0.011200       0.004016       0.004871      -0.012072      -0.004342       0.016414              9.420441       5.447101       1.048900       1.439882      10.469311       2.705372      12.344912          -0.000002
           87              C       6.585253       4.735816      15.447868       0.088708      25.503190 0.34601705E+03  0.77086268E+04                                 7.627244                            6.269678       0.243326       2.095582                    0.999711      26.196826      74.095706       0.645360       0.426014      -1.054720       0.000825       0.031821      -0.032475       0.045474      -0.003542      -0.017124      -0.015226       0.020532      -0.085973      -0.039307       0.009644       0.029663              8.301065       4.703305       0.719587       1.193068       9.764758       2.320187      10.435133           0.005915
           88              C       0.035942       2.750582      13.188319      -0.088139      44.667679 0.65755822E+03  0.17074267E+05                                10.917914                            8.779824       0.373250       2.037647                    0.999913      32.846654      97.928599       0.536574       0.439611      -1.054161       0.040354      -0.026580       0.071590       0.086372       0.114481      -0.104102       0.096378      -0.015891      -0.030614      -0.210256       0.090391       0.119865             12.068649      13.602118      -6.384467       0.962505      14.808748       0.407938       7.795081           0.007509
           89              C       4.765066       5.800009      11.710848      -0.105942      47.687876 0.70920835E+03  0.18832034E+05                                11.507463                            9.216335       0.060085       1.930299                    0.999645      34.221852     104.351278       0.513581       0.449132      -1.044900      -0.014746       0.084166       0.006139       0.085668       0.136978      -0.030298       0.039148       0.139260       0.173373      -0.192245       0.066999       0.125245             12.625049      14.513345      -6.600721       2.077609      14.660548      -1.444554       8.701254           0.009146
           90              C       4.531066       3.195894      13.504218      -0.085996      43.581769 0.67823131E+03  0.17759703E+05                                10.784027                            8.945661       0.283455       2.006246                    0.999883      33.206593      99.635038       0.528652       0.442464      -1.051757      -0.029652      -0.020565       0.079087       0.086930      -0.090673       0.117099       0.087533      -0.028077      -0.090840      -0.201279       0.090860       0.110419             11.650741      14.283703       5.362135      -2.003496      12.518623      -0.202835       8.149897           0.020480
           91              C       0.288030       5.366518      11.594174      -0.092462      45.786486 0.67300453E+03  0.17602394E+05                                11.076232                            8.892346       0.187160       1.967519                    0.999854      33.638100     101.126301       0.531504       0.440602      -1.052053       0.048086       0.072394       0.013220       0.087909      -0.164854       0.026191       0.009463       0.039882       0.260632      -0.211502       0.084282       0.127220             12.059598      15.107667       5.952848      -1.738381      12.783387      -0.408186       8.287739           0.016503
           92              C       2.851027       1.460634      11.204340       0.081561      27.099631 0.38294083E+03  0.88284789E+04                                 8.183866                            6.777227      -0.227702       1.931661                    0.998546      27.908341      82.669315       0.590674       0.449784      -1.031279      -0.007873      -0.050431       0.013543       0.052808      -0.025453       0.024107       0.003210       0.000047      -0.061102      -0.039005      -0.000732       0.039737              8.898498       5.360210      -0.617760      -1.741114       9.433706       1.662825      11.901580           0.008739
           93              C       3.216143       1.348766       9.869222      -0.206547      32.752261 0.50600522E+03  0.12436120E+05                                 9.048034                            7.624069      -0.152046       1.913363                    0.998294      31.551279      94.713939       0.578531       0.430774      -1.048443      -0.013754      -0.009319      -0.001385       0.016672      -0.026254      -0.010912      -0.029912      -0.020268      -0.018439      -0.044761       0.004175       0.040586              9.735959       6.035216      -0.961712      -2.329774       8.967424       2.053914      14.205236           0.007475
           94              C       2.539885      13.596352      11.517138       0.108129      25.068119 0.36597583E+03  0.83135164E+04                                 7.727876                            6.610384      -0.066560       2.002323                    0.997762      26.689309      77.594397       0.602201       0.447747      -1.036027       0.002507       0.047196       0.003594       0.047399       0.011594       0.017216      -0.010829       0.029141      -0.093282      -0.040090       0.003308       0.036782              8.224505       5.346148      -0.463007      -1.656341       8.772258      -0.404425      10.555109           0.004563
           95              C       2.901835      13.389482      10.190981      -0.182794      30.743797 0.48802939E+03  0.11855911E+05                                 8.628832                            7.462251      -0.024332       1.967224                    0.997880      30.497901      90.262739       0.589240       0.427883      -1.052906       0.005808       0.004292       0.003623       0.008079      -0.004137       0.007384       0.009854      -0.013734      -0.049053      -0.022100       0.003972       0.018128              9.132839       5.989102      -0.320397      -2.226334       8.203936      -0.990577      13.205478           0.003753
           96              C       3.477388       0.080730       9.328420       0.096208      32.878397 0.44612202E+03  0.10572386E+05                                 9.187019                            7.222362      -0.218049       1.941491                    0.999146      27.271850      79.110033       0.589455       0.438466      -1.048959      -0.001062      -0.000792       0.009847       0.009936      -0.001684      -0.000525      -0.000223      -0.009119       0.010250      -0.006600       0.003105       0.003495             10.581961       6.412528      -0.799561      -3.477310       8.413032       0.778865      16.920322           0.004914
           97              N       6.192237      12.564452      11.590037      -0.157690      33.370012 0.54122468E+03  0.13252703E+05                                 8.817601                            7.680945      -0.287100       1.940771                    0.998112      27.767609      77.809727       0.611922       0.408774      -1.084289       0.029965       0.046346      -0.077663       0.095275      -0.004935       0.010509       0.041498      -0.041708      -0.036464      -0.043159      -0.010131       0.053290              9.392110       5.868524       0.633244      -0.949753      11.846794      -0.928723      10.461012          -0.005498
           98              N       0.537079       9.216757      12.130151      -0.337752      40.859517 0.59416761E+03  0.14866035E+05                                 9.894374                            8.041218       0.087516       2.022127                    0.997688      30.408507      85.633445       0.599866       0.408099      -1.086670      -0.035675       0.023135       0.024353       0.049000       0.088869       0.066704      -0.066902      -0.000721       0.012342      -0.149158       0.062342       0.086816             10.837588      12.992990      -5.628111      -1.005085      12.436249       0.050997       7.083525           0.094860
           99              N       0.912554      13.335710      14.523609      -0.335068      41.198858 0.58926788E+03  0.14724098E+05                                 9.955164                            8.019433      -0.001676       1.994717                    0.996901      30.467799      85.956423       0.598941       0.409266      -1.085073      -0.022577      -0.040014      -0.007440       0.046542      -0.111384      -0.033008      -0.030446       0.007728       0.178789      -0.150803       0.068655       0.082148             10.895790      13.035971       5.713261       0.497086      12.255145      -0.157079       7.396254           0.094329
          100              N       3.919353      13.915524      14.493966      -0.332478      41.316375 0.60764723E+03  0.15306920E+05                                 9.992298                            8.154250       0.038276       2.000208                    0.997982      30.800454      87.369740       0.592546       0.410344      -1.083897       0.043142      -0.030574      -0.009114       0.053657       0.105127       0.021002      -0.056297       0.081607       0.133336      -0.152349       0.056151       0.096198             10.883768      12.548556      -5.438154      -0.975180      12.405531       1.048507       7.697218           0.099375
          101              N       3.579196       9.798733      11.693786      -0.353745      39.558182 0.59707960E+03  0.14949536E+05                                 9.648382                            8.019158       0.147095       2.032599                    0.998497      30.728112      86.420200       0.605695       0.403884      -1.090051       0.041085       0.025650       0.030040       0.056994      -0.071563      -0.096649      -0.064183      -0.032168      -0.073454      -0.159982       0.070276       0.089707             10.449244      11.693458       4.861179       1.295647      12.310239      -0.109762       7.344036           0.089988
          102              N       2.534728       7.619891      13.802194      -0.224687      32.744090 0.55502440E+03  0.13669598E+05                                 8.631527                            7.734492      -0.189040       1.972221                    0.996216      28.235884      79.222207       0.615290       0.404187      -1.087895       0.045620      -0.020259       0.147510       0.155727      -0.003497      -0.030653       0.020153      -0.059117      -0.253324      -0.095340       0.020061       0.075278              8.957119       5.894835      -0.620009       0.989155      11.055034      -0.376529       9.921489           0.041768
          103              N       0.557073       9.059622       2.973037      -0.157696      33.370190 0.54123135E+03  0.13252902E+05                                 8.817651                            7.681023      -0.287107       1.940764                    0.998112      27.767662      77.809888       0.611916       0.408777      -1.084287      -0.029963      -0.046342      -0.077649       0.095262      -0.004932      -0.010506      -0.041493      -0.041722      -0.036427      -0.043146      -0.010144       0.053289              9.392139       5.868563       0.633232       0.949790      11.846550       0.928742      10.461303          -0.005727
          104              N       6.212231      12.407317       3.513151      -0.337697      40.855688 0.59410032E+03  0.14863915E+05                                 9.893748                            8.040766       0.087448       2.022130                    0.997687      30.406955      85.627541       0.599883       0.408100      -1.086671       0.035685      -0.023159       0.024340       0.049013       0.088866      -0.066693       0.066911      -0.000720       0.012427      -0.149157       0.062357       0.086799             10.836832      12.991980      -5.627585       1.005049      12.435348      -0.051019       7.083169           0.094593
          105              N       5.836756       8.288363       5.906609      -0.335091      41.206587 0.58939716E+03  0.14728277E+05                                 9.956830                            8.020642      -0.002010       1.994595                    0.996900      30.470275      85.968860       0.598854       0.409300      -1.085041       0.022577       0.040021      -0.007500       0.046557      -0.111381       0.033012       0.030478       0.007719       0.178708      -0.150799       0.068649       0.082149             10.897722      13.038494       5.714497      -0.497155      12.257294       0.157145       7.397379           0.093874
          106              N       2.829957       7.708550       5.876966      -0.332507      41.325131 0.60780020E+03  0.15311892E+05                                 9.994146                            8.155620       0.037762       2.000023                    0.997980      30.803459      87.384343       0.592453       0.410378      -1.083863      -0.043123       0.030591      -0.009182       0.053663       0.105126      -0.020990       0.056331       0.081614       0.133189      -0.152343       0.056109       0.096234             10.885895      12.551337      -5.439459       0.975376      12.407834      -1.048694       7.698513           0.098924
          107              N       3.170114      11.825341       3.076786      -0.353683      39.552583 0.59697671E+03  0.14946269E+05                                 9.647373                            8.018402       0.147064       2.032619                    0.998496      30.725877      86.411053       0.605733       0.403877      -1.090059      -0.041096      -0.025664       0.030022       0.056999      -0.071548       0.096646       0.064178      -0.032167      -0.073334      -0.159963       0.070281       0.089682             10.448059      11.692114       4.860445      -1.295567      12.308654       0.109681       7.343409           0.089747
          108              N       4.214582      14.004182       5.185194      -0.224677      32.744172 0.55502347E+03  0.13669550E+05                                 8.631500                            7.734447      -0.189014       1.972227                    0.996216      28.235846      79.221663       0.615297       0.404183      -1.087899      -0.045617       0.020256       0.147516       0.155731      -0.003496       0.030650      -0.020148      -0.059128      -0.253315      -0.095335       0.020055       0.075280              8.957091       5.894779      -0.620029      -0.989153      11.055099       0.376679       9.921395           0.041595
          109              N       0.764203       1.851597       5.643963      -0.157711      33.370670 0.54123849E+03  0.13253127E+05                                 8.817764                            7.681090      -0.287011       1.940781                    0.998113      27.767887      77.810783       0.611911       0.408779      -1.084286      -0.029951      -0.046345       0.077638       0.095250      -0.004923       0.010499       0.041490      -0.041725      -0.036369      -0.043128      -0.010159       0.053287              9.392269       5.868577       0.633253      -0.949750      11.847100      -0.928798      10.461131          -0.005667
          110              N       6.419361       5.199292       5.103849      -0.337979      40.873049 0.59440758E+03  0.14873596E+05                                 9.896809                            8.043039       0.087128       2.021923                    0.997688      30.414268      85.655204       0.599773       0.408119      -1.086653       0.035749      -0.023188      -0.024386       0.049095       0.088907       0.066727      -0.066932      -0.000731       0.012379      -0.149220       0.062372       0.086848             10.840422      12.996448      -5.629987      -1.005257      12.439814       0.050890       7.085002           0.094553
          111              N       6.043886       1.080339       2.710391      -0.334821      41.190140 0.58911425E+03  0.14719328E+05                                 9.953946                            8.018544      -0.002144       1.994636                    0.996898      30.463548      85.942247       0.598956       0.409282      -1.085061       0.022605       0.039920       0.007496       0.046484      -0.111323      -0.033027      -0.030452       0.007677       0.178612      -0.150725       0.068609       0.082116             10.894346      13.034015       5.712301       0.497121      12.253543      -0.156920       7.395482           0.094068
          112              N       3.037087       0.500525       2.740034      -0.332234      41.307165 0.60747938E+03  0.15301660E+05                                 9.991041                            8.153311       0.037809       2.000130                    0.997979      30.795831      87.354145       0.592559       0.410363      -1.083883      -0.043073       0.030558       0.009181       0.053604       0.105054       0.020996      -0.056314       0.081581       0.133123      -0.152262       0.056096       0.096165             10.882313      12.546634      -5.437218      -0.975136      12.403924       1.048488       7.696380           0.099065
          113              N       3.377244       4.617316       5.540214      -0.353936      39.567449 0.59725293E+03  0.14954963E+05                                 9.650019                            8.020427       0.146780       2.032440                    0.998496      30.732369      86.435375       0.605635       0.403895      -1.090043      -0.041126      -0.025754      -0.030026       0.057063      -0.071587      -0.096667      -0.064220      -0.032180      -0.073336      -0.160027       0.070320       0.089707             10.451132      11.695472       4.862316       1.295772      12.312856      -0.109914       7.345068           0.089729
          114              N       4.421712       6.796158       3.431806      -0.224871      32.751245 0.55518196E+03  0.13674427E+05                                 8.632693                            7.735540      -0.188936       1.972178                    0.996218      28.239938      79.235921       0.615255       0.404182      -1.087900      -0.045616       0.020268      -0.147565       0.155779      -0.003495      -0.030638       0.020160      -0.059136      -0.253356      -0.095343       0.020050       0.075293              8.958349       5.895625      -0.620177       0.989367      11.056392      -0.376932       9.923030           0.041652
          115              N       6.399367       5.356427      14.260963      -0.157728      33.370432 0.54123560E+03  0.13253024E+05                                 8.817654                            7.681017      -0.286997       1.940791                    0.998113      27.767803      77.810179       0.611921       0.408773      -1.084290       0.029960       0.046359       0.077653       0.095272      -0.004931      -0.010503      -0.041508      -0.041694      -0.036421      -0.043156      -0.010137       0.053293              9.392147       5.868550       0.633265       0.949728      11.846968       0.928863      10.460925          -0.005535
          116              N       0.744209       2.008732      13.720849      -0.337978      40.868035 0.59432282E+03  0.14870844E+05                                 9.895674                            8.042209       0.087531       2.022061                    0.997690      30.412613      85.646826       0.599837       0.408093      -1.086678      -0.035746       0.023185      -0.024357       0.049077       0.088919      -0.066741       0.066907      -0.000714       0.012477      -0.149225       0.062382       0.086843             10.839092      12.994719      -5.629121       1.005186      12.438256      -0.050978       7.084302           0.094957
          117              N       1.119684       6.127686      11.327391      -0.334908      41.197898 0.58924549E+03  0.14723534E+05                                 9.955444                            8.019611      -0.002115       1.994613                    0.996899      30.466274      85.954688       0.598892       0.409300      -1.085041      -0.022571      -0.039915       0.007534       0.046470      -0.111352       0.033027       0.030452       0.007694       0.178460      -0.150731       0.068564       0.082167             10.896117      13.036414       5.713475      -0.497110      12.255502       0.157074       7.396434           0.094181
          118              N       4.126483       6.707499      11.357034      -0.332316      41.314908 0.60761706E+03  0.15306088E+05                                 9.992433                            8.154331       0.037793       2.000087                    0.997980      30.798925      87.367399       0.592508       0.410372      -1.083870       0.043048      -0.030538       0.009226       0.053580       0.105080      -0.021008       0.056297       0.081605       0.132978      -0.152265       0.056074       0.096191             10.883931      12.548828      -5.438242       0.975221      12.405676      -1.048527       7.697288           0.099209
          119              N       3.786326       2.590708      14.157214      -0.353939      39.562014 0.59715602E+03  0.14951838E+05                                 9.648834                            8.019538       0.147141       2.032567                    0.998498      30.730494      86.426332       0.605700       0.403870      -1.090066       0.041108       0.025758      -0.029982       0.057029      -0.071603       0.096655       0.064189      -0.032152      -0.073266      -0.160003       0.070280       0.089722             10.449756      11.693900       4.861503      -1.295688      12.311072       0.109770       7.344297           0.090104
          120              N       2.741858       0.411867      12.048806      -0.224874      32.751989 0.55519616E+03  0.13674895E+05                                 8.632869                            7.735659      -0.189022       1.972145                    0.996218      28.240461      79.238312       0.615246       0.404184      -1.087896       0.045612      -0.020268      -0.147571       0.155783      -0.003503       0.030635      -0.020152      -0.059141      -0.253323      -0.095331       0.020041       0.075290              8.958540       5.895720      -0.620168      -0.989388      11.056703       0.376824       9.923198           0.041864

******************************************************
Auxiliary information for the entire system
The total spin magnetic moment of the unit cell is   32.008970
The total net atomic charge of the unit cell is   0.000002
Accuracy of reproducing the electrostatic potential in the unit cell:
  The inner radius (bohr) =    5.0000
  The outer radius (bohr) =   12.0000
  Valid grid points have density less than (e/(bohr^3)) =    0.0001
  The number of valid grid points were=        19179
  The rms potential error without charges in kcal/mol is=      5.75242
  The rms potential error with partial charges in kcal/mol is=      0.84919
  The RRMSE value at monopole order=      0.14762
  The rms potential error with partial charges and cloud penetration in kcal/mol is=      0.85351
  The RRMSE value at monopole order with cloud penetration is=      0.14837
  The rms potential error with partial charges and atomic dipoles in kcal/mol is=      0.63191
  The RRMSE value at dipole order=      0.10985
  The rms potential error with partial charges, atomic dipoles and cloud penetration in kcal/mol is=      0.64060
  The RRMSE value at dipole order with cloud penetration=      0.11136

******************************************************
The electron densities and ab initio electrostatic potential were computed in VASP using the PBE functional and
projector augmented wave method. See the main text of the journal article for a description of computational details.
The atomic charges, dipoles, and quadrupoles were computed with the DDEC6 method as described in
(a) T. A. Manz and N. Gabaldon Limas, RSC Adv. 6 (2016) 47771-47801 DOI: 10.1039/c6ra04656h
(b) N. Gabaldon Limas and T. A. Manz, RSC Adv. 8 (2018) 2678-2707 DOI: 10.1039/c7ra11829e.
For each atom in the material, the electron cloud parameters were fit to the spherically averaged atom-in-material
electron density using radial positions for which this density was between 10^-4 and 10^-2 electrons per cubic bohr.
The polarizabilities, dispersion coefficients, and quantum Drude oscillator (QDO) parameters were fit using the MCLF method.
The magnetic structure of the system was optimized in VASP from the default ferromagnetic initial guess using spin polarization.
The atomic spin moments (ASMs) were computed on this optimized magnetic structure using the DDEC6 partition as inputs
to the method of T. A. Manz and D. S. Sholl, J. Chem. Theory Comput. 7 (2011) 4146-4164 DOI: 10.1021/ct200539n.
The RMSE and RRMSE were computed using a uniform grid with Ewald summation.
