# Supplementary material for: A collection of forcefield precursors for metal–organic frameworks
Source: RSC Adv. 2019 Nov 13;9(63):36492–507. doi: 10.1039/c9ra07327b (PMC9075174; doi:10.1039/c9ra07327b)
Supplement: RA-009-C9RA07327B-s4371 [file RA-009-C9RA07327B-s4371.xyz]

  580
jmolscript: load "" {1 1 1} spacegroup "x,y,z" unitcell [{     18.177000     0.000000     0.000000 }, {      0.000000    23.867000     0.000000 }, {      0.000000     0.000000    22.425000 }]
Cu     7.810293    17.718383    14.693533     0.220000
Cu    16.895158    18.004071     6.966102     0.229433
Cu    16.854260    21.249745     8.403096     0.245470
Cu     7.758125    20.956658    13.292419     0.275832
Cu    12.546311    18.558263    11.073465     0.233757
Cu     3.134078    18.532248    10.955734     0.272933
Cu    14.347106    21.079334    11.208015     0.322992
Cu    10.366707     6.148617     3.481033     0.220004
Cu     1.281842     5.862929    18.178602     0.229432
Cu     1.322740     2.617255    19.615596     0.245461
Cu    10.418875     2.910342     2.079919     0.275831
Cu     5.630689     5.308737    22.285965     0.233759
Cu    15.042922     5.334752    22.168234     0.272934
Cu     3.829894     2.787666    -0.004485     0.322975
Cu     1.278207     5.784883    14.693533     0.220002
Cu    10.370342     6.070571     6.966102     0.229436
Cu    10.411240     9.316245     8.403096     0.245472
Cu     1.330375     9.023158    13.292419     0.275829
Cu    14.719189     6.624763    11.073465     0.233759
Cu     5.954422     6.598748    10.955734     0.272940
Cu    12.918394     9.145834    11.208015     0.322981
Cu    16.898793    18.082117     3.481033     0.220002
Cu     7.806658    17.796429    18.178602     0.229431
Cu     7.765760    14.550755    19.615596     0.245461
Cu    16.846625    14.843842     2.079919     0.275831
Cu     3.457811    17.242237    22.285965     0.233760
Cu    12.222578    17.268252    22.168234     0.272936
Cu     5.258606    14.721166    -0.004485     0.322978
H     17.524446    12.472894     6.649013     0.115033
H     17.666226    11.215103     8.638110     0.127700
H     17.429925    14.618538    10.786425     0.124964
H     17.209984    15.819048     8.833208     0.098404
H     16.862803     0.770904     1.394835     0.128607
H     16.811907    20.064987     1.706543     0.091358
H     16.893704    23.640264     3.484845     0.114184
H     17.004583    21.026827    22.077413     0.126061
H     10.806226    16.296388    14.993355     0.123186
H     11.493317    14.064823    15.092025     0.135410
H     16.648314    13.050476    12.555758     0.126783
H      0.730715    10.496707    10.528538     0.108576
H     10.831674    16.079198    10.950128     0.111726
H     11.558754    13.866727    11.068980     0.117794
H     16.584695    22.372926    20.052435     0.122179
H     14.016285    16.601885     6.799260     0.116352
H     14.338018    15.809501    10.737090     0.111296
H     13.932671    13.573163    10.295318     0.105011
H     11.311547    12.372653     8.862360     0.092897
H     17.628055     0.107402    18.446805     0.120827
H     14.779719    11.458547     7.238790     0.127063
H      2.268490    16.072038     9.949973     0.095915
H      4.924149    16.382309    15.327488     0.117307
H      1.754080    17.332215     6.198270     0.122180
H      4.324308    14.236666    15.690773     0.119165
H      2.172152    12.052835    12.838313     0.080186
H     13.407355     9.477586     7.288125     0.114996
H      5.118643    11.568335    15.376823     0.128713
H      2.588405    15.322614     5.408910     0.132511
H      4.409740    15.768927    11.364990     0.101988
H     13.363730    14.372707     6.404580     0.129984
H      4.800546    12.790325     8.059545     0.089276
H      3.071913    14.024249     9.194250     0.127188
H      3.953497    13.556456    11.773125     0.119722
H     17.444467    11.308185    14.073930     0.118522
H      3.290037    10.549214     5.204843     0.111721
H      3.966221     9.389278    15.031478     0.117510
H      0.272655     1.312685    22.086383     0.090768
H      2.130344    12.718724     5.216055     0.115347
H     14.074451    10.224623    11.858340     0.125638
H     14.128982    12.644737    12.468300     0.121852
H     10.460864    11.212717    13.369785     0.117041
H      0.652554    11.394106    17.861512     0.115032
H      0.510774    12.651897    19.850610     0.127701
H      0.747075     9.248463    21.998925     0.124962
H      0.967016     8.047952    20.045708     0.098401
H      1.314197    23.096096    12.607335     0.128608
H      1.365093     3.802013    12.919042     0.091358
H      1.283296     0.226737    14.697345     0.114183
H      1.172417     2.840173    10.864912     0.126062
H      7.370774     7.570612     3.780855     0.123185
H      6.683683     9.802177     3.879525     0.135408
H      1.528686    10.816524     1.343258     0.126780
H     17.446285    13.370293    21.741038     0.108575
H      7.345326     7.787802    22.162627     0.111721
H      6.618246    10.000273    22.281480     0.117789
H      1.592305     1.494074     8.839935     0.122180
H      4.160715     7.265115    18.011760     0.116357
H      3.838982     8.057499    21.949590     0.111302
H      4.244330    10.293837    21.507818     0.105017
H      6.865453    11.494347    20.074860     0.092898
H      0.548945    23.759599     7.234305     0.120827
H      3.397281    12.408453    18.451290     0.127064
H     15.908510     7.794962    21.162473     0.095915
H     13.252851     7.484691     4.114988     0.117309
H     16.422919     6.534785    17.410770     0.122179
H     13.852692     9.630335     4.478273     0.119167
H     16.004848    11.814165     1.625813     0.080185
H      4.769645    14.389414    18.500625     0.114998
H     13.058357    12.298665     4.164323     0.128715
H     15.588595     8.544386    16.621410     0.132509
H     13.767260     8.098073     0.152490     0.101988
H      4.813270     9.494293    17.617080     0.129991
H     13.376454    11.076675    19.272045     0.089276
H     15.105087     9.842751    20.406750     0.127188
H     14.223502    10.310544     0.560625     0.119723
H      0.732533    12.558815     2.861430     0.118522
H     14.886963    13.317786    16.417343     0.111721
H     14.210779    14.477722     3.818978     0.117511
H     17.904345    22.554315    10.873883     0.090769
H     16.046656    11.148276    16.428555     0.115347
H      4.102549    13.642377     0.645840     0.125638
H      4.048018    11.222263     1.255800     0.121851
H      7.716137    12.654283     2.157285     0.117043
H      9.741054     0.539394     6.649013     0.115032
H      9.599274    23.148603     8.638110     0.127704
H      9.835575     2.685038    10.786425     0.124964
H     10.055516     3.885548     8.833208     0.098403
H     10.402697    12.704404     1.394835     0.128608
H     10.453593     8.131487     1.706543     0.091358
H     10.371796    11.706764     3.484845     0.114183
H     10.260917     9.093327    22.077413     0.126061
H     16.459273     4.362888    14.993355     0.123186
H     15.772183     2.131323    15.092025     0.135411
H     10.617186     1.116976    12.555758     0.126781
H      8.357785    22.430207    10.528538     0.108577
H     16.433826     4.145698    10.950128     0.111723
H     15.706746     1.933227    11.068980     0.117792
H     10.680805    10.439426    20.052435     0.122180
H     13.249215     4.668385     6.799260     0.116354
H     12.927482     3.876001    10.737090     0.111297
H     13.332830     1.639663    10.295318     0.105013
H     15.953953     0.439153     8.862360     0.092897
H      9.637445    12.040902    18.446805     0.120826
H     12.485781    23.392047     7.238790     0.127063
H      6.820010     4.138538     9.949973     0.095914
H      4.164351     4.448809    15.327488     0.117307
H      7.334420     5.398715     6.198270     0.122179
H      4.764192     2.303166    15.690773     0.119165
H      6.916349     0.119335    12.838313     0.080186
H     13.858145    21.411086     7.288125     0.114998
H      3.969857    23.501835    15.376823     0.128714
H      6.500095     3.389114     5.408910     0.132510
H      4.678760     3.835427    11.364990     0.101988
H     13.901770     2.439207     6.404580     0.129987
H      4.287954     0.856825     8.059545     0.089275
H      6.016587     2.090749     9.194250     0.127188
H      5.135002     1.622956    11.773125     0.119722
H      9.821033    23.241685    14.073930     0.118521
H      5.798463    22.482714     5.204843     0.111719
H      5.122279    21.322778    15.031478     0.117509
H      8.815845    13.246185    22.086383     0.090768
H      6.958156     0.785224     5.216055     0.115346
H     13.191049    22.158123    11.858340     0.125638
H     13.136518     0.711237    12.468300     0.121851
H     16.804637    23.146217    13.369785     0.117039
H      8.435946    23.327606    17.861512     0.115031
H      8.577726     0.718397    19.850610     0.127702
H      8.341425    21.181963    21.998925     0.124962
H      8.121484    19.981452    20.045708     0.098401
H      7.774303    11.162596    12.607335     0.128609
H      7.723407    15.735513    12.919042     0.091358
H      7.805204    12.160237    14.697345     0.114183
H      7.916084    14.773673    10.864912     0.126063
H      1.717727    19.504112     3.780855     0.123186
H      2.404817    21.735677     3.879525     0.135409
H      7.559814    22.750024     1.343258     0.126779
H      9.819215     1.436793    21.741038     0.108575
H      1.743174    19.721302    22.162627     0.111720
H      2.470254    21.933773    22.281480     0.117789
H      7.496195    13.427574     8.839935     0.122179
H      4.927785    19.198615    18.011760     0.116356
H      5.249518    19.990999    21.949590     0.111302
H      4.844171    22.227337    21.507818     0.105016
H      2.223047    23.427847    20.074860     0.092898
H      8.539555    11.826099     7.234305     0.120825
H      5.691219     0.474953    18.451290     0.127064
H     11.356990    19.728462    21.162473     0.095914
H     14.012649    19.418191     4.114988     0.117308
H     10.842581    18.468285    17.410770     0.122179
H     13.412808    21.563835     4.478273     0.119166
H     11.260652    23.747665     1.625813     0.080185
H      4.318855     2.455914    18.500625     0.114997
H     14.207143     0.365165     4.164323     0.128715
H     11.676905    20.477886    16.621410     0.132512
H     13.498240    20.031573     0.152490     0.101988
H      4.275230    21.427793    17.617080     0.129990
H     13.889046    23.010175    19.272045     0.089276
H     12.160413    21.776251    20.406750     0.127188
H     13.041998    22.244044     0.560625     0.119722
H      8.355967     0.625315     2.861430     0.118521
H     12.378537     1.384286    16.417343     0.111720
H     13.054721     2.544222     3.818978     0.117511
H      9.361155    10.620815    10.873883     0.090769
H     11.218844    23.081776    16.428555     0.115347
H      4.985951     1.708877     0.645840     0.125637
H      5.040482    23.155763     1.255800     0.121851
H      1.372363     0.720783     2.157285     0.117042
C     16.891886    21.119908     4.164323     0.230908
C     17.264515    14.971769     6.261060     0.214189
C     17.366306    14.282013     7.534800     0.033050
C     17.500816    12.902500     7.474253    -0.119433
C     17.606242    12.143530     8.671748    -0.198887
C     17.622601    12.792712     9.878213     0.152522
C     17.453555    14.186545     9.961185    -0.193847
C     17.326316    14.897781     8.790600    -0.096629
C     16.899157    21.718970     2.852460     0.033304
C     16.930058    23.711865     1.464353    -0.200330
C     16.888251    20.991027     1.652723    -0.095517
C     17.048208    22.957667     0.327405     0.160553
C     16.906428    23.108029     2.722395    -0.130486
C     16.982771    21.554288     0.417105    -0.184199
C     10.758966    16.422883    12.943710     0.013208
C     10.958913    15.816661    14.210723    -0.119331
C     11.387891    14.489656    14.271270    -0.166596
C     10.309994    17.797622    12.809160     0.244553
C     17.199077    12.332079    12.338235    -0.143313
C      0.267202    10.904832    11.223712     0.062843
C     11.658728    13.802286    13.076018     0.142775
C     10.980726    15.685392    11.779853    -0.136303
C     11.424244    14.360774    11.844885    -0.179814
C     17.053661    23.146217    20.269958    -0.134156
C     14.577954    17.847743     9.028305     0.244594
C     13.956301    16.000437     7.503405    -0.125061
C     14.218049    16.427656     8.813025     0.009818
C     14.183513    15.525484     9.867000    -0.138579
C     13.914493    14.191318     9.600143    -0.177219
C     13.629115    13.768872     8.346585     0.158098
C     12.005909    11.888153     8.476650     0.071644
C     17.640778     0.171842    19.375200    -0.046476
C     13.916311    11.401266     7.579650    -0.124676
C      1.914038    16.857262     8.167185     0.028786
C      2.321203    15.904969     9.035032    -0.125361
C      4.736926    15.823821    14.607645    -0.110565
C      2.017647    16.663939     6.790290    -0.101168
C      4.082554    13.654311    13.798103     0.168610
C      4.377022    14.542163    14.813955    -0.171821
C      2.770175    11.644709    13.423605     0.087456
C      2.904685    14.496816     7.227578     0.180702
C     13.154695    10.310544     7.613288    -0.065060
C      1.348733    18.150854     8.660535     0.245210
C      4.395199    11.406039    14.816197    -0.135640
C      2.513879    15.472976     6.323850    -0.165539
C      4.449730    15.449109    12.237323    -0.131420
C     13.603667    14.659111     7.256730    -0.182943
C      5.194987    17.687834    12.970620     0.259613
C      4.825994    16.320255    13.262145     0.013113
C      4.293407    12.513468     7.330733     0.048811
C      2.813800    14.687752     8.595503    -0.186929
C      4.133450    14.131651    12.481755    -0.189968
C     17.631690    11.358305    13.165718    -0.052072
C      3.473625    11.265224     5.767710    -0.039095
C      3.744462    10.195982    14.625585    -0.060772
C     18.078844     0.847279    21.371025     0.043363
C      2.824706    12.465734     5.783408    -0.158586
C     11.342448    11.267611    13.078260     0.087695
C     13.372819    10.711510    12.228353    -0.125280
C     13.403720    12.071929    12.571455    -0.085486
C      1.285114     2.747092    15.376823     0.230910
C      0.912485     8.895231    17.473560     0.214188
C      0.810694     9.584987    18.747300     0.033043
C      0.676184    10.964500    18.686753    -0.119441
C      0.570758    11.723470    19.884248    -0.198888
C      0.554399    11.074288    21.090713     0.152519
C      0.723445     9.680455    21.173685    -0.193856
C      0.850684     8.969219    20.003100    -0.096636
C      1.277843     2.148030    14.064960     0.033300
C      1.246942     0.155136    12.676853    -0.200327
C      1.288749     2.875974    12.865223    -0.095517
C      1.128792     0.909333    11.539905     0.160552
C      1.270572     0.758971    13.934895    -0.130485
C      1.194229     2.312712    11.629605    -0.184199
C      7.418034     7.444117     1.731210     0.013202
C      7.218087     8.050339     2.998223    -0.119331
C      6.789110     9.377344     3.058770    -0.166603
C      7.867006     6.069378     1.596660     0.244556
C      0.977923    11.534921     1.125735    -0.143317
C     17.909798    12.962168     0.011213     0.062840
C      6.518272    10.064714     1.863518     0.142768
C      7.196274     8.181608     0.567353    -0.136314
C      6.752755     9.506226     0.632385    -0.179821
C      1.123339     0.720783     9.057458    -0.134157
C      3.599046     6.019257    20.240805     0.244608
C      4.220699     7.866563    18.715905    -0.125052
C      3.958951     7.439344    20.025525     0.009831
C      3.993487     8.341517    21.079500    -0.138554
C      4.262507     9.675682    20.812643    -0.177211
C      4.547885    10.098128    19.559085     0.158118
C      6.171092    11.978847    19.689150     0.071645
C      0.536222    23.695158     8.162700    -0.046475
C      4.260689    12.465734    18.792150    -0.124673
C     16.262962     7.009738    19.379685     0.028783
C     15.855797     7.962031    20.247533    -0.125361
C     13.440074     8.043179     3.395145    -0.110563
C     16.159353     7.203061    18.002790    -0.101168
C     14.094446    10.212689     2.585603     0.168612
C     13.799978     9.324837     3.601455    -0.171819
C     15.406825    12.222291     2.211105     0.087455
C     15.272315     9.370184    18.440078     0.180702
C      5.022305    13.556456    18.825788    -0.065056
C     16.828267     5.716146    19.873035     0.245212
C     13.781801    12.460961     3.603698    -0.135638
C     15.663121     8.394024    17.536350    -0.165540
C     13.727270     8.417891     1.024823    -0.131421
C      4.573333     9.207889    18.469230    -0.182920
C     12.982013     6.179166     1.758120     0.259614
C     13.351007     7.546745     2.049645     0.013113
C     13.883593    11.353532    18.543232     0.048811
C     15.363200     9.179248    19.808003    -0.186928
C     14.043550     9.735349     1.269255    -0.189968
C      0.545310    12.508695     1.953218    -0.052073
C     14.703375    12.601776    16.980210    -0.039095
C     14.432538    13.671018     3.413085    -0.060769
C      0.098156    23.019722    10.158525     0.043363
C     15.352294    11.401266    16.995908    -0.158585
C      6.834552    12.599389     1.865760     0.087711
C      4.804181    13.155490     1.015853    -0.125284
C      4.773280    11.795071     1.358955    -0.085486
C     10.373614     9.186408     4.164323     0.230907
C     10.000985     3.038269     6.261060     0.214188
C      9.899194     2.348513     7.534800     0.033048
C      9.764684     0.969000     7.474253    -0.119433
C      9.659258     0.210030     8.671748    -0.198888
C      9.642899     0.859212     9.878213     0.152522
C      9.811945     2.253045     9.961185    -0.193849
C      9.939184     2.964281     8.790600    -0.096630
C     10.366343     9.785470     2.852460     0.033303
C     10.335442    11.778365     1.464353    -0.200330
C     10.377249     9.057527     1.652723    -0.095517
C     10.217292    11.024167     0.327405     0.160553
C     10.359072    11.174529     2.722395    -0.130485
C     10.282729     9.620788     0.417105    -0.184200
C     16.506534     4.489383    12.943710     0.013206
C     16.306587     3.883161    14.210723    -0.119333
C     15.877610     2.556156    14.271270    -0.166597
C     16.955506     5.864122    12.809160     0.244555
C     10.066423     0.398579    12.338235    -0.143313
C      8.821298    22.838332    11.223712     0.062843
C     15.606772     1.868786    13.076018     0.142772
C     16.284774     3.751892    11.779853    -0.136304
C     15.841256     2.427274    11.844885    -0.179815
C     10.211839    11.212717    20.269958    -0.134156
C     12.687546     5.914243     9.028305     0.244594
C     13.309199     4.066937     7.503405    -0.125061
C     13.047451     4.494156     8.813025     0.009822
C     13.081987     3.591984     9.867000    -0.138572
C     13.351007     2.257818     9.600143    -0.177218
C     13.636385     1.835372     8.346585     0.158103
C     15.259592    23.821653     8.476650     0.071644
C      9.624722    12.105342    19.375200    -0.046475
C     13.349189    23.334766     7.579650    -0.124676
C      7.174462     4.923762     8.167185     0.028785
C      6.767297     3.971469     9.035032    -0.125361
C      4.351574     3.890321    14.607645    -0.110565
C      7.070853     4.730439     6.790290    -0.101167
C      5.005946     1.720811    13.798103     0.168609
C      4.711478     2.608663    14.813955    -0.171821
C      6.318325    23.578209    13.423605     0.087456
C      6.183815     2.563316     7.227578     0.180702
C     14.110805    22.244044     7.613288    -0.065057
C      7.739767     6.217354     8.660535     0.245211
C      4.693301    23.339539    14.816197    -0.135640
C      6.574621     3.539476     6.323850    -0.165538
C      4.638770     3.515609    12.237323    -0.131420
C     13.661833     2.725611     7.256730    -0.182938
C      3.893513     5.754334    12.970620     0.259614
C      4.262507     4.386755    13.262145     0.013112
C      4.795093     0.579968     7.330733     0.048810
C      6.274700     2.754252     8.595503    -0.186929
C      4.955050     2.198151    12.481755    -0.189968
C      9.633810    23.291805    13.165718    -0.052073
C      5.614875    23.198724     5.767710    -0.039095
C      5.344038    22.129482    14.625585    -0.060772
C      9.186656    12.780779    21.371025     0.043362
C      6.263794     0.532234     5.783408    -0.158586
C     15.923052    23.201111    13.078260     0.087701
C     13.892681    22.645010    12.228353    -0.125282
C     13.861780     0.138429    12.571455    -0.085485
C      7.803386    14.680592    15.376823     0.230909
C      8.176015    20.828731    17.473560     0.214188
C      8.277806    21.518487    18.747300     0.033044
C      8.412316    22.898000    18.686753    -0.119439
C      8.517742    23.656970    19.884248    -0.198889
C      8.534101    23.007788    21.090713     0.152521
C      8.365055    21.613955    21.173685    -0.193855
C      8.237816    20.902719    20.003100    -0.096636
C      7.810657    14.081530    14.064960     0.033301
C      7.841558    12.088636    12.676853    -0.200329
C      7.799751    14.809474    12.865223    -0.095517
C      7.959708    12.842833    11.539905     0.160554
C      7.817928    12.692471    13.934895    -0.130485
C      7.894271    14.246212    11.629605    -0.184199
C      1.670466    19.377617     1.731210     0.013201
C      1.870413    19.983839     2.998223    -0.119331
C      2.299390    21.310844     3.058770    -0.166602
C      1.221494    18.002878     1.596660     0.244557
C      8.110577    23.468421     1.125735    -0.143316
C      9.355702     1.028668     0.011213     0.062841
C      2.570228    21.998214     1.863518     0.142767
C      1.892226    20.115108     0.567353    -0.136313
C      2.335745    21.439726     0.632385    -0.179820
C      7.965161    12.654283     9.057458    -0.134157
C      5.489454    17.952757    20.240805     0.244609
C      4.867801    19.800063    18.715905    -0.125053
C      5.129549    19.372844    20.025525     0.009831
C      5.095013    20.275017    21.079500    -0.138556
C      4.825994    21.609182    20.812643    -0.177211
C      4.540615    22.031628    19.559085     0.158116
C      2.917409     0.045347    19.689150     0.071646
C      8.552278    11.761658     8.162700    -0.046474
C      4.827811     0.532234    18.792150    -0.124673
C     11.002538    18.943238    19.379685     0.028784
C     11.409703    19.895531    20.247533    -0.125361
C     13.825426    19.976679     3.395145    -0.110563
C     11.106147    19.136561    18.002790    -0.101167
C     13.171054    22.146189     2.585603     0.168611
C     13.465522    21.258337     3.601455    -0.171818
C     11.858675     0.288791     2.211105     0.087455
C     11.993185    21.303684    18.440078     0.180702
C      4.066195     1.622956    18.825788    -0.065058
C     10.437233    17.649647    19.873035     0.245211
C     13.483699     0.527461     3.603698    -0.135639
C     11.602379    20.327524    17.536350    -0.165539
C     13.538230    20.351391     1.024823    -0.131420
C      4.515167    21.141389    18.469230    -0.182921
C     14.283487    18.112666     1.758120     0.259615
C     13.914493    19.480245     2.049645     0.013114
C     13.381907    23.287032    18.543232     0.048811
C     11.902300    21.112748    19.808003    -0.186928
C     13.221950    21.668849     1.269255    -0.189967
C      8.543190     0.575195     1.953218    -0.052073
C     12.562125     0.668276    16.980210    -0.039094
C     12.832962     1.737518     3.413085    -0.060770
C      8.990344    11.086222    10.158525     0.043362
C     11.913206    23.334766    16.995908    -0.158585
C      2.253948     0.665889     1.865760     0.087710
C      4.284319     1.221990     1.015853    -0.125283
C      4.315220    23.728571     1.358955    -0.085486
N      4.587875    18.530339    12.129683    -0.239812
N      1.770440    18.833450     9.696570    -0.218399
N      0.997917    19.926558     9.770573    -0.091252
N      0.149051    19.900305     8.804055     0.003412
N      0.309009    18.752302     8.079728    -0.239004
N     16.904610    19.797677     4.419968    -0.242602
N     16.884615    19.692662     5.769953    -0.045984
N     16.891886    20.902719     6.272273    -0.015842
N      6.236529    18.274962    13.517790    -0.232422
N      6.263794    19.556620    13.013228    -0.011507
N      5.287689    19.697435    12.143138    -0.097709
N     17.397207    14.327360     5.090475    -0.288874
N     17.050026    16.418109     4.680097    -0.059327
N     17.050026    16.308321     6.027840    -0.237356
N     10.884388    18.656834    11.943555    -0.218985
N      9.250275    18.332243    13.347360    -0.206543
N      9.155755    19.585260    12.820373    -0.021841
N     10.175485    19.780970    11.972708    -0.101579
N     17.226343    15.227146     4.153110    -0.011490
N     17.740752    12.040902    11.107103     0.022713
N     16.915516    21.831145     5.285573    -0.292000
N      0.216306    10.444199    12.459330    -0.229758
N     14.101717    18.611487    10.035188    -0.242828
N      0.061802     1.155163    20.104012    -0.209601
N     17.288145    23.606850    21.487635     0.037399
N     14.723370    19.790516     9.941003    -0.062543
N     15.524976    19.733236     8.900482     0.002742
N     13.200137    12.422774     8.133548     0.020161
N     15.481351    18.530339     8.353312    -0.187586
N      3.371833    13.231865     6.774592     0.042691
N      4.431553    11.303411     6.718530    -0.355058
N      2.702920    10.391692    13.728585    -0.230435
N      3.759004    12.305825    14.011140     0.031760
N     11.935018    10.594561     8.200823    -0.253292
N     12.147689    12.415613    13.096200     0.010213
N     12.098611    10.215076    12.542303    -0.307734
N     13.589125     5.336661     0.917183    -0.239813
N     16.406560     5.033550    20.909070    -0.218399
N     17.179083     3.940442    20.983073    -0.091252
N     18.027949     3.966695    20.016555     0.003408
N     17.867991     5.114698    19.292227    -0.239006
N      1.272390     4.069324    15.632468    -0.242604
N      1.292385     4.174338    16.982453    -0.045987
N      1.285114     2.964281    17.484773    -0.015842
N     11.940471     5.592038     2.305290    -0.232420
N     11.913206     4.310380     1.800728    -0.011507
N     12.889311     4.169565     0.930638    -0.097710
N      0.779793     9.539640    16.302975    -0.288874
N      1.126974     7.448891    15.892598    -0.059328
N      1.126974     7.558679    17.240340    -0.237364
N      7.292612     5.210166     0.731055    -0.218988
N      8.926725     5.534757     2.134860    -0.206541
N      9.021245     4.281740     1.607873    -0.021840
N      8.001515     4.086030     0.760208    -0.101582
N      0.950657     8.639854    15.365610    -0.011489
N      0.436248    11.826099    22.319602     0.022713
N      1.261484     2.035855    16.498073    -0.292000
N     17.960694    13.422801     1.246830    -0.229758
N      4.075283     5.255513    21.247688    -0.242809
N     18.115198    22.711837     8.891513    -0.209600
N      0.888855     0.260150    10.275135     0.037398
N      3.453630     4.076484    21.153503    -0.062520
N      2.652024     4.133764    20.112983     0.002759
N      4.976863    11.444227    19.346048     0.020154
N      2.695649     5.336661    19.565813    -0.187582
N     14.805167    10.635135    17.987092     0.042691
N     13.745447    12.563589    17.931030    -0.355059
N     15.474080    13.475308     2.516085    -0.230436
N     14.417996    11.561175     2.798640     0.031759
N      6.241982    13.272439    19.413323    -0.253287
N      6.029311    11.451387     1.883700     0.010219
N      6.078389    13.651924     1.329802    -0.307732
N      4.500625     6.596839    12.129683    -0.239814
N      7.318060     6.899950     9.696570    -0.218401
N      8.090583     7.993058     9.770573    -0.091252
N      8.939449     7.966805     8.804055     0.003411
N      8.779491     6.818802     8.079728    -0.239005
N     10.360890     7.864177     4.419968    -0.242601
N     10.380885     7.759162     5.769953    -0.045985
N     10.373614     8.969219     6.272273    -0.015842
N      2.851971     6.341462    13.517790    -0.232423
N      2.824706     7.623120    13.013228    -0.011507
N      3.800811     7.763935    12.143138    -0.097709
N      9.868293     2.393860     5.090475    -0.288874
N     10.215474     4.484609     4.680097    -0.059326
N     10.215474     4.374821     6.027840    -0.237358
N     16.381112     6.723334    11.943555    -0.218986
N     18.015225     6.398743    13.347360    -0.206543
N     18.109745     7.651760    12.820373    -0.021839
N     17.090015     7.847470    11.972708    -0.101580
N     10.039157     3.293646     4.153110    -0.011491
N      9.524748     0.107402    11.107103     0.022713
N     10.349984     9.897645     5.285573    -0.291999
N      8.872194    22.377699    12.459330    -0.229758
N     13.163783     6.677987    10.035188    -0.242820
N      9.026698    13.088663    20.104012    -0.209601
N      9.977355    11.673350    21.487635     0.037399
N     12.542130     7.857016     9.941003    -0.062535
N     11.740524     7.799736     8.900482     0.002747
N     14.065363     0.489273     8.133548     0.020159
N     11.784149     6.596839     8.353312    -0.187586
N      5.716666     1.298365     6.774592     0.042691
N      4.656947    23.236911     6.718530    -0.355060
N      6.385580    22.325192    13.728585    -0.230435
N      5.329496     0.372325    14.011140     0.031760
N     15.330482    22.528061     8.200823    -0.253290
N     15.117811     0.482113    13.096200     0.010217
N     15.166889    22.148576    12.542303    -0.307735
N     13.676375    17.270161     0.917183    -0.239814
N     10.858940    16.967050    20.909070    -0.218399
N     10.086417    15.873942    20.983073    -0.091252
N      9.237551    15.900195    20.016555     0.003408
N      9.397509    17.048198    19.292227    -0.239007
N      7.816110    16.002824    15.632468    -0.242602
N      7.796115    16.107838    16.982453    -0.045986
N      7.803386    14.897781    17.484773    -0.015843
N     15.325029    17.525538     2.305290    -0.232422
N     15.352294    16.243880     1.800728    -0.011506
N     14.376189    16.103065     0.930638    -0.097710
N      8.308707    21.473140    16.302975    -0.288873
N      7.961526    19.382391    15.892598    -0.059327
N      7.961526    19.492179    17.240340    -0.237362
N      1.795888    17.143666     0.731055    -0.218989
N      0.161775    17.468257     2.134860    -0.206543
N      0.067255    16.215240     1.607873    -0.021839
N      1.086985    16.019530     0.760208    -0.101583
N      8.137843    20.573354    15.365610    -0.011490
N      8.652252    23.759599    22.319602     0.022713
N      7.827016    13.969355    16.498073    -0.292000
N      9.304806     1.489301     1.246830    -0.229759
N      5.013217    17.189013    21.247688    -0.242814
N      9.150302    10.778337     8.891513    -0.209600
N      8.199645    12.193650    10.275135     0.037397
N      5.634870    16.009984    21.153503    -0.062525
N      6.436476    16.067264    20.112983     0.002756
N      4.111637    23.377727    19.346048     0.020155
N      6.392851    17.270161    19.565813    -0.187581
N     12.460334    22.568635    17.987092     0.042691
N     13.520053     0.630089    17.931030    -0.355059
N     11.791420     1.541808     2.516085    -0.230435
N     12.847504    23.494675     2.798640     0.031759
N      2.846518     1.338939    19.413323    -0.253288
N      3.059189    23.384887     1.883700     0.010218
N      3.010111     1.718424     1.329802    -0.307731

The following XYZ coordinates are in angstroms. Other properties are in atomic units.
The sperically averaged electron density of each atom fit to a function of the form exp(a - br)
eigen_1, eigen_2 and eigen_3 are the three eigenvalues of traceless quadrupole moment tensor
  atom number  atomic symbol              X              Y              Z     net charge C6 coefficient C8 coefficient C10 coefficient fluctuating dipole atomic polarizability isotropic forcefield polarizability              a              b squared Pearson coefficient          <r^3>          <r^4>         wp_QDO          m_QDO          q_QDO       dipole_x       dipole_y       dipole_z         dipole            Qxy            Qxz            Qyz     Q(x^2-y^2)  Q(3z^2 - R^2)        eigen_1        eigen_2        eigen_3 static polarizability      alpha(xx)      alpha(xy)      alpha(xz)      alpha(yy)      alpha(yz)      alpha(zz) atomic spin moment
            1             Cu       7.810293      17.718383      14.693533       0.220000     111.796762 0.21293279E+04  0.70077873E+05                                19.955544                           16.061381       0.763963       2.015843                    0.996133      56.202538     156.722843       0.409650       0.454312      -1.106578      -0.003935       0.026302      -0.011882       0.029128       0.000879       0.000775      -0.043680      -0.057915       0.067208      -0.040242      -0.023580       0.063822             24.434156      19.134002       1.237973       0.411117      29.737373      -0.816370      24.431094           0.000198
            2             Cu      16.895158      18.004071       6.966102       0.229433     111.250969 0.21192883E+04  0.69689659E+05                                19.952297                           16.071999       0.752554       2.012139                    0.996471      56.102057     156.557931       0.407518       0.457068      -1.104517       0.014160       0.027643      -0.000325       0.031061      -0.009017      -0.008761       0.048404      -0.031228       0.096220      -0.036625      -0.031791       0.068416             24.443862      18.249060      -1.421548      -1.984348      29.569565       2.930157      25.512962          -0.000429
            3             Cu      16.854260      21.249745       8.403096       0.245470     123.242037 0.19370107E+04  0.62073448E+05                                20.956350                           15.111435       1.112547       2.145000                    0.993182      53.960931     147.051659       0.432336       0.442090      -1.117454       0.006640       0.011671      -0.044865       0.046831       0.012847       0.002928       0.001120      -0.018539       0.021118      -0.019528       0.006307       0.013221             28.651573      30.163900      -4.990610       2.968686      36.843419       2.349768      18.947400          -0.007735
            4             Cu       7.758125      20.956658      13.292419       0.275832     121.952845 0.17910760E+04  0.56350779E+05                                20.890955                           14.563207       1.049093       2.137011                    0.992491      53.108079     143.960861       0.438419       0.444049      -1.114893       0.003191       0.011509       0.025362       0.028034       0.024452      -0.000809       0.008399      -0.008908      -0.003399      -0.025791      -0.000927       0.026717             29.433500      29.785905      -4.039452      -5.558401      38.990205      -2.607896      19.524388          -0.005175
            5             Cu      12.546311      18.558263      11.073465       0.233757     167.266507 0.23064598E+04  0.78348647E+05                                26.731493                           17.545340       0.112641       1.803685                    0.999563      59.382894     174.774039       0.360256       0.500506      -1.067571      -0.021988      -0.033634      -0.023624       0.046613      -0.015216      -0.007237      -0.016758      -0.059873      -0.022806      -0.034733      -0.007117       0.041850             37.596515      58.596478       6.745273     -30.602038      20.454211      -3.121627      33.738856           0.004991
            6             Cu       3.134078      18.532248      10.955734       0.272933     175.923607 0.21432989E+04  0.71500312E+05                                27.653593                           16.984064       0.090278       1.816142                    0.998879      57.496339     167.830060       0.363789       0.504698      -1.065089       0.014959       0.084501      -0.008201       0.086206       0.003318       0.025924       0.019473      -0.110129      -0.140195      -0.067503      -0.014361       0.081863             41.715725      58.878478      -4.041101      39.005733      18.155251      -2.969643      48.113446           0.000216
            7             Cu      14.347106      21.079334      11.208015       0.322992     148.025650 0.19779716E+04  0.64762662E+05                                24.447585                           16.056440       0.263579       1.859055                    0.999867      57.048547     165.713455       0.382729       0.488776      -1.072189       0.014689       0.049069       0.080939       0.095785      -0.021581      -0.104256      -0.011082      -0.119811       0.022462      -0.141157       0.058555       0.082602             33.436120      15.489830       2.438522      -0.560634      54.084959      25.655785      30.733570           0.005593
            8             Cu      10.366707       6.148617       3.481033       0.220004     111.794608 0.21292809E+04  0.70075956E+05                                19.955360                           16.061258       0.763922       2.015836                    0.996133      56.201821     156.720558       0.409650       0.454315      -1.106576       0.003934      -0.026296      -0.011880       0.029122       0.000877      -0.000773       0.043674      -0.057903       0.067210      -0.040235      -0.023577       0.063812             24.433903      19.133845       1.237963      -0.411101      29.736996       0.816367      24.430868           0.000186
            9             Cu       1.281842       5.862929      18.178602       0.229432     111.251356 0.21192971E+04  0.69690023E+05                                19.952336                           16.072027       0.752557       2.012139                    0.996471      56.102185     156.558389       0.407518       0.457068      -1.104517      -0.014168      -0.027646      -0.000329       0.031067      -0.009022       0.008768      -0.048406      -0.031225       0.096224      -0.036628      -0.031792       0.068420             24.443911      18.249084      -1.421545       1.984309      29.569650      -2.930125      25.513001          -0.000429
           10             Cu       1.322740       2.617255      19.615596       0.245461     123.242873 0.19370270E+04  0.62074117E+05                                20.956461                           15.111515       1.112543       2.144996                    0.993182      53.961139     147.052535       0.432334       0.442091      -1.117453      -0.006644      -0.011675      -0.044868       0.046836       0.012848      -0.002925      -0.001118      -0.018537       0.021120      -0.019528       0.006310       0.013218             28.651719      30.164106      -4.990756      -2.968714      36.843534      -2.349785      18.947516          -0.007359
           11             Cu      10.418875       2.910342       2.079919       0.275831     121.953028 0.17910791E+04  0.56350907E+05                                20.890987                           14.563228       1.049093       2.137010                    0.992491      53.108086     143.960983       0.438418       0.444050      -1.114892      -0.003191      -0.011509       0.025362       0.028034       0.024452       0.000810      -0.008398      -0.008907      -0.003403      -0.025790      -0.000927       0.026717             29.433539      29.786000      -4.039425       5.558446      38.990166       2.607893      19.524452          -0.004766
           12             Cu       5.630689       5.308737      22.285965       0.233759     167.268817 0.23065005E+04  0.78350404E+05                                26.731761                           17.545524       0.112630       1.803680                    0.999563      59.383220     174.775642       0.360253       0.500507      -1.067570       0.021987       0.033628      -0.023616       0.046605      -0.015219       0.007235       0.016765      -0.059844      -0.022789      -0.034727      -0.007114       0.041841             37.596882      58.597064       6.745340      30.602304      20.454450       3.121644      33.739132           0.004560
           13             Cu      15.042922       5.334752      22.168234       0.272934     175.926426 0.21433313E+04  0.71501702E+05                                27.653935                           16.984238       0.090276       1.816142                    0.998879      57.496510     167.831234       0.363785       0.504701      -1.065087      -0.014959      -0.084501      -0.008201       0.086206       0.003318      -0.025931      -0.019473      -0.110136      -0.140199      -0.067511      -0.014357       0.081868             41.716287      58.879290      -4.041125     -39.006302      18.155462       2.969660      48.114110           0.000130
           14             Cu       3.829894       2.787666      -0.004485       0.322975     148.028397 0.19780331E+04  0.64765210E+05                                24.447872                           16.056704       0.263569       1.859045                    0.999867      57.049350     165.716729       0.382725       0.488777      -1.072188      -0.014696      -0.049072       0.080944       0.095791      -0.021576       0.104272       0.011078      -0.119822       0.022473      -0.141174       0.058557       0.082617             33.436356      15.490047       2.438586       0.560667      54.085258     -25.655823      30.733762           0.005170
           15             Cu       1.278207       5.784883      14.693533       0.220002     111.796695 0.21293257E+04  0.70077780E+05                                19.955530                           16.061368       0.763968       2.015844                    0.996133      56.202522     156.722741       0.409651       0.454312      -1.106578       0.003934       0.026302      -0.011883       0.029128      -0.000879      -0.000775      -0.043680      -0.057916       0.067208      -0.040242      -0.023580       0.063822             24.434145      19.134021      -1.237978      -0.411117      29.737311      -0.816376      24.431104           0.000192
           16             Cu      10.370342       6.070571       6.966102       0.229436     111.249769 0.21192615E+04  0.69688568E+05                                19.952189                           16.071925       0.752531       2.012135                    0.996471      56.101656     156.556637       0.407518       0.457070      -1.104515      -0.014160       0.027640      -0.000325       0.031058       0.009018       0.008761       0.048401      -0.031221       0.096222      -0.036625      -0.031787       0.068412             24.443718      18.249001       1.421538       1.984335      29.569337       2.930120      25.512815          -0.000436
           17             Cu      10.411240       9.316245       8.403096       0.245472     123.241652 0.19370039E+04  0.62073186E+05                                20.956335                           15.111430       1.112532       2.144996                    0.993182      53.960783     147.051305       0.432335       0.442091      -1.117453      -0.006640       0.011673      -0.044862       0.046829      -0.012847      -0.002926       0.001120      -0.018538       0.021138      -0.019531       0.006313       0.013218             28.651546      30.163946       4.990660      -2.968700      36.843305       2.349714      18.947388          -0.007784
           18             Cu       1.330375       9.023158      13.292419       0.275829     121.953209 0.17910813E+04  0.56350994E+05                                20.891006                           14.563236       1.049091       2.137009                    0.992491      53.108125     143.961117       0.438418       0.444050      -1.114892      -0.003191       0.011509       0.025363       0.028034      -0.024452       0.000810       0.008399      -0.008909      -0.003408      -0.025790      -0.000928       0.026718             29.433582      29.786043       4.039483       5.558437      38.990255      -2.607882      19.524448          -0.005093
           19             Cu      14.719189       6.624763      11.073465       0.233759     167.271798 0.23065357E+04  0.78351940E+05                                26.732111                           17.545695       0.112635       1.803682                    0.999563      59.383461     174.777029       0.360250       0.500509      -1.067568       0.021986      -0.033632      -0.023619       0.046608       0.015215       0.007246      -0.016757      -0.059878      -0.022830      -0.034739      -0.007115       0.041854             37.597443      58.597965      -6.745492      30.602817      20.454722      -3.121720      33.739640           0.004890
           20             Cu       5.954422       6.598748      10.955734       0.272940     175.925846 0.21433223E+04  0.71501288E+05                                27.653788                           16.984139       0.090288       1.816143                    0.998879      57.496690     167.831311       0.363788       0.504697      -1.065089      -0.014960       0.084501      -0.008202       0.086206      -0.003317      -0.025932       0.019472      -0.110124      -0.140194      -0.067510      -0.014351       0.081861             41.716095      58.879070       4.041143     -39.006128      18.155364      -2.969675      48.113852           0.000182
           21             Cu      12.918394       9.145834      11.208015       0.322981     148.028908 0.19780219E+04  0.64764744E+05                                24.447915                           16.056644       0.263591       1.859053                    0.999867      57.049248     165.716257       0.382727       0.488776      -1.072188      -0.014694       0.049069       0.080943       0.095788       0.021574       0.104266      -0.011078      -0.119818       0.022467      -0.141167       0.058556       0.082611             33.436564      15.490053      -2.438686       0.560580      54.085732      25.656087      30.733909           0.005541
           22             Cu      16.898793      18.082117       3.481033       0.220002     111.796360 0.21293190E+04  0.70077504E+05                                19.955498                           16.061349       0.763965       2.015844                    0.996133      56.202432     156.722426       0.409651       0.454312      -1.106578      -0.003935      -0.026301      -0.011881       0.029127      -0.000878       0.000773       0.043680      -0.057912       0.067210      -0.040240      -0.023581       0.063821             24.434092      19.133953      -1.237968       0.411090      29.737265       0.816385      24.431058           0.000190
           23             Cu       7.806658      17.796429      18.178602       0.229431     111.251527 0.21193008E+04  0.69690172E+05                                19.952347                           16.072034       0.752566       2.012141                    0.996471      56.102255     156.558580       0.407518       0.457068      -1.104517       0.014168      -0.027646      -0.000329       0.031067       0.009022      -0.008767      -0.048406      -0.031227       0.096225      -0.036628      -0.031793       0.068420             24.443928      18.249081       1.421546      -1.984317      29.569702      -2.930136      25.513003          -0.000427
           24             Cu       7.765760      14.550755      19.615596       0.245461     123.243208 0.19370334E+04  0.62074353E+05                                20.956455                           15.111508       1.112561       2.145001                    0.993182      53.961296     147.052824       0.432336       0.442089      -1.117455       0.006645      -0.011673      -0.044871       0.046838      -0.012848       0.002926      -0.001117      -0.018537       0.021106      -0.019526       0.006306       0.013220             28.651712      30.164084       4.990711       2.968704      36.843543      -2.349797      18.947510          -0.007336
           25             Cu      16.846625      14.843842       2.079919       0.275831     121.953084 0.17910795E+04  0.56350923E+05                                20.890997                           14.563232       1.049092       2.137010                    0.992491      53.108088     143.961014       0.438418       0.444050      -1.114892       0.003191      -0.011509       0.025363       0.028034      -0.024452      -0.000810      -0.008398      -0.008908      -0.003404      -0.025790      -0.000927       0.026717             29.433565      29.785995       4.039476      -5.558444      38.990242       2.607907      19.524458          -0.004778
           26             Cu       3.457811      17.242237      22.285965       0.233760     167.270124 0.23065165E+04  0.78351077E+05                                26.731865                           17.545563       0.112644       1.803683                    0.999563      59.383487     174.776520       0.360254       0.500506      -1.067571      -0.021988       0.033629      -0.023619       0.046607       0.015217      -0.007243       0.016763      -0.059838      -0.022799      -0.034728      -0.007109       0.041837             37.597060      58.597360      -6.745383     -30.602486      20.454513       3.121673      33.739305           0.004607
           27             Cu      12.222578      17.268252      22.168234       0.272936     175.922938 0.21432885E+04  0.71499884E+05                                27.653554                           16.984038       0.090276       1.816143                    0.998879      57.496149     167.829468       0.363788       0.504699      -1.065088       0.014958      -0.084499      -0.008200       0.086203      -0.003318       0.025923      -0.019473      -0.110132      -0.140191      -0.067502      -0.014363       0.081864             41.715678      58.878440       4.041046      39.005692      18.155218       2.969595      48.113377           0.000164
           28             Cu       5.258606      14.721166      -0.004485       0.322978     148.027626 0.19780201E+04  0.64764677E+05                                24.447807                           16.056658       0.263561       1.859045                    0.999867      57.049141     165.715978       0.382726       0.488777      -1.072187       0.014694      -0.049070       0.080943       0.095789       0.021580      -0.104267       0.011078      -0.119819       0.022471      -0.141169       0.058556       0.082614             33.436274      15.490003      -2.438571      -0.560670      54.085137     -25.655765      30.733682           0.005204
           29              H      17.524446      12.472894       6.649013       0.115033       1.269807 0.98318513E+01  0.10095386E+03                                 1.887038                            1.797449      -1.253794       2.280616                    0.995759       3.607373      10.106331       0.484071       1.232279      -0.720431       0.001238      -0.021706      -0.033351       0.039812      -0.000321       0.001468       0.012521      -0.033348      -0.008065      -0.015637      -0.008278       0.023915              1.916132       1.589188       0.016629      -0.018338       1.716338       0.205938       2.442871           0.000089
           30              H      17.666226      11.215103       8.638110       0.127700       1.141523 0.85906248E+01  0.84784277E+02                                 1.737729                            1.666886      -0.867479       2.474447                    0.999128       3.243002       8.738560       0.511678       1.212882      -0.727544       0.001833      -0.038286      -0.007166       0.038994      -0.002178       0.001022       0.006207      -0.030127       0.019387      -0.018542       0.002585       0.015957              1.743626       1.431624      -0.045217       0.065054       2.207534      -0.146034       1.591718           0.000038
           31              H      17.429925      14.618538      10.786425       0.124964       1.113280 0.85668032E+01  0.84515463E+02                                 1.707567                            1.664672      -0.867679       2.471536                    0.999221       3.259292       8.789182       0.511822       1.213025      -0.727308      -0.000517       0.023579       0.028279       0.036823      -0.003036      -0.000096       0.004911      -0.032251       0.012955      -0.018574       0.002314       0.016260              1.695679       1.437323       0.000524       0.015855       1.582302       0.104312       2.067413           0.000223
           32              H      17.209984      15.819048       8.833208       0.098404       1.147431 0.87648877E+01  0.89076913E+02                                 1.876536                            1.781075      -1.307079       2.245669                    0.992845       3.964668      11.735937       0.444056       1.357217      -0.690405      -0.003912       0.035224       0.008055       0.036345      -0.001152       0.000541       0.012564      -0.024321       0.037235      -0.018473      -0.003684       0.022157              1.938563       1.640160      -0.125640      -0.001091       2.586832      -0.139540       1.588697           0.000181
           33              H      16.862803       0.770904       1.394835       0.128607       1.118227 0.83438096E+01  0.82348690E+02                                 1.762465                            1.679587      -0.840122       2.491612                    0.999286       3.306663       9.124894       0.489488       1.267862      -0.714297      -0.008603       0.037981       0.000857       0.038952      -0.002237       0.001800       0.003885      -0.027925       0.017860      -0.017312       0.004171       0.013140              1.785574       1.503767      -0.078707      -0.089918       2.254405      -0.211216       1.598549           0.000010
           34              H      16.811907      20.064987       1.706543       0.091358       1.173038 0.89401425E+01  0.91546068E+02                                 1.915380                            1.804995      -1.462649       2.166133                    0.991025       4.140736      12.408172       0.437696       1.366591      -0.687432      -0.004121      -0.035187      -0.005305       0.035822       0.002863      -0.000330       0.012682      -0.024198       0.037134      -0.018752      -0.003535       0.022288              1.990159       1.659727       0.105142      -0.044427       2.642222      -0.263555       1.668529           0.000051
           35              H      16.893704      23.640264       3.484845       0.114184       1.256440 0.96938808E+01  0.99001988E+02                                 1.865728                            1.779288      -1.128069       2.341996                    0.996640       3.534026       9.814440       0.489704       1.224690      -0.722886       0.000476       0.024401       0.029785       0.038507       0.000676       0.000151       0.008572      -0.032854      -0.009021      -0.014937      -0.006068       0.021005              1.890326       1.589102      -0.059315      -0.111644       1.782061       0.287243       2.299816           0.000043
           36              H      17.004583      21.026827      22.077413       0.126061       1.056076 0.80525386E+01  0.78150123E+02                                 1.640540                            1.607547      -0.814854       2.498613                    0.999554       3.197937       8.527689       0.524425       1.203444      -0.729421       0.000541      -0.027288      -0.025570       0.037400       0.002558      -0.000985       0.004613      -0.033657       0.009862      -0.018748       0.001859       0.016890              1.624056       1.389034      -0.001204      -0.021667       1.563642       0.169247       1.919492           0.000043
           37              H      10.806226      16.296388      14.993355       0.123186       1.028606 0.73707597E+01  0.70902341E+02                                 1.688751                            1.593878      -0.892086       2.464939                    0.998719       3.357494       9.307997       0.492639       1.292495      -0.707084      -0.006984       0.017255       0.038540       0.042799      -0.001988       0.001553       0.000113      -0.028639       0.050590      -0.022949       0.006025       0.016924              1.746756       1.430829      -0.149412      -0.173589       1.742959       0.442023       2.066478           0.000090
           38              H      11.493317      14.064823      15.092025       0.135410       1.006663 0.73005781E+01  0.69983118E+02                                 1.664505                            1.586424      -0.848530       2.495258                    0.999462       3.261627       8.994403       0.494262       1.292745      -0.707821      -0.000094      -0.014111       0.038960       0.041437      -0.006376      -0.001674       0.000599      -0.017576       0.036197      -0.016959       0.004667       0.012292              1.685651       1.396833      -0.138740       0.097965       1.568384      -0.301774       2.091737           0.000095
           39              H      16.648314      13.050476      12.555758       0.126783       1.164096 0.83817477E+01  0.82146870E+02                                 1.747526                            1.637324      -0.866058       2.473499                    0.999232       3.243322       8.685294       0.521055       1.199405      -0.730187      -0.027313       0.029715       0.019845       0.044975      -0.020074      -0.011642       0.001507      -0.011445       0.040570      -0.029337       0.006595       0.022742              1.766415       1.914495      -0.455889      -0.093429       1.873980       0.001528       1.510771           0.000110
           40              H       0.730715      10.496707      10.528538       0.108576       1.390774 0.10989281E+02  0.11612984E+03                                 2.039670                            1.934184      -1.004513       2.406480                    0.997740       3.553202      10.129396       0.454019       1.276608      -0.713430       0.029522      -0.030321      -0.034692       0.054721      -0.016942      -0.013132       0.004390      -0.010820       0.028375      -0.024608       0.001306       0.023302              2.020334       1.887784      -0.271180      -0.296232       1.871909       0.155319       2.301309           0.000070
           41              H      10.831674      16.079198      10.950128       0.111726       1.241333 0.10008405E+02  0.10342877E+03                                 1.889240                            1.841484      -1.034329       2.387475                    0.997277       3.541316      10.017497       0.466474       1.270581      -0.713530      -0.009563       0.013182      -0.038760       0.042042      -0.011916       0.003555       0.000891      -0.015148       0.042774      -0.021599       0.006880       0.014720              1.871488       1.583224      -0.044695      -0.038328       1.888143      -0.278956       2.143097           0.000226
           42              H      11.558754      13.866727      11.068980       0.117794       0.983314 0.71508764E+01  0.69157516E+02                                 1.709200                            1.621538      -1.187058       2.317177                    0.995653       3.682508      10.678451       0.459303       1.378880      -0.686794       0.000953      -0.015368      -0.032657       0.036105      -0.006941       0.005480       0.000862      -0.018899       0.032817      -0.018224       0.006126       0.012098              1.762509       1.495488      -0.147534      -0.256680       1.752143       0.453600       2.039895           0.000250
           43              H      16.584695      22.372926      20.052435       0.122179       1.245527 0.90518087E+01  0.90259922E+02                                 1.817465                            1.693522      -0.896761       2.456335                    0.999071       3.291340       8.833889       0.516974       1.188168      -0.733336      -0.021674      -0.034358      -0.019233       0.044946       0.018544       0.002519       0.007779      -0.022162       0.046144      -0.029356       0.006638       0.022718              1.840842       1.876960       0.509531       0.181358       2.037092       0.106602       1.608473           0.000029
           44              H      14.016285      16.601885       6.799260       0.116352       1.182824 0.88643610E+01  0.89125220E+02                                 1.840622                            1.739142      -1.077283       2.370425                    0.996909       3.513813       9.897246       0.476101       1.279540      -0.710221       0.003116       0.023258      -0.035027       0.042161      -0.001857       0.006414      -0.002368      -0.028055       0.049362      -0.023363       0.005305       0.018058              1.893624       1.493092       0.139183      -0.090834       2.091704      -0.454054       2.096076           0.000142
           45              H      14.338018      15.809501      10.737090       0.111296       1.267377 0.10084469E+02  0.10444173E+03                                 1.916157                            1.849041      -1.004431       2.400067                    0.997530       3.561306      10.094300       0.465172       1.271368      -0.713219       0.007698       0.010210       0.037574       0.039690       0.007494       0.006201      -0.002111      -0.020803       0.042423      -0.021108       0.005748       0.015359              1.915651       1.607160       0.044539       0.009039       1.848086       0.248654       2.291706           0.000803
           46              H      13.932671      13.573163      10.295318       0.105011       1.018701 0.75149099E+01  0.73604697E+02                                 1.742977                            1.655282      -1.274574       2.261809                    0.994958       3.856825      11.264354       0.457375       1.367261      -0.688073       0.004767      -0.018711       0.024276       0.031019      -0.000673       0.006675       0.001651      -0.019752       0.021485      -0.015486       0.005776       0.009710              1.782479       1.466688       0.066655      -0.080365       1.902004      -0.476697       1.978746           0.000132
           47              H      11.311547      12.372653       8.862360       0.092897       1.245790 0.93972748E+01  0.96756665E+02                                 1.955373                            1.825852      -1.259833       2.269269                    0.994880       3.897735      11.448138       0.447164       1.330334      -0.696915      -0.041616       0.020529       0.019715       0.050419      -0.002039      -0.015400       0.011202      -0.005575      -0.038941      -0.024438       0.004938       0.019500              2.002758       2.409816      -0.295543      -0.485793       1.815296       0.332494       1.783162           0.000121
           48              H      17.628055       0.107402      18.446805       0.120827       1.375654 0.99405134E+01  0.10271928E+03                                 2.040201                            1.847485      -1.033166       2.399713                    0.997500       3.513686       9.991849       0.460340       1.287610      -0.710005      -0.002756      -0.001792      -0.045955       0.046073       0.017906       0.004543       0.008330      -0.023238       0.036239      -0.027385       0.004069       0.023317              2.142159       1.685341       0.065176       0.000662       1.561897      -0.094799       3.179238           0.000019
           49              H      14.779719      11.458547       7.238790       0.127063       1.088837 0.77552532E+01  0.75427145E+02                                 1.738234                            1.622972      -1.032729       2.396817                    0.998046       3.405709       9.441282       0.494444       1.273672      -0.710888       0.039485      -0.007123      -0.019362       0.044550      -0.007059      -0.018833       0.012406      -0.001670      -0.056257      -0.030013       0.002871       0.027142              1.779028       2.373123       0.221137      -0.318534       1.436249      -0.014844       1.527712           0.000029
           50              H       2.268490      16.072038       9.949973       0.095915       1.297907 0.10100379E+02  0.10595564E+03                                 2.012929                            1.893700      -1.384859       2.208515                    0.992745       4.017709      11.935707       0.438535       1.331422      -0.696334      -0.006266      -0.000351       0.034898       0.035457      -0.012513      -0.004016      -0.006034      -0.008251       0.022670      -0.018723       0.006907       0.011817              2.052326       1.660334      -0.038214       0.201175       1.780720       0.183681       2.715923           0.000029
           51              H       4.924149      16.382309      15.327488       0.117307       1.158525 0.86122410E+01  0.86118399E+02                                 1.828190                            1.723610      -1.042677       2.390053                    0.997071       3.505772       9.904060       0.473514       1.293580      -0.707049       0.008073       0.021308       0.035155       0.041894       0.000041      -0.000050       0.001538      -0.028087       0.043673      -0.021322       0.006472       0.014850              1.888228       1.547183       0.212686       0.195683       2.022587       0.450901       2.094914           0.000019
           52              H       1.754080      17.332215       6.198270       0.122180       1.055551 0.75985410E+01  0.73759660E+02                                 1.724750                            1.622503      -0.990483       2.417010                    0.997812       3.436124       9.615173       0.485674       1.299189      -0.705138      -0.011357       0.027225      -0.028495       0.041013      -0.002326       0.000402      -0.003923      -0.027531       0.032198      -0.019327       0.005578       0.013749              1.781615       1.494961      -0.254109       0.168415       1.987090      -0.442602       1.862792           0.000015
           53              H       4.324308      14.236666      15.690773       0.119165       1.031089 0.74994627E+01  0.72536469E+02                                 1.696605                            1.609539      -0.947627       2.434071                    0.998162       3.433605       9.580949       0.488850       1.295401      -0.705876       0.000430      -0.005744       0.033214       0.033709       0.008002      -0.002271       0.004310      -0.014484       0.029368      -0.016257       0.004406       0.011851              1.735365       1.345421       0.101135      -0.034632       1.602833      -0.316710       2.257842           0.000010
           54              H       2.172152      12.052835      12.838313       0.080186       1.322817 0.98030344E+01  0.10173886E+03                                 2.001726                            1.835866      -1.430967       2.176570                    0.992987       4.051739      11.845586       0.457749       1.289296      -0.704245      -0.033714       0.014683      -0.029342       0.047044      -0.001150       0.017256      -0.010111      -0.004242      -0.012990      -0.021463       0.002105       0.019358              2.081975       2.387724      -0.148933       0.701446       1.795790      -0.356179       2.062411           0.000025
           55              H      13.407355       9.477586       7.288125       0.114996       1.139981 0.81787613E+01  0.80317880E+02                                 1.781331                            1.661511      -0.791088       2.510808                    0.999449       3.326805       9.157706       0.492755       1.265756      -0.714592       0.013064      -0.042164      -0.018607       0.047903      -0.004201      -0.013438       0.011629      -0.006319      -0.051566      -0.025619       0.004279       0.021340              1.843801       1.458674      -0.088402      -0.063943       2.418403       0.332635       1.654325           0.000060
           56              H       5.118643      11.568335      15.376823       0.128713       1.106183 0.79290184E+01  0.77736335E+02                                 1.773171                            1.654140      -1.001379       2.412936                    0.998001       3.452237       9.686037       0.482775       1.294066      -0.706333       0.036690      -0.000750       0.028619       0.046538      -0.001143       0.023210      -0.011234      -0.008133      -0.024562      -0.029364       0.005390       0.023974              1.820733       2.093053       0.263683       0.464361       1.522220       0.070190       1.846925           0.000012
           57              H       2.588405      15.322614       5.408910       0.132511       1.032468 0.75105917E+01  0.72002491E+02                                 1.650671                            1.577799      -0.755006       2.534083                    0.999826       3.174937       8.557671       0.514011       1.242969      -0.719827      -0.001316      -0.001095      -0.038813       0.038851      -0.008610       0.000288      -0.003641      -0.012990       0.040645      -0.017620       0.002939       0.014681              1.670110       1.352707      -0.077757      -0.090691       1.458004       0.124760       2.199620           0.000001
           58              H       4.409740      15.768927      11.364990       0.101988       1.269222 0.96775960E+01  0.10003767E+03                                 1.959430                            1.835927      -1.248740       2.277890                    0.994007       3.839463      11.174700       0.453665       1.306095      -0.702507       0.000026       0.008721      -0.035473       0.036530       0.011858       0.000879       0.001344      -0.012267       0.030214      -0.018386       0.007363       0.011023              2.014018       1.628825      -0.027331       0.295540       1.842824      -0.360780       2.570404           0.000032
           59              H      13.363730      14.372707       6.404580       0.129984       1.046970 0.75568766E+01  0.72962118E+02                                 1.698090                            1.605664      -0.852853       2.486789                    0.999318       3.295165       9.076659       0.495853       1.279376      -0.710688      -0.008900      -0.008075      -0.037296       0.039185       0.008704       0.009701      -0.002006      -0.020348       0.038564      -0.022533       0.006737       0.015796              1.736654       1.381601       0.132314       0.163511       1.577969       0.312366       2.250391           0.000464
           60              H       4.800546      12.790325       8.059545       0.089276       1.303246 0.93692736E+01  0.95372914E+02                                 1.935973                            1.763805      -1.172644       2.306808                    0.996042       3.724088      10.503155       0.483237       1.245164      -0.716142       0.028340       0.005046       0.038865       0.048364      -0.007806       0.018819       0.006469      -0.005939       0.013255      -0.023956       0.004909       0.019047              1.997396       2.159936       0.027412       0.676695       1.532271       0.234939       2.299982           0.000031
           61              H       3.071913      14.024249       9.194250       0.127188       0.975818 0.70096361E+01  0.66710250E+02                                 1.638351                            1.560525      -0.842146       2.486149                    0.999341       3.359453       9.319805       0.494005       1.302798      -0.704378       0.006523      -0.023460       0.026831       0.036233      -0.006769       0.003022      -0.002849      -0.016118       0.029479      -0.015578       0.003497       0.012082              1.666498       1.455943      -0.244043       0.191786       1.735497      -0.314563       1.808053           0.000026
           62              H       3.953497      13.556456      11.773125       0.119722       1.040071 0.76589945E+01  0.74134466E+02                                 1.677354                            1.606216      -0.884335       2.460620                    0.999003       3.369290       9.267119       0.500945       1.263186      -0.713553      -0.002121      -0.020295      -0.029849       0.036157       0.002546       0.002873       0.002567      -0.023252       0.030762      -0.017273       0.005235       0.012038              1.696482       1.450803       0.192866       0.184872       1.733924       0.262593       1.904719           0.000035
           63              H      17.444467      11.308185      14.073930       0.118522       1.130239 0.78171435E+01  0.76689573E+02                                 1.832359                            1.665795      -1.008440       2.410822                    0.997544       3.511092       9.990691       0.469020       1.331148      -0.698418      -0.008512      -0.001292       0.043068       0.043920      -0.015827      -0.010903       0.003518      -0.016558       0.025456      -0.023954       0.003379       0.020576              1.937644       1.568412      -0.005556      -0.199863       1.448545      -0.273055       2.795977           0.000019
           64              H       3.290037      10.549214       5.204843       0.111721       1.323977 0.93602800E+01  0.94081000E+02                                 1.907699                            1.734975      -0.752048       2.524319                    0.999737       3.241568       8.722826       0.505317       1.205949      -0.730929      -0.007015      -0.036787      -0.023593       0.044262      -0.008045       0.019032       0.009338      -0.010709      -0.016098      -0.027382       0.012248       0.015135              1.956105       1.537396       0.065365       0.071919       2.256561       0.665476       2.074359           0.000045
           65              H       3.966221       9.389278      15.031478       0.117510       1.125566 0.80176966E+01  0.78567558E+02                                 1.782270                            1.656165      -0.823840       2.496762                    0.999311       3.363379       9.334309       0.487218       1.282888      -0.710182       0.010035      -0.043641       0.020913       0.049423      -0.001883       0.016426      -0.012226      -0.014325      -0.028401      -0.024766       0.003364       0.021402              1.851980       1.459443      -0.079083       0.078269       2.361140      -0.406639       1.735358           0.000032
           66              H       0.272655       1.312685      22.086383       0.090768       1.387105 0.11128700E+02  0.11977353E+03                                 2.106438                            1.992657      -1.516096       2.143848                    0.991299       4.188068      12.659573       0.425342       1.337987      -0.694512       0.021131       0.031386       0.034739       0.051365       0.019532       0.004652       0.010186      -0.010221       0.048917      -0.028497       0.003141       0.025356              2.106128       1.942244       0.265167       0.302173       1.999737       0.217000       2.376404           0.000084
           67              H       2.130344      12.718724       5.216055       0.115347       1.118864 0.80362893E+01  0.79303155E+02                                 1.792940                            1.668193      -1.204216       2.304530                    0.995726       3.670812      10.440033       0.477973       1.298579      -0.703494      -0.031961       0.001829      -0.029274       0.043380      -0.002609       0.022205       0.013866      -0.016507       0.001338      -0.029887       0.005432       0.024455              1.834981       2.072844      -0.253671       0.506135       1.499943      -0.095314       1.932156           0.000014
           68              H      14.074451      10.224623      11.858340       0.125638       1.233717 0.90422639E+01  0.93302522E+02                                 2.007152                            1.834884      -1.528340       2.148816                    0.992392       4.126658      12.609819       0.425127       1.396277      -0.680469       0.044277      -0.006102      -0.010034       0.045807       0.007314      -0.010394      -0.008864       0.016854      -0.045032      -0.020510      -0.002574       0.023085              2.102579       2.359124      -0.432778      -0.200003       2.202449       0.366049       1.746162           0.000406
           69              H      14.128982      12.644737      12.468300       0.121852       1.068165 0.77076957E+01  0.75001653E+02                                 1.725702                            1.625677      -0.985361       2.412038                    0.998368       3.456527       9.648352       0.489536       1.285805      -0.707765       0.038638       0.024333      -0.008609       0.046467       0.007427      -0.011059       0.007506      -0.004729      -0.053846      -0.024817       0.008040       0.016778              1.751906       2.139775       0.356193      -0.083091       1.677570      -0.107834       1.438374           0.000429
           70              H      10.460864      11.212717      13.369785       0.117041       1.227222 0.87360834E+01  0.87319036E+02                                 1.866455                            1.710387      -1.048309       2.381959                    0.998060       3.480125       9.701844       0.487990       1.255750      -0.715170      -0.050639      -0.012193       0.017499       0.054947       0.013565      -0.015404       0.008098      -0.007237      -0.057726      -0.030625       0.006697       0.023928              1.926751       2.692185      -0.064368      -0.386760       1.481593       0.026903       1.606475           0.000568
           71              H       0.652554      11.394106      17.861512       0.115032       1.269821 0.98319877E+01  0.10095563E+03                                 1.887052                            1.797462      -1.253807       2.280608                    0.995758       3.607399      10.106429       0.484069       1.232280      -0.720430      -0.001239       0.021706      -0.033351       0.039812      -0.000321      -0.001468      -0.012521      -0.033349      -0.008064      -0.015638      -0.008277       0.023915              1.916147       1.589199       0.016630       0.018338       1.716350      -0.205939       2.442891           0.000073
           72              H       0.510774      12.651897      19.850610       0.127701       1.141536 0.85907555E+01  0.84785959E+02                                 1.737748                            1.666904      -0.867487       2.474443                    0.999128       3.243021       8.738655       0.511673       1.212889      -0.727542      -0.001833       0.038286      -0.007166       0.038994      -0.002178      -0.001022      -0.006207      -0.030127       0.019388      -0.018542       0.002585       0.015957              1.743645       1.431638      -0.045217      -0.065056       2.207562       0.146037       1.591736           0.000011
           73              H       0.747075       9.248463      21.998925       0.124962       1.113307 0.85670864E+01  0.84519059E+02                                 1.707604                            1.664707      -0.867704       2.471521                    0.999221       3.259337       8.789380       0.511813       1.213036      -0.727305       0.000516      -0.023579       0.028279       0.036822      -0.003036       0.000096      -0.004910      -0.032253       0.012956      -0.018575       0.002315       0.016260              1.695716       1.437351       0.000524      -0.015855       1.582335      -0.104313       2.067463           0.000169
           74              H       0.967016       8.047952      20.045708       0.098401       1.147449 0.87650576E+01  0.89079048E+02                                 1.876552                            1.781089      -1.307088       2.245661                    0.992845       3.964707      11.736070       0.444056       1.357212      -0.690405       0.003910      -0.035224       0.008055       0.036344      -0.001153      -0.000541      -0.012564      -0.024321       0.037236      -0.018473      -0.003684       0.022157              1.938580       1.640173      -0.125642       0.001091       2.586857       0.139543       1.588710           0.000154
           75              H       1.314197      23.096096      12.607335       0.128608       1.118225 0.83437930E+01  0.82348481E+02                                 1.762462                            1.679586      -0.840119       2.491613                    0.999286       3.306658       9.124876       0.489488       1.267862      -0.714297       0.008603      -0.037981       0.000857       0.038952      -0.002237      -0.001800      -0.003885      -0.027925       0.017859      -0.017311       0.004171       0.013140              1.785571       1.503766      -0.078707       0.089918       2.254400       0.211215       1.598546           0.000023
           76              H       1.365093       3.802013      12.919042       0.091358       1.173041 0.89401684E+01  0.91546397E+02                                 1.915382                            1.804996      -1.462653       2.166131                    0.991025       4.140745      12.408202       0.437696       1.366590      -0.687432       0.004121       0.035187      -0.005305       0.035822       0.002863       0.000330      -0.012682      -0.024199       0.037135      -0.018753      -0.003535       0.022288              1.990161       1.659729       0.105143       0.044427       2.642225       0.263555       1.668530           0.000057
           77              H       1.283296       0.226737      14.697345       0.114183       1.256450 0.96939784E+01  0.99003275E+02                                 1.865741                            1.779300      -1.128069       2.341996                    0.996640       3.534043       9.814515       0.489701       1.224694      -0.722885      -0.000476      -0.024401       0.029785       0.038507       0.000676      -0.000151      -0.008572      -0.032854      -0.009021      -0.014937      -0.006068       0.021005              1.890340       1.589112      -0.059315       0.111646       1.782072      -0.287245       2.299834           0.000044
           78              H       1.172417       2.840173      10.864912       0.126062       1.056077 0.80525546E+01  0.78150337E+02                                 1.640543                            1.607550      -0.814852       2.498614                    0.999554       3.197939       8.527705       0.524424       1.203446      -0.729420      -0.000541       0.027288      -0.025570       0.037400       0.002558       0.000985      -0.004613      -0.033657       0.009862      -0.018748       0.001859       0.016890              1.624059       1.389036      -0.001204       0.021668       1.563645      -0.169247       1.919496           0.000059
           79              H       7.370774       7.570612       3.780855       0.123185       1.028599 0.73707021E+01  0.70901633E+02                                 1.688743                            1.593871      -0.892068       2.464948                    0.998719       3.357481       9.307944       0.492640       1.292494      -0.707084       0.006984      -0.017254       0.038539       0.042799      -0.001988      -0.001553      -0.000114      -0.028639       0.050589      -0.022949       0.006025       0.016924              1.746747       1.430823      -0.149411       0.173587       1.742950      -0.442020       2.066468           0.000072
           80              H       6.683683       9.802177       3.879525       0.135408       1.006667 0.73006119E+01  0.69983508E+02                                 1.664508                            1.586427      -0.848527       2.495258                    0.999462       3.261635       8.994423       0.494263       1.292742      -0.707821       0.000094       0.014111       0.038960       0.041437      -0.006377       0.001675      -0.000599      -0.017576       0.036198      -0.016959       0.004667       0.012292              1.685654       1.396836      -0.138741      -0.097966       1.568387       0.301775       2.091741           0.000079
           81              H       1.528686      10.816524       1.343258       0.126780       1.164119 0.83819642E+01  0.82149611E+02                                 1.747558                            1.637352      -0.866076       2.473489                    0.999232       3.243358       8.685454       0.521047       1.199415      -0.730185       0.027312      -0.029714       0.019846       0.044975      -0.020073       0.011643      -0.001507      -0.011444       0.040571      -0.029337       0.006595       0.022742              1.766447       1.914531      -0.455902       0.093432       1.874014      -0.001528       1.510797           0.000069
           82              H      17.446285      13.370293      21.741038       0.108575       1.390781 0.10989359E+02  0.11613093E+03                                 2.039681                            1.934194      -1.004516       2.406478                    0.997740       3.553215      10.129461       0.454016       1.276613      -0.713429      -0.029522       0.030320      -0.034692       0.054721      -0.016942       0.013132      -0.004389      -0.010820       0.028376      -0.024608       0.001307       0.023301              2.020345       1.887793      -0.271182       0.296234       1.871919      -0.155319       2.301323           0.000048
           83              H       7.345326       7.787802      22.162627       0.111721       1.241366 0.10008769E+02  0.10343360E+03                                 1.889285                            1.841526      -1.034346       2.387462                    0.997277       3.541370      10.017741       0.466465       1.270593      -0.713528       0.009565      -0.013182      -0.038759       0.042042      -0.011917      -0.003555      -0.000892      -0.015149       0.042774      -0.021600       0.006881       0.014719              1.871532       1.583258      -0.044696       0.038330       1.888188       0.278965       2.143150           0.000165
           84              H       6.618246      10.000273      22.281480       0.117789       0.983323 0.71509551E+01  0.69158417E+02                                 1.709205                            1.621543      -1.187045       2.317179                    0.995653       3.682525      10.678486       0.459305       1.378873      -0.686795      -0.000951       0.015368      -0.032656       0.036104      -0.006942      -0.005480      -0.000862      -0.018899       0.032817      -0.018224       0.006126       0.012098              1.762514       1.495492      -0.147535       0.256681       1.752149      -0.453602       2.039901           0.000216
           85              H       1.592305       1.494074       8.839935       0.122180       1.245534 0.90518716E+01  0.90260737E+02                                 1.817474                            1.693531      -0.896761       2.456335                    0.999071       3.291347       8.833927       0.516972       1.188171      -0.733335       0.021674       0.034358      -0.019233       0.044946       0.018544      -0.002519      -0.007779      -0.022162       0.046145      -0.029356       0.006638       0.022718              1.840851       1.876970       0.509536      -0.181360       2.037103      -0.106603       1.608480           0.000040
           86              H       4.160715       7.265115      18.011760       0.116357       1.182810 0.88642281E+01  0.89123617E+02                                 1.840616                            1.739136      -1.077263       2.370437                    0.996909       3.513772       9.897140       0.476099       1.279550      -0.710219      -0.003116      -0.023258      -0.035028       0.042161      -0.001856      -0.006414       0.002368      -0.028055       0.049363      -0.023363       0.005305       0.018058              1.893618       1.493087       0.139182       0.090834       2.091695       0.454055       2.096072           0.000096
           87              H       3.838982       8.057499      21.949590       0.111302       1.267364 0.10084339E+02  0.10444015E+03                                 1.916154                            1.849038      -1.004439       2.400071                    0.997530       3.561272      10.094226       0.465169       1.271380      -0.713216      -0.007698      -0.010209       0.037576       0.039692       0.007495      -0.006201       0.002110      -0.020801       0.042425      -0.021107       0.005748       0.015360              1.915648       1.607157       0.044539      -0.009040       1.848082      -0.248656       2.291705           0.000707
           88              H       4.244330      10.293837      21.507818       0.105017       1.018681 0.75147383E+01  0.73602671E+02                                 1.742963                            1.655270      -1.274574       2.261814                    0.994958       3.856788      11.264257       0.457374       1.367273      -0.688071      -0.004767       0.018712       0.024277       0.031020      -0.000673      -0.006674      -0.001651      -0.019753       0.021484      -0.015486       0.005777       0.009710              1.782464       1.466678       0.066654       0.080365       1.901986       0.476690       1.978728           0.000105
           89              H       6.865453      11.494347      20.074860       0.092898       1.245786 0.93972388E+01  0.96756206E+02                                 1.955370                            1.825849      -1.259833       2.269269                    0.994880       3.897729      11.448117       0.447164       1.330334      -0.696915       0.041617      -0.020529       0.019716       0.050419      -0.002039       0.015400      -0.011202      -0.005576      -0.038942      -0.024439       0.004938       0.019501              2.002755       2.409812      -0.295544       0.485792       1.815293      -0.332494       1.783159           0.000093
           90              H       0.548945      23.759599       7.234305       0.120827       1.375649 0.99404708E+01  0.10271869E+03                                 2.040193                            1.847478      -1.033164       2.399714                    0.997500       3.513679       9.991808       0.460342       1.287606      -0.710006       0.002756       0.001792      -0.045955       0.046073       0.017906      -0.004543      -0.008330      -0.023238       0.036239      -0.027385       0.004069       0.023317              2.142149       1.685335       0.065176      -0.000662       1.561892       0.094797       3.179221           0.000026
           91              H       3.397281      12.408453      18.451290       0.127064       1.088835 0.77552355E+01  0.75426967E+02                                 1.738236                            1.622974      -1.032733       2.396816                    0.998046       3.405707       9.441291       0.494442       1.273677      -0.710887      -0.039485       0.007124      -0.019362       0.044550      -0.007059       0.018833      -0.012406      -0.001670      -0.056256      -0.030013       0.002871       0.027142              1.779030       2.373127       0.221137       0.318535       1.436249       0.014844       1.527713           0.000011
           92              H      15.908510       7.794962      21.162473       0.095915       1.297908 0.10100388E+02  0.10595580E+03                                 2.012933                            1.893703      -1.384861       2.208514                    0.992745       4.017719      11.935758       0.438533       1.331426      -0.696333       0.006266       0.000351       0.034898       0.035457      -0.012513       0.004015       0.006034      -0.008251       0.022670      -0.018723       0.006906       0.011817              2.052330       1.660337      -0.038214      -0.201176       1.780724      -0.183681       2.715928           0.000015
           93              H      13.252851       7.484691       4.114988       0.117309       1.158503 0.86120345E+01  0.86115831E+02                                 1.828170                            1.723593      -1.042650       2.390068                    0.997072       3.505729       9.903915       0.473515       1.293584      -0.707048      -0.008073      -0.021309       0.035156       0.041895       0.000042       0.000050      -0.001539      -0.028087       0.043673      -0.021323       0.006472       0.014851              1.888207       1.547167       0.212682      -0.195679       2.022563      -0.450894       2.094891           0.000025
           94              H      16.422919       6.534785      17.410770       0.122179       1.055549 0.75985306E+01  0.73759588E+02                                 1.724754                            1.622507      -0.990474       2.417015                    0.997812       3.436127       9.615206       0.485671       1.299196      -0.705136       0.011357      -0.027224      -0.028495       0.041013      -0.002326      -0.000402       0.003923      -0.027531       0.032198      -0.019327       0.005578       0.013749              1.781619       1.494964      -0.254109      -0.168415       1.987096       0.442603       1.862796           0.000009
           95              H      13.852692       9.630335       4.478273       0.119167       1.031082 0.74993999E+01  0.72535691E+02                                 1.696596                            1.609531      -0.947627       2.434072                    0.998162       3.433588       9.580882       0.488852       1.295399      -0.705877      -0.000430       0.005744       0.033214       0.033710       0.008002       0.002271      -0.004310      -0.014483       0.029367      -0.016257       0.004406       0.011851              1.735356       1.345415       0.101134       0.034631       1.602825       0.316708       2.257829           0.000019
           96              H      16.004848      11.814165       1.625813       0.080185       1.322818 0.98030443E+01  0.10173900E+03                                 2.001728                            1.835868      -1.430967       2.176570                    0.992987       4.051743      11.845602       0.457748       1.289297      -0.704245       0.033714      -0.014683      -0.029342       0.047044      -0.001150      -0.017257       0.010111      -0.004242      -0.012990      -0.021463       0.002105       0.019358              2.081977       2.387726      -0.148933      -0.701447       1.795791       0.356179       2.062413           0.000019
           97              H       4.769645      14.389414      18.500625       0.114998       1.139972 0.81786800E+01  0.80316876E+02                                 1.781321                            1.661502      -0.791082       2.510812                    0.999449       3.326788       9.157645       0.492757       1.265756      -0.714592      -0.013064       0.042164      -0.018608       0.047903      -0.004201       0.013437      -0.011629      -0.006319      -0.051566      -0.025619       0.004278       0.021340              1.843790       1.458667      -0.088402       0.063942       2.418386      -0.332632       1.654317           0.000042
           98              H      13.058357      12.298665       4.164323       0.128715       1.106172 0.79289215E+01  0.77735165E+02                                 1.773161                            1.654132      -1.001370       2.412942                    0.998002       3.452218       9.685977       0.482776       1.294069      -0.706332      -0.036690       0.000750       0.028620       0.046538      -0.001143      -0.023210       0.011234      -0.008132      -0.024561      -0.029364       0.005390       0.023974              1.820723       2.093041       0.263680      -0.464358       1.522212      -0.070189       1.846915           0.000022
           99              H      15.588595       8.544386      16.621410       0.132509       1.032470 0.75106238E+01  0.72002941E+02                                 1.650681                            1.577808      -0.755007       2.534083                    0.999826       3.174943       8.557721       0.514006       1.242979      -0.719825       0.001316       0.001096      -0.038814       0.038851      -0.008610      -0.000288       0.003640      -0.012991       0.040647      -0.017621       0.002939       0.014682              1.670121       1.352714      -0.077758       0.090692       1.458013      -0.124761       2.199635           0.000005
          100              H      13.767260       8.098073       0.152490       0.101988       1.269226 0.96776429E+01  0.10003837E+03                                 1.959442                            1.835938      -1.248744       2.277888                    0.994007       3.839481      11.174800       0.453661       1.306103      -0.702505      -0.000026      -0.008721      -0.035473       0.036529       0.011858      -0.000880      -0.001345      -0.012267       0.030214      -0.018386       0.007363       0.011023              2.014030       1.628834      -0.027332      -0.295543       1.842835       0.360783       2.570421           0.000020
          101              H       4.813270       9.494293      17.617080       0.129991       1.046929 0.75564890E+01  0.72957351E+02                                 1.698039                            1.605618      -0.852827       2.486808                    0.999318       3.295071       9.076300       0.495862       1.279369      -0.710690       0.008901       0.008075      -0.037297       0.039186       0.008703      -0.009701       0.002006      -0.020344       0.038560      -0.022531       0.006735       0.015796              1.736600       1.381564       0.132307      -0.163505       1.577920      -0.312353       2.250316           0.000411
          102              H      13.376454      11.076675      19.272045       0.089276       1.303247 0.93692857E+01  0.95373108E+02                                 1.935977                            1.763809      -1.172642       2.306809                    0.996042       3.724092      10.503184       0.483236       1.245168      -0.716141      -0.028340      -0.005046       0.038865       0.048364      -0.007806      -0.018819      -0.006469      -0.005939       0.013256      -0.023956       0.004908       0.019048              1.997401       2.159943       0.027412      -0.676698       1.532273      -0.234939       2.299988           0.000021
          103              H      15.105087       9.842751      20.406750       0.127188       0.975816 0.70096175E+01  0.66710022E+02                                 1.638348                            1.560522      -0.842144       2.486150                    0.999341       3.359448       9.319784       0.494006       1.302798      -0.704378      -0.006523       0.023460       0.026831       0.036233      -0.006769      -0.003022       0.002849      -0.016118       0.029479      -0.015578       0.003497       0.012082              1.666494       1.455941      -0.244042      -0.191785       1.735494       0.314562       1.808049           0.000017
          104              H      14.223502      10.310544       0.560625       0.119723       1.040069 0.76589817E+01  0.74134317E+02                                 1.677352                            1.606215      -0.884334       2.460621                    0.999003       3.369288       9.267114       0.500945       1.263186      -0.713552       0.002121       0.020295      -0.029849       0.036157       0.002546      -0.002873      -0.002567      -0.023252       0.030762      -0.017273       0.005235       0.012038              1.696480       1.450802       0.192865      -0.184871       1.733922      -0.262592       1.904717           0.000026
          105              H       0.732533      12.558815       2.861430       0.118522       1.130240 0.78171476E+01  0.76689624E+02                                 1.832359                            1.665796      -1.008441       2.410821                    0.997544       3.511093       9.990695       0.469020       1.331148      -0.698418       0.008512       0.001292       0.043068       0.043920      -0.015827       0.010903      -0.003518      -0.016557       0.025456      -0.023954       0.003379       0.020576              1.937645       1.568412      -0.005556       0.199862       1.448546       0.273056       2.795978           0.000014
          106              H      14.886963      13.317786      16.417343       0.111721       1.323944 0.93599899E+01  0.94077214E+02                                 1.907650                            1.734935      -0.752045       2.524321                    0.999737       3.241552       8.722700       0.505330       1.205931      -0.730933       0.007015       0.036788      -0.023593       0.044262      -0.008045      -0.019032      -0.009339      -0.010710      -0.016101      -0.027383       0.012248       0.015135              1.956053       1.537362       0.065362      -0.071916       2.256496      -0.665447       2.074301           0.000080
          107              H      14.210779      14.477722       3.818978       0.117511       1.125553 0.80175856E+01  0.78566216E+02                                 1.782259                            1.656156      -0.823835       2.496766                    0.999311       3.363358       9.334243       0.487219       1.282892      -0.710182      -0.010035       0.043641       0.020914       0.049423      -0.001884      -0.016426       0.012226      -0.014326      -0.028401      -0.024766       0.003364       0.021402              1.851969       1.459435      -0.079083      -0.078269       2.361124       0.406635       1.735349           0.000048
          108              H      17.904345      22.554315      10.873883       0.090769       1.387106 0.11128706E+02  0.11977362E+03                                 2.106439                            1.992657      -1.516101       2.143846                    0.991299       4.188072      12.659590       0.425341       1.337987      -0.694512      -0.021132      -0.031387       0.034738       0.051366       0.019533      -0.004652      -0.010187      -0.010222       0.048917      -0.028498       0.003141       0.025356              2.106129       1.942245       0.265167      -0.302173       1.999739      -0.217000       2.376403           0.000104
          109              H      16.046656      11.148276      16.428555       0.115347       1.118862 0.80362786E+01  0.79303035E+02                                 1.792940                            1.668193      -1.204213       2.304531                    0.995726       3.670811      10.440035       0.477972       1.298580      -0.703493       0.031961      -0.001829      -0.029274       0.043380      -0.002609      -0.022205      -0.013866      -0.016507       0.001337      -0.029887       0.005432       0.024455              1.834982       2.072845      -0.253671      -0.506136       1.499943       0.095314       1.932157           0.000014
          110              H       4.102549      13.642377       0.645840       0.125638       1.233709 0.90421996E+01  0.93301705E+02                                 2.007145                            1.834879      -1.528340       2.148817                    0.992392       4.126644      12.609771       0.425127       1.396279      -0.680469      -0.044277       0.006103      -0.010033       0.045807       0.007314       0.010394       0.008864       0.016854      -0.045032      -0.020510      -0.002574       0.023084              2.102571       2.359115      -0.432775       0.200001       2.202441      -0.366047       1.746156           0.000371
          111              H       4.048018      11.222263       1.255800       0.121851       1.068157 0.77076338E+01  0.75000911E+02                                 1.725697                            1.625672      -0.985352       2.412043                    0.998368       3.456514       9.648312       0.489536       1.285808      -0.707765      -0.038638      -0.024332      -0.008607       0.046466       0.007426       0.011058      -0.007506      -0.004729      -0.053840      -0.024815       0.008038       0.016777              1.751900       2.139767       0.356190       0.083090       1.677564       0.107833       1.438370           0.000380
          112              H       7.716137      12.654283       2.157285       0.117043       1.227170 0.87356155E+01  0.87313031E+02                                 1.866391                            1.710333      -1.048278       2.381980                    0.998061       3.480028       9.701442       0.488002       1.255738      -0.715173       0.050639       0.012193       0.017500       0.054947       0.013564       0.015403      -0.008095      -0.007236      -0.057714      -0.030620       0.006695       0.023925              1.926684       2.692080      -0.064362       0.386739       1.481546      -0.026900       1.606424           0.000520
          113              H       9.741054       0.539394       6.649013       0.115032       1.269809 0.98318582E+01  0.10095390E+03                                 1.887036                            1.797447      -1.253797       2.280615                    0.995759       3.607371      10.106307       0.484073       1.232275      -0.720432      -0.001238      -0.021707      -0.033352       0.039813       0.000321      -0.001468       0.012521      -0.033349      -0.008064      -0.015637      -0.008278       0.023915              1.916130       1.589186      -0.016629       0.018338       1.716337       0.205940       2.442868           0.000085
          114              H       9.599274      23.148603       8.638110       0.127704       1.141469 0.85900856E+01  0.84777288E+02                                 1.737639                            1.666805      -0.867471       2.474451                    0.999128       3.242942       8.738199       0.511706       1.212840      -0.727553      -0.001833      -0.038287      -0.007166       0.038995       0.002178      -0.001022       0.006208      -0.030130       0.019385      -0.018543       0.002584       0.015959              1.743534       1.431561       0.045213      -0.065049       2.207403      -0.146020       1.591639           0.000041
          115              H       9.835575       2.685038      10.786425       0.124964       1.113300 0.85670239E+01  0.84518323E+02                                 1.707601                            1.664704      -0.867688       2.471530                    0.999221       3.259320       8.789340       0.511811       1.213041      -0.727304       0.000516       0.023579       0.028279       0.036823       0.003036       0.000096       0.004910      -0.032251       0.012954      -0.018574       0.002314       0.016259              1.695713       1.437349      -0.000524      -0.015855       1.582332       0.104314       2.067460           0.000203
          116              H      10.055516       3.885548       8.833208       0.098403       1.147431 0.87648981E+01  0.89077056E+02                                 1.876537                            1.781077      -1.307079       2.245668                    0.992845       3.964673      11.735959       0.444056       1.357218      -0.690405       0.003911       0.035224       0.008055       0.036344       0.001152      -0.000541       0.012564      -0.024322       0.037235      -0.018473      -0.003684       0.022157              1.938564       1.640162       0.125641       0.001091       2.586833      -0.139540       1.588698           0.000172
          117              H      10.402697      12.704404       1.394835       0.128608       1.118225 0.83437917E+01  0.82348448E+02                                 1.762461                            1.679584      -0.840120       2.491613                    0.999286       3.306658       9.124869       0.489489       1.267860      -0.714298       0.008603       0.037981       0.000857       0.038952       0.002237      -0.001800       0.003885      -0.027926       0.017860      -0.017312       0.004171       0.013141              1.785569       1.503764       0.078707       0.089918       2.254398      -0.211215       1.598545           0.000016
          118              H      10.453593       8.131487       1.706543       0.091358       1.173029 0.89400640E+01  0.91545115E+02                                 1.915376                            1.804991      -1.462642       2.166138                    0.991025       4.140724      12.408149       0.437694       1.366598      -0.687430       0.004121      -0.035187      -0.005304       0.035823      -0.002862       0.000330       0.012682      -0.024199       0.037134      -0.018753      -0.003535       0.022287              1.990155       1.659724      -0.105142       0.044427       2.642215      -0.263554       1.668525           0.000049
          119              H      10.371796      11.706764       3.484845       0.114183       1.256439 0.96938655E+01  0.99001776E+02                                 1.865726                            1.779286      -1.128068       2.341997                    0.996640       3.534023       9.814424       0.489705       1.224689      -0.722886      -0.000476       0.024401       0.029785       0.038507      -0.000676      -0.000151       0.008572      -0.032854      -0.009021      -0.014937      -0.006068       0.021005              1.890324       1.589100       0.059314       0.111644       1.782058       0.287242       2.299813           0.000050
          120              H      10.260917       9.093327      22.077413       0.126061       1.056086 0.80526410E+01  0.78151428E+02                                 1.640556                            1.607562      -0.814858       2.498610                    0.999554       3.197953       8.527771       0.524420       1.203451      -0.729419      -0.000541      -0.027288      -0.025570       0.037400      -0.002558       0.000985       0.004613      -0.033657       0.009862      -0.018748       0.001859       0.016890              1.624072       1.389046       0.001204       0.021668       1.563657       0.169249       1.919512           0.000035
          121              H      16.459273       4.362888      14.993355       0.123186       1.028604 0.73707450E+01  0.70902187E+02                                 1.688751                            1.593878      -0.892080       2.464942                    0.998719       3.357494       9.308006       0.492638       1.292499      -0.707083       0.006984       0.017254       0.038539       0.042799       0.001988      -0.001553       0.000113      -0.028639       0.050590      -0.022950       0.006025       0.016924              1.746756       1.430829       0.149412       0.173588       1.742959       0.442022       2.066479           0.000082
          122              H      15.772183       2.131323      15.092025       0.135411       1.006659 0.73005433E+01  0.69982694E+02                                 1.664501                            1.586420      -0.848522       2.495262                    0.999462       3.261620       8.994375       0.494263       1.292744      -0.707821       0.000094      -0.014111       0.038960       0.041437       0.006376       0.001674       0.000599      -0.017575       0.036197      -0.016958       0.004667       0.012292              1.685647       1.396830       0.138740      -0.097966       1.568380      -0.301773       2.091730           0.000089
          123              H      10.617186       1.116976      12.555758       0.126781       1.164120 0.83819813E+01  0.82149923E+02                                 1.747570                            1.637362      -0.866067       2.473494                    0.999232       3.243358       8.685497       0.521041       1.199427      -0.730182       0.027313       0.029714       0.019845       0.044975       0.020074       0.011642       0.001507      -0.011444       0.040570      -0.029337       0.006595       0.022742              1.766460       1.914546       0.455907       0.093433       1.874028       0.001527       1.510806           0.000095
          124              H       8.357785      22.430207      10.528538       0.108577       1.390764 0.10989167E+02  0.11612818E+03                                 2.039648                            1.934164      -1.004509       2.406482                    0.997740       3.553182      10.129274       0.454025       1.276595      -0.713433      -0.029522      -0.030321      -0.034692       0.054721       0.016942       0.013132       0.004390      -0.010821       0.028376      -0.024608       0.001306       0.023302              2.020312       1.887765       0.271176       0.296229       1.871891       0.155319       2.301282           0.000072
          125              H      16.433826       4.145698      10.950128       0.111723       1.241364 0.10008758E+02  0.10343363E+03                                 1.889297                            1.841537      -1.034335       2.387472                    0.997277       3.541364      10.017784       0.466458       1.270610      -0.713524       0.009563       0.013182      -0.038759       0.042042       0.011916      -0.003554       0.000892      -0.015148       0.042770      -0.021598       0.006880       0.014718              1.871545       1.583266       0.044697       0.038330       1.888201      -0.278970       2.143167           0.000209
          126              H      15.706746       1.933227      11.068980       0.117792       0.983317 0.71509025E+01  0.69157814E+02                                 1.709202                            1.621540      -1.187053       2.317178                    0.995653       3.682514      10.678463       0.459304       1.378877      -0.686794      -0.000952      -0.015368      -0.032657       0.036105       0.006942      -0.005480       0.000862      -0.018899       0.032817      -0.018224       0.006126       0.012098              1.762510       1.495489       0.147535       0.256680       1.752145       0.453600       2.039896           0.000242
          127              H      10.680805      10.439426      20.052435       0.122180       1.245547 0.90519917E+01  0.90262319E+02                                 1.817495                            1.693549      -0.896762       2.456335                    0.999071       3.291356       8.833997       0.516965       1.188181      -0.733333       0.021674      -0.034358      -0.019233       0.044946      -0.018544      -0.002519       0.007779      -0.022161       0.046145      -0.029356       0.006638       0.022718              1.840873       1.876993      -0.509546      -0.181363       2.037129       0.106605       1.608498           0.000021
          128              H      13.249215       4.668385       6.799260       0.116354       1.182832 0.88644519E+01  0.89126615E+02                                 1.840655                            1.739171      -1.077275       2.370430                    0.996909       3.513821       9.897387       0.476087       1.279570      -0.710215      -0.003117       0.023258      -0.035027       0.042161       0.001856      -0.006414      -0.002369      -0.028057       0.049365      -0.023364       0.005305       0.018058              1.893659       1.493116      -0.139187       0.090837       2.091744      -0.454066       2.096118           0.000125
          129              H      12.927482       3.876001      10.737090       0.111297       1.267394 0.10084660E+02  0.10444442E+03                                 1.916192                            1.849073      -1.004447       2.400061                    0.997530       3.561334      10.094483       0.465162       1.271388      -0.713214      -0.007698       0.010210       0.037574       0.039690      -0.007494      -0.006200      -0.002111      -0.020803       0.042422      -0.021107       0.005749       0.015359              1.915687       1.607186      -0.044540      -0.009039       1.848119       0.248662       2.291754           0.000774
          130              H      13.332830       1.639663      10.295318       0.105013       1.018696 0.75148697E+01  0.73604241E+02                                 1.742975                            1.655281      -1.274583       2.261806                    0.994958       3.856819      11.264350       0.457374       1.367266      -0.688072      -0.004767      -0.018712       0.024276       0.031019       0.000673      -0.006675       0.001651      -0.019752       0.021485      -0.015486       0.005776       0.009710              1.782477       1.466687      -0.066656       0.080366       1.902001      -0.476696       1.978744           0.000126
          131              H      15.953953       0.439153       8.862360       0.092897       1.245792 0.93972966E+01  0.96756962E+02                                 1.955376                            1.825855      -1.259838       2.269266                    0.994880       3.897743      11.448172       0.447163       1.330335      -0.696914       0.041617       0.020529       0.019715       0.050419       0.002039       0.015400       0.011202      -0.005575      -0.038942      -0.024439       0.004938       0.019500              2.002762       2.409820       0.295544       0.485795       1.815300       0.332495       1.783165           0.000113
          132              H       9.637445      12.040902      18.446805       0.120826       1.375653 0.99405069E+01  0.10271919E+03                                 2.040200                            1.847484      -1.033165       2.399713                    0.997500       3.513686       9.991846       0.460340       1.287610      -0.710005       0.002756      -0.001792      -0.045955       0.046073      -0.017906      -0.004543       0.008330      -0.023238       0.036239      -0.027385       0.004069       0.023317              2.142157       1.685340      -0.065176      -0.000662       1.561897      -0.094799       3.179235           0.000021
          133              H      12.485781      23.392047       7.238790       0.127063       1.088836 0.77552405E+01  0.75426922E+02                                 1.738227                            1.622966      -1.032733       2.396815                    0.998046       3.405700       9.441223       0.494447       1.273664      -0.710890      -0.039485      -0.007124      -0.019362       0.044550       0.007059       0.018833       0.012406      -0.001671      -0.056257      -0.030013       0.002871       0.027142              1.779020       2.373111      -0.221135       0.318533       1.436243      -0.014844       1.527706           0.000026
          134              H       6.820010       4.138538       9.949973       0.095914       1.297916 0.10100467E+02  0.10595683E+03                                 2.012940                            1.893709      -1.384869       2.208510                    0.992745       4.017730      11.935797       0.438533       1.331424      -0.696333       0.006266      -0.000351       0.034897       0.035457       0.012513       0.004016      -0.006034      -0.008251       0.022669      -0.018724       0.006906       0.011817              2.052337       1.660343       0.038214      -0.201177       1.780730       0.183682       2.715940           0.000023
          135              H       4.164351       4.448809      15.327488       0.117307       1.158533 0.86123191E+01  0.86119442E+02                                 1.828204                            1.723623      -1.042682       2.390050                    0.997071       3.505787       9.904143       0.473510       1.293587      -0.707047      -0.008073       0.021308       0.035155       0.041894      -0.000041       0.000050       0.001538      -0.028088       0.043673      -0.021323       0.006472       0.014851              1.888243       1.547194      -0.212689      -0.195685       2.022603       0.450906       2.094932           0.000010
          136              H       7.334420       5.398715       6.198270       0.122179       1.055548 0.75985111E+01  0.73759294E+02                                 1.724747                            1.622500      -0.990473       2.417015                    0.997812       3.436117       9.615147       0.485675       1.299189      -0.705138       0.011357       0.027225      -0.028495       0.041014       0.002326      -0.000402      -0.003923      -0.027530       0.032199      -0.019327       0.005578       0.013749              1.781611       1.494959       0.254108      -0.168415       1.987086      -0.442601       1.862789           0.000008
          137              H       4.764192       2.303166      15.690773       0.119165       1.031091 0.74994874E+01  0.72536835E+02                                 1.696614                            1.609547      -0.947628       2.434071                    0.998162       3.433615       9.581014       0.488846       1.295410      -0.705874      -0.000430      -0.005744       0.033214       0.033709      -0.008002       0.002271       0.004310      -0.014484       0.029368      -0.016257       0.004407       0.011851              1.735375       1.345427      -0.101136       0.034632       1.602842      -0.316713       2.257855           0.000005
          138              H       6.916349       0.119335      12.838313       0.080186       1.322815 0.98030161E+01  0.10173864E+03                                 2.001725                            1.835866      -1.430964       2.176572                    0.992987       4.051736      11.845581       0.457748       1.289298      -0.704245       0.033714       0.014683      -0.029342       0.047044       0.001150      -0.017256      -0.010111      -0.004242      -0.012990      -0.021463       0.002105       0.019358              2.081974       2.387725       0.148933      -0.701446       1.795789      -0.356178       2.062410           0.000022
          139              H      13.858145      21.411086       7.288125       0.114998       1.139965 0.81786068E+01  0.80315882E+02                                 1.781305                            1.661488      -0.791080       2.510813                    0.999449       3.326769       9.157541       0.492762       1.265745      -0.714594      -0.013064      -0.042164      -0.018607       0.047903       0.004201       0.013438       0.011629      -0.006319      -0.051567      -0.025619       0.004278       0.021341              1.843773       1.458654       0.088401       0.063942       2.418363       0.332627       1.654301           0.000068
          140              H       3.969857      23.501835      15.376823       0.128714       1.106181 0.79290036E+01  0.77736157E+02                                 1.773169                            1.654139      -1.001377       2.412937                    0.998001       3.452233       9.686025       0.482775       1.294066      -0.706333      -0.036690      -0.000750       0.028619       0.046538       0.001143      -0.023210      -0.011234      -0.008133      -0.024562      -0.029364       0.005390       0.023974              1.820731       2.093051      -0.263682      -0.464361       1.522218       0.070190       1.846923           0.000011
          141              H       6.500095       3.389114       5.408910       0.132510       1.032472 0.75106288E+01  0.72002955E+02                                 1.650678                            1.577804      -0.755008       2.534082                    0.999826       3.174943       8.557701       0.514009       1.242972      -0.719827       0.001316      -0.001095      -0.038813       0.038851       0.008610      -0.000288      -0.003641      -0.012991       0.040646      -0.017620       0.002939       0.014681              1.670117       1.352711       0.077757       0.090692       1.458009       0.124761       2.199630          -0.000007
          142              H       4.678760       3.835427      11.364990       0.101988       1.269226 0.96776369E+01  0.10003825E+03                                 1.959438                            1.835934      -1.248745       2.277887                    0.994007       3.839476      11.174766       0.453663       1.306099      -0.702506      -0.000026       0.008721      -0.035473       0.036530      -0.011858      -0.000879       0.001345      -0.012267       0.030214      -0.018386       0.007363       0.011024              2.014026       1.628831       0.027332      -0.295542       1.842831      -0.360782       2.570416           0.000026
          143              H      13.901770       2.439207       6.404580       0.129987       1.046964 0.75568293E+01  0.72961586E+02                                 1.698089                            1.605663      -0.852851       2.486791                    0.999318       3.295152       9.076634       0.495851       1.279382      -0.710687       0.008900      -0.008076      -0.037296       0.039185      -0.008704      -0.009701      -0.002006      -0.020347       0.038563      -0.022533       0.006737       0.015796              1.736652       1.381600      -0.132314      -0.163511       1.577968       0.312366       2.250389           0.000447
          144              H       4.287954       0.856825       8.059545       0.089275       1.303246 0.93692715E+01  0.95372909E+02                                 1.935974                            1.763806      -1.172643       2.306809                    0.996042       3.724089      10.503166       0.483236       1.245166      -0.716141      -0.028340       0.005046       0.038865       0.048364       0.007806      -0.018819       0.006469      -0.005939       0.013256      -0.023956       0.004909       0.019048              1.997398       2.159940      -0.027411      -0.676696       1.532271       0.234938       2.299983           0.000026
          145              H       6.016587       2.090749       9.194250       0.127188       0.975817 0.70096216E+01  0.66710069E+02                                 1.638348                            1.560523      -0.842144       2.486150                    0.999341       3.359449       9.319787       0.494006       1.302797      -0.704378      -0.006523      -0.023460       0.026831       0.036233       0.006769      -0.003022      -0.002849      -0.016118       0.029479      -0.015578       0.003497       0.012082              1.666495       1.455941       0.244043      -0.191786       1.735494      -0.314562       1.808049           0.000022
          146              H       5.135002       1.622956      11.773125       0.119722       1.040068 0.76589713E+01  0.74134185E+02                                 1.677351                            1.606213      -0.884333       2.460622                    0.999003       3.369285       9.267101       0.500946       1.263186      -0.713553       0.002121      -0.020295      -0.029849       0.036157      -0.002546      -0.002873       0.002567      -0.023252       0.030762      -0.017273       0.005235       0.012038              1.696479       1.450801      -0.192865      -0.184871       1.733921       0.262592       1.904716           0.000032
          147              H       9.821033      23.241685      14.073930       0.118521       1.130239 0.78171404E+01  0.76689552E+02                                 1.832359                            1.665796      -1.008441       2.410822                    0.997544       3.511095       9.990707       0.469019       1.331150      -0.698418       0.008512      -0.001292       0.043068       0.043920       0.015827       0.010903       0.003518      -0.016557       0.025456      -0.023955       0.003379       0.020576              1.937645       1.568412       0.005556       0.199862       1.448546      -0.273055       2.795977           0.000016
          148              H       5.798463      22.482714       5.204843       0.111719       1.323892 0.93595327E+01  0.94071166E+02                                 1.907568                            1.734867      -0.752046       2.524320                    0.999737       3.241520       8.722454       0.505352       1.205895      -0.730941       0.007015      -0.036788      -0.023592       0.044262       0.008044      -0.019032       0.009338      -0.010710      -0.016102      -0.027382       0.012248       0.015134              1.955966       1.537304      -0.065358      -0.071911       2.256389       0.665402       2.074206           0.000058
          149              H       5.122279      21.322778      15.031478       0.117509       1.125566 0.80176908E+01  0.78567490E+02                                 1.782270                            1.656165      -0.823839       2.496762                    0.999311       3.363376       9.334301       0.487218       1.282890      -0.710182      -0.010035      -0.043641       0.020913       0.049423       0.001883      -0.016426      -0.012226      -0.014325      -0.028401      -0.024766       0.003364       0.021402              1.851981       1.459443       0.079083      -0.078269       2.361141      -0.406639       1.735358           0.000036
          150              H       8.815845      13.246185      22.086383       0.090768       1.387109 0.11128735E+02  0.11977400E+03                                 2.106441                            1.992660      -1.516099       2.143846                    0.991299       4.188073      12.659592       0.425341       1.337986      -0.694513      -0.021131       0.031386       0.034739       0.051365      -0.019532      -0.004652       0.010186      -0.010222       0.048917      -0.028497       0.003141       0.025356              2.106132       1.942247      -0.265168      -0.302173       1.999741       0.217001       2.376407           0.000086
          151              H       6.958156       0.785224       5.216055       0.115346       1.118865 0.80362957E+01  0.79303230E+02                                 1.792941                            1.668193      -1.204217       2.304529                    0.995726       3.670813      10.440035       0.477973       1.298578      -0.703494       0.031961       0.001829      -0.029274       0.043380       0.002609      -0.022205       0.013866      -0.016507       0.001338      -0.029887       0.005432       0.024455              1.834983       2.072847       0.253671      -0.506137       1.499943      -0.095314       1.932160           0.000011
          152              H      13.191049      22.158123      11.858340       0.125638       1.233700 0.90421065E+01  0.93300477E+02                                 2.007134                            1.834870      -1.528326       2.148825                    0.992392       4.126616      12.609656       0.425128       1.396279      -0.680469      -0.044277      -0.006102      -0.010034       0.045808      -0.007314       0.010394      -0.008863       0.016854      -0.045029      -0.020509      -0.002575       0.023084              2.102559       2.359101       0.432770       0.199999       2.202429       0.366044       1.746148           0.000409
          153              H      13.136518       0.711237      12.468300       0.121851       1.068163 0.77076814E+01  0.75001495E+02                                 1.725702                            1.625677      -0.985359       2.412039                    0.998368       3.456527       9.648358       0.489535       1.285808      -0.707765      -0.038638       0.024333      -0.008608       0.046466      -0.007427       0.011059       0.007506      -0.004729      -0.053845      -0.024817       0.008039       0.016777              1.751907       2.139776      -0.356193       0.083091       1.677569      -0.107834       1.438374           0.000421
          154              H      16.804637      23.146217      13.369785       0.117039       1.227232 0.87361715E+01  0.87320126E+02                                 1.866465                            1.710395      -1.048320       2.381954                    0.998060       3.480138       9.701888       0.487989       1.255749      -0.715171       0.050640      -0.012193       0.017499       0.054948      -0.013565       0.015404       0.008098      -0.007237      -0.057727      -0.030625       0.006697       0.023928              1.926762       2.692203       0.064369       0.386763       1.481599       0.026903       1.606483           0.000564
          155              H       8.435946      23.327606      17.861512       0.115031       1.269823 0.98320182E+01  0.10095607E+03                                 1.887059                            1.797468      -1.253809       2.280607                    0.995758       3.607406      10.106471       0.484067       1.232285      -0.720429       0.001239       0.021706      -0.033352       0.039812       0.000321       0.001468      -0.012521      -0.033349      -0.008063      -0.015638      -0.008277       0.023915              1.916154       1.589204      -0.016630      -0.018338       1.716356      -0.205940       2.442901           0.000070
          156              H       8.577726       0.718397      19.850610       0.127702       1.141543 0.85908334E+01  0.84786983E+02                                 1.737762                            1.666916      -0.867488       2.474443                    0.999128       3.243029       8.738711       0.511668       1.212896      -0.727541       0.001833       0.038286      -0.007166       0.038994       0.002178       0.001022      -0.006207      -0.030126       0.019388      -0.018541       0.002585       0.015956              1.743659       1.431648       0.045218       0.065057       2.207581       0.146039       1.591748           0.000001
          157              H       8.341425      21.181963      21.998925       0.124962       1.113294 0.85669502E+01  0.84517310E+02                                 1.707585                            1.664688      -0.867696       2.471525                    0.999221       3.259318       8.789284       0.511818       1.213028      -0.727307      -0.000516      -0.023579       0.028279       0.036823       0.003036      -0.000096      -0.004911      -0.032252       0.012956      -0.018575       0.002315       0.016260              1.695697       1.437336      -0.000524       0.015855       1.582318      -0.104312       2.067436           0.000178
          158              H       8.121484      19.981452      20.045708       0.098401       1.147446 0.87650300E+01  0.89078691E+02                                 1.876549                            1.781086      -1.307086       2.245663                    0.992845       3.964699      11.736038       0.444056       1.357212      -0.690406      -0.003911      -0.035224       0.008055       0.036344       0.001153       0.000541      -0.012564      -0.024320       0.037235      -0.018473      -0.003684       0.022157              1.938577       1.640171       0.125642      -0.001091       2.586853       0.139542       1.588707           0.000157
          159              H       7.774303      11.162596      12.607335       0.128609       1.118226 0.83437991E+01  0.82348550E+02                                 1.762462                            1.679585      -0.840120       2.491613                    0.999286       3.306661       9.124883       0.489488       1.267861      -0.714298      -0.008603      -0.037981       0.000857       0.038952       0.002237       0.001800      -0.003885      -0.027925       0.017860      -0.017312       0.004171       0.013140              1.785570       1.503766       0.078707      -0.089918       2.254399       0.211215       1.598546           0.000022
          160              H       7.723407      15.735513      12.919042       0.091358       1.173044 0.89401980E+01  0.91546765E+02                                 1.915384                            1.804998      -1.462657       2.166129                    0.991025       4.140750      12.408217       0.437696       1.366589      -0.687432      -0.004121       0.035187      -0.005305       0.035822      -0.002863      -0.000330      -0.012683      -0.024199       0.037136      -0.018753      -0.003535       0.022288              1.990164       1.659731      -0.105143      -0.044427       2.642231       0.263555       1.668532           0.000060
          161              H       7.805204      12.160237      14.697345       0.114183       1.256450 0.96939726E+01  0.99003184E+02                                 1.865739                            1.779298      -1.128070       2.341995                    0.996640       3.534043       9.814508       0.489702       1.224692      -0.722886       0.000476      -0.024401       0.029785       0.038507      -0.000676       0.000151      -0.008572      -0.032854      -0.009021      -0.014937      -0.006068       0.021005              1.890337       1.589111       0.059315      -0.111646       1.782070      -0.287244       2.299831           0.000045
          162              H       7.916084      14.773673      10.864912       0.126063       1.056058 0.80523383E+01  0.78147513E+02                                 1.640502                            1.607512      -0.814853       2.498614                    0.999554       3.197911       8.527519       0.524440       1.203421      -0.729426       0.000541       0.027288      -0.025571       0.037400      -0.002558      -0.000985      -0.004614      -0.033659       0.009864      -0.018749       0.001859       0.016891              1.624019       1.389006       0.001204      -0.021667       1.563607      -0.169241       1.919442           0.000071
          163              H       1.717727      19.504112       3.780855       0.123186       1.028602 0.73707258E+01  0.70901929E+02                                 1.688746                            1.593874      -0.892075       2.464944                    0.998719       3.357487       9.307970       0.492640       1.292495      -0.707084      -0.006984      -0.017254       0.038539       0.042799       0.001988       0.001553      -0.000113      -0.028639       0.050589      -0.022949       0.006025       0.016924              1.746751       1.430825       0.149411      -0.173587       1.742954      -0.442021       2.066473           0.000078
          164              H       2.404817      21.735677       3.879525       0.135409       1.006666 0.73006018E+01  0.69983376E+02                                 1.664506                            1.586424      -0.848524       2.495259                    0.999462       3.261632       8.994408       0.494263       1.292741      -0.707822      -0.000094       0.014111       0.038960       0.041437       0.006377      -0.001675      -0.000599      -0.017576       0.036198      -0.016959       0.004667       0.012292              1.685652       1.396834       0.138740       0.097965       1.568385       0.301775       2.091737           0.000080
          165              H       7.559814      22.750024       1.343258       0.126779       1.164115 0.83819243E+01  0.82149086E+02                                 1.747551                            1.637345      -0.866073       2.473491                    0.999232       3.243350       8.685413       0.521049       1.199411      -0.730185      -0.027312      -0.029714       0.019846       0.044975       0.020073      -0.011643      -0.001507      -0.011444       0.040571      -0.029337       0.006595       0.022742              1.766440       1.914523       0.455899      -0.093431       1.874007      -0.001528       1.510791           0.000074
          166              H       9.819215       1.436793      21.741038       0.108575       1.390784 0.10989399E+02  0.11613150E+03                                 2.039689                            1.934201      -1.004518       2.406477                    0.997740       3.553222      10.129503       0.454014       1.276617      -0.713429       0.029522       0.030320      -0.034692       0.054721       0.016942      -0.013132      -0.004389      -0.010820       0.028376      -0.024608       0.001307       0.023301              2.020353       1.887800       0.271184      -0.296235       1.871926      -0.155320       2.301332           0.000039
          167              H       1.743174      19.721302      22.162627       0.111720       1.241364 0.10008740E+02  0.10343323E+03                                 1.889282                            1.841524      -1.034341       2.387465                    0.997277       3.541366      10.017727       0.466465       1.270593      -0.713528      -0.009564      -0.013182      -0.038759       0.042042       0.011917       0.003555      -0.000892      -0.015149       0.042774      -0.021600       0.006881       0.014719              1.871530       1.583256       0.044696      -0.038330       1.888186       0.278965       2.143148           0.000174
          168              H       2.470254      21.933773      22.281480       0.117789       0.983320 0.71509192E+01  0.69157970E+02                                 1.709200                            1.621538      -1.187037       2.317184                    0.995653       3.682513      10.678437       0.459306       1.378871      -0.686795       0.000951       0.015368      -0.032656       0.036104       0.006941       0.005480      -0.000862      -0.018899       0.032816      -0.018224       0.006126       0.012097              1.762509       1.495488       0.147534      -0.256679       1.752144      -0.453600       2.039894           0.000217
          169              H       7.496195      13.427574       8.839935       0.122179       1.245469 0.90512688E+01  0.90252827E+02                                 1.817370                            1.693442      -0.896758       2.456336                    0.999071       3.291294       8.833565       0.517002       1.188125      -0.733346      -0.021674       0.034359      -0.019234       0.044947      -0.018543       0.002519      -0.007781      -0.022164       0.046144      -0.029356       0.006637       0.022719              1.840744       1.876860      -0.509488       0.181343       2.036978      -0.106593       1.608394           0.000055
          170              H       4.927785      19.198615      18.011760       0.116356       1.182808 0.88642025E+01  0.89123278E+02                                 1.840612                            1.739132      -1.077256       2.370440                    0.996909       3.513767       9.897115       0.476100       1.279549      -0.710219       0.003116      -0.023258      -0.035028       0.042161       0.001856       0.006414       0.002368      -0.028055       0.049363      -0.023363       0.005305       0.018058              1.893614       1.493084      -0.139181      -0.090833       2.091691       0.454053       2.096067           0.000106
          171              H       5.249518      19.990999      21.949590       0.111302       1.267357 0.10084273E+02  0.10443929E+03                                 1.916147                            1.849032      -1.004426       2.400077                    0.997530       3.561262      10.094188       0.465169       1.271380      -0.713216       0.007698      -0.010209       0.037576       0.039691      -0.007495       0.006201       0.002110      -0.020800       0.042423      -0.021107       0.005748       0.015359              1.915642       1.607152      -0.044539       0.009040       1.848076      -0.248655       2.291696           0.000718
          172              H       4.844171      22.227337      21.507818       0.105016       1.018681 0.75147315E+01  0.73602564E+02                                 1.742961                            1.655268      -1.274562       2.261819                    0.994958       3.856782      11.264225       0.457375       1.367270      -0.688072       0.004767       0.018712       0.024276       0.031019       0.000673       0.006674      -0.001651      -0.019753       0.021484      -0.015486       0.005777       0.009709              1.782462       1.466676      -0.066654      -0.080364       1.901984       0.476690       1.978725           0.000106
          173              H       2.223047      23.427847      20.074860       0.092898       1.245785 0.93972296E+01  0.96756079E+02                                 1.955368                            1.825848      -1.259830       2.269271                    0.994880       3.897724      11.448097       0.447164       1.330334      -0.696915      -0.041617      -0.020529       0.019716       0.050419       0.002039      -0.015400      -0.011202      -0.005576      -0.038942      -0.024439       0.004938       0.019501              2.002753       2.409811       0.295544      -0.485792       1.815292      -0.332494       1.783158           0.000094
          174              H       8.539555      11.826099       7.234305       0.120825       1.375647 0.99404414E+01  0.10271824E+03                                 2.040186                            1.847472      -1.033163       2.399715                    0.997500       3.513671       9.991757       0.460344       1.287601      -0.710007      -0.002755       0.001792      -0.045955       0.046073      -0.017906       0.004543      -0.008330      -0.023239       0.036238      -0.027385       0.004069       0.023317              2.142142       1.685330      -0.065175       0.000663       1.561887       0.094795       3.179210           0.000033
          175              H       5.691219       0.474953      18.451290       0.127064       1.088836 0.77552441E+01  0.75427091E+02                                 1.738239                            1.622976      -1.032733       2.396816                    0.998046       3.405711       9.441313       0.494441       1.273679      -0.710886       0.039485       0.007124      -0.019363       0.044550       0.007059      -0.018833      -0.012406      -0.001671      -0.056256      -0.030013       0.002871       0.027142              1.779033       2.373132      -0.221138      -0.318536       1.436251       0.014844       1.527715           0.000009
          176              H      11.356990      19.728462      21.162473       0.095914       1.297900 0.10100309E+02  0.10595471E+03                                 2.012922                            1.893693      -1.384851       2.208519                    0.992745       4.017696      11.935654       0.438535       1.331422      -0.696334      -0.006266       0.000351       0.034898       0.035458       0.012513      -0.004016       0.006034      -0.008251       0.022671      -0.018724       0.006907       0.011817              2.052318       1.660329       0.038213       0.201173       1.780715      -0.183680       2.715911           0.000018
          177              H      14.012649      19.418191       4.114988       0.117308       1.158487 0.86118634E+01  0.86113457E+02                                 1.828131                            1.723558      -1.042648       2.390069                    0.997072       3.505697       9.903698       0.473529       1.293557      -0.707053       0.008072      -0.021308       0.035156       0.041894      -0.000041      -0.000050      -0.001539      -0.028085       0.043671      -0.021321       0.006471       0.014850              1.888164       1.547137      -0.212675       0.195672       2.022515      -0.450879       2.094841           0.000035
          178              H      10.842581      18.468285      17.410770       0.122179       1.055550 0.75985281E+01  0.73759490E+02                                 1.724748                            1.622501      -0.990477       2.417013                    0.997812       3.436121       9.615156       0.485675       1.299187      -0.705138      -0.011357      -0.027225      -0.028495       0.041013       0.002326       0.000402       0.003923      -0.027530       0.032198      -0.019327       0.005578       0.013749              1.781612       1.494959       0.254108       0.168414       1.987088       0.442601       1.862789           0.000015
          179              H      13.412808      21.563835       4.478273       0.119166       1.031076 0.74993293E+01  0.72534674E+02                                 1.696573                            1.609511      -0.947615       2.434077                    0.998162       3.433561       9.580714       0.488862       1.295378      -0.705881       0.000430       0.005744       0.033214       0.033709      -0.008001      -0.002271      -0.004310      -0.014483       0.029367      -0.016256       0.004406       0.011850              1.735332       1.345399      -0.101131      -0.034631       1.602803       0.316701       2.257795           0.000020
          180              H      11.260652      23.747665       1.625813       0.080185       1.322816 0.98030169E+01  0.10173862E+03                                 2.001723                            1.835864      -1.430964       2.176572                    0.992987       4.051734      11.845561       0.457749       1.289295      -0.704245      -0.033714      -0.014683      -0.029342       0.047044       0.001150       0.017256       0.010111      -0.004242      -0.012990      -0.021463       0.002105       0.019358              2.081972       2.387720       0.148933       0.701445       1.795787       0.356178       2.062409           0.000018
          181              H       4.318855       2.455914      18.500625       0.114997       1.139977 0.81787254E+01  0.80317451E+02                                 1.781327                            1.661508      -0.791086       2.510810                    0.999449       3.326798       9.157686       0.492755       1.265758      -0.714591       0.013064       0.042163      -0.018608       0.047903       0.004201      -0.013437      -0.011629      -0.006319      -0.051566      -0.025619       0.004279       0.021340              1.843797       1.458671       0.088402      -0.063943       2.418396      -0.332634       1.654323           0.000036
          182              H      14.207143       0.365165       4.164323       0.128715       1.106175 0.79289419E+01  0.77735410E+02                                 1.773163                            1.654133      -1.001371       2.412941                    0.998002       3.452222       9.685989       0.482776       1.294068      -0.706332       0.036690       0.000750       0.028620       0.046538       0.001143       0.023210       0.011234      -0.008132      -0.024561      -0.029364       0.005389       0.023974              1.820725       2.093044      -0.263681       0.464359       1.522213      -0.070189       1.846917           0.000018
          183              H      11.676905      20.477886      16.621410       0.132512       1.032464 0.75105595E+01  0.72002081E+02                                 1.650665                            1.577793      -0.755005       2.534084                    0.999826       3.174929       8.557634       0.514013       1.242966      -0.719828      -0.001316       0.001095      -0.038813       0.038851       0.008610       0.000288       0.003641      -0.012990       0.040645      -0.017620       0.002938       0.014681              1.670104       1.352702       0.077756      -0.090691       1.458000      -0.124759       2.199609           0.000009
          184              H      13.498240      20.031573       0.152490       0.101988       1.269219 0.96775649E+01  0.10003727E+03                                 1.959428                            1.835925      -1.248729       2.277894                    0.994008       3.839458      11.174683       0.453665       1.306095      -0.702506       0.000026      -0.008721      -0.035473       0.036529      -0.011858       0.000879      -0.001344      -0.012266       0.030214      -0.018386       0.007363       0.011023              2.014014       1.628822       0.027331       0.295539       1.842821       0.360779       2.570400           0.000023
          185              H       4.275230      21.427793      17.617080       0.129990       1.046927 0.75564767E+01  0.72957190E+02                                 1.698037                            1.605616      -0.852821       2.486810                    0.999318       3.295068       9.076284       0.495863       1.279368      -0.710690      -0.008901       0.008075      -0.037297       0.039185      -0.008703       0.009701       0.002006      -0.020344       0.038559      -0.022531       0.006735       0.015796              1.736598       1.381563      -0.132307       0.163505       1.577918      -0.312352       2.250313           0.000418
          186              H      13.889046      23.010175      19.272045       0.089276       1.303245 0.93692580E+01  0.95372734E+02                                 1.935973                            1.763805      -1.172640       2.306810                    0.996042       3.724085      10.503152       0.483237       1.245166      -0.716141       0.028340      -0.005046       0.038865       0.048364       0.007806       0.018819      -0.006469      -0.005939       0.013256      -0.023956       0.004908       0.019048              1.997398       2.159938      -0.027413       0.676697       1.532271      -0.234940       2.299985           0.000021
          187              H      12.160413      21.776251      20.406750       0.127188       0.975815 0.70096119E+01  0.66709947E+02                                 1.638347                            1.560521      -0.842143       2.486150                    0.999341       3.359445       9.319771       0.494007       1.302797      -0.704378       0.006523       0.023460       0.026831       0.036233       0.006769       0.003021       0.002849      -0.016118       0.029479      -0.015578       0.003497       0.012081              1.666493       1.455940       0.244042       0.191785       1.735493       0.314561       1.808047           0.000017
          188              H      13.041998      22.244044       0.560625       0.119722       1.040065 0.76589348E+01  0.74133709E+02                                 1.677344                            1.606207      -0.884323       2.460626                    0.999003       3.369275       9.267052       0.500948       1.263182      -0.713553      -0.002121       0.020294      -0.029849       0.036157      -0.002546       0.002873      -0.002567      -0.023252       0.030761      -0.017273       0.005235       0.012038              1.696472       1.450795      -0.192864       0.184870       1.733913      -0.262591       1.904708           0.000025
          189              H       8.355967       0.625315       2.861430       0.118521       1.130239 0.78171401E+01  0.76689532E+02                                 1.832359                            1.665795      -1.008441       2.410822                    0.997544       3.511090       9.990685       0.469020       1.331149      -0.698418      -0.008512       0.001291       0.043068       0.043920       0.015827      -0.010903      -0.003518      -0.016557       0.025456      -0.023954       0.003379       0.020576              1.937645       1.568412       0.005556      -0.199862       1.448545       0.273056       2.795978           0.000011
          190              H      12.378537       1.384286      16.417343       0.111720       1.324084 0.93612134E+01  0.94093304E+02                                 1.907864                            1.735111      -0.752047       2.524320                    0.999737       3.241636       8.723319       0.505273       1.206017      -0.730914      -0.007014       0.036787      -0.023593       0.044262       0.008047       0.019032      -0.009339      -0.010706      -0.016095      -0.027382       0.012247       0.015135              1.956280       1.537511      -0.065373       0.071929       2.256777      -0.665570       2.074551           0.000057
          191              H      13.054721       2.544222       3.818978       0.117511       1.125559 0.80176329E+01  0.78566802E+02                                 1.782265                            1.656161      -0.823838       2.496764                    0.999311       3.363369       9.334283       0.487218       1.282892      -0.710182       0.010035       0.043641       0.020913       0.049423       0.001884       0.016426       0.012226      -0.014326      -0.028401      -0.024766       0.003364       0.021402              1.851975       1.459439       0.079084       0.078269       2.361132       0.406637       1.735355           0.000040
          192              H       9.361155      10.620815      10.873883       0.090769       1.387101 0.11128665E+02  0.11977307E+03                                 2.106435                            1.992654      -1.516098       2.143848                    0.991299       4.188067      12.659571       0.425342       1.337987      -0.694512       0.021132      -0.031387       0.034738       0.051366      -0.019533       0.004652      -0.010186      -0.010222       0.048917      -0.028498       0.003142       0.025356              2.106125       1.942241      -0.265166       0.302172       1.999734      -0.217000       2.376398           0.000103
          193              H      11.218844      23.081776      16.428555       0.115347       1.118863 0.80362882E+01  0.79303167E+02                                 1.792941                            1.668195      -1.204215       2.304530                    0.995726       3.670815      10.440054       0.477971       1.298582      -0.703493      -0.031961      -0.001829      -0.029274       0.043380       0.002609       0.022205      -0.013866      -0.016507       0.001338      -0.029887       0.005432       0.024455              1.834982       2.072845       0.253673       0.506134       1.499945       0.095315       1.932155           0.000013
          194              H       4.985951       1.708877       0.645840       0.125637       1.233718 0.90422792E+01  0.93302731E+02                                 2.007154                            1.834887      -1.528346       2.148813                    0.992392       4.126663      12.609843       0.425126       1.396278      -0.680469       0.044277       0.006102      -0.010033       0.045807      -0.007314      -0.010394       0.008864       0.016854      -0.045034      -0.020511      -0.002574       0.023085              2.102581       2.359127       0.432779      -0.200003       2.202451      -0.366049       1.746163           0.000367
          195              H       5.040482      23.155763       1.255800       0.121851       1.068155 0.77076143E+01  0.75000672E+02                                 1.725694                            1.625670      -0.985349       2.412045                    0.998369       3.456509       9.648294       0.489536       1.285808      -0.707765       0.038638      -0.024332      -0.008607       0.046466      -0.007427      -0.011058      -0.007506      -0.004729      -0.053840      -0.024815       0.008038       0.016777              1.751898       2.139764      -0.356190      -0.083090       1.677562       0.107833       1.438368           0.000381
          196              H       1.372363       0.720783       2.157285       0.117042       1.227179 0.87356989E+01  0.87314172E+02                                 1.866411                            1.710349      -1.048277       2.381980                    0.998061       3.480037       9.701520       0.487995       1.255750      -0.715171      -0.050639       0.012193       0.017500       0.054947      -0.013564      -0.015403      -0.008095      -0.007236      -0.057714      -0.030620       0.006695       0.023925              1.926705       2.692115       0.064364      -0.386746       1.481560      -0.026901       1.606440           0.000512
          197              C      16.891886      21.119908       4.164323       0.230908      36.265017 0.35792255E+03  0.81113545E+04                                10.097093                            6.622682      -0.346276       1.905244                    0.998870      26.348646      77.316210       0.588155       0.459526      -1.026039       0.002084      -0.019393       0.015728       0.025056       0.001595       0.002882      -0.015436       0.025819      -0.018875      -0.023804       0.007374       0.016429             14.118313       5.713928      -0.013912      -0.502861      12.240166      -7.088459      24.400845           0.000151
          198              C      17.264515      14.971769       6.261060       0.214189      36.988263 0.38046627E+03  0.87466699E+04                                10.220696                            6.820330      -0.365662       1.898282                    0.999353      26.774088      78.886080       0.581104       0.458486      -1.027589      -0.004671       0.019783      -0.016415       0.026128       0.002324       0.007622      -0.012294       0.000523      -0.000865      -0.015682       0.002334       0.013348             14.111473       5.895780      -0.892014       0.969181      13.474704      -7.904312      22.963935           0.000292
          199              C      17.366306      14.282013       7.534800       0.033050      37.117616 0.44925319E+03  0.10693130E+05                                 9.986934                            7.262180      -0.366447       1.895514                    0.997800      27.927731      81.885516       0.584545       0.440224      -1.045175       0.002783      -0.002489       0.016841       0.017250      -0.005976       0.000195      -0.001184      -0.032242       0.025263      -0.021403       0.008125       0.013279             12.913068       5.869103      -0.557790       0.642002      12.877883      -6.029213      19.992220           0.000467
          200              C      17.500816      12.902500       7.474253      -0.119433      34.035624 0.46479162E+03  0.11194312E+05                                 9.370629                            7.352665      -0.191199       1.907902                    0.998849      30.571311      91.144649       0.583048       0.436177      -1.044139       0.005799      -0.008423       0.029853       0.031556       0.007223       0.004388       0.016930      -0.016972       0.020263      -0.014882      -0.009826       0.024709             11.111276       5.724221      -0.428370       0.528205      12.400433      -4.876642      15.209174           0.001681
          201              C      17.606242      12.143530       8.671748      -0.198887      33.547144 0.45885607E+03  0.10940599E+05                                 9.014147                            7.112838       0.131745       2.002378                    0.999829      30.480826      88.414936       0.621299       0.413467      -1.065473       0.001553       0.012997      -0.038759       0.040910      -0.010025       0.002530       0.006612      -0.070395      -0.051791      -0.029008      -0.016832       0.045840             10.573748       5.378945      -0.421495       1.117596      10.496577      -4.380273      15.845722          -0.000037
          202              C      17.622601      12.792712       9.878213       0.152522      36.478446 0.39924413E+03  0.91602423E+04                                 9.747730                            6.759964       0.063644       2.032089                    0.999552      26.042036      73.222212       0.621951       0.429221      -1.059422       0.001032      -0.014165       0.028088       0.031475      -0.018594      -0.000629      -0.039381      -0.059859       0.123022      -0.057393      -0.011096       0.068489             13.348792       5.818552      -1.650302       2.235737      14.451023      -8.271964      19.776802           0.001083
          203              C      17.453555      14.186545       9.961185      -0.193847      33.423042 0.46094600E+03  0.11016967E+05                                 9.044390                            7.170090       0.102992       1.996111                    0.999464      30.442798      88.780318       0.612722       0.418245      -1.061063      -0.003656       0.019745      -0.022972       0.030511       0.005668       0.000133       0.025971      -0.033284       0.048171      -0.026313      -0.012489       0.038802             10.770236       5.658198      -1.076644       1.034129      12.991248      -5.513469      13.661261           0.001094
          204              C      17.326316      14.897781       8.790600      -0.096629      32.525087 0.45796327E+03  0.11023054E+05                                 9.156552                            7.356865      -0.387426       1.852891                    0.997835      30.464746      91.718056       0.574181       0.443186      -1.036784       0.002270      -0.025581       0.014638       0.029561       0.001540       0.001657       0.018963      -0.023261      -0.041761      -0.022683      -0.004765       0.027448             10.788895       5.961049      -0.743817       0.569885      11.648836      -3.941527      14.756801           0.000542
          205              C      16.899157      21.718970       2.852460       0.033304      38.300534 0.45052413E+03  0.10723601E+05                                10.179639                            7.263247      -0.370972       1.893489                    0.998181      27.851946      81.481434       0.586015       0.439112      -1.046554      -0.001937       0.002855      -0.013389       0.013827       0.000930      -0.000386       0.000398      -0.033121       0.025675      -0.020871       0.008524       0.012347             13.370384       6.003005       0.223140      -0.962414      12.795495      -6.245250      21.312651           0.000317
          206              C      16.930058      23.711865       1.464353      -0.200330      33.386709 0.45775113E+03  0.10932299E+05                                 9.032043                            7.144722       0.111775       1.996823                    0.999629      30.574333      89.415582       0.613270       0.418189      -1.060060      -0.017633      -0.012819       0.039813       0.045391      -0.001846       0.002592      -0.005459      -0.062057      -0.067746      -0.024339      -0.018504       0.042843             10.489069       5.815012       0.124967      -1.936799      10.002689      -3.543778      15.649507           0.000168
          207              C      16.888251      20.991027       1.652723      -0.095517      32.563300 0.45859177E+03  0.11062042E+05                                 9.218801                            7.397311      -0.449747       1.832131                    0.997926      30.686225      93.035017       0.567472       0.447458      -1.032423       0.004006       0.025981      -0.019805       0.032913      -0.002263      -0.001596       0.019337      -0.022000      -0.063140      -0.028535      -0.000703       0.029238             10.826373       6.061003       0.773170      -1.291249      11.127325      -3.602761      15.290791           0.000527
          208              C      17.048208      22.957667       0.327405       0.160553      35.386735 0.39650898E+03  0.90912083E+04                                 9.579712                            6.767057       0.011984       2.019132                    0.999642      25.975656      73.255980       0.616822       0.433090      -1.055962       0.003863       0.015257      -0.033949       0.037420       0.003253      -0.001219      -0.031371      -0.057743       0.158641      -0.055497      -0.012464       0.067961             12.637344       6.142709       1.790724      -3.322711      12.723927      -6.748194      19.045395           0.000315
          209              C      16.906428      23.108029       2.722395      -0.130486      33.968703 0.45734832E+03  0.10965633E+05                                 9.313576                            7.264813      -0.102628       1.934586                    0.999016      30.524316      90.663916       0.590319       0.432746      -1.046683      -0.004275       0.002500      -0.031923       0.032305       0.000343       0.006013       0.020903      -0.013469       0.011310      -0.018378      -0.007422       0.025800             11.015722       5.862499       0.265327      -1.392999      11.939816      -4.535807      15.244852           0.000268
          210              C      16.982771      21.554288       0.417105      -0.184199      32.442949 0.45241762E+03  0.10766202E+05                                 8.879464                            7.119266       0.082158       1.994324                    0.999268      30.180372      87.915468       0.612662       0.420109      -1.059545      -0.000724      -0.022957       0.026714       0.035231       0.000860      -0.002014       0.030512      -0.039157       0.019661      -0.023858      -0.018475       0.042333             10.351714       5.616645       1.014822      -1.290277      11.804100      -4.816009      13.634396           0.000226
          211              C      10.758966      16.422883      12.943710       0.013208      39.348457 0.46114326E+03  0.10994928E+05                                10.180129                            7.254440      -0.296311       1.905879                    0.998786      28.013901      80.924237       0.600270       0.427960      -1.057669      -0.012689      -0.022016       0.006989       0.026355      -0.016349      -0.003348      -0.007163      -0.035001      -0.017351      -0.023037      -0.004704       0.027740             12.727507       7.203924      -4.768280      -1.070842      20.603530       0.204450      10.375066           0.007441
          212              C      10.958913      15.816661      14.210723      -0.119331      33.006504 0.46770384E+03  0.11259124E+05                                 9.126699                            7.371614      -0.141614       1.924442                    0.998823      30.325810      89.792597       0.583965       0.435698      -1.046552      -0.010299      -0.034092      -0.005511       0.036037       0.002929      -0.004323       0.011662      -0.028027       0.117932      -0.034407      -0.007911       0.042318             10.257430       6.432201      -3.333382      -0.612061      13.916217       0.083177      10.423873           0.002926
          213              C      11.387891      14.489656      14.271270      -0.166596      33.740480 0.45454209E+03  0.10817519E+05                                 9.077783                            7.118289       0.207438       2.033869                    0.999663      29.995594      87.066602       0.615665       0.418031      -1.062028      -0.030815       0.030823       0.005184       0.043891      -0.001770       0.002688      -0.017323      -0.001444       0.126707      -0.025203      -0.021639       0.046843             10.455382       6.631652      -3.934029      -1.126649      13.788297       1.811921      10.946196           0.002613
          214              C      10.309994      17.797622      12.809160       0.244553      35.356422 0.33256432E+03  0.73708974E+04                                 9.785811                            6.316238      -0.057686       2.006460                    0.999399      25.300958      72.498273       0.614312       0.449855      -1.035510      -0.013298       0.023218      -0.009013       0.028234       0.017067       0.051018       0.020413      -0.023875       0.146056      -0.061239      -0.018558       0.079796             13.103533      11.202664      -4.816079      -3.323732      20.614000      -0.888536       7.493934           0.001253
          215              C      17.199077      12.332079      12.338235      -0.143313      31.116833 0.40586549E+03  0.93675955E+04                                 8.506086                            6.638662       0.545416       2.140286                    0.999732      29.162584      82.731081       0.651703       0.407202      -1.071508       0.006985      -0.004798      -0.061153       0.061738      -0.047543      -0.043289       0.009078      -0.017568       0.132277      -0.077268       0.002938       0.074330              9.804213       8.173523      -3.448535       0.250457       9.633437      -3.443717      11.605679           0.000283
          216              C       0.267202      10.904832      11.223712       0.062843      27.188582 0.32861090E+03  0.72736171E+04                                 8.060514                            6.156662       0.172145       2.065755                    0.998815      26.937610      77.556922       0.639731       0.432554      -1.043975      -0.025837       0.007078       0.028608       0.039192      -0.015944      -0.010679       0.016218       0.012161      -0.005270      -0.021038      -0.007882       0.028920              9.707521       6.711861      -3.010059       0.891289      10.282594      -4.169608      12.128107           0.000424
          217              C      11.658728      13.802286      13.076018       0.142775      34.066586 0.40927085E+03  0.94692080E+04                                 9.344068                            6.898394       0.030299       2.025456                    0.999659      26.334587      74.883563       0.607137       0.436030      -1.052977       0.006710      -0.038904       0.006115       0.039949      -0.045174      -0.010801      -0.005631      -0.091313      -0.107259      -0.054293      -0.027822       0.082115             11.383232       7.068147      -5.128629      -1.425214      16.540340       2.356280      10.541210           0.008451
          218              C      10.980726      15.685392      11.779853      -0.136303      33.652094 0.46807363E+03  0.11295362E+05                                 9.220423                            7.333864      -0.141328       1.914814                    0.999290      30.965783      92.468427       0.589030       0.430906      -1.047117      -0.007349      -0.034988       0.011260       0.037483      -0.017256       0.017403      -0.015439       0.000100       0.094534      -0.033050      -0.011125       0.044175             10.581949       6.612804      -3.412825      -1.630850      15.817132       1.947794       9.315911           0.002395
          219              C      11.424244      14.360774      11.844885      -0.179814      33.108428 0.48259487E+03  0.11708393E+05                                 9.081358                            7.421174      -0.028704       1.953450                    0.999051      30.947546      91.975662       0.589926       0.427951      -1.051310      -0.021613       0.039039      -0.009084       0.045538      -0.004142      -0.000664       0.025762       0.014015       0.055966      -0.030382      -0.002103       0.032485             10.148894       6.482222      -3.400616      -1.024644      14.232620       0.761732       9.731841           0.002977
          220              C      17.053661      23.146217      20.269958      -0.134156      30.793119 0.39901987E+03  0.91779244E+04                                 8.466004                            6.598278       0.455036       2.113261                    0.999843      29.039131      82.456392       0.650816       0.409165      -1.069356      -0.011580       0.021025       0.055389       0.060366       0.045857       0.023281       0.019195      -0.048273       0.116530      -0.072212       0.007532       0.064680              9.556647       7.659885       3.766006      -0.389874       9.213240      -1.697315      11.796815           0.000070
          221              C      14.577954      17.847743       9.028305       0.244594      38.766913 0.34513895E+03  0.77120926E+04                                10.440241                            6.439947      -0.050713       2.008402                    0.999399      25.390894      72.780522       0.608311       0.450611      -1.036258       0.006948       0.027462       0.011840       0.030702      -0.015417       0.050976      -0.015279       0.005733       0.083770      -0.046800      -0.021545       0.068344             14.959383       9.348536       4.276347      -2.555099      26.357154       3.706350       9.172459           0.012911
          222              C      13.956301      16.000437       7.503405      -0.125061      34.208267 0.47038201E+03  0.11360217E+05                                 9.373820                            7.391927      -0.185635       1.903282                    0.999059      30.829653      91.971516       0.582203       0.435608      -1.044723       0.013410      -0.035548       0.001167       0.038011      -0.011592       0.003930      -0.024203      -0.024111       0.092643      -0.032786      -0.011713       0.044500             10.985561       6.140788       3.253211       0.405441      16.140579       1.608482      10.675318           0.004251
          223              C      14.218049      16.427656       8.813025       0.009818      40.702157 0.45671939E+03  0.10853834E+05                                10.417819                            7.196359      -0.247783       1.922505                    0.998708      27.904825      80.249833       0.606129       0.425214      -1.060291       0.002923      -0.023891      -0.001542       0.024119       0.011562      -0.004823       0.013622      -0.054266      -0.002208      -0.031118      -0.003226       0.034344             13.851612       6.633523       4.158945       0.072692      24.240007       1.462277      10.681305           0.018568
          224              C      14.183513      15.525484       9.867000      -0.138579      33.513205 0.45563367E+03  0.10923189E+05                                 9.192321                            7.232723      -0.133874       1.921075                    0.999090      30.729468      91.511624       0.593408       0.430546      -1.047162       0.001991      -0.027922      -0.021123       0.035068       0.014265       0.019805       0.014068       0.004904       0.077501      -0.027513      -0.013308       0.040821             10.744662       6.005721       2.597815      -0.515600      17.052940      -0.486078       9.175325           0.015580
          225              C      13.914493      14.191318       9.600143      -0.177219      33.947802 0.46997679E+03  0.11336716E+05                                 9.237396                            7.323773      -0.070185       1.941936                    0.998981      30.820134      91.589808       0.593295       0.427981      -1.050390       0.018870       0.042855       0.006909       0.047333      -0.007850      -0.003132      -0.030980       0.004396       0.000619      -0.033770       0.003442       0.030328             10.690941       6.262874       2.986814       0.548107      15.565445       1.248335      10.244506           0.000686
          226              C      13.629115      13.768872       8.346585       0.158098      34.507590 0.38496051E+03  0.87863714E+04                                 9.456373                            6.720373       0.009405       2.028260                    0.999656      25.805186      73.286974       0.609973       0.439949      -1.048838      -0.006740      -0.036358      -0.013758       0.039454       0.021537      -0.003482       0.016862      -0.095842      -0.087155      -0.042371      -0.027222       0.069593             12.079941       6.978531       5.403982       0.841184      19.227174       1.295702      10.034119           0.022663
          227              C      12.005909      11.888153       8.476650       0.071644      27.535138 0.33552557E+03  0.74529020E+04                                 8.073225                            6.187858       0.334479       2.114077                    0.999635      26.913547      77.199576       0.644347       0.427943      -1.048536       0.022370      -0.026995      -0.032818       0.048022      -0.009428      -0.009733       0.010164       0.043891       0.024437      -0.029773       0.002498       0.027275              9.568956      11.223698       2.661440      -2.243334      11.744016       1.577296       5.739155           0.001873
          228              C      17.640778       0.171842      19.375200      -0.046476      30.817003 0.39723053E+03  0.91909758E+04                                 8.664548                            6.709294       0.195894       2.042715                    0.999552      28.962258      84.400179       0.622938       0.424954      -1.051851       0.015292       0.072919       0.016212       0.076249       0.038140       0.003739       0.010059      -0.027538       0.071860      -0.052625       0.015694       0.036930              9.930994       7.136305       2.744882      -0.853484       8.125556      -1.894013      14.531120           0.000048
          229              C      13.916311      11.401266       7.579650      -0.124676      31.006104 0.40806471E+03  0.94647353E+04                                 8.584712                            6.730059       0.366611       2.088542                    0.999666      29.228743      84.095315       0.634434       0.416236      -1.061857      -0.022621       0.055682       0.016289       0.062270      -0.027838      -0.040829       0.040056       0.010302      -0.125269      -0.069491      -0.007195       0.076686              9.778134      11.526090       3.122205      -2.023787      11.782108       1.293264       6.026205           0.001279
          230              C       1.914038      16.857262       8.167185       0.028786      37.129339 0.43539661E+03  0.10241898E+05                                 9.817726                            7.067728      -0.304588       1.911830                    0.998495      27.513289      79.167527       0.605208       0.430235      -1.055353      -0.004445      -0.015471      -0.010918       0.019450      -0.004472      -0.001992       0.011365      -0.013077      -0.029935      -0.014872      -0.002796       0.017668             11.886805       7.475353      -5.030504       0.044616      16.739133       1.662061      11.445929           0.000181
          231              C       2.321203      15.904969       9.035032      -0.125361      33.632016 0.45081790E+03  0.10821627E+05                                 9.289924                            7.263075      -0.273983       1.877505                    0.999075      30.992564      93.550895       0.581492       0.438805      -1.038100      -0.002528      -0.038715      -0.019258       0.043314      -0.000940      -0.011991      -0.003340       0.017870       0.070074      -0.021090      -0.007099       0.028188             10.403679       6.916035      -3.683962       1.023475      13.729092       0.367408      10.565910           0.000065
          232              C       4.736926      15.823821      14.607645      -0.110565      33.350393 0.44696829E+03  0.10663374E+05                                 9.218594                            7.215153      -0.149531       1.924462                    0.998893      30.177629      89.628759       0.587818       0.436763      -1.043490       0.010325      -0.027438      -0.007453       0.030249      -0.008562       0.006785       0.017161      -0.008412       0.085766      -0.028103      -0.007213       0.035316             10.742167       6.353915       3.302739       0.333612      15.276161      -1.624849      10.596424           0.000289
          233              C       2.017647      16.663939       6.790290      -0.101168      31.519670 0.43394545E+03  0.10260622E+05                                 8.844255                            7.093280      -0.104699       1.944855                    0.999263      29.574066      87.005823       0.595768       0.434801      -1.046275      -0.002231      -0.028652      -0.004879       0.029150       0.016695       0.009666      -0.014463      -0.010666       0.027452      -0.029214       0.008910       0.020305              9.825608       6.455671      -3.289978      -0.363164      12.050778       1.265680      10.970374           0.000160
          234              C       4.082554      13.654311      13.798103       0.168610      36.222804 0.37956373E+03  0.86200930E+04                                 9.728577                            6.651428      -0.004613       2.023757                    0.999681      25.580950      72.124848       0.617025       0.437096      -1.052078       0.003569      -0.043303       0.011011       0.044823       0.024960       0.008002      -0.022170      -0.080506      -0.037474      -0.047216      -0.011661       0.058877             12.707559       7.348290       5.993681       0.118602      20.924370      -1.625447       9.850016           0.000522
          235              C       4.377022      14.542163      14.813955      -0.171821      33.855331 0.43449041E+03  0.10266922E+05                                 9.182361                            7.023485       0.023523       1.979427                    0.999132      30.069040      88.158247       0.608821       0.425752      -1.052796       0.026245       0.029332      -0.011266       0.040940      -0.004353      -0.001249      -0.012316       0.013157       0.106893      -0.028035      -0.010028       0.038063             10.833396       6.585038       4.294041       0.617782      16.008868       0.081595       9.906281           0.000085
          236              C       2.770175      11.644709      13.423605       0.087456      28.102356 0.30857583E+03  0.67178775E+04                                 8.199267                            5.938212       0.312042       2.114529                    0.999789      26.260201      74.775180       0.656531       0.428529      -1.047306       0.032226      -0.026178       0.034070       0.053708      -0.006879      -0.003639      -0.000631       0.060452       0.047797      -0.038985       0.014482       0.024503             10.037836      10.475523       3.428237       3.263661      12.734035      -1.175693       6.903951           0.000131
          237              C       2.904685      14.496816       7.227578       0.180702      33.110828 0.37987997E+03  0.86279411E+04                                 9.142214                            6.651840      -0.055498       2.006568                    0.999634      25.569902      72.065632       0.617415       0.436786      -1.052403      -0.001574      -0.035379      -0.016605       0.039113      -0.035328      -0.000821       0.029731      -0.058513      -0.027499      -0.046131      -0.015087       0.061218             10.758434       6.951163      -4.925126      -0.747383      14.947199       1.995259      10.376939           0.000216
          238              C      13.154695      10.310544       7.613288      -0.065060      31.128724 0.41300117E+03  0.96722561E+04                                 8.758061                            6.889149      -0.066461       1.943652                    0.999688      29.895770      88.331375       0.606902       0.430934      -1.045699      -0.072867      -0.007118       0.008177       0.073669      -0.020834      -0.032821       0.031222      -0.004836      -0.109925      -0.057871      -0.002484       0.060355             10.098140       9.436301       2.670539      -1.324751      14.383865       1.981760       6.474254           0.000179
          239              C       1.348733      18.150854       8.660535       0.245210      34.236432 0.33914928E+03  0.75470436E+04                                 9.586430                            6.378006      -0.040077       2.011723                    0.999491      25.330322      72.516370       0.611941       0.449790      -1.036472      -0.004019       0.028391       0.001741       0.028727       0.022917      -0.047773      -0.035012      -0.029769       0.033045      -0.055059      -0.017993       0.073052             12.418990      10.646376      -5.274123       1.813181      17.417898       3.921570       9.192695           0.000067
          240              C       4.395199      11.406039      14.816197      -0.135640      32.489912 0.42879651E+03  0.10039205E+05                                 8.807797                            6.857549       0.403982       2.098559                    0.999846      29.359177      84.033912       0.636122       0.411261      -1.068276      -0.018049       0.053195      -0.035328       0.066359      -0.008816       0.066081      -0.034461      -0.013223      -0.065252      -0.080870       0.006886       0.073984             10.127930      10.133710       3.345226       3.096846      12.253547      -1.112922       7.996534           0.000112
          241              C       2.513879      15.472976       6.323850      -0.165539      31.525928 0.42933692E+03  0.10089844E+05                                 8.708073                            6.966548       0.103020       2.011365                    0.999199      29.539953      85.672970       0.614825       0.423905      -1.056561      -0.032732       0.025472       0.001772       0.041513       0.002925       0.003711       0.003635       0.006341       0.091395      -0.019633      -0.011457       0.031091              9.610790       6.602648      -3.863562      -0.213230      12.531602       0.305463       9.698121           0.000049
          242              C       4.449730      15.449109      12.237323      -0.131420      35.117066 0.46232060E+03  0.11140149E+05                                 9.523753                            7.326355      -0.168767       1.909010                    0.998995      30.957377      92.866206       0.583841       0.435375      -1.042726       0.008036      -0.033522       0.016953       0.038415       0.009787      -0.006954      -0.009374       0.009476       0.103274      -0.028400      -0.009002       0.037402             11.020743       6.693536       3.095757       1.736154      15.914842      -0.520449      10.453851           0.000158
          243              C      13.603667      14.659111       7.256730      -0.182943      34.046416 0.46473072E+03  0.11121890E+05                                 9.140667                            7.198723       0.193037       2.027257                    0.999674      30.343503      88.333772       0.612052       0.418158      -1.061906       0.023278       0.030680      -0.001762       0.038552       0.015015       0.006980       0.011685      -0.006620       0.116639      -0.034868      -0.007935       0.042802             10.634015       6.010661       3.474981       0.347337      15.534577       0.017570      10.356808           0.009014
          244              C       5.194987      17.687834      12.970620       0.259613      35.521064 0.32864238E+03  0.72687426E+04                                 9.828406                            6.294931      -0.075965       2.001897                    0.999401      25.228485      72.421155       0.612464       0.452157      -1.033287       0.005590       0.023793      -0.009729       0.026306      -0.011718      -0.047935       0.027060      -0.016050       0.119519      -0.052882      -0.021775       0.074657             13.199964      10.351994       3.840943       2.784082      21.288412      -2.916865       7.959487           0.000134
          245              C       4.825994      16.320255      13.262145       0.013113      40.698536 0.46032826E+03  0.10967439E+05                                10.419970                            7.258183      -0.267100       1.919837                    0.998623      27.853549      80.354775       0.599031       0.429160      -1.057238       0.013906      -0.019610       0.008673       0.025556       0.011549       0.003602      -0.005658      -0.033866      -0.009513      -0.020461      -0.002365       0.022826             13.297203       7.304676       4.688538       0.771657      21.754910      -2.045200      10.832022           0.000458
          246              C       4.293407      12.513468       7.330733       0.048811      27.347249 0.33700564E+03  0.74826144E+04                                 7.980638                            6.189137       0.143938       2.043678                    0.999485      27.230343      77.704215       0.647196       0.426240      -1.051182      -0.027723      -0.019176      -0.028789       0.044330       0.011029       0.021609      -0.003138       0.062124       0.082671      -0.047408       0.002557       0.044851              8.796453       9.133172      -2.550163       3.091286       8.764794       1.494150       8.491391           0.000085
          247              C       2.813800      14.687752       8.595503      -0.186929      33.198937 0.46358589E+03  0.11117878E+05                                 9.060906                            7.264369       0.038724       1.982658                    0.998861      30.387247      89.345238       0.598298       0.426871      -1.053574      -0.026051       0.023911       0.025666       0.043693      -0.003212       0.009656      -0.020064      -0.013962      -0.000239      -0.019527      -0.006634       0.026161              9.925192       6.511714      -3.311876      -0.289876      11.948898       1.830639      11.314963           0.000112
          248              C       4.133450      14.131651      12.481755      -0.189968      34.484490 0.46770989E+03  0.11231807E+05                                 9.259389                            7.259229       0.092550       1.991989                    0.999407      30.600889      89.776559       0.603667       0.422509      -1.057208       0.026138       0.032676      -0.010003       0.043023       0.004623       0.011892       0.028911      -0.018622       0.041214      -0.024194      -0.015972       0.040166             10.642227       6.221371       3.137226       0.151819      15.100410      -2.721042      10.604900           0.000189
          249              C      17.631690      11.358305      13.165718      -0.052072      31.502399 0.40679158E+03  0.94775258E+04                                 8.852165                            6.828968       0.110311       2.011023                    0.999613      29.276800      85.884333       0.611524       0.429902      -1.047794       0.038930      -0.062154      -0.015284       0.074915      -0.029534      -0.018144       0.007773      -0.001528       0.058158      -0.040294       0.002076       0.038218             10.473925       7.631101      -2.543008       0.310022       9.109053      -3.965869      14.681620           0.000156
          250              C       3.473625      11.265224       5.767710      -0.039095      28.672061 0.37857386E+03  0.86451864E+04                                 8.154478                            6.500528       0.037948       1.981728                    0.999768      28.963622      83.555207       0.640773       0.418579      -1.056982       0.042494      -0.029785       0.032912       0.061450      -0.000926       0.014591       0.033792      -0.044391      -0.041313      -0.039676      -0.008621       0.048297              8.737278       6.951905      -1.559754       1.335266      10.575087       3.479677       8.684841           0.000078
          251              C       3.744462      10.195982      14.625585      -0.060772      32.308577 0.42773790E+03  0.10068464E+05                                 8.927425                            6.962522       0.002316       1.966097                    0.999629      29.698248      86.920444       0.612257       0.424998      -1.053199      -0.058982      -0.018616      -0.042596       0.075099      -0.006395       0.038748      -0.032858      -0.025638      -0.041222      -0.054893       0.001601       0.053292             10.385438       8.579105       2.529702       2.003986      14.906209      -2.122428       7.670999           0.000074
          252              C      18.078844       0.847279      21.371025       0.043363      28.640263 0.36320950E+03  0.82663393E+04                                 8.420773                            6.531662      -0.069574       1.974629                    0.998331      28.154260      82.952683       0.610982       0.440475      -1.036337      -0.031702      -0.011872      -0.036940       0.050105       0.014508       0.006032       0.011297       0.003395      -0.019722      -0.015541      -0.007350       0.022891              9.897741       7.285307       3.570095      -1.301546      10.241474      -3.025878      12.166443           0.000238
          253              C       2.824706      12.465734       5.783408      -0.158586      32.338743 0.44776180E+03  0.10627116E+05                                 8.822407                            7.068161       0.309501       2.057875                    0.999713      30.239660      87.950292       0.616795       0.418405      -1.060700       0.023368       0.039886       0.054709       0.071624      -0.003020       0.074601       0.040680      -0.004960      -0.002565      -0.087138       0.004309       0.082829              9.530263       9.265956      -2.708834       2.663701       9.970224       2.014643       9.354610           0.000065
          254              C      11.342448      11.267611      13.078260       0.087695      27.711954 0.35808598E+03  0.80355694E+04                                 8.082771                            6.395072       0.367303       2.127978                    0.999284      26.621570      75.245824       0.637297       0.428287      -1.054708       0.046268      -0.014477      -0.008230       0.049173       0.020547      -0.013387       0.004656       0.009074      -0.119394      -0.043845       0.002179       0.041666              9.022040      11.393037      -1.420358      -2.755322       9.741504       1.854648       5.931577           0.010185
          255              C      13.372819      10.711510      12.228353      -0.125280      36.674571 0.46599044E+03  0.11306263E+05                                 9.803138                            7.255542      -0.200393       1.886317                    0.999109      32.163959      98.386833       0.595895       0.423637      -1.044725      -0.025473      -0.021350       0.030674       0.045228      -0.006855      -0.033838      -0.034744       0.088393      -0.042585      -0.067967       0.001751       0.066216             11.624824      10.582506      -2.287645      -1.746457      16.650668       4.876352       7.641298           0.001754
          256              C      13.403720      12.071929      12.571455      -0.085486      32.444247 0.44421710E+03  0.10518348E+05                                 8.961638                            7.105209       0.264412       2.060599                    0.999302      29.320003      85.077744       0.606966       0.426177      -1.056203      -0.048641       0.004946       0.020293       0.052936       0.004385      -0.037194       0.000223       0.025199      -0.161101      -0.066764       0.013857       0.052906             10.146043      11.703630      -0.885905      -1.771798      12.733574       1.979652       6.000926           0.008505
          257              C       1.285114       2.747092      15.376823       0.230910      36.264960 0.35792222E+03  0.81113459E+04                                10.097086                            6.622681      -0.346281       1.905243                    0.998870      26.348628      77.316174       0.588155       0.459526      -1.026038      -0.002084       0.019393       0.015728       0.025056       0.001595      -0.002882       0.015435       0.025819      -0.018877      -0.023803       0.007374       0.016429             14.118299       5.713928      -0.013909       0.502862      12.240156       7.088455      24.400813           0.000152
          258              C       0.912485       8.895231      17.473560       0.214188      36.988356 0.38046661E+03  0.87466801E+04                                10.220712                            6.820331      -0.365655       1.898283                    0.999353      26.774122      78.886207       0.581104       0.458486      -1.027589       0.004667      -0.019784      -0.016416       0.026128       0.002324      -0.007623       0.012294       0.000522      -0.000869      -0.015683       0.002334       0.013348             14.111511       5.895789      -0.892018      -0.969192      13.474747       7.904356      22.963998           0.000258
          259              C       0.810694       9.584987      18.747300       0.033043      37.117820 0.44925522E+03  0.10693191E+05                                 9.986964                            7.262191      -0.366437       1.895515                    0.997800      27.927836      81.885877       0.584546       0.440224      -1.045175      -0.002790       0.002491       0.016841       0.017252      -0.005976      -0.000196       0.001185      -0.032247       0.025272      -0.021407       0.008127       0.013280             12.913124       5.869117      -0.557792      -0.642008      12.877939       6.029255      19.992316           0.000419
          260              C       0.676184      10.964500      18.686753      -0.119441      34.035966 0.46479672E+03  0.11194468E+05                                 9.370694                            7.352706      -0.191204       1.907897                    0.998849      30.571524      91.145505       0.583046       0.436177      -1.044138      -0.005803       0.008421       0.029854       0.031557       0.007224      -0.004389      -0.016930      -0.016979       0.020271      -0.014886      -0.009826       0.024712             11.111364       5.724256      -0.428371      -0.528212      12.400530       4.876700      15.209307           0.001555
          261              C       0.570758      11.723470      19.884248      -0.198888      33.547268 0.45885749E+03  0.10940644E+05                                 9.014169                            7.112848       0.131744       2.002377                    0.999829      30.480916      88.415325       0.621299       0.413467      -1.065473      -0.001558      -0.012998      -0.038759       0.040910      -0.010025      -0.002531      -0.006613      -0.070398      -0.051795      -0.029009      -0.016833       0.045842             10.573783       5.378954      -0.421497      -1.117601      10.496621       4.380295      15.845775          -0.000066
          262              C       0.554399      11.074288      21.090713       0.152519      36.478586 0.39924511E+03  0.91602738E+04                                 9.747763                            6.759978       0.063632       2.032085                    0.999552      26.042092      73.222488       0.621949       0.429222      -1.059422      -0.001036       0.014163       0.028088       0.031473      -0.018593       0.000630       0.039381      -0.059862       0.123026      -0.057395      -0.011096       0.068491             13.348853       5.818568      -1.650311      -2.235748      14.451100       8.272012      19.776891           0.000994
          263              C       0.723445       9.680455      21.173685      -0.193856      33.423405 0.46095121E+03  0.11017127E+05                                 9.044451                            7.170125       0.102987       1.996105                    0.999464      30.443076      88.781406       0.612721       0.418244      -1.061063       0.003648      -0.019742      -0.022974       0.030510       0.005669      -0.000134      -0.025970      -0.033292       0.048184      -0.026318      -0.012486       0.038805             10.770321       5.658227      -1.076650      -1.034137      12.991343       5.513523      13.661394           0.000987
          264              C       0.850684       8.969219      20.003100      -0.096636      32.525449 0.45796854E+03  0.11023213E+05                                 9.156606                            7.356895      -0.387413       1.852891                    0.997835      30.465001      91.718965       0.574181       0.443185      -1.036784      -0.002279       0.025582       0.014638       0.029561       0.001539      -0.001657      -0.018964      -0.023272      -0.041765      -0.022684      -0.004770       0.027453             10.788973       5.961077      -0.743821      -0.569891      11.648917       3.941578      14.756924           0.000483
          265              C       1.277843       2.148030      14.064960       0.033300      38.300544 0.45052470E+03  0.10723619E+05                                10.179644                            7.263255      -0.370972       1.893489                    0.998181      27.851968      81.481539       0.586014       0.439112      -1.046553       0.001937      -0.002855      -0.013389       0.013827       0.000931       0.000386      -0.000398      -0.033121       0.025676      -0.020871       0.008524       0.012347             13.370388       6.003012       0.223148       0.962421      12.795506       6.245254      21.312645           0.000327
          266              C       1.246942       0.155136      12.676853      -0.200327      33.386699 0.45775081E+03  0.10932290E+05                                 9.032046                            7.144723       0.111769       1.996822                    0.999629      30.574310      89.415544       0.613269       0.418189      -1.060060       0.017632       0.012819       0.039813       0.045390      -0.001845      -0.002593       0.005460      -0.062056      -0.067748      -0.024340      -0.018503       0.042843             10.489075       5.815019       0.124973       1.936806      10.002680       3.543780      15.649525           0.000194
          267              C       1.288749       2.875974      12.865223      -0.095517      32.563311 0.45859237E+03  0.11062061E+05                                 9.218803                            7.397315      -0.449749       1.832130                    0.997926      30.686265      93.035176       0.567472       0.447458      -1.032423      -0.004005      -0.025981      -0.019805       0.032913      -0.002263       0.001596      -0.019337      -0.022002      -0.063140      -0.028535      -0.000704       0.029239             10.826373       6.061011       0.773177       1.291254      11.127333       3.602761      15.290775           0.000562
          268              C       1.128792       0.909333      11.539905       0.160552      35.386800 0.39650951E+03  0.90912262E+04                                 9.579733                            6.767068       0.011970       2.019127                    0.999642      25.975684      73.256155       0.616820       0.433091      -1.055962      -0.003863      -0.015257      -0.033949       0.037420       0.003253       0.001219       0.031370      -0.057742       0.158640      -0.055497      -0.012463       0.067960             12.637376       6.142726       1.790737       3.322727      12.723954       6.748218      19.045448           0.000331
          269              C       1.270572       0.758971      13.934895      -0.130485      33.968651 0.45734739E+03  0.10965607E+05                                 9.313569                            7.264807      -0.102623       1.934588                    0.999016      30.524314      90.663954       0.590319       0.432746      -1.046683       0.004274      -0.002500      -0.031923       0.032305       0.000344      -0.006013      -0.020903      -0.013468       0.011309      -0.018378      -0.007422       0.025799             11.015713       5.862500       0.265335       1.393006      11.939793       4.535794      15.244848           0.000284
          270              C       1.194229       2.312712      11.629605      -0.184199      32.443007 0.45241877E+03  0.10766238E+05                                 8.879477                            7.119277       0.082151       1.994322                    0.999268      30.180403      87.915623       0.612661       0.420109      -1.059545       0.000724       0.022957       0.026714       0.035230       0.000861       0.002014      -0.030512      -0.039157       0.019664      -0.023859      -0.018474       0.042333             10.351730       5.616657       1.014832       1.290285      11.804121       4.816022      13.634412           0.000254
          271              C       7.418034       7.444117       1.731210       0.013202      39.348425 0.46114254E+03  0.10994912E+05                                10.180147                            7.254451      -0.296324       1.905875                    0.998786      28.013888      80.924346       0.600267       0.427962      -1.057668       0.012694       0.022016       0.006989       0.026356      -0.016347       0.003347       0.007163      -0.034998      -0.017363      -0.023033      -0.004707       0.027740             12.727527       7.203927      -4.768277       1.070841      20.603557      -0.204442      10.375097           0.006923
          272              C       7.218087       8.050339       2.998223      -0.119331      33.006401 0.46770214E+03  0.11259076E+05                                 9.126696                            7.371613      -0.141623       1.924441                    0.998823      30.325730      89.792420       0.583963       0.435699      -1.046551       0.010300       0.034094      -0.005509       0.036040       0.002928       0.004322      -0.011662      -0.028023       0.117930      -0.034405      -0.007913       0.042318             10.257421       6.432193      -3.333369       0.612055      13.916188      -0.083161      10.423880           0.002677
          273              C       6.789110       9.377344       3.058770      -0.166603      33.740576 0.45454409E+03  0.10817584E+05                                 9.077822                            7.118322       0.207413       2.033861                    0.999662      29.995656      87.067011       0.615660       0.418033      -1.062027       0.030816      -0.030825       0.005184       0.043894      -0.001771      -0.002688       0.017321      -0.001443       0.126708      -0.025204      -0.021638       0.046842             10.455416       6.631678      -3.934035       1.126649      13.788319      -1.811908      10.946250           0.002419
          274              C       7.867006       6.069378       1.596660       0.244556      35.356227 0.33256221E+03  0.73708409E+04                                 9.785789                            6.316225      -0.057692       2.006459                    0.999399      25.300866      72.498017       0.614311       0.449856      -1.035509       0.013298      -0.023217      -0.009013       0.028233       0.017069      -0.051019      -0.020414      -0.023875       0.146054      -0.061240      -0.018558       0.079797             13.103499      11.202625      -4.816063       3.323715      20.613960       0.888537       7.493912           0.001143
          275              C       0.977923      11.534921       1.125735      -0.143317      31.117008 0.40586803E+03  0.93676719E+04                                 8.506121                            6.638682       0.545405       2.140281                    0.999732      29.162710      82.731610       0.651702       0.407202      -1.071507      -0.006987       0.004798      -0.061152       0.061737      -0.047543       0.043292      -0.009078      -0.017569       0.132281      -0.077270       0.002937       0.074333              9.804256       8.173559      -3.448563      -0.250457       9.633489       3.443731      11.605721           0.000226
          276              C      17.909798      12.962168       0.011213       0.062840      27.188700 0.32861197E+03  0.72736497E+04                                 8.060547                            6.156679       0.172138       2.065752                    0.998815      26.937683      77.557288       0.639729       0.432555      -1.043975       0.025836      -0.007078       0.028609       0.039192      -0.015944       0.010680      -0.016217       0.012161      -0.005268      -0.021037      -0.007883       0.028920              9.707572       6.711887      -3.010078      -0.891301      10.282652       4.169647      12.128177           0.000373
          277              C       6.518272      10.064714       1.863518       0.142768      34.066553 0.40927105E+03  0.94692167E+04                                 9.344077                            6.898407       0.030284       2.025451                    0.999659      26.334588      74.883660       0.607135       0.436032      -1.052976      -0.006707       0.038907       0.006116       0.039952      -0.045176       0.010798       0.005632      -0.091315      -0.107269      -0.054291      -0.027827       0.082118             11.383229       7.068156      -5.128624       1.425213      16.540297      -2.356266      10.541233           0.007854
          278              C       7.196274       8.181608       0.567353      -0.136314      33.652383 0.46807858E+03  0.11295518E+05                                 9.220476                            7.333902      -0.141337       1.914808                    0.999290      30.966034      92.469495       0.589028       0.430906      -1.047116       0.007355       0.034993       0.011261       0.037489      -0.017258      -0.017405       0.015438       0.000097       0.094536      -0.033052      -0.011125       0.044177             10.582008       6.612834      -3.412841       1.630853      15.817218      -1.947792       9.315973           0.002198
          279              C       6.752755       9.506226       0.632385      -0.179821      33.108567 0.48259716E+03  0.11708465E+05                                 9.081384                            7.421191      -0.028699       1.953450                    0.999051      30.947667      91.976130       0.589926       0.427951      -1.051310       0.021621      -0.039040      -0.009084       0.045542      -0.004142       0.000663      -0.025764       0.014016       0.055970      -0.030385      -0.002103       0.032488             10.148921       6.482240      -3.400627       1.024643      14.232652      -0.761735       9.731872           0.002736
          280              C       1.123339       0.720783       9.057458      -0.134157      30.793177 0.39902077E+03  0.91779516E+04                                 8.466016                            6.598286       0.455037       2.113261                    0.999843      29.039179      82.456598       0.650815       0.409165      -1.069356       0.011580      -0.021025       0.055389       0.060366       0.045857      -0.023281      -0.019195      -0.048272       0.116531      -0.072213       0.007532       0.064681              9.556661       7.659901       3.766019       0.389873       9.213259       1.697311      11.796823           0.000093
          281              C       3.599046       6.019257      20.240805       0.244608      38.766539 0.34513656E+03  0.77120276E+04                                10.440190                            6.439939      -0.050732       2.008399                    0.999399      25.390765      72.780149       0.608310       0.450613      -1.036257      -0.006947      -0.027457       0.011835       0.030695      -0.015422      -0.050983       0.015279       0.005738       0.083765      -0.046806      -0.021546       0.068352             14.959253       9.348503       4.276293       2.555113      26.356842      -3.706284       9.172413           0.012137
          282              C       4.220699       7.866563      18.715905      -0.125052      34.207600 0.47037247E+03  0.11359921E+05                                 9.373687                            7.391844      -0.185622       1.903292                    0.999059      30.829241      91.969814       0.582207       0.435607      -1.044724      -0.013409       0.035552       0.001163       0.038014      -0.011592      -0.003933       0.024196      -0.024101       0.092636      -0.032781      -0.011711       0.044492             10.985374       6.140700       3.253131      -0.405424      16.140247      -1.608405      10.675174           0.003924
          283              C       3.958951       7.439344      20.025525       0.009831      40.701895 0.45671796E+03  0.10853789E+05                                10.417772                            7.196349      -0.247801       1.922502                    0.998707      27.904716      80.249405       0.606129       0.425214      -1.060291      -0.002929       0.023884      -0.001545       0.024113       0.011563       0.004821      -0.013621      -0.054257      -0.002225      -0.031111      -0.003231       0.034342             13.851502       6.633492       4.158898      -0.072677      24.239761      -1.462215      10.681253           0.017474
          284              C       3.993487       8.341517      21.079500      -0.138554      33.512591 0.45562404E+03  0.10922900E+05                                 9.192220                            7.232652      -0.133902       1.921073                    0.999090      30.729049      91.510122       0.593410       0.430546      -1.047161      -0.001992       0.027929      -0.021117       0.035070       0.014266      -0.019802      -0.014065       0.004920       0.077489      -0.027512      -0.013303       0.040816             10.744526       6.005661       2.597772       0.515594      17.052686       0.486068       9.175232           0.014634
          285              C       4.262507       9.675682      20.812643      -0.177211      33.947506 0.46997243E+03  0.11336589E+05                                 9.237376                            7.323766      -0.070246       1.941921                    0.998980      30.819909      91.589171       0.593292       0.427984      -1.050387      -0.018871      -0.042855       0.006912       0.047333      -0.007851       0.003133       0.030972       0.004400       0.000605      -0.033765       0.003447       0.030318             10.690910       6.262870       2.986806      -0.548106      15.565391      -1.248353      10.244469           0.000623
          286              C       4.547885      10.098128      19.559085       0.158118      34.507144 0.38495580E+03  0.87862313E+04                                 9.456283                            6.720326       0.009431       2.028272                    0.999656      25.804943      73.285997       0.609977       0.439948      -1.048839       0.006738       0.036363      -0.013755       0.039457       0.021532       0.003485      -0.016860      -0.095823      -0.087160      -0.042364      -0.027218       0.069582             12.079800       6.978464       5.403905      -0.841181      19.226915      -1.295703      10.034022           0.021332
          287              C       6.171092      11.978847      19.689150       0.071645      27.535103 0.33552535E+03  0.74528978E+04                                 8.073227                            6.187863       0.334464       2.114073                    0.999635      26.913542      77.199623       0.644346       0.427944      -1.048535      -0.022370       0.026996      -0.032817       0.048023      -0.009426       0.009734      -0.010164       0.043894       0.024438      -0.029774       0.002498       0.027276              9.568950      11.223705       2.661419       2.243333      11.743986      -1.577307       5.739159           0.001729
          288              C       0.536222      23.695158       8.162700      -0.046475      30.817000 0.39723061E+03  0.91909788E+04                                 8.664553                            6.709300       0.195888       2.042714                    0.999552      28.962247      84.400168       0.622937       0.424955      -1.051851      -0.015293      -0.072919       0.016212       0.076249       0.038139      -0.003739      -0.010059      -0.027537       0.071859      -0.052624       0.015694       0.036930              9.930999       7.136311       2.744885       0.853487       8.125563       1.894013      14.531122           0.000071
          289              C       4.260689      12.465734      18.792150      -0.124673      31.005978 0.40806287E+03  0.94646835E+04                                 8.584695                            6.730048       0.366608       2.088542                    0.999666      29.228671      84.095111       0.634434       0.416237      -1.061857       0.022622      -0.055681       0.016289       0.062269      -0.027840       0.040829      -0.040059       0.010301      -0.125268      -0.069492      -0.007197       0.076689              9.778109      11.526087       3.122189       2.023788      11.782042      -1.293261       6.026197           0.001171
          290              C      16.262962       7.009738      19.379685       0.028783      37.129395 0.43539749E+03  0.10241926E+05                                 9.817744                            7.067741      -0.304583       1.911832                    0.998495      27.513319      79.167707       0.605207       0.430236      -1.055352       0.004445       0.015471      -0.010918       0.019450      -0.004472       0.001992      -0.011366      -0.013079      -0.029934      -0.014871      -0.002797       0.017669             11.886828       7.475363      -5.030507      -0.044617      16.739160      -1.662069      11.445961           0.000153
          291              C      15.855797       7.962031      20.247533      -0.125361      33.632004 0.45081811E+03  0.10821637E+05                                 9.289935                            7.263086      -0.273983       1.877505                    0.999075      30.992583      93.551082       0.581490       0.438806      -1.038099       0.002529       0.038716      -0.019258       0.043315      -0.000939       0.011991       0.003340       0.017869       0.070074      -0.021089      -0.007099       0.028188             10.403689       6.916040      -3.683956      -1.023477      13.729095      -0.367414      10.565933           0.000040
          292              C      13.440074       8.043179       3.395145      -0.110563      33.350222 0.44696582E+03  0.10663297E+05                                 9.218559                            7.215131      -0.149516       1.924468                    0.998893      30.177497      89.628208       0.587819       0.436763      -1.043490      -0.010325       0.027438      -0.007452       0.030249      -0.008561      -0.006784      -0.017161      -0.008413       0.085767      -0.028103      -0.007214       0.035317             10.742121       6.353888       3.302714      -0.333609      15.276079       1.624848      10.596397           0.000274
          293              C      16.159353       7.203061      18.002790      -0.101168      31.519720 0.43394626E+03  0.10260650E+05                                 8.844278                            7.093296      -0.104693       1.944857                    0.999263      29.574093      87.006060       0.595766       0.434802      -1.046274       0.002231       0.028652      -0.004879       0.029150       0.016694      -0.009667       0.014463      -0.010669       0.027455      -0.029214       0.008909       0.020305              9.825636       6.455687      -3.289987       0.363167      12.050817      -1.265687      10.970404           0.000132
          294              C      14.094446      10.212689       2.585603       0.168612      36.222772 0.37956356E+03  0.86200884E+04                                 9.728572                            6.651427      -0.004613       2.023757                    0.999681      25.580942      72.124824       0.617025       0.437096      -1.052078      -0.003568       0.043303       0.011011       0.044824       0.024960      -0.008002       0.022170      -0.080505      -0.037473      -0.047215      -0.011660       0.058876             12.707546       7.348284       5.993671      -0.118597      20.924338       1.625456       9.850017           0.000483
          295              C      13.799978       9.324837       3.601455      -0.171819      33.855237 0.43448932E+03  0.10266889E+05                                 9.182347                            7.023479       0.023521       1.979428                    0.999132      30.068971      88.157988       0.608821       0.425752      -1.052796      -0.026245      -0.029332      -0.011265       0.040940      -0.004353       0.001249       0.012315       0.013157       0.106891      -0.028035      -0.010027       0.038062             10.833372       6.585024       4.294023      -0.617779      16.008819      -0.081588       9.906273           0.000090
          296              C      15.406825      12.222291       2.211105       0.087455      28.102379 0.30857618E+03  0.67178871E+04                                 8.199270                            5.938214       0.312044       2.114529                    0.999789      26.260220      74.775242       0.656531       0.428529      -1.047306      -0.032226       0.026178       0.034071       0.053709      -0.006879       0.003639       0.000631       0.060452       0.047798      -0.038985       0.014482       0.024502             10.037839      10.475524       3.428236      -3.263663      12.734036       1.175695       6.903956           0.000118
          297              C      15.272315       9.370184      18.440078       0.180702      33.110844 0.37988007E+03  0.86279464E+04                                 9.142226                            6.651847      -0.055495       2.006569                    0.999634      25.569907      72.065725       0.617413       0.436787      -1.052402       0.001575       0.035379      -0.016605       0.039114      -0.035328       0.000821      -0.029731      -0.058512      -0.027497      -0.046131      -0.015086       0.061218             10.758450       6.951175      -4.925138       0.747383      14.947223      -1.995258      10.376950           0.000192
          298              C       5.022305      13.556456      18.825788      -0.065056      31.128616 0.41299964E+03  0.96722123E+04                                 8.758051                            6.889145      -0.066462       1.943654                    0.999688      29.895680      88.331104       0.606901       0.430935      -1.045698       0.072867       0.007118       0.008175       0.073669      -0.020834       0.032821      -0.031223      -0.004833      -0.109922      -0.057870      -0.002485       0.060354             10.098123       9.436303       2.670534       1.324748      14.383817      -1.981760       6.474248           0.000144
          299              C      16.828267       5.716146      19.873035       0.245212      34.236408 0.33914894E+03  0.75470350E+04                                 9.586429                            6.378005      -0.040079       2.011722                    0.999491      25.330309      72.516349       0.611941       0.449791      -1.036472       0.004019      -0.028392       0.001740       0.028727       0.022917       0.047772       0.035013      -0.029770       0.033047      -0.055058      -0.017994       0.073052             12.418992      10.646378      -5.274118      -1.813189      17.417897      -3.921567       9.192702           0.000043
          300              C      13.781801      12.460961       3.603698      -0.135638      32.489761 0.42879456E+03  0.10039146E+05                                 8.807769                            6.857532       0.403990       2.098562                    0.999846      29.359081      84.033533       0.636123       0.411261      -1.068276       0.018050      -0.053194      -0.035326       0.066358      -0.008817      -0.066081       0.034463      -0.013224      -0.065247      -0.080870       0.006885       0.073985             10.127892      10.133666       3.345199      -3.096839      12.253486       1.112924       7.996523           0.000123
          301              C      15.663121       8.394024      17.536350      -0.165540      31.526020 0.42933838E+03  0.10089893E+05                                 8.708111                            6.966575       0.103020       2.011366                    0.999199      29.539995      85.673327       0.614821       0.423907      -1.056559       0.032733      -0.025471       0.001772       0.041514       0.002923      -0.003712      -0.003636       0.006339       0.091399      -0.019632      -0.011460       0.031092              9.610835       6.602678      -3.863584       0.213232      12.531663      -0.305466       9.698165           0.000037
          302              C      13.727270       8.417891       1.024823      -0.131421      35.117127 0.46232161E+03  0.11140183E+05                                 9.523770                            7.326367      -0.168771       1.909008                    0.998995      30.957428      92.866486       0.583840       0.435376      -1.042726      -0.008037       0.033522       0.016952       0.038415       0.009787       0.006953       0.009374       0.009475       0.103273      -0.028400      -0.009002       0.037402             11.020763       6.693542       3.095758      -1.736152      15.914874       0.520459      10.453874           0.000129
          303              C       4.573333       9.207889      18.469230      -0.182920      34.045264 0.46471293E+03  0.11121345E+05                                 9.140450                            7.198580       0.193057       2.027273                    0.999674      30.342768      88.330795       0.612059       0.418158      -1.061908      -0.023279      -0.030685      -0.001769       0.038557       0.015008      -0.006978      -0.011682      -0.006597       0.116603      -0.034852      -0.007937       0.042789             10.633735       6.010522       3.474865      -0.347325      15.534131      -0.017546      10.356551           0.008436
          304              C      12.982013       6.179166       1.758120       0.259614      35.521000 0.32864184E+03  0.72687272E+04                                 9.828392                            6.294924      -0.075957       2.001900                    0.999401      25.228454      72.421030       0.612465       0.452157      -1.033287      -0.005590      -0.023793      -0.009729       0.026306      -0.011718       0.047935      -0.027061      -0.016050       0.119519      -0.052882      -0.021775       0.074657             13.199942      10.351979       3.840940      -2.784077      21.288369       2.916857       7.959476           0.000115
          305              C      13.351007       7.546745       2.049645       0.013113      40.698515 0.46032807E+03  0.10967433E+05                                10.419967                            7.258182      -0.267097       1.919837                    0.998623      27.853539      80.354740       0.599031       0.429160      -1.057238      -0.013906       0.019609       0.008673       0.025556       0.011549      -0.003602       0.005658      -0.033867      -0.009512      -0.020461      -0.002365       0.022826             13.297194       7.304667       4.688527      -0.771656      21.754890       2.045201      10.832026           0.000419
          306              C      13.883593      11.353532      18.543232       0.048811      27.347261 0.33700576E+03  0.74826187E+04                                 7.980644                            6.189140       0.143942       2.043679                    0.999485      27.230348      77.704274       0.647195       0.426240      -1.051181       0.027723       0.019177      -0.028789       0.044330       0.011028      -0.021609       0.003138       0.062124       0.082672      -0.047408       0.002557       0.044851              8.796460       9.133187      -2.550172      -3.091289       8.764802      -1.494147       8.491392           0.000069
          307              C      15.363200       9.179248      19.808003      -0.186928      33.198893 0.46358536E+03  0.11117863E+05                                 9.060904                            7.264369       0.038729       1.982660                    0.998861      30.387216      89.345169       0.598297       0.426872      -1.053573       0.026052      -0.023910       0.025666       0.043694      -0.003212      -0.009656       0.020064      -0.013962      -0.000240      -0.019527      -0.006634       0.026161              9.925188       6.511712      -3.311872       0.289880      11.948888      -1.830643      11.314964           0.000086
          308              C      14.043550       9.735349       1.269255      -0.189968      34.484492 0.46770988E+03  0.11231808E+05                                 9.259394                            7.259232       0.092548       1.991988                    0.999407      30.600889      89.776589       0.603666       0.422509      -1.057208      -0.026138      -0.032676      -0.010003       0.043023       0.004623      -0.011892      -0.028911      -0.018622       0.041213      -0.024194      -0.015972       0.040166             10.642233       6.221371       3.137226      -0.151811      15.100421       2.721054      10.604907           0.000162
          309              C       0.545310      12.508695       1.953218      -0.052073      31.502419 0.40679166E+03  0.94775288E+04                                 8.852171                            6.828969       0.110312       2.011023                    0.999613      29.276812      85.884396       0.611524       0.429902      -1.047794      -0.038930       0.062153      -0.015284       0.074915      -0.029533       0.018144      -0.007773      -0.001527       0.058157      -0.040294       0.002076       0.038219             10.473936       7.631103      -2.543014      -0.310025       9.109069       3.965880      14.681636           0.000133
          310              C      14.703375      12.601776      16.980210      -0.039095      28.672137 0.37857593E+03  0.86452471E+04                                 8.154508                            6.500564       0.037947       1.981728                    0.999768      28.963647      83.555393       0.640769       0.418582      -1.056981      -0.042494       0.029785       0.032912       0.061450      -0.000927      -0.014591      -0.033793      -0.044391      -0.041313      -0.039676      -0.008621       0.048298              8.737303       6.951945      -1.559773      -1.335267      10.575106      -3.479664       8.684860           0.000095
          311              C      14.432538      13.671018       3.413085      -0.060769      32.308395 0.42773532E+03  0.10068387E+05                                 8.927398                            6.962506       0.002316       1.966099                    0.999629      29.698114      86.919962       0.612257       0.424998      -1.053199       0.058982       0.018615      -0.042594       0.075097      -0.006395      -0.038748       0.032858      -0.025637      -0.041215      -0.054892       0.001600       0.053291             10.385400       8.579075       2.529679      -2.003987      14.906135       2.122423       7.670989           0.000090
          312              C       0.098156      23.019722      10.158525       0.043363      28.640342 0.36321044E+03  0.82663686E+04                                 8.420797                            6.531677      -0.069593       1.974622                    0.998331      28.154321      82.952988       0.610980       0.440476      -1.036337       0.031701       0.011872      -0.036940       0.050105       0.014509      -0.006031      -0.011298       0.003395      -0.019725      -0.015543      -0.007350       0.022892              9.897776       7.285334       3.570116       1.301559      10.241519       3.025899      12.166474           0.000273
          313              C      15.352294      11.401266      16.995908      -0.158585      32.338722 0.44776167E+03  0.10627113E+05                                 8.822405                            7.068161       0.309501       2.057876                    0.999713      30.239656      87.950315       0.616794       0.418405      -1.060699      -0.023368      -0.039886       0.054709       0.071625      -0.003020      -0.074601      -0.040680      -0.004961      -0.002565      -0.087137       0.004309       0.082828              9.530260       9.265965      -2.708832      -2.663707       9.970206      -2.014634       9.354609           0.000065
          314              C       6.834552      12.599389       1.865760       0.087711      27.711106 0.35807381E+03  0.80352188E+04                                 8.082608                            6.394970       0.367326       2.127994                    0.999284      26.620948      75.243427       0.637302       0.428288      -1.054708      -0.046262       0.014480      -0.008226       0.049168       0.020544       0.013380      -0.004644       0.009076      -0.119338      -0.043821       0.002168       0.041654              9.021837      11.392771      -1.420298       2.755236       9.741284      -1.854590       5.931455           0.009432
          315              C       4.804181      13.155490       1.015853      -0.125284      36.674363 0.46598830E+03  0.11306196E+05                                 9.803107                            7.255531      -0.200390       1.886320                    0.999109      32.163803      98.386211       0.595895       0.423638      -1.044725       0.025472       0.021352       0.030677       0.045230      -0.006852       0.033836       0.034743       0.088391      -0.042583      -0.067964       0.001750       0.066214             11.624767      10.582457      -2.287607       1.746433      16.650580      -4.876318       7.641263           0.001640
          316              C       4.773280      11.795071       1.358955      -0.085486      32.444007 0.44421345E+03  0.10518243E+05                                 8.961623                            7.105203       0.264401       2.060598                    0.999302      29.319811      85.077197       0.606963       0.426180      -1.056201       0.048634      -0.004944       0.020299       0.052931       0.004382       0.037187      -0.000221       0.025203      -0.161070      -0.066750       0.013850       0.052900             10.146020      11.703596      -0.885919       1.771790      12.733547      -1.979653       6.000917           0.007892
          317              C      10.373614       9.186408       4.164323       0.230907      36.265020 0.35792290E+03  0.81113624E+04                                10.097085                            6.622681      -0.346267       1.905246                    0.998870      26.348634      77.316110       0.588156       0.459525      -1.026039      -0.002084      -0.019393       0.015728       0.025056      -0.001595      -0.002882      -0.015436       0.025818      -0.018876      -0.023803       0.007374       0.016429             14.118298       5.713926       0.013910       0.502864      12.240139      -7.088446      24.400829           0.000148
          318              C      10.000985       3.038269       6.261060       0.214188      36.988254 0.38046643E+03  0.87466739E+04                                10.220691                            6.820330      -0.365657       1.898283                    0.999353      26.774085      78.886051       0.581104       0.458486      -1.027589       0.004669       0.019783      -0.016415       0.026127      -0.002324      -0.007622      -0.012293       0.000522      -0.000867      -0.015681       0.002334       0.013348             14.111459       5.895779       0.892014      -0.969181      13.474665      -7.904284      22.963934           0.000280
          319              C       9.899194       2.348513       7.534800       0.033048      37.117640 0.44925374E+03  0.10693146E+05                                 9.986934                            7.262182      -0.366443       1.895515                    0.997800      27.927755      81.885587       0.584546       0.440224      -1.045175      -0.002785      -0.002490       0.016841       0.017251       0.005976      -0.000195      -0.001184      -0.032244       0.025266      -0.021405       0.008126       0.013279             12.913063       5.869104       0.557789      -0.642002      12.877847      -6.029192      19.992239           0.000449
          320              C       9.764684       0.969000       7.474253      -0.119433      34.035625 0.46479218E+03  0.11194328E+05                                 9.370622                            7.352667      -0.191200       1.907901                    0.998849      30.571340      91.144732       0.583048       0.436177      -1.044139      -0.005800      -0.008423       0.029854       0.031557      -0.007223      -0.004389       0.016930      -0.016975       0.020265      -0.014883      -0.009826       0.024710             11.111254       5.724221       0.428365      -0.528203      12.400377      -4.876593      15.209165           0.001649
          321              C       9.659258       0.210030       8.671748      -0.198888      33.547287 0.45885898E+03  0.10940680E+05                                 9.014177                            7.112873       0.131748       2.002379                    0.999829      30.480830      88.414838       0.621296       0.413468      -1.065473      -0.001555       0.012997      -0.038759       0.040910       0.010025      -0.002530       0.006613      -0.070398      -0.051794      -0.029009      -0.016833       0.045841             10.573782       5.378974       0.421492      -1.117604      10.496538      -4.380282      15.845834          -0.000038
          322              C       9.642899       0.859212       9.878213       0.152522      36.478460 0.39924417E+03  0.91602441E+04                                 9.747734                            6.759965       0.063640       2.032088                    0.999552      26.042045      73.222260       0.621951       0.429222      -1.059422      -0.001033      -0.014164       0.028088       0.031474       0.018594       0.000629      -0.039381      -0.059860       0.123023      -0.057394      -0.011096       0.068490             13.348800       5.818556       1.650302      -2.235736      14.451026      -8.271985      19.776820           0.001057
          323              C       9.811945       2.253045       9.961185      -0.193849      33.423119 0.46094736E+03  0.11017010E+05                                 9.044398                            7.170095       0.102989       1.996108                    0.999464      30.442900      88.780738       0.612723       0.418244      -1.061063       0.003654       0.019744      -0.022973       0.030511      -0.005669      -0.000134       0.025970      -0.033286       0.048176      -0.026315      -0.012488       0.038803             10.770245       5.658200       1.076642      -1.034129      12.991235      -5.513465      13.661299           0.001062
          324              C       9.939184       2.964281       8.790600      -0.096630      32.525175 0.45796468E+03  0.11023096E+05                                 9.156564                            7.356872      -0.387420       1.852892                    0.997835      30.464806      91.718258       0.574181       0.443186      -1.036784      -0.002272      -0.025581       0.014638       0.029561      -0.001540      -0.001657       0.018963      -0.023265      -0.041763      -0.022683      -0.004767       0.027450             10.788912       5.961056       0.743817      -0.569887      11.648830      -3.941535      14.756850           0.000524
          325              C      10.366343       9.785470       2.852460       0.033303      38.300528 0.45052432E+03  0.10723606E+05                                10.179634                            7.263247      -0.370970       1.893490                    0.998181      27.851950      81.481429       0.586015       0.439111      -1.046554       0.001937       0.002855      -0.013389       0.013827      -0.000930       0.000386       0.000398      -0.033122       0.025677      -0.020872       0.008525       0.012347             13.370374       6.003006      -0.223143       0.962418      12.795469      -6.245235      21.312646           0.000312
          326              C      10.335442      11.778365       1.464353      -0.200330      33.386730 0.45775162E+03  0.10932314E+05                                 9.032048                            7.144727       0.111774       1.996822                    0.999629      30.574349      89.415649       0.613269       0.418189      -1.060060       0.017633      -0.012820       0.039813       0.045391       0.001846      -0.002592      -0.005459      -0.062057      -0.067747      -0.024339      -0.018504       0.042843             10.489073       5.815016      -0.124969       1.936805      10.002684      -3.543775      15.649519           0.000174
          327              C      10.377249       9.057527       1.652723      -0.095517      32.563311 0.45859219E+03  0.11062053E+05                                 9.218798                            7.397309      -0.449740       1.832133                    0.997926      30.686227      93.034994       0.567472       0.447458      -1.032423      -0.004006       0.025981      -0.019805       0.032914       0.002263       0.001596       0.019336      -0.022002      -0.063141      -0.028534      -0.000704       0.029239             10.826368       6.061005      -0.773172       1.291254      11.127305      -3.602755      15.290794           0.000523
          328              C      10.217292      11.024167       0.327405       0.160553      35.386778 0.39650959E+03  0.90912269E+04                                 9.579722                            6.767064       0.011979       2.019130                    0.999642      25.975682      73.256105       0.616821       0.433090      -1.055962      -0.003863       0.015257      -0.033949       0.037419      -0.003253       0.001219      -0.031371      -0.057743       0.158642      -0.055498      -0.012463       0.067961             12.637356       6.142717      -1.790729       3.322720      12.723936      -6.748199      19.045415           0.000311
          329              C      10.359072      11.174529       2.722395      -0.130485      33.968671 0.45734807E+03  0.10965625E+05                                 9.313569                            7.264811      -0.102628       1.934586                    0.999016      30.524305      90.663870       0.590319       0.432746      -1.046683       0.004275       0.002500      -0.031923       0.032305      -0.000343      -0.006013       0.020904      -0.013469       0.011311      -0.018378      -0.007422       0.025800             11.015710       5.862496      -0.265328       1.393000      11.939793      -4.535795      15.244842           0.000271
          330              C      10.282729       9.620788       0.417105      -0.184200      32.443010 0.45241882E+03  0.10766241E+05                                 8.879475                            7.119275       0.082150       1.994321                    0.999268      30.180442      87.915771       0.612661       0.420109      -1.059545       0.000723      -0.022957       0.026715       0.035231      -0.000860       0.002014       0.030512      -0.039158       0.019663      -0.023859      -0.018475       0.042334             10.351725       5.616653      -1.014825       1.290283      11.804103      -4.816005      13.634418           0.000219
          331              C      16.506534       4.489383      12.943710       0.013206      39.348379 0.46114208E+03  0.10994899E+05                                10.180143                            7.254449      -0.296318       1.905878                    0.998786      28.013863      80.924276       0.600267       0.427962      -1.057667       0.012691      -0.022014       0.006990       0.026354       0.016347       0.003348      -0.007163      -0.034996      -0.017360      -0.023033      -0.004706       0.027738             12.727522       7.203924       4.768270       1.070844      20.603541       0.204439      10.375101           0.007380
          332              C      16.306587       3.883161      14.210723      -0.119333      33.006554 0.46770471E+03  0.11259156E+05                                 9.126733                            7.371639      -0.141623       1.924440                    0.998823      30.325815      89.792816       0.583962       0.435700      -1.046550       0.010299      -0.034093      -0.005510       0.036038      -0.002928       0.004322       0.011661      -0.028027       0.117931      -0.034407      -0.007911       0.042317             10.257469       6.432219       3.333389       0.612059      13.916267       0.083165      10.423921           0.002872
          333              C      15.877610       2.556156      14.271270      -0.166597      33.740415 0.45454114E+03  0.10817493E+05                                 9.077784                            7.118292       0.207435       2.033869                    0.999663      29.995541      87.066504       0.615663       0.418032      -1.062027       0.030815       0.030824       0.005185       0.043893       0.001768      -0.002688      -0.017322      -0.001438       0.126703      -0.025204      -0.021637       0.046841             10.455380       6.631652       3.934027       1.126643      13.788294       1.811910      10.946195           0.002596
          334              C      16.955506       5.864122      12.809160       0.244555      35.356278 0.33256274E+03  0.73708564E+04                                 9.785797                            6.316230      -0.057693       2.006459                    0.999399      25.300905      72.498173       0.614311       0.449856      -1.035509       0.013298       0.023217      -0.009013       0.028233      -0.017068      -0.051019       0.020413      -0.023874       0.146052      -0.061239      -0.018558       0.079796             13.103514      11.202653       4.816060       3.323732      20.613960      -0.888540       7.493929           0.001238
          335              C      10.066423       0.398579      12.338235      -0.143313      31.116871 0.40586558E+03  0.93676016E+04                                 8.506096                            6.638659       0.545411       2.140284                    0.999732      29.162622      82.731305       0.651704       0.407202      -1.071507      -0.006986      -0.004798      -0.061153       0.061737       0.047543       0.043290       0.009078      -0.017567       0.132278      -0.077268       0.002938       0.074330              9.804228       8.173545       3.448561      -0.250456       9.633465      -3.443717      11.605672           0.000264
          336              C       8.821298      22.838332      11.223712       0.062843      27.188551 0.32861047E+03  0.72736020E+04                                 8.060500                            6.156654       0.172147       2.065756                    0.998815      26.937576      77.556688       0.639733       0.432553      -1.043976       0.025836       0.007078       0.028608       0.039192       0.015944       0.010679       0.016218       0.012161      -0.005270      -0.021038      -0.007882       0.028920              9.707501       6.711853       3.010057      -0.891288      10.282584      -4.169594      12.128066           0.000417
          337              C      15.606772       1.868786      13.076018       0.142772      34.066560 0.40927068E+03  0.94692056E+04                                 9.344077                            6.898403       0.030293       2.025454                    0.999659      26.334574      74.883599       0.607135       0.436031      -1.052976      -0.006710      -0.038905       0.006114       0.039950       0.045173       0.010801      -0.005631      -0.091309      -0.107267      -0.054291      -0.027823       0.082113             11.383238       7.068151       5.128630       1.425210      16.540343       2.356269      10.541220           0.008375
          338              C      16.284774       3.751892      11.779853      -0.136304      33.651960 0.46807141E+03  0.11295302E+05                                 9.220401                            7.333844      -0.141334       1.914813                    0.999290      30.965774      92.468543       0.589031       0.430906      -1.047116       0.007350      -0.034990       0.011258       0.037485       0.017255      -0.017403      -0.015438       0.000104       0.094527      -0.033047      -0.011125       0.044172             10.581919       6.612775       3.412802       1.630833      15.817072       1.947755       9.315910           0.002375
          339              C      15.841256       2.427274      11.844885      -0.179815      33.108396 0.48259429E+03  0.11708377E+05                                 9.081358                            7.421173      -0.028706       1.953450                    0.999051      30.947529      91.975633       0.589926       0.427951      -1.051310       0.021615       0.039040      -0.009085       0.045539       0.004142       0.000663       0.025761       0.014017       0.055964      -0.030382      -0.002102       0.032484             10.148894       6.482218       3.400615       1.024635      14.232628       0.761716       9.731835           0.002937
          340              C      10.211839      11.212717      20.269958      -0.134156      30.793133 0.39901974E+03  0.91779225E+04                                 8.466006                            6.598273       0.455033       2.113260                    0.999843      29.039157      82.456525       0.650817       0.409164      -1.069356       0.011580       0.021025       0.055389       0.060366      -0.045857      -0.023281       0.019195      -0.048273       0.116530      -0.072212       0.007532       0.064680              9.556651       7.659895      -3.766024       0.389873       9.213260      -1.697307      11.796798           0.000063
          341              C      12.687546       5.914243       9.028305       0.244594      38.767134 0.34514103E+03  0.77121508E+04                                10.440269                            6.439962      -0.050699       2.008405                    0.999399      25.390994      72.780863       0.608311       0.450610      -1.036259      -0.006947       0.027464       0.011841       0.030704       0.015416      -0.050976      -0.015278       0.005730       0.083773      -0.046800      -0.021543       0.068344             14.959420       9.348563      -4.276346       2.555113      26.357206       3.706367       9.172491           0.012751
          342              C      13.309199       4.066937       7.503405      -0.125061      34.208376 0.47038368E+03  0.11360274E+05                                 9.373853                            7.391945      -0.185634       1.903282                    0.999059      30.829721      91.971960       0.582201       0.435609      -1.044722      -0.013412      -0.035548       0.001168       0.038012       0.011589      -0.003929      -0.024203      -0.024116       0.092651      -0.032787      -0.011714       0.044501             10.985603       6.140803      -3.253219      -0.405439      16.140633       1.608474      10.675374           0.004171
          343              C      13.047451       4.494156       8.813025       0.009822      40.702323 0.45672140E+03  0.10853896E+05                                10.417847                            7.196376      -0.247782       1.922505                    0.998708      27.904902      80.250153       0.606128       0.425214      -1.060291      -0.002922      -0.023892      -0.001543       0.024119      -0.011563       0.004823       0.013622      -0.054270      -0.002201      -0.031121      -0.003224       0.034345             13.851643       6.633532      -4.158941      -0.072691      24.240040       1.462281      10.681358           0.018340
          344              C      13.081987       3.591984       9.867000      -0.138572      33.513101 0.45563192E+03  0.10923139E+05                                 9.192297                            7.232701      -0.133879       1.921075                    0.999090      30.729447      91.511593       0.593410       0.430545      -1.047162      -0.001991      -0.027922      -0.021123       0.035068      -0.014265      -0.019805       0.014068       0.004903       0.077503      -0.027513      -0.013308       0.040821             10.744629       6.005700      -2.597797       0.515592      17.052861      -0.486064       9.175326           0.015375
          345              C      13.351007       2.257818       9.600143      -0.177218      33.947858 0.46997779E+03  0.11336747E+05                                 9.237411                            7.323785      -0.070195       1.941932                    0.998981      30.820161      91.589950       0.593294       0.427982      -1.050389      -0.018870       0.042854       0.006908       0.047332       0.007850       0.003132      -0.030979       0.004395       0.000617      -0.033769       0.003441       0.030328             10.690961       6.262886      -2.986823      -0.548111      15.565477       1.248350      10.244521           0.000676
          346              C      13.636385       1.835372       8.346585       0.158103      34.507589 0.38496074E+03  0.87863756E+04                                 9.456363                            6.720368       0.009414       2.028264                    0.999656      25.805184      73.286904       0.609975       0.439948      -1.048839       0.006741      -0.036357      -0.013757       0.039453      -0.021538       0.003482       0.016861      -0.095843      -0.087148      -0.042371      -0.027222       0.069592             12.079928       6.978524      -5.403974      -0.841185      19.227147       1.295703      10.034113           0.022385
          347              C      15.259592      23.821653       8.476650       0.071644      27.535143 0.33552570E+03  0.74529061E+04                                 8.073227                            6.187860       0.334477       2.114077                    0.999635      26.913563      77.199641       0.644347       0.427943      -1.048536      -0.022370      -0.026996      -0.032817       0.048022       0.009427       0.009733       0.010164       0.043892       0.024436      -0.029773       0.002498       0.027275              9.568958      11.223701      -2.661436       2.243332      11.744016       1.577301       5.739156           0.001844
          348              C       9.624722      12.105342      19.375200      -0.046475      30.816996 0.39723033E+03  0.91909707E+04                                 8.664550                            6.709295       0.195891       2.042715                    0.999552      28.962250      84.400169       0.622938       0.424955      -1.051851      -0.015292       0.072919       0.016212       0.076249      -0.038140      -0.003739       0.010059      -0.027538       0.071861      -0.052625       0.015694       0.036930              9.930997       7.136311      -2.744891       0.853491       8.125567      -1.894020      14.531112           0.000049
          349              C      13.349189      23.334766       7.579650      -0.124676      31.006021 0.40806345E+03  0.94646958E+04                                 8.584686                            6.730043       0.366620       2.088545                    0.999666      29.228701      84.095063       0.634436       0.416236      -1.061858       0.022622       0.055681       0.016289       0.062269       0.027840       0.040830       0.040056       0.010301      -0.125268      -0.069491      -0.007196       0.076687              9.778101      11.526053      -3.122183       2.023781      11.782060       1.293263       6.026189           0.001260
          350              C       7.174462       4.923762       8.167185       0.028785      37.129377 0.43539711E+03  0.10241914E+05                                 9.817735                            7.067734      -0.304588       1.911830                    0.998495      27.513309      79.167622       0.605208       0.430235      -1.055353       0.004445      -0.015471      -0.010917       0.019450       0.004472       0.001992       0.011366      -0.013078      -0.029935      -0.014872      -0.002796       0.017668             11.886814       7.475358       5.030504      -0.044616      16.739136       1.662066      11.445946           0.000169
          351              C       6.767297       3.971469       9.035032      -0.125361      33.632062 0.45081871E+03  0.10821654E+05                                 9.289938                            7.263085      -0.273990       1.877503                    0.999075      30.992616      93.551163       0.581491       0.438805      -1.038100       0.002529      -0.038716      -0.019258       0.043315       0.000940       0.011991      -0.003341       0.017869       0.070074      -0.021089      -0.007099       0.028188             10.403693       6.916045       3.683965      -1.023475      13.729102       0.367414      10.565932           0.000054
          352              C       4.351574       3.890321      14.607645      -0.110565      33.350472 0.44696931E+03  0.10663409E+05                                 9.218620                            7.215168      -0.149534       1.924461                    0.998893      30.177680      89.629078       0.587816       0.436764      -1.043489      -0.010326      -0.027439      -0.007453       0.030250       0.008561      -0.006786       0.017161      -0.008415       0.085769      -0.028103      -0.007214       0.035317             10.742201       6.353932      -3.302751      -0.333615      15.276210      -1.624857      10.596462           0.000258
          353              C       7.070853       4.730439       6.790290      -0.101167      31.519639 0.43394491E+03  0.10260605E+05                                 8.844247                            7.093274      -0.104691       1.944857                    0.999263      29.574044      87.005724       0.595769       0.434801      -1.046275       0.002231      -0.028652      -0.004879       0.029150      -0.016694      -0.009666      -0.014464      -0.010667       0.027453      -0.029214       0.008909       0.020305              9.825598       6.455665       3.289972       0.363165      12.050758       1.265681      10.970371           0.000139
          354              C       5.005946       1.720811      13.798103       0.168609      36.222840 0.37956404E+03  0.86201032E+04                                 9.728588                            6.651434      -0.004613       2.023757                    0.999681      25.580964      72.124936       0.617024       0.437096      -1.052078      -0.003569      -0.043303       0.011011       0.044824      -0.024960      -0.008002      -0.022170      -0.080507      -0.037472      -0.047216      -0.011660       0.058877             12.707576       7.348300      -5.993692      -0.118601      20.924401      -1.625449       9.850027           0.000495
          355              C       4.711478       2.608663      14.813955      -0.171821      33.855429 0.43449178E+03  0.10266967E+05                                 9.182393                            7.023505       0.023519       1.979426                    0.999132      30.069090      88.158571       0.608819       0.425753      -1.052795      -0.026245       0.029331      -0.011266       0.040940       0.004352       0.001248      -0.012317       0.013155       0.106895      -0.028034      -0.010029       0.038064             10.833436       6.585060      -4.294060      -0.617782      16.008932       0.081588       9.906316           0.000067
          356              C       6.318325      23.578209      13.423605       0.087456      28.102357 0.30857585E+03  0.67178778E+04                                 8.199267                            5.938212       0.312044       2.114530                    0.999789      26.260187      74.775127       0.656531       0.428530      -1.047306      -0.032226      -0.026178       0.034070       0.053708       0.006879       0.003639      -0.000631       0.060452       0.047798      -0.038985       0.014482       0.024503             10.037838      10.475528      -3.428240      -3.263660      12.734038      -1.175693       6.903948           0.000124
          357              C       6.183815       2.563316       7.227578       0.180702      33.110847 0.37988036E+03  0.86279533E+04                                 9.142221                            6.651846      -0.055499       2.006568                    0.999634      25.569915      72.065717       0.617414       0.436786      -1.052402       0.001574      -0.035379      -0.016605       0.039114       0.035328       0.000821       0.029731      -0.058513      -0.027498      -0.046131      -0.015086       0.061217             10.758439       6.951174       4.925133       0.747383      14.947195       1.995254      10.376948           0.000204
          358              C      14.110805      22.244044       7.613288      -0.065057      31.128532 0.41299821E+03  0.96721647E+04                                 8.758017                            6.889121      -0.066448       1.943658                    0.999688      29.895608      88.330650       0.606904       0.430934      -1.045700       0.072867      -0.007119       0.008178       0.073669       0.020835       0.032820       0.031221      -0.004835      -0.109923      -0.057869      -0.002485       0.060354             10.098086       9.436255      -2.670524       1.324741      14.383784       1.981747       6.474219           0.000188
          359              C       7.739767       6.217354       8.660535       0.245211      34.236416 0.33914903E+03  0.75470371E+04                                 9.586428                            6.378004      -0.040076       2.011723                    0.999491      25.330318      72.516370       0.611941       0.449791      -1.036472       0.004019       0.028391       0.001741       0.028727      -0.022917       0.047773      -0.035013      -0.029769       0.033045      -0.055058      -0.017994       0.073052             12.418987      10.646383       5.274121      -1.813185      17.417883       3.921565       9.192695           0.000056
          360              C       4.693301      23.339539      14.816197      -0.135640      32.489875 0.42879599E+03  0.10039189E+05                                 8.807790                            6.857544       0.403985       2.098560                    0.999846      29.359152      84.033809       0.636122       0.411261      -1.068276       0.018048       0.053195      -0.035328       0.066359       0.008817      -0.066080      -0.034461      -0.013223      -0.065252      -0.080870       0.006886       0.073984             10.127921      10.133698      -3.345222      -3.096840      12.253541      -1.112924       7.996524           0.000108
          361              C       6.574621       3.539476       6.323850      -0.165538      31.525956 0.42933742E+03  0.10089861E+05                                 8.708082                            6.966555       0.103019       2.011365                    0.999199      29.539974      85.673098       0.614824       0.423905      -1.056560       0.032733       0.025472       0.001772       0.041514      -0.002924      -0.003711       0.003636       0.006340       0.091397      -0.019633      -0.011459       0.031091              9.610800       6.602656       3.863564       0.213230      12.531600       0.305464       9.698143           0.000025
          362              C       4.638770       3.515609      12.237323      -0.131420      35.117112 0.46232136E+03  0.11140175E+05                                 9.523766                            7.326364      -0.168771       1.909008                    0.998995      30.957420      92.866436       0.583840       0.435376      -1.042726      -0.008037      -0.033522       0.016953       0.038415      -0.009787       0.006953      -0.009374       0.009475       0.103275      -0.028400      -0.009002       0.037402             11.020757       6.693541      -3.095756      -1.736155      15.914859      -0.520454      10.453872           0.000142
          363              C      13.661833       2.725611       7.256730      -0.182938      34.046337 0.46472933E+03  0.11121849E+05                                 9.140657                            7.198713       0.193041       2.027259                    0.999674      30.343444      88.333578       0.612052       0.418159      -1.061906      -0.023278       0.030679      -0.001762       0.038551      -0.015016      -0.006980       0.011685      -0.006618       0.116638      -0.034868      -0.007934       0.042802             10.634005       6.010653      -3.474978      -0.347337      15.534566       0.017572      10.356796           0.008885
          364              C       3.893513       5.754334      12.970620       0.259614      35.521086 0.32864242E+03  0.72687451E+04                                 9.828414                            6.294933      -0.075967       2.001896                    0.999401      25.228503      72.421263       0.612464       0.452158      -1.033287      -0.005591       0.023793      -0.009730       0.026307       0.011718       0.047935       0.027061      -0.016050       0.119519      -0.052882      -0.021775       0.074657             13.199979      10.352010      -3.840948      -2.784086      21.288429      -2.916873       7.959497           0.000120
          365              C       4.262507       4.386755      13.262145       0.013112      40.698622 0.46032918E+03  0.10967469E+05                                10.419991                            7.258194      -0.267103       1.919835                    0.998623      27.853590      80.354987       0.599030       0.429161      -1.057237      -0.013906      -0.019610       0.008673       0.025557      -0.011549      -0.003602      -0.005659      -0.033867      -0.009512      -0.020462      -0.002365       0.022827             13.297232       7.304686      -4.688543      -0.771658      21.754954      -2.045217      10.832056           0.000432
          366              C       4.795093       0.579968       7.330733       0.048810      27.347240 0.33700552E+03  0.74826114E+04                                 7.980637                            6.189136       0.143938       2.043678                    0.999485      27.230344      77.704233       0.647196       0.426240      -1.051182       0.027723      -0.019177      -0.028789       0.044330      -0.011028      -0.021609      -0.003139       0.062124       0.082672      -0.047408       0.002557       0.044851              8.796452       9.133184       2.550176      -3.091287       8.764792       1.494136       8.491381           0.000076
          367              C       6.274700       2.754252       8.595503      -0.186929      33.198917 0.46358559E+03  0.11117870E+05                                 9.060906                            7.264369       0.038724       1.982658                    0.998861      30.387233      89.345216       0.598298       0.426872      -1.053573       0.026051       0.023910       0.025666       0.043693       0.003212      -0.009656      -0.020064      -0.013962      -0.000239      -0.019527      -0.006634       0.026161              9.925190       6.511717       3.311878       0.289880      11.948892       1.830642      11.314963           0.000102
          368              C       4.955050       2.198151      12.481755      -0.189968      34.484462 0.46770947E+03  0.11231795E+05                                 9.259386                            7.259227       0.092551       1.991990                    0.999407      30.600874      89.776517       0.603667       0.422509      -1.057208      -0.026138       0.032676      -0.010003       0.043023      -0.004623      -0.011892       0.028911      -0.018622       0.041215      -0.024194      -0.015972       0.040166             10.642222       6.221367      -3.137222      -0.151815      15.100402      -2.721043      10.604898           0.000176
          369              C       9.633810      23.291805      13.165718      -0.052073      31.502447 0.40679216E+03  0.94775443E+04                                 8.852181                            6.828978       0.110310       2.011022                    0.999613      29.276820      85.884462       0.611523       0.429903      -1.047793      -0.038930      -0.062154      -0.015284       0.074915       0.029534       0.018144       0.007773      -0.001527       0.058159      -0.040295       0.002076       0.038218             10.473948       7.631122       2.543028      -0.310034       9.109089      -3.965888      14.681632           0.000149
          370              C       5.614875      23.198724       5.767710      -0.039095      28.672027 0.37857525E+03  0.86452186E+04                                 8.154466                            6.500553       0.037949       1.981728                    0.999768      28.963554      83.554781       0.640771       0.418581      -1.056982      -0.042493      -0.029786       0.032912       0.061450       0.000925      -0.014591       0.033792      -0.044392      -0.041316      -0.039675      -0.008622       0.048297              8.737248       6.951931       1.559780      -1.335262      10.575017       3.479599       8.684795           0.000085
          371              C       5.344038      22.129482      14.625585      -0.060772      32.308514 0.42773689E+03  0.10068434E+05                                 8.927413                            6.962513       0.002318       1.966098                    0.999629      29.698206      86.920274       0.612258       0.424998      -1.053199       0.058981      -0.018616      -0.042597       0.075098       0.006395      -0.038748      -0.032858      -0.025638      -0.041222      -0.054892       0.001601       0.053291             10.385423       8.579091      -2.529696      -2.003981      14.906193      -2.122429       7.670986           0.000077
          372              C       9.186656      12.780779      21.371025       0.043362      28.640320 0.36321025E+03  0.82663622E+04                                 8.420790                            6.531673      -0.069583       1.974625                    0.998331      28.154306      82.952899       0.610981       0.440476      -1.036337       0.031702      -0.011872      -0.036940       0.050106      -0.014507      -0.006032       0.011297       0.003396      -0.019721      -0.015541      -0.007350       0.022890              9.897764       7.285326      -3.570109       1.301554      10.241502      -3.025888      12.166463           0.000239
          373              C       6.263794       0.532234       5.783408      -0.158586      32.338718 0.44776182E+03  0.10627116E+05                                 8.822396                            7.068158       0.309502       2.057875                    0.999713      30.239663      87.950278       0.616795       0.418405      -1.060700      -0.023367       0.039886       0.054710       0.071624       0.003019      -0.074602       0.040680      -0.004961      -0.002566      -0.087138       0.004309       0.082829              9.530247       9.265969       2.708818      -2.663726       9.970160       2.014615       9.354612           0.000058
          374              C      15.923052      23.201111      13.078260       0.087701      27.711854 0.35808452E+03  0.80355242E+04                                 8.082734                            6.395045       0.367314       2.127982                    0.999284      26.621514      75.245479       0.637301       0.428285      -1.054709      -0.046268      -0.014477      -0.008231       0.049173      -0.020547       0.013388       0.004657       0.009072      -0.119406      -0.043849       0.002182       0.041667              9.021994      11.392994       1.420338       2.755305       9.741442       1.854630       5.931546           0.010101
          375              C      13.892681      22.645010      12.228353      -0.125282      36.674535 0.46599040E+03  0.11306259E+05                                 9.803138                            7.255546      -0.200388       1.886319                    0.999109      32.163887      98.386512       0.595895       0.423638      -1.044725       0.025471      -0.021351       0.030674       0.045228       0.006855       0.033837      -0.034743       0.088394      -0.042578      -0.067967       0.001751       0.066216             11.624823      10.582495       2.287618       1.746441      16.650671       4.876357       7.641302           0.001766
          376              C      13.861780       0.138429      12.571455      -0.085485      32.444198 0.44421651E+03  0.10518332E+05                                 8.961636                            7.105210       0.264409       2.060599                    0.999302      29.319968      85.077657       0.606965       0.426177      -1.056203       0.048640       0.004947       0.020295       0.052936      -0.004384       0.037193       0.000223       0.025198      -0.161097      -0.066761       0.013857       0.052904             10.146039      11.703635       0.885901       1.771793      12.733556       1.979649       6.000926           0.008446
          377              C       7.803386      14.680592      15.376823       0.230909      36.265016 0.35792271E+03  0.81113597E+04                                10.097095                            6.622685      -0.346281       1.905242                    0.998870      26.348651      77.316253       0.588155       0.459526      -1.026038       0.002084       0.019393       0.015728       0.025056      -0.001595       0.002882       0.015435       0.025818      -0.018876      -0.023803       0.007374       0.016429             14.118314       5.713931       0.013908      -0.502863      12.240175       7.088470      24.400836           0.000157
          378              C       8.176015      20.828731      17.473560       0.214188      36.988370 0.38046681E+03  0.87466854E+04                                10.220712                            6.820332      -0.365652       1.898284                    0.999353      26.774127      78.886212       0.581104       0.458485      -1.027589      -0.004667      -0.019784      -0.016416       0.026128      -0.002324       0.007623       0.012294       0.000521      -0.000868      -0.015682       0.002334       0.013348             14.111506       5.895787       0.892020       0.969190      13.474758       7.904353      22.963974           0.000261
          379              C       8.277806      21.518487      18.747300       0.033044      37.117827 0.44925538E+03  0.10693194E+05                                 9.986961                            7.262190      -0.366436       1.895516                    0.997800      27.927835      81.885846       0.584546       0.440223      -1.045175       0.002789       0.002491       0.016842       0.017252       0.005976       0.000196       0.001185      -0.032248       0.025273      -0.021408       0.008127       0.013281             12.913115       5.869114       0.557794       0.642007      12.877945       6.029249      19.992287           0.000424
          380              C       8.412316      22.898000      18.686753      -0.119439      34.035946 0.46479621E+03  0.11194453E+05                                 9.370689                            7.352700      -0.191202       1.907898                    0.998849      30.571513      91.145466       0.583047       0.436177      -1.044138       0.005803       0.008421       0.029854       0.031557      -0.007223       0.004389      -0.016930      -0.016979       0.020272      -0.014886      -0.009826       0.024712             11.111360       5.724252       0.428374       0.528211      12.400531       4.876698      15.209299           0.001561
          381              C       8.517742      23.656970      19.884248      -0.198889      33.547319 0.45885825E+03  0.10940668E+05                                 9.014178                            7.112852       0.131744       2.002376                    0.999829      30.480958      88.415500       0.621299       0.413466      -1.065473       0.001558      -0.012998      -0.038759       0.040910       0.010025       0.002531      -0.006612      -0.070398      -0.051795      -0.029009      -0.016833       0.045842             10.573795       5.378958       0.421499       1.117602      10.496639       4.380303      15.845788          -0.000073
          382              C       8.534101      23.007788      21.090713       0.152521      36.478570 0.39924494E+03  0.91602680E+04                                 9.747757                            6.759974       0.063634       2.032086                    0.999552      26.042085      73.222439       0.621950       0.429222      -1.059422       0.001035       0.014163       0.028088       0.031473       0.018594      -0.000630       0.039381      -0.059863       0.123027      -0.057395      -0.011095       0.068491             13.348843       5.818565       1.650311       2.235748      14.451087       8.272001      19.776876           0.001001
          383              C       8.365055      21.613955      21.173685      -0.193855      33.423351 0.46095037E+03  0.11017099E+05                                 9.044439                            7.170119       0.102994       1.996108                    0.999464      30.443017      88.781130       0.612722       0.418244      -1.061063      -0.003649      -0.019742      -0.022973       0.030510      -0.005669       0.000134      -0.025971      -0.033291       0.048184      -0.026318      -0.012487       0.038805             10.770305       5.658223       1.076651       1.034136      12.991334       5.513516      13.661359           0.000998
          384              C       8.237816      20.902719      20.003100      -0.096636      32.525423 0.45796821E+03  0.11023202E+05                                 9.156600                            7.356892      -0.387413       1.852892                    0.997835      30.464978      91.718862       0.574181       0.443185      -1.036784       0.002278       0.025581       0.014637       0.029561      -0.001539       0.001657      -0.018964      -0.023271      -0.041764      -0.022683      -0.004769       0.027453             10.788961       5.961073       0.743822       0.569889      11.648917       3.941567      14.756894           0.000489
          385              C       7.810657      14.081530      14.064960       0.033301      38.300589 0.45052521E+03  0.10723634E+05                                10.179650                            7.263257      -0.370972       1.893489                    0.998181      27.851990      81.481612       0.586014       0.439112      -1.046553      -0.001938      -0.002856      -0.013390       0.013827      -0.000931      -0.000386      -0.000398      -0.033123       0.025678      -0.020872       0.008525       0.012347             13.370399       6.003015      -0.223151      -0.962421      12.795524       6.245269      21.312657           0.000334
          386              C       7.841558      12.088636      12.676853      -0.200329      33.386790 0.45775234E+03  0.10932337E+05                                 9.032065                            7.144738       0.111766       1.996820                    0.999629      30.574369      89.415786       0.613268       0.418190      -1.060059      -0.017632       0.012819       0.039813       0.045390       0.001845       0.002593       0.005460      -0.062056      -0.067748      -0.024340      -0.018503       0.042843             10.489099       5.815034      -0.124977      -1.936814      10.002702       3.543798      15.649562           0.000197
          387              C       7.799751      14.809474      12.865223      -0.095517      32.563355 0.45859317E+03  0.11062085E+05                                 9.218808                            7.397320      -0.449750       1.832129                    0.997926      30.686306      93.035322       0.567472       0.447458      -1.032423       0.004004      -0.025982      -0.019805       0.032914       0.002263      -0.001595      -0.019337      -0.022004      -0.063138      -0.028534      -0.000705       0.029240             10.826378       6.061015      -0.773182      -1.291252      11.127361       3.602767      15.290758           0.000571
          388              C       7.959708      12.842833      11.539905       0.160554      35.386834 0.39650957E+03  0.90912285E+04                                 9.579742                            6.767068       0.011967       2.019126                    0.999642      25.975693      73.256198       0.616820       0.433091      -1.055962       0.003863      -0.015257      -0.033949       0.037419      -0.003254      -0.001219       0.031370      -0.057743       0.158641      -0.055497      -0.012463       0.067960             12.637396       6.142738      -1.790747      -3.322739      12.723971       6.748246      19.045479           0.000338
          389              C       7.817928      12.692471      13.934895      -0.130485      33.968676 0.45734765E+03  0.10965615E+05                                 9.313574                            7.264809      -0.102625       1.934587                    0.999016      30.524328      90.664004       0.590318       0.432746      -1.046683      -0.004274      -0.002500      -0.031923       0.032305      -0.000344       0.006013      -0.020903      -0.013469       0.011310      -0.018377      -0.007423       0.025800             11.015723       5.862503      -0.265337      -1.393009      11.939806       4.535807      15.244859           0.000289
          390              C       7.894271      14.246212      11.629605      -0.184199      32.443118 0.45242057E+03  0.10766288E+05                                 8.879499                            7.119295       0.082148       1.994321                    0.999268      30.180422      87.915618       0.612660       0.420110      -1.059545      -0.000725       0.022956       0.026714       0.035230      -0.000861      -0.002014      -0.030513      -0.039160       0.019667      -0.023860      -0.018474       0.042335             10.351760       5.616678      -1.014842      -1.290292      11.804171       4.816063      13.634432           0.000267
          391              C       1.670466      19.377617       1.731210       0.013201      39.348440 0.46114260E+03  0.10994917E+05                                10.180161                            7.254458      -0.296333       1.905872                    0.998786      28.013891      80.924429       0.600266       0.427963      -1.057667      -0.012694       0.022015       0.006988       0.026356       0.016346      -0.003346       0.007163      -0.034995      -0.017367      -0.023030      -0.004709       0.027739             12.727549       7.203935       4.768285      -1.070843      20.603603      -0.204440      10.375108           0.006939
          392              C       1.870413      19.983839       2.998223      -0.119331      33.006405 0.46770215E+03  0.11259079E+05                                 9.126707                            7.371621      -0.141631       1.924439                    0.998823      30.325726      89.792484       0.583962       0.435700      -1.046550      -0.010299       0.034095      -0.005508       0.036040      -0.002930      -0.004321      -0.011661      -0.028020       0.117928      -0.034403      -0.007913       0.042316             10.257435       6.432197       3.333372      -0.612055      13.916216      -0.083160      10.423891           0.002700
          393              C       2.299390      21.310844       3.058770      -0.166602      33.740502 0.45454277E+03  0.10817544E+05                                 9.077810                            7.118313       0.207415       2.033862                    0.999662      29.995604      87.066820       0.615661       0.418033      -1.062027      -0.030816      -0.030826       0.005185       0.043895       0.001770       0.002688       0.017320      -0.001442       0.126705      -0.025203      -0.021638       0.046841             10.455404       6.631668       3.934031      -1.126648      13.788316      -1.811907      10.946229           0.002424
          394              C       1.221494      18.002878       1.596660       0.244557      35.356241 0.33256213E+03  0.73708411E+04                                 9.785801                            6.316230      -0.057707       2.006455                    0.999399      25.300883      72.498156       0.614310       0.449857      -1.035508      -0.013298      -0.023216      -0.009013       0.028232      -0.017069       0.051019      -0.020414      -0.023875       0.146052      -0.061240      -0.018558       0.079797             13.103521      11.202642       4.816066      -3.323725      20.613993       0.888541       7.493928           0.001152
          395              C       8.110577      23.468421       1.125735      -0.143316      31.116959 0.40586728E+03  0.93676493E+04                                 8.506110                            6.638675       0.545409       2.140282                    0.999732      29.162677      82.731461       0.651703       0.407202      -1.071507       0.006987       0.004797      -0.061152       0.061736       0.047543      -0.043292      -0.009078      -0.017569       0.132281      -0.077270       0.002937       0.074333              9.804244       8.173549       3.448558       0.250457       9.633476       3.443723      11.605706           0.000231
          396              C       9.355702       1.028668       0.011213       0.062841      27.188703 0.32861199E+03  0.72736503E+04                                 8.060545                            6.156676       0.172138       2.065752                    0.998815      26.937691      77.557313       0.639730       0.432554      -1.043975      -0.025836      -0.007079       0.028609       0.039192       0.015945      -0.010680      -0.016216       0.012161      -0.005267      -0.021037      -0.007884       0.028921              9.707570       6.711887       3.010078       0.891300      10.282645       4.169643      12.128179           0.000368
          397              C       2.570228      21.998214       1.863518       0.142767      34.066522 0.40927050E+03  0.94692014E+04                                 9.344077                            6.898406       0.030284       2.025451                    0.999659      26.334562      74.883590       0.607134       0.436032      -1.052976       0.006708       0.038908       0.006116       0.039952       0.045174      -0.010798       0.005632      -0.091312      -0.107273      -0.054290      -0.027827       0.082117             11.383232       7.068154       5.128626      -1.425213      16.540316      -2.356270      10.541225           0.007871
          398              C       1.892226      20.115108       0.567353      -0.136313      33.652277 0.46807673E+03  0.11295463E+05                                 9.220464                            7.333892      -0.141338       1.914809                    0.999290      30.965955      92.469231       0.589028       0.430907      -1.047116      -0.007354       0.034993       0.011260       0.037488       0.017258       0.017404       0.015438       0.000099       0.094532      -0.033052      -0.011123       0.044175             10.581995       6.612823       3.412835      -1.630850      15.817203      -1.947790       9.315961           0.002204
          399              C       2.335745      21.439726       0.632385      -0.179820      33.108445 0.48259495E+03  0.11708397E+05                                 9.081364                            7.421177      -0.028697       1.953452                    0.999051      30.947572      91.975775       0.589926       0.427951      -1.051310      -0.021620      -0.039041      -0.009085       0.045543       0.004141      -0.000664      -0.025763       0.014018       0.055968      -0.030384      -0.002102       0.032486             10.148901       6.482224       3.400619      -1.024639      14.232630      -0.761734       9.731848           0.002746
          400              C       7.965161      12.654283       9.057458      -0.134157      30.793171 0.39902185E+03  0.91779763E+04                                 8.466014                            6.598306       0.455041       2.113262                    0.999843      29.039124      82.456254       0.650813       0.409166      -1.069356      -0.011579      -0.021023       0.055388       0.060365      -0.045857       0.023281      -0.019197      -0.048275       0.116531      -0.072213       0.007531       0.064682              9.556653       7.659880      -3.765969      -0.389883       9.213199       1.697333      11.796879           0.000111
          401              C       5.489454      17.952757      20.240805       0.244609      38.766329 0.34513435E+03  0.77119685E+04                                10.440175                            6.439931      -0.050748       2.008395                    0.999399      25.390668      72.779903       0.608308       0.450615      -1.036256       0.006947      -0.027455       0.011834       0.030693       0.015424       0.050985       0.015279       0.005741       0.083760      -0.046806      -0.021547       0.068353             14.959236       9.348490      -4.276283      -2.555109      26.356813      -3.706286       9.172404           0.012196
          402              C       4.867801      19.800063      18.715905      -0.125053      34.207525 0.47037125E+03  0.11359885E+05                                 9.373680                            7.391840      -0.185621       1.903293                    0.999059      30.829178      91.969612       0.582207       0.435608      -1.044724       0.013408       0.035552       0.001162       0.038014       0.011593       0.003934       0.024195      -0.024098       0.092632      -0.032780      -0.011710       0.044490             10.985368       6.140696      -3.253127       0.405424      16.140242      -1.608411      10.675166           0.003959
          403              C       5.129549      19.372844      20.025525       0.009831      40.701708 0.45671557E+03  0.10853720E+05                                10.417759                            7.196341      -0.247807       1.922501                    0.998707      27.904623      80.249159       0.606128       0.425215      -1.060290       0.002930       0.023882      -0.001545       0.024110      -0.011562      -0.004821      -0.013620      -0.054250      -0.002234      -0.031107      -0.003233       0.034339             13.851488       6.633483      -4.158887       0.072679      24.239742      -1.462225      10.681240           0.017550
          404              C       5.095013      20.275017      21.079500      -0.138556      33.512487 0.45562239E+03  0.10922852E+05                                 9.192214                            7.232649      -0.133906       1.921073                    0.999090      30.728967      91.509881       0.593409       0.430547      -1.047161       0.001991       0.027930      -0.021115       0.035070      -0.014266       0.019800      -0.014065       0.004927       0.077481      -0.027511      -0.013302       0.040812             10.744520       6.005655      -2.597765      -0.515593      17.052683       0.486063       9.175221           0.014702
          405              C       4.825994      21.609182      20.812643      -0.177211      33.947369 0.46997020E+03  0.11336521E+05                                 9.237354                            7.323750      -0.070244       1.941923                    0.998980      30.819817      91.588822       0.593292       0.427984      -1.050387       0.018871      -0.042856       0.006913       0.047334       0.007852      -0.003134       0.030970       0.004402       0.000605      -0.033764       0.003448       0.030316             10.690883       6.262853      -2.986793       0.548108      15.565356      -1.248350      10.244441           0.000626
          406              C       4.540615      22.031628      19.559085       0.158116      34.507085 0.38495503E+03  0.87862108E+04                                 9.456283                            6.720327       0.009426       2.028271                    0.999656      25.804906      73.285918       0.609976       0.439949      -1.048839      -0.006737       0.036365      -0.013755       0.039459      -0.021530      -0.003486      -0.016860      -0.095817      -0.087168      -0.042363      -0.027217       0.069580             12.079803       6.978466      -5.403908       0.841183      19.226925      -1.295707      10.034018           0.021423
          407              C       2.917409       0.045347      19.689150       0.071646      27.535086 0.33552501E+03  0.74528874E+04                                 8.073221                            6.187858       0.334468       2.114075                    0.999635      26.913520      77.199522       0.644346       0.427944      -1.048535       0.022370       0.026996      -0.032818       0.048023       0.009426      -0.009734      -0.010164       0.043893       0.024437      -0.029773       0.002497       0.027276              9.568944      11.223699      -2.661421      -2.243332      11.743978      -1.577303       5.739154           0.001737
          408              C       8.552278      11.761658       8.162700      -0.046474      30.816892 0.39722911E+03  0.91909328E+04                                 8.664523                            6.709282       0.195892       2.042716                    0.999552      28.962185      84.399852       0.622939       0.424954      -1.051852       0.015294      -0.072917       0.016212       0.076247      -0.038140       0.003739      -0.010060      -0.027539       0.071859      -0.052624       0.015694       0.036930              9.930960       7.136277      -2.744851      -0.853467       8.125503       1.893982      14.531100           0.000079
          409              C       4.827811       0.532234      18.792150      -0.124673      31.006019 0.40806347E+03  0.94647018E+04                                 8.584706                            6.730054       0.366604       2.088541                    0.999666      29.228696      84.095232       0.634434       0.416237      -1.061856      -0.022622      -0.055681       0.016289       0.062269       0.027840      -0.040830      -0.040059       0.010301      -0.125269      -0.069492      -0.007196       0.076689              9.778123      11.526106      -3.122198      -2.023790      11.782060      -1.293263       6.026204           0.001172
          410              C      11.002538      18.943238      19.379685       0.028784      37.129356 0.43539685E+03  0.10241905E+05                                 9.817730                            7.067731      -0.304583       1.911832                    0.998495      27.513295      79.167556       0.605208       0.430235      -1.055353      -0.004445       0.015471      -0.010918       0.019450       0.004472      -0.001992      -0.011366      -0.013079      -0.029935      -0.014872      -0.002797       0.017668             11.886814       7.475359       5.030509       0.044612      16.739157      -1.662070      11.445927           0.000160
          411              C      11.409703      19.895531      20.247533      -0.125361      33.631953 0.45081716E+03  0.10821605E+05                                 9.289918                            7.263073      -0.273978       1.877508                    0.999075      30.992523      93.550754       0.581491       0.438805      -1.038100      -0.002529       0.038716      -0.019258       0.043315       0.000939      -0.011991       0.003340       0.017869       0.070075      -0.021089      -0.007099       0.028188             10.403673       6.916032       3.683957       1.023471      13.729090      -0.367416      10.565898           0.000045
          412              C      13.825426      19.976679       3.395145      -0.110563      33.349935 0.44696173E+03  0.10663167E+05                                 9.218495                            7.215095      -0.149518       1.924469                    0.998893      30.177300      89.627266       0.587821       0.436762      -1.043491       0.010323       0.027439      -0.007448       0.030248       0.008566       0.006780      -0.017161      -0.008400       0.085759      -0.028103      -0.007210       0.035313             10.742036       6.353849      -3.302683       0.333601      15.275954       1.624841      10.596303           0.000300
          413              C      11.106147      19.136561      18.002790      -0.101167      31.519650 0.43394509E+03  0.10260610E+05                                 8.844251                            7.093276      -0.104693       1.944857                    0.999263      29.574054      87.005767       0.595768       0.434801      -1.046275      -0.002231       0.028652      -0.004879       0.029150      -0.016694       0.009666       0.014464      -0.010667       0.027453      -0.029214       0.008909       0.020305              9.825605       6.455669       3.289978      -0.363167      12.050788      -1.265682      10.970359           0.000147
          414              C      13.171054      22.146189       2.585603       0.168611      36.222609 0.37956200E+03  0.86200447E+04                                 9.728554                            6.651422      -0.004619       2.023755                    0.999681      25.580861      72.124576       0.617024       0.437097      -1.052078       0.003568       0.043305       0.011012       0.044826      -0.024957       0.008001       0.022170      -0.080495      -0.037485      -0.047209      -0.011663       0.058872             12.707515       7.348269      -5.993651       0.118594      20.924283       1.625460       9.849992           0.000504
          415              C      13.465522      21.258337       3.601455      -0.171818      33.854909 0.43448475E+03  0.10266746E+05                                 9.182270                            7.023433       0.023526       1.979431                    0.999132      30.068779      88.157063       0.608825       0.425751      -1.052797       0.026244      -0.029335      -0.011264       0.040941       0.004356      -0.001251       0.012312       0.013159       0.106883      -0.028035      -0.010023       0.038058             10.833270       6.584971      -4.293974       0.617773      16.008658      -0.081589       9.906182           0.000098
          416              C      11.858675       0.288791       2.211105       0.087455      28.102315 0.30857551E+03  0.67178686E+04                                 8.199260                            5.938210       0.312045       2.114530                    0.999789      26.260177      74.775090       0.656531       0.428530      -1.047305       0.032225       0.026178       0.034071       0.053708       0.006880      -0.003640       0.000630       0.060452       0.047800      -0.038985       0.014482       0.024503             10.037821      10.475507      -3.428219       3.263662      12.734005       1.175696       6.903951           0.000118
          417              C      11.993185      21.303684      18.440078       0.180702      33.110849 0.37988001E+03  0.86279427E+04                                 9.142223                            6.651842      -0.055497       2.006569                    0.999634      25.569897      72.065635       0.617414       0.436786      -1.052403      -0.001574       0.035379      -0.016605       0.039114       0.035328      -0.000821      -0.029731      -0.058512      -0.027498      -0.046131      -0.015087       0.061217             10.758454       6.951175       4.925142      -0.747391      14.947244      -1.995277      10.376942           0.000197
          418              C       4.066195       1.622956      18.825788      -0.065058      31.128701 0.41300102E+03  0.96722539E+04                                 8.758067                            6.889156      -0.066468       1.943651                    0.999688      29.895750      88.331383       0.606900       0.430935      -1.045698      -0.072867       0.007118       0.008174       0.073669       0.020834      -0.032822      -0.031224      -0.004833      -0.109924      -0.057871      -0.002484       0.060355             10.098143       9.436322      -2.670542      -1.324751      14.383846      -1.981766       6.474261           0.000137
          419              C      10.437233      17.649647      19.873035       0.245211      34.236418 0.33914902E+03  0.75470365E+04                                 9.586430                            6.378005      -0.040080       2.011722                    0.999491      25.330301      72.516307       0.611941       0.449791      -1.036472      -0.004019      -0.028392       0.001740       0.028727      -0.022917      -0.047772       0.035013      -0.029770       0.033047      -0.055058      -0.017994       0.073052             12.418995      10.646372       5.274127       1.813177      17.417922      -3.921573       9.192693           0.000049
          420              C      13.483699       0.527461       3.603698      -0.135639      32.489775 0.42879474E+03  0.10039152E+05                                 8.807775                            6.857536       0.403988       2.098562                    0.999846      29.359087      84.033578       0.636122       0.411262      -1.068276      -0.018049      -0.053195      -0.035327       0.066358       0.008816       0.066080       0.034462      -0.013223      -0.065246      -0.080869       0.006885       0.073984             10.127898      10.133675      -3.345202       3.096843      12.253489       1.112923       7.996530           0.000117
          421              C      11.602379      20.327524      17.536350      -0.165539      31.525919 0.42933670E+03  0.10089837E+05                                 8.708070                            6.966546       0.103025       2.011367                    0.999199      29.539939      85.672897       0.614825       0.423905      -1.056561      -0.032732      -0.025472       0.001772       0.041513      -0.002924       0.003710      -0.003635       0.006341       0.091396      -0.019633      -0.011458       0.031091              9.610792       6.602650       3.863567      -0.213232      12.531621      -0.305467       9.698104           0.000050
          422              C      13.538230      20.351391       1.024823      -0.131420      35.116875 0.46231779E+03  0.11140063E+05                                 9.523720                            7.326334      -0.168762       1.909013                    0.998995      30.957248      92.865705       0.583841       0.435376      -1.042726       0.008036       0.033524       0.016951       0.038416      -0.009786      -0.006953       0.009373       0.009479       0.103264      -0.028399      -0.009000       0.037398             11.020703       6.693513      -3.095746       1.736142      15.914788       0.520446      10.453807           0.000138
          423              C       4.515167      21.141389      18.469230      -0.182921      34.045186 0.46471169E+03  0.11121308E+05                                 9.140443                            7.198575       0.193056       2.027274                    0.999674      30.342711      88.330618       0.612059       0.418158      -1.061908       0.023279      -0.030687      -0.001771       0.038558      -0.015007       0.006978      -0.011681      -0.006594       0.116598      -0.034850      -0.007937       0.042787             10.633726       6.010517      -3.474861       0.347325      15.534123      -0.017549      10.356539           0.008480
          424              C      14.283487      18.112666       1.758120       0.259615      35.520842 0.32864043E+03  0.72686898E+04                                 9.828379                            6.294921      -0.075980       2.001894                    0.999401      25.228385      72.420854       0.612463       0.452159      -1.033286       0.005589      -0.023792      -0.009728       0.026304       0.011719      -0.047936      -0.027061      -0.016048       0.119512      -0.052882      -0.021775       0.074657             13.199918      10.351970      -3.840935       2.784077      21.288323       2.916838       7.959462           0.000127
          425              C      13.914493      19.480245       2.049645       0.013114      40.698245 0.46032502E+03  0.10967342E+05                                10.419931                            7.258165      -0.267108       1.919835                    0.998623      27.853410      80.354288       0.599030       0.429161      -1.057237       0.013908       0.019606       0.008672       0.025555      -0.011545       0.003599       0.005658      -0.033856      -0.009527      -0.020452      -0.002370       0.022822             13.297143       7.304651      -4.688519       0.771655      21.754813       2.045172      10.831964           0.000443
          426              C      13.381907      23.287032      18.543232       0.048811      27.347257 0.33700538E+03  0.74826080E+04                                 7.980645                            6.189136       0.143941       2.043679                    0.999485      27.230339      77.704234       0.647195       0.426240      -1.051181      -0.027723       0.019177      -0.028789       0.044330      -0.011028       0.021609       0.003139       0.062123       0.082672      -0.047408       0.002557       0.044851              8.796463       9.133174       2.550154       3.091291       8.764808      -1.494168       8.491408           0.000068
          427              C      11.902300      21.112748      19.808003      -0.186928      33.198857 0.46358465E+03  0.11117840E+05                                 9.060894                            7.264360       0.038730       1.982661                    0.998861      30.387189      89.345019       0.598298       0.426871      -1.053574      -0.026052      -0.023910       0.025666       0.043694       0.003212       0.009656       0.020064      -0.013962      -0.000240      -0.019527      -0.006634       0.026161              9.925181       6.511707       3.311871      -0.289881      11.948890      -1.830648      11.314945           0.000090
          428              C      13.221950      21.668849       1.269255      -0.189967      34.484262 0.46770634E+03  0.11231699E+05                                 9.259354                            7.259206       0.092551       1.991992                    0.999407      30.600735      89.775980       0.603667       0.422509      -1.057208       0.026137      -0.032678      -0.010006       0.043025      -0.004621       0.011891      -0.028910      -0.018617       0.041209      -0.024194      -0.015968       0.040162             10.642183       6.221347      -3.137210       0.151812      15.100347       2.721036      10.604855           0.000167
          429              C       8.543190       0.575195       1.953218      -0.052073      31.502398 0.40679133E+03  0.94775186E+04                                 8.852166                            6.828966       0.110313       2.011024                    0.999613      29.276797      85.884327       0.611524       0.429902      -1.047794       0.038930       0.062153      -0.015283       0.074914       0.029533      -0.018144      -0.007774      -0.001527       0.058157      -0.040294       0.002075       0.038219             10.473931       7.631100       2.543013       0.310024       9.109061       3.965876      14.681632           0.000129
          430              C      12.562125       0.668276      16.980210      -0.039094      28.672094 0.37857208E+03  0.86451479E+04                                 8.154506                            6.500506       0.037947       1.981728                    0.999768      28.963697      83.555820       0.640774       0.418579      -1.056981       0.042494       0.029785       0.032912       0.061450       0.000928       0.014591      -0.033793      -0.044389      -0.041309      -0.039676      -0.008621       0.048297              8.737330       6.951883       1.559723       1.335271      10.575193      -3.479784       8.684913           0.000073
          431              C      12.832962       1.737518       3.413085      -0.060770      32.308443 0.42773608E+03  0.10068410E+05                                 8.927403                            6.962509       0.002317       1.966099                    0.999629      29.698153      86.920093       0.612258       0.424998      -1.053199      -0.058982       0.018615      -0.042595       0.075098       0.006395       0.038748       0.032858      -0.025637      -0.041217      -0.054892       0.001601       0.053291             10.385405       8.579080      -2.529676       2.003992      14.906138       2.122425       7.670998           0.000079
          432              C       8.990344      11.086222      10.158525       0.043362      28.640323 0.36321029E+03  0.82663637E+04                                 8.420791                            6.531674      -0.069587       1.974624                    0.998331      28.154306      82.952909       0.610981       0.440476      -1.036337      -0.031700       0.011873      -0.036940       0.050105      -0.014510       0.006031      -0.011297       0.003395      -0.019725      -0.015543      -0.007350       0.022893              9.897768       7.285329      -3.570108      -1.301564      10.241502       3.025903      12.166474           0.000274
          433              C      11.913206      23.334766      16.995908      -0.158585      32.338811 0.44776267E+03  0.10627144E+05                                 8.822430                            7.068173       0.309500       2.057875                    0.999713      30.239681      87.950440       0.616793       0.418406      -1.060699       0.023368      -0.039886       0.054710       0.071625       0.003020       0.074602      -0.040680      -0.004960      -0.002565      -0.087138       0.004309       0.082829              9.530296       9.265963       2.708861       2.663677       9.970310      -2.014676       9.354613           0.000062
          434              C       2.253948       0.665889       1.865760       0.087710      27.711122 0.35807378E+03  0.80352199E+04                                 8.082615                            6.394969       0.367326       2.127994                    0.999284      26.620958      75.243516       0.637302       0.428288      -1.054708       0.046261       0.014479      -0.008228       0.049168      -0.020543      -0.013380      -0.004644       0.009076      -0.119337      -0.043821       0.002168       0.041653              9.021848      11.392796       1.420301      -2.755247       9.741288      -1.854591       5.931460           0.009420
          435              C       4.284319       1.221990       1.015853      -0.125283      36.674381 0.46598834E+03  0.11306198E+05                                 9.803109                            7.255531      -0.200394       1.886319                    0.999109      32.163831      98.386342       0.595895       0.423638      -1.044725      -0.025472       0.021352       0.030676       0.045230       0.006851      -0.033836       0.034744       0.088390      -0.042585      -0.067964       0.001750       0.066214             11.624771      10.582468       2.287617      -1.746440      16.650579      -4.876317       7.641265           0.001628
          436              C       4.315220      23.728571       1.358955      -0.085486      32.444004 0.44421332E+03  0.10518240E+05                                 8.961625                            7.105204       0.264400       2.060598                    0.999302      29.319803      85.077180       0.606962       0.426180      -1.056201      -0.048634      -0.004944       0.020298       0.052931      -0.004382      -0.037188      -0.000221       0.025203      -0.161070      -0.066750       0.013850       0.052900             10.146024      11.703598       0.885921      -1.771793      12.733555      -1.979654       6.000918           0.007890
          437              N       4.587875      18.530339      12.129683      -0.239812      48.999749 0.54198135E+03  0.13324165E+05                                11.309599                            7.534515      -0.046361       1.981545                    0.999292      29.540333      83.931849       0.634297       0.392787      -1.091187       0.084907       0.048317       0.038385       0.104963      -0.006909      -0.003074      -0.001952      -0.023400      -0.007492      -0.013449      -0.001456       0.014904             15.121079      17.973254       0.352516       9.702200      13.404952      -2.241777      13.985031           0.000170
          438              N       1.770440      18.833450       9.696570      -0.218399      45.621940 0.50665650E+03  0.12248336E+05                                10.788829                            7.288351      -0.047461       1.989763                    0.999325      28.868380      81.352509       0.644416       0.393166      -1.090860      -0.070265       0.057888      -0.043203       0.100770       0.007850      -0.008063      -0.004300      -0.013316      -0.042641      -0.017801      -0.001265       0.019066             14.246286      16.525148      -3.337672       8.421486      12.008984       1.191141      14.204725           0.000180
          439              N       0.997917      19.926558       9.770573      -0.091252      31.770197 0.42194000E+03  0.96673630E+04                                 8.363739                            6.591004       0.572840       2.188643                    0.999760      26.983419      72.136397       0.692413       0.386086      -1.104543       0.004744      -0.218355      -0.211216       0.303831      -0.039265      -0.010269      -0.154150       0.124006      -0.221068      -0.209098       0.081416       0.127681              9.894118      10.572779      -3.775549       3.157958      11.332750       0.702307       7.776824           0.000293
          440              N       0.149051      19.900305       8.804055       0.003412      32.875510 0.40054111E+03  0.90487770E+04                                 8.605059                            6.401183       0.142920       2.088385                    0.999673      25.247861      66.789833       0.706738       0.383623      -1.107493       0.100084      -0.117640      -0.013487       0.155042       0.043972      -0.018230       0.008477      -0.016687       0.009807      -0.053130       0.009293       0.043837             11.004107      12.081274      -5.070384       3.069612      13.216135       0.469953       7.714912          -0.000212
          441              N       0.309009      18.752302       8.079728      -0.239004      39.948898 0.53524166E+03  0.13035778E+05                                 9.811227                            7.466818       0.141383       2.051249                    0.999467      28.638568      79.355348       0.643823       0.390618      -1.099539       0.025998       0.072165       0.091473       0.119377      -0.008909      -0.032686       0.005075      -0.016720      -0.143231      -0.061614       0.020523       0.041091             12.215987      13.807314      -3.881388       4.583428      12.801769       1.135080      10.038878           0.000051
          442              N      16.904610      19.797677       4.419968      -0.242602      42.476673 0.57521069E+03  0.14315901E+05                                10.177489                            7.751842       0.037749       2.004625                    0.999404      29.717050      84.238722       0.628203       0.391755      -1.094737       0.002143       0.055567       0.094651       0.109777       0.002817       0.007933      -0.025233       0.006838       0.113935      -0.033236      -0.014568       0.047804             12.561230       5.911343      -0.318457      -0.134968      15.389672      -1.643339      16.382677           0.000232
          443              N      16.884615      19.692662       5.769953      -0.045984      34.704836 0.44273653E+03  0.10275192E+05                                 8.897852                            6.755390       0.274606       2.113261                    0.999806      26.451999      71.366982       0.682771       0.386533      -1.103299       0.013711       0.123445      -0.097574       0.157947      -0.006647       0.003233       0.029051       0.039923       0.110483      -0.049348       0.002586       0.046762             11.307787       5.111487      -0.447295       0.139145      12.500858      -3.414857      16.311015           0.000064
          444              N      16.891886      20.902719       6.272273      -0.015842      32.215441 0.41336801E+03  0.94106863E+04                                 8.490923                            6.540051       0.329913       2.154747                    0.999395      25.413367      67.445792       0.693370       0.388022      -1.104546       0.002938      -0.012888      -0.164402       0.164932      -0.005427      -0.005476      -0.014365      -0.005243      -0.143065      -0.050940       0.019800       0.031140             10.649730       5.106424      -0.542339      -0.246343       9.494617       0.183618      17.348150           0.000010
          445              N       6.236529      18.274962      13.517790      -0.232422      41.515140 0.53107106E+03  0.12917311E+05                                10.054209                            7.424419       0.166726       2.058714                    0.999643      28.627021      79.439716       0.646968       0.389228      -1.099806      -0.034277       0.080273      -0.074222       0.114575       0.015932      -0.034569       0.003419      -0.034101      -0.071176      -0.052182       0.014636       0.037546             12.787467      14.653069       3.211779       5.347150      14.545803      -0.352954       9.163529           0.000110
          446              N       6.263794      19.556620      13.013228      -0.011507      34.929434 0.43336096E+03  0.99894702E+04                                 9.002005                            6.699587      -0.000074       2.041916                    0.998924      25.756171      68.927528       0.684126       0.388399      -1.103567      -0.087069      -0.129212      -0.009843       0.156121      -0.040063      -0.014911      -0.005203      -0.028637      -0.002056      -0.047184       0.003842       0.043342             11.473746      12.242590       4.196761       3.563712      14.834517       0.605767       7.344130          -0.000142
          447              N       5.287689      19.697435      12.143138      -0.097709      32.812768 0.45713565E+03  0.10703690E+05                                 8.589566                            6.903463       0.331432       2.101755                    0.999810      27.830846      75.629671       0.669110       0.390949      -1.099236       0.039348      -0.251841       0.151002       0.296266       0.069758      -0.012381       0.144998       0.161378      -0.021760      -0.204953       0.069463       0.135490              9.986179      10.960315       2.541003       3.992694      11.284785       0.144416       7.713438           0.000168
          448              N      17.397207      14.327360       5.090475      -0.288874      37.037100 0.53412422E+03  0.12972915E+05                                 9.198591                            7.402315       0.567811       2.168052                    0.999738      29.286159      80.452561       0.655521       0.384702      -1.106197      -0.049545       0.230350       0.001321       0.235621       0.039694       0.019053      -0.077220       0.195742       0.320779      -0.181000       0.051970       0.129030             10.955321       5.816564      -0.496712       0.746500       9.194041      -1.501760      17.855358           0.000132
          449              N      17.050026      16.418109       4.680097      -0.059327      35.306889 0.45882885E+03  0.10764006E+05                                 9.057777                            6.912621       0.224518       2.092711                    0.999766      26.917563      73.457216       0.668524       0.390541      -1.098427       0.021015      -0.124692       0.095662       0.158559       0.012307      -0.003490       0.027521       0.033639       0.122691      -0.049546      -0.000071       0.049617             11.481301       5.301097      -0.690803       0.475892      13.164666      -3.481953      15.978141           0.000070
          450              N      17.050026      16.308321       6.027840      -0.237356      41.868253 0.58050287E+03  0.14471775E+05                                10.064054                            7.772097       0.077755       2.017805                    0.999348      29.703377      84.100212       0.629630       0.390214      -1.096494       0.013864      -0.051022      -0.096379       0.109929       0.012352       0.009783      -0.028116      -0.009499       0.110730      -0.040131      -0.009520       0.049650             12.295582       6.023966      -1.120757       0.145650      15.715830      -0.941670      15.146950           0.000153
          451              N      10.884388      18.656834      11.943555      -0.218985      45.361574 0.51975712E+03  0.12630926E+05                                10.671002                            7.343316      -0.124261       1.960493                    0.999050      29.102641      81.918498       0.647823       0.389059      -1.094989      -0.082566       0.042280       0.031959       0.098113       0.007409       0.008597       0.010097       0.000177      -0.023730      -0.014718      -0.003375       0.018093             13.832673      17.559702      -0.820787      -7.797696      13.105045      -1.733097      10.833273           0.001333
          452              N       9.250275      18.332243      13.347360      -0.206543      40.425326 0.50871019E+03  0.12246337E+05                                 9.910128                            7.292271       0.139010       2.058613                    0.999505      28.116357      77.730057       0.649059       0.392000      -1.097384       0.034033       0.086363      -0.065750       0.113754      -0.017564       0.035012       0.013658      -0.029770      -0.026402      -0.051572       0.023370       0.028202             12.666764      14.725335      -3.322519      -5.785751      13.562674      -0.089935       9.712283           0.001386
          453              N       9.155755      19.585260      12.820373      -0.021841      35.945602 0.43227925E+03  0.99491657E+04                                 9.126691                            6.647745       0.116259       2.066981                    0.999629      25.941734      69.162671       0.694174       0.383368      -1.108187       0.097144      -0.123169      -0.002534       0.156889       0.036126       0.003720      -0.011916      -0.040986       0.023490      -0.047020       0.007117       0.039903             11.842023      13.306792      -4.717795      -4.018424      14.410494       0.002927       7.808784           0.000209
          454              N      10.175485      19.780970      11.972708      -0.101579      33.215575 0.44850050E+03  0.10427526E+05                                 8.589251                            6.794873       0.538108       2.169383                    0.999593      27.487160      73.874685       0.682428       0.386039      -1.105256      -0.039579      -0.248094       0.147302       0.291230      -0.068222       0.017539       0.132513       0.156724      -0.018961      -0.193070       0.069424       0.123646             10.081217      11.189086      -2.532268      -3.540996      11.898996      -0.809185       7.155568           0.000926
          455              N      17.226343      15.227146       4.153110      -0.011490      31.192771 0.40301306E+03  0.91327728E+04                                 8.299800                            6.458073       0.273206       2.132226                    0.999626      25.471421      67.827651       0.696473       0.388077      -1.102592      -0.021021       0.012938       0.169153       0.170944       0.008993       0.019705      -0.007560      -0.000603      -0.169181      -0.061743       0.023633       0.038111             10.258574       5.160399      -0.096816       0.659198       9.582160      -0.265416      16.033163           0.000012
          456              N      17.740752      12.040902      11.107103       0.022713      36.032752 0.34540552E+03  0.75148517E+04                                 9.175719                            5.901054       0.126549       2.117036                    0.998679      23.445411      60.740545       0.744653       0.378060      -1.112242      -0.014442       0.004776       0.025797       0.029948      -0.046206      -0.020562      -0.017121      -0.071537       0.128316      -0.085118       0.034279       0.050839             13.250064       6.822023      -3.149169       2.149808      13.245555      -9.612828      19.682613           0.000035
          457              N      16.915516      21.831145       5.285573      -0.292000      36.797967 0.52330074E+03  0.12613112E+05                                 9.092337                            7.268887       0.663449       2.197986                    0.999669      29.045939      78.831906       0.671150       0.378631      -1.113426      -0.001157      -0.238940       0.007808       0.239070      -0.005893      -0.000984      -0.077407       0.218369       0.379307      -0.191412       0.046114       0.145298             10.903844       5.492126      -0.277307      -0.323977       8.894485      -0.736333      18.324920           0.000189
          458              N       0.216306      10.444199      12.459330      -0.229758      45.085659 0.59249953E+03  0.14923247E+05                                10.942510                            8.063745      -0.610746       1.809841                    0.997838      29.915107      86.580050       0.590900       0.411545      -1.076442      -0.048900       0.088464      -0.005879       0.101250      -0.001773      -0.022320       0.017044       0.040195       0.133811      -0.045770      -0.010532       0.056302             14.274310      10.630761      -5.008685       3.222469      16.869295      -7.229747      15.322874          -0.000127
          459              N      14.101717      18.611487      10.035188      -0.242828      48.610809 0.53469241E+03  0.13102857E+05                                11.256962                            7.465649       0.047642       2.008086                    0.999638      29.564250      83.913339       0.639413       0.390897      -1.092312       0.078141       0.059145      -0.058522       0.114144       0.014646       0.013886       0.004029      -0.008203      -0.146587      -0.051563       0.010388       0.041175             15.164216      14.516825       1.746279      -7.252629      17.619813       3.456660      13.356010           0.022993
          460              N       0.061802       1.155163      20.104012      -0.209601      40.605381 0.55165240E+03  0.13668929E+05                                10.215908                            7.804410      -0.462477       1.865583                    0.998012      29.310124      84.549814       0.597023       0.414043      -1.073209      -0.061171      -0.073546       0.004768       0.095779      -0.014014       0.010670       0.022097       0.047228       0.093411      -0.050215       0.011247       0.038969             12.531402       9.972474       5.066133      -2.572434      14.384388      -4.150425      13.237343          -0.000273
          461              N      17.288145      23.606850      21.487635       0.037399      32.687528 0.32470639E+03  0.69627863E+04                                 8.565931                            5.717396       0.162004       2.135160                    0.998915      23.137607      59.694091       0.756618       0.377517      -1.111590      -0.002515      -0.011090      -0.025018       0.027481       0.038618      -0.005889      -0.010541      -0.064595       0.107550      -0.068276       0.021973       0.046303             11.613846       6.711547       3.378788      -2.915841      10.175902      -6.374222      17.954087           0.000109
          462              N      14.723370      19.790516       9.941003      -0.062543      40.041712 0.43807507E+03  0.10178460E+05                                 9.821368                            6.693649       0.147867       2.063435                    0.999819      27.005956      73.806358       0.687328       0.383538      -1.101285       0.017604      -0.134564      -0.079906       0.157488       0.025668       0.005688      -0.034867      -0.002277       0.001789      -0.045844       0.004694       0.041150             13.005895       9.200625       1.194618      -3.956287      17.918785       4.942609      11.898276           0.022071
          463              N      15.524976      19.733236       8.900482       0.002742      34.645643 0.41239369E+03  0.94040874E+04                                 8.979184                            6.561400       0.122645       2.087110                    0.999456      25.375704      67.898524       0.686103       0.391482      -1.099622      -0.087849      -0.141004       0.037000       0.170202      -0.047386       0.001453       0.012531       0.012830       0.045927      -0.056977       0.014827       0.042150             11.487014      10.028334       2.389712      -4.033664      15.105783       0.634935       9.326923           0.007843
          464              N      13.200137      12.422774       8.133548       0.020161      34.423881 0.34922917E+03  0.76350956E+04                                 8.889734                            5.973246       0.096313       2.112223                    0.998750      23.511253      61.482290       0.731241       0.383126      -1.106207       0.019112      -0.011181      -0.011592       0.024993       0.019571      -0.026164       0.026340      -0.037038      -0.146510      -0.068439       0.014722       0.053717             11.890528      10.043288       6.203424      -0.528489      19.911579       2.464314       5.716717           0.000917
          465              N      15.481351      18.530339       8.353312      -0.187586      39.685068 0.48355020E+03  0.11494874E+05                                 9.769998                            7.084433       0.178355       2.073964                    0.999625      27.741093      76.230424       0.661978       0.389224      -1.099249      -0.025828       0.071724       0.086178       0.115057       0.009847       0.031531      -0.002959      -0.010263      -0.092574      -0.048707       0.016535       0.032172             12.581815      11.716142       2.247457      -5.389093      15.111741       1.245227      10.917563           0.000554
          466              N       3.371833      13.231865       6.774592       0.042691      29.975818 0.31719236E+03  0.67718582E+04                                 8.017877                            5.658953       0.081931       2.109635                    0.998984      23.105178      59.764413       0.757775       0.378600      -1.109171      -0.021886      -0.019814      -0.013133       0.032312      -0.029711       0.024853       0.024670      -0.054408       0.005146      -0.059165       0.014552       0.044613              9.560613       7.953545      -4.519094       0.447965      13.457921       3.299899       7.270371           0.000018
          467              N       4.431553      11.303411       6.718530      -0.355058      37.603565 0.60740130E+03  0.15248641E+05                                 9.232696                            7.884177       0.089159       1.977485                    0.999746      31.577386      88.459812       0.635744       0.383768      -1.105846      -0.197285       0.181465      -0.091009       0.283079       0.160001      -0.005992       0.129483      -0.037253       0.286974      -0.235662       0.028616       0.207046              9.727230       9.544267      -2.773441       2.040443      10.501029       1.951770       9.136394           0.000066
          468              N       2.702920      10.391692      13.728585      -0.230435      45.139886 0.57462785E+03  0.14374772E+05                                10.944507                            7.953365      -0.443226       1.858646                    0.998908      29.886550      86.439555       0.593124       0.412806      -1.074717       0.070617       0.044844       0.056266       0.100815      -0.025836       0.006692      -0.035680       0.005066      -0.037488      -0.043639      -0.004269       0.047908             14.073365      13.698722       6.346883       3.199936      19.935752      -0.720261       8.585621          -0.000211
          469              N       3.759004      12.305825      14.011140       0.031760      34.301524 0.32479863E+03  0.69671583E+04                                 8.825604                            5.723076       0.144397       2.131425                    0.998847      23.090037      59.634692       0.755072       0.378160      -1.110814       0.021487      -0.013812       0.011915       0.028185       0.021906       0.039193      -0.016306      -0.057044      -0.039410      -0.064424       0.021634       0.042790             11.982163       9.323793       6.277735       1.095760      20.219909      -2.310791       6.402786           0.000029
          470              N      11.935018      10.594561       8.200823      -0.253292      45.290301 0.62280087E+03  0.15892798E+05                                10.930016                            8.255764      -0.468636       1.837277                    0.998947      30.800112      89.901820       0.584869       0.410390      -1.076553       0.077088       0.044763      -0.055436       0.104974      -0.035026      -0.010824       0.030171      -0.009829      -0.075567      -0.042095      -0.016705       0.058800             13.801093      15.281168       6.548858      -1.694505      18.511267       1.471780       7.610842           0.000040
          471              N      12.147689      12.415613      13.096200       0.010213      31.398385 0.36883109E+03  0.81466895E+04                                 8.315413                            6.112499       0.084706       2.102379                    0.998442      23.798544      61.860933       0.729980       0.379876      -1.112349       0.006379      -0.002382      -0.046905       0.047397      -0.014274      -0.043220       0.016951      -0.027876      -0.231497      -0.093880       0.026711       0.067169             10.265456       9.292690      -4.108696      -1.742573      16.140561       2.330224       5.363117           0.005762
          472              N      12.098611      10.215076      12.542303      -0.307734      42.629404 0.61379425E+03  0.15514802E+05                                10.179932                            7.953513       0.086922       1.998392                    0.999721      31.021339      88.408918       0.626984       0.386479      -1.099256       0.071877       0.163648       0.010303       0.179034      -0.048621      -0.018064       0.023725       0.194570       0.045095      -0.119000       0.011895       0.107105             11.908513      11.568066      -3.822868      -3.409698      14.957172       5.050540       9.200302           0.001873
          473              N      13.589125       5.336661       0.917183      -0.239813      49.000076 0.54198449E+03  0.13324275E+05                                11.309685                            7.534562      -0.046366       1.981543                    0.999292      29.540425      83.932489       0.634292       0.392790      -1.091184      -0.084907      -0.048317       0.038386       0.104963      -0.006909       0.003072       0.001952      -0.023402      -0.007495      -0.013448      -0.001457       0.014906             15.121203      17.973411       0.352538      -9.702288      13.405054       2.241782      13.985143           0.000139
          474              N      16.406560       5.033550      20.909070      -0.218399      45.622047 0.50665718E+03  0.12248361E+05                                10.788857                            7.288364      -0.047466       1.989761                    0.999325      28.868401      81.352693       0.644414       0.393167      -1.090859       0.070264      -0.057888      -0.043203       0.100770       0.007851       0.008063       0.004300      -0.013319      -0.042641      -0.017801      -0.001266       0.019067             14.246331      16.525207      -3.337684      -8.421522      12.009015      -1.191140      14.204772           0.000139
          475              N      17.179083       3.940442      20.983073      -0.091252      31.770253 0.42194062E+03  0.96673823E+04                                 8.363754                            6.591012       0.572835       2.188641                    0.999760      26.983429      72.136481       0.692412       0.386086      -1.104543      -0.004746       0.218353      -0.211217       0.303831      -0.039265       0.010267       0.154150       0.124004      -0.221066      -0.209097       0.081415       0.127681              9.894142      10.572812      -3.775563      -3.157975      11.332768      -0.702300       7.776844           0.000237
          476              N      18.027949       3.966695      20.016555       0.003408      32.875716 0.40054375E+03  0.90488533E+04                                 8.605097                            6.401205       0.142923       2.088385                    0.999673      25.247951      66.790169       0.706737       0.383623      -1.107493      -0.100088       0.117638      -0.013489       0.155043       0.043971       0.018229      -0.008476      -0.016690       0.009808      -0.053129       0.009293       0.043836             11.004166      12.081344      -5.070422      -3.069638      13.216202      -0.469945       7.714951          -0.000219
          477              N      17.867991       5.114698      19.292227      -0.239006      39.948960 0.53524263E+03  0.13035807E+05                                 9.811236                            7.466823       0.141388       2.051251                    0.999467      28.638593      79.355433       0.643823       0.390618      -1.099539      -0.026000      -0.072165       0.091470       0.119376      -0.008909       0.032685      -0.005076      -0.016723      -0.143229      -0.061613       0.020522       0.041091             12.216004      13.807329      -3.881388      -4.583447      12.801779      -1.135076      10.038902           0.000030
          478              N       1.272390       4.069324      15.632468      -0.242604      42.476769 0.57521253E+03  0.14315962E+05                                10.177509                            7.751859       0.037739       2.004621                    0.999404      29.717104      84.238975       0.628202       0.391755      -1.094736      -0.002143      -0.055567       0.094651       0.109777       0.002816      -0.007934       0.025233       0.006839       0.113939      -0.033237      -0.014568       0.047805             12.561254       5.911359      -0.318455       0.134962      15.389696       1.643339      16.382707           0.000234
          479              N       1.292385       4.174338      16.982453      -0.045987      34.704996 0.44273888E+03  0.10275262E+05                                 8.897881                            6.755409       0.274605       2.113259                    0.999806      26.452078      71.367289       0.682769       0.386533      -1.103299      -0.013714      -0.123445      -0.097575       0.157948      -0.006649      -0.003234      -0.029051       0.039921       0.110480      -0.049347       0.002586       0.046761             11.307827       5.111504      -0.447300      -0.139156      12.500901       3.414871      16.311075           0.000051
          480              N       1.285114       2.964281      17.484773      -0.015842      32.215446 0.41336819E+03  0.94106909E+04                                 8.490919                            6.540049       0.329923       2.154750                    0.999395      25.413379      67.445814       0.693371       0.388022      -1.104547      -0.002940       0.012887      -0.164402       0.164932      -0.005427       0.005475       0.014364      -0.005244      -0.143062      -0.050938       0.019798       0.031140             10.649721       5.106423      -0.542340       0.246336       9.494611      -0.183620      17.348130          -0.000002
          481              N      11.940471       5.592038       2.305290      -0.232420      41.514721 0.53106520E+03  0.12917129E+05                                10.054137                            7.424374       0.166740       2.058722                    0.999643      28.626843      79.439012       0.646971       0.389227      -1.099807       0.034278      -0.080273      -0.074220       0.114575       0.015932       0.034569      -0.003418      -0.034103      -0.071175      -0.052182       0.014636       0.037546             12.787367      14.652960       3.211748      -5.347108      14.545670       0.352952       9.163470           0.000097
          482              N      11.913206       4.310380       1.800728      -0.011507      34.929410 0.43336050E+03  0.99894584E+04                                 9.002005                            6.699587      -0.000071       2.041916                    0.998924      25.756157      68.927515       0.684125       0.388399      -1.103566       0.087070       0.129211      -0.009842       0.156120      -0.040063       0.014912       0.005204      -0.028637      -0.002057      -0.047184       0.003842       0.043342             11.473749      12.242615       4.196775      -3.563721      14.834495      -0.605775       7.344136          -0.000138
          483              N      12.889311       4.169565       0.930638      -0.097710      32.813092 0.45714065E+03  0.10703843E+05                                 8.589646                            6.903518       0.331421       2.101751                    0.999810      27.830922      75.630152       0.669104       0.390951      -1.099234      -0.039348       0.251840       0.151002       0.296266       0.069758       0.012381      -0.144998       0.161377      -0.021764      -0.204953       0.069462       0.135491              9.986283      10.960444       2.541049      -3.992747      11.284893      -0.144428       7.713513           0.000125
          484              N       0.779793       9.539640      16.302975      -0.288874      37.037138 0.53412463E+03  0.12972928E+05                                 9.198601                            7.402320       0.567803       2.168050                    0.999738      29.286162      80.452600       0.655520       0.384702      -1.106197       0.049542      -0.230349       0.001321       0.235620       0.039693      -0.019054       0.077220       0.195739       0.320782      -0.180999       0.051968       0.129031             10.955337       5.816571      -0.496713      -0.746509       9.194056       1.501771      17.855384           0.000113
          485              N       1.126974       7.448891      15.892598      -0.059328      35.306996 0.45883012E+03  0.10764045E+05                                 9.057796                            6.912632       0.224509       2.092707                    0.999766      26.917618      73.457431       0.668523       0.390541      -1.098427      -0.021017       0.124692       0.095662       0.158559       0.012308       0.003489      -0.027521       0.033638       0.122694      -0.049546      -0.000072       0.049619             11.481334       5.301109      -0.690807      -0.475904      13.164702       3.481978      15.978191           0.000057
          486              N       1.126974       7.558679      17.240340      -0.237364      41.868607 0.58050811E+03  0.14471941E+05                                10.064109                            7.772131       0.077754       2.017802                    0.999348      29.703556      84.100882       0.629629       0.390214      -1.096493      -0.013870       0.051021      -0.096380       0.109929       0.012353      -0.009785       0.028116      -0.009503       0.110732      -0.040133      -0.009518       0.049651             12.295658       6.023995      -1.120764      -0.145662      15.715935       0.941700      15.147045           0.000126
          487              N       7.292612       5.210166       0.731055      -0.218988      45.361975 0.51976156E+03  0.12631077E+05                                10.671104                            7.343377      -0.124274       1.960489                    0.999050      29.102778      81.919356       0.647815       0.389062      -1.094986       0.082564      -0.042280       0.031959       0.098111       0.007410      -0.008596      -0.010098       0.000179      -0.023732      -0.014718      -0.003376       0.018094             13.832811      17.559880      -0.820810       7.797770      13.105192       1.733108      10.833363           0.001194
          488              N       8.926725       5.534757       2.134860      -0.206541      40.424934 0.50870471E+03  0.12246170E+05                                 9.910069                            7.292234       0.139017       2.058619                    0.999505      28.116175      77.729404       0.649060       0.392001      -1.097384      -0.034032      -0.086363      -0.065749       0.113753      -0.017564      -0.035012      -0.013657      -0.029774      -0.026404      -0.051572       0.023369       0.028203             12.666680      14.725237      -3.322482       5.785710      13.562575       0.089944       9.712226           0.001279
          489              N       9.021245       4.281740       1.607873      -0.021840      35.945571 0.43227867E+03  0.99491511E+04                                 9.126691                            6.647744       0.116260       2.066981                    0.999629      25.941716      69.162659       0.694173       0.383368      -1.108187      -0.097145       0.123169      -0.002533       0.156889       0.036127      -0.003720       0.011917      -0.040987       0.023489      -0.047021       0.007117       0.039904             11.842024      13.306809      -4.717797       4.018431      14.410476      -0.002928       7.808787           0.000190
          490              N       8.001515       4.086030       0.760208      -0.101582      33.216114 0.44850856E+03  0.10427771E+05                                 8.589380                            6.794961       0.538095       2.169377                    0.999593      27.487308      73.875517       0.682419       0.386042      -1.105253       0.039579       0.248093       0.147304       0.291231      -0.068223      -0.017539      -0.132514       0.156722      -0.018970      -0.193071       0.069424       0.123647             10.081381      11.189275      -2.532325       3.541060      11.899198       0.809199       7.155670           0.000806
          491              N       0.950657       8.639854      15.365610      -0.011489      31.192740 0.40301247E+03  0.91327559E+04                                 8.299794                            6.458068       0.273203       2.132225                    0.999625      25.471399      67.827576       0.696474       0.388077      -1.102592       0.021019      -0.012938       0.169152       0.170944       0.008993      -0.019705       0.007560      -0.000603      -0.169181      -0.061743       0.023633       0.038111             10.258568       5.160398      -0.096816      -0.659204       9.582151       0.265421      16.033156           0.000008
          492              N       0.436248      11.826099      22.319602       0.022713      36.032891 0.34540632E+03  0.75148753E+04                                 9.175746                            5.901064       0.126540       2.117033                    0.998679      23.445445      60.740704       0.744651       0.378061      -1.112241       0.014441      -0.004776       0.025798       0.029948      -0.046205       0.020562       0.017122      -0.071539       0.128316      -0.085118       0.034279       0.050839             13.250120       6.822044      -3.149188      -2.149823      13.245622       9.612884      19.682696           0.000022
          493              N       1.261484       2.035855      16.498073      -0.292000      36.797932 0.52330035E+03  0.12613099E+05                                 9.092329                            7.268884       0.663453       2.197988                    0.999669      29.045927      78.831860       0.671150       0.378631      -1.113426       0.001156       0.238940       0.007808       0.239070      -0.005893       0.000984       0.077409       0.218369       0.379307      -0.191413       0.046114       0.145299             10.903831       5.492124      -0.277304       0.323973       8.894474       0.736338      18.324896           0.000182
          494              N      17.960694      13.422801       1.246830      -0.229758      45.085694 0.59249918E+03  0.14923238E+05                                10.942520                            8.063744      -0.610747       1.809841                    0.997838      29.915119      86.580121       0.590900       0.411545      -1.076442       0.048899      -0.088464      -0.005879       0.101250      -0.001773       0.022320      -0.017044       0.040194       0.133809      -0.045769      -0.010532       0.056301             14.274336      10.630763      -5.008695      -3.222477      16.869334       7.229776      15.322909          -0.000125
          495              N       4.075283       5.255513      21.247688      -0.242809      48.609918 0.53468335E+03  0.13102566E+05                                11.256791                            7.465564       0.047687       2.008104                    0.999638      29.563948      83.911975       0.639421       0.390895      -1.092315      -0.078141      -0.059147      -0.058517       0.114144       0.014641      -0.013893      -0.004028      -0.008199      -0.146565      -0.051558       0.010391       0.041167             15.163940      14.516579       1.746223       7.252497      17.619456      -3.456588      13.355785           0.021634
          496              N      18.115198      22.711837       8.891513      -0.209600      40.605417 0.55165257E+03  0.13668935E+05                                10.215917                            7.804412      -0.462477       1.865583                    0.998012      29.310134      84.549862       0.597023       0.414044      -1.073209       0.061171       0.073547       0.004769       0.095780      -0.014015      -0.010671      -0.022098       0.047228       0.093410      -0.050216       0.011247       0.038969             12.531422       9.972488       5.066149       2.572447      14.384424       4.150448      13.237355          -0.000276
          497              N       0.888855       0.260150      10.275135       0.037398      32.687583 0.32470674E+03  0.69627970E+04                                 8.565944                            5.717401       0.161999       2.135159                    0.998915      23.137629      59.694198       0.756617       0.377518      -1.111589       0.002514       0.011090      -0.025018       0.027481       0.038618       0.005889       0.010542      -0.064596       0.107551      -0.068276       0.021973       0.046303             11.613867       6.711562       3.378801       2.915852      10.175924       6.374237      17.954115           0.000125
          498              N       3.453630       4.076484      21.153503      -0.062520      40.040765 0.43806548E+03  0.10178166E+05                                 9.821165                            6.693546       0.147898       2.063450                    0.999819      27.005605      73.804781       0.687339       0.383535      -1.101289      -0.017605       0.134562      -0.079906       0.157486       0.025671      -0.005688       0.034871      -0.002276       0.001781      -0.045849       0.004695       0.041154             13.005567       9.200445       1.194592       3.956204      17.918264      -4.942423      11.897993           0.020775
          499              N       2.652024       4.133764      20.112983       0.002759      34.644966 0.41238558E+03  0.94038459E+04                                 8.979037                            6.561317       0.122658       2.087119                    0.999456      25.375412      67.897291       0.686111       0.391480      -1.099625       0.087846       0.141005       0.037001       0.170201      -0.047387      -0.001451      -0.012536       0.012830       0.045931      -0.056980       0.014826       0.042153             11.486790      10.028150       2.389632       4.033579      15.105457      -0.634935       9.326764           0.007367
          500              N       4.976863      11.444227      19.346048       0.020154      34.423999 0.34923136E+03  0.76351568E+04                                 8.889758                            5.973268       0.096310       2.112221                    0.998750      23.511331      61.482581       0.731239       0.383126      -1.106207      -0.019112       0.011182      -0.011591       0.024993       0.019572       0.026164      -0.026342      -0.037040      -0.146518      -0.068442       0.014723       0.053720             11.890541      10.043321       6.203420       0.528489      19.911566      -2.464336       5.716736           0.000852
          501              N       2.695649       5.336661      19.565813      -0.187582      39.684971 0.48354952E+03  0.11494854E+05                                 9.769989                            7.084437       0.178344       2.073962                    0.999625      27.741038      76.230273       0.661977       0.389225      -1.099248       0.025825      -0.071728       0.086178       0.115058       0.009849      -0.031533       0.002964      -0.010263      -0.092581      -0.048711       0.016537       0.032174             12.581787      11.716135       2.247458       5.389086      15.111686      -1.245203      10.917538           0.000492
          502              N      14.805167      10.635135      17.987092       0.042691      29.975816 0.31719226E+03  0.67718562E+04                                 8.017879                            5.658954       0.081933       2.109636                    0.998984      23.105178      59.764432       0.757775       0.378600      -1.109171       0.021886       0.019814      -0.013133       0.032312      -0.029711      -0.024853      -0.024670      -0.054408       0.005146      -0.059165       0.014552       0.044613              9.560616       7.953555      -4.519104      -0.447965      13.457926      -3.299895       7.270366           0.000014
          503              N      13.745447      12.563589      17.931030      -0.355059      37.603645 0.60740313E+03  0.15248701E+05                                 9.232713                            7.884192       0.089159       1.977485                    0.999746      31.577419      88.459994       0.635743       0.383768      -1.105846       0.197286      -0.181465      -0.091009       0.283079       0.160001       0.005992      -0.129483      -0.037253       0.286976      -0.235662       0.028616       0.207046              9.727247       9.544287      -2.773461      -2.040436      10.501059      -1.951767       9.136394           0.000061
          504              N      15.474080      13.475308       2.516085      -0.230436      45.139863 0.57462770E+03  0.14374766E+05                                10.944499                            7.953362      -0.443223       1.858647                    0.998908      29.886540      86.439487       0.593124       0.412806      -1.074717      -0.070617      -0.044844       0.056266       0.100815      -0.025836      -0.006692       0.035680       0.005066      -0.037485      -0.043639      -0.004270       0.047908             14.073348      13.698701       6.346865      -3.199936      19.935723       0.720266       8.585621          -0.000198
          505              N      14.417996      11.561175       2.798640       0.031759      34.301542 0.32479903E+03  0.69671683E+04                                 8.825604                            5.723077       0.144398       2.131425                    0.998847      23.090048      59.634709       0.755073       0.378160      -1.110814      -0.021486       0.013812       0.011915       0.028185       0.021906      -0.039193       0.016306      -0.057045      -0.039410      -0.064425       0.021634       0.042790             11.982158       9.323792       6.277731      -1.095760      20.219891       2.310794       6.402790           0.000029
          506              N       6.241982      13.272439      19.413323      -0.253287      45.290243 0.62280014E+03  0.15892774E+05                                10.930002                            8.255755      -0.468636       1.837277                    0.998947      30.800093      89.901733       0.584869       0.410389      -1.076553      -0.077087      -0.044763      -0.055436       0.104973      -0.035026       0.010824      -0.030172      -0.009828      -0.075567      -0.042096      -0.016705       0.058801             13.801064      15.281158       6.548834       1.694494      18.511199      -1.471794       7.610833           0.000026
          507              N       6.029311      11.451387       1.883700       0.010219      31.397762 0.36882358E+03  0.81464749E+04                                 8.315290                            6.112427       0.084741       2.102394                    0.998442      23.798269      61.859857       0.729987       0.379874      -1.112351      -0.006381       0.002378      -0.046897       0.047389      -0.014273       0.043214      -0.016953      -0.027874      -0.231475      -0.093870       0.026707       0.067163             10.265279       9.292558      -4.108621       1.742539      16.140240      -2.330164       5.363040           0.005338
          508              N       6.078389      13.651924       1.329802      -0.307732      42.628312 0.61377873E+03  0.15514291E+05                                10.179712                            7.953381       0.086957       1.998406                    0.999721      31.020983      88.407181       0.626993       0.386476      -1.099260      -0.071881      -0.163644       0.010307       0.179032      -0.048624       0.018064      -0.023721       0.194567       0.045108      -0.119001       0.011898       0.107103             11.908210      11.567816      -3.822712       3.409586      14.956734      -5.050358       9.200080           0.001742
          509              N       4.500625       6.596839      12.129683      -0.239814      49.000294 0.54198686E+03  0.13324344E+05                                11.309703                            7.534568      -0.046381       1.981536                    0.999292      29.540507      83.932677       0.634293       0.392789      -1.091185      -0.084908       0.048316       0.038385       0.104963       0.006909       0.003073      -0.001951      -0.023400      -0.007492      -0.013448      -0.001456       0.014904             15.121240      17.973472      -0.352522      -9.702329      13.405067      -2.241795      13.985182           0.000153
          510              N       7.318060       6.899950       9.696570      -0.218401      45.622348 0.50666078E+03  0.12248471E+05                                10.788905                            7.288391      -0.047481       1.989755                    0.999325      28.868521      81.353142       0.644413       0.393167      -1.090859       0.070264       0.057888      -0.043203       0.100770      -0.007851       0.008063      -0.004300      -0.013316      -0.042641      -0.017801      -0.001265       0.019066             14.246405      16.525314       3.337707      -8.421578      12.009062       1.191138      14.204838           0.000165
          511              N       8.090583       7.993058       9.770573      -0.091252      31.770313 0.42194161E+03  0.96674107E+04                                 8.363763                            6.591019       0.572832       2.188640                    0.999760      26.983462      72.136593       0.692411       0.386086      -1.104543      -0.004745      -0.218355      -0.211216       0.303831       0.039265       0.010269      -0.154151       0.124006      -0.221067      -0.209098       0.081417       0.127681              9.894154      10.572833       3.775573      -3.157977      11.332781       0.702300       7.776847           0.000279
          512              N       8.939449       7.966805       8.804055       0.003411      32.875515 0.40054105E+03  0.90487751E+04                                 8.605059                            6.401182       0.142924       2.088387                    0.999673      25.247861      66.789824       0.706739       0.383623      -1.107493      -0.100086      -0.117640      -0.013487       0.155043      -0.043972       0.018230       0.008477      -0.016689       0.009808      -0.053130       0.009293       0.043837             11.004113      12.081300       5.070396      -3.069622      13.216125       0.469940       7.714914          -0.000222
          513              N       8.779491       6.818802       8.079728      -0.239005      39.948775 0.53523966E+03  0.13035715E+05                                 9.811205                            7.466802       0.141389       2.051252                    0.999467      28.638511      79.355112       0.643824       0.390618      -1.099539      -0.025999       0.072164       0.091473       0.119377       0.008909       0.032685       0.005075      -0.016722      -0.143232      -0.061614       0.020523       0.041091             12.215961      13.807302       3.881378      -4.583427      12.801723       1.135070      10.038859           0.000042
          514              N      10.360890       7.864177       4.419968      -0.242601      42.476202 0.57520378E+03  0.14315681E+05                                10.177410                            7.751794       0.037762       2.004633                    0.999404      29.716827      84.237835       0.628206       0.391754      -1.094737      -0.002143       0.055565       0.094650       0.109776      -0.002816      -0.007933      -0.025233       0.006836       0.113938      -0.033235      -0.014569       0.047804             12.561122       5.911306       0.318452       0.134965      15.389521      -1.643333      16.382538           0.000227
          515              N      10.380885       7.759162       5.769953      -0.045985      34.704635 0.44273391E+03  0.10275112E+05                                 8.897810                            6.755365       0.274634       2.113271                    0.999806      26.451904      71.366571       0.682773       0.386533      -1.103300      -0.013711       0.123445      -0.097575       0.157947       0.006648      -0.003233       0.029052       0.039922       0.110481      -0.049348       0.002586       0.046762             11.307727       5.111468       0.447293      -0.139146      12.500781      -3.414839      16.310931           0.000057
          516              N      10.373614       8.969219       6.272273      -0.015842      32.215357 0.41336697E+03  0.94106557E+04                                 8.490907                            6.540042       0.329909       2.154747                    0.999395      25.413326      67.445635       0.693370       0.388022      -1.104546      -0.002938      -0.012886      -0.164402       0.164932       0.005427       0.005476      -0.014364      -0.005243      -0.143067      -0.050940       0.019800       0.031140             10.649708       5.106418       0.542338       0.246341       9.494590       0.183603      17.348115           0.000006
          517              N       2.851971       6.341462      13.517790      -0.232423      41.515199 0.53107166E+03  0.12917330E+05                                10.054220                            7.424423       0.166725       2.058713                    0.999643      28.627040      79.439799       0.646968       0.389228      -1.099806       0.034277       0.080272      -0.074222       0.114575      -0.015932       0.034569       0.003419      -0.034101      -0.071176      -0.052182       0.014637       0.037546             12.787490      14.653113      -3.211782      -5.347171      14.545807      -0.352957       9.163549           0.000101
          518              N       2.824706       7.623120      13.013228      -0.011507      34.929477 0.43336124E+03  0.99894806E+04                                 9.002019                            6.699594      -0.000077       2.041914                    0.998924      25.756184      68.927627       0.684124       0.388399      -1.103566       0.087069      -0.129212      -0.009843       0.156121       0.040063       0.014911      -0.005203      -0.028636      -0.002057      -0.047184       0.003842       0.043342             11.473771      12.242634      -4.196781      -3.563727      14.834534       0.605775       7.344145          -0.000142
          519              N       3.800811       7.763935      12.143138      -0.097709      32.812988 0.45713902E+03  0.10703792E+05                                 8.589612                            6.903494       0.331424       2.101751                    0.999810      27.830928      75.630049       0.669107       0.390950      -1.099236      -0.039349      -0.251841       0.151002       0.296267      -0.069759       0.012381       0.144998       0.161377      -0.021761      -0.204953       0.069463       0.135490              9.986241      10.960394      -2.541026      -3.992726      11.284847       0.144420       7.713481           0.000157
          520              N       9.868293       2.393860       5.090475      -0.288874      37.037101 0.53412412E+03  0.12972913E+05                                 9.198596                            7.402318       0.567804       2.168050                    0.999738      29.286146      80.452543       0.655520       0.384702      -1.106197       0.049544       0.230349       0.001321       0.235620      -0.039694      -0.019053      -0.077220       0.195741       0.320780      -0.181000       0.051970       0.129030             10.955329       5.816569       0.496712      -0.746502       9.194029      -1.501753      17.855390           0.000121
          521              N      10.215474       4.484609       4.680097      -0.059326      35.306550 0.45882413E+03  0.10763863E+05                                 9.057710                            6.912580       0.224538       2.092720                    0.999766      26.917402      73.456554       0.668527       0.390540      -1.098428      -0.021015      -0.124691       0.095663       0.158559      -0.012307       0.003490       0.027522       0.033637       0.122690      -0.049546      -0.000072       0.049618             11.481204       5.301063       0.690799      -0.475889      13.164543      -3.481910      15.978006           0.000062
          522              N      10.215474       4.374821       6.027840      -0.237358      41.868033 0.58049976E+03  0.14471672E+05                                10.064011                            7.772072       0.077772       2.017812                    0.999348      29.703267      84.099727       0.629632       0.390214      -1.096494      -0.013865      -0.051021      -0.096379       0.109928      -0.012351      -0.009784      -0.028117      -0.009501       0.110732      -0.040131      -0.009521       0.049651             12.295520       6.023946       1.120753      -0.145650      15.715732      -0.941662      15.146880           0.000141
          523              N      16.381112       6.723334      11.943555      -0.218986      45.362136 0.51976278E+03  0.12631118E+05                                10.671140                            7.343393      -0.124267       1.960491                    0.999050      29.102811      81.919580       0.647813       0.389063      -1.094985       0.082565       0.042280       0.031959       0.098112      -0.007410      -0.008596       0.010097       0.000177      -0.023736      -0.014719      -0.003375       0.018094             13.832872      17.559976       0.820801       7.797826      13.105219      -1.733117      10.833420           0.001310
          524              N      18.015225       6.398743      13.347360      -0.206543      40.425318 0.50870989E+03  0.12246328E+05                                 9.910130                            7.292270       0.139013       2.058614                    0.999505      28.116341      77.730015       0.649058       0.392000      -1.097384      -0.034032       0.086363      -0.065750       0.113753       0.017564      -0.035013       0.013659      -0.029771      -0.026403      -0.051572       0.023370       0.028202             12.666773      14.725366       3.322505       5.785774      13.562652      -0.089941       9.712301           0.001371
          525              N      18.109745       7.651760      12.820373      -0.021839      35.945542 0.43227817E+03  0.99491360E+04                                 9.126683                            6.647737       0.116262       2.066982                    0.999629      25.941706      69.162605       0.694174       0.383368      -1.108187      -0.097144      -0.123169      -0.002533       0.156888      -0.036127      -0.003720      -0.011917      -0.040987       0.023489      -0.047020       0.007117       0.039904             11.842019      13.306815       4.717796       4.018436      14.410458       0.002933       7.808785           0.000206
          526              N      17.090015       7.847470      11.972708      -0.101580      33.215982 0.44850638E+03  0.10427706E+05                                 8.589355                            6.794942       0.538104       2.169381                    0.999593      27.487244      73.875276       0.682420       0.386042      -1.105253       0.039579      -0.248093       0.147303       0.291230       0.068222      -0.017538       0.132512       0.156723      -0.018969      -0.193069       0.069422       0.123647             10.081353      11.189255       2.532314       3.541057      11.899149      -0.809193       7.155655           0.000910
          527              N      10.039157       3.293646       4.153110      -0.011491      31.192739 0.40301265E+03  0.91327597E+04                                 8.299790                            6.458067       0.273209       2.132227                    0.999626      25.471402      67.827548       0.696474       0.388077      -1.102593       0.021020       0.012937       0.169152       0.170944      -0.008993      -0.019705      -0.007560      -0.000603      -0.169182      -0.061744       0.023633       0.038111             10.258561       5.160395       0.096818      -0.659199       9.582139      -0.265418      16.033150           0.000008
          528              N       9.524748       0.107402      11.107103       0.022713      36.032774 0.34540560E+03  0.75148537E+04                                 9.175723                            5.901055       0.126549       2.117036                    0.998679      23.445414      60.740549       0.744653       0.378060      -1.112242       0.014442       0.004776       0.025797       0.029948       0.046205       0.020562      -0.017121      -0.071537       0.128315      -0.085118       0.034279       0.050839             13.250071       6.822026       3.149171      -2.149802      13.245568      -9.612834      19.682618           0.000033
          529              N      10.349984       9.897645       5.285573      -0.291999      36.797862 0.52329904E+03  0.12613060E+05                                 9.092322                            7.268877       0.663448       2.197987                    0.999669      29.045884      78.831717       0.671150       0.378631      -1.113426       0.001157      -0.238939       0.007809       0.239069       0.005893       0.000984      -0.077407       0.218369       0.379307      -0.191412       0.046114       0.145298             10.903825       5.492121       0.277305       0.323977       8.894455      -0.736339      18.324900           0.000187
          530              N       8.872194      22.377699      12.459330      -0.229758      45.085674 0.59249970E+03  0.14923250E+05                                10.942508                            8.063742      -0.610745       1.809841                    0.997838      29.915106      86.580006       0.590901       0.411544      -1.076443       0.048900       0.088464      -0.005879       0.101250       0.001773       0.022320       0.017044       0.040195       0.133811      -0.045770      -0.010532       0.056302             14.274308      10.630766       5.008701      -3.222471      16.869312      -7.229743      15.322845          -0.000132
          531              N      13.163783       6.677987      10.035188      -0.242820      48.611066 0.53469506E+03  0.13102940E+05                                11.256988                            7.465660       0.047647       2.008087                    0.999638      29.564355      83.913718       0.639414       0.390896      -1.092312      -0.078144       0.059147      -0.058524       0.114149      -0.014647      -0.013879       0.004033      -0.008210      -0.146590      -0.051561       0.010384       0.041177             15.164255      14.516853      -1.746278       7.252642      17.619871       3.456682      13.356042           0.022751
          532              N       9.026698      13.088663      20.104012      -0.209601      40.605494 0.55165396E+03  0.13668978E+05                                10.215926                            7.804419      -0.462477       1.865583                    0.998012      29.310176      84.550001       0.597023       0.414043      -1.073209       0.061172      -0.073546       0.004768       0.095780       0.014015      -0.010670       0.022097       0.047228       0.093411      -0.050215       0.011247       0.038968             12.531430       9.972500      -5.066155       2.572446      14.384428      -4.150442      13.237362          -0.000270
          533              N       9.977355      11.673350      21.487635       0.037399      32.687548 0.32470654E+03  0.69627910E+04                                 8.565937                            5.717399       0.162002       2.135160                    0.998915      23.137613      59.694129       0.756618       0.377518      -1.111589       0.002515      -0.011090      -0.025018       0.027481      -0.038617       0.005889      -0.010541      -0.064596       0.107550      -0.068276       0.021973       0.046303             11.613853       6.711554      -3.378795       2.915844      10.175910      -6.374221      17.954096           0.000109
          534              N      12.542130       7.857016       9.941003      -0.062535      40.041796 0.43807623E+03  0.10178489E+05                                 9.821353                            6.693640       0.147879       2.063439                    0.999819      27.006010      73.806409       0.687331       0.383536      -1.101287      -0.017603      -0.134566      -0.079910       0.157491      -0.025673      -0.005680      -0.034866      -0.002286       0.001784      -0.045840       0.004684       0.041156             13.005870       9.200617      -1.194628       3.956279      17.918745       4.942583      11.898249           0.021876
          535              N      11.740524       7.799736       8.900482       0.002747      34.645510 0.41239208E+03  0.94040367E+04                                 8.979142                            6.561375       0.122653       2.087114                    0.999456      25.375651      67.898216       0.686106       0.391481      -1.099624       0.087851      -0.141003       0.037002       0.170203       0.047383      -0.001448       0.012534       0.012824       0.045923      -0.056974       0.014823       0.042151             11.486953      10.028288      -2.389695       4.033642      15.105692       0.634927       9.326879           0.007801
          536              N      14.065363       0.489273       8.133548       0.020159      34.423971 0.34923040E+03  0.76351291E+04                                 8.889749                            5.973256       0.096316       2.112223                    0.998751      23.511296      61.482431       0.731240       0.383126      -1.106207      -0.019112      -0.011181      -0.011592       0.024993      -0.019571       0.026163       0.026340      -0.037040      -0.146509      -0.068439       0.014721       0.053717             11.890549      10.043312      -6.203435       0.528489      19.911607       2.464324       5.716728           0.000904
          537              N      11.784149       6.596839       8.353312      -0.187586      39.685074 0.48355022E+03  0.11494875E+05                                 9.769999                            7.084435       0.178361       2.073966                    0.999625      27.741091      76.230413       0.661978       0.389224      -1.099249       0.025827       0.071725       0.086178       0.115057      -0.009846      -0.031530      -0.002959      -0.010262      -0.092570      -0.048705       0.016534       0.032171             12.581816      11.716154      -2.247458       5.389099      15.111729       1.245221      10.917565           0.000540
          538              N       5.716666       1.298365       6.774592       0.042691      29.975826 0.31719263E+03  0.67718658E+04                                 8.017878                            5.658957       0.081929       2.109634                    0.998984      23.105191      59.764470       0.757774       0.378600      -1.109171       0.021886      -0.019814      -0.013132       0.032312       0.029711      -0.024853       0.024670      -0.054409       0.005146      -0.059165       0.014552       0.044613              9.560610       7.953562       4.519103      -0.447974      13.457903       3.299880       7.270366           0.000013
          539              N       4.656947      23.236911       6.718530      -0.355060      37.603513 0.60740064E+03  0.15248620E+05                                 9.232683                            7.884171       0.089158       1.977485                    0.999746      31.577379      88.459771       0.635745       0.383767      -1.105846       0.197286       0.181464      -0.091008       0.283078      -0.160001       0.005991       0.129483      -0.037254       0.286974      -0.235662       0.028616       0.207046              9.727216       9.544258       2.773467      -2.040415      10.501038       1.951753       9.136351           0.000071
          540              N       6.385580      22.325192      13.728585      -0.230435      45.139838 0.57462735E+03  0.14374754E+05                                10.944494                            7.953359      -0.443223       1.858647                    0.998908      29.886532      86.439450       0.593124       0.412806      -1.074717      -0.070618       0.044845       0.056266       0.100816       0.025836      -0.006691      -0.035681       0.005067      -0.037487      -0.043640      -0.004269       0.047908             14.073347      13.698702      -6.346871      -3.199927      19.935731      -0.720266       8.585608          -0.000218
          541              N       5.329496       0.372325      14.011140       0.031760      34.301498 0.32479833E+03  0.69671499E+04                                 8.825599                            5.723072       0.144401       2.131427                    0.998847      23.090024      59.634641       0.755073       0.378160      -1.110814      -0.021487      -0.013812       0.011915       0.028185      -0.021906      -0.039193      -0.016306      -0.057044      -0.039410      -0.064424       0.021634       0.042790             11.982157       9.323789      -6.277733      -1.095758      20.219900      -2.310790       6.402780           0.000026
          542              N      15.330482      22.528061       8.200823      -0.253290      45.290241 0.62279983E+03  0.15892763E+05                                10.930005                            8.255756      -0.468635       1.837278                    0.998947      30.800073      89.901648       0.584869       0.410390      -1.076553      -0.077088       0.044762      -0.055435       0.104973       0.035026       0.010823       0.030171      -0.009829      -0.075569      -0.042096      -0.016705       0.058801             13.801078      15.281134      -6.548850       1.694489      18.511271       1.471792       7.610831           0.000039
          543              N      15.117811       0.482113      13.096200       0.010217      31.398258 0.36882981E+03  0.81466521E+04                                 8.315385                            6.112484       0.084709       2.102380                    0.998442      23.798499      61.860736       0.729982       0.379875      -1.112350      -0.006379      -0.002382      -0.046906       0.047398       0.014274       0.043220       0.016951      -0.027874      -0.231504      -0.093881       0.026712       0.067169             10.265413       9.292662       4.108668       1.742562      16.140478       2.330203       5.363098           0.005710
          544              N      15.166889      22.148576      12.542303      -0.307735      42.628991 0.61378819E+03  0.15514597E+05                                10.179833                            7.953448       0.086935       1.998396                    0.999721      31.021244      88.408244       0.626990       0.386477      -1.099259      -0.071876       0.163648       0.010305       0.179033       0.048619       0.018065       0.023722       0.194567       0.045094      -0.118997       0.011894       0.107103             11.908387      11.567951       3.822812       3.409655      14.956996       5.050475       9.200214           0.001894
          545              N      13.676375      17.270161       0.917183      -0.239814      48.999752 0.54198145E+03  0.13324172E+05                                11.309614                            7.534525      -0.046355       1.981547                    0.999292      29.540331      83.931942       0.634296       0.392788      -1.091186       0.084906      -0.048317       0.038387       0.104962       0.006909      -0.003074       0.001952      -0.023399      -0.007491      -0.013448      -0.001455       0.014904             15.121100      17.973294      -0.352534       9.702219      13.404960       2.241761      13.985048           0.000156
          546              N      10.858940      16.967050      20.909070      -0.218399      45.621860 0.50665552E+03  0.12248305E+05                                10.788816                            7.288343      -0.047459       1.989764                    0.999325      28.868340      81.352347       0.644417       0.393166      -1.090861      -0.070264      -0.057888      -0.043203       0.100770      -0.007850      -0.008063       0.004300      -0.013318      -0.042639      -0.017801      -0.001265       0.019066             14.246272      16.525131       3.337666       8.421475      12.008978      -1.191143      14.204707           0.000150
          547              N      10.086417      15.873942      20.983073      -0.091252      31.770204 0.42193999E+03  0.96673631E+04                                 8.363741                            6.591004       0.572835       2.188641                    0.999760      26.983424      72.136422       0.692413       0.386086      -1.104543       0.004746       0.218354      -0.211217       0.303831       0.039264      -0.010268       0.154151       0.124004      -0.221065      -0.209097       0.081416       0.127681              9.894122      10.572785       3.775550       3.157963      11.332751      -0.702305       7.776829           0.000249
          548              N       9.237551      15.900195      20.016555       0.003408      32.875760 0.40054443E+03  0.90488720E+04                                 8.605101                            6.401209       0.142919       2.088383                    0.999673      25.247976      66.790239       0.706737       0.383623      -1.107493       0.100087       0.117639      -0.013489       0.155043      -0.043972      -0.018229      -0.008476      -0.016690       0.009807      -0.053128       0.009292       0.043836             11.004169      12.081340       5.070419       3.069633      13.216215      -0.469954       7.714952          -0.000214
          549              N       9.397509      17.048198      19.292227      -0.239007      39.949003 0.53524341E+03  0.13035832E+05                                 9.811245                            7.466830       0.141385       2.051249                    0.999467      28.638611      79.355514       0.643823       0.390618      -1.099539       0.026000      -0.072165       0.091471       0.119376       0.008909      -0.032685      -0.005076      -0.016722      -0.143229      -0.061613       0.020522       0.041091             12.216013      13.807331       3.881396       4.583438      12.801807      -1.135082      10.038901           0.000035
          550              N       7.816110      16.002824      15.632468      -0.242602      42.476724 0.57521167E+03  0.14315935E+05                                10.177503                            7.751853       0.037738       2.004621                    0.999404      29.717081      84.238896       0.628202       0.391755      -1.094736       0.002143      -0.055567       0.094651       0.109777      -0.002816       0.007934       0.025233       0.006839       0.113938      -0.033236      -0.014568       0.047805             12.561248       5.911354       0.318454      -0.134962      15.389699       1.643339      16.382690           0.000241
          551              N       7.796115      16.107838      16.982453      -0.045986      34.705014 0.44273909E+03  0.10275269E+05                                 8.897887                            6.755412       0.274602       2.113258                    0.999806      26.452086      71.367333       0.682769       0.386533      -1.103299       0.013713      -0.123445      -0.097575       0.157948       0.006649       0.003234      -0.029051       0.039921       0.110480      -0.049347       0.002587       0.046761             11.307834       5.111505       0.447299       0.139154      12.500917       3.414874      16.311079           0.000056
          552              N       7.803386      14.897781      17.484773      -0.015843      32.215529 0.41336933E+03  0.94107236E+04                                 8.490932                            6.540057       0.329924       2.154750                    0.999395      25.413420      67.445954       0.693370       0.388022      -1.104547       0.002940       0.012887      -0.164402       0.164932       0.005427      -0.005475       0.014364      -0.005244      -0.143063      -0.050938       0.019798       0.031140             10.649741       5.106429       0.542340      -0.246338       9.494629      -0.183621      17.348164           0.000002
          553              N      15.325029      17.525538       2.305290      -0.232422      41.514945 0.53106861E+03  0.12917235E+05                                10.054178                            7.424401       0.166735       2.058718                    0.999643      28.626941      79.439415       0.646969       0.389227      -1.099806      -0.034276      -0.080273      -0.074221       0.114575      -0.015932      -0.034570      -0.003420      -0.034102      -0.071173      -0.052183       0.014639       0.037545             12.787420      14.653022      -3.211757       5.347136      14.545730       0.352953       9.163508           0.000107
          554              N      15.352294      16.243880       1.800728      -0.011506      34.929350 0.43335991E+03  0.99894406E+04                                 9.001992                            6.699581      -0.000073       2.041916                    0.998924      25.756139      68.927437       0.684126       0.388399      -1.103567      -0.087070       0.129211      -0.009842       0.156120       0.040063      -0.014911       0.005204      -0.028637      -0.002055      -0.047184       0.003843       0.043342             11.473726      12.242581      -4.196752       3.563711      14.834471      -0.605766       7.344124          -0.000134
          555              N      14.376189      16.103065       0.930638      -0.097710      32.813003 0.45713946E+03  0.10703806E+05                                 8.589620                            6.903502       0.331426       2.101752                    0.999810      27.830917      75.630041       0.669106       0.390950      -1.099235       0.039349       0.251841       0.151003       0.296267      -0.069759      -0.012382      -0.144998       0.161378      -0.021763      -0.204954       0.069463       0.135491              9.986248      10.960401      -2.541030       3.992730      11.284854      -0.144424       7.713488           0.000143
          556              N       8.308707      21.473140      16.302975      -0.288873      37.037124 0.53412442E+03  0.12972922E+05                                 9.198598                            7.402319       0.567804       2.168050                    0.999738      29.286158      80.452585       0.655521       0.384702      -1.106197      -0.049543      -0.230349       0.001321       0.235620      -0.039693       0.019054       0.077220       0.195738       0.320781      -0.180999       0.051968       0.129031             10.955330       5.816568       0.496715       0.746506       9.194060       1.501770      17.855362           0.000115
          557              N       7.961526      19.382391      15.892598      -0.059327      35.306974 0.45882981E+03  0.10764035E+05                                 9.057792                            6.912629       0.224508       2.092707                    0.999766      26.917609      73.457397       0.668523       0.390541      -1.098427       0.021017       0.124692       0.095662       0.158559      -0.012308      -0.003489      -0.027521       0.033637       0.122694      -0.049546      -0.000072       0.049618             11.481326       5.301105       0.690807       0.475902      13.164708       3.481972      15.978165           0.000061
          558              N       7.961526      19.492179      17.240340      -0.237362      41.868593 0.58050777E+03  0.14471930E+05                                10.064105                            7.772127       0.077756       2.017802                    0.999348      29.703546      84.100829       0.629629       0.390214      -1.096494       0.013869       0.051021      -0.096380       0.109929      -0.012353       0.009785       0.028116      -0.009504       0.110732      -0.040133      -0.009518       0.049651             12.295653       6.023991       1.120765       0.145660      15.715944       0.941694      15.147024           0.000131
          559              N       1.795888      17.143666       0.731055      -0.218989      45.362263 0.51976455E+03  0.12631173E+05                                10.671160                            7.343406      -0.124285       1.960485                    0.999050      29.102873      81.919803       0.647813       0.389063      -1.094985      -0.082564      -0.042280       0.031959       0.098111      -0.007410       0.008596      -0.010099       0.000180      -0.023731      -0.014719      -0.003376       0.018095             13.832896      17.559999       0.820809      -7.797836      13.105254       1.733119      10.833436           0.001208
[truncated: 16,322 more chars]
