# Supplementary material for: A collection of forcefield precursors for metal–organic frameworks
Source: RSC Adv. 2019 Nov 13;9(63):36492–507. doi: 10.1039/c9ra07327b (PMC9075174; doi:10.1039/c9ra07327b)
Supplement: RA-009-C9RA07327B-s4372 [file RA-009-C9RA07327B-s4372.xyz]

  104
jmolscript: load "" {1 1 1} spacegroup "x,y,z" unitcell [{     10.538500     0.000000     0.000000 }, {      0.000000    10.776800     0.000000 }, {     -4.740145     0.000000    13.988074 }]
Cu     0.932439     0.926266     0.155827     0.764570
Cu     7.235988     6.314666     6.838210     0.764500
Cu     4.865916     9.850534    13.832247     0.764534
Cu    -1.437633     4.462134     7.149864     0.764609
H     -3.107170     7.816413    10.826769     0.135077
H      1.643879     5.064018    13.049474     0.114356
H      0.442155     5.938017    10.895311     0.129116
H     -0.463399     8.632217    13.729295     0.127832
H      9.622157     6.855122     0.542737     0.093840
H      1.971483     9.041735    13.143194     0.102277
H      8.463956     4.936852     0.082530     0.119777
H      6.535453     2.428013    10.155342     0.135080
H      1.784403    10.452418     7.932637     0.114362
H      2.986128     0.549617    10.086800     0.129117
H      3.891681     3.243817     7.252816     0.127833
H     -1.453729     1.466722     6.451300     0.093845
H      1.456799     3.653335     7.838917     0.102283
H     -0.295529    10.325252     6.911507     0.119783
H      8.905525     2.960387     3.161305     0.135080
H      4.154476     5.712782     0.938600     0.114358
H      5.356200     4.838783     3.092763     0.129116
H      6.261754     2.144583     0.258779     0.127833
H     -3.823802     3.921678    13.445337     0.093841
H      3.826872     1.735065     0.844880     0.102280
H     -2.665601     5.839948    13.905544     0.119780
H     -0.737098     8.348787     3.832732     0.135078
H      4.013952     0.324382     6.055437     0.114356
H      2.812227    10.227183     3.901274     0.129117
H      1.906674     7.532983     6.735258     0.127832
H      7.252084     9.310078     7.536774     0.093840
H      4.341556     7.123465     6.149157     0.102277
H      6.093884     0.451548     7.076567     0.119777
C     -2.952293     9.265893    13.010028     0.585941
C      1.558728     7.092212    13.014644     0.030038
C     -1.703382     6.172628     9.318295     0.578055
C      0.207859     7.264641    12.392175     0.081192
C     -2.276427     7.677392    11.220813    -0.138480
C     -1.953989     8.343830    12.387139     0.015195
C      2.109515     5.838870    13.270766    -0.102025
C     -0.143952     6.566843    11.250328    -0.170325
C     -0.697030     8.158792    12.963308    -0.176037
C     -1.369661     6.799083    10.625481     0.010856
C      8.785448     6.917628     0.141419     0.089052
C      2.328681     8.200067    13.314408     0.025193
C      3.354878     5.764510    13.859384    -0.125501
C      6.380576     3.877493     7.972083     0.585942
C      1.869554     1.703812     7.967467     0.030045
C      5.131664     0.784228    11.663816     0.578055
C      3.220424     1.876241     8.589936     0.081188
C      5.704710     2.288992     9.761298    -0.138480
C      5.382271     2.955430     8.594972     0.015196
C      1.318767     0.450470     7.711345    -0.102015
C      3.572234     1.178443     9.731783    -0.170324
C      4.125313     2.770392     8.018803    -0.176036
C      4.797944     1.410683    10.356630     0.010860
C     -0.617020     1.529228     6.852618     0.089061
C      1.099602     2.811667     7.667703     0.025204
C      0.073404     0.376110     7.122727    -0.125493
C      8.750648     1.510907     0.978046     0.585941
C      4.239627     3.684588     0.973430     0.030040
C      7.501737     4.604172     4.669779     0.578055
C      5.590496     3.512159     1.595899     0.081190
C      8.074782     3.099408     2.767261    -0.138482
C      7.752344     2.432970     1.600935     0.015196
C      3.688840     4.937930     0.717308    -0.102020
C      5.942307     4.209957     2.737746    -0.170322
C      6.495385     2.618008     1.024766    -0.176037
C      7.168016     3.977717     3.362593     0.010858
C     -2.987093     3.859172    13.846655     0.089058
C      3.469674     2.576733     0.673666     0.025198
C      2.443477     5.012290     0.128690    -0.125498
C     -0.582221     6.899307     6.015991     0.585941
C      3.928801     9.072988     6.020607     0.030038
C      0.666691     9.992572     2.324258     0.578054
C      2.577931     8.900559     5.398138     0.081191
C      0.093645     8.487808     4.226776    -0.138480
C      0.416084     7.821370     5.393102     0.015194
C      4.479588    10.326330     6.276729    -0.102026
C      2.226121     9.598357     4.256291    -0.170325
C      1.673042     8.006408     5.969271    -0.176039
C      1.000411     9.366117     3.631444     0.010857
C      6.415375     9.247572     7.135456     0.089053
C      4.698753     7.965133     6.320371     0.025196
C      5.724951    10.400690     6.865347    -0.125501
N      3.559648     8.130880    13.837283    -0.211584
N     -0.131366     2.742480     7.144828    -0.211589
N      2.238707     2.645920     0.150791    -0.211591
N      5.929721     8.034320     6.843246    -0.211582
O     -2.536741    10.371916    13.441000    -0.510105
O     -4.148466     8.858745    13.040662    -0.527222
O     -1.026105     5.171894     8.939918    -0.506142
O     -2.640057     6.701122     8.661835    -0.534956
O      5.965023     4.983516     7.541111    -0.510093
O      7.576749     3.470345     7.941449    -0.527238
O      4.454388    10.560294    12.042193    -0.506127
O      6.068339     1.312722    12.320276    -0.534967
O      8.335096     0.404884     0.547074    -0.510102
O      9.946821     1.918055     0.947412    -0.527226
O      6.824460     5.604906     5.048156    -0.506120
O      8.438412     4.075678     5.326239    -0.534980
O     -0.166668     5.793284     6.446963    -0.510115
O     -1.778394     7.306455     6.046625    -0.527214
O      1.343967     0.216506     1.945881    -0.506131
O     -0.269984     9.464078     1.667798    -0.534963

The following XYZ coordinates are in angstroms. Other properties are in atomic units.
The sperically averaged electron density of each atom fit to a function of the form exp(a - br)
eigen_1, eigen_2 and eigen_3 are the three eigenvalues of traceless quadrupole moment tensor
  atom number  atomic symbol              X              Y              Z     net charge C6 coefficient C8 coefficient C10 coefficient fluctuating dipole atomic polarizability isotropic forcefield polarizability              a              b squared Pearson coefficient          <r^3>          <r^4>         wp_QDO          m_QDO          q_QDO       dipole_x       dipole_y       dipole_z         dipole            Qxy            Qxz            Qyz     Q(x^2-y^2)  Q(3z^2 - R^2)        eigen_1        eigen_2        eigen_3 static polarizability      alpha(xx)      alpha(xy)      alpha(xz)      alpha(yy)      alpha(yz)      alpha(zz) atomic spin moment
            1             Cu       0.932439       0.926266       0.155827       0.764570      70.583640 0.12334508E+04  0.35021821E+05                                14.528486                           11.988853       1.207409       2.289820                    0.993740      42.494421     106.128868       0.493656       0.436983      -1.129915       0.054700       0.058167       0.007693       0.080217      -0.173991      -0.008106      -0.012471       0.036071       0.330696      -0.230673       0.110295       0.120378             17.321509      15.514497      -1.505001      -0.719413      18.205126      -0.544252      18.244904           0.001536
            2             Cu       7.235988       6.314666       6.838210       0.764500      70.587171 0.12335271E+04  0.35024700E+05                                14.529264                           11.989471       1.207181       2.289738                    0.993740      42.495293     106.133810       0.493626       0.437001      -1.129898      -0.054703       0.058171      -0.007692       0.080222       0.174025      -0.008109       0.012472       0.036082       0.330769      -0.230719       0.110319       0.120399             17.322461      15.515323       1.505078      -0.719448      18.206141       0.544298      18.245918          -0.000572
            3             Cu       4.865916       9.850534      13.832247       0.764534      70.585974 0.12335015E+04  0.35023686E+05                                14.528907                           11.989190       1.207285       2.289775                    0.993740      42.495089     106.131842       0.493643       0.436990      -1.129908      -0.054700      -0.058165      -0.007694       0.080216      -0.173976      -0.008107      -0.012470       0.036065       0.330665      -0.230651       0.110285       0.120366             17.322021      15.514948      -1.505032      -0.719437      18.205685      -0.544266      18.245431          -0.001274
            4             Cu      -1.437633       4.462134       7.149864       0.764609      70.582137 0.12334179E+04  0.35020535E+05                                14.528061                           11.988514       1.207498       2.289855                    0.993741      42.494133     106.126438       0.493676       0.436970      -1.129927       0.054696      -0.058160       0.007694       0.080208       0.173935      -0.008105       0.012467       0.036054       0.330576      -0.230595       0.110256       0.120340             17.320990      15.514026       1.504987      -0.719378      18.204544       0.544248      18.244400           0.000791
            5              H      -3.107170       7.816413      10.826769       0.135077       1.031780 0.76501063E+01  0.73864771E+02                                 1.654950                            1.594625      -1.117171       2.365812                    0.997305       3.298236       8.995756       0.508927       1.246468      -0.717505      -0.038840       0.006151      -0.017397       0.043000      -0.004605       0.009030       0.001693       0.013429      -0.028488      -0.013751      -0.001872       0.015623              1.665207       1.916390      -0.172065       0.254994       1.409713       0.049041       1.669517          -0.000002
            6              H       1.643879       5.064018      13.049474       0.114356       1.123083 0.84508651E+01  0.83848643E+02                                 1.763789                            1.685973      -1.032483       2.393450                    0.996928       3.484262       9.707330       0.489418       1.261337      -0.713709      -0.016802      -0.032782      -0.011517       0.038596       0.002627       0.007856       0.006783      -0.010038      -0.030214      -0.015290       0.001277       0.014013              1.781237       1.756717       0.361526       0.129068       2.095430       0.045866       1.491564          -0.000007
            7              H       0.442155       5.938017      10.895311       0.129116       1.070364 0.80297263E+01  0.78244326E+02                                 1.672699                            1.615481      -1.089769       2.370822                    0.997320       3.346581       9.081970       0.515727       1.218805      -0.723665       0.023257      -0.027519      -0.015113       0.039071      -0.010394      -0.002705       0.004495       0.005330      -0.014223      -0.009366      -0.004998       0.014364              1.676579       1.711176      -0.307528      -0.067241       1.668741       0.240709       1.649820          -0.000005
            8              H      -0.463399       8.632217      13.729295       0.127832       1.079229 0.80697120E+01  0.78663250E+02                                 1.681586                            1.620166      -1.057548       2.386058                    0.997718       3.303451       8.941165       0.515110       1.219810      -0.724146       0.007843       0.022321       0.031681       0.039541       0.000007       0.003763       0.010581       0.003851       0.024241      -0.011975      -0.002453       0.014428              1.689488       1.600551       0.022740       0.136613       1.629805       0.337007       1.838109          -0.000005
            9              H       9.622157       6.855122       0.542737       0.093840       1.159258 0.83112638E+01  0.81896252E+02                                 1.785959                            1.657029      -0.936547       2.431095                    0.998244       3.462667       9.528305       0.501747       1.238866      -0.718889       0.041272      -0.004249       0.021424       0.046695      -0.004177       0.012795      -0.003450       0.000885      -0.033718      -0.018086       0.002512       0.015574              1.841692       2.407722       0.010361       0.420536       1.539459      -0.010822       1.577896          -0.000003
           10              H       1.971483       9.041735      13.143194       0.102277       1.185010 0.87808762E+01  0.87650898E+02                                 1.802839                            1.697534      -1.075046       2.371701                    0.996452       3.504051       9.679557       0.498605       1.230639      -0.720662      -0.014802       0.042157      -0.007753       0.045347      -0.005759       0.005868      -0.003570      -0.011997      -0.030811      -0.013112      -0.001599       0.014711              1.829578       1.748527      -0.180638       0.102630       2.320861      -0.136890       1.419346          -0.000003
           11              H       8.463956       4.936852       0.082530       0.119777       1.014770 0.71169516E+01  0.67923240E+02                                 1.669396                            1.559751      -0.975092       2.420347                    0.997869       3.436476       9.516683       0.500650       1.281881      -0.707922       0.014436      -0.032045       0.007919       0.036027      -0.003438       0.011445       0.002696      -0.003521      -0.034857      -0.018272       0.007133       0.011139              1.721686       1.567340      -0.328762       0.092937       2.215558      -0.266959       1.382160          -0.000003
           12              H       6.535453       2.428013      10.155342       0.135080       1.031788 0.76501737E+01  0.73865600E+02                                 1.654957                            1.594632      -1.117164       2.365814                    0.997306       3.298250       8.995811       0.508925       1.246468      -0.717505       0.038839       0.006151       0.017397       0.043000       0.004604       0.009030      -0.001693       0.013429      -0.028490      -0.013751      -0.001871       0.015622              1.665215       1.916400       0.172067       0.254996       1.409719      -0.049042       1.669525          -0.000003
           13              H       1.784403      10.452418       7.932637       0.114362       1.123073 0.84507676E+01  0.83847430E+02                                 1.763778                            1.685963      -1.032482       2.393452                    0.996929       3.484239       9.707250       0.489420       1.261336      -0.713709       0.016803      -0.032783       0.011517       0.038597      -0.002627       0.007856      -0.006783      -0.010038      -0.030214      -0.015290       0.001276       0.014014              1.781226       1.756705      -0.361523       0.129066       2.095417      -0.045866       1.491555          -0.000007
           14              H       2.986128       0.549617      10.086800       0.129117       1.070354 0.80296250E+01  0.78243062E+02                                 1.672686                            1.615469      -1.089754       2.370831                    0.997320       3.346558       9.081880       0.515730       1.218803      -0.723666      -0.023256      -0.027519       0.015113       0.039071       0.010394      -0.002705      -0.004495       0.005330      -0.014223      -0.009366      -0.004998       0.014364              1.676566       1.711163       0.307525      -0.067241       1.668730      -0.240707       1.649807          -0.000003
           15              H       3.891681       3.243817       7.252816       0.127833       1.079230 0.80697166E+01  0.78663308E+02                                 1.681587                            1.620166      -1.057543       2.386060                    0.997718       3.303451       8.941166       0.515110       1.219809      -0.724146      -0.007842       0.022321      -0.031681       0.039540      -0.000007       0.003762      -0.010581       0.003850       0.024241      -0.011975      -0.002452       0.014428              1.689489       1.600551      -0.022740       0.136614       1.629806      -0.337008       1.838109          -0.000011
           16              H      -1.453729       1.466722       6.451300       0.093845       1.159251 0.83111977E+01  0.81895404E+02                                 1.785948                            1.657020      -0.936549       2.431095                    0.998244       3.462647       9.528226       0.501750       1.238862      -0.718890      -0.041272      -0.004249      -0.021425       0.046696       0.004177       0.012794       0.003450       0.000885      -0.033716      -0.018085       0.002511       0.015574              1.841681       2.407706      -0.010360       0.420533       1.539450       0.010822       1.577887          -0.000007
           17              H       1.456799       3.653335       7.838917       0.102283       1.185008 0.87808521E+01  0.87650622E+02                                 1.802838                            1.697533      -1.075051       2.371700                    0.996452       3.504045       9.679547       0.498605       1.230640      -0.720662       0.014802       0.042157       0.007754       0.045348       0.005759       0.005868       0.003571      -0.011997      -0.030811      -0.013112      -0.001599       0.014711              1.829577       1.748525       0.180638       0.102630       2.320861       0.136890       1.419344          -0.000009
           18              H      -0.295529      10.325252       6.911507       0.119783       1.014768 0.71169271E+01  0.67922909E+02                                 1.669388                            1.559744      -0.975098       2.420346                    0.997869       3.436463       9.516623       0.500653       1.281874      -0.707923      -0.014436      -0.032045      -0.007919       0.036027       0.003438       0.011445      -0.002696      -0.003521      -0.034856      -0.018272       0.007133       0.011139              1.721678       1.567333       0.328760       0.092937       2.215548       0.266957       1.382154          -0.000005
           19              H       8.905525       2.960387       3.161305       0.135080       1.031786 0.76501612E+01  0.73865416E+02                                 1.654952                            1.594628      -1.117173       2.365809                    0.997305       3.298249       8.995791       0.508928       1.246463      -0.717506       0.038840      -0.006151       0.017397       0.043000      -0.004605       0.009030       0.001693       0.013429      -0.028489      -0.013751      -0.001872       0.015623              1.665210       1.916393      -0.172066       0.254995       1.409716       0.049042       1.669521          -0.000004
           20              H       4.154476       5.712782       0.938600       0.114358       1.123077 0.84508067E+01  0.83847906E+02                                 1.763782                            1.685966      -1.032484       2.393450                    0.996928       3.484248       9.707277       0.489419       1.261336      -0.713709       0.016803       0.032783       0.011517       0.038596       0.002627       0.007856       0.006783      -0.010038      -0.030214      -0.015290       0.001276       0.014014              1.781230       1.756710       0.361524       0.129067       2.095422       0.045866       1.491559          -0.000009
           21              H       5.356200       4.838783       3.092763       0.129116       1.070348 0.80295678E+01  0.78242381E+02                                 1.672682                            1.615466      -1.089742       2.370838                    0.997320       3.346547       9.081849       0.515729       1.218806      -0.723665      -0.023256       0.027519       0.015113       0.039071      -0.010393      -0.002705       0.004496       0.005329      -0.014222      -0.009367      -0.004997       0.014364              1.676562       1.711159      -0.307524      -0.067241       1.668725       0.240706       1.649803          -0.000009
           22              H       6.261754       2.144583       0.258779       0.127833       1.079231 0.80697275E+01  0.78663432E+02                                 1.681587                            1.620166      -1.057547       2.386058                    0.997718       3.303454       8.941172       0.515111       1.219808      -0.724146      -0.007843      -0.022321      -0.031681       0.039540       0.000007       0.003762       0.010581       0.003851       0.024242      -0.011975      -0.002453       0.014428              1.689489       1.600551       0.022740       0.136613       1.629806       0.337007       1.838109          -0.000005
           23              H      -3.823802       3.921678      13.445337       0.093841       1.159254 0.83112230E+01  0.81895762E+02                                 1.785956                            1.657026      -0.936544       2.431097                    0.998244       3.462658       9.528280       0.501747       1.238868      -0.718889      -0.041273       0.004249      -0.021424       0.046696      -0.004177       0.012795      -0.003450       0.000885      -0.033718      -0.018086       0.002512       0.015575              1.841689       2.407717       0.010360       0.420535       1.539456      -0.010822       1.577893          -0.000005
           24              H       3.826872       1.735065       0.844880       0.102280       1.185007 0.87808493E+01  0.87650566E+02                                 1.802836                            1.697532      -1.075048       2.371701                    0.996452       3.504044       9.679535       0.498606       1.230639      -0.720662       0.014802      -0.042157       0.007754       0.045348      -0.005759       0.005868      -0.003571      -0.011997      -0.030811      -0.013112      -0.001599       0.014711              1.829575       1.748524      -0.180638       0.102630       2.320857      -0.136890       1.419344          -0.000006
           25              H      -2.665601       5.839948      13.905544       0.119780       1.014768 0.71169318E+01  0.67923004E+02                                 1.669393                            1.559748      -0.975096       2.420346                    0.997869       3.436470       9.516664       0.500650       1.281880      -0.707922      -0.014436       0.032045      -0.007919       0.036027      -0.003438       0.011445       0.002696      -0.003520      -0.034857      -0.018272       0.007133       0.011139              1.721683       1.567338      -0.328761       0.092937       2.215554      -0.266958       1.382158          -0.000004
           26              H      -0.737098       8.348787       3.832732       0.135078       1.031783 0.76501350E+01  0.73865147E+02                                 1.654955                            1.594630      -1.117159       2.365818                    0.997306       3.298242       8.995790       0.508925       1.246471      -0.717504      -0.038840      -0.006152      -0.017397       0.043000       0.004604       0.009029      -0.001693       0.013430      -0.028490      -0.013751      -0.001872       0.015623              1.665213       1.916398       0.172066       0.254996       1.409717      -0.049042       1.669523          -0.000003
           27              H       4.013952       0.324382       6.055437       0.114356       1.123085 0.84508855E+01  0.83848889E+02                                 1.763790                            1.685974      -1.032485       2.393448                    0.996928       3.484265       9.707338       0.489418       1.261336      -0.713709      -0.016802       0.032782      -0.011517       0.038596      -0.002627       0.007856      -0.006783      -0.010038      -0.030214      -0.015290       0.001277       0.014013              1.781239       1.756718      -0.361526       0.129068       2.095432      -0.045866       1.491565          -0.000010
           28              H       2.812227      10.227183       3.901274       0.129117       1.070352 0.80296096E+01  0.78242889E+02                                 1.672686                            1.615469      -1.089753       2.370832                    0.997320       3.346556       9.081879       0.515729       1.218805      -0.723666       0.023257       0.027519      -0.015113       0.039071       0.010393      -0.002705      -0.004496       0.005330      -0.014222      -0.009366      -0.004997       0.014364              1.676566       1.711162       0.307524      -0.067241       1.668729      -0.240707       1.649807          -0.000006
           29              H       1.906674       7.532983       6.735258       0.127832       1.079238 0.80698031E+01  0.78664367E+02                                 1.681596                            1.620174      -1.057563       2.386050                    0.997717       3.303469       8.941229       0.515109       1.219809      -0.724146       0.007843      -0.022321       0.031681       0.039540      -0.000007       0.003762      -0.010581       0.003851       0.024243      -0.011976      -0.002453       0.014428              1.689498       1.600560      -0.022740       0.136615       1.629814      -0.337010       1.838119          -0.000008
           30              H       7.252084       9.310078       7.536774       0.093840       1.159257 0.83112443E+01  0.81895936E+02                                 1.785950                            1.657022      -0.936550       2.431093                    0.998244       3.462656       9.528239       0.501751       1.238858      -0.718891       0.041272       0.004248       0.021425       0.046695       0.004177       0.012794       0.003450       0.000885      -0.033716      -0.018085       0.002512       0.015574              1.841683       2.407709      -0.010361       0.420534       1.539452       0.010821       1.577889          -0.000007
           31              H       4.341556       7.123465       6.149157       0.102277       1.185006 0.87808359E+01  0.87650390E+02                                 1.802834                            1.697530      -1.075044       2.371702                    0.996452       3.504043       9.679527       0.498606       1.230639      -0.720662      -0.014802      -0.042157      -0.007754       0.045348       0.005759       0.005868       0.003570      -0.011997      -0.030810      -0.013112      -0.001599       0.014711              1.829573       1.748522       0.180637       0.102629       2.320856       0.136890       1.419343          -0.000010
           32              H       6.093884       0.451548       7.076567       0.119777       1.014778 0.71170173E+01  0.67923993E+02                                 1.669401                            1.559754      -0.975107       2.420339                    0.997869       3.436489       9.516714       0.500651       1.281875      -0.707923       0.014435       0.032044       0.007919       0.036027       0.003438       0.011445      -0.002696      -0.003521      -0.034856      -0.018272       0.007134       0.011138              1.721691       1.567344       0.328764       0.092938       2.215566       0.266960       1.382164          -0.000007
           33              C      -2.952293       9.265893      13.010028       0.585941      24.196018 0.25402937E+03  0.52761165E+04                                 7.771091                            5.660316      -0.056909       2.041934                    0.999504      22.253444      62.209571       0.623515       0.472965      -1.020191      -0.036750       0.036165       0.015970       0.053977      -0.003165       0.048986      -0.065385      -0.011442       0.300792      -0.082722      -0.054164       0.136886              9.497839      11.098734      -2.973534      -2.697723      10.874731       3.562898       6.520052          -0.000010
           34              C       1.558728       7.092212      13.014644       0.030038      37.961507 0.41936372E+03  0.96892418E+04                                 9.769437                            6.792672       0.002925       2.010737                    0.999310      26.488559      73.452043       0.642518       0.412593      -1.075639      -0.009156      -0.010576      -0.010401       0.017432      -0.013134       0.004150       0.013446       0.024938       0.023720      -0.027588       0.012357       0.015231             12.200778      18.128758       0.241680       5.664231      11.077876      -0.529815       7.395699          -0.000044
           35              C      -1.703382       6.172628       9.318295       0.578055      24.305001 0.25558086E+03  0.53124692E+04                                 7.761692                            5.654790      -0.016572       2.050581                    0.999610      22.350238      62.352578       0.628061       0.469176      -1.023006      -0.017322      -0.022560      -0.049073       0.056720       0.059821      -0.057541      -0.051598       0.030624      -0.140561      -0.082889      -0.037800       0.120690              9.483345       6.701819      -0.922067       2.467111       8.010052       3.827365      13.738165          -0.000030
           36              C       0.207859       7.264641      12.392175       0.081192      38.005791 0.41886216E+03  0.97084189E+04                                 9.861837                            6.850769      -0.189218       1.948364                    0.999270      26.610277      74.750006       0.628912       0.420183      -1.067036       0.002730       0.002668      -0.003849       0.005421      -0.006068       0.014813      -0.000298       0.003997      -0.058514      -0.025529       0.005224       0.020305             12.366736      17.944405      -2.108046       4.868068       7.856635       2.163666      11.299169          -0.000031
           37              C      -2.276427       7.677392      11.220813      -0.138480      34.393816 0.44504752E+03  0.10550507E+05                                 9.289318                            7.120297      -0.052582       1.952797                    0.999506      29.798711      86.721262       0.604809       0.427190      -1.054818       0.013096      -0.001386       0.001658       0.013273       0.017389       0.010384      -0.033689       0.015573      -0.068785      -0.050732       0.017012       0.033720             10.802502       9.298331      -2.701366      -0.526967       9.576768       5.427161      13.532405          -0.000051
           38              C      -1.953989       8.343830      12.387139       0.015195      39.087541 0.42158465E+03  0.97533537E+04                                 9.955207                            6.788584      -0.009660       2.007244                    0.999253      26.613346      73.844741       0.645851       0.409925      -1.077393       0.028206      -0.016478      -0.016588       0.036637       0.013741       0.003156      -0.007676      -0.005714      -0.019575      -0.016415      -0.001576       0.017991             12.746816      15.056493      -5.991212      -1.590256      11.632790       5.082752      11.551163          -0.000024
           39              C       2.109515       5.838870      13.270766      -0.102025      30.630779 0.42106971E+03  0.98457331E+04                                 8.578310                            6.906785       0.036531       1.991732                    0.999323      29.064534      84.030394       0.616571       0.424844      -1.056174       0.022957       0.002462       0.003734       0.023388       0.012577      -0.007965       0.015402      -0.014303       0.055199      -0.028496       0.001803       0.026693              9.452670      11.876196      -0.770845       3.223745      10.372940      -1.230045       6.108873          -0.000064
           40              C      -0.143952       6.566843      11.250328      -0.170325      35.323665 0.45803303E+03  0.10941377E+05                                 9.449490                            7.219929      -0.070969       1.942389                    0.999325      30.386932      88.894608       0.600801       0.426776      -1.054623      -0.017146       0.004069      -0.006068       0.018638      -0.011815      -0.030525      -0.012292      -0.026504      -0.049433      -0.046084       0.020059       0.026025             10.967648      12.041995      -0.442781       5.098117       7.299146       2.958171      13.561803          -0.000064
           41              C      -0.697030       8.158792      12.963308      -0.176037      35.001610 0.46107307E+03  0.11021578E+05                                 9.363598                            7.228077       0.046457       1.981397                    0.999233      30.272959      88.312644       0.603011       0.424920      -1.056793      -0.014150       0.005918      -0.013378       0.020352       0.032234      -0.006068      -0.001134      -0.036383       0.073793      -0.049607       0.020771       0.028835             10.739741      15.371229      -4.237821       0.901446       8.696748       1.903211       8.151248          -0.000062
           42              C      -1.369661       6.799083      10.625481       0.010856      39.357496 0.42389869E+03  0.98118376E+04                                 9.977006                            6.785659       0.005794       2.009756                    0.999192      26.667022      73.803761       0.649628       0.407336      -1.080033       0.010607       0.017302       0.030530       0.036660      -0.005289       0.002322      -0.002736      -0.002553      -0.045159      -0.015506       0.002086       0.013419             12.824983      10.824351      -1.109025       3.472367       9.061997       5.874134      18.588602          -0.000040
           43              C       8.785448       6.917628       0.141419       0.089052      25.669993 0.32263899E+03  0.70478737E+04                                 7.581862                            6.014377       0.201329       2.082622                    0.999788      25.699312      71.468739       0.666913       0.420432      -1.060504      -0.026010       0.041814      -0.014786       0.051415      -0.015385      -0.006937      -0.005154       0.047292       0.091926      -0.044175       0.011544       0.032631              8.340954       9.418630       1.225699       2.089114      10.654488      -0.320746       4.949745          -0.000050
           44              C       2.328681       8.200067      13.314408       0.025193      29.260070 0.34763781E+03  0.77483668E+04                                 8.299470                            6.264168       0.180529       2.063585                    0.999585      26.842298      75.765894       0.649220       0.423283      -1.057156       0.055660      -0.001532       0.019645       0.059045      -0.031381      -0.033709      -0.009684      -0.017767       0.111151      -0.062166       0.010473       0.051694              9.594034      13.303067       2.366734       3.272966      10.005780       0.437493       5.473254          -0.000052
           45              C       3.354878       5.764510      13.859384      -0.125501      30.964516 0.41284769E+03  0.95763069E+04                                 8.546563                            6.772928       0.152169       2.030353                    0.999605      28.653361      81.679458       0.633729       0.416672      -1.064606      -0.023881       0.007822      -0.007660       0.026271      -0.012421       0.006761      -0.000810      -0.010222      -0.014705      -0.014104      -0.002726       0.016830              9.475349      11.155673       0.647420       2.612085      11.557562      -0.774248       5.712814          -0.000038
           46              C       6.380576       3.877493       7.972083       0.585942      24.195951 0.25402881E+03  0.52761027E+04                                 7.771083                            5.660314      -0.056909       2.041935                    0.999504      22.253414      62.209500       0.623515       0.472965      -1.020191       0.036752       0.036164      -0.015969       0.053977       0.003165       0.048985       0.065386      -0.011439       0.300791      -0.082722      -0.054164       0.136886              9.497824      11.098702       2.973524      -2.697710      10.874727      -3.562893       6.520042          -0.000016
           47              C       1.869554       1.703812       7.967467       0.030045      37.961496 0.41936414E+03  0.96892524E+04                                 9.769429                            6.792673       0.002925       2.010737                    0.999310      26.488566      73.452034       0.642519       0.412593      -1.075640       0.009157      -0.010577       0.010401       0.017432       0.013134       0.004149      -0.013445       0.024936       0.023720      -0.027587       0.012355       0.015231             12.200757      18.128716      -0.241681       5.664208      11.077872       0.529814       7.395682          -0.000049
           48              C       5.131664       0.784228      11.663816       0.578055      24.304856 0.25557933E+03  0.53124267E+04                                 7.761649                            5.654765      -0.016565       2.050585                    0.999610      22.350144      62.352142       0.628064       0.469175      -1.023008       0.017324      -0.022559       0.049073       0.056720      -0.059821      -0.057540       0.051600       0.030623      -0.140555      -0.082889      -0.037801       0.120690              9.483284       6.701773       0.922072       2.467069       8.010024      -3.827347      13.738055          -0.000023
           49              C       3.220424       1.876241       8.589936       0.081188      38.005848 0.41886369E+03  0.97084611E+04                                 9.861836                            6.850776      -0.189213       1.948365                    0.999270      26.610326      74.750120       0.628913       0.420183      -1.067036      -0.002729       0.002667       0.003849       0.005420       0.006068       0.014815       0.000298       0.003999      -0.058517      -0.025531       0.005224       0.020307             12.366722      17.944379       2.108052       4.868041       7.856636      -2.163665      11.299151          -0.000028
           50              C       5.704710       2.288992       9.761298      -0.138480      34.393788 0.44504737E+03  0.10550502E+05                                 9.289314                            7.120296      -0.052577       1.952798                    0.999506      29.798702      86.721232       0.604809       0.427190      -1.054818      -0.013097      -0.001385      -0.001657       0.013274      -0.017390       0.010383       0.033690       0.015568      -0.068787      -0.050732       0.017010       0.033722             10.802494       9.298329       2.701358      -0.526955       9.576757      -5.427151      13.532394          -0.000055
           51              C       5.382271       2.955430       8.594972       0.015196      39.087404 0.42158322E+03  0.97533134E+04                                 9.955193                            6.788579      -0.009660       2.007245                    0.999253      26.613290      73.844592       0.645850       0.409926      -1.077392      -0.028206      -0.016477       0.016589       0.036637      -0.013742       0.003156       0.007677      -0.005716      -0.019575      -0.016416      -0.001575       0.017992             12.746790      15.056474       5.991192      -1.590231      11.632760      -5.082728      11.551137          -0.000030
           52              C       1.318767       0.450470       7.711345      -0.102015      30.630598 0.42106699E+03  0.98456493E+04                                 8.578264                            6.906754       0.036539       1.991736                    0.999323      29.064415      84.029840       0.616574       0.424843      -1.056175      -0.022956       0.002461      -0.003735       0.023388      -0.012576      -0.007965      -0.015402      -0.014301       0.055200      -0.028495       0.001802       0.026693              9.452613      11.876115       0.770842       3.223716      10.372887       1.230036       6.108837          -0.000070
           53              C       3.572234       1.178443       9.731783      -0.170324      35.323447 0.45803047E+03  0.10941295E+05                                 9.449438                            7.219901      -0.070954       1.942394                    0.999325      30.386828      88.894093       0.600803       0.426775      -1.054624       0.017148       0.004068       0.006067       0.018639       0.011814      -0.030524       0.012291      -0.026509      -0.049433      -0.046084       0.020058       0.026026             10.967574      12.041905       0.442782       5.098060       7.299112      -2.958152      13.561703          -0.000057
           54              C       4.125313       2.770392       8.018803      -0.176036      35.001543 0.46107196E+03  0.11021544E+05                                 9.363583                            7.228066       0.046464       1.981399                    0.999233      30.272927      88.312503       0.603012       0.424920      -1.056793       0.014151       0.005918       0.013378       0.020353      -0.032234      -0.006069       0.001134      -0.036386       0.073791      -0.049607       0.020771       0.028836             10.739719      15.371195       4.237808       0.901451       8.696731      -1.903203       8.151232          -0.000066
           55              C       4.797944       1.410683      10.356630       0.010860      39.357129 0.42389512E+03  0.98117296E+04                                 9.976935                            6.785624       0.005810       2.009763                    0.999192      26.666884      73.803171       0.649631       0.407336      -1.080034      -0.010606       0.017302      -0.030530       0.036660       0.005288       0.002322       0.002738      -0.002556      -0.045163      -0.015507       0.002087       0.013420             12.824875      10.824268       1.109025       3.472318       9.061932      -5.874077      18.588424          -0.000038
           56              C      -0.617020       1.529228       6.852618       0.089061      25.669797 0.32263614E+03  0.70477917E+04                                 7.581804                            6.014337       0.201344       2.082628                    0.999788      25.699199      71.468184       0.666918       0.420430      -1.060506       0.026011       0.041814       0.014784       0.051415       0.015385      -0.006938       0.005155       0.047291       0.091935      -0.044176       0.011541       0.032634              8.340885       9.418547      -1.225683       2.089095      10.654396       0.320743       4.949712          -0.000060
           57              C       1.099602       2.811667       7.667703       0.025204      29.259862 0.34763522E+03  0.77482913E+04                                 8.299412                            6.264132       0.180542       2.063591                    0.999585      26.842202      75.765431       0.649224       0.423281      -1.057158      -0.055660      -0.001531      -0.019645       0.059045       0.031380      -0.033708       0.009684      -0.017765       0.111153      -0.062166       0.010472       0.051694              9.593958      13.302938      -2.366703       3.272927      10.005721      -0.437484       5.473215          -0.000072
           58              C       0.073404       0.376110       7.122727      -0.125493      30.964352 0.41284524E+03  0.95762309E+04                                 8.546517                            6.772897       0.152183       2.030358                    0.999605      28.653268      81.678970       0.633732       0.416671      -1.064607       0.023882       0.007822       0.007659       0.026271       0.012421       0.006762       0.000809      -0.010222      -0.014701      -0.014105      -0.002724       0.016829              9.475293      11.155596      -0.647410       2.612063      11.557501       0.774243       5.712782          -0.000049
           59              C       8.750648       1.510907       0.978046       0.585941      24.196004 0.25402921E+03  0.52761126E+04                                 7.771090                            5.660315      -0.056909       2.041934                    0.999504      22.253438      62.209559       0.623515       0.472965      -1.020191       0.036752      -0.036164      -0.015970       0.053977      -0.003165       0.048985      -0.065386      -0.011444       0.300792      -0.082722      -0.054164       0.136886              9.497838      11.098722      -2.973534      -2.697720      10.874740       3.562901       6.520052          -0.000014
           60              C       4.239627       3.684588       0.973430       0.030040      37.961560 0.41936450E+03  0.96892639E+04                                 9.769443                            6.792677       0.002923       2.010736                    0.999310      26.488585      73.452120       0.642518       0.412593      -1.075639       0.009157       0.010577       0.010400       0.017432      -0.013134       0.004150       0.013445       0.024938       0.023718      -0.027587       0.012356       0.015231             12.200784      18.128773       0.241678       5.664230      11.077879      -0.529817       7.395699          -0.000047
           61              C       7.501737       4.604172       4.669779       0.578055      24.304887 0.25557952E+03  0.53124343E+04                                 7.761671                            5.654777      -0.016574       2.050582                    0.999610      22.350163      62.352320       0.628062       0.469176      -1.023006       0.017324       0.022559       0.049073       0.056720       0.059820      -0.057538      -0.051601       0.030625      -0.140557      -0.082889      -0.037799       0.120688              9.483319       6.701790      -0.922069       2.467079       8.010051       3.827373      13.738116          -0.000032
           62              C       5.590496       3.512159       1.595899       0.081190      38.005817 0.41886276E+03  0.97084352E+04                                 9.861837                            6.850772      -0.189219       1.948364                    0.999270      26.610295      74.750041       0.628912       0.420183      -1.067036      -0.002729      -0.002667       0.003849       0.005420      -0.006068       0.014814      -0.000298       0.003997      -0.058516      -0.025530       0.005224       0.020306             12.366733      17.944408      -2.108049       4.868065       7.856632       2.163659      11.299159          -0.000032
           63              C       8.074782       3.099408       2.767261      -0.138482      34.393951 0.44504953E+03  0.10550568E+05                                 9.289350                            7.120319      -0.052584       1.952795                    0.999506      29.798784      86.721580       0.604807       0.427191      -1.054818      -0.013097       0.001386      -0.001658       0.013274       0.017389       0.010382      -0.033690       0.015572      -0.068790      -0.050732       0.017011       0.033721             10.802543       9.298357      -2.701373      -0.526969       9.576805       5.427189      13.532466          -0.000054
           64              C       7.752344       2.432970       1.600935       0.015196      39.087469 0.42158369E+03  0.97533267E+04                                 9.955200                            6.788579      -0.009662       2.007244                    0.999253      26.613312      73.844650       0.645850       0.409926      -1.077392      -0.028206       0.016478       0.016588       0.036637       0.013742       0.003156      -0.007677      -0.005714      -0.019575      -0.016416      -0.001576       0.017992             12.746806      15.056483      -5.991204      -1.590247      11.632780       5.082746      11.551156          -0.000027
           65              C       3.688840       4.937930       0.717308      -0.102020      30.630684 0.42106828E+03  0.98456895E+04                                 8.578288                            6.906770       0.036533       1.991733                    0.999323      29.064473      84.030121       0.616572       0.424843      -1.056174      -0.022956      -0.002461      -0.003735       0.023388       0.012577      -0.007965       0.015402      -0.014302       0.055197      -0.028495       0.001803       0.026693              9.452643      11.876159      -0.770844       3.223730      10.372914      -1.230041       6.108856          -0.000073
           66              C       5.942307       4.209957       2.737746      -0.170322      35.323380 0.45802900E+03  0.10941252E+05                                 9.449431                            7.219892      -0.070951       1.942397                    0.999325      30.386758      88.893861       0.600803       0.426776      -1.054624       0.017147      -0.004067       0.006067       0.018638      -0.011814      -0.030524      -0.012289      -0.026511      -0.049431      -0.046083       0.020057       0.026027             10.967571      12.041911      -0.442779       5.098073       7.299102       2.958146      13.561701          -0.000069
           67              C       6.495385       2.618008       1.024766      -0.176037      35.001610 0.46107308E+03  0.11021579E+05                                 9.363601                            7.228079       0.046454       1.981396                    0.999233      30.272959      88.312665       0.603010       0.424920      -1.056793       0.014150      -0.005918       0.013378       0.020353       0.032235      -0.006068      -0.001135      -0.036385       0.073793      -0.049607       0.020771       0.028837             10.739745      15.371238      -4.237821       0.901453       8.696749       1.903206       8.151248          -0.000061
           68              C       7.168016       3.977717       3.362593       0.010858      39.357321 0.42389679E+03  0.98117817E+04                                 9.976979                            6.785644       0.005802       2.009760                    0.999192      26.666947      73.803485       0.649628       0.407336      -1.080034      -0.010605      -0.017302      -0.030530       0.036660      -0.005290       0.002322      -0.002736      -0.002555      -0.045161      -0.015506       0.002086       0.013421             12.824944      10.824315      -1.109022       3.472349       9.061976       5.874118      18.588542          -0.000046
           69              C      -2.987093       3.859172      13.846655       0.089058      25.669910 0.32263786E+03  0.70478417E+04                                 7.581840                            6.014362       0.201333       2.082624                    0.999788      25.699267      71.468544       0.666915       0.420431      -1.060505       0.026010      -0.041814       0.014786       0.051415      -0.015386      -0.006937      -0.005155       0.047292       0.091925      -0.044175       0.011544       0.032631              8.340928       9.418602       1.225691       2.089107      10.654449      -0.320746       4.949733          -0.000060
           70              C       3.469674       2.576733       0.673666       0.025198      29.259994 0.34763686E+03  0.77483390E+04                                 8.299446                            6.264152       0.180531       2.063586                    0.999585      26.842271      75.765738       0.649222       0.423282      -1.057157      -0.055660       0.001531      -0.019645       0.059045      -0.031381      -0.033709      -0.009684      -0.017767       0.111150      -0.062166       0.010473       0.051693              9.594003      13.303020       2.366720       3.272951      10.005751       0.437488       5.473239          -0.000065
           71              C       2.443477       5.012290       0.128690      -0.125498      30.964488 0.41284743E+03  0.95762983E+04                                 8.546555                            6.772924       0.152173       2.030354                    0.999605      28.653344      81.679363       0.633730       0.416672      -1.064606       0.023881      -0.007821       0.007659       0.026271      -0.012421       0.006761      -0.000810      -0.010222      -0.014707      -0.014104      -0.002726       0.016830              9.475338      11.155656       0.647417       2.612078      11.557552      -0.774248       5.712807          -0.000041
           72              C      -0.582221       6.899307       6.015991       0.585941      24.196012 0.25402949E+03  0.52761206E+04                                 7.771095                            5.660321      -0.056911       2.041934                    0.999504      22.253451      62.209638       0.623514       0.472965      -1.020191      -0.036751      -0.036166       0.015969       0.053978       0.003165       0.048986       0.065385      -0.011446       0.300794      -0.082722      -0.054165       0.136887              9.497839      11.098753       2.973531      -2.697723      10.874715      -3.562889       6.520050          -0.000021
           73              C       3.928801       9.072988       6.020607       0.030038      37.961506 0.41936414E+03  0.96892526E+04                                 9.769432                            6.792673       0.002927       2.010737                    0.999310      26.488574      73.452062       0.642519       0.412593      -1.075640      -0.009156       0.010576      -0.010402       0.017432       0.013135       0.004150      -0.013445       0.024938       0.023720      -0.027588       0.012357       0.015231             12.200764      18.128727      -0.241669       5.664211      11.077882       0.529819       7.395684          -0.000047
           74              C       0.666691       9.992572       2.324258       0.578054      24.304895 0.25557974E+03  0.53124375E+04                                 7.761657                            5.654770      -0.016567       2.050584                    0.999610      22.350169      62.352239       0.628064       0.469175      -1.023007      -0.017322       0.022560      -0.049072       0.056720      -0.059821      -0.057540       0.051600       0.030624      -0.140559      -0.082890      -0.037800       0.120690              9.483296       6.701784       0.922071       2.467081       8.010027      -3.827347      13.738077          -0.000027
           75              C       2.577931       8.900559       5.398138       0.081191      38.005788 0.41886259E+03  0.97084304E+04                                 9.861832                            6.850770      -0.189215       1.948365                    0.999270      26.610290      74.750026       0.628912       0.420183      -1.067036       0.002731      -0.002669      -0.003851       0.005423       0.006068       0.014814       0.000299       0.003997      -0.058513      -0.025529       0.005224       0.020305             12.366723      17.944383       2.108059       4.868040       7.856637      -2.163665      11.299148          -0.000034
           76              C       0.093645       8.487808       4.226776      -0.138480      34.393739 0.44504660E+03  0.10550478E+05                                 9.289299                            7.120286      -0.052567       1.952802                    0.999506      29.798678      86.721101       0.604810       0.427190      -1.054819       0.013097       0.001384       0.001656       0.013274      -0.017390       0.010382       0.033688       0.015574      -0.068792      -0.050732       0.017010       0.033722             10.802474       9.298313       2.701350      -0.526950       9.576738      -5.427140      13.532371          -0.000048
           77              C       0.416084       7.821370       5.393102       0.015194      39.087552 0.42158485E+03  0.97533609E+04                                 9.955215                            6.788590      -0.009661       2.007243                    0.999253      26.613354      73.844814       0.645850       0.409926      -1.077392       0.028207       0.016476      -0.016589       0.036637      -0.013742       0.003156       0.007676      -0.005712      -0.019573      -0.016415      -0.001575       0.017991             12.746821      15.056517       5.991209      -1.590238      11.632783      -5.082742      11.551164          -0.000029
           78              C       4.479588      10.326330       6.276729      -0.102026      30.630823 0.42107045E+03  0.98457538E+04                                 8.578313                            6.906787       0.036532       1.991732                    0.999323      29.064572      84.030492       0.616571       0.424843      -1.056174       0.022957      -0.002462       0.003734       0.023389      -0.012577      -0.007964      -0.015402      -0.014304       0.055198      -0.028495       0.001802       0.026693              9.452671      11.876193       0.770851       3.223742      10.372947       1.230045       6.108871          -0.000070
           79              C       2.226121       9.598357       4.256291      -0.170325      35.323476 0.45803081E+03  0.10941306E+05                                 9.449445                            7.219904      -0.070954       1.942394                    0.999325      30.386838      88.894138       0.600803       0.426775      -1.054624      -0.017145      -0.004070      -0.006069       0.018638       0.011814      -0.030524       0.012290      -0.026507      -0.049432      -0.046083       0.020058       0.026025             10.967585      12.041915       0.442781       5.098069       7.299117      -2.958157      13.561721          -0.000068
           80              C       1.673042       8.006408       5.969271      -0.176039      35.001742 0.46107480E+03  0.11021632E+05                                 9.363625                            7.228093       0.046447       1.981392                    0.999233      30.273046      88.313015       0.603010       0.424920      -1.056793      -0.014149      -0.005920      -0.013379       0.020353      -0.032234      -0.006068       0.001135      -0.036381       0.073798      -0.049607       0.020771       0.028836             10.739775      15.371284       4.237836       0.901455       8.696771      -1.903215       8.151270          -0.000068
           81              C       1.000411       9.366117       3.631444       0.010857      39.357252 0.42389653E+03  0.98117701E+04                                 9.976952                            6.785633       0.005809       2.009761                    0.999192      26.666939      73.803345       0.649631       0.407335      -1.080035       0.010607      -0.017303       0.030529       0.036660       0.005289       0.002322       0.002735      -0.002555      -0.045164      -0.015507       0.002087       0.013420             12.824900      10.824283       1.109024       3.472327       9.061949      -5.874094      18.588468          -0.000039
           82              C       6.415375       9.247572       7.135456       0.089053      25.669858 0.32263686E+03  0.70478114E+04                                 7.581820                            6.014346       0.201335       2.082625                    0.999788      25.699227      71.468286       0.666917       0.420430      -1.060506      -0.026010      -0.041814      -0.014784       0.051416       0.015384      -0.006937       0.005155       0.047291       0.091936      -0.044176       0.011541       0.032634              8.340907       9.418563      -1.225697       2.089097      10.654440       0.320743       4.949718          -0.000059
           83              C       4.698753       7.965133       6.320371       0.025196      29.259931 0.34763614E+03  0.77483178E+04                                 8.299435                            6.264147       0.180535       2.063588                    0.999585      26.842219      75.765526       0.649222       0.423282      -1.057157       0.055660       0.001531       0.019644       0.059045       0.031380      -0.033709       0.009684      -0.017767       0.111152      -0.062166       0.010472       0.051694              9.593989      13.302994      -2.366726       3.272941      10.005747      -0.437490       5.473228          -0.000065
           84              C       5.724951      10.400690       6.865347      -0.125501      30.964515 0.41284756E+03  0.95763020E+04                                 8.546556                            6.772922       0.152168       2.030352                    0.999605      28.653377      81.679455       0.633730       0.416671      -1.064607      -0.023882      -0.007822      -0.007659       0.026271       0.012421       0.006762       0.000810      -0.010224      -0.014699      -0.014105      -0.002724       0.016829              9.475340      11.155656      -0.647413       2.612080      11.557558       0.774248       5.712808          -0.000043
           85              N       3.559648       8.130880      13.837283      -0.211584      37.384518 0.48890720E+03  0.11598842E+05                                 9.316305                            7.140220       0.136049       2.076135                    0.998624      27.186147      73.476991       0.660222       0.391046      -1.103214      -0.087667      -0.133924      -0.036523       0.164179      -0.068324      -0.002396      -0.031669       0.071664       0.088743      -0.098285       0.029851       0.068434             10.840943      13.786400       1.650439       3.017939      12.537071      -0.606576       6.199358          -0.000046
           86              N      -0.131366       2.742480       7.144828      -0.211589      37.384864 0.48891316E+03  0.11599016E+05                                 9.316354                            7.140261       0.136041       2.076129                    0.998624      27.186318      73.477512       0.660220       0.391046      -1.103214       0.087668      -0.133925       0.036523       0.164182       0.068326      -0.002395       0.031671       0.071664       0.088745      -0.098287       0.029851       0.068436             10.840996      13.786464      -1.650450       3.017950      12.537135       0.606579       6.199390          -0.000065
           87              N       2.238707       2.645920       0.150791      -0.211591      37.384918 0.48891362E+03  0.11599032E+05                                 9.316367                            7.140265       0.136053       2.076132                    0.998624      27.186338      73.477638       0.660220       0.391046      -1.103214       0.087667       0.133925       0.036523       0.164181      -0.068325      -0.002395      -0.031670       0.071665       0.088744      -0.098286       0.029851       0.068435             10.841018      13.786498       1.650461       3.017959      12.537158      -0.606578       6.199397          -0.000050
           88              N       5.929721       8.034320       6.843246      -0.211582      37.384266 0.48890371E+03  0.11598732E+05                                 9.316247                            7.140182       0.136064       2.076140                    0.998624      27.186055      73.476540       0.660226       0.391045      -1.103215      -0.087667       0.133924      -0.036523       0.164180       0.068325      -0.002395       0.031670       0.071664       0.088747      -0.098286       0.029852       0.068434             10.840871      13.786297      -1.650431       3.017909      12.536999       0.606574       6.199319          -0.000053
           89              O      -2.536741      10.371916      13.441000      -0.510105      33.532685 0.49738453E+03  0.11735924E+05                                 8.263867                            6.881221       0.335495       2.153799                    0.998685      27.252848      71.157078       0.727128       0.357001      -1.139669      -0.024426      -0.004387       0.003451       0.025056      -0.003131       0.027703       0.002357      -0.123668       0.101490      -0.085296       0.039796       0.045499              9.358153       6.996545      -1.249692      -0.864065      13.886810       3.929797       7.191103           0.000073
           90              O      -4.148466       8.858745      13.040662      -0.527222      35.845289 0.55366836E+03  0.13411794E+05                                 8.655942                            7.288599       0.280719       2.129312                    0.998664      27.762829      73.321905       0.702747       0.359807      -1.138036       0.003403       0.025722      -0.004698       0.026368       0.011921      -0.002343      -0.044181       0.121123       0.101413      -0.093675       0.040271       0.053403              9.720344      15.170580      -1.201813      -2.781299       7.396170       0.873551       6.594283          -0.000073
           91              O      -1.026105       5.171894       8.939918      -0.506142      32.704636 0.49493902E+03  0.11654773E+05                                 8.105483                            6.853361       0.345603       2.158300                    0.998859      27.116561      70.550657       0.730915       0.355866      -1.141464      -0.022644       0.011584      -0.011827       0.028050       0.012399      -0.051565       0.027623      -0.044965      -0.058545      -0.075473       0.028005       0.047467              9.079288       6.407881      -1.742768      -0.659097      10.269050       4.274985      10.560932          -0.000002
           92              O      -2.640057       6.701122       8.661835      -0.534956      37.329335 0.56385785E+03  0.13723470E+05                                 8.902784                            7.358350       0.225985       2.108647                    0.998528      27.929346      73.979514       0.698858       0.360100      -1.137603       0.004538      -0.017358       0.007432       0.019420       0.029628       0.013451      -0.062706       0.057764      -0.000067      -0.087388       0.033824       0.053564             10.107781       9.305148      -1.067955       4.841010       6.891561      -0.034453      14.126634          -0.000033
           93              O       5.965023       4.983516       7.541111      -0.510093      33.532202 0.49737577E+03  0.11735672E+05                                 8.263816                            6.881181       0.335492       2.153803                    0.998685      27.252515      71.156181       0.727127       0.357004      -1.139667       0.024434      -0.004386      -0.003451       0.025063       0.003139       0.027695      -0.002360      -0.123657       0.101473      -0.085285       0.039788       0.045497              9.358092       6.996498       1.249678      -0.864053      13.886717      -3.929767       7.191059          -0.000086
           94              O       7.576749       3.470345       7.941449      -0.527238      35.845955 0.55368151E+03  0.13412187E+05                                 8.656025                            7.288670       0.280732       2.129311                    0.998664      27.763197      73.322988       0.702747       0.359806      -1.138038      -0.003406       0.025715       0.004702       0.026362      -0.011928      -0.002338       0.044190       0.121130       0.101428      -0.093686       0.040278       0.053409              9.720438      15.170712       1.201833      -2.781324       7.396254      -0.873565       6.594346           0.000046
           95              O       4.454388      10.560294      12.042193      -0.506127      32.703886 0.49492489E+03  0.11654361E+05                                 8.105382                            6.853280       0.345591       2.158302                    0.998859      27.116133      70.549377       0.730917       0.355868      -1.141463       0.022650       0.011584       0.011833       0.028057      -0.012399      -0.051555      -0.027627      -0.044963      -0.058503      -0.075461       0.027995       0.047466              9.079168       6.407808       1.742754      -0.659098      10.268926      -4.274918      10.560770          -0.000178
           96              O       6.068339       1.312722      12.320276      -0.534967      37.329779 0.56386682E+03  0.13723736E+05                                 8.902825                            7.358390       0.225990       2.108645                    0.998528      27.929624      73.980244       0.698860       0.360098      -1.137605      -0.004537      -0.017352      -0.007437       0.019416      -0.029628       0.013450       0.062715       0.057767      -0.000092      -0.087397       0.033826       0.053571             10.107824       9.305182       1.067965       4.841013       6.891606       0.034443      14.126684           0.000128
           97              O       8.335096       0.404884       0.547074      -0.510102      33.532555 0.49738207E+03  0.11735851E+05                                 8.263840                            6.881198       0.335496       2.153801                    0.998685      27.252795      71.156870       0.727130       0.357001      -1.139670       0.024425       0.004384      -0.003451       0.025054      -0.003129       0.027704       0.002356      -0.123672       0.101494      -0.085298       0.039798       0.045500              9.358122       6.996519      -1.249685      -0.864059      13.886768       3.929784       7.191080          -0.000084
           98              O       9.946821       1.918055       0.947412      -0.527226      35.845496 0.55367246E+03  0.13411920E+05                                 8.655985                            7.288635       0.280719       2.129310                    0.998664      27.762902      73.322213       0.702744       0.359808      -1.138035      -0.003406      -0.025724       0.004697       0.026370       0.011918      -0.002345      -0.044179       0.121121       0.101410      -0.093672       0.040269       0.053403              9.720394      15.170653      -1.201824      -2.781315       7.396214       0.873559       6.594316           0.000062
           99              O       6.824460       5.604906       5.048156      -0.506120      32.703700 0.49492121E+03  0.11654262E+05                                 8.105395                            6.853289       0.345579       2.158301                    0.998859      27.115884      70.548883       0.730910       0.355872      -1.141459       0.022655      -0.011587       0.011836       0.028064       0.012399      -0.051541       0.027632      -0.044958      -0.058453      -0.075445       0.027981       0.047464              9.079188       6.407816      -1.742753      -0.659099      10.268944       4.274937      10.560804          -0.000049
          100              O       8.438412       4.075678       5.326239      -0.534980      37.330243 0.56387538E+03  0.13723989E+05                                 8.902867                            7.358422       0.226006       2.108647                    0.998528      27.929902      73.980971       0.698862       0.360095      -1.137608      -0.004534       0.017343      -0.007446       0.019411       0.029628       0.013447      -0.062726       0.057774      -0.000127      -0.087408       0.033829       0.053579             10.107876       9.305223      -1.067967       4.841040       6.891638      -0.034433      14.126767          -0.000013
          101              O      -0.166668       5.793284       6.446963      -0.510115      33.533053 0.49739172E+03  0.11736130E+05                                 8.263895                            6.881247       0.335511       2.153801                    0.998685      27.253126      71.157782       0.727131       0.356999      -1.139672      -0.024418       0.004386       0.003449       0.025047       0.003121       0.027712      -0.002352      -0.123685       0.101518      -0.085311       0.039809       0.045501              9.358181       6.996574       1.249695      -0.864069      13.886842      -3.929805       7.191127           0.000044
          102              O      -1.778394       7.306455       6.046625      -0.527214      35.845034 0.55366343E+03  0.13411654E+05                                 8.655938                            7.288596       0.280712       2.129312                    0.998664      27.762612      73.321447       0.702743       0.359810      -1.138033       0.003404      -0.025733      -0.004695       0.026378      -0.011910      -0.002350       0.044171       0.121116       0.101401      -0.093662       0.040264       0.053398              9.720339      15.170577       1.201816      -2.781297       7.396160      -0.873549       6.594281          -0.000082
          103              O       1.343967       0.216506       1.945881      -0.506131      32.704098 0.49492886E+03  0.11654480E+05                                 8.105425                            6.853315       0.345587       2.158299                    0.998859      27.116214      70.549705       0.730914       0.355869      -1.141462      -0.022650      -0.011587      -0.011833       0.028059      -0.012399      -0.051552      -0.027629      -0.044960      -0.058494      -0.075458       0.027992       0.047466              9.079219       6.407840       1.742761      -0.659098      10.268981      -4.274946      10.560837           0.000149
          104              O      -0.269984       9.464078       1.667798      -0.534963      37.329594 0.56386318E+03  0.13723623E+05                                 8.902788                            7.358359       0.225993       2.108647                    0.998528      27.929556      73.979967       0.698862       0.360097      -1.137606       0.004534       0.017349       0.007438       0.019413      -0.029628       0.013449       0.062718       0.057770      -0.000101      -0.087400       0.033827       0.053573             10.107780       9.305148       1.067961       4.840997       6.891573       0.034451      14.126621          -0.000154

******************************************************
Auxiliary information for the entire system
The total spin magnetic moment of the unit cell is   -0.002560
The total net atomic charge of the unit cell is   -0.000004
Accuracy of reproducing the electrostatic potential in the unit cell:
  The inner radius (bohr) =    5.0000
  The outer radius (bohr) =   12.0000
  Valid grid points have density less than (e/(bohr^3)) =    0.0001
  The number of valid grid points were=        30162
  The rms potential error without charges in kcal/mol is=      3.69497
  The rms potential error with partial charges in kcal/mol is=      0.45427
  The RRMSE value at monopole order=      0.12294
  The rms potential error with partial charges and cloud penetration in kcal/mol is=      0.45581
  The RRMSE value at monopole order with cloud penetration is=      0.12336
  The rms potential error with partial charges and atomic dipoles in kcal/mol is=      0.37644
  The RRMSE value at dipole order=      0.10188
  The rms potential error with partial charges, atomic dipoles and cloud penetration in kcal/mol is=      0.35780
  The RRMSE value at dipole order with cloud penetration=      0.09684

******************************************************
The electron densities and ab initio electrostatic potential were computed in VASP using the PBE functional and
projector augmented wave method. See the main text of the journal article for a description of computational details.
The atomic charges, dipoles, and quadrupoles were computed with the DDEC6 method as described in
(a) T. A. Manz and N. Gabaldon Limas, RSC Adv. 6 (2016) 47771-47801 DOI: 10.1039/c6ra04656h
(b) N. Gabaldon Limas and T. A. Manz, RSC Adv. 8 (2018) 2678-2707 DOI: 10.1039/c7ra11829e.
For each atom in the material, the electron cloud parameters were fit to the spherically averaged atom-in-material
electron density using radial positions for which this density was between 10^-4 and 10^-2 electrons per cubic bohr.
The polarizabilities, dispersion coefficients, and quantum Drude oscillator (QDO) parameters were fit using the MCLF method.
The magnetic structure of the system was optimized in VASP from the default ferromagnetic initial guess using spin polarization.
The atomic spin moments (ASMs) were computed on this optimized magnetic structure using the DDEC6 partition as inputs
to the method of T. A. Manz and D. S. Sholl, J. Chem. Theory Comput. 7 (2011) 4146-4164 DOI: 10.1021/ct200539n.
The RMSE and RRMSE were computed using a uniform grid with Ewald summation.
