# Supplementary material for: A collection of forcefield precursors for metal–organic frameworks
Source: RSC Adv. 2019 Nov 13;9(63):36492–507. doi: 10.1039/c9ra07327b (PMC9075174; doi:10.1039/c9ra07327b)
Supplement: RA-009-C9RA07327B-s4373 [file RA-009-C9RA07327B-s4373.xyz]

  528
jmolscript: load "" {1 1 1} spacegroup "x,y,z" unitcell [{     21.624000     0.000000     0.000000 }, {      0.000000    21.624000     0.000000 }, {    -10.812114   -10.812114    19.192422 }]
Zn    10.226868     5.863794    15.869254     0.828256
Zn     0.584943    -5.863982    15.869254     0.827430
Zn    11.269851     5.991000     6.273043     0.827799
Zn    -0.457925    15.632925     6.273043     0.828703
Zn    -0.585057    15.760092     3.323168     0.827799
Zn    11.397018     5.863868     3.323168     0.828703
Zn     0.457811    -5.991114    12.919379     0.827430
Zn    10.354035     5.990961    12.919379     0.828256
Zn     0.585018     4.948092     3.323168     0.828256
Zn    10.226943    16.675868     3.323168     0.827430
Zn    -0.457965     4.820886    12.919379     0.827799
Zn    11.269811    -4.821039    12.919379     0.828703
Zn    11.396943    -4.948206    15.869254     0.827799
Zn    -0.585132     4.948018    15.869254     0.828703
Zn    10.354075    16.803000     6.273043     0.827430
Zn     0.457851     4.820925     6.273043     0.828256
H     10.463745     7.563966    18.359471     0.112931
H     -9.804430     6.711981    18.301894     0.114972
H      8.253774     4.826370    17.975622     0.114759
H      8.309995     6.402758    18.259670     0.115043
H     -9.877950     4.294420    17.898853     0.116395
H     10.331841     3.539743    17.856629     0.113099
H     14.308526     5.135625    12.578713     0.115378
H     -7.419298     5.401571    17.468943     0.157762
H     -7.624723     6.904442    16.958424     0.160942
H     -6.229979     6.463309    17.610966     0.150333
H     -4.534649     5.648092    16.252143     0.122826
H     -4.463261     5.310787    11.335044     0.158832
H     -4.227563     3.831702    11.891625     0.163435
H     -5.639606     4.229588    11.254436     0.150391
H      0.348037    -7.564184    18.359471     0.112473
H     -1.007787    -6.712198    18.301894     0.114156
H      2.558012    -4.826584    17.975622     0.114199
H      2.501788    -6.402975    18.259670     0.114216
H     -0.934263    -4.294633    17.898853     0.117049
H      0.479947    -3.539955    17.856629     0.113113
H     -3.496676    -5.135775    12.578713     0.113515
H     -3.392909    -5.401779    17.468943     0.158125
H     -3.187478    -6.904644    16.958424     0.161312
H     -4.582230    -6.463518    17.610966     0.150247
H     -6.277544    -5.648285    16.252143     0.124808
H     -6.348874    -5.310922    11.335044     0.157667
H     -6.584579    -3.831843    11.891625     0.162929
H     -5.172528    -4.229721    11.254436     0.150779
H     12.970023     5.754094     8.763260     0.112382
H     12.118038     4.398270     8.705683     0.114268
H     10.232427     7.964069     8.379411     0.115241
H     11.808815     7.907845     8.663459     0.114633
H      9.700477     4.471794     8.302642     0.116539
H      8.945800     5.886004     8.260418     0.113866
H     10.541682     1.909381     2.982502     0.113433
H     10.807628     2.013148     7.872732     0.158107
H     12.310499     2.218579     7.362213     0.160459
H     11.869366     0.823827     8.014755     0.150779
H     11.054149    -0.871487     6.655932     0.112883
H     10.716844    -0.942817     1.738833     0.158771
H      9.237759    -1.178522     2.295414     0.163077
H      9.635645     0.233529     1.658225     0.150305
H     -2.158127    15.869802     8.763260     0.112932
H     -1.306141    -4.398373     8.705683     0.114581
H      0.579473    13.659831     8.379411     0.114763
H     -0.996918    13.716052     8.663459     0.114268
H      1.111424    -4.471893     8.302642     0.116844
H      1.866102    15.737898     8.260418     0.112476
H      0.270282    19.714583     2.982502     0.114449
H      0.004278    -2.013241     7.872732     0.157563
H     -1.498587    -2.218666     7.362213     0.160524
H     -1.057461    -0.823922     8.014755     0.150595
H     -0.242228     0.871408     6.655932     0.112631
H      0.095135     0.942796     1.738833     0.158738
H      1.574214     1.178494     2.295414     0.163152
H      1.176336    -0.233549     1.658225     0.150537
H     -0.348151    14.059920     0.832951     0.112382
H      1.007673    14.911905     0.890528     0.114268
H     19.065874    16.797516     1.216800     0.115241
H     19.122098    15.221128     0.932752     0.114633
H      0.934149    17.329466     1.293569     0.116539
H     -0.480061    18.084143     1.335793     0.113866
H      3.496562    16.488261     6.613709     0.113433
H      3.392795    16.222315     1.723479     0.158107
H      3.187364    14.719444     2.233998     0.160459
H      4.582116    15.160577     1.581456     0.150779
H      6.277430    15.975794     2.940279     0.112883
H      6.348760    16.313099     7.857378     0.158771
H      6.584465    -3.831816     7.300797     0.163077
H      5.172414    -4.229702     7.937986     0.150305
H     11.160141     7.564070     0.832951     0.112932
H      9.804316     6.712084     0.890528     0.114581
H     13.370112     4.826470     1.216800     0.114762
H     13.313891     6.402861     0.932752     0.114268
H      9.877836     4.294519     1.293569     0.116844
H     11.292045     3.539841     1.335793     0.112476
H      7.315360     5.135661     6.613709     0.114449
H      7.419184     5.401665     1.723479     0.157563
H      7.624609     6.904530     2.233998     0.160524
H      6.229865     6.463404     1.581456     0.150595
H      4.534535     5.648171     2.940279     0.112631
H      4.463147     5.310808     7.857378     0.158737
H      4.227449     3.831729     7.300797     0.163152
H      5.639492     4.229607     7.937986     0.150537
H      2.158013    -5.754208    10.429162     0.112473
H      1.306027    -4.398384    10.486739     0.114156
H     -0.579587    13.659817    10.813011     0.114199
H      0.996804    13.716041    10.528963     0.114216
H     -1.111538    -4.471908    10.889780     0.117049
H     -1.866216    -5.886118    10.932004     0.113113
H     -0.270396    -1.909495    16.209920     0.113515
H     -0.004392    -2.013262    11.319690     0.158125
H      1.498473    -2.218693    11.830209     0.161312
H      1.057347    -0.823941    11.177667     0.150247
H      0.242114     0.871373    12.536490     0.124808
H     -0.095249     0.942703    17.453589     0.157667
H     -1.574328     1.178408    16.897008     0.162929
H     -1.176450    -0.233643    17.534197     0.150779
H      8.653863     5.754084    10.429162     0.112931
H      9.505848     4.398259    10.486739     0.114972
H     11.391459     7.964055    10.813011     0.114759
H      9.815071     7.907834    10.528963     0.115043
H     11.923409     4.471779    10.889780     0.116395
H     12.678086     5.885988    10.932004     0.113099
H     11.082204     1.909303    16.209920     0.115378
H     10.816258     2.013127    11.319690     0.157763
H      9.313387     2.218552    11.830209     0.160943
H      9.754520     0.823808    11.177667     0.150333
H     10.569737    -0.871522    12.536490     0.122826
H     10.907042    -0.942910    17.453589     0.158832
H     -9.237873    -1.178608    16.897008     0.163435
H     -9.635759     0.233435    17.534197     0.150391
H      0.348141     3.247920     0.832951     0.112931
H     20.616316     4.099905     0.890528     0.114972
H      2.558112     5.985516     1.216800     0.114759
H      2.501891     4.409128     0.932752     0.115043
H     20.689836     6.517466     1.293569     0.116395
H      0.480045     7.272143     1.335793     0.113099
H     -3.496640     5.676261     6.613709     0.115378
H     18.231184     5.410315     1.723479     0.157762
H     18.436609     3.907444     2.233998     0.160942
H     17.041865     4.348577     1.581456     0.150333
H     15.346535     5.163794     2.940279     0.122826
H     15.275147     5.501099     7.857378     0.158832
H     15.039449     6.980184     7.300797     0.163435
H     16.451492     6.582298     7.937986     0.150391
H     10.463849    18.376070     0.832951     0.112473
H     11.819673    17.524084     0.890528     0.114156
H      8.253874    15.638470     1.216800     0.114199
H      8.310098    17.214861     0.932752     0.114216
H     11.746149    15.106519     1.293569     0.117049
H     10.331939    14.351841     1.335793     0.113113
H     14.308562    15.947661     6.613709     0.113515
H     14.204795    16.213665     1.723479     0.158125
H     13.999364    17.716530     2.233998     0.161312
H     15.394116    17.275404     1.581456     0.150247
H     17.089430    16.460171     2.940279     0.124809
H     -4.463240    16.122808     7.857378     0.157667
H     17.396465    14.643729     7.300797     0.162929
H     15.984414    15.041607     7.937986     0.150779
H     -2.158137     5.057792    10.429162     0.112382
H     -1.306152     6.413616    10.486739     0.114268
H      0.579459     2.847817    10.813011     0.115241
H     -0.996929     2.904041    10.528963     0.114633
H      1.111409     6.340092    10.889780     0.116539
H      1.866086     4.925882    10.932004     0.113866
H      0.270204     8.902505    16.209920     0.113433
H      0.004258     8.798738    11.319690     0.158107
H     -1.498613     8.593307    11.830209     0.160459
H     -1.057480     9.988059    11.177667     0.150779
H     -0.242263    11.683373    12.536490     0.112884
H      0.095042    -9.869297    17.453589     0.158771
H      1.574127    11.990408    16.897008     0.163077
H      1.176241    10.578357    17.534197     0.150305
H     12.970013    -5.057916    10.429162     0.112932
H     12.118027    15.210259    10.486739     0.114581
H     10.232413    -2.847945    10.813011     0.114763
H     11.808804    -2.904166    10.528963     0.114268
H      9.700462    15.283779    10.889780     0.116844
H      8.945784    -4.926012    10.932004     0.112476
H     10.541604    -8.902697    16.209920     0.114449
H     10.807608    12.825127    11.319690     0.157563
H     12.310473    13.030552    11.830209     0.160524
H     11.869347    11.635808    11.177667     0.150595
H     11.054114     9.940478    12.536490     0.112631
H     10.716751     9.869090    17.453589     0.158738
H      9.237672     9.633392    16.897008     0.163152
H      9.635550    11.045435    17.534197     0.150537
H     11.160037    -3.248034    18.359471     0.112382
H      9.804213    -4.100019    18.301894     0.114268
H     -8.253988    -5.985630    17.975622     0.115241
H     -8.310212    -4.409242    18.259670     0.114633
H      9.877737    -6.517580    17.898853     0.116539
H     11.291947    -7.272257    17.856629     0.113866
H      7.315324    -5.676375    12.578713     0.113433
H      7.419091    -5.410429    17.468943     0.158107
H      7.624522    -3.907558    16.958424     0.160459
H      6.229770    -4.348691    17.610966     0.150779
H      4.534456    -5.163908    16.252143     0.112883
H      4.463126    -5.501213    11.335044     0.158771
H      4.227421    14.643702    11.891625     0.163077
H      5.639472    15.041588    11.254436     0.150305
H     -0.348255     3.247816    18.359471     0.112932
H      1.007570     4.099802    18.301894     0.114581
H     -2.558226     5.985416    17.975622     0.114763
H     -2.502005     4.409025    18.259670     0.114268
H      0.934050     6.517367    17.898853     0.116844
H     -0.480159     7.272045    17.856629     0.112476
H      3.496526     5.676225    12.578713     0.114449
H      3.392702     5.410221    17.468943     0.157563
H      3.187277     3.907356    16.958424     0.160524
H      4.582021     4.348482    17.610966     0.150595
H      6.277351     5.163715    16.252143     0.112631
H      6.348739     5.501078    11.335044     0.158738
H      6.584437     6.980157    11.891625     0.163152
H      5.172394     6.582279    11.254436     0.150537
H      8.653873    16.566094     8.763260     0.112473
H      9.505859    15.210270     8.705683     0.114156
H     11.391473    -2.847931     8.379411     0.114199
H      9.815082    -2.904155     8.663459     0.114216
H     11.923424    15.283794     8.302642     0.117049
H     12.678102    16.698004     8.260418     0.113113
H     11.082282    12.721381     2.982502     0.113515
H     10.816278    12.825148     7.872732     0.158125
H      9.313413    13.030579     7.362213     0.161312
H      9.754539    11.635827     8.014755     0.150247
H     10.569772     9.940513     6.655932     0.124808
H     10.907135     9.869183     1.738833     0.157667
H     12.386214     9.633478     2.295414     0.162929
H     11.988336    11.045529     1.658225     0.150779
H      2.158023     5.057802     8.763260     0.112931
H      1.306038     6.413627     8.705683     0.114972
H     -0.579573     2.847831     8.379411     0.114759
H      0.996815     2.904052     8.663459     0.115043
H     -1.111523     6.340107     8.302642     0.116395
H     -1.866200     4.925898     8.260418     0.113099
H     -0.270318     8.902583     2.982502     0.115378
H     -0.004372     8.798759     7.872732     0.157763
H      1.498499     8.593334     7.362213     0.160943
H      1.057366     9.988078     8.014755     0.150333
H      0.242149    11.683408     6.655932     0.122826
H     -0.095156    11.754796     1.738833     0.158832
H     20.049759    11.990494     2.295414     0.163435
H     20.447645    10.578451     1.658225     0.150391
C     10.875680     6.697707    18.602447    -0.121771
C      8.760205     5.540176    18.439311    -0.117741
C     10.825298     4.295499    18.263893    -0.120602
C     12.837650     5.827798    14.579715     0.606524
C     -7.292564     5.626911    14.542866    -0.084100
C     -6.738118     5.237470    13.326450    -0.197086
C     -6.466534     5.776758    15.685199     0.166651
C     -6.980761     6.170740    17.051315    -0.500190
C     -3.055340     4.961758    14.251525     0.609944
C     -4.551504     5.154644    14.282617    -0.086339
C     -5.112222     5.541274    15.505558    -0.200983
C     -5.376669     4.988579    13.152567     0.169590
C     -4.882337     4.551350    11.787602    -0.502210
C     -0.063901    -6.697928    18.602447    -0.119739
C      2.051576    -5.540395    18.439311    -0.116959
C     -0.013515    -4.295716    18.263893    -0.122180
C     -2.025823    -5.827971    14.579715     0.606625
C     -3.519609    -5.627084    14.542866    -0.083832
C     -4.074041    -5.237628    13.326450    -0.194813
C     -4.345652    -5.776945    15.685199     0.165893
C     -3.831442    -6.170942    17.051315    -0.500730
C     -7.756830    -4.961928    14.251525     0.608492
C     -6.260665    -5.154814    14.282617    -0.088308
C     -5.699962    -5.541458    15.505558    -0.202873
C     -5.435487    -4.988735    13.152567     0.170335
C     -5.929803    -4.551490    11.787602    -0.500464
C     12.103764     5.342156     9.006236    -0.119745
C     10.946233     7.457633     8.843100    -0.117111
C      9.701556     5.392542     8.667682    -0.121601
C     11.233855     3.380234     4.983504     0.607180
C     11.032968     1.886448     4.946655    -0.082989
C     10.643527     1.332016     3.730239    -0.195141
C     11.182815     1.060405     6.088988     0.165305
C     11.576797     1.574615     7.455104    -0.500185
C     10.367815    -2.350773     4.655314     0.610053
C     10.560701    -0.854608     4.686406    -0.087416
C     10.947331    -0.293905     5.909347    -0.190878
C     10.394636    -0.029430     3.556356     0.169759
C      9.957407    -0.523746     2.191391    -0.501620
C     -1.291871    16.281737     9.006236    -0.120453
C     -0.134338    14.166262     8.843100    -0.116387
C      1.110341    16.231355     8.667682    -0.121108
C     -0.421914    18.243707     4.983504     0.607567
C     -0.221027    -1.886507     4.946655    -0.084242
C      0.168429    -1.332061     3.730239    -0.194919
C     -0.370888    -1.060477     6.088988     0.166615
C     -0.764885    -1.574704     7.455104    -0.499884
C      0.444129     2.350717     4.655314     0.610679
C      0.251243     0.854553     4.686406    -0.087227
C     -0.135401     0.293835     5.909347    -0.191098
C      0.417322     0.029388     3.556356     0.169314
C      0.854567     0.523720     2.191391    -0.501865
C      0.063787    14.926179     0.589975    -0.119745
C     19.572310    16.083710     0.753111    -0.117111
C      0.013401    17.328387     0.928529    -0.121601
C      2.025709    15.796088     4.612707     0.607180
C      3.519495    15.996975     4.649556    -0.082989
C      4.073927    16.386416     5.865972    -0.195141
C      4.345538    15.847128     3.507223     0.165305
C      3.831328    15.453146     2.141107    -0.500185
C      7.756716    16.662128     4.940897     0.610053
C      6.260551    16.469242     4.909805    -0.087416
C      5.699848    16.082612     3.686864    -0.190878
C      5.435373    16.635307     6.039855     0.169759
C      5.929689    17.072536     7.404820    -0.501620
C     10.748206     6.697814     0.589975    -0.120453
C     12.863681     5.540281     0.753111    -0.116387
C     10.798588     4.295602     0.928529    -0.121108
C      8.786236     5.827857     4.612707     0.607567
C      7.292450     5.626970     4.649556    -0.084242
C      6.738004     5.237514     5.865972    -0.194919
C      6.466420     5.776831     3.507223     0.166615
C      6.980647     6.170828     2.141107    -0.499884
C      3.055226     4.961814     4.940897     0.610679
C      4.551390     5.154700     4.909805    -0.087228
C      5.112108     5.541344     3.686864    -0.191098
C      5.376555     4.988621     6.039855     0.169314
C      4.882223     4.551376     7.404820    -0.501865
C      1.291757    -5.342270    10.186186    -0.119739
C      0.134224    14.166253    10.349322    -0.116959
C     -1.110455    -5.392656    10.524740    -0.122180
C      0.421800    -3.380348    14.208918     0.606625
C      0.220913    -1.886562    14.245767    -0.083832
C     -0.168543    -1.332130    15.462183    -0.194814
C      0.370774    -1.060519    13.103434     0.165893
C      0.764771    -1.574729    11.737318    -0.500730
C     -0.444243     2.350659    14.537108     0.608492
C     -0.251357     0.854494    14.506016    -0.088308
C      0.135287     0.293791    13.283075    -0.202873
C     -0.417436     0.029316    15.636066     0.170335
C     -0.854681     0.523632    17.001031    -0.500464
C      9.520122     5.342149    10.186186    -0.121771
C     10.677653     7.457624    10.349322    -0.117741
C     11.922330     5.392531    10.524740    -0.120602
C     10.390031     3.380179    14.208918     0.606524
C     10.590918     1.886393    14.245767    -0.084100
C     10.980359     1.331947    15.462183    -0.197086
C     10.441071     1.060363    13.103434     0.166652
C     10.047089     1.574590    11.737318    -0.500190
C     11.256071    -2.350831    14.537108     0.609944
C     11.063185    -0.854667    14.506016    -0.086339
C     10.676555    -0.293949    13.283075    -0.200983
C     11.229250    -0.029502    15.636066     0.169590
C     11.666479    -0.523834    17.001031    -0.502210
C     -0.063794     4.114179     0.589975    -0.121771
C      2.051681     5.271710     0.753111    -0.117741
C     -0.013412     6.516387     0.928529    -0.120602
C     -2.025764     4.984088     4.612707     0.606524
C     18.104450     5.184975     4.649556    -0.084101
C     17.550004     5.574416     5.865972    -0.197086
C     17.278420     5.035128     3.507223     0.166651
C     17.792647     4.641146     2.141107    -0.500190
C     13.867226     5.850128     4.940897     0.609944
C     15.363390     5.657242     4.909805    -0.086339
C     15.924108     5.270612     3.686864    -0.200983
C     16.188555     5.823307     6.039855     0.169590
C     15.694223     6.260536     7.404820    -0.502210
C     10.875787    17.509814     0.589975    -0.119739
C      8.760310    16.352281     0.753111    -0.116960
C     10.825401    15.107602     0.928529    -0.122180
C     12.837709    16.639857     4.612707     0.606625
C     14.331495    16.438970     4.649556    -0.083833
C     14.885927    16.049514     5.865972    -0.194813
C     15.157538    16.588831     3.507223     0.165893
C     14.643328    16.982828     2.141107    -0.500730
C     18.568716    15.773814     4.940897     0.608492
C     17.072551    15.966700     4.909805    -0.088308
C     16.511848    16.353344     3.686864    -0.202873
C     16.247373    15.800621     6.039855     0.170335
C     16.741689    15.363376     7.404820    -0.500464
C     -1.291878     5.469730    10.186186    -0.119745
C     -0.134347     3.354253    10.349322    -0.117111
C      1.110330     5.419344    10.524740    -0.121601
C     -0.421969     7.431652    14.208918     0.607180
C     -0.221082     8.925438    14.245767    -0.082989
C      0.168359     9.479870    15.462183    -0.195141
C     -0.370929     9.751481    13.103434     0.165305
C     -0.764911     9.237271    11.737318    -0.500185
C      0.444071    13.162659    14.537108     0.610053
C      0.251185    11.666494    14.506016    -0.087416
C     -0.135445    11.105791    13.283075    -0.190879
C      0.417250    10.841316    15.636066     0.169759
C      0.854479    11.335632    17.001031    -0.501620
C     12.103757    -5.469851    10.186186    -0.120453
C     10.946224    -3.354376    10.349322    -0.116387
C      9.701545    -5.419469    10.524740    -0.121108
C     11.233800    -7.431821    14.208918     0.607567
C     11.032913    12.698393    14.245767    -0.084242
C     10.643457    12.143947    15.462183    -0.194919
C     11.182774    11.872363    13.103434     0.166615
C     11.576771    12.386590    11.737318    -0.499884
C     10.367757     8.461169    14.537108     0.610679
C     10.560643     9.957333    14.506016    -0.087227
C     10.947287    10.518051    13.283075    -0.191098
C     10.394564    10.782498    15.636066     0.169314
C      9.957319    10.288166    17.001031    -0.501865
C     10.748099    -4.114293    18.602447    -0.119745
C     -8.760424    -5.271824    18.439311    -0.117111
C     10.798485    -6.516501    18.263893    -0.121601
C      8.786177    -4.984202    14.579715     0.607180
C      7.292391    -5.185089    14.542866    -0.082989
C      6.737959    -5.574530    13.326450    -0.195141
C      6.466348    -5.035242    15.685199     0.165305
C      6.980558    -4.641260    17.051315    -0.500185
C      3.055170    -5.850242    14.251525     0.610053
C      4.551335    -5.657356    14.282617    -0.087416
C      5.112038    -5.270726    15.505558    -0.190879
C      5.376513    -5.823421    13.152567     0.169759
C      4.882197    -6.260650    11.787602    -0.501620
C      0.063680     4.114072    18.602447    -0.120453
C     -2.051795     5.271605    18.439311    -0.116387
C      0.013298     6.516284    18.263893    -0.121108
C      2.025650     4.984029    14.579715     0.607567
C      3.519436     5.184916    14.542866    -0.084242
C      4.073882     5.574372    13.326450    -0.194919
C      4.345466     5.035055    15.685199     0.166615
C      3.831239     4.641058    17.051315    -0.499884
C      7.756660     5.850072    14.251525     0.610679
C      6.260496     5.657186    14.282617    -0.087228
C      5.699778     5.270542    15.505558    -0.191098
C      5.435331     5.823265    13.152567     0.169314
C      5.929663     6.260510    11.787602    -0.501865
C      9.520129    16.154156     9.006236    -0.119739
C     10.677662    -3.354367     8.843100    -0.116959
C     11.922341    16.204542     8.667682    -0.122180
C     10.390086    14.192234     4.983504     0.606625
C     10.590973    12.698448     4.946655    -0.083833
C     10.980429    12.144016     3.730239    -0.194814
C     10.441112    11.872405     6.088988     0.165893
C     10.047115    12.386615     7.455104    -0.500730
C     11.256129     8.461227     4.655314     0.608492
C     11.063243     9.957392     4.686406    -0.088308
C     10.676599    10.518095     5.909347    -0.202873
C     11.229322    10.782570     3.556356     0.170335
C     11.666567    10.288254     2.191391    -0.500464
C      1.291764     5.469737     9.006236    -0.121771
C      0.134233     3.354262     8.843100    -0.117741
C     -1.110444     5.419355     8.667682    -0.120602
C      0.421855     7.431707     4.983504     0.606524
C      0.220968     8.925493     4.946655    -0.084101
C     -0.168473     9.479939     3.730239    -0.197086
C      0.370815     9.751523     6.088988     0.166652
C      0.764797     9.237296     7.455104    -0.500190
C     -0.444185    13.162717     4.655314     0.609944
C     -0.251299    11.666553     4.686406    -0.086339
C      0.135331    11.105835     5.909347    -0.200983
C     -0.417364    10.841388     3.556356     0.169590
C     -0.854593    11.335720     2.191391    -0.502210
N     10.147604     5.585589    17.909601    -0.079167
N      0.664183    -5.585802    17.909601    -0.078139
N     10.991646     6.070240     8.313390    -0.079752
N     -0.179745    15.553661     8.313390    -0.079373
N     -0.664297    16.038297     1.282821    -0.079752
N     11.476282     5.585688     1.282821    -0.079373
N      0.179631    -6.070354    10.879032    -0.078139
N     10.632240     6.070225    10.879032    -0.079167
N      0.664282     5.226297     1.282821    -0.079167
N     10.147703    16.397688     1.282821    -0.078139
N     -0.179760     4.741646    10.879032    -0.079752
N     10.991631    -4.741775    10.879032    -0.079373
N     11.476183    -5.226411    17.909601    -0.079752
N     -0.664396     5.226198    17.909601    -0.079373
N     10.632255    16.882240     8.313390    -0.078140
N      0.179646     4.741661     8.313390    -0.079167
O     12.231739     5.517487    15.647198    -0.553069
O     -2.449212     5.182113    13.164466    -0.548624
O     12.303976     6.272177    13.527587    -0.566558
O     -2.517125     4.617714    15.347796    -0.570209
O     -1.419925    -5.517673    15.647198    -0.552536
O     13.261056    -5.182270    13.164466    -0.547477
O     -1.492136    -6.272338    13.527587    -0.566434
O     -8.295058    -4.617896    15.347796    -0.569330
O     10.923544     3.986132     6.050987    -0.552907
O     10.588170    18.667113     3.568255    -0.548141
O     11.678234     3.913921     3.931376    -0.567418
O     10.023771    -2.889001     5.751585    -0.569772
O     -0.111616    17.637796     6.050987    -0.554208
O      0.223787     2.956845     3.568255    -0.548850
O     -0.866281    17.710033     3.931376    -0.566715
O      0.788161     2.888932     5.751585    -0.569724
O      1.419811    16.106399     3.545224    -0.552907
O      8.362830    16.441773     6.027956    -0.548141
O      1.492022    15.351709     5.664835    -0.567418
O      8.294944    17.006172     3.844626    -0.569772
O      9.392147     5.517559     3.545224    -0.554208
O      2.449098     5.182156     6.027956    -0.548850
O      9.319910     6.272224     5.664835    -0.566715
O      2.517011     4.617782     3.844626    -0.569724
O      0.111502    -3.986246    13.141435    -0.552536
O     -0.223901     2.956773    15.624167    -0.547477
O      0.866167    -3.914035    15.261046    -0.566434
O     -0.788275     2.888887    13.440837    -0.569330
O     10.700342     3.986090    13.141435    -0.553069
O     11.035716    -2.956959    15.624167    -0.548624
O      9.945652     3.913853    15.261046    -0.566558
O     11.600115    -2.889046    13.440837    -0.570209
O     -1.419853     5.294399     3.545224    -0.553069
O     13.261098     5.629773     6.027956    -0.548624
O     -1.492090     4.539709     5.664835    -0.566558
O     13.329011     6.194172     3.844626    -0.570209
O     12.231811    16.329559     3.545224    -0.552536
O     -2.449170    15.994156     6.027956    -0.547477
O     12.304022    17.084224     5.664835    -0.566434
O     19.106944    15.429782     3.844626    -0.569330
O     -0.111658     6.825754    13.141435    -0.552907
O      0.223716    -7.855227    15.624167    -0.548141
O     -0.866348     6.897965    15.261046    -0.567418
O      0.788115    13.700887    13.440837    -0.569772
O     10.923502    -6.825910    13.141435    -0.554208
O     10.588099     7.855041    15.624167    -0.548850
O     11.678167    -6.898147    15.261046    -0.566715
O     10.023725     7.922954    13.440837    -0.569724
O      9.392075    -5.294513    15.647198    -0.552907
O      2.449056    -5.629887    13.164466    -0.548141
O      9.319864    -4.539823    13.527587    -0.567418
O      2.516942    -6.194286    15.347796    -0.569772
O      1.419739     5.294327    15.647198    -0.554208
O      8.362788     5.629730    13.164466    -0.548850
O      1.491976     4.539662    13.527587    -0.566715
O      8.294875     6.194104    15.347796    -0.569724
O     10.700384    14.798132     6.050987    -0.552536
O     11.035787     7.855113     3.568255    -0.547477
O      9.945719    14.725921     3.931376    -0.566434
O     11.600161     7.922999     5.751585    -0.569330
O      0.111544     6.825796     6.050987    -0.553069
O     -0.223830    13.768845     3.568255    -0.548624
O      0.866234     6.898033     3.931376    -0.566558
O     -0.788229    13.700932     5.751585    -0.570209

The following XYZ coordinates are in angstroms. Other properties are in atomic units.
The sperically averaged electron density of each atom fit to a function of the form exp(a - br)
eigen_1, eigen_2 and eigen_3 are the three eigenvalues of traceless quadrupole moment tensor
  atom number  atomic symbol              X              Y              Z     net charge C6 coefficient C8 coefficient C10 coefficient fluctuating dipole atomic polarizability isotropic forcefield polarizability              a              b squared Pearson coefficient          <r^3>          <r^4>         wp_QDO          m_QDO          q_QDO       dipole_x       dipole_y       dipole_z         dipole            Qxy            Qxz            Qyz     Q(x^2-y^2)  Q(3z^2 - R^2)        eigen_1        eigen_2        eigen_3 static polarizability      alpha(xx)      alpha(xy)      alpha(xz)      alpha(yy)      alpha(yz)      alpha(zz) atomic spin moment
            1             Zn      10.226868       5.863794      15.869254       0.828256      89.624545 0.17502416E+04  0.55009472E+05                                17.639034                           14.703646       0.322090       1.960478                    0.995251      47.162199     129.770405       0.420710       0.463216      -1.097962      -0.008252       0.002914      -0.006475       0.010886      -0.000703       0.000851       0.020601      -0.005562      -0.328791      -0.112103       0.051979       0.060124             21.842512      20.777932      -0.177582       0.533662      20.403340      -1.095842      24.346264           0.000000
            2             Zn       0.584943      -5.863982      15.869254       0.827430      89.700418 0.17521690E+04  0.55076905E+05                                17.634996                           14.700817       0.333240       1.963623                    0.995196      47.156031     129.697680       0.421283       0.462528      -1.098536       0.008564      -0.003369      -0.007482       0.011860       0.000202      -0.000947      -0.021120      -0.005729      -0.331594      -0.113141       0.052395       0.060747             21.836299      20.767387      -0.175594      -0.537339      20.399081       1.099627      24.342429           0.000000
            3             Zn      11.269851       5.991000       6.273043       0.827799      89.636017 0.17502876E+04  0.55010702E+05                                17.638721                           14.702830       0.323524       1.960864                    0.995206      47.170426     129.788365       0.420770       0.463152      -1.098012       0.003218       0.008380      -0.007339       0.011595       0.000093       0.021024      -0.001833       0.006728      -0.330109      -0.112642       0.051673       0.060969             21.842150      20.400900       0.175530      -1.101562      20.779380      -0.537354      24.346172           0.000000
            4             Zn      -0.457925      15.632925       6.273043       0.828703      89.586535 0.17490932E+04  0.54964062E+05                                17.633427                           14.698670       0.320188       1.960122                    0.995231      47.149628     129.722549       0.420790       0.463206      -1.097974      -0.002526      -0.007925      -0.006796       0.010741       0.000156      -0.021203       0.001090       0.005438      -0.331020      -0.112978       0.052458       0.060520             21.835135      20.390463       0.176942       1.100482      20.779526       0.538865      24.335415           0.000000
            5             Zn      -0.585057      15.760092       3.323168       0.827799      89.636017 0.17502876E+04  0.55010702E+05                                17.638721                           14.702831       0.323524       1.960864                    0.995206      47.170426     129.788365       0.420770       0.463152      -1.098012      -0.008380      -0.003218       0.007339       0.011595       0.000093      -0.001833       0.021024      -0.006728      -0.330109      -0.112642       0.051673       0.060969             21.842150      20.779379       0.175530      -0.537354      20.400900      -1.101561      24.346172           0.000000
            6             Zn      11.397018       5.863868       3.323168       0.828703      89.586535 0.17490932E+04  0.54964062E+05                                17.633427                           14.698670       0.320188       1.960122                    0.995231      47.149628     129.722549       0.420790       0.463206      -1.097974       0.007925       0.002526       0.006796       0.010741       0.000156       0.001090      -0.021203      -0.005438      -0.331020      -0.112978       0.052458       0.060520             21.835135      20.779526       0.176942       0.538865      20.390463       1.100482      24.335416           0.000000
            7             Zn       0.457811      -5.991114      12.919379       0.827430      89.700419 0.17521690E+04  0.55076906E+05                                17.634996                           14.700817       0.333240       1.963623                    0.995196      47.156031     129.697681       0.421283       0.462528      -1.098536       0.003369      -0.008564       0.007482       0.011860       0.000202      -0.021120      -0.000947       0.005729      -0.331594      -0.113141       0.052395       0.060747             21.836299      20.399082      -0.175594       1.099627      20.767386      -0.537339      24.342429           0.000000
            8             Zn      10.354035       5.990961      12.919379       0.828256      89.624547 0.17502417E+04  0.55009473E+05                                17.639034                           14.703646       0.322090       1.960478                    0.995251      47.162199     129.770404       0.420710       0.463216      -1.097962      -0.002914       0.008252       0.006475       0.010886      -0.000703       0.020601       0.000851       0.005562      -0.328791      -0.112103       0.051979       0.060124             21.842512      20.403341      -0.177582      -1.095842      20.777932       0.533662      24.346264           0.000000
            9             Zn       0.585018       4.948092       3.323168       0.828256      89.624547 0.17502417E+04  0.55009473E+05                                17.639034                           14.703646       0.322090       1.960478                    0.995251      47.162199     129.770404       0.420710       0.463216      -1.097962       0.008252      -0.002914       0.006475       0.010886      -0.000703       0.000851       0.020601      -0.005562      -0.328791      -0.112103       0.051979       0.060124             21.842512      20.777932      -0.177582       0.533662      20.403340      -1.095842      24.346264           0.000000
           10             Zn      10.226943      16.675868       3.323168       0.827430      89.700419 0.17521690E+04  0.55076906E+05                                17.634996                           14.700817       0.333240       1.963623                    0.995196      47.156031     129.697681       0.421283       0.462528      -1.098536      -0.008564       0.003369       0.007482       0.011860       0.000202      -0.000947      -0.021120      -0.005729      -0.331595      -0.113141       0.052395       0.060747             21.836299      20.767387      -0.175595      -0.537339      20.399082       1.099627      24.342429           0.000000
           11             Zn      -0.457965       4.820886      12.919379       0.827799      89.636017 0.17502876E+04  0.55010702E+05                                17.638721                           14.702831       0.323524       1.960864                    0.995206      47.170426     129.788365       0.420770       0.463152      -1.098012      -0.003218      -0.008380       0.007339       0.011595       0.000093       0.021024      -0.001833       0.006728      -0.330109      -0.112642       0.051673       0.060969             21.842150      20.400900       0.175530      -1.101561      20.779379      -0.537354      24.346172           0.000000
           12             Zn      11.269811      -4.821039      12.919379       0.828703      89.586535 0.17490932E+04  0.54964062E+05                                17.633427                           14.698670       0.320188       1.960122                    0.995231      47.149628     129.722549       0.420790       0.463206      -1.097974       0.002526       0.007925       0.006796       0.010741       0.000156      -0.021203       0.001090       0.005438      -0.331020      -0.112978       0.052458       0.060520             21.835135      20.390462       0.176942       1.100482      20.779526       0.538865      24.335416           0.000000
           13             Zn      11.396943      -4.948206      15.869254       0.827799      89.636016 0.17502875E+04  0.55010701E+05                                17.638721                           14.702831       0.323524       1.960864                    0.995206      47.170426     129.788366       0.420770       0.463152      -1.098012       0.008380       0.003218      -0.007339       0.011595       0.000093      -0.001833       0.021024      -0.006728      -0.330109      -0.112642       0.051673       0.060969             21.842150      20.779379       0.175530      -0.537354      20.400900      -1.101561      24.346172           0.000000
           14             Zn      -0.585132       4.948018      15.869254       0.828703      89.586530 0.17490931E+04  0.54964058E+05                                17.633427                           14.698670       0.320188       1.960122                    0.995231      47.149627     129.722549       0.420790       0.463206      -1.097974      -0.007925      -0.002526      -0.006796       0.010741       0.000156       0.001090      -0.021203      -0.005438      -0.331020      -0.112978       0.052458       0.060520             21.835135      20.779526       0.176942       0.538865      20.390462       1.100482      24.335416           0.000000
           15             Zn      10.354075      16.803000       6.273043       0.827430      89.700419 0.17521690E+04  0.55076905E+05                                17.634996                           14.700817       0.333240       1.963623                    0.995196      47.156031     129.697680       0.421283       0.462528      -1.098536      -0.003369       0.008564      -0.007482       0.011860       0.000202      -0.021120      -0.000947       0.005729      -0.331595      -0.113141       0.052395       0.060747             21.836299      20.399082      -0.175595       1.099627      20.767387      -0.537339      24.342429           0.000000
           16             Zn       0.457851       4.820925       6.273043       0.828256      89.624546 0.17502416E+04  0.55009473E+05                                17.639034                           14.703646       0.322090       1.960478                    0.995251      47.162199     129.770406       0.420710       0.463216      -1.097962       0.002914      -0.008252      -0.006475       0.010886      -0.000703       0.020601       0.000851       0.005562      -0.328791      -0.112103       0.051979       0.060124             21.842512      20.403340      -0.177582      -1.095842      20.777932       0.533661      24.346264           0.000000
           17              H      10.463745       7.563966      18.359471       0.112931       1.039725 0.77253556E+01  0.74884789E+02                                 1.671138                            1.601067      -0.894686       2.444789                    0.997954       3.474962       9.542393       0.507808       1.244318      -0.716754      -0.014124       0.030340      -0.005328       0.033888      -0.004270       0.006129       0.003506      -0.005827      -0.016140      -0.011136       0.003270       0.007866              1.720806       1.416293      -0.247965       0.103293       2.132330      -0.327300       1.613795           0.000000
           18              H      -9.804430       6.711981      18.301894       0.114972       1.070376 0.81981503E+01  0.80892019E+02                                 1.730240                            1.672327      -0.852513       2.470049                    0.997942       3.501035       9.792513       0.485242       1.279257      -0.709738       0.033125       0.001512      -0.006962       0.033883       0.004984      -0.000061       0.005722       0.008957      -0.013602      -0.009875       0.000475       0.009400              1.769498       2.170224       0.010363      -0.360332       1.435412      -0.023318       1.702857           0.000000
           19              H       8.253774       4.826370      17.975622       0.114759       1.162859 0.89785615E+01  0.89501976E+02                                 1.752367                            1.692179      -0.709796       2.536873                    0.999472       3.345730       9.029172       0.513763       1.195962      -0.730878      -0.017599      -0.027497      -0.015046       0.035947       0.006935      -0.002309       0.008668      -0.000438      -0.008695      -0.012436       0.001868       0.010568              1.790709       1.819744       0.277219       0.334892       1.693781       0.287740       1.858604           0.000000
           20              H       8.309995       6.402758      18.259670       0.115043       1.171834 0.92612422E+01  0.92697415E+02                                 1.741625                            1.705519      -0.698612       2.542784                    0.999633       3.288017       8.785643       0.519556       1.177809      -0.736374      -0.017028       0.031226      -0.004115       0.035805      -0.006109      -0.005356      -0.003667      -0.002966      -0.025521      -0.012516       0.001965       0.010551              1.754094       1.711520      -0.299723       0.142960       1.920661      -0.188693       1.630102           0.000000
           21              H      -9.877950       4.294420      17.898853       0.116395       1.149991 0.89226943E+01  0.89568823E+02                                 1.790301                            1.726159      -0.881110       2.454640                    0.998106       3.498434       9.742616       0.487246       1.252266      -0.716370       0.033469      -0.002800      -0.011533       0.035511      -0.007595      -0.002689      -0.002766       0.006252      -0.021892      -0.009979      -0.001909       0.011888              1.836145       2.149644       0.025737      -0.417636       1.503533       0.006271       1.855256           0.000000
           22              H      10.331841       3.539743      17.856629       0.113099       1.149023 0.88425456E+01  0.88266963E+02                                 1.766715                            1.699628      -0.869915       2.457764                    0.998249       3.455493       9.491217       0.500868       1.225072      -0.722739      -0.018085      -0.029020      -0.011640       0.036121       0.004120       0.004664       0.000081      -0.008504      -0.032327      -0.012461       0.000992       0.011469              1.817328       1.540810       0.231011       0.157333       2.025286       0.418911       1.885889           0.000000
           23              H      14.308526       5.135625      12.578713       0.115378       1.109302 0.80245386E+01  0.78690212E+02                                 1.744936                            1.632531      -1.247129       2.279967                    0.995861       3.609174      10.036170       0.501500       1.245473      -0.715104      -0.020887      -0.004018      -0.025416       0.033142       0.004177       0.001670       0.004526       0.012060       0.027762      -0.012647       0.001703       0.010944              1.818090       2.147736      -0.025476       0.461330       1.304564       0.079262       2.001969           0.000000
           24              H      -7.419298       5.401571      17.468943       0.157762       1.087508 0.82214077E+01  0.80260940E+02                                 1.676658                            1.617495      -0.961813       2.424084                    0.999406       3.261112       8.742052       0.525747       1.193358      -0.730439      -0.005993      -0.017410      -0.000645       0.018424       0.002784      -0.004667      -0.001928      -0.013603      -0.012808      -0.009166      -0.000909       0.010075              1.700815       1.734134       0.313718      -0.262493       1.681599      -0.295881       1.686711           0.000000
           25              H      -7.624723       6.904442      16.958424       0.160942       1.114113 0.83692685E+01  0.81818939E+02                                 1.688312                            1.620524      -1.012271       2.406120                    0.998857       3.207127       8.517914       0.532458       1.176670      -0.735259      -0.011171       0.014609      -0.012201       0.022070      -0.006931       0.002093      -0.004626      -0.006169      -0.000681      -0.007576      -0.002563       0.010139              1.719678       1.960846      -0.449218      -0.002263       1.750437       0.007257       1.447750           0.000000
           26              H      -6.229979       6.463309      17.610966       0.150333       1.050442 0.74806206E+01  0.70335646E+02                                 1.548998                            1.473887      -0.932461       2.434632                    0.999395       3.051961       7.670884       0.598200       1.088985      -0.757861       0.014457       0.004372       0.001096       0.015144       0.001253      -0.000088       0.001703       0.006071      -0.004563      -0.003786      -0.000271       0.004056              1.576492       1.851738       0.147791       0.326487       1.263299       0.145232       1.614440           0.000000
           27              H      -4.534649       5.648092      16.252143       0.122826       1.111918 0.81048285E+01  0.80000603E+02                                 1.783706                            1.669735      -1.559244       2.164426                    0.994429       3.593197      10.158749       0.481032       1.289978      -0.705975       0.017896       0.002522       0.022505       0.028863       0.003621       0.000047       0.002589       0.009475       0.026084      -0.010619       0.001516       0.009103              1.854305       2.229618      -0.019329       0.437655       1.324126       0.095127       2.009172           0.000000
           28              H      -4.463261       5.310787      11.335044       0.158832       1.092071 0.82494402E+01  0.80279044E+02                                 1.654791                            1.599418      -1.002494       2.405445                    0.999143       3.217149       8.497920       0.541250       1.162869      -0.738149       0.005899       0.017139       0.000455       0.018131       0.003537      -0.004215      -0.001087      -0.013104      -0.012582      -0.008738      -0.001137       0.009875              1.674260       1.712176       0.282908      -0.248654       1.637650      -0.300424       1.672953           0.000001
           29              H      -4.227563       3.831702      11.891625       0.163435       1.103983 0.82495718E+01  0.80173776E+02                                 1.663159                            1.597681      -0.987780       2.418677                    0.999149       3.159195       8.303091       0.543156       1.160326      -0.739537       0.012108      -0.013725       0.011916       0.021840      -0.006775       0.001654      -0.004794      -0.003736       0.001674      -0.007687      -0.001727       0.009414              1.689643       1.949861      -0.420806       0.032999       1.703985      -0.007398       1.415083          -0.000000
           30              H      -5.639606       4.229588      11.254436       0.150391       1.027998 0.72511634E+01  0.67564139E+02                                 1.517454                            1.443257      -0.888239       2.454153                    0.999546       3.024114       7.535530       0.610220       1.077236      -0.760876      -0.014677      -0.004904      -0.000778       0.015494       0.001244      -0.000885       0.002012       0.007605      -0.006190      -0.004703      -0.000376       0.005080              1.547817       1.834272       0.165600       0.327720       1.256335       0.146584       1.552845           0.000000
           31              H       0.348037      -7.564184      18.359471       0.112473       1.042034 0.77441171E+01  0.75091358E+02                                 1.671514                            1.601287      -0.885606       2.448162                    0.998078       3.476990       9.540886       0.508734       1.241645      -0.717338       0.013990      -0.030656      -0.005236       0.034102      -0.004365      -0.006210      -0.003525      -0.005552      -0.015146      -0.011089       0.003391       0.007699              1.721223       1.416604      -0.248469      -0.103454       2.133143       0.327559       1.613923           0.000000
           32              H      -1.007787      -6.712198      18.301894       0.114156       1.073448 0.82274274E+01  0.81257092E+02                                 1.733927                            1.675600      -0.860520       2.466475                    0.997848       3.506469       9.813817       0.484620       1.279699      -0.709643      -0.033419      -0.001439      -0.006839       0.034142       0.004903       0.000162      -0.005792       0.008934      -0.013463      -0.009932       0.000644       0.009288              1.773390       2.175930       0.010448       0.361811       1.437848       0.023404       1.706392           0.000000
           33              H       2.558012      -4.826584      17.975622       0.114199       1.162566 0.89746204E+01  0.89444489E+02                                 1.751335                            1.691196      -0.708391       2.537018                    0.999459       3.345864       9.025852       0.514240       1.195096      -0.731079       0.018017       0.027808      -0.015404       0.036540       0.006879       0.002370      -0.008507      -0.000228      -0.008251      -0.012308       0.001984       0.010324              1.789658       1.818799       0.277017      -0.334730       1.692677      -0.287443       1.857496           0.000000
           34              H       2.501788      -6.402975      18.259670       0.114216       1.172746 0.92665258E+01  0.92728783E+02                                 1.739149                            1.703173      -0.685482       2.546891                    0.999704       3.291342       8.782754       0.521407       1.173902      -0.737262       0.017656      -0.031344      -0.004203       0.036220      -0.005942       0.005323       0.003632      -0.003409      -0.025486      -0.012443       0.002008       0.010435              1.751559       1.709157      -0.299051      -0.142677       1.917751       0.188224       1.627769           0.000000
           35              H      -0.934263      -4.294633      17.898853       0.117049       1.150851 0.89347322E+01  0.89753570E+02                                 1.794142                            1.729701      -0.894038       2.449616                    0.997997       3.500980       9.765140       0.485561       1.255717      -0.715609      -0.033286       0.002999      -0.011142       0.035229      -0.007662       0.002709       0.002603       0.006139      -0.021854      -0.009877      -0.002053       0.011930              1.840198       2.154358       0.025493       0.419119       1.506484      -0.006321       1.859750           0.000000
           36              H       0.479947      -3.539955      17.856629       0.113113       1.145856 0.88086807E+01  0.87804003E+02                                 1.759698                            1.693354      -0.799054       2.488944                    0.998913       3.449840       9.454665       0.503369       1.220720      -0.723717       0.017952       0.029329      -0.011426       0.036236       0.004153      -0.004772      -0.000209      -0.008280      -0.032037      -0.012426       0.001023       0.011403              1.809780       1.535556       0.229702      -0.156383       2.016180      -0.415801       1.877605           0.000000
           37              H      -3.496676      -5.135775      12.578713       0.113515       1.103453 0.79661097E+01  0.77897057E+02                                 1.731807                            1.621262      -1.209317       2.295611                    0.996219       3.592479       9.943264       0.506221       1.237347      -0.716989       0.021405       0.003904      -0.025744       0.033707       0.004079      -0.001902      -0.004552       0.012555       0.028208      -0.012863       0.001678       0.011185              1.803726       2.129018      -0.025195      -0.455444       1.296601      -0.078341       1.985560           0.000000
           38              H      -3.392909      -5.401779      17.468943       0.158125       1.087047 0.82188648E+01  0.80244947E+02                                 1.677609                            1.618423      -0.972216       2.420072                    0.999383       3.260585       8.746473       0.524925       1.195098      -0.730036       0.005624       0.017619      -0.000937       0.018518       0.002682       0.004716       0.001805      -0.013608      -0.012253      -0.009183      -0.000724       0.009907              1.701804       1.735413       0.313794       0.262797       1.682164       0.295952       1.687835           0.000000
           39              H      -3.187478      -6.904644      16.958424       0.161312       1.111726 0.83456591E+01  0.81515600E+02                                 1.684178                            1.616817      -1.001664       2.410578                    0.998961       3.205112       8.503689       0.533868       1.174607      -0.735716       0.011049      -0.014586      -0.012062       0.021916      -0.007129      -0.002172       0.004660      -0.006391      -0.000111      -0.007876      -0.002462       0.010337              1.715356       1.955468      -0.447251       0.002317       1.746047      -0.007185       1.444553           0.000000
           40              H      -4.582230      -6.463518      17.610966       0.150247       1.048619 0.74645278E+01  0.70140807E+02                                 1.546544                            1.471800      -0.926138       2.437266                    0.999366       3.050039       7.661623       0.598978       1.088245      -0.758052      -0.014558      -0.004205       0.001013       0.015187       0.001234       0.000117      -0.001867       0.006136      -0.004571      -0.003962      -0.000119       0.004080              1.573883       1.848323       0.147388      -0.325249       1.261707      -0.144840       1.611618           0.000000
           41              H      -6.277544      -5.648285      16.252143       0.124808       1.115040 0.81379580E+01  0.80468092E+02                                 1.792352                            1.677205      -1.592567       2.150864                    0.994732       3.602099      10.217067       0.477870       1.296248      -0.704607      -0.017586      -0.002666       0.021639       0.028011       0.003894       0.000145      -0.002452       0.009264       0.026537      -0.010757       0.001564       0.009193              1.863698       2.242135      -0.019450      -0.441131       1.329330      -0.095876       2.019629           0.000000
           42              H      -6.348874      -5.310922      11.335044       0.157667       1.093758 0.82629757E+01  0.80424573E+02                                 1.654739                            1.599274      -0.991002       2.409620                    0.999144       3.220063       8.499733       0.542142       1.160755      -0.738661      -0.006334      -0.017865       0.000850       0.018973       0.003222       0.004222       0.001204      -0.012742      -0.012250      -0.008567      -0.000980       0.009547              1.674220       1.712086       0.283236       0.248670       1.637894       0.300536       1.672679           0.000001
           43              H      -6.584579      -3.831843      11.891625       0.162929       1.105611 0.82636030E+01  0.80337592E+02                                 1.664224                            1.598554      -0.990504       2.417377                    0.999154       3.161343       8.307902       0.543301       1.159622      -0.739711      -0.012119       0.013814       0.011865       0.021874      -0.007026      -0.001764       0.004770      -0.004034       0.002202      -0.007976      -0.001667       0.009643              1.690782       1.951515      -0.421513      -0.033283       1.705029       0.007538       1.415801          -0.000000
           44              H      -5.172528      -4.229721      11.254436       0.150779       1.030949 0.72787863E+01  0.67913645E+02                                 1.523622                            1.448647      -0.907053       2.446630                    0.999492       3.025342       7.553740       0.607170       1.081179      -0.759872       0.014379       0.004714      -0.000501       0.015140       0.001282       0.000896      -0.002014       0.007452      -0.005984      -0.004667      -0.000318       0.004985              1.554335       1.842678       0.166836      -0.330307       1.260754      -0.147685       1.559573           0.000000
           45              H      12.970023       5.754094       8.763260       0.112382       1.039864 0.77257885E+01  0.74886323E+02                                 1.671082                            1.600956      -0.886950       2.448198                    0.998084       3.474564       9.539586       0.507925       1.244076      -0.716824       0.030784       0.014249      -0.005440       0.034355       0.004106       0.003555      -0.006192       0.005648      -0.015365      -0.011036       0.003482       0.007553              1.720736       2.132428       0.248201      -0.327378       1.416213      -0.103427       1.613566           0.000000
           46              H      12.118038       4.398270       8.705683       0.114268       1.071669 0.82091138E+01  0.81018055E+02                                 1.730839                            1.672805      -0.855355       2.468914                    0.997956       3.502469       9.793967       0.485507       1.278278      -0.709954       0.001710      -0.033447      -0.007106       0.034237      -0.004811       0.005775       0.000190      -0.008985      -0.013825      -0.009943       0.000672       0.009272              1.770096       1.435560      -0.010340      -0.023293       2.171547       0.360594       1.703180           0.000000
           47              H      10.232427       7.964069       8.379411       0.115241       1.162999 0.89838534E+01  0.89611141E+02                                 1.756424                            1.695718      -0.721393       2.532756                    0.999336       3.348011       9.052427       0.511600       1.200261      -0.729870      -0.027510       0.017530      -0.014987       0.035898      -0.007095       0.008784       0.002704       0.000823      -0.008771      -0.012808       0.002121       0.010687              1.795128       1.697656      -0.278514       0.288932       1.824493      -0.336740       1.863236           0.000000
           48              H      11.808815       7.907845       8.663459       0.114633       1.174633 0.92901851E+01  0.93067766E+02                                 1.745116                            1.708739      -0.691637       2.545059                    0.999631       3.292345       8.803522       0.518768       1.178577      -0.736190       0.031463       0.017485      -0.004000       0.036217       0.006006      -0.003794       0.005290       0.002772      -0.025397      -0.012479       0.002075       0.010404              1.757675       1.924838       0.300826      -0.189238       1.715032      -0.143636       1.633156           0.000000
           49              H       9.700477       4.471794       8.302642       0.116539       1.149886 0.89231093E+01  0.89588279E+02                                 1.791512                            1.727280      -0.889599       2.451409                    0.998030       3.498687       9.749216       0.486554       1.253835      -0.716032      -0.002795      -0.033306      -0.011564       0.035367       0.007646      -0.002727       0.002805      -0.006286      -0.021669      -0.009996      -0.001919       0.011914              1.837392       1.504480      -0.025523       0.006308       2.151013       0.418014       1.856682           0.000000
           50              H       8.945800       5.886004       8.260418       0.113866       1.144291 0.87963763E+01  0.87685155E+02                                 1.761419                            1.694873      -0.813358       2.483938                    0.998720       3.447445       9.460437       0.501744       1.224622      -0.722855      -0.028687       0.017814      -0.011434       0.035651      -0.004204       0.000045      -0.004632       0.008362      -0.032304      -0.012434       0.000961       0.011473              1.811660       2.018537      -0.229977       0.416633       1.536818      -0.156681       1.879625           0.000000
           51              H      10.541682       1.909381       2.982502       0.113433       1.104295 0.79755211E+01  0.78034835E+02                                 1.734838                            1.623931      -1.219294       2.291725                    0.996122       3.596320       9.966291       0.504858       1.239959      -0.716402      -0.003848       0.021150      -0.026097       0.033812      -0.004058       0.004588      -0.001766      -0.012690       0.027728      -0.012862       0.001860       0.011002              1.806998       1.298501       0.025326       0.078538       2.133365      -0.456529       1.989129           0.000000
           52              H      10.807628       2.013148       7.872732       0.158107       1.086589 0.82131552E+01  0.80163527E+02                                 1.676060                            1.616946      -0.965703       2.422695                    0.999394       3.259499       8.737978       0.525687       1.193747      -0.730350      -0.017550       0.005701      -0.000933       0.018476      -0.002887      -0.001925       0.004619       0.013485      -0.012443      -0.009070      -0.000945       0.010015              1.700189       1.680960      -0.313466      -0.295673       1.733480       0.262229       1.686128           0.000000
           53              H      12.310499       2.218579       7.362213       0.160459       1.113901 0.83660622E+01  0.81765156E+02                                 1.686565                            1.618953      -1.004357       2.409234                    0.998936       3.208074       8.514292       0.533433       1.174840      -0.735676       0.014911       0.011517      -0.012206       0.022449       0.006953      -0.004619      -0.002100       0.006353       0.000034      -0.007737      -0.002399       0.010136              1.717833       1.748537       0.448371       0.007170       1.958543       0.002147       1.446418           0.000000
           54              H      11.869366       0.823827       8.014755       0.150779       1.049024 0.74689464E+01  0.70205375E+02                                 1.548577                            1.473489      -0.930456       2.435971                    0.999392       3.048544       7.663640       0.597763       1.090099      -0.757592       0.004073      -0.014256       0.000948       0.014856      -0.000848       0.001978       0.000563      -0.006750      -0.005183      -0.004256      -0.000105       0.004362              1.576082       1.263025      -0.147792       0.145162       1.851138      -0.326497       1.614084           0.000000
           55              H      11.054149      -0.871487       6.655932       0.112883       1.144335 0.83554303E+01  0.82597521E+02                                 1.766792                            1.655033      -1.260228       2.270968                    0.996003       3.622152      10.045456       0.504002       1.229351      -0.718908       0.002952      -0.020531       0.025830       0.033127      -0.003729       0.003057      -0.000993      -0.010327       0.028683      -0.011476       0.001190       0.010286              1.835759       1.313798       0.018893       0.093755       2.204616      -0.431090       1.988864           0.000000
           56              H      10.716844      -0.942817       1.738833       0.158771       1.091236 0.82400272E+01  0.80155113E+02                                 1.653095                            1.597796      -0.995111       2.408693                    0.999156       3.215696       8.489102       0.541949       1.161837      -0.738400       0.017345      -0.006085       0.000656       0.018394      -0.003405      -0.001190       0.004118       0.012805      -0.012116      -0.008502      -0.001132       0.009634              1.672541       1.636124      -0.282749      -0.299914       1.710562       0.248281       1.670937           0.000001
           57              H       9.237759      -1.178522       2.295414       0.163077       1.102941 0.82382243E+01  0.80024978E+02                                 1.661192                            1.595827      -0.980592       2.421724                    0.999165       3.157521       8.292981       0.543933       1.159228      -0.739814      -0.013684      -0.012169       0.011664       0.021711       0.006941      -0.004861      -0.001736       0.004106       0.001998      -0.007905      -0.001749       0.009654              1.687655       1.701842       0.420160      -0.007498       1.947640      -0.033127       1.413481          -0.000000
           58              H       9.635645       0.233529       1.658225       0.150305       1.030349 0.72731778E+01  0.67840301E+02                                 1.522126                            1.447387      -0.903738       2.448141                    0.999495       3.025424       7.549889       0.607947       1.080131      -0.760145      -0.004993       0.014629      -0.000815       0.015479      -0.001048       0.001905       0.000989      -0.007600      -0.006679      -0.004594      -0.000538       0.005132              1.552721       1.259748      -0.166499       0.147426       1.840488      -0.329511       1.557926           0.000000
           59              H      -2.158127      15.869802       8.763260       0.112932       1.040170 0.77292607E+01  0.74932421E+02                                 1.671672                            1.601507      -0.893913       2.445332                    0.997944       3.475366       9.544255       0.507719       1.244374      -0.716743      -0.030539      -0.014102      -0.005098       0.034022       0.004198      -0.003359       0.006266       0.005656      -0.015523      -0.011061       0.003412       0.007649              1.721364       2.133162       0.248221       0.327533       1.416706       0.103456       1.614225           0.000000
           60              H      -1.306141      -4.398373       8.705683       0.114581       1.070977 0.82038291E+01  0.80961797E+02                                 1.730910                            1.672950      -0.857656       2.468293                    0.997857       3.501950       9.795797       0.485134       1.279325      -0.709731      -0.001609       0.033556      -0.006969       0.034310      -0.004859      -0.005746      -0.000216      -0.008444      -0.013580      -0.009807       0.000691       0.009116              1.770149       1.435791      -0.010352       0.023348       2.171227      -0.360439       1.703429           0.000000
           61              H       0.579473      13.659831       8.379411       0.114763       1.163183 0.89829866E+01  0.89571934E+02                                 1.753960                            1.693479      -0.717422       2.533383                    0.999384       3.348251       9.042164       0.513080       1.197209      -0.730567       0.027914      -0.017576      -0.015120       0.036287      -0.006973      -0.008608      -0.002671       0.000536      -0.008446      -0.012592       0.002178       0.010414              1.792508       1.695451      -0.277887      -0.288315       1.821729       0.335834       1.860344           0.000000
           62              H      -0.996918      13.716052       8.663459       0.114268       1.176301 0.93063213E+01  0.93263853E+02                                 1.746226                            1.709772      -0.693699       2.544125                    0.999634       3.294603       8.809329       0.518849       1.177958      -0.736334      -0.031380      -0.017462      -0.004280       0.036165       0.006045       0.003700      -0.005457       0.002981      -0.025751      -0.012635       0.002104       0.010530              1.758811       1.925987       0.301178       0.189465       1.716214       0.143775       1.634232           0.000000
           63              H       1.111424      -4.471893       8.302642       0.116844       1.148023 0.89056682E+01  0.89370436E+02                                 1.789630                            1.725669      -0.886843       2.452655                    0.998080       3.496045       9.739878       0.486742       1.253948      -0.716008       0.002894       0.033262      -0.011238       0.035229       0.007641       0.002720      -0.002862      -0.006260      -0.021946      -0.010066      -0.001889       0.011955              1.835363       1.503193      -0.025531      -0.006269       2.148215      -0.417058       1.854681           0.000000
           64              H       1.866102      15.737898       8.260418       0.112476       1.146880 0.88203234E+01  0.87965723E+02                                 1.762325                            1.695772      -0.804013       2.486907                    0.998828       3.452523       9.470322       0.502337       1.222593      -0.723302       0.029401      -0.018038      -0.011506       0.036362      -0.004215      -0.000083       0.004890       0.008468      -0.032160      -0.012564       0.001046       0.011518              1.812570       2.019469      -0.229948      -0.416779       1.537501       0.156697       1.880741           0.000000
           65              H       0.270282      19.714583       2.982502       0.114449       1.105634 0.79895085E+01  0.78234301E+02                                 1.738820                            1.627316      -1.240093       2.283101                    0.995919       3.600467       9.993606       0.503239       1.242954      -0.715711       0.003963      -0.020969      -0.025339       0.033128      -0.003997      -0.004578       0.001868      -0.012709       0.028236      -0.012906       0.001730       0.011176              1.811358       1.300848       0.025408      -0.078843       2.139046       0.458493       1.994180           0.000000
           66              H       0.004278      -2.013241       7.872732       0.157563       1.086174 0.82082802E+01  0.80094942E+02                                 1.674802                            1.615803      -0.959948       2.424856                    0.999411       3.259117       8.732563       0.526256       1.192768      -0.730583       0.017672      -0.005967      -0.000864       0.018672      -0.002916       0.002028      -0.004517       0.013577      -0.012736      -0.009008      -0.001132       0.010140              1.698878       1.679613      -0.313067       0.295292       1.732139      -0.261896       1.684881           0.000000
           67              H      -1.498587      -2.218666       7.362213       0.160524       1.112055 0.83475281E+01  0.81526830E+02                                 1.683510                            1.616194      -0.995153       2.413347                    0.998977       3.205651       8.500804       0.534445       1.173438      -0.736004      -0.014935      -0.011440      -0.012219       0.022433       0.006884       0.004635       0.002001       0.006176      -0.000384      -0.007601      -0.002452       0.010053              1.714631       1.745310       0.447040      -0.007117       1.954559      -0.002115       1.444025           0.000000
           68              H      -1.057461      -0.823922       8.014755       0.150595       1.049067 0.74683780E+01  0.70188986E+02                                 1.547512                            1.472528      -0.922916       2.438997                    0.999401       3.049198       7.661218       0.598593       1.088759      -0.757930      -0.004199       0.014316       0.001011       0.014954      -0.000875      -0.001984      -0.000502      -0.006620      -0.004648      -0.004207      -0.000003       0.004210              1.574976       1.262301      -0.147682      -0.145054       1.849606       0.326201       1.613020           0.000000
           69              H      -0.242228       0.871408       6.655932       0.112631       1.140863 0.83208424E+01  0.82129662E+02                                 1.759489                            1.648718      -1.239056       2.279970                    0.996137       3.613774       9.998359       0.506544       1.225058      -0.719893      -0.003090       0.020528       0.025713       0.033047      -0.003917      -0.002882       0.001189      -0.010671       0.029217      -0.011753       0.001287       0.010466              1.827854       1.309419       0.018753      -0.093149       2.194069       0.428205       1.980074           0.000000
           70              H       0.095135       0.942796       1.738833       0.158738       1.090273 0.82294602E+01  0.80015326E+02                                 1.650977                            1.595817      -0.986734       2.412030                    0.999189       3.214830       8.480935       0.542848       1.160449      -0.738725      -0.017488       0.006301       0.000902       0.018611      -0.003255       0.001229      -0.004262       0.013088      -0.011934      -0.008686      -0.000985       0.009671              1.670351       1.634453      -0.282277       0.299483       1.708076      -0.247695       1.668523           0.000001
           71              H       1.574214       1.178494       2.295414       0.163152       1.108543 0.82931121E+01  0.80716649E+02                                 1.669208                            1.603069      -1.002568       2.412223                    0.999111       3.164370       8.327446       0.541555       1.162032      -0.739142       0.013602       0.012016       0.011846       0.021673       0.006951       0.004771       0.001644       0.004064       0.001291      -0.007814      -0.001772       0.009586              1.696015       1.710014       0.423546       0.007373       1.958351       0.033275       1.419681          -0.000000
           72              H       1.176336      -0.233549       1.658225       0.150537       1.032096 0.72887817E+01  0.68027305E+02                                 1.524323                            1.449301      -0.903661       2.447671                    0.999495       3.027711       7.559723       0.607274       1.080671      -0.759994       0.005048      -0.014321      -0.000682       0.015200      -0.001242      -0.002047      -0.000855      -0.007671      -0.006153      -0.004747      -0.000352       0.005099              1.555052       1.261149      -0.166733      -0.147689       1.843744       0.330506       1.560264           0.000000
           73              H      -0.348151      14.059920       0.832951       0.112382       1.039864 0.77257885E+01  0.74886323E+02                                 1.671082                            1.600956      -0.886950       2.448198                    0.998084       3.474564       9.539586       0.507925       1.244076      -0.716824      -0.014249      -0.030784       0.005440       0.034355       0.004106      -0.006192       0.003555      -0.005648      -0.015365      -0.011036       0.003482       0.007553              1.720736       1.416213       0.248201      -0.103427       2.132428      -0.327378       1.613566           0.000000
           74              H       1.007673      14.911905       0.890528       0.114268       1.071669 0.82091124E+01  0.81018039E+02                                 1.730839                            1.672805      -0.855355       2.468914                    0.997956       3.502469       9.793967       0.485507       1.278279      -0.709954       0.033447      -0.001710       0.007106       0.034237      -0.004811       0.000190       0.005775       0.008985      -0.013825      -0.009943       0.000672       0.009272              1.770096       2.171547      -0.010340       0.360594       1.435560      -0.023293       1.703180           0.000000
           75              H      19.065874      16.797516       1.216800       0.115241       1.162999 0.89838534E+01  0.89611141E+02                                 1.756424                            1.695718      -0.721393       2.532756                    0.999336       3.348011       9.052427       0.511600       1.200261      -0.729870      -0.017530       0.027510       0.014987       0.035898      -0.007095       0.002704       0.008784      -0.000823      -0.008771      -0.012808       0.002121       0.010687              1.795128       1.824493      -0.278514      -0.336740       1.697656       0.288932       1.863236           0.000000
           76              H      19.122098      15.221128       0.932752       0.114633       1.174633 0.92901851E+01  0.93067766E+02                                 1.745116                            1.708739      -0.691636       2.545059                    0.999631       3.292345       8.803522       0.518768       1.178577      -0.736190      -0.017485      -0.031463       0.004000       0.036217       0.006006       0.005290      -0.003794      -0.002772      -0.025397      -0.012479       0.002075       0.010404              1.757675       1.715032       0.300826      -0.143636       1.924838      -0.189238       1.633156           0.000000
           77              H       0.934149      17.329466       1.293569       0.116539       1.149886 0.89231044E+01  0.89588224E+02                                 1.791512                            1.727280      -0.889599       2.451409                    0.998030       3.498686       9.749215       0.486553       1.253836      -0.716032       0.033306       0.002795       0.011564       0.035367       0.007646       0.002805      -0.002727       0.006286      -0.021669      -0.009996      -0.001919       0.011914              1.837392       2.151013      -0.025523       0.418014       1.504480       0.006308       1.856682           0.000000
           78              H      -0.480061      18.084143       1.335793       0.113866       1.144291 0.87963749E+01  0.87685136E+02                                 1.761418                            1.694873      -0.813357       2.483938                    0.998720       3.447445       9.460436       0.501744       1.224621      -0.722856      -0.017814       0.028687       0.011434       0.035651      -0.004204      -0.004632       0.000045      -0.008362      -0.032304      -0.012434       0.000961       0.011473              1.811660       1.536818      -0.229977      -0.156681       2.018537       0.416633       1.879625           0.000000
           79              H       3.496562      16.488261       6.613709       0.113433       1.104295 0.79755204E+01  0.78034825E+02                                 1.734838                            1.623931      -1.219294       2.291726                    0.996122       3.596320       9.966290       0.504858       1.239959      -0.716402      -0.021150       0.003848       0.026097       0.033812      -0.004058      -0.001766       0.004588       0.012690       0.027728      -0.012862       0.001860       0.011002              1.806998       2.133365       0.025326      -0.456529       1.298501       0.078538       1.989129           0.000000
           80              H       3.392795      16.222315       1.723479       0.158107       1.086589 0.82131537E+01  0.80163507E+02                                 1.676060                            1.616946      -0.965703       2.422695                    0.999394       3.259499       8.737977       0.525687       1.193747      -0.730350      -0.005701       0.017550       0.000933       0.018476      -0.002887       0.004619      -0.001925      -0.013485      -0.012443      -0.009070      -0.000945       0.010015              1.700189       1.733479      -0.313466       0.262229       1.680960      -0.295673       1.686128           0.000000
           81              H       3.187364      14.719444       2.233998       0.160459       1.113901 0.83660630E+01  0.81765163E+02                                 1.686565                            1.618953      -1.004358       2.409234                    0.998936       3.208074       8.514291       0.533434       1.174840      -0.735676      -0.011517      -0.014911       0.012206       0.022449       0.006953      -0.002100      -0.004619      -0.006353       0.000034      -0.007737      -0.002399       0.010136              1.717833       1.958543       0.448371       0.002147       1.748537       0.007170       1.446418           0.000000
           82              H       4.582116      15.160577       1.581456       0.150779       1.049024 0.74689455E+01  0.70205363E+02                                 1.548577                            1.473489      -0.930456       2.435971                    0.999392       3.048544       7.663639       0.597763       1.090099      -0.757592       0.014256      -0.004073      -0.000948       0.014856      -0.000848       0.000563       0.001978       0.006750      -0.005183      -0.004256      -0.000105       0.004362              1.576082       1.851137      -0.147792      -0.326497       1.263025       0.145162       1.614084           0.000000
           83              H       6.277430      15.975794       2.940279       0.112883       1.144335 0.83554299E+01  0.82597512E+02                                 1.766792                            1.655033      -1.260228       2.270968                    0.996003       3.622152      10.045454       0.504002       1.229350      -0.718908       0.020531      -0.002952      -0.025830       0.033127      -0.003729      -0.000993       0.003057       0.010327       0.028683      -0.011476       0.001190       0.010286              1.835759       2.204615       0.018893      -0.431090       1.313798       0.093755       1.988863           0.000000
           84              H       6.348760      16.313099       7.857378       0.158771       1.091237 0.82400304E+01  0.80155148E+02                                 1.653094                            1.597795      -0.995111       2.408693                    0.999156       3.215697       8.489103       0.541949       1.161836      -0.738400       0.006085      -0.017345      -0.000656       0.018393      -0.003405       0.004118      -0.001190      -0.012805      -0.012116      -0.008502      -0.001132       0.009634              1.672541       1.710562      -0.282749       0.248281       1.636124      -0.299914       1.670937           0.000001
           85              H       6.584465      -3.831816       7.300797       0.163077       1.102940 0.82382190E+01  0.80024914E+02                                 1.661192                            1.595826      -0.980592       2.421724                    0.999165       3.157520       8.292978       0.543933       1.159229      -0.739814       0.012169       0.013684      -0.011664       0.021711       0.006941      -0.001736      -0.004861      -0.004106       0.001998      -0.007905      -0.001749       0.009654              1.687654       1.947640       0.420160      -0.033127       1.701842      -0.007498       1.413481          -0.000000
           86              H       5.172414      -4.229702       7.937986       0.150305       1.030349 0.72731796E+01  0.67840324E+02                                 1.522126                            1.447388      -0.903738       2.448141                    0.999495       3.025424       7.549890       0.607947       1.080131      -0.760145      -0.014629       0.004993       0.000815       0.015479      -0.001048       0.000989       0.001905       0.007600      -0.006679      -0.004594      -0.000538       0.005132              1.552721       1.840488      -0.166499      -0.329511       1.259749       0.147426       1.557926           0.000000
           87              H      11.160141       7.564070       0.832951       0.112932       1.040170 0.77292612E+01  0.74932425E+02                                 1.671672                            1.601507      -0.893913       2.445333                    0.997944       3.475366       9.544254       0.507719       1.244374      -0.716743       0.014102       0.030539       0.005098       0.034022       0.004198       0.006266      -0.003359      -0.005656      -0.015523      -0.011061       0.003412       0.007649              1.721364       1.416705       0.248221       0.103456       2.133162       0.327533       1.614224           0.000000
           88              H       9.804316       6.712084       0.890528       0.114581       1.070977 0.82038291E+01  0.80961797E+02                                 1.730910                            1.672950      -0.857656       2.468293                    0.997857       3.501950       9.795797       0.485134       1.279325      -0.709731      -0.033556       0.001609       0.006969       0.034310      -0.004859      -0.000216      -0.005746       0.008444      -0.013580      -0.009807       0.000691       0.009116              1.770149       2.171227      -0.010352      -0.360439       1.435791       0.023348       1.703429           0.000000
           89              H      13.370112       4.826470       1.216800       0.114762       1.163183 0.89829881E+01  0.89571952E+02                                 1.753960                            1.693479      -0.717422       2.533383                    0.999384       3.348251       9.042164       0.513080       1.197209      -0.730566       0.017576      -0.027914       0.015120       0.036287      -0.006973      -0.002671      -0.008608      -0.000536      -0.008446      -0.012592       0.002178       0.010414              1.792509       1.821730      -0.277888       0.335834       1.695452      -0.288315       1.860344           0.000000
           90              H      13.313891       6.402861       0.932752       0.114268       1.176301 0.93063214E+01  0.93263854E+02                                 1.746226                            1.709772      -0.693699       2.544125                    0.999634       3.294603       8.809329       0.518849       1.177958      -0.736334       0.017462       0.031380       0.004280       0.036165       0.006045      -0.005457       0.003700      -0.002981      -0.025751      -0.012635       0.002104       0.010530              1.758811       1.716214       0.301178       0.143775       1.925987       0.189465       1.634232           0.000000
           91              H       9.877836       4.294519       1.293569       0.116844       1.148023 0.89056682E+01  0.89370436E+02                                 1.789630                            1.725669      -0.886843       2.452655                    0.998080       3.496045       9.739878       0.486742       1.253948      -0.716008      -0.033262      -0.002894       0.011238       0.035229       0.007641      -0.002862       0.002720       0.006260      -0.021946      -0.010066      -0.001889       0.011955              1.835363       2.148215      -0.025531      -0.417058       1.503193      -0.006270       1.854681           0.000000
           92              H      11.292045       3.539841       1.335793       0.112476       1.146880 0.88203235E+01  0.87965719E+02                                 1.762325                            1.695772      -0.804013       2.486907                    0.998828       3.452523       9.470320       0.502337       1.222592      -0.723303       0.018038      -0.029401       0.011506       0.036362      -0.004215       0.004890      -0.000083      -0.008468      -0.032160      -0.012564       0.001046       0.011518              1.812570       1.537501      -0.229948       0.156697       2.019468      -0.416779       1.880740           0.000000
           93              H       7.315360       5.135661       6.613709       0.114449       1.105633 0.79895036E+01  0.78234244E+02                                 1.738820                            1.627316      -1.240093       2.283101                    0.995919       3.600466       9.993604       0.503238       1.242954      -0.715710       0.020969      -0.003963       0.025339       0.033128      -0.003997       0.001868      -0.004578       0.012709       0.028236      -0.012906       0.001730       0.011176              1.811358       2.139046       0.025408       0.458493       1.300848      -0.078843       1.994180           0.000000
           94              H       7.419184       5.401665       1.723479       0.157563       1.086174 0.82082788E+01  0.80094922E+02                                 1.674802                            1.615803      -0.959948       2.424856                    0.999411       3.259117       8.732562       0.526256       1.192768      -0.730583       0.005967      -0.017672       0.000864       0.018672      -0.002916      -0.004517       0.002028      -0.013577      -0.012736      -0.009008      -0.001132       0.010140              1.698878       1.732138      -0.313067      -0.261896       1.679613       0.295291       1.684881           0.000000
           95              H       7.624609       6.904530       2.233998       0.160524       1.112055 0.83475304E+01  0.81526862E+02                                 1.683511                            1.616194      -0.995154       2.413347                    0.998977       3.205651       8.500806       0.534445       1.173439      -0.736004       0.011440       0.014935       0.012219       0.022433       0.006884       0.002001       0.004635      -0.006176      -0.000384      -0.007601      -0.002452       0.010053              1.714632       1.954560       0.447040      -0.002115       1.745311      -0.007117       1.444025           0.000000
           96              H       6.229865       6.463404       1.581456       0.150595       1.049067 0.74683790E+01  0.70188998E+02                                 1.547512                            1.472528      -0.922916       2.438997                    0.999401       3.049198       7.661218       0.598593       1.088759      -0.757930      -0.014316       0.004199      -0.001011       0.014954      -0.000875      -0.000502      -0.001984       0.006620      -0.004648      -0.004207      -0.000003       0.004210              1.574976       1.849607      -0.147682       0.326201       1.262301      -0.145054       1.613020           0.000000
           97              H       4.534535       5.648171       2.940279       0.112631       1.140863 0.83208428E+01  0.82129665E+02                                 1.759489                            1.648717      -1.239056       2.279970                    0.996137       3.613774       9.998358       0.506544       1.225057      -0.719894      -0.020528       0.003090      -0.025713       0.033047      -0.003917       0.001189      -0.002882       0.010671       0.029217      -0.011753       0.001287       0.010466              1.827854       2.194069       0.018753       0.428205       1.309419      -0.093149       1.980074           0.000000
           98              H       4.463147       5.310808       7.857378       0.158737       1.090273 0.82294604E+01  0.80015329E+02                                 1.650977                            1.595817      -0.986734       2.412030                    0.999189       3.214830       8.480935       0.542848       1.160449      -0.738725      -0.006301       0.017488      -0.000902       0.018611      -0.003255      -0.004262       0.001229      -0.013088      -0.011934      -0.008686      -0.000985       0.009671              1.670351       1.708076      -0.282277      -0.247696       1.634453       0.299484       1.668523           0.000001
           99              H       4.227449       3.831729       7.300797       0.163152       1.108543 0.82931150E+01  0.80716679E+02                                 1.669208                            1.603068      -1.002568       2.412223                    0.999111       3.164371       8.327447       0.541555       1.162031      -0.739142      -0.012016      -0.013602      -0.011846       0.021673       0.006951       0.001644       0.004771      -0.004064       0.001291      -0.007814      -0.001772       0.009586              1.696015       1.958350       0.423545       0.033275       1.710014       0.007373       1.419681          -0.000000
          100              H       5.639492       4.229607       7.937986       0.150537       1.032096 0.72887859E+01  0.68027351E+02                                 1.524323                            1.449301      -0.903661       2.447671                    0.999495       3.027712       7.559725       0.607274       1.080670      -0.759994       0.014321      -0.005048       0.000682       0.015200      -0.001242      -0.000855      -0.002047       0.007671      -0.006153      -0.004747      -0.000352       0.005099              1.555052       1.843744      -0.166733       0.330506       1.261149      -0.147689       1.560265           0.000000
          101              H       2.158013      -5.754208      10.429162       0.112473       1.042034 0.77441166E+01  0.75091354E+02                                 1.671514                            1.601287      -0.885606       2.448162                    0.998078       3.476990       9.540887       0.508734       1.241645      -0.717338       0.030656      -0.013990       0.005236       0.034102      -0.004365      -0.003525      -0.006210       0.005552      -0.015146      -0.011089       0.003391       0.007699              1.721223       2.133143      -0.248469       0.327559       1.416605      -0.103454       1.613923           0.000000
          102              H       1.306027      -4.398384      10.486739       0.114156       1.073448 0.82274274E+01  0.81257092E+02                                 1.733927                            1.675600      -0.860520       2.466475                    0.997848       3.506469       9.813817       0.484620       1.279699      -0.709643       0.001439       0.033419       0.006839       0.034142       0.004903      -0.005792       0.000162      -0.008934      -0.013463      -0.009932       0.000644       0.009288              1.773390       1.437848       0.010448       0.023404       2.175930       0.361811       1.706392           0.000000
          103              H      -0.579587      13.659817      10.813011       0.114199       1.162566 0.89746205E+01  0.89444489E+02                                 1.751335                            1.691196      -0.708390       2.537018                    0.999459       3.345864       9.025852       0.514240       1.195096      -0.731079      -0.027808      -0.018017       0.015404       0.036540       0.006879      -0.008507       0.002370       0.000228      -0.008251      -0.012308       0.001984       0.010324              1.789658       1.692677       0.277017      -0.287443       1.818799      -0.334730       1.857496           0.000000
          104              H       0.996804      13.716041      10.528963       0.114216       1.172746 0.92665272E+01  0.92728800E+02                                 1.739150                            1.703173      -0.685482       2.546891                    0.999704       3.291342       8.782754       0.521407       1.173902      -0.737262       0.031344      -0.017656       0.004203       0.036220      -0.005942       0.003632       0.005323       0.003409      -0.025486      -0.012443       0.002008       0.010435              1.751559       1.917751      -0.299051       0.188224       1.709157      -0.142677       1.627769           0.000000
          105              H      -1.111538      -4.471908      10.889780       0.117049       1.150851 0.89347324E+01  0.89753569E+02                                 1.794142                            1.729701      -0.894038       2.449616                    0.997997       3.500980       9.765139       0.485561       1.255717      -0.715609      -0.002999       0.033286       0.011142       0.035229      -0.007662       0.002603       0.002709      -0.006139      -0.021854      -0.009877      -0.002053       0.011930              1.840197       1.506484       0.025493      -0.006321       2.154358       0.419119       1.859750           0.000000
          106              H      -1.866216      -5.886118      10.932004       0.113113       1.145856 0.88086808E+01  0.87804001E+02                                 1.759698                            1.693354      -0.799054       2.488944                    0.998913       3.449840       9.454664       0.503369       1.220720      -0.723717      -0.029329      -0.017952       0.011426       0.036236       0.004153      -0.000209      -0.004772       0.008280      -0.032037      -0.012426       0.001023       0.011403              1.809780       2.016180       0.229702      -0.415801       1.535556      -0.156383       1.877605           0.000000
          107              H      -0.270396      -1.909495      16.209920       0.113515       1.103453 0.79661095E+01  0.77897050E+02                                 1.731807                            1.621262      -1.209317       2.295612                    0.996219       3.592479       9.943262       0.506221       1.237347      -0.716989      -0.003904      -0.021405       0.025744       0.033707       0.004079      -0.004552      -0.001902      -0.012555       0.028208      -0.012863       0.001678       0.011185              1.803726       1.296600      -0.025195      -0.078341       2.129018      -0.455443       1.985559           0.000000
          108              H      -0.004392      -2.013262      11.319690       0.158125       1.087046 0.82188633E+01  0.80244927E+02                                 1.677609                            1.618422      -0.972216       2.420072                    0.999383       3.260585       8.746472       0.524925       1.195097      -0.730036      -0.017619      -0.005624       0.000937       0.018518       0.002682       0.001805       0.004716       0.013608      -0.012253      -0.009183      -0.000724       0.009907              1.701804       1.682164       0.313794       0.295952       1.735412       0.262797       1.687834           0.000000
          109              H       1.498473      -2.218693      11.830209       0.161312       1.111726 0.83456590E+01  0.81515600E+02                                 1.684178                            1.616817      -1.001665       2.410578                    0.998961       3.205112       8.503689       0.533868       1.174607      -0.735716       0.014586      -0.011049       0.012062       0.021916      -0.007129       0.004660      -0.002172       0.006391      -0.000111      -0.007876      -0.002462       0.010337              1.715356       1.746047      -0.447251      -0.007185       1.955468       0.002317       1.444553           0.000000
          110              H       1.057347      -0.823941      11.177667       0.150247       1.048618 0.74645246E+01  0.70140772E+02                                 1.546544                            1.471800      -0.926138       2.437266                    0.999366       3.050038       7.661621       0.598978       1.088246      -0.758051       0.004205       0.014558      -0.001013       0.015187       0.001234      -0.001867       0.000117      -0.006136      -0.004571      -0.003962      -0.000118       0.004080              1.573883       1.261707       0.147388      -0.144840       1.848323      -0.325249       1.611618           0.000000
          111              H       0.242114       0.871373      12.536490       0.124808       1.115040 0.81379580E+01  0.80468092E+02                                 1.792352                            1.677205      -1.592567       2.150864                    0.994732       3.602099      10.217067       0.477870       1.296248      -0.704607       0.002666       0.017586      -0.021639       0.028011       0.003894      -0.002452       0.000145      -0.009264       0.026537      -0.010757       0.001564       0.009193              1.863698       1.329330      -0.019450      -0.095876       2.242135      -0.441131       2.019629           0.000000
          112              H      -0.095249       0.942703      17.453589       0.157667       1.093758 0.82629757E+01  0.80424572E+02                                 1.654739                            1.599274      -0.991002       2.409620                    0.999144       3.220063       8.499733       0.542142       1.160755      -0.738661       0.017865       0.006334      -0.000850       0.018973       0.003222       0.001204       0.004222       0.012742      -0.012250      -0.008567      -0.000980       0.009547              1.674220       1.637894       0.283236       0.300536       1.712086       0.248670       1.672679           0.000001
          113              H      -1.574328       1.178408      16.897008       0.162929       1.105611 0.82636020E+01  0.80337587E+02                                 1.664224                            1.598555      -0.990504       2.417377                    0.999154       3.161342       8.307902       0.543300       1.159623      -0.739711      -0.013814       0.012119      -0.011865       0.021874      -0.007026       0.004769      -0.001764       0.004034       0.002202      -0.007976      -0.001667       0.009643              1.690782       1.705029      -0.421514       0.007538       1.951516      -0.033283       1.415802          -0.000000
          114              H      -1.176450      -0.233643      17.534197       0.150779       1.030949 0.72787845E+01  0.67913622E+02                                 1.523622                            1.448647      -0.907053       2.446630                    0.999492       3.025342       7.553739       0.607170       1.081179      -0.759872      -0.004714      -0.014379       0.000501       0.015140       0.001282      -0.002014       0.000896      -0.007452      -0.005984      -0.004667      -0.000318       0.004985              1.554335       1.260753       0.166836      -0.147685       1.842678      -0.330307       1.559573           0.000000
          115              H       8.653863       5.754084      10.429162       0.112931       1.039725 0.77253548E+01  0.74884778E+02                                 1.671138                            1.601066      -0.894685       2.444790                    0.997954       3.474962       9.542392       0.507808       1.244318      -0.716754      -0.030340       0.014124       0.005328       0.033888      -0.004270       0.003506       0.006129       0.005827      -0.016140      -0.011136       0.003270       0.007866              1.720806       2.132330      -0.247965      -0.327300       1.416293       0.103293       1.613795           0.000000
          116              H       9.505848       4.398259      10.486739       0.114972       1.070376 0.81981507E+01  0.80892022E+02                                 1.730240                            1.672327      -0.852513       2.470049                    0.997942       3.501035       9.792512       0.485242       1.279257      -0.709738      -0.001512      -0.033125       0.006962       0.033883       0.004984       0.005722      -0.000061      -0.008957      -0.013602      -0.009875       0.000475       0.009400              1.769498       1.435412       0.010363      -0.023318       2.170224      -0.360332       1.702857           0.000000
          117              H      11.391459       7.964055      10.813011       0.114759       1.162859 0.89785616E+01  0.89501976E+02                                 1.752367                            1.692179      -0.709796       2.536873                    0.999472       3.345730       9.029172       0.513763       1.195962      -0.730878       0.027497       0.017599       0.015046       0.035947       0.006935       0.008668      -0.002309       0.000438      -0.008695      -0.012436       0.001868       0.010568              1.790709       1.693781       0.277219       0.287740       1.819744       0.334892       1.858604           0.000000
          118              H       9.815071       7.907834      10.528963       0.115043       1.171834 0.92612422E+01  0.92697415E+02                                 1.741625                            1.705519      -0.698611       2.542784                    0.999633       3.288017       8.785643       0.519556       1.177809      -0.736374      -0.031226       0.017028       0.004115       0.035805      -0.006109      -0.003667      -0.005356       0.002966      -0.025521      -0.012516       0.001965       0.010551              1.754094       1.920661      -0.299723      -0.188693       1.711520       0.142960       1.630102           0.000000
          119              H      11.923409       4.471779      10.889780       0.116395       1.149991 0.89226957E+01  0.89568841E+02                                 1.790301                            1.726159      -0.881110       2.454640                    0.998106       3.498434       9.742616       0.487246       1.252266      -0.716370       0.002800      -0.033469       0.011533       0.035511      -0.007595      -0.002766      -0.002689      -0.006252      -0.021892      -0.009979      -0.001909       0.011888              1.836145       1.503534       0.025737       0.006271       2.149644      -0.417636       1.855257           0.000000
          120              H      12.678086       5.885988      10.932004       0.113099       1.149023 0.88425456E+01  0.88266963E+02                                 1.766715                            1.699628      -0.869915       2.457764                    0.998249       3.455493       9.491217       0.500868       1.225072      -0.722739       0.029020       0.018085       0.011640       0.036121       0.004120       0.000081       0.004664       0.008504      -0.032327      -0.012461       0.000992       0.011469              1.817328       2.025286       0.231011       0.418911       1.540810       0.157333       1.885889           0.000000
          121              H      11.082204       1.909303      16.209920       0.115378       1.109301 0.80245332E+01  0.78690151E+02                                 1.744936                            1.632531      -1.247129       2.279967                    0.995861       3.609173      10.036169       0.501500       1.245473      -0.715104       0.004018       0.020887       0.025416       0.033142       0.004177       0.004526       0.001670      -0.012060       0.027762      -0.012647       0.001703       0.010944              1.818090       1.304564      -0.025476       0.079262       2.147736       0.461330       2.001969           0.000000
          122              H      10.816258       2.013127      11.319690       0.157763       1.087507 0.82214037E+01  0.80260894E+02                                 1.676658                            1.617494      -0.961813       2.424084                    0.999406       3.261111       8.742050       0.525747       1.193358      -0.730439       0.017410       0.005993       0.000645       0.018424       0.002784      -0.001928      -0.004666       0.013603      -0.012808      -0.009166      -0.000909       0.010075              1.700814       1.681598       0.313718      -0.295881       1.734133      -0.262493       1.686711           0.000000
          123              H       9.313387       2.218552      11.830209       0.160943       1.114112 0.83692654E+01  0.81818910E+02                                 1.688312                            1.620524      -1.012271       2.406120                    0.998857       3.207126       8.517914       0.532457       1.176671      -0.735258      -0.014609       0.011171       0.012201       0.022070      -0.006931      -0.004626       0.002093       0.006169      -0.000681      -0.007576      -0.002563       0.010139              1.719678       1.750437      -0.449218       0.007257       1.960846      -0.002263       1.447751           0.000000
          124              H       9.754520       0.823808      11.177667       0.150333       1.050441 0.74806146E+01  0.70335574E+02                                 1.548997                            1.473886      -0.932460       2.434632                    0.999395       3.051960       7.670880       0.598200       1.088985      -0.757861      -0.004372      -0.014457      -0.001096       0.015144       0.001253       0.001703      -0.000088      -0.006071      -0.004563      -0.003786      -0.000271       0.004056              1.576491       1.263298       0.147790       0.145232       1.851737       0.326487       1.614439           0.000000
          125              H      10.569737      -0.871522      12.536490       0.122826       1.111918 0.81048290E+01  0.80000606E+02                                 1.783706                            1.669735      -1.559244       2.164426                    0.994429       3.593197      10.158748       0.481032       1.289978      -0.705975      -0.002522      -0.017896      -0.022505       0.028863       0.003621       0.002589       0.000047      -0.009475       0.026084      -0.010619       0.001516       0.009103              1.854305       1.324126      -0.019329       0.095127       2.229618       0.437655       2.009171           0.000000
          126              H      10.907042      -0.942910      17.453589       0.158832       1.092071 0.82494401E+01  0.80279043E+02                                 1.654791                            1.599418      -1.002494       2.405445                    0.999143       3.217149       8.497920       0.541250       1.162869      -0.738149      -0.017139      -0.005899      -0.000455       0.018131       0.003537      -0.001087      -0.004215       0.013104      -0.012582      -0.008738      -0.001137       0.009875              1.674260       1.637650       0.282908      -0.300424       1.712176      -0.248654       1.672953           0.000001
          127              H      -9.237873      -1.178608      16.897008       0.163435       1.103982 0.82495664E+01  0.80173711E+02                                 1.663158                            1.597681      -0.987780       2.418678                    0.999149       3.159194       8.303088       0.543157       1.160327      -0.739537       0.013725      -0.012108      -0.011916       0.021840      -0.006775      -0.004794       0.001654       0.003736       0.001674      -0.007687      -0.001727       0.009414              1.689643       1.703985      -0.420806      -0.007398       1.949861       0.032999       1.415083          -0.000000
          128              H      -9.635759       0.233435      17.534197       0.150391       1.027998 0.72511597E+01  0.67564093E+02                                 1.517453                            1.443256      -0.888238       2.454154                    0.999546       3.024114       7.535528       0.610221       1.077235      -0.760876       0.004904       0.014677       0.000778       0.015494       0.001244       0.002012      -0.000885      -0.007605      -0.006190      -0.004703      -0.000377       0.005080              1.547816       1.256334       0.165600       0.146584       1.834271       0.327720       1.552844           0.000000
          129              H       0.348141       3.247920       0.832951       0.112931       1.039725 0.77253548E+01  0.74884778E+02                                 1.671138                            1.601066      -0.894685       2.444790                    0.997954       3.474962       9.542392       0.507808       1.244318      -0.716754       0.014124      -0.030340       0.005328       0.033888      -0.004270       0.006129       0.003506      -0.005827      -0.016140      -0.011136       0.003270       0.007866              1.720806       1.416293      -0.247965       0.103293       2.132330      -0.327300       1.613795           0.000000
          130              H      20.616316       4.099905       0.890528       0.114972       1.070376 0.81981503E+01  0.80892019E+02                                 1.730240                            1.672327      -0.852513       2.470049                    0.997942       3.501035       9.792513       0.485242       1.279257      -0.709738      -0.033125      -0.001512       0.006962       0.033883       0.004984      -0.000061       0.005722       0.008957      -0.013602      -0.009875       0.000475       0.009400              1.769498       2.170224       0.010363      -0.360332       1.435412      -0.023318       1.702857           0.000000
          131              H       2.558112       5.985516       1.216800       0.114759       1.162859 0.89785593E+01  0.89501953E+02                                 1.752367                            1.692180      -0.709796       2.536873                    0.999472       3.345729       9.029171       0.513763       1.195963      -0.730878       0.017599       0.027497       0.015046       0.035947       0.006935      -0.002309       0.008668      -0.000438      -0.008695      -0.012436       0.001868       0.010568              1.790710       1.819744       0.277219       0.334892       1.693781       0.287740       1.858604           0.000000
          132              H       2.501891       4.409128       0.932752       0.115043       1.171834 0.92612401E+01  0.92697387E+02                                 1.741624                            1.705518      -0.698611       2.542784                    0.999633       3.288017       8.785642       0.519557       1.177809      -0.736374       0.017028      -0.031226       0.004115       0.035805      -0.006109      -0.005356      -0.003667      -0.002966      -0.025521      -0.012516       0.001965       0.010551              1.754094       1.711519      -0.299723       0.142960       1.920660      -0.188693       1.630102           0.000000
          133              H      20.689836       6.517466       1.293569       0.116395       1.149991 0.89226957E+01  0.89568841E+02                                 1.790301                            1.726159      -0.881110       2.454640                    0.998106       3.498434       9.742616       0.487246       1.252266      -0.716370      -0.033469       0.002800       0.011533       0.035511      -0.007595      -0.002689      -0.002766       0.006252      -0.021892      -0.009979      -0.001909       0.011888              1.836145       2.149645       0.025737      -0.417636       1.503534       0.006271       1.855257           0.000000
          134              H       0.480045       7.272143       1.335793       0.113099       1.149023 0.88425456E+01  0.88266963E+02                                 1.766715                            1.699628      -0.869915       2.457764                    0.998249       3.455493       9.491217       0.500868       1.225072      -0.722739       0.018085       0.029020       0.011640       0.036121       0.004120       0.004664       0.000081      -0.008504      -0.032327      -0.012461       0.000992       0.011469              1.817328       1.540810       0.231011       0.157333       2.025286       0.418911       1.885889           0.000000
          135              H      -3.496640       5.676261       6.613709       0.115378       1.109302 0.80245374E+01  0.78690197E+02                                 1.744936                            1.632531      -1.247129       2.279967                    0.995861       3.609174      10.036170       0.501500       1.245473      -0.715104       0.020887       0.004018       0.025416       0.033142       0.004177       0.001670       0.004526       0.012060       0.027762      -0.012647       0.001703       0.010944              1.818089       2.147736      -0.025476       0.461330       1.304564       0.079262       2.001968           0.000000
          136              H      18.231184       5.410315       1.723479       0.157762       1.087508 0.82214077E+01  0.80260940E+02                                 1.676658                            1.617495      -0.961813       2.424084                    0.999406       3.261112       8.742052       0.525747       1.193358      -0.730439       0.005993       0.017410       0.000645       0.018424       0.002784      -0.004666      -0.001928      -0.013603      -0.012808      -0.009166      -0.000909       0.010075              1.700815       1.734134       0.313718      -0.262493       1.681599      -0.295881       1.686711           0.000000
          137              H      18.436609       3.907444       2.233998       0.160942       1.114113 0.83692685E+01  0.81818939E+02                                 1.688312                            1.620524      -1.012271       2.406120                    0.998857       3.207127       8.517914       0.532458       1.176670      -0.735259       0.011171      -0.014609       0.012201       0.022070      -0.006931       0.002093      -0.004626      -0.006169      -0.000681      -0.007576      -0.002563       0.010139              1.719678       1.960846      -0.449218      -0.002263       1.750437       0.007257       1.447750           0.000000
          138              H      17.041865       4.348577       1.581456       0.150333       1.050442 0.74806184E+01  0.70335622E+02                                 1.548998                            1.473887      -0.932461       2.434632                    0.999395       3.051960       7.670882       0.598200       1.088985      -0.757861      -0.014457      -0.004372      -0.001096       0.015144       0.001253      -0.000088       0.001703       0.006071      -0.004563      -0.003786      -0.000271       0.004056              1.576492       1.851738       0.147791       0.326487       1.263299       0.145232       1.614440           0.000000
          139              H      15.346535       5.163794       2.940279       0.122826       1.111917 0.81048236E+01  0.80000546E+02                                 1.783706                            1.669735      -1.559244       2.164426                    0.994429       3.593196      10.158747       0.481032       1.289979      -0.705975      -0.017896      -0.002522      -0.022505       0.028863       0.003621       0.000047       0.002589       0.009475       0.026084      -0.010619       0.001516       0.009103              1.854305       2.229618      -0.019329       0.437655       1.324126       0.095127       2.009171           0.000000
          140              H      15.275147       5.501099       7.857378       0.158832       1.092071 0.82494352E+01  0.80278986E+02                                 1.654791                            1.599418      -1.002494       2.405445                    0.999143       3.217148       8.497918       0.541250       1.162869      -0.738149      -0.005899      -0.017139      -0.000455       0.018131       0.003537      -0.004215      -0.001087      -0.013104      -0.012582      -0.008738      -0.001137       0.009875              1.674259       1.712176       0.282908      -0.248654       1.637650      -0.300424       1.672953           0.000001
          141              H      15.039449       6.980184       7.300797       0.163435       1.103982 0.82495680E+01  0.80173726E+02                                 1.663158                            1.597681      -0.987780       2.418678                    0.999149       3.159195       8.303089       0.543157       1.160326      -0.739538      -0.012108       0.013725      -0.011916       0.021840      -0.006775       0.001654      -0.004794      -0.003736       0.001674      -0.007687      -0.001727       0.009414              1.689642       1.949860      -0.420806       0.032999       1.703984      -0.007398       1.415082          -0.000000
          142              H      16.451492       6.582298       7.937986       0.150391       1.027998 0.72511624E+01  0.67564128E+02                                 1.517454                            1.443257      -0.888239       2.454153                    0.999546       3.024114       7.535530       0.610220       1.077236      -0.760876       0.014677       0.004904       0.000778       0.015494       0.001244      -0.000885       0.002012       0.007605      -0.006190      -0.004703      -0.000377       0.005080              1.547817       1.834272       0.165600       0.327720       1.256335       0.146584       1.552845           0.000000
          143              H      10.463849      18.376070       0.832951       0.112473       1.042034 0.77441171E+01  0.75091357E+02                                 1.671514                            1.601287      -0.885606       2.448163                    0.998078       3.476990       9.540886       0.508734       1.241645      -0.717338      -0.013990       0.030656       0.005236       0.034102      -0.004365      -0.006210      -0.003525      -0.005552      -0.015146      -0.011089       0.003391       0.007699              1.721223       1.416604      -0.248469      -0.103454       2.133143       0.327559       1.613923           0.000000
          144              H      11.819673      17.524084       0.890528       0.114156       1.073448 0.82274274E+01  0.81257092E+02                                 1.733927                            1.675600      -0.860520       2.466475                    0.997848       3.506469       9.813817       0.484620       1.279699      -0.709643       0.033419       0.001439       0.006839       0.034142       0.004903       0.000162      -0.005792       0.008934      -0.013463      -0.009932       0.000644       0.009288              1.773390       2.175930       0.010448       0.361811       1.437848       0.023404       1.706392           0.000000
          145              H       8.253874      15.638470       1.216800       0.114199       1.162565 0.89746190E+01  0.89444472E+02                                 1.751335                            1.691196      -0.708390       2.537018                    0.999459       3.345864       9.025852       0.514240       1.195096      -0.731079      -0.018017      -0.027808       0.015404       0.036540       0.006879       0.002370      -0.008507      -0.000228      -0.008251      -0.012308       0.001984       0.010324              1.789657       1.818799       0.277017      -0.334730       1.692677      -0.287443       1.857496           0.000000
          146              H       8.310098      17.214861       0.932752       0.114216       1.172746 0.92665258E+01  0.92728783E+02                                 1.739149                            1.703173      -0.685481       2.546891                    0.999704       3.291342       8.782754       0.521407       1.173902      -0.737262      -0.017656       0.031344       0.004203       0.036220      -0.005942       0.005323       0.003632      -0.003409      -0.025486      -0.012443       0.002008       0.010435              1.751559       1.709157      -0.299051      -0.142677       1.917751       0.188224       1.627769           0.000000
          147              H      11.746149      15.106519       1.293569       0.117049       1.150851 0.89347322E+01  0.89753569E+02                                 1.794142                            1.729701      -0.894038       2.449616                    0.997997       3.500980       9.765140       0.485561       1.255717      -0.715609       0.033286      -0.002999       0.011142       0.035229      -0.007662       0.002709       0.002603       0.006139      -0.021854      -0.009877      -0.002053       0.011930              1.840198       2.154358       0.025493       0.419119       1.506484      -0.006321       1.859750           0.000000
          148              H      10.331939      14.351841       1.335793       0.113113       1.145856 0.88086807E+01  0.87804003E+02                                 1.759698                            1.693354      -0.799054       2.488944                    0.998913       3.449840       9.454665       0.503369       1.220720      -0.723717      -0.017952      -0.029329       0.011426       0.036236       0.004153      -0.004772      -0.000209      -0.008280      -0.032037      -0.012426       0.001023       0.011403              1.809780       1.535556       0.229702      -0.156383       2.016180      -0.415801       1.877605           0.000000
          149              H      14.308562      15.947661       6.613709       0.113515       1.103453 0.79661097E+01  0.77897057E+02                                 1.731807                            1.621262      -1.209317       2.295612                    0.996219       3.592479       9.943264       0.506221       1.237347      -0.716989      -0.021405      -0.003904       0.025744       0.033707       0.004079      -0.001902      -0.004552       0.012555       0.028208      -0.012863       0.001678       0.011185              1.803726       2.129018      -0.025195      -0.455444       1.296601      -0.078341       1.985560           0.000000
          150              H      14.204795      16.213665       1.723479       0.158125       1.087047 0.82188649E+01  0.80244947E+02                                 1.677609                            1.618423      -0.972216       2.420072                    0.999383       3.260585       8.746473       0.524925       1.195098      -0.730036      -0.005624      -0.017619       0.000937       0.018518       0.002682       0.004716       0.001805      -0.013608      -0.012253      -0.009183      -0.000724       0.009907              1.701804       1.735413       0.313794       0.262797       1.682164       0.295952       1.687835           0.000000
          151              H      13.999364      17.716530       2.233998       0.161312       1.111727 0.83456627E+01  0.81515642E+02                                 1.684178                            1.616817      -1.001665       2.410578                    0.998961       3.205113       8.503691       0.533868       1.174606      -0.735716      -0.011049       0.014586       0.012062       0.021916      -0.007129      -0.002172       0.004660      -0.006391      -0.000111      -0.007876      -0.002462       0.010337              1.715356       1.955468      -0.447251       0.002317       1.746047      -0.007185       1.444553           0.000000
          152              H      15.394116      17.275404       1.581456       0.150247       1.048619 0.74645270E+01  0.70140795E+02                                 1.546544                            1.471800      -0.926138       2.437266                    0.999366       3.050039       7.661622       0.598978       1.088245      -0.758052       0.014558       0.004205      -0.001013       0.015187       0.001234       0.000117      -0.001867       0.006136      -0.004571      -0.003962      -0.000118       0.004080              1.573883       1.848323       0.147388      -0.325249       1.261707      -0.144840       1.611618           0.000000
          153              H      17.089430      16.460171       2.940279       0.124809       1.115040 0.81379584E+01  0.80468093E+02                                 1.792351                            1.677204      -1.592567       2.150864                    0.994732       3.602099      10.217065       0.477870       1.296247      -0.704607       0.017586       0.002666      -0.021639       0.028011       0.003894       0.000145      -0.002452       0.009264       0.026537      -0.010757       0.001564       0.009193              1.863697       2.242134      -0.019450      -0.441131       1.329329      -0.095876       2.019628           0.000000
          154              H      -4.463240      16.122808       7.857378       0.157667       1.093758 0.82629756E+01  0.80424572E+02                                 1.654739                            1.599274      -0.991002       2.409620                    0.999144       3.220063       8.499733       0.542142       1.160755      -0.738661       0.006334       0.017865      -0.000850       0.018973       0.003222       0.004222       0.001204      -0.012742      -0.012250      -0.008567      -0.000980       0.009547              1.674220       1.712086       0.283236       0.248670       1.637894       0.300536       1.672679           0.000001
          155              H      17.396465      14.643729       7.300797       0.162929       1.105611 0.82636030E+01  0.80337591E+02                                 1.664224                            1.598554      -0.990504       2.417377                    0.999154       3.161343       8.307902       0.543301       1.159622      -0.739711       0.012119      -0.013814      -0.011865       0.021874      -0.007026      -0.001764       0.004769      -0.004034       0.002202      -0.007976      -0.001667       0.009643              1.690782       1.951515      -0.421513      -0.033283       1.705029       0.007538       1.415801          -0.000000
          156              H      15.984414      15.041607       7.937986       0.150779       1.030949 0.72787845E+01  0.67913622E+02                                 1.523622                            1.448647      -0.907053       2.446630                    0.999492       3.025342       7.553739       0.607170       1.081179      -0.759872      -0.014379      -0.004714       0.000501       0.015140       0.001282       0.000896      -0.002014       0.007452      -0.005984      -0.004667      -0.000318       0.004985              1.554335       1.842677       0.166836      -0.330307       1.260753      -0.147685       1.559573           0.000000
          157              H      -2.158137       5.057792      10.429162       0.112382       1.039863 0.77257831E+01  0.74886263E+02                                 1.671082                            1.600956      -0.886950       2.448199                    0.998084       3.474563       9.539585       0.507924       1.244077      -0.716824      -0.030784      -0.014249       0.005440       0.034355       0.004106       0.003555      -0.006192       0.005648      -0.015365      -0.011036       0.003482       0.007553              1.720736       2.132428       0.248201      -0.327378       1.416213      -0.103427       1.613566           0.000000
          158              H      -1.306152       6.413616      10.486739       0.114268       1.071669 0.82091124E+01  0.81018039E+02                                 1.730839                            1.672805      -0.855355       2.468914                    0.997956       3.502469       9.793967       0.485507       1.278279      -0.709954      -0.001710       0.033447       0.007106       0.034237      -0.004811       0.005775       0.000190      -0.008985      -0.013825      -0.009943       0.000672       0.009272              1.770096       1.435560      -0.010340      -0.023293       2.171547       0.360594       1.703180           0.000000
          159              H       0.579459       2.847817      10.813011       0.115241       1.162999 0.89838534E+01  0.89611141E+02                                 1.756424                            1.695718      -0.721393       2.532756                    0.999336       3.348011       9.052427       0.511600       1.200261      -0.729870       0.027510      -0.017530       0.014987       0.035898      -0.007095       0.008784       0.002704       0.000823      -0.008771      -0.012808       0.002121       0.010687              1.795128       1.697656      -0.278514       0.288932       1.824493      -0.336740       1.863236           0.000000
          160              H      -0.996929       2.904041      10.528963       0.114633       1.174633 0.92901844E+01  0.93067756E+02                                 1.745115                            1.708738      -0.691636       2.545059                    0.999631       3.292345       8.803521       0.518768       1.178577      -0.736190      -0.031463      -0.017485       0.004000       0.036217       0.006006      -0.003794       0.005290       0.002772      -0.025397      -0.012479       0.002075       0.010404              1.757675       1.924837       0.300826      -0.189238       1.715032      -0.143635       1.633156           0.000000
          161              H       1.111409       6.340092      10.889780       0.116539       1.149886 0.89231093E+01  0.89588279E+02                                 1.791512                            1.727280      -0.889599       2.451409                    0.998030       3.498687       9.749216       0.486554       1.253835      -0.716032       0.002795       0.033306       0.011564       0.035367       0.007646      -0.002727       0.002805      -0.006286      -0.021669      -0.009996      -0.001919       0.011914              1.837392       1.504480      -0.025523       0.006308       2.151013       0.418014       1.856682           0.000000
          162              H       1.866086       4.925882      10.932004       0.113866       1.144291 0.87963763E+01  0.87685155E+02                                 1.761419                            1.694873      -0.813358       2.483938                    0.998720       3.447445       9.460437       0.501744       1.224622      -0.722855       0.028687      -0.017814       0.011434       0.035651      -0.004204       0.000045      -0.004632       0.008362      -0.032304      -0.012434       0.000961       0.011473              1.811660       2.018537      -0.229977       0.416633       1.536818      -0.156681       1.879625           0.000000
          163              H       0.270204       8.902505      16.209920       0.113433       1.104295 0.79755211E+01  0.78034835E+02                                 1.734838                            1.623931      -1.219295       2.291725                    0.996122       3.596320       9.966291       0.504858       1.239959      -0.716402       0.003848      -0.021150       0.026097       0.033812      -0.004058       0.004588      -0.001766      -0.012690       0.027728      -0.012862       0.001860       0.011002              1.806998       1.298501       0.025326       0.078538       2.133365      -0.456529       1.989129           0.000000
          164              H       0.004258       8.798738      11.319690       0.158107       1.086589 0.82131552E+01  0.80163527E+02                                 1.676060                            1.616946      -0.965703       2.422695                    0.999394       3.259499       8.737978       0.525687       1.193747      -0.730350       0.017550      -0.005701       0.000933       0.018476      -0.002887      -0.001925       0.004619       0.013485      -0.012443      -0.009070      -0.000945       0.010015              1.700189       1.680960      -0.313466      -0.295673       1.733480       0.262229       1.686128           0.000000
          165              H      -1.498613       8.593307      11.830209       0.160459       1.113901 0.83660635E+01  0.81765171E+02                                 1.686565                            1.618953      -1.004358       2.409234                    0.998936       3.208074       8.514292       0.533433       1.174840      -0.735676      -0.014911      -0.011517       0.012206       0.022449       0.006953      -0.004619      -0.002100       0.006353       0.000034      -0.007737      -0.002399       0.010136              1.717833       1.748537       0.448371       0.007170       1.958544       0.002147       1.446418           0.000000
          166              H      -1.057480       9.988059      11.177667       0.150779       1.049024 0.74689464E+01  0.70205375E+02                                 1.548577                            1.473489      -0.930456       2.435971                    0.999392       3.048544       7.663640       0.597763       1.090099      -0.757592      -0.004073       0.014256      -0.000948       0.014856      -0.000848       0.001978       0.000563      -0.006750      -0.005183      -0.004256      -0.000105       0.004362              1.576082       1.263025      -0.147792       0.145162       1.851138      -0.326497       1.614084           0.000000
          167              H      -0.242263      11.683373      12.536490       0.112884       1.144334 0.83554270E+01  0.82597479E+02                                 1.766791                            1.655032      -1.260228       2.270968                    0.996003       3.622151      10.045452       0.504002       1.229350      -0.718908      -0.002952       0.020531      -0.025830       0.033127      -0.003729       0.003057      -0.000993      -0.010327       0.028683      -0.011476       0.001190       0.010286              1.835758       1.313798       0.018893       0.093755       2.204615      -0.431089       1.988863           0.000000
          168              H       0.095042      -9.869297      17.453589       0.158771       1.091236 0.82400267E+01  0.80155105E+02                                 1.653094                            1.597795      -0.995111       2.408693                    0.999156       3.215696       8.489101       0.541949       1.161836      -0.738400      -0.017345       0.006085      -0.000656       0.018393      -0.003405      -0.001190       0.004118       0.012805      -0.012116      -0.008502      -0.001132       0.009634              1.672541       1.636124      -0.282749      -0.299914       1.710562       0.248281       1.670937           0.000000
          169              H       1.574127      11.990408      16.897008       0.163077       1.102940 0.82382189E+01  0.80024914E+02                                 1.661192                            1.595826      -0.980592       2.421724                    0.999165       3.157520       8.292978       0.543933       1.159229      -0.739814       0.013684       0.012169      -0.011664       0.021711       0.006941      -0.004861      -0.001736       0.004106       0.001998      -0.007905      -0.001749       0.009654              1.687654       1.701842       0.420160      -0.007498       1.947640      -0.033127       1.413481          -0.000000
          170              H       1.176241      10.578357      17.534197       0.150305       1.030349 0.72731769E+01  0.67840289E+02                                 1.522125                            1.447387      -0.903738       2.448142                    0.999495       3.025424       7.549888       0.607948       1.080131      -0.760145       0.004993      -0.014629       0.000815       0.015479      -0.001048       0.001905       0.000989      -0.007600      -0.006679      -0.004594      -0.000538       0.005132              1.552720       1.259748      -0.166499       0.147426       1.840487      -0.329511       1.557925           0.000000
          171              H      12.970013      -5.057916      10.429162       0.112932       1.040170 0.77292612E+01  0.74932425E+02                                 1.671672                            1.601507      -0.893913       2.445333                    0.997944       3.475366       9.544254       0.507719       1.244374      -0.716743       0.030539       0.014102       0.005098       0.034022       0.004198      -0.003359       0.006266       0.005656      -0.015523      -0.011061       0.003412       0.007649              1.721364       2.133162       0.248221       0.327533       1.416705       0.103456       1.614224           0.000000
          172              H      12.118027      15.210259      10.486739       0.114581       1.070977 0.82038291E+01  0.80961796E+02                                 1.730910                            1.672950      -0.857656       2.468293                    0.997857       3.501950       9.795797       0.485134       1.279325      -0.709731       0.001609      -0.033556       0.006969       0.034310      -0.004859      -0.005746      -0.000216      -0.008444      -0.013580      -0.009807       0.000691       0.009116              1.770149       1.435791      -0.010352       0.023348       2.171227      -0.360439       1.703429           0.000000
          173              H      10.232413      -2.847945      10.813011       0.114763       1.163183 0.89829866E+01  0.89571933E+02                                 1.753960                            1.693479      -0.717422       2.533383                    0.999384       3.348251       9.042164       0.513080       1.197209      -0.730567      -0.027914       0.017576       0.015120       0.036287      -0.006973      -0.008608      -0.002671       0.000536      -0.008446      -0.012592       0.002178       0.010414              1.792508       1.695451      -0.277887      -0.288315       1.821729       0.335834       1.860344           0.000000
          174              H      11.808804      -2.904166      10.528963       0.114268       1.176301 0.93063213E+01  0.93263853E+02                                 1.746226                            1.709772      -0.693698       2.544125                    0.999634       3.294603       8.809329       0.518849       1.177958      -0.736334       0.031380       0.017462       0.004280       0.036165       0.006045       0.003700      -0.005457       0.002981      -0.025751      -0.012635       0.002104       0.010530              1.758811       1.925987       0.301178       0.189465       1.716214       0.143775       1.634232           0.000000
          175              H       9.700462      15.283779      10.889780       0.116844       1.148024 0.89056716E+01  0.89370473E+02                                 1.789630                            1.725668      -0.886843       2.452655                    0.998080       3.496046       9.739879       0.486743       1.253947      -0.716008      -0.002894      -0.033262       0.011238       0.035229       0.007641       0.002720      -0.002862      -0.006260      -0.021946      -0.010066      -0.001889       0.011955              1.835363       1.503193      -0.025531      -0.006270       2.148215      -0.417058       1.854681           0.000000
          176              H       8.945784      -4.926012      10.932004       0.112476       1.146880 0.88203234E+01  0.87965721E+02                                 1.762325                            1.695772      -0.804013       2.486907                    0.998828       3.452523       9.470321       0.502337       1.222593      -0.723303      -0.029401       0.018038       0.011506       0.036362      -0.004215      -0.000083       0.004890       0.008468      -0.032160      -0.012564       0.001046       0.011518              1.812570       2.019468      -0.229948      -0.416779       1.537501       0.156697       1.880741           0.000000
          177              H      10.541604      -8.902697      16.209920       0.114449       1.105634 0.79895085E+01  0.78234301E+02                                 1.738820                            1.627316      -1.240093       2.283101                    0.995919       3.600467       9.993606       0.503239       1.242954      -0.715711      -0.003963       0.020969       0.025339       0.033128      -0.003997      -0.004578       0.001868      -0.012709       0.028236      -0.012906       0.001730       0.011176              1.811358       1.300848       0.025408      -0.078843       2.139046       0.458493       1.994180           0.000000
          178              H      10.807608      12.825127      11.319690       0.157563       1.086174 0.82082789E+01  0.80094927E+02                                 1.674802                            1.615803      -0.959948       2.424856                    0.999411       3.259117       8.732563       0.526256       1.192768      -0.730583      -0.017672       0.005967       0.000864       0.018672      -0.002916       0.002028      -0.004517       0.013577      -0.012736      -0.009008      -0.001132       0.010140              1.698878       1.679613      -0.313067       0.295291       1.732139      -0.261896       1.684881           0.000000
          179              H      12.310473      13.030552      11.830209       0.160524       1.112055 0.83475294E+01  0.81526845E+02                                 1.683510                            1.616194      -0.995154       2.413347                    0.998977       3.205651       8.500804       0.534445       1.173438      -0.736004       0.014935       0.011440       0.012219       0.022433       0.006884       0.004635       0.002001       0.006176      -0.000384      -0.007601      -0.002452       0.010053              1.714631       1.745310       0.447040      -0.007117       1.954559      -0.002115       1.444025           0.000000
          180              H      11.869347      11.635808      11.177667       0.150595       1.049067 0.74683772E+01  0.70188974E+02                                 1.547512                            1.472527      -0.922916       2.438997                    0.999401       3.049198       7.661217       0.598593       1.088759      -0.757930       0.004199      -0.014316      -0.001011       0.014954      -0.000875      -0.001984      -0.000502      -0.006620      -0.004648      -0.004207      -0.000003       0.004210              1.574975       1.262301      -0.147682      -0.145054       1.849606       0.326201       1.613019           0.000000
          181              H      11.054114       9.940478      12.536490       0.112631       1.140863 0.83208420E+01  0.82129653E+02                                 1.759489                            1.648717      -1.239056       2.279970                    0.996137       3.613774       9.998357       0.506544       1.225057      -0.719894       0.003090      -0.020528      -0.025713       0.033047      -0.003917      -0.002882       0.001189      -0.010671       0.029217      -0.011753       0.001287       0.010466              1.827853       1.309419       0.018753      -0.093149       2.194069       0.428205       1.980073           0.000000
          182              H      10.716751       9.869090      17.453589       0.158738       1.090273 0.82294597E+01  0.80015319E+02                                 1.650976                            1.595817      -0.986734       2.412030                    0.999189       3.214830       8.480934       0.542848       1.160448      -0.738725       0.017488      -0.006301      -0.000902       0.018611      -0.003255       0.001229      -0.004262       0.013088      -0.011934      -0.008686      -0.000985       0.009671              1.670350       1.634453      -0.282277       0.299483       1.708075      -0.247695       1.668523           0.000000
          183              H       9.237672       9.633392      16.897008       0.163152       1.108543 0.82931115E+01  0.80716639E+02                                 1.669208                            1.603068      -1.002567       2.412223                    0.999111       3.164370       8.327445       0.541555       1.162031      -0.739142      -0.013602      -0.012016      -0.011846       0.021673       0.006951       0.004771       0.001644       0.004064       0.001291      -0.007814      -0.001772       0.009586              1.696015       1.710014       0.423545       0.007373       1.958350       0.033275       1.419681          -0.000000
          184              H       9.635550      11.045435      17.534197       0.150537       1.032096 0.72887849E+01  0.68027340E+02                                 1.524323                            1.449301      -0.903661       2.447671                    0.999495       3.027712       7.559725       0.607274       1.080670      -0.759994      -0.005048       0.014321       0.000682       0.015200      -0.001242      -0.002047      -0.000855      -0.007671      -0.006153      -0.004747      -0.000352       0.005099              1.555052       1.261149      -0.166733      -0.147689       1.843744       0.330506       1.560264           0.000000
          185              H      11.160037      -3.248034      18.359471       0.112382       1.039863 0.77257831E+01  0.74886263E+02                                 1.671082                            1.600956      -0.886950       2.448198                    0.998084       3.474563       9.539585       0.507924       1.244077      -0.716824       0.014249       0.030784      -0.005440       0.034355       0.004106      -0.006192       0.003555      -0.005648      -0.015365      -0.011036       0.003482       0.007553              1.720736       1.416213       0.248201      -0.103427       2.132428      -0.327378       1.613566           0.000000
          186              H       9.804213      -4.100019      18.301894       0.114268       1.071669 0.82091128E+01  0.81018041E+02                                 1.730839                            1.672804      -0.855355       2.468914                    0.997956       3.502469       9.793966       0.485507       1.278278      -0.709954      -0.033447       0.001710      -0.007106       0.034237      -0.004811       0.000190       0.005775       0.008985      -0.013825      -0.009943       0.000672       0.009272              1.770095       2.171547      -0.010340       0.360594       1.435560      -0.023293       1.703180           0.000000
          187              H      -8.253988      -5.985630      17.975622       0.115241       1.162999 0.89838534E+01  0.89611141E+02                                 1.756424                            1.695718      -0.721393       2.532756                    0.999336       3.348011       9.052427       0.511600       1.200261      -0.729870       0.017530      -0.027510      -0.014987       0.035898      -0.007095       0.002704       0.008784      -0.000823      -0.008771      -0.012808       0.002121       0.010687              1.795128       1.824493      -0.278514      -0.336740       1.697656       0.288932       1.863236           0.000000
          188              H      -8.310212      -4.409242      18.259670       0.114633       1.174633 0.92901815E+01  0.93067725E+02                                 1.745116                            1.708739      -0.691636       2.545059                    0.999631       3.292344       8.803520       0.518768       1.178578      -0.736190       0.017485       0.031463      -0.004000       0.036217       0.006006       0.005290      -0.003794      -0.002772      -0.025397      -0.012479       0.002075       0.010404              1.757675       1.715032       0.300826      -0.143636       1.924838      -0.189238       1.633156           0.000000
          189              H       9.877737      -6.517580      17.898853       0.116539       1.149886 0.89231057E+01  0.89588242E+02                                 1.791513                            1.727280      -0.889599       2.451409                    0.998030       3.498686       9.749216       0.486553       1.253836      -0.716032      -0.033306      -0.002795      -0.011564       0.035367       0.007646       0.002805      -0.002727       0.006286      -0.021669      -0.009996      -0.001919       0.011914              1.837392       2.151014      -0.025523       0.418014       1.504480       0.006308       1.856683           0.000000
          190              H      11.291947      -7.272257      17.856629       0.113866       1.144290 0.87963717E+01  0.87685104E+02                                 1.761419                            1.694873      -0.813357       2.483938                    0.998720       3.447444       9.460436       0.501743       1.224622      -0.722855       0.017814      -0.028687      -0.011434       0.035651      -0.004204      -0.004632       0.000045      -0.008362      -0.032304      -0.012434       0.000961       0.011473              1.811660       1.536819      -0.229977      -0.156681       2.018537       0.416633       1.879625           0.000000
          191              H       7.315324      -5.676375      12.578713       0.113433       1.104295 0.79755209E+01  0.78034829E+02                                 1.734838                            1.623931      -1.219294       2.291726                    0.996122       3.596320       9.966289       0.504858       1.239959      -0.716402       0.021150      -0.003848      -0.026097       0.033811      -0.004058      -0.001766       0.004588       0.012690       0.027728      -0.012862       0.001860       0.011002              1.806998       2.133364       0.025326      -0.456529       1.298501       0.078538       1.989129           0.000000
          192              H       7.419091      -5.410429      17.468943       0.158107       1.086589 0.82131550E+01  0.80163522E+02                                 1.676060                            1.616946      -0.965703       2.422695                    0.999394       3.259499       8.737977       0.525687       1.193747      -0.730350       0.005701      -0.017550      -0.000933       0.018476      -0.002887       0.004619      -0.001925      -0.013485      -0.012443      -0.009070      -0.000945       0.010015              1.700189       1.733480      -0.313466       0.262229       1.680960      -0.295673       1.686128           0.000000
          193              H       7.624522      -3.907558      16.958424       0.160459       1.113901 0.83660630E+01  0.81765163E+02                                 1.686565                            1.618953      -1.004358       2.409234                    0.998936       3.208074       8.514291       0.533434       1.174840      -0.735676       0.011517       0.014911      -0.012206       0.022449       0.006953      -0.002100      -0.004619      -0.006353       0.000034      -0.007737      -0.002399       0.010136              1.717833       1.958543       0.448371       0.002147       1.748537       0.007170       1.446418           0.000000
          194              H       6.229770      -4.348691      17.610966       0.150779       1.049024 0.74689464E+01  0.70205375E+02                                 1.548577                            1.473489      -0.930456       2.435971                    0.999392       3.048544       7.663640       0.597763       1.090099      -0.757592      -0.014256       0.004073       0.000948       0.014856      -0.000848       0.000563       0.001978       0.006750      -0.005183      -0.004256      -0.000105       0.004362              1.576082       1.851138      -0.147792      -0.326497       1.263025       0.145162       1.614084           0.000000
          195              H       4.534456      -5.163908      16.252143       0.112883       1.144334 0.83554259E+01  0.82597468E+02                                 1.766792                            1.655033      -1.260228       2.270968                    0.996003       3.622151      10.045453       0.504002       1.229351      -0.718908      -0.020531       0.002952       0.025830       0.033127      -0.003729      -0.000993       0.003057       0.010327       0.028683      -0.011476       0.001190       0.010286              1.835759       2.204615       0.018893      -0.431090       1.313798       0.093755       1.988863           0.000000
          196              H       4.463126      -5.501213      11.335044       0.158771       1.091236 0.82400267E+01  0.80155105E+02                                 1.653094                            1.597795      -0.995111       2.408693                    0.999156       3.215696       8.489101       0.541949       1.161836      -0.738400      -0.006085       0.017345       0.000656       0.018394      -0.003405       0.004118      -0.001190      -0.012805      -0.012116      -0.008502      -0.001132       0.009634              1.672541       1.710562      -0.282749       0.248281       1.636124      -0.299914       1.670937           0.000001
          197              H       4.227421      14.643702      11.891625       0.163077       1.102940 0.82382184E+01  0.80024904E+02                                 1.661191                            1.595826      -0.980592       2.421724                    0.999165       3.157520       8.292977       0.543933       1.159228      -0.739814      -0.012169      -0.013684       0.011664       0.021711       0.006941      -0.001736      -0.004861      -0.004106       0.001998      -0.007905      -0.001749       0.009654              1.687654       1.947639       0.420160      -0.033127       1.701841      -0.007498       1.413481          -0.000000
          198              H       5.639472      15.041588      11.254436       0.150305       1.030349 0.72731796E+01  0.67840324E+02                                 1.522126                            1.447388      -0.903738       2.448141                    0.999495       3.025424       7.549890       0.607947       1.080131      -0.760145       0.014629      -0.004993      -0.000815       0.015479      -0.001048       0.000989       0.001905       0.007600      -0.006679      -0.004594      -0.000538       0.005132              1.552721       1.840488      -0.166499      -0.329511       1.259749       0.147426       1.557926           0.000000
          199              H      -0.348255       3.247816      18.359471       0.112932       1.040170 0.77292612E+01  0.74932425E+02                                 1.671672                            1.601507      -0.893913       2.445333                    0.997944       3.475366       9.544254       0.507719       1.244374      -0.716743      -0.014102      -0.030539      -0.005098       0.034022       0.004198       0.006266      -0.003359      -0.005656      -0.015523      -0.011061       0.003412       0.007649              1.721364       1.416705       0.248221       0.103456       2.133162       0.327533       1.614224           0.000000
          200              H       1.007570       4.099802      18.301894       0.114581       1.070977 0.82038291E+01  0.80961797E+02                                 1.730910                            1.672950      -0.857656       2.468293                    0.997857       3.501950       9.795797       0.485134       1.279325      -0.709731       0.033556      -0.001609      -0.006969       0.034310      -0.004859      -0.000216      -0.005746       0.008444      -0.013580      -0.009807       0.000691       0.009116              1.770149       2.171227      -0.010352      -0.360439       1.435791       0.023348       1.703429           0.000000
          201              H      -2.558226       5.985416      17.975622       0.114763       1.163183 0.89829880E+01  0.89571951E+02                                 1.753960                            1.693479      -0.717422       2.533383                    0.999384       3.348251       9.042164       0.513080       1.197209      -0.730567      -0.017576       0.027914      -0.015120       0.036287      -0.006973      -0.002671      -0.008608      -0.000536      -0.008446      -0.012592       0.002178       0.010414              1.792508       1.821730      -0.277887       0.335834       1.695451      -0.288315       1.860344           0.000000
          202              H      -2.502005       4.409025      18.259670       0.114268       1.176300 0.93063178E+01  0.93263812E+02                                 1.746226                            1.709772      -0.693698       2.544125                    0.999634       3.294602       8.809327       0.518849       1.177958      -0.736334      -0.017462      -0.031380      -0.004280       0.036165       0.006045      -0.005457       0.003700      -0.002981      -0.025751      -0.012635       0.002104       0.010530              1.758811       1.716214       0.301178       0.143775       1.925987       0.189465       1.634232           0.000000
          203              H       0.934050       6.517367      17.898853       0.116844       1.148023 0.89056682E+01  0.89370436E+02                                 1.789630                            1.725669      -0.886843       2.452655                    0.998080       3.496045       9.739878       0.486742       1.253948      -0.716008       0.033262       0.002894      -0.011238       0.035229       0.007641      -0.002862       0.002720       0.006260      -0.021946      -0.010066      -0.001889       0.011955              1.835363       2.148215      -0.025531      -0.417058       1.503193      -0.006270       1.854681           0.000000
          204              H      -0.480159       7.272045      17.856629       0.112476       1.146880 0.88203235E+01  0.87965719E+02                                 1.762325                            1.695772      -0.804013       2.486907                    0.998828       3.452523       9.470320       0.502337       1.222592      -0.723303      -0.018038       0.029401      -0.011506       0.036362      -0.004215       0.004890      -0.000083      -0.008468      -0.032160      -0.012564       0.001046       0.011518              1.812570       1.537501      -0.229948       0.156697       2.019468      -0.416779       1.880740           0.000000
          205              H       3.496526       5.676225      12.578713       0.114449       1.105634 0.79895078E+01  0.78234291E+02                                 1.738820                            1.627316      -1.240093       2.283101                    0.995919       3.600467       9.993605       0.503239       1.242954      -0.715711      -0.020969       0.003963      -0.025339       0.033128      -0.003997       0.001868      -0.004578       0.012709       0.028236      -0.012906       0.001730       0.011176              1.811358       2.139046       0.025408       0.458493       1.300848      -0.078843       1.994180           0.000000
          206              H       3.392702       5.410221      17.468943       0.157563       1.086174 0.82082790E+01  0.80094927E+02                                 1.674802                            1.615803      -0.959948       2.424856                    0.999411       3.259117       8.732563       0.526256       1.192768      -0.730583      -0.005967       0.017672      -0.000864       0.018672      -0.002916      -0.004517       0.002028      -0.013577      -0.012736      -0.009008      -0.001132       0.010140              1.698878       1.732139      -0.313067      -0.261896       1.679613       0.295292       1.684881           0.000000
          207              H       3.187277       3.907356      16.958424       0.160524       1.112055 0.83475299E+01  0.81526853E+02                                 1.683510                            1.616194      -0.995154       2.413347                    0.998977       3.205651       8.500805       0.534445       1.173438      -0.736004      -0.011440      -0.014935      -0.012219       0.022433       0.006884       0.002001       0.004635      -0.006176      -0.000384      -0.007601      -0.002452       0.010053              1.714632       1.954559       0.447040      -0.002115       1.745310      -0.007117       1.444025           0.000000
          208              H       4.582021       4.348482      17.610966       0.150595       1.049067 0.74683799E+01  0.70189010E+02                                 1.547512                            1.472528      -0.922916       2.438997                    0.999401       3.049198       7.661219       0.598593       1.088760      -0.757930       0.014316      -0.004199       0.001011       0.014954      -0.000875      -0.000502      -0.001984       0.006620      -0.004648      -0.004207      -0.000003       0.004210              1.574976       1.849607      -0.147682       0.326202       1.262302      -0.145054       1.613020           0.000000
          209              H       6.277351       5.163715      16.252143       0.112631       1.140863 0.83208416E+01  0.82129650E+02                                 1.759489                            1.648717      -1.239056       2.279970                    0.996137       3.613774       9.998358       0.506544       1.225057      -0.719894       0.020528      -0.003090       0.025713       0.033047      -0.003917       0.001189      -0.002882       0.010671       0.029217      -0.011753       0.001287       0.010466              1.827854       2.194069       0.018753       0.428205       1.309419      -0.093149       1.980073           0.000000
          210              H       6.348739       5.501078      11.335044       0.158738       1.090273 0.82294602E+01  0.80015327E+02                                 1.650977                            1.595817      -0.986734       2.412030                    0.999189       3.214830       8.480935       0.542848       1.160449      -0.738725       0.006301      -0.017488       0.000902       0.018611      -0.003255      -0.004262       0.001229      -0.013088      -0.011934      -0.008686      -0.000985       0.009671              1.670351       1.708076      -0.282277      -0.247695       1.634453       0.299483       1.668523           0.000001
          211              H       6.584437       6.980157      11.891625       0.163152       1.108543 0.82931121E+01  0.80716650E+02                                 1.669208                            1.603069      -1.002568       2.412223                    0.999111       3.164370       8.327446       0.541555       1.162032      -0.739142       0.012016       0.013602       0.011846       0.021673       0.006951       0.001644       0.004771      -0.004064       0.001291      -0.007814      -0.001772       0.009586              1.696015       1.958351       0.423546       0.033275       1.710014       0.007373       1.419681          -0.000000
          212              H       5.172394       6.582279      11.254436       0.150537       1.032096 0.72887867E+01  0.68027363E+02                                 1.524323                            1.449301      -0.903661       2.447670                    0.999495       3.027712       7.559726       0.607274       1.080670      -0.759994      -0.014321       0.005048      -0.000682       0.015200      -0.001242      -0.000855      -0.002047       0.007671      -0.006153      -0.004747      -0.000352       0.005099              1.555053       1.843744      -0.166733       0.330507       1.261149      -0.147689       1.560265           0.000000
          213              H       8.653873      16.566094       8.763260       0.112473       1.042034 0.77441171E+01  0.75091358E+02                                 1.671514                            1.601287      -0.885606       2.448163                    0.998078       3.476990       9.540886       0.508734       1.241645      -0.717338      -0.030656       0.013990      -0.005236       0.034102      -0.004365      -0.003525      -0.006210       0.005552      -0.015146      -0.011089       0.003391       0.007699              1.721223       2.133143      -0.248469       0.327559       1.416604      -0.103454       1.613923           0.000000
          214              H       9.505859      15.210270       8.705683       0.114156       1.073448 0.82274274E+01  0.81257092E+02                                 1.733927                            1.675600      -0.860520       2.466475                    0.997848       3.506469       9.813817       0.484620       1.279699      -0.709643      -0.001439      -0.033419      -0.006839       0.034142       0.004903      -0.005792       0.000162      -0.008934      -0.013463      -0.009932       0.000644       0.009288              1.773390       1.437848       0.010448       0.023404       2.175930       0.361811       1.706392           0.000000
          215              H      11.391473      -2.847931       8.379411       0.114199       1.162566 0.89746211E+01  0.89444502E+02                                 1.751336                            1.691196      -0.708391       2.537018                    0.999459       3.345864       9.025854       0.514239       1.195097      -0.731078       0.027808       0.018017      -0.015404       0.036540       0.006879      -0.008507       0.002370       0.000228      -0.008251      -0.012308       0.001984       0.010324              1.789658       1.692678       0.277017      -0.287444       1.818800      -0.334731       1.857496           0.000000
          216              H       9.815082      -2.904155       8.663459       0.114216       1.172746 0.92665258E+01  0.92728784E+02                                 1.739149                            1.703173      -0.685482       2.546891                    0.999704       3.291342       8.782754       0.521407       1.173902      -0.737262      -0.031344       0.017656      -0.004203       0.036220      -0.005942       0.003632       0.005323       0.003409      -0.025486      -0.012443       0.002008       0.010435              1.751559       1.917751      -0.299051       0.188224       1.709157      -0.142677       1.627769           0.000000
          217              H      11.923424      15.283794       8.302642       0.117049       1.150851 0.89347322E+01  0.89753570E+02                                 1.794142                            1.729701      -0.894038       2.449616                    0.997997       3.500980       9.765140       0.485561       1.255717      -0.715609       0.002999      -0.033286      -0.011142       0.035229      -0.007662       0.002603       0.002709      -0.006139      -0.021854      -0.009877      -0.002053       0.011930              1.840198       1.506484       0.025493      -0.006321       2.154358       0.419119       1.859750           0.000000
          218              H      12.678102      16.698004       8.260418       0.113113       1.145856 0.88086807E+01  0.87804003E+02                                 1.759698                            1.693354      -0.799054       2.488944                    0.998913       3.449840       9.454665       0.503369       1.220720      -0.723717       0.029329       0.017952      -0.011426       0.036236       0.004153      -0.000209      -0.004772       0.008280      -0.032037      -0.012426       0.001023       0.011403              1.809780       2.016180       0.229702      -0.415801       1.535556      -0.156383       1.877605           0.000000
          219              H      11.082282      12.721381       2.982502       0.113515       1.103453 0.79661095E+01  0.77897050E+02                                 1.731807                            1.621262      -1.209317       2.295612                    0.996219       3.592479       9.943262       0.506221       1.237347      -0.716989       0.003904       0.021405      -0.025744       0.033707       0.004079      -0.004552      -0.001902      -0.012555       0.028208      -0.012863       0.001678       0.011185              1.803726       1.296600      -0.025195      -0.078341       2.129018      -0.455443       1.985559           0.000000
          220              H      10.816278      12.825148       7.872732       0.158125       1.087046 0.82188633E+01  0.80244927E+02                                 1.677609                            1.618422      -0.972216       2.420072                    0.999383       3.260585       8.746472       0.524925       1.195097      -0.730036       0.017619       0.005624      -0.000937       0.018518       0.002682       0.001805       0.004716       0.013608      -0.012253      -0.009183      -0.000724       0.009907              1.701804       1.682164       0.313794       0.295952       1.735412       0.262797       1.687834           0.000000
          221              H       9.313413      13.030579       7.362213       0.161312       1.111726 0.83456590E+01  0.81515600E+02                                 1.684178                            1.616817      -1.001665       2.410578                    0.998961       3.205112       8.503689       0.533868       1.174607      -0.735716      -0.014586       0.011049      -0.012062       0.021916      -0.007129       0.004660      -0.002172       0.006391      -0.000111      -0.007876      -0.002462       0.010337              1.715356       1.746047      -0.447251      -0.007185       1.955468       0.002317       1.444553           0.000000
          222              H       9.754539      11.635827       8.014755       0.150247       1.048618 0.74645219E+01  0.70140736E+02                                 1.546543                            1.471800      -0.926138       2.437267                    0.999366       3.050038       7.661619       0.598978       1.088245      -0.758052      -0.004205      -0.014558       0.001013       0.015187       0.001234      -0.001867       0.000117      -0.006136      -0.004571      -0.003962      -0.000118       0.004080              1.573882       1.261707       0.147388      -0.144840       1.848322      -0.325248       1.611618           0.000000
          223              H      10.569772       9.940513       6.655932       0.124808       1.115040 0.81379571E+01  0.80468080E+02                                 1.792351                            1.677205      -1.592567       2.150864                    0.994732       3.602099      10.217066       0.477870       1.296248      -0.704607      -0.002666      -0.017586       0.021639       0.028011       0.003894      -0.002452       0.000145      -0.009264       0.026537      -0.010757       0.001564       0.009193              1.863698       1.329330      -0.019450      -0.095876       2.242135      -0.441131       2.019628           0.000000
          224              H      10.907135       9.869183       1.738833       0.157667       1.093758 0.82629757E+01  0.80424572E+02                                 1.654739                            1.599274      -0.991002       2.409620                    0.999144       3.220063       8.499733       0.542142       1.160755      -0.738661      -0.017865      -0.006334       0.000850       0.018973       0.003222       0.001204       0.004222       0.012742      -0.012250      -0.008567      -0.000980       0.009547              1.674220       1.637894       0.283236       0.300536       1.712086       0.248670       1.672679           0.000000
          225              H      12.386214       9.633478       2.295414       0.162929       1.105612 0.82636055E+01  0.80337626E+02                                 1.664224                            1.598555      -0.990504       2.417377                    0.999154       3.161343       8.307904       0.543300       1.159623      -0.739711       0.013814      -0.012119       0.011865       0.021874      -0.007026       0.004769      -0.001764       0.004034       0.002202      -0.007976      -0.001667       0.009643              1.690782       1.705029      -0.421514       0.007538       1.951516      -0.033283       1.415802          -0.000000
          226              H      11.988336      11.045529       1.658225       0.150779       1.030949 0.72787845E+01  0.67913622E+02                                 1.523622                            1.448647      -0.907053       2.446630                    0.999492       3.025342       7.553739       0.607170       1.081179      -0.759872       0.004714       0.014379      -0.000501       0.015140       0.001282      -0.002014       0.000896      -0.007452      -0.005984      -0.004667      -0.000318       0.004985              1.554335       1.260753       0.166836      -0.147685       1.842678      -0.330307       1.559573           0.000000
          227              H       2.158023       5.057802       8.763260       0.112931       1.039725 0.77253506E+01  0.74884732E+02                                 1.671138                            1.601066      -0.894685       2.444790                    0.997954       3.474961       9.542391       0.507808       1.244319      -0.716753       0.030340      -0.014124      -0.005328       0.033888      -0.004270       0.003506       0.006129       0.005827      -0.016140      -0.011136       0.003270       0.007866              1.720806       2.132330      -0.247965      -0.327300       1.416293       0.103293       1.613795           0.000000
          228              H       1.306038       6.413627       8.705683       0.114972       1.070376 0.81981507E+01  0.80892022E+02                                 1.730240                            1.672327      -0.852513       2.470049                    0.997942       3.501035       9.792512       0.485242       1.279257      -0.709738       0.001512       0.033125      -0.006962       0.033883       0.004984       0.005722      -0.000061      -0.008957      -0.013602      -0.009875       0.000475       0.009400              1.769498       1.435412       0.010363      -0.023318       2.170224      -0.360332       1.702857           0.000000
          229              H      -0.579573       2.847831       8.379411       0.114759       1.162859 0.89785592E+01  0.89501952E+02                                 1.752367                            1.692180      -0.709796       2.536873                    0.999472       3.345729       9.029171       0.513763       1.195963      -0.730878      -0.027497      -0.017599      -0.015046       0.035947       0.006935       0.008668      -0.002309       0.000438      -0.008695      -0.012436       0.001868       0.010568              1.790710       1.693781       0.277219       0.287740       1.819744       0.334892       1.858604           0.000000
          230              H       0.996815       2.904052       8.663459       0.115043       1.171834 0.92612401E+01  0.92697387E+02                                 1.741624                            1.705518      -0.698611       2.542784                    0.999633       3.288017       8.785642       0.519557       1.177809      -0.736374       0.031226      -0.017028      -0.004115       0.035805      -0.006109      -0.003667      -0.005356       0.002966      -0.025521      -0.012516       0.001965       0.010551              1.754094       1.920660      -0.299723      -0.188693       1.711519       0.142960       1.630102           0.000000
          231              H      -1.111523       6.340107       8.302642       0.116395       1.149991 0.89226943E+01  0.89568823E+02                                 1.790301                            1.726159      -0.881110       2.454640                    0.998106       3.498434       9.742616       0.487246       1.252266      -0.716370      -0.002800       0.033469      -0.011533       0.035511      -0.007595      -0.002766      -0.002689      -0.006252      -0.021892      -0.009979      -0.001909       0.011888              1.836145       1.503533       0.025737       0.006271       2.149644      -0.417636       1.855256           0.000000
          232              H      -1.866200       4.925898       8.260418       0.113099       1.149023 0.88425443E+01  0.88266945E+02                                 1.766715                            1.699628      -0.869914       2.457764                    0.998249       3.455493       9.491216       0.500868       1.225072      -0.722739      -0.029020      -0.018085      -0.011640       0.036121       0.004120       0.000081       0.004664       0.008504      -0.032327      -0.012461       0.000992       0.011469              1.817328       2.025285       0.231011       0.418911       1.540810       0.157333       1.885888           0.000000
          233              H      -0.270318       8.902583       2.982502       0.115378       1.109301 0.80245337E+01  0.78690155E+02                                 1.744936                            1.632531      -1.247129       2.279967                    0.995861       3.609173      10.036168       0.501500       1.245473      -0.715104      -0.004018      -0.020887      -0.025416       0.033142       0.004177       0.004526       0.001670      -0.012060       0.027762      -0.012647       0.001703       0.010944              1.818089       1.304564      -0.025476       0.079262       2.147736       0.461330       2.001968           0.000000
          234              H      -0.004372       8.798759       7.872732       0.157763       1.087507 0.82214037E+01  0.80260894E+02                                 1.676658                            1.617494      -0.961813       2.424084                    0.999406       3.261111       8.742050       0.525747       1.193358      -0.730439      -0.017410      -0.005993      -0.000645       0.018424       0.002784      -0.001928      -0.004666       0.013603      -0.012808      -0.009166      -0.000909       0.010075              1.700814       1.681598       0.313718      -0.295881       1.734133      -0.262493       1.686711           0.000000
          235              H       1.498499       8.593334       7.362213       0.160943       1.114112 0.83692655E+01  0.81818910E+02                                 1.688312                            1.620524      -1.012271       2.406120                    0.998857       3.207126       8.517914       0.532457       1.176671      -0.735258       0.014609      -0.011171      -0.012201       0.022070      -0.006931      -0.004626       0.002093       0.006169      -0.000681      -0.007576      -0.002563       0.010139              1.719678       1.750437      -0.449218       0.007257       1.960846      -0.002263       1.447751           0.000000
          236              H       1.057366       9.988078       8.014755       0.150333       1.050441 0.74806122E+01  0.70335551E+02                                 1.548998                            1.473886      -0.932460       2.434632                    0.999395       3.051959       7.670879       0.598200       1.088985      -0.757861       0.004372       0.014457       0.001096       0.015144       0.001253       0.001703      -0.000088      -0.006071      -0.004563      -0.003786      -0.000271       0.004056              1.576492       1.263298       0.147790       0.145232       1.851737       0.326487       1.614439           0.000000
          237              H       0.242149      11.683408       6.655932       0.122826       1.111917 0.81048231E+01  0.80000542E+02                                 1.783706                            1.669735      -1.559244       2.164426                    0.994429       3.593196      10.158748       0.481032       1.289979      -0.705975       0.002522       0.017896       0.022505       0.028863       0.003621       0.002589       0.000047      -0.009475       0.026084      -0.010619       0.001516       0.009103              1.854305       1.324126      -0.019329       0.095127       2.229618       0.437655       2.009172           0.000000
          238              H      -0.095156      11.754796       1.738833       0.158832       1.092071 0.82494364E+01  0.80279001E+02                                 1.654791                            1.599418      -1.002494       2.405445                    0.999143       3.217148       8.497918       0.541250       1.162869      -0.738149       0.017139       0.005899       0.000455       0.018131       0.003537      -0.001087      -0.004215       0.013104      -0.012582      -0.008738      -0.001137       0.009875              1.674259       1.637650       0.282908      -0.300424       1.712176      -0.248654       1.672953           0.000001
          239              H      20.049759      11.990494       2.295414       0.163435       1.103982 0.82495664E+01  0.80173711E+02                                 1.663158                            1.597681      -0.987780       2.418678                    0.999149       3.159194       8.303088       0.543157       1.160327      -0.739537      -0.013725       0.012108       0.011916       0.021840      -0.006775      -0.004794       0.001654       0.003736       0.001674      -0.007687      -0.001727       0.009414              1.689643       1.703985      -0.420806      -0.007398       1.949861       0.032999       1.415083          -0.000000
          240              H      20.447645      10.578451       1.658225       0.150391       1.027998 0.72511597E+01  0.67564093E+02                                 1.517453                            1.443256      -0.888238       2.454154                    0.999546       3.024114       7.535528       0.610221       1.077235      -0.760876      -0.004904      -0.014677      -0.000778       0.015494       0.001244       0.002012      -0.000885      -0.007605      -0.006190      -0.004703      -0.000376       0.005080              1.547816       1.256334       0.165600       0.146584       1.834271       0.327720       1.552844           0.000000
          241              C      10.875680       6.697707      18.602447      -0.121771      25.620743 0.39770788E+03  0.91697372E+04                                 7.668601                            6.673062      -0.017836       2.007232                    0.998344      28.019044      80.498820       0.632697       0.419872      -1.059052      -0.038854      -0.066405       0.037516       0.085596       0.038641       0.016028       0.027286      -0.031128      -0.031183      -0.036734      -0.024127       0.060861              8.642441       6.396211       0.704152      -0.138378       7.721022      -0.673618      11.810091          -0.000000
          242              C       8.760205       5.540176      18.439311      -0.117741      24.550230 0.38169324E+03  0.86983267E+04                                 7.375447                            6.487865       0.039316       2.023456                    0.999010      27.734900      78.856550       0.649927       0.413543      -1.064573       0.072090      -0.010571       0.043360       0.084786       0.001536      -0.022444       0.000381       0.072581      -0.061175      -0.027654      -0.025689       0.053343              8.165226       8.161401      -0.052377       0.476252       5.515276      -0.430029      10.819001          -0.000000
          243              C      10.825298       4.295499      18.263893      -0.120602      25.548916 0.39647704E+03  0.91473828E+04                                 7.677017                            6.677262      -0.115511       1.974713                    0.998082      28.195214      81.412020       0.629531       0.421706      -1.056383      -0.033720       0.056391       0.051417       0.083430      -0.041351       0.005989      -0.012975      -0.048243      -0.065921      -0.037010      -0.024283       0.061293              8.669368       6.314222      -0.665082      -0.505165       7.596046       0.320112      12.097836          -0.000000
          244              C      12.837650       5.827798      14.579715       0.606524      24.649587 0.25643740E+03  0.53583368E+04                                 7.921724                            5.732956      -0.135310       2.012708                    0.999395      22.588603      64.100972       0.609888       0.480626      -1.012379      -0.053596       0.009133       0.000774       0.054375       0.016886       0.003814       0.056164      -0.164211      -0.045000      -0.076408      -0.039162       0.115570              9.957607      15.874573      -1.225778      -0.345961       4.865491      -1.188428       9.132756           0.000001
          245              C      -7.292564       5.626911      14.542866      -0.084100      42.841893 0.47616757E+03  0.11355409E+05                                10.565438                            7.203494      -0.000587       1.991724                    0.999226      28.261218      79.588618       0.628500       0.408656      -1.078340       0.024930      -0.012122      -0.030666       0.041338      -0.000835      -0.017916      -0.011959      -0.027982       0.011772      -0.027732       0.004112       0.023621             13.999419      24.578110      -2.094359      -0.135201       5.667124       1.425886      11.753024          -0.000000
          246              C      -6.738118       5.237470      13.326450      -0.197086      40.727337 0.48460365E+03  0.11724693E+05                                10.316541                            7.363327       0.024972       1.957863                    0.999692      31.173315      91.377147       0.603391       0.419559      -1.060552      -0.016699       0.010927       0.026261       0.032983       0.012833       0.009852      -0.001725      -0.028093       0.063375      -0.031423       0.008216       0.023207             12.975959      21.897311      -2.472944      -2.453689       5.669905       1.689136      11.360659           0.000000
          247              C      -6.466534       5.776758      15.685199       0.166651      34.845419 0.39164606E+03  0.89149479E+04                                 9.344895                            6.645156      -0.049535       2.000894                    0.999133      25.552068      70.833566       0.636404       0.422813      -1.066743      -0.027334       0.015902       0.061503       0.069157      -0.008505      -0.027072       0.016740      -0.009420       0.110377      -0.033763      -0.018727       0.052490             11.672364      17.698350      -1.724049      -1.543175       5.071211       1.850480      12.247532          -0.000001
          248              C      -6.980761       6.170740      17.051315      -0.500190      29.073528 0.44893806E+03  0.10612203E+05                                 7.935462                            6.790729       0.248788       2.019484                    0.999719      32.503196      92.911085       0.672681       0.385192      -1.087943       0.028136      -0.018772      -0.072439       0.079947      -0.009202      -0.002538       0.004069      -0.015801       0.006293      -0.013202       0.000070       0.013132              8.616415       9.515749      -0.505105      -1.727413       5.992387       0.884346      10.341108          -0.000000
          249              C      -3.055340       4.961758      14.251525       0.609944      25.388163 0.25835149E+03  0.54022835E+04                                 8.076262                            5.742363      -0.146314       2.008339                    0.999380      22.538894      63.748121       0.611981       0.478632      -1.014575       0.056075      -0.009829       0.001237       0.056943       0.015768       0.003313       0.043028      -0.173216      -0.070737      -0.076250      -0.037164       0.113414             10.432805      17.526646      -1.162156      -0.358431       4.697091      -0.808822       9.074680           0.000001
          250              C      -4.551504       5.154644      14.282617      -0.086339      43.891257 0.47386396E+03  0.11280599E+05                                10.728537                            7.172685       0.011071       1.995638                    0.999228      28.221153      79.263885       0.631956       0.407137      -1.079936      -0.025860       0.013057       0.032020       0.043179      -0.001441      -0.019462      -0.010892      -0.026267       0.013601      -0.028562       0.005591       0.022972             14.614073      26.368662      -2.007426      -0.061575       5.721197       1.428745      11.752360          -0.000000
          251              C      -5.112222       5.541274      15.505558      -0.200983      41.370070 0.48615502E+03  0.11770463E+05                                10.397709                            7.348640       0.034433       1.957803                    0.999764      31.299824      91.750367       0.607319       0.416553      -1.062565       0.016276      -0.015436      -0.034246       0.040938       0.011573       0.005284      -0.006885      -0.031850       0.055719      -0.030038       0.008321       0.021717             13.227011      22.686127      -2.522129      -2.877928       5.680166       1.705290      11.314741           0.000000
          252              C      -5.376669       4.988579      13.152567       0.169590      34.567097 0.39158939E+03  0.89111821E+04                                 9.289352                            6.642971      -0.064396       1.996720                    0.999124      25.514315      70.663285       0.636908       0.422596      -1.067137       0.022205      -0.018808      -0.062446       0.068893      -0.007679      -0.026776       0.016776      -0.005470       0.104176      -0.031056      -0.019768       0.050824             11.527557      17.559086      -1.625772      -1.006952       5.076629       1.887679      11.946955          -0.000001
          253              C      -4.882337       4.551350      11.787602      -0.502210      28.708562 0.44584679E+03  0.10514749E+05                                 7.857876                            6.769261       0.234694       2.015376                    0.999659      32.425493      92.403818       0.673852       0.385415      -1.088427      -0.027279       0.019431       0.072144       0.079539      -0.008293      -0.004914       0.006461      -0.008006       0.012622      -0.011356      -0.002522       0.013878              8.440924       9.433618      -0.409961      -1.357125       5.930392       0.866552       9.958761          -0.000000
          254              C      -0.063901      -6.697928      18.602447      -0.119739      25.549723 0.39628577E+03  0.91279292E+04                                 7.650829                            6.658136      -0.013423       2.009214                    0.998344      27.967924      80.288136       0.633890       0.419496      -1.059387       0.038480       0.066310       0.036759       0.085023       0.038761      -0.016291      -0.028226      -0.030214      -0.031817      -0.036752      -0.024799       0.061551              8.620857       6.386099       0.700433       0.139580       7.703073       0.672439      11.773400          -0.000000
          255              C       2.051576      -5.540395      18.439311      -0.116959      24.534262 0.38138052E+03  0.86894748E+04                                 7.374020                            6.486878       0.035472       2.022684                    0.998965      27.720441      78.809257       0.649721       0.413756      -1.064429      -0.070816       0.010257       0.042896       0.083427       0.001648       0.022933       0.000023       0.068860      -0.062350      -0.028061      -0.024015       0.052076              8.163357       8.160757      -0.051851      -0.476686       5.513381       0.430056      10.815933          -0.000000
          256              C      -0.013515      -4.295716      18.263893      -0.122180      25.578953 0.39706892E+03  0.91645480E+04                                 7.682941                            6.682401      -0.112141       1.975270                    0.998119      28.218108      81.496419       0.629261       0.421726      -1.056360       0.034520      -0.057085       0.050776       0.083836      -0.041292      -0.006324       0.013107      -0.048527      -0.064839      -0.037164      -0.024079       0.061243              8.676286       6.320323      -0.667761       0.507256       7.597823      -0.315498      12.110711          -0.000000
          257              C      -2.025823      -5.827971      14.579715       0.606625      24.678247 0.25676947E+03  0.53671848E+04                                 7.929847                            5.738063      -0.135536       2.012430                    0.999423      22.600204      64.152069       0.609375       0.480860      -1.012223       0.054078      -0.008731       0.000697       0.054782       0.016841      -0.004370      -0.056579      -0.161935      -0.047475      -0.074840      -0.040340       0.115180              9.968656      15.894580      -1.227634       0.343853       4.869918       1.190091       9.141470           0.000001
          258              C      -3.519609      -5.627084      14.542866      -0.083832      42.758467 0.47520417E+03  0.11325435E+05                                10.548594                            7.193518      -0.000562       1.992395                    0.999195      28.230594      79.448878       0.629358       0.408351      -1.078662      -0.026438       0.011879      -0.030428       0.042024      -0.000496       0.017564       0.011519      -0.027658       0.015110      -0.027235       0.003853       0.023383             13.975403      24.536619      -2.091139       0.129833       5.659252      -1.422150      11.730339          -0.000000
          259              C      -4.074041      -5.237628      13.326450      -0.194813      40.672546 0.48390703E+03  0.11704008E+05                                10.315884                            7.365519       0.010024       1.954040                    0.999642      31.126981      91.236036       0.602362       0.420413      -1.059979       0.018546      -0.010689       0.024859       0.032805       0.013005      -0.010959       0.001175      -0.026204       0.069484      -0.032077       0.006399       0.025678             12.973339      21.893514      -2.474973       2.462193       5.670908      -1.689245      11.355594           0.000000
          260              C      -4.345652      -5.776945      15.685199       0.165893      34.864167 0.39186177E+03  0.89205257E+04                                 9.345360                            6.644994      -0.050933       2.000399                    0.999153      25.562322      70.850099       0.636738       0.422559      -1.066970       0.026648      -0.016194       0.062408       0.069765      -0.008176       0.027105      -0.016652      -0.009958       0.108026      -0.033696      -0.018145       0.051841             11.673831      17.705845      -1.724589       1.542470       5.070938      -1.848958      12.244710          -0.000001
          261              C      -3.831442      -6.170942      17.051315      -0.500730      29.107073 0.44963377E+03  0.10633473E+05                                 7.945435                            6.799778       0.247600       2.018996                    0.999710      32.521456      93.004634       0.671627       0.385622      -1.087568      -0.028624       0.018181      -0.072627       0.080153      -0.008568       0.002331      -0.004317      -0.014485       0.008549      -0.012650       0.000324       0.012326              8.627538       9.528529      -0.505302       1.735010       5.997824      -0.885778      10.356260          -0.000000
          262              C      -7.756830      -4.961928      14.251525       0.608492      25.445805 0.25901541E+03  0.54195845E+04                                 8.086508                            5.748840      -0.151261       2.006241                    0.999402      22.570964      63.856717       0.611786       0.478483      -1.014665      -0.055095       0.009080       0.001462       0.055858       0.015236      -0.003610      -0.043744      -0.173851      -0.074112      -0.075900      -0.038548       0.114448             10.446457      17.551780      -1.163788       0.360635       4.702059       0.809385       9.085531           0.000001
          263              C      -6.260665      -5.154814      14.282617      -0.088308      43.958069 0.47469594E+03  0.11305158E+05                                10.736184                            7.177414       0.008517       1.994586                    0.999188      28.252970      79.365255       0.631965       0.406960      -1.080073       0.025097      -0.012897       0.032224       0.042832      -0.001439       0.019587       0.011203      -0.028865       0.011237      -0.029522       0.006023       0.023500             14.623147      26.381186      -2.008540       0.064171       5.724716      -1.431146      11.763539          -0.000000
          264              C      -5.699962      -5.541458      15.505558      -0.202873      41.410851 0.48670137E+03  0.11786693E+05                                10.398349                            7.347800       0.046794       1.960948                    0.999747      31.332203      91.849151       0.607986       0.415990      -1.062952      -0.015079       0.016570      -0.036665       0.042968       0.011533      -0.003817       0.007209      -0.035001       0.054606      -0.030741       0.008622       0.022119             13.227934      22.685597      -2.521023       2.874328       5.679814      -1.705813      11.318392           0.000000
          265              C      -5.435487      -4.988735      13.152567       0.170335      34.542230 0.39136709E+03  0.89047902E+04                                 9.284742                            6.641119      -0.059466       1.998222                    0.999048      25.505165      70.630873       0.636997       0.422600      -1.067143      -0.021745       0.018807      -0.061276       0.067685      -0.008376       0.026439      -0.017408      -0.001998       0.103058      -0.029312      -0.021592       0.050904             11.519178      17.535922      -1.623539       1.005431       5.074868      -1.888656      11.946746          -0.000001
          266              C      -5.929803      -4.551490      11.787602      -0.500464      28.657155 0.44475670E+03  0.10482388E+05                                 7.846798                            6.758819       0.236269       2.016059                    0.999679      32.392034      92.272435       0.674711       0.385168      -1.088626       0.025845      -0.020385       0.071975       0.079145      -0.008198       0.005801      -0.006056      -0.008418       0.015437      -0.012026      -0.002151       0.014177              8.428930       9.419589      -0.407078       1.347707       5.923647      -0.865173       9.943554          -0.000000
          267              C      12.103764       5.342156       9.006236      -0.119745      25.555997 0.39646030E+03  0.91324700E+04                                 7.650501                            6.658423      -0.011310       2.009670                    0.998432      27.970869      80.284966       0.634079       0.419348      -1.059537      -0.066381       0.038454       0.036520       0.084964      -0.037943       0.027759      -0.016657       0.030781      -0.032822      -0.035713      -0.025245       0.060959              8.620292       7.702613      -0.700657      -0.669771       6.384614       0.136540      11.773650          -0.000000
          268              C      10.946233       7.457633       8.843100      -0.117111      24.527118 0.38124467E+03  0.86855522E+04                                 7.368483                            6.481199       0.037029       2.022862                    0.998948      27.724779      78.816233       0.650690       0.413179      -1.064807      -0.009758      -0.072392       0.043224       0.084877      -0.000970      -0.000367       0.024137      -0.071065      -0.059389      -0.027758      -0.025647       0.053404              8.157257       5.512939       0.052254      -0.428314       8.155207      -0.482269      10.803626          -0.000000
          269              C       9.701556       5.392542       8.667682      -0.121601      25.558844 0.39667510E+03  0.91531191E+04                                 7.678499                            6.678498      -0.111379       1.975701                    0.998102      28.202746      81.439656       0.629532       0.421652      -1.056415       0.056821       0.032846       0.051455       0.083397       0.040980      -0.013510      -0.006784       0.048311      -0.066189      -0.036592      -0.024742       0.061334              8.671134       7.595026       0.666944       0.315312       6.316316       0.503778      12.102060          -0.000000
          270              C      11.233855       3.380234       4.983504       0.607180      24.651343 0.25648489E+03  0.53595896E+04                                 7.922159                            5.733806      -0.134702       2.012801                    0.999392      22.589145      64.104560       0.609791       0.480679      -1.012349       0.008917       0.055012       0.000361       0.055731      -0.017236       0.055800      -0.004345       0.162892      -0.046262      -0.075593      -0.039377       0.114970              9.956966       4.865814       1.225934      -1.188758      15.871893       0.346387       9.133190           0.000001
          271              C      11.032968       1.886448       4.946655      -0.082989      42.724973 0.47484552E+03  0.11313958E+05                                10.538951                            7.188969       0.004276       1.993789                    0.999240      28.219713      79.389786       0.629842       0.408143      -1.078875      -0.012279      -0.025851      -0.030821       0.042059       0.000926      -0.011023       0.018124       0.027151       0.014926      -0.027580       0.004669       0.022911             13.959186       5.654643       2.089188       1.422376      24.500665       0.138668      11.722249          -0.000000
          272              C      10.643527       1.332016       3.730239      -0.195141      40.709353 0.48428308E+03  0.11715827E+05                                10.322278                            7.368638       0.010134       1.954058                    0.999679      31.140301      91.297133       0.602179       0.420442      -1.059919       0.010413       0.018825       0.024752       0.032794      -0.013046      -0.001161      -0.011867       0.026506       0.067261      -0.032208       0.006776       0.025432             12.983738       5.674402       2.477918       1.690698      21.914438       2.467357      11.362373           0.000000
          273              C      11.182815       1.060405       6.088988       0.165305      34.847993 0.39189319E+03  0.89209253E+04                                 9.339950                            6.643857      -0.041648       2.003299                    0.999104      25.555360      70.816731       0.637030       0.422381      -1.067141       0.015710       0.025721       0.063864       0.070619       0.008603       0.016279       0.024737       0.005116       0.106884      -0.030229      -0.019873       0.050102             11.663131       5.069227       1.722835       1.850735      17.674986       1.548363      12.245180          -0.000001
          274              C      11.576797       1.574615       7.455104      -0.500185      29.064851 0.44891832E+03  0.10611723E+05                                 7.936499                            6.791912       0.247930       2.019701                    0.999737      32.498644      92.900960       0.672418       0.385343      -1.087826      -0.017832      -0.028595      -0.073465       0.080825       0.009569       0.004034       0.003466       0.011459       0.005149      -0.012095      -0.000674       0.012768              8.617354       5.992793       0.504061       0.884393       9.514894       1.725457      10.344375          -0.000000
          275              C      10.367815      -2.350773       4.655314       0.610053      25.375347 0.25829046E+03  0.54002342E+04                                 8.072672                            5.740046      -0.141818       2.010093                    0.999416      22.532318      63.707452       0.612418       0.478359      -1.014805      -0.009279      -0.055770       0.002513       0.056593      -0.015006       0.043702      -0.002616       0.173416      -0.066807      -0.076892      -0.036373       0.113265             10.427219       4.695274       1.160439      -0.809235      17.514621       0.355536       9.071761           0.000001
          276              C      10.560701      -0.854608       4.686406      -0.087416      43.945703 0.47472081E+03  0.11306059E+05                                10.736618                            7.178151       0.013831       1.996174                    0.999227      28.242743      79.341305       0.631851       0.407022      -1.080016       0.013007       0.024946       0.033111       0.043449       0.001789      -0.009386       0.018501       0.027366       0.024136      -0.028328       0.005946       0.022381             14.625336       5.725439       2.009021       1.428602      26.395900       0.063194      11.754668          -0.000000
          277              C      10.947331      -0.293905       5.909347      -0.190878      41.009642 0.48056599E+03  0.11605868E+05                                10.375063                            7.337640      -0.003287       1.949527                    0.999682      31.113706      91.200511       0.603657       0.420137      -1.059898      -0.014287      -0.021351      -0.027926       0.037946      -0.012267      -0.005760      -0.009415       0.029209       0.065159      -0.032112       0.007929       0.024183             13.193437       5.670307       2.517570       1.702267      22.620946       2.885233      11.289057           0.000000
          278              C      10.394636      -0.029430       3.556356       0.169759      34.559516 0.39154089E+03  0.89093878E+04                                 9.284485                            6.640935      -0.057502       1.998795                    0.999099      25.513803      70.648386       0.637269       0.422389      -1.067318      -0.018822      -0.021357      -0.062848       0.068995       0.008523       0.017272       0.026352       0.003243       0.102687      -0.029791      -0.020897       0.050688             11.519857       5.074985       1.624514       1.887475      17.543363       1.007792      11.941222          -0.000001
          279              C       9.957407      -0.523746       2.191391      -0.501620      28.687980 0.44539946E+03  0.10501057E+05                                 7.852151                            6.764054       0.234952       2.015560                    0.999686      32.410969      92.334071       0.674415       0.385208      -1.088625       0.019076       0.026641       0.072312       0.079389       0.008357       0.006154       0.004432       0.007872       0.013104      -0.011437      -0.001966       0.013403              8.434891       5.926331       0.407488       0.866841       9.427535       1.351846       9.950808          -0.000000
          280              C      -1.291871      16.281737       9.006236      -0.120453      25.594664 0.39719870E+03  0.91546944E+04                                 7.661424                            6.667210      -0.015205       2.008089                    0.998363      28.000665      80.420883       0.633226       0.419674      -1.059220       0.067003      -0.038526       0.037254       0.085799      -0.038469      -0.028430       0.016437       0.031913      -0.028138      -0.037256      -0.024242       0.061498              8.633507       7.713631      -0.702288       0.672617       6.391720      -0.135510      11.795169          -0.000000
          281              C      -0.134338      14.166262       8.843100      -0.116387      24.519524 0.38109853E+03  0.86814787E+04                                 7.368615                            6.481615       0.035877       2.022528                    0.998945      27.716979      78.793294       0.650413       0.413390      -1.064660       0.009603       0.071840       0.043406       0.084482      -0.001212       0.000319      -0.023825      -0.070235      -0.060150      -0.027831      -0.025110       0.052941              8.157103       5.512956       0.053455       0.428761       8.155881       0.481727      10.802474          -0.000000
          282              C       1.110341      16.231355       8.667682      -0.121108      25.583242 0.39718738E+03  0.91690189E+04                                 7.688793                            6.687564      -0.115646       1.974172                    0.998045      28.221500      81.544520       0.628358       0.422252      -1.055910      -0.056020      -0.034351       0.050844       0.083087       0.039846       0.011943       0.006195       0.048476      -0.064446      -0.035914      -0.023696       0.059610              8.683051       7.605834       0.668687      -0.315590       6.322009      -0.503245      12.121309          -0.000000
          283              C      -0.421914      18.243707       4.983504       0.607567      24.622370 0.25610949E+03  0.53498135E+04                                 7.916370                            5.729665      -0.136779       2.012726                    0.999463      22.573279      64.049057       0.609999       0.480689      -1.012338      -0.009058      -0.055111       0.001357       0.055867      -0.016744      -0.056202       0.003811       0.162695      -0.047353      -0.075251      -0.039904       0.115155              9.949799       4.862836       1.225387       1.187948      15.859754      -0.346439       9.126808           0.000001
          284              C      -0.221027      -1.886507       4.946655      -0.084242      42.861672 0.47641240E+03  0.11362858E+05                                10.568071                            7.205893      -0.003565       1.990822                    0.999214      28.266165      79.611646       0.628316       0.408718      -1.078285       0.011550       0.025074      -0.029602       0.040478       0.000982       0.011999      -0.017449       0.026681       0.013029      -0.026982       0.003721       0.023262             14.002455       5.669142       2.097556      -1.426387      24.585045      -0.141912      11.753179          -0.000000
          285              C       0.168429      -1.332061       3.730239      -0.194919      40.667783 0.48370858E+03  0.11698043E+05                                10.311126                            7.360501       0.017073       1.956204                    0.999709      31.130632      91.243071       0.602996       0.420013      -1.060228      -0.010631      -0.017647       0.025731       0.032962      -0.012634       0.001616       0.010571       0.025973       0.066253      -0.031198       0.006741       0.024457             12.969552       5.668822       2.475349      -1.689151      21.888047      -2.461447      11.351786           0.000000
          286              C      -0.370888      -1.060477       6.088988       0.166615      34.816188 0.39149520E+03  0.89102001E+04                                 9.336869                            6.642193      -0.043974       2.003022                    0.999112      25.540596      70.784715       0.636821       0.422598      -1.066932      -0.016191      -0.025534       0.063904       0.070696       0.009096      -0.016529      -0.024821       0.003820       0.107043      -0.029957      -0.020482       0.050439             11.658555       5.067939       1.721546      -1.850190      17.665069      -1.547161      12.242657          -0.000001
          287              C      -0.764885      -1.574704       7.455104      -0.499884      29.054248 0.44871808E+03  0.10605422E+05                                 7.934949                            6.790957       0.249323       2.020069                    0.999709      32.486349      92.847952       0.672407       0.385407      -1.087821       0.018675       0.028178      -0.072287       0.079801       0.009717      -0.003833      -0.003251       0.010949       0.002486      -0.011634      -0.001157       0.012792              8.615464       5.991023       0.502894      -0.884856       9.510296      -1.724494      10.345072          -0.000000
          288              C       0.444129       2.350717       4.655314       0.610679      25.374463 0.25826745E+03  0.53998698E+04                                 8.074811                            5.741214      -0.141397       2.010016                    0.999447      22.529779      63.710100       0.612101       0.478596      -1.014635       0.008795       0.055595       0.001609       0.056309      -0.015516      -0.043918       0.001886       0.172135      -0.064459      -0.076805      -0.035777       0.112582             10.431021       4.696353       1.160442       0.809653      17.522718      -0.353414       9.073991           0.000001
          289              C       0.251243       0.854553       4.686406      -0.087227      43.895003 0.47410808E+03  0.11287967E+05                                10.730204                            7.174369       0.009525       1.995243                    0.999260      28.221302      79.272148       0.631897       0.407119      -1.079938      -0.013749      -0.024774       0.033863       0.044153       0.001776       0.009570      -0.018153       0.026369       0.024436      -0.027723       0.005409       0.022314             14.617340       5.722638       2.007333      -1.427257      26.384248      -0.061707      11.745133          -0.000000
          290              C      -0.135401       0.293835       5.909347      -0.191098      41.008931 0.48056219E+03  0.11605715E+05                                10.378420                            7.340510      -0.010283       1.947615                    0.999686      31.102762      91.167218       0.603184       0.420469      -1.059692       0.014647       0.022182      -0.027710       0.038398      -0.011740       0.005017       0.009797       0.029175       0.067862      -0.032208       0.007297       0.024910             13.198574       5.672619       2.519486      -1.702563      22.633101      -2.889680      11.290004           0.000000
          291              C       0.417322       0.029388       3.556356       0.169314      34.600085 0.39203033E+03  0.89238596E+04                                 9.294114                            6.646840      -0.060898       1.997365                    0.999091      25.528376      70.716149       0.636694       0.422612      -1.067111       0.019654       0.022133      -0.062508       0.069162       0.008243      -0.017014      -0.026364       0.004044       0.103462      -0.030177      -0.020487       0.050664             11.533774       5.080561       1.628582      -1.890879      17.569442      -1.011766      11.951319          -0.000001
          292              C       0.854567       0.523720       2.191391      -0.501865      28.674738 0.44507982E+03  0.10491825E+05                                 7.848446                            6.760127       0.242658       2.017822                    0.999675      32.407137      92.321092       0.674823       0.385038      -1.088727      -0.019660      -0.026907       0.071862       0.079212       0.009109      -0.006447      -0.004507       0.007874       0.013963      -0.012254      -0.001871       0.014125              8.431046       5.925062       0.410888      -0.866560       9.426569      -1.348783       9.941508          -0.000000
          293              C       0.063787      14.926179       0.589975      -0.119745      25.555996 0.39646028E+03  0.91324694E+04                                 7.650501                            6.658423      -0.011310       2.009670                    0.998432      27.970868      80.284964       0.634079       0.419348      -1.059537      -0.038454       0.066381      -0.036520       0.084964      -0.037943      -0.016657       0.027759      -0.030781      -0.032822      -0.035713      -0.025245       0.060959              8.620292       6.384614      -0.700657       0.136540       7.702613      -0.669771      11.773650          -0.000000
          294              C      19.572310      16.083710       0.753111      -0.117111      24.527118 0.38124468E+03  0.86855522E+04                                 7.368482                            6.481199       0.037029       2.022862                    0.998948      27.724779      78.816231       0.650690       0.413179      -1.064807       0.072392       0.009758      -0.043224       0.084877      -0.000970       0.024137      -0.000367       0.071065      -0.059389      -0.027758      -0.025647       0.053404              8.157257       8.155207       0.052254      -0.482269       5.512939      -0.428313      10.803626          -0.000000
          295              C       0.013401      17.328387       0.928529      -0.121601      25.558848 0.39667517E+03  0.91531212E+04                                 7.678499                            6.678498      -0.111379       1.975701                    0.998102      28.202748      81.439665       0.629532       0.421652      -1.056415      -0.032846      -0.056821      -0.051455       0.083397       0.040980      -0.006784      -0.013510      -0.048311      -0.066189      -0.036592      -0.024742       0.061334              8.671135       6.316317       0.666945       0.503778       7.595027       0.315312      12.102061          -0.000000
          296              C       2.025709      15.796088       4.612707       0.607180      24.651341 0.25648487E+03  0.53595892E+04                                 7.922159                            5.733806      -0.134702       2.012801                    0.999392      22.589144      64.104557       0.609791       0.480679      -1.012349      -0.055012      -0.008917      -0.000361       0.055731      -0.017236      -0.004345       0.055800      -0.162892      -0.046262      -0.075593      -0.039377       0.114970              9.956966      15.871893       1.225934       0.346387       4.865814      -1.188758       9.133190           0.000001
          297              C       3.519495      15.996975       4.649556      -0.082989      42.724971 0.47484549E+03  0.11313957E+05                                10.538951                            7.188970       0.004276       1.993789                    0.999240      28.219712      79.389786       0.629842       0.408143      -1.078875       0.025851       0.012279       0.030821       0.042059       0.000926       0.018124      -0.011023      -0.027151       0.014926      -0.027580       0.004669       0.022911             13.959186      24.500666       2.089188       0.138668       5.654644       1.422376      11.722250          -0.000000
          298              C       4.073927      16.386416       5.865972      -0.195141      40.709360 0.48428318E+03  0.11715831E+05                                10.322280                            7.368640       0.010133       1.954058                    0.999679      31.140304      91.297148       0.602179       0.420442      -1.059919      -0.018825      -0.010413      -0.024752       0.032794      -0.013046      -0.011867      -0.001161      -0.026506       0.067261      -0.032208       0.006776       0.025432             12.983740      21.914442       2.477919       2.467358       5.674403       1.690698      11.362375           0.000000
          299              C       4.345538      15.847128       3.507223       0.165305      34.847990 0.39189316E+03  0.89209244E+04                                 9.339949                            6.643856      -0.041648       2.003299                    0.999104      25.555359      70.816725       0.637030       0.422381      -1.067141      -0.025721      -0.015710      -0.063864       0.070619       0.008603       0.024737       0.016279      -0.005116       0.106884      -0.030229      -0.019873       0.050102             11.663130      17.674984       1.722835       1.548362       5.069227       1.850735      12.245179          -0.000001
          300              C       3.831328      15.453146       2.141107      -0.500185      29.064851 0.44891832E+03  0.10611723E+05                                 7.936499                            6.791912       0.247930       2.019701                    0.999737      32.498644      92.900956       0.672418       0.385343      -1.087826       0.028595       0.017832       0.073465       0.080825       0.009569       0.003466       0.004034      -0.011459       0.005149      -0.012095      -0.000674       0.012768              8.617354       9.514894       0.504061       1.725457       5.992792       0.884393      10.344375          -0.000000
          301              C       7.756716      16.662128       4.940897       0.610053      25.375349 0.25829049E+03  0.54002348E+04                                 8.072672                            5.740046      -0.141818       2.010093                    0.999416      22.532319      63.707453       0.612418       0.478359      -1.014805       0.055770       0.009279      -0.002513       0.056593      -0.015006      -0.002616       0.043702      -0.173416      -0.066807      -0.076892      -0.036373       0.113265             10.427219      17.514621       1.160439       0.355536       4.695274      -0.809235       9.071761           0.000001
          302              C       6.260551      16.469242       4.909805      -0.087416      43.945698 0.47472075E+03  0.11306057E+05                                10.736617                            7.178150       0.013832       1.996174                    0.999227      28.242741      79.341297       0.631851       0.407022      -1.080016      -0.024946      -0.013007      -0.033111       0.043449       0.001789       0.018501      -0.009386      -0.027366       0.024136      -0.028328       0.005946       0.022381             14.625334      26.395898       2.009021       0.063193       5.725439       1.428601      11.754667          -0.000000
          303              C       5.699848      16.082612       3.686864      -0.190878      41.009638 0.48056594E+03  0.11605866E+05                                10.375063                            7.337640      -0.003286       1.949527                    0.999682      31.113704      91.200503       0.603657       0.420137      -1.059898       0.021351       0.014287       0.027926       0.037946      -0.012267      -0.009415      -0.005760      -0.029209       0.065159      -0.032112       0.007929       0.024183             13.193436      22.620945       2.517570       2.885232       5.670306       1.702267      11.289056           0.000000
          304              C       5.435373      16.635307       6.039855       0.169759      34.559514 0.39154087E+03  0.89093870E+04                                 9.284485                            6.640935      -0.057502       1.998796                    0.999099      25.513802      70.648383       0.637269       0.422389      -1.067318       0.021357       0.018822       0.062848       0.068995       0.008523       0.026352       0.017272      -0.003243       0.102687      -0.029791      -0.020897       0.050688             11.519856      17.543363       1.624514       1.007792       5.074985       1.887475      11.941222          -0.000001
          305              C       5.929689      17.072536       7.404820      -0.501620      28.687977 0.44539941E+03  0.10501055E+05                                 7.852151                            6.764054       0.234953       2.015560                    0.999686      32.410967      92.334061       0.674415       0.385208      -1.088625      -0.026641      -0.019076      -0.072312       0.079389       0.008357       0.004432       0.006154      -0.007872       0.013104      -0.011437      -0.001966       0.013403              8.434891       9.427534       0.407488       1.351845       5.926331       0.866841       9.950808          -0.000000
          306              C      10.748206       6.697814       0.589975      -0.120453      25.594663 0.39719867E+03  0.91546936E+04                                 7.661424                            6.667209      -0.015205       2.008089                    0.998363      28.000664      80.420880       0.633225       0.419674      -1.059220       0.038526      -0.067003      -0.037254       0.085799      -0.038469       0.016437      -0.028430      -0.031913      -0.028138      -0.037256      -0.024242       0.061498              8.633507       6.391720      -0.702288      -0.135510       7.713631       0.672617      11.795169          -0.000000
          307              C      12.863681       5.540281       0.753111      -0.116387      24.519520 0.38109845E+03  0.86814763E+04                                 7.368614                            6.481614       0.035877       2.022528                    0.998945      27.716976      78.793282       0.650413       0.413390      -1.064660      -0.071840      -0.009603      -0.043406       0.084482      -0.001212      -0.023825       0.000319       0.070235      -0.060150      -0.027831      -0.025110       0.052941              8.157102       8.155880       0.053455       0.481727       5.512955       0.428761      10.802472          -0.000000
          308              C      10.798588       4.295602       0.928529      -0.121108      25.583242 0.39718738E+03  0.91690188E+04                                 7.688794                            6.687564      -0.115646       1.974172                    0.998045      28.221500      81.544522       0.628358       0.422252      -1.055910       0.034351       0.056020      -0.050844       0.083087       0.039846       0.006195       0.011943      -0.048476      -0.064446      -0.035914      -0.023696       0.059610              8.683051       6.322010       0.668687      -0.503245       7.605834      -0.315590      12.121310          -0.000000
          309              C       8.786236       5.827857       4.612707       0.607567      24.622371 0.25610949E+03  0.53498136E+04                                 7.916370                            5.729665      -0.136779       2.012726                    0.999463      22.573279      64.049057       0.609999       0.480689      -1.012338       0.055111       0.009058      -0.001357       0.055867      -0.016744       0.003811      -0.056202      -0.162695      -0.047353      -0.075251      -0.039904       0.115155              9.949799      15.859754       1.225387      -0.346439       4.862836       1.187948       9.126808           0.000000
          310              C       7.292450       5.626970       4.649556      -0.084242      42.861671 0.47641239E+03  0.11362858E+05                                10.568070                            7.205892      -0.003565       1.990822                    0.999214      28.266165      79.611645       0.628316       0.408718      -1.078285      -0.025074      -0.011550       0.029602       0.040478       0.000983      -0.017449       0.011999      -0.026681       0.013029      -0.026982       0.003721       0.023262             14.002455      24.585044       2.097556      -0.141913       5.669142      -1.426387      11.753179          -0.000000
          311              C       6.738004       5.237514       5.865972      -0.194919      40.667787 0.48370865E+03  0.11698045E+05                                10.311126                            7.360501       0.017073       1.956204                    0.999709      31.130634      91.243076       0.602996       0.420013      -1.060228       0.017647       0.010631      -0.025731       0.032962      -0.012634       0.010571       0.001616      -0.025973       0.066253      -0.031198       0.006741       0.024457             12.969552      21.888048       2.475349      -2.461447       5.668822      -1.689151      11.351786           0.000000
          312              C       6.466420       5.776831       3.507223       0.166615      34.816187 0.39149521E+03  0.89102002E+04                                 9.336869                            6.642193      -0.043974       2.003022                    0.999112      25.540596      70.784715       0.636821       0.422598      -1.066932       0.025534       0.016191      -0.063904       0.070696       0.009096      -0.024821      -0.016529      -0.003820       0.107043      -0.029957      -0.020482       0.050439             11.658555      17.665069       1.721546      -1.547161       5.067940      -1.850190      12.242656          -0.000001
          313              C       6.980647       6.170828       2.141107      -0.499884      29.054244 0.44871800E+03  0.10605420E+05                                 7.934949                            6.790956       0.249323       2.020070                    0.999709      32.486346      92.847943       0.672407       0.385407      -1.087821      -0.028178      -0.018675       0.072287       0.079801       0.009717      -0.003251      -0.003833      -0.010949       0.002486      -0.011634      -0.001157       0.012792              8.615463       9.510296       0.502894      -1.724494       5.991023      -0.884856      10.345071          -0.000000
          314              C       3.055226       4.961814       4.940897       0.610679      25.374463 0.25826744E+03  0.53998697E+04                                 8.074811                            5.741214      -0.141397       2.010016                    0.999447      22.529779      63.710101       0.612101       0.478596      -1.014635      -0.055595      -0.008795      -0.001609       0.056309      -0.015516       0.001886      -0.043918      -0.172135      -0.064459      -0.076805      -0.035778       0.112582             10.431021      17.522719       1.160442      -0.353414       4.696353       0.809653       9.073991           0.000001
          315              C       4.551390       5.154700       4.909805      -0.087228      43.895006 0.47410811E+03  0.11287968E+05                                10.730205                            7.174370       0.009525       1.995243                    0.999260      28.221303      79.272152       0.631897       0.407119      -1.079938       0.024774       0.013749      -0.033863       0.044153       0.001776      -0.018153       0.009570      -0.026369       0.024436      -0.027723       0.005409       0.022314             14.617341      26.384251       2.007333      -0.061707       5.722638      -1.427257      11.745133          -0.000000
          316              C       5.112108       5.541344       3.686864      -0.191098      41.008922 0.48056207E+03  0.11605711E+05                                10.378418                            7.340509      -0.010282       1.947616                    0.999686      31.102758      91.167202       0.603184       0.420469      -1.059692      -0.022182      -0.014647       0.027710       0.038398      -0.011740       0.009797       0.005017      -0.029175       0.067862      -0.032208       0.007297       0.024910             13.198572      22.633097       2.519485      -2.889679       5.672618      -1.702563      11.290002           0.000000
          317              C       5.376555       4.988621       6.039855       0.169314      34.600084 0.39203032E+03  0.89238594E+04                                 9.294113                            6.646840      -0.060898       1.997365                    0.999091      25.528376      70.716146       0.636694       0.422612      -1.067111      -0.022133      -0.019654       0.062508       0.069162       0.008243      -0.026364      -0.017014      -0.004044       0.103462      -0.030177      -0.020487       0.050664             11.533773      17.569441       1.628582      -1.011766       5.080561      -1.890879      11.951319          -0.000001
          318              C       4.882223       4.551376       7.404820      -0.501865      28.674731 0.44507967E+03  0.10491821E+05                                 7.848445                            6.760126       0.242658       2.017822                    0.999675      32.407132      92.321074       0.674823       0.385038      -1.088727       0.026907       0.019660      -0.071862       0.079212       0.009108      -0.004507      -0.006447      -0.007874       0.013963      -0.012254      -0.001871       0.014125              8.431045       9.426568       0.410888      -1.348783       5.925061      -0.866560       9.941507          -0.000000
          319              C       1.291757      -5.342270      10.186186      -0.119739      25.549723 0.39628577E+03  0.91279292E+04                                 7.650829                            6.658136      -0.013423       2.009214                    0.998344      27.967924      80.288136       0.633890       0.419496      -1.059387      -0.066310      -0.038480      -0.036759       0.085023       0.038761      -0.028226      -0.016291       0.030214      -0.031817      -0.036752      -0.024799       0.061551              8.620857       7.703073       0.700433       0.672439       6.386099       0.139580      11.773400          -0.000000
          320              C       0.134224      14.166253      10.349322      -0.116959      24.534260 0.38138048E+03  0.86894739E+04                                 7.374019                            6.486877       0.035472       2.022684                    0.998965      27.720440      78.809252       0.649721       0.413756      -1.064429      -0.010257       0.070816      -0.042896       0.083427       0.001648       0.000023       0.022933      -0.068860      -0.062350      -0.028061      -0.024015       0.052076              8.163357       5.513381      -0.051851       0.430056       8.160756      -0.476686      10.815932          -0.000000
          321              C      -1.110455      -5.392656      10.524740      -0.122180      25.578954 0.39706892E+03  0.91645480E+04                                 7.682941                            6.682401      -0.112141       1.975270                    0.998119      28.218108      81.496417       0.629261       0.421726      -1.056360       0.057085      -0.034520      -0.050776       0.083836      -0.041292       0.013107      -0.006324       0.048527      -0.064839      -0.037164      -0.024079       0.061243              8.676286       7.597823      -0.667761      -0.315498       6.320323       0.507256      12.110711          -0.000000
          322              C       0.421800      -3.380348      14.208918       0.606625      24.678246 0.25676946E+03  0.53671843E+04                                 7.929847                            5.738063      -0.135536       2.012431                    0.999423      22.600203      64.152065       0.609375       0.480860      -1.012223       0.008731      -0.054078      -0.000697       0.054782       0.016841      -0.056579      -0.004370       0.161935      -0.047475      -0.074840      -0.040340       0.115180              9.968656       4.869918      -1.227634       1.190091      15.894579       0.343853       9.141470           0.000001
          323              C       0.220913      -1.886562      14.245767      -0.083832      42.758464 0.47520413E+03  0.11325434E+05                                10.548594                            7.193517      -0.000562       1.992395                    0.999195      28.230593      79.448874       0.629358       0.408351      -1.078662      -0.011879       0.026438       0.030429       0.042024      -0.000496       0.011519       0.017564       0.027658       0.015110      -0.027235       0.003853       0.023383             13.975402       5.659251      -2.091139      -1.422150      24.536617       0.129833      11.730339          -0.000000
          324              C      -0.168543      -1.332130      15.462183      -0.194814      40.672552 0.48390710E+03  0.11704010E+05                                10.315886                            7.365520       0.010023       1.954040                    0.999642      31.126983      91.236045       0.602362       0.420413      -1.059979       0.010689      -0.018546      -0.024859       0.032805       0.013005       0.001175      -0.010959       0.026204       0.069484      -0.032077       0.006399       0.025678             12.973341       5.670908      -2.474974      -1.689245      21.893518       2.462194      11.355596           0.000000
          325              C       0.370774      -1.060519      13.103434       0.165893      34.864167 0.39186178E+03  0.89205259E+04                                 9.345360                            6.644994      -0.050933       2.000399                    0.999153      25.562322      70.850100       0.636738       0.422559      -1.066970       0.016194      -0.026648      -0.062408       0.069765      -0.008176      -0.016652       0.027105       0.009958       0.108026      -0.033696      -0.018145       0.051841             11.673831       5.070938      -1.724589      -1.848958      17.705846       1.542471      12.244710          -0.000001
          326              C       0.764771      -1.574729      11.737318      -0.500730      29.107073 0.44963379E+03  0.10633474E+05                                 7.945435                            6.799778       0.247600       2.018996                    0.999710      32.521456      93.004634       0.671627       0.385622      -1.087568      -0.018181       0.028624       0.072627       0.080153      -0.008568      -0.004317       0.002331       0.014485       0.008549      -0.012650       0.000324       0.012326              8.627538       5.997824      -0.505302      -0.885779       9.528529       1.735010      10.356260          -0.000000
          327              C      -0.444243       2.350659      14.537108       0.608492      25.445805 0.25901541E+03  0.54195844E+04                                 8.086508                            5.748840      -0.151261       2.006241                    0.999402      22.570964      63.856718       0.611786       0.478483      -1.014665      -0.009080       0.055095      -0.001462       0.055858       0.015236      -0.043744      -0.003610       0.173851      -0.074112      -0.075900      -0.038548       0.114448             10.446457       4.702059      -1.163788       0.809385      17.551780       0.360635       9.085532           0.000001
          328              C      -0.251357       0.854494      14.506016      -0.088308      43.958068 0.47469592E+03  0.11305157E+05                                10.736185                            7.177414       0.008517       1.994586                    0.999188      28.252969      79.365254       0.631965       0.406960      -1.080073       0.012897      -0.025097      -0.032224       0.042832      -0.001439       0.011203       0.019587       0.028865       0.011237      -0.029522       0.006023       0.023500             14.623147       5.724716      -2.008540      -1.431146      26.381186       0.064171      11.763540          -0.000000
          329              C       0.135287       0.293791      13.283075      -0.202873      41.410848 0.48670133E+03  0.11786692E+05                                10.398349                            7.347800       0.046794       1.960948                    0.999747      31.332202      91.849146       0.607986       0.415990      -1.062952      -0.016570       0.015079       0.036665       0.042968       0.011533       0.007209      -0.003817       0.035001       0.054606      -0.030741       0.008622       0.022119             13.227933       5.679813      -2.521022      -1.705813      22.685595       2.874328      11.318391           0.000000
          330              C      -0.417436       0.029316      15.636066       0.170335      34.542230 0.39136709E+03  0.89047900E+04                                 9.284742                            6.641119      -0.059466       1.998222                    0.999048      25.505165      70.630873       0.636997       0.422600      -1.067143      -0.018807       0.021745       0.061276       0.067685      -0.008376      -0.017408       0.026439       0.001998       0.103058      -0.029312      -0.021592       0.050904             11.519178       5.074868      -1.623539      -1.888656      17.535922       1.005432      11.946745          -0.000001
          331              C      -0.854681       0.523632      17.001031      -0.500464      28.657156 0.44475674E+03  0.10482389E+05                                 7.846798                            6.758819       0.236269       2.016059                    0.999679      32.392035      92.272442       0.674711       0.385168      -1.088626       0.020385      -0.025845      -0.071975       0.079145      -0.008199      -0.006056       0.005801       0.008418       0.015437      -0.012026      -0.002151       0.014177              8.428931       5.923648      -0.407079      -0.865173       9.419590       1.347707       9.943554          -0.000000
          332              C       9.520122       5.342149      10.186186      -0.121771      25.620746 0.39770793E+03  0.91697388E+04                                 7.668602                            6.673062      -0.017836       2.007232                    0.998344      28.019046      80.498829       0.632697       0.419872      -1.059052       0.066405       0.038854      -0.037516       0.085596       0.038641       0.027286       0.016028       0.031128      -0.031183      -0.036734      -0.024127       0.060861              8.642442       7.721023       0.704152      -0.673618       6.396211      -0.138378      11.810093          -0.000000
          333              C      10.677653       7.457624      10.349322      -0.117741      24.550229 0.38169321E+03  0.86983260E+04                                 7.375446                            6.487865       0.039316       2.023457                    0.999010      27.734899      78.856546       0.649927       0.413543      -1.064573       0.010571      -0.072090      -0.043360       0.084786       0.001536       0.000381      -0.022444      -0.072581      -0.061175      -0.027654      -0.025689       0.053343              8.165226       5.515275      -0.052377      -0.430029       8.161401       0.476252      10.819001          -0.000000
          334              C      11.922330       5.392531      10.524740      -0.120602      25.548916 0.39647704E+03  0.91473827E+04                                 7.677016                            6.677261      -0.115511       1.974713                    0.998082      28.195214      81.412016       0.629531       0.421706      -1.056383      -0.056391       0.033720      -0.051417       0.083430      -0.041351      -0.012975       0.005989       0.048243      -0.065921      -0.037010      -0.024283       0.061293              8.669367       7.596045      -0.665082       0.320112       6.314221      -0.505165      12.097835          -0.000000
          335              C      10.390031       3.380179      14.208918       0.606524      24.649587 0.25643741E+03  0.53583368E+04                                 7.921724                            5.732956      -0.135310       2.012708                    0.999395      22.588603      64.100970       0.609888       0.480626      -1.012379      -0.009133       0.053596      -0.000774       0.054375       0.016886       0.056164       0.003814       0.164211      -0.045000      -0.076408      -0.039162       0.115570              9.957606       4.865491      -1.225778      -1.188428      15.874572      -0.345961       9.132756           0.000001
          336              C      10.590918       1.886393      14.245767      -0.084100      42.841890 0.47616754E+03  0.11355408E+05                                10.565438                            7.203494      -0.000587       1.991724                    0.999226      28.261217      79.588614       0.628500       0.408656      -1.078340       0.012122      -0.024930       0.030666       0.041338      -0.000835      -0.011959      -0.017916       0.027982       0.011772      -0.027732       0.004111       0.023621             13.999418       5.667123      -2.094358       1.425886      24.578108      -0.135201      11.753023           0.000000
          337              C      10.980359       1.331947      15.462183      -0.197086      40.727345 0.48460378E+03  0.11724697E+05                                10.316542                            7.363328       0.024972       1.957863                    0.999692      31.173319      91.377160       0.603391       0.419559      -1.060552      -0.010927       0.016699      -0.026261       0.032983       0.012833      -0.001725       0.009852       0.028093       0.063376      -0.031423       0.008216       0.023207             12.975960       5.669906      -2.472944       1.689136      21.897313      -2.453689      11.360660           0.000000
          338              C      10.441071       1.060363      13.103434       0.166652      34.845417 0.39164603E+03  0.89149471E+04                                 9.344894                            6.645156      -0.049535       2.000894                    0.999133      25.552067      70.833562       0.636404       0.422813      -1.066743      -0.015902       0.027334      -0.061503       0.069157      -0.008505       0.016740      -0.027072       0.009420       0.110377      -0.033763      -0.018727       0.052490             11.672363       5.071211      -1.724049       1.850480      17.698348      -1.543175      12.247531          -0.000001
          339              C      10.047089       1.574590      11.737318      -0.500190      29.073535 0.44893821E+03  0.10612208E+05                                 7.935463                            6.790730       0.248788       2.019484                    0.999719      32.503200      92.911099       0.672681       0.385192      -1.087943       0.018772      -0.028136       0.072439       0.079947      -0.009202       0.004069      -0.002538       0.015801       0.006293      -0.013202       0.000070       0.013132              8.616416       5.992388      -0.505105       0.884346       9.515751      -1.727414      10.341110          -0.000000
          340              C      11.256071      -2.350831      14.537108       0.609944      25.388165 0.25835151E+03  0.54022841E+04                                 8.076262                            5.742363      -0.146314       2.008339                    0.999380      22.538895      63.748122       0.611981       0.478632      -1.014575       0.009829      -0.056075      -0.001237       0.056943       0.015768       0.043028       0.003313       0.173216      -0.070737      -0.076250      -0.037164       0.113414             10.432805       4.697091      -1.162156      -0.808822      17.526645      -0.358431       9.074679           0.000001
          341              C      11.063185      -0.854667      14.506016      -0.086339      43.891252 0.47386391E+03  0.11280597E+05                                10.728537                            7.172684       0.011071       1.995638                    0.999228      28.221151      79.263878       0.631956       0.407137      -1.079936      -0.013057       0.025860      -0.032020       0.043179      -0.001441      -0.010892      -0.019462       0.026267       0.013601      -0.028562       0.005591       0.022972             14.614072       5.721197      -2.007426       1.428745      26.368660      -0.061575      11.752359          -0.000000
          342              C      10.676555      -0.293949      13.283075      -0.200983      41.370068 0.48615500E+03  0.11770462E+05                                10.397709                            7.348640       0.034433       1.957803                    0.999764      31.299823      91.750362       0.607319       0.416553      -1.062565       0.015436      -0.016276       0.034246       0.040938       0.011573      -0.006885       0.005284       0.031850       0.055719      -0.030038       0.008321       0.021717             13.227011       5.680166      -2.522128       1.705290      22.686125      -2.877928      11.314740           0.000000
          343              C      11.229250      -0.029502      15.636066       0.169590      34.567097 0.39158939E+03  0.89111819E+04                                 9.289352                            6.642971      -0.064396       1.996720                    0.999124      25.514315      70.663285       0.636908       0.422596      -1.067137       0.018808      -0.022205       0.062446       0.068893      -0.007679       0.016776      -0.026776       0.005470       0.104176      -0.031056      -0.019768       0.050824             11.527557       5.076629      -1.625772       1.887679      17.559086      -1.006952      11.946955          -0.000001
          344              C      11.666479      -0.523834      17.001031      -0.502210      28.708567 0.44584690E+03  0.10514752E+05                                 7.857877                            6.769262       0.234694       2.015376                    0.999659      32.425496      92.403827       0.673852       0.385415      -1.088427      -0.019431       0.027279      -0.072144       0.079539      -0.008293       0.006461      -0.004914       0.008006       0.012622      -0.011356      -0.002522       0.013878              8.440925       5.930393      -0.409961       0.866552       9.433619      -1.357126       9.958762          -0.000000
          345              C      -0.063794       4.114179       0.589975      -0.121771      25.620746 0.39770794E+03  0.91697388E+04                                 7.668602                            6.673062      -0.017836       2.007232                    0.998344      28.019046      80.498826       0.632697       0.419872      -1.059052       0.038854       0.066405      -0.037516       0.085596       0.038640       0.016028       0.027286      -0.031128      -0.031183      -0.036734      -0.024127       0.060861              8.642442       6.396211       0.704152      -0.138378       7.721023      -0.673618      11.810092          -0.000000
          346              C       2.051681       5.271710       0.753111      -0.117741      24.550230 0.38169324E+03  0.86983269E+04                                 7.375447                            6.487865       0.039316       2.023456                    0.999010      27.734900      78.856553       0.649927       0.413543      -1.064573      -0.072090       0.010571      -0.043360       0.084786       0.001536      -0.022444       0.000381       0.072581      -0.061175      -0.027654      -0.025689       0.053343              8.165226       8.161401      -0.052377       0.476252       5.515276      -0.430029      10.819002          -0.000000
          347              C      -0.013412       6.516387       0.928529      -0.120602      25.548915 0.39647704E+03  0.91473826E+04                                 7.677017                            6.677261      -0.115511       1.974713                    0.998082      28.195214      81.412018       0.629531       0.421706      -1.056383       0.033720      -0.056391      -0.051417       0.083430      -0.041351       0.005989      -0.012975      -0.048243      -0.065921      -0.037010      -0.024283       0.061293              8.669367       6.314222      -0.665082      -0.505165       7.596046       0.320112      12.097835          -0.000000
          348              C      -2.025764       4.984088       4.612707       0.606524      24.649587 0.25643740E+03  0.53583367E+04                                 7.921724                            5.732957      -0.135310       2.012708                    0.999395      22.588603      64.100973       0.609888       0.480626      -1.012379       0.053596      -0.009133      -0.000774       0.054375       0.016886       0.003814       0.056164      -0.164211      -0.045000      -0.076408      -0.039162       0.115570              9.957607      15.874574      -1.225778      -0.345961       4.865491      -1.188428       9.132756           0.000001
          349              C      18.104450       5.184975       4.649556      -0.084101      42.841900 0.47616766E+03  0.11355412E+05                                10.565440                            7.203495      -0.000587       1.991724                    0.999226      28.261221      79.588628       0.628500       0.408656      -1.078340      -0.024930       0.012122       0.030666       0.041338      -0.000835      -0.017916      -0.011959      -0.027982       0.011772      -0.027732       0.004111       0.023621             13.999421      24.578114      -2.094359      -0.135201       5.667124       1.425886      11.753025           0.000000
          350              C      17.550004       5.574416       5.865972      -0.197086      40.727336 0.48460364E+03  0.11724693E+05                                10.316540                            7.363327       0.024972       1.957863                    0.999692      31.173315      91.377145       0.603391       0.419559      -1.060552       0.016699      -0.010927      -0.026261       0.032983       0.012833       0.009852      -0.001725      -0.028093       0.063376      -0.031423       0.008216       0.023207             12.975958      21.897310      -2.472944      -2.453689       5.669905       1.689136      11.360659           0.000000
          351              C      17.278420       5.035128       3.507223       0.166651      34.845417 0.39164602E+03  0.89149468E+04                                 9.344894                            6.645156      -0.049534       2.000895                    0.999133      25.552067      70.833561       0.636404       0.422813      -1.066743       0.027334      -0.015902      -0.061503       0.069157      -0.008505      -0.027072       0.016740      -0.009420       0.110377      -0.033763      -0.018727       0.052490             11.672363      17.698348      -1.724049      -1.543175       5.071211       1.850480      12.247531          -0.000001
          352              C      17.792647       4.641146       2.141107      -0.500190      29.073527 0.44893804E+03  0.10612203E+05                                 7.935462                            6.790729       0.248789       2.019485                    0.999719      32.503195      92.911082       0.672681       0.385192      -1.087943      -0.028136       0.018772       0.072439       0.079947      -0.009202      -0.002538       0.004069      -0.015801       0.006293      -0.013202       0.000070       0.013132              8.616415       9.515749      -0.505105      -1.727413       5.992387       0.884346      10.341108          -0.000000
          353              C      13.867226       5.850128       4.940897       0.609944      25.388165 0.25835150E+03  0.54022839E+04                                 8.076262                            5.742363      -0.146314       2.008339                    0.999380      22.538895      63.748124       0.611981       0.478632      -1.014575      -0.056075       0.009829      -0.001237       0.056943       0.015768       0.003313       0.043028      -0.173216      -0.070737      -0.076250      -0.037164       0.113414             10.432806      17.526646      -1.162156      -0.358431       4.697091      -0.808822       9.074680           0.000001
          354              C      15.363390       5.657242       4.909805      -0.086339      43.891256 0.47386394E+03  0.11280598E+05                                10.728538                            7.172685       0.011071       1.995638                    0.999228      28.221152      79.263885       0.631956       0.407138      -1.079936       0.025860      -0.013057      -0.032020       0.043179      -0.001441      -0.019462      -0.010892      -0.026267       0.013601      -0.028562       0.005591       0.022972             14.614074      26.368664      -2.007426      -0.061575       5.721197       1.428745      11.752360          -0.000000
          355              C      15.924108       5.270612       3.686864      -0.200983      41.370080 0.48615516E+03  0.11770468E+05                                10.397711                            7.348642       0.034433       1.957802                    0.999764      31.299828      91.750383       0.607319       0.416553      -1.062565      -0.016276       0.015436       0.034246       0.040938       0.011573       0.005284      -0.006885      -0.031850       0.055719      -0.030038       0.008321       0.021717             13.227013      22.686131      -2.522129      -2.877929       5.680167       1.705291      11.314742           0.000000
          356              C      16.188555       5.823307       6.039855       0.169590      34.567098 0.39158940E+03  0.89111822E+04                                 9.289352                            6.642971      -0.064396       1.996720                    0.999124      25.514315      70.663287       0.636908       0.422596      -1.067137      -0.022205       0.018808       0.062446       0.068893      -0.007679      -0.026776       0.016776      -0.005470       0.104176      -0.031056      -0.019768       0.050824             11.527557      17.559087      -1.625772      -1.006952       5.076629       1.887679      11.946956          -0.000001
          357              C      15.694223       6.260536       7.404820      -0.502210      28.708566 0.44584688E+03  0.10514751E+05                                 7.857877                            6.769262       0.234694       2.015376                    0.999659      32.425495      92.403825       0.673852       0.385415      -1.088427       0.027279      -0.019431      -0.072144       0.079539      -0.008293      -0.004914       0.006461      -0.008006       0.012622      -0.011356      -0.002522       0.013878              8.440925       9.433619      -0.409961      -1.357125       5.930392       0.866553       9.958762          -0.000000
          358              C      10.875787      17.509814       0.589975      -0.119739      25.549724 0.39628580E+03  0.91279299E+04                                 7.650829                            6.658136      -0.013423       2.009214                    0.998344      27.967925      80.288139       0.633890       0.419496      -1.059387      -0.038480      -0.066310      -0.036759       0.085023       0.038761      -0.016291      -0.028226      -0.030214      -0.031817      -0.036752      -0.024799       0.061551              8.620857       6.386099       0.700433       0.139580       7.703073       0.672440      11.773400          -0.000000
          359              C       8.760310      16.352281       0.753111      -0.116960      24.534264 0.38138056E+03  0.86894761E+04                                 7.374021                            6.486878       0.035472       2.022684                    0.998965      27.720443      78.809265       0.649721       0.413756      -1.064429       0.070816      -0.010257      -0.042896       0.083427       0.001648       0.022933       0.000023       0.068860      -0.062350      -0.028061      -0.024015       0.052076              8.163358       8.160758      -0.051851      -0.476686       5.513382       0.430057      10.815935          -0.000000
          360              C      10.825401      15.107602       0.928529      -0.122180      25.578955 0.39706894E+03  0.91645487E+04                                 7.682941                            6.682401      -0.112141       1.975270                    0.998119      28.218109      81.496422       0.629261       0.421726      -1.056360      -0.034520       0.057085      -0.050776       0.083836      -0.041292      -0.006324       0.013107      -0.048527      -0.064839      -0.037164      -0.024079       0.061243              8.676286       6.320323      -0.667761       0.507256       7.597824      -0.315498      12.110711          -0.000000
          361              C      12.837709      16.639857       4.612707       0.606625      24.678247 0.25676947E+03  0.53671846E+04                                 7.929847                            5.738063      -0.135536       2.012431                    0.999423      22.600204      64.152069       0.609375       0.480860      -1.012223      -0.054078       0.008731      -0.000697       0.054782       0.016841      -0.004370      -0.056579      -0.161935      -0.047475      -0.074840      -0.040340       0.115180              9.968656      15.894580      -1.227634       0.343853       4.869918       1.190091       9.141470           0.000001
          362              C      14.331495      16.438970       4.649556      -0.083833      42.758474 0.47520424E+03  0.11325437E+05                                10.548596                            7.193519      -0.000562       1.992395                    0.999195      28.230596      79.448890       0.629358       0.408351      -1.078662       0.026438      -0.011879       0.030428       0.042024      -0.000496       0.017564       0.011519      -0.027658       0.015110      -0.027235       0.003853       0.023383             13.975406      24.536625      -2.091140       0.129833       5.659253      -1.422150      11.730341          -0.000000
          363              C      14.885927      16.049514       5.865972      -0.194813      40.672547 0.48390703E+03  0.11704008E+05                                10.315885                            7.365519       0.010024       1.954040                    0.999642      31.126981      91.236038       0.602362       0.420413      -1.059979      -0.018546       0.010689      -0.024859       0.032805       0.013005      -0.010959       0.001175      -0.026204       0.069484      -0.032077       0.006399       0.025678             12.973339      21.893515      -2.474973       2.462194       5.670908      -1.689245      11.355595           0.000000
          364              C      15.157538      16.588831       3.507223       0.165893      34.864165 0.39186175E+03  0.89205250E+04                                 9.345360                            6.644994      -0.050933       2.000399                    0.999153      25.562321      70.850098       0.636738       0.422559      -1.066970      -0.026648       0.016194      -0.062408       0.069765      -0.008176       0.027105      -0.016652      -0.009958       0.108026      -0.033696      -0.018145       0.051841             11.673831      17.705846      -1.724589       1.542471       5.070938      -1.848958      12.244710          -0.000001
          365              C      14.643328      16.982828       2.141107      -0.500730      29.107071 0.44963373E+03  0.10633472E+05                                 7.945434                            6.799777       0.247600       2.018996                    0.999710      32.521455      93.004627       0.671627       0.385622      -1.087568       0.028624      -0.018181       0.072627       0.080153      -0.008568       0.002331      -0.004317      -0.014485       0.008549      -0.012650       0.000324       0.012326              8.627537       9.528528      -0.505302       1.735010       5.997824      -0.885778      10.356259          -0.000000
          366              C      18.568716      15.773814       4.940897       0.608492      25.445805 0.25901541E+03  0.54195844E+04                                 8.086508                            5.748840      -0.151261       2.006241                    0.999402      22.570964      63.856718       0.611786       0.478483      -1.014665       0.055095      -0.009080      -0.001462       0.055858       0.015236      -0.003610      -0.043744      -0.173851      -0.074112      -0.075900      -0.038548       0.114448             10.446457      17.551781      -1.163789       0.360635       4.702059       0.809385       9.085532           0.000001
          367              C      17.072551      15.966700       4.909805      -0.088308      43.958065 0.47469589E+03  0.11305156E+05                                10.736184                            7.177414       0.008518       1.994586                    0.999188      28.252968      79.365250       0.631965       0.406960      -1.080073      -0.025097       0.012897      -0.032224       0.042832      -0.001439       0.019587       0.011203      -0.028865       0.011237      -0.029522       0.006023       0.023500             14.623147      26.381186      -2.008540       0.064171       5.724716      -1.431146      11.763539          -0.000000
          368              C      16.511848      16.353344       3.686864      -0.202873      41.410860 0.48670148E+03  0.11786696E+05                                10.398351                            7.347801       0.046794       1.960947                    0.999747      31.332207      91.849166       0.607986       0.415991      -1.062952       0.015079      -0.016570       0.036665       0.042968       0.011533      -0.003817       0.007209      -0.035001       0.054606      -0.030741       0.008622       0.022119             13.227937      22.685602      -2.521023       2.874329       5.679815      -1.705814      11.318393           0.000000
          369              C      16.247373      15.800621       6.039855       0.170335      34.542230 0.39136709E+03  0.89047901E+04                                 9.284742                            6.641119      -0.059466       1.998222                    0.999048      25.505165      70.630873       0.636997       0.422600      -1.067143       0.021745      -0.018807       0.061276       0.067685      -0.008376       0.026439      -0.017408      -0.001998       0.103058      -0.029312      -0.021592       0.050904             11.519178      17.535922      -1.623539       1.005431       5.074868      -1.888656      11.946745          -0.000001
          370              C      16.741689      15.363376       7.404820      -0.500464      28.657156 0.44475674E+03  0.10482389E+05                                 7.846798                            6.758819       0.236269       2.016059                    0.999679      32.392035      92.272439       0.674711       0.385168      -1.088626      -0.025845       0.020385      -0.071975       0.079145      -0.008198       0.005801      -0.006056      -0.008418       0.015437      -0.012026      -0.002151       0.014177              8.428930       9.419589      -0.407079       1.347707       5.923648      -0.865173       9.943554          -0.000000
          371              C      -1.291878       5.469730      10.186186      -0.119745      25.555999 0.39646035E+03  0.91324713E+04                                 7.650502                            6.658424      -0.011310       2.009670                    0.998432      27.970870      80.284971       0.634079       0.419348      -1.059537       0.066381      -0.038454      -0.036520       0.084964      -0.037943       0.027759      -0.016657       0.030781      -0.032822      -0.035713      -0.025245       0.060959              8.620293       7.702614      -0.700657      -0.669771       6.384614       0.136539      11.773651          -0.000000
          372              C      -0.134347       3.354253      10.349322      -0.117111      24.527118 0.38124467E+03  0.86855522E+04                                 7.368483                            6.481199       0.037029       2.022862                    0.998948      27.724779      78.816233       0.650690       0.413179      -1.064807       0.009758       0.072392      -0.043224       0.084877      -0.000970      -0.000367       0.024137      -0.071065      -0.059389      -0.027758      -0.025647       0.053404              8.157258       5.512939       0.052254      -0.428313       8.155207      -0.482269      10.803627          -0.000000
          373              C       1.110330       5.419344      10.524740      -0.121601      25.558843 0.39667507E+03  0.91531183E+04                                 7.678499                            6.678498      -0.111379       1.975701                    0.998102      28.202745      81.439654       0.629532       0.421652      -1.056415      -0.056821      -0.032846      -0.051455       0.083397       0.040980      -0.013510      -0.006784       0.048311      -0.066189      -0.036592      -0.024742       0.061334              8.671134       7.595026       0.666944       0.315313       6.316316       0.503778      12.102060          -0.000000
          374              C      -0.421969       7.431652      14.208918       0.607180      24.651341 0.25648487E+03  0.53595892E+04                                 7.922158                            5.733806      -0.134702       2.012801                    0.999392      22.589144      64.104556       0.609791       0.480679      -1.012349      -0.008917      -0.055012      -0.000361       0.055731      -0.017236       0.055800      -0.004345       0.162892      -0.046262      -0.075593      -0.039377       0.114970              9.956965       4.865814       1.225934      -1.188758      15.871892       0.346387       9.133189           0.000001
          375              C      -0.221082       8.925438      14.245767      -0.082989      42.724977 0.47484557E+03  0.11313959E+05                                10.538952                            7.188970       0.004275       1.993789                    0.999240      28.219714      79.389795       0.629842       0.408143      -1.078875       0.012279       0.025851       0.030821       0.042059       0.000926      -0.011023       0.018124       0.027151       0.014926      -0.027580       0.004669       0.022911             13.959188       5.654644       2.089188       1.422376      24.500668       0.138668      11.722251          -0.000000
          376              C       0.168359       9.479870      15.462183      -0.195141      40.709347 0.48428301E+03  0.11715825E+05                                10.322277                            7.368638       0.010134       1.954058                    0.999679      31.140299      91.297124       0.602180       0.420442      -1.059919      -0.010413      -0.018825      -0.024752       0.032794      -0.013046      -0.001161      -0.011867       0.026506       0.067261      -0.032208       0.006776       0.025432             12.983736       5.674401       2.477918       1.690697      21.914434       2.467357      11.362372           0.000000
          377              C      -0.370929       9.751481      13.103434       0.165305      34.847986 0.39189310E+03  0.89209228E+04                                 9.339948                            6.643856      -0.041648       2.003299                    0.999104      25.555357      70.816719       0.637030       0.422381      -1.067141      -0.015710      -0.025721      -0.063864       0.070619       0.008603       0.016279       0.024737       0.005116       0.106884      -0.030229      -0.019873       0.050102             11.663129       5.069226       1.722834       1.850735      17.674982       1.548362      12.245179          -0.000001
          378              C      -0.764911       9.237271      11.737318      -0.500185      29.064849 0.44891829E+03  0.10611722E+05                                 7.936499                            6.791911       0.247930       2.019701                    0.999737      32.498643      92.900956       0.672418       0.385343      -1.087826       0.017832       0.028595       0.073465       0.080825       0.009569       0.004034       0.003466       0.011459       0.005149      -0.012095      -0.000674       0.012768              8.617354       5.992792       0.504061       0.884393       9.514894       1.725457      10.344375          -0.000000
          379              C       0.444071      13.162659      14.537108       0.610053      25.375347 0.25829048E+03  0.54002344E+04                                 8.072672                            5.740046      -0.141818       2.010093                    0.999416      22.532318      63.707448       0.612418       0.478359      -1.014805       0.009279       0.055770      -0.002513       0.056593      -0.015006       0.043702      -0.002616       0.173416      -0.066807      -0.076892      -0.036373       0.113265             10.427218       4.695274       1.160439      -0.809235      17.514619       0.355536       9.071761           0.000001
          380              C       0.251185      11.666494      14.506016      -0.087416      43.945694 0.47472072E+03  0.11306056E+05                                10.736617                            7.178150       0.013832       1.996174                    0.999227      28.242740      79.341292       0.631851       0.407022      -1.080016      -0.013007      -0.024946      -0.033111       0.043449       0.001789      -0.009386       0.018501       0.027366       0.024136      -0.028328       0.005946       0.022381             14.625333       5.725438       2.009021       1.428601      26.395895       0.063194      11.754666          -0.000000
          381              C      -0.135445      11.105791      13.283075      -0.190879      41.009642 0.48056600E+03  0.11605868E+05                                10.375063                            7.337640      -0.003286       1.949527                    0.999682      31.113706      91.200507       0.603657       0.420137      -1.059898       0.014287       0.021351       0.027926       0.037946      -0.012267      -0.005760      -0.009415       0.029209       0.065159      -0.032112       0.007929       0.024183             13.193436       5.670307       2.517570       1.702267      22.620946       2.885233      11.289057           0.000000
          382              C       0.417250      10.841316      15.636066       0.169759      34.559514 0.39154087E+03  0.89093871E+04                                 9.284485                            6.640935      -0.057502       1.998796                    0.999099      25.513802      70.648382       0.637269       0.422389      -1.067318       0.018822       0.021357       0.062848       0.068995       0.008523       0.017272       0.026352       0.003243       0.102687      -0.029791      -0.020897       0.050688             11.519856       5.074985       1.624514       1.887475      17.543362       1.007792      11.941221          -0.000001
          383              C       0.854479      11.335632      17.001031      -0.501620      28.687983 0.44539953E+03  0.10501059E+05                                 7.852152                            6.764055       0.234952       2.015560                    0.999686      32.410971      92.334075       0.674415       0.385208      -1.088625      -0.019076      -0.026641      -0.072312       0.079389       0.008357       0.006154       0.004432       0.007872       0.013104      -0.011437      -0.001966       0.013403              8.434892       5.926331       0.407488       0.866841       9.427535       1.351846       9.950809          -0.000000
          384              C      12.103757      -5.469851      10.186186      -0.120453      25.594667 0.39719875E+03  0.91546959E+04                                 7.661424                            6.667210      -0.015205       2.008089                    0.998363      28.000667      80.420889       0.633226       0.419674      -1.059220      -0.067003       0.038526      -0.037254       0.085799      -0.038469      -0.028430       0.016437       0.031913      -0.028138      -0.037256      -0.024242       0.061498              8.633507       7.713631      -0.702288       0.672617       6.391720      -0.135510      11.795170          -0.000000
          385              C      10.946224      -3.354376      10.349322      -0.116387      24.519526 0.38109856E+03  0.86814794E+04                                 7.368615                            6.481615       0.035877       2.022528                    0.998945      27.716980      78.793297       0.650413       0.413390      -1.064660      -0.009603      -0.071840      -0.043406       0.084482      -0.001212       0.000319      -0.023825      -0.070235      -0.060150      -0.027831      -0.025110       0.052941              8.157104       5.512956       0.053455       0.428761       8.155881       0.481727      10.802474          -0.000000
          386              C       9.701545      -5.419469      10.524740      -0.121108      25.583240 0.39718735E+03  0.91690179E+04                                 7.688793                            6.687564      -0.115646       1.974172                    0.998045      28.221499      81.544519       0.628358       0.422252      -1.055910       0.056020       0.034351      -0.050844       0.083087       0.039846       0.011943       0.006195       0.048476      -0.064446      -0.035914      -0.023696       0.059610              8.683051       7.605834       0.668687      -0.315590       6.322009      -0.503245      12.121309          -0.000000
          387              C      11.233800      -7.431821      14.208918       0.607567      24.622370 0.25610949E+03  0.53498135E+04                                 7.916370                            5.729665      -0.136779       2.012726                    0.999463      22.573279      64.049058       0.609999       0.480689      -1.012338       0.009058       0.055111      -0.001357       0.055867      -0.016744      -0.056202       0.003811       0.162695      -0.047353      -0.075251      -0.039904       0.115155              9.949800       4.862836       1.225387       1.187948      15.859755      -0.346439       9.126808           0.000000
          388              C      11.032913      12.698393      14.245767      -0.084242      42.861678 0.47641247E+03  0.11362861E+05                                10.568072                            7.205893      -0.003565       1.990822                    0.999214      28.266167      79.611656       0.628315       0.408718      -1.078285      -0.011550      -0.025074       0.029602       0.040478       0.000982       0.011999      -0.017449       0.026681       0.013029      -0.026982       0.003721       0.023262             14.002457       5.669142       2.097556      -1.426387      24.585048      -0.141913      11.753181          -0.000000
          389              C      10.643457      12.143947      15.462183      -0.194919      40.667782 0.48370857E+03  0.11698043E+05                                10.311126                            7.360501       0.017073       1.956204                    0.999709      31.130632      91.243071       0.602996       0.420013      -1.060228       0.010631       0.017647      -0.025731       0.032962      -0.012634       0.001616       0.010571       0.025973       0.066254      -0.031198       0.006741       0.024457             12.969552       5.668822       2.475349      -1.689151      21.888047      -2.461447      11.351786           0.000000
          390              C      11.182774      11.872363      13.103434       0.166615      34.816183 0.39149514E+03  0.89101983E+04                                 9.336868                            6.642192      -0.043974       2.003022                    0.999112      25.540594      70.784707       0.636821       0.422598      -1.066932       0.016192       0.025534      -0.063904       0.070696       0.009096      -0.016529      -0.024821       0.003820       0.107042      -0.029957      -0.020482       0.050439             11.658554       5.067939       1.721546      -1.850190      17.665066      -1.547161      12.242655          -0.000001
          391              C      11.576771      12.386590      11.737318      -0.499884      29.054249 0.44871809E+03  0.10605423E+05                                 7.934950                            6.790957       0.249323       2.020069                    0.999709      32.486349      92.847953       0.672407       0.385407      -1.087821      -0.018675      -0.028178       0.072287       0.079801       0.009717      -0.003833      -0.003251       0.010949       0.002486      -0.011634      -0.001157       0.012792              8.615464       5.991024       0.502894      -0.884856       9.510297      -1.724495      10.345073          -0.000000
          392              C      10.367757       8.461169      14.537108       0.610679      25.374463 0.25826745E+03  0.53998698E+04                                 8.074811                            5.741214      -0.141397       2.010016                    0.999447      22.529779      63.710099       0.612101       0.478596      -1.014635      -0.008795      -0.055595      -0.001609       0.056309      -0.015516      -0.043918       0.001886       0.172135      -0.064459      -0.076805      -0.035777       0.112582             10.431021       4.696353       1.160442       0.809653      17.522718      -0.353414       9.073991           0.000001
          393              C      10.560643       9.957333      14.506016      -0.087227      43.894999 0.47410804E+03  0.11287966E+05                                10.730203                            7.174369       0.009526       1.995243                    0.999260      28.221301      79.272141       0.631897       0.407119      -1.079938       0.013749       0.024774      -0.033863       0.044153       0.001776       0.009570      -0.018153       0.026369       0.024436      -0.027723       0.005409       0.022314             14.617338       5.722637       2.007333      -1.427256      26.384245      -0.061707      11.745131          -0.000000
          394              C      10.947287      10.518051      13.283075      -0.191098      41.008936 0.48056226E+03  0.11605717E+05                                10.378421                            7.340511      -0.010283       1.947615                    0.999686      31.102764      91.167226       0.603184       0.420469      -1.059692      -0.014647      -0.022182       0.027710       0.038398      -0.011740       0.005017       0.009797       0.029175       0.067862      -0.032208       0.007297       0.024910             13.198576       5.672619       2.519486      -1.702563      22.633104      -2.889680      11.290005           0.000000
          395              C      10.394564      10.782498      15.636066       0.169314      34.600085 0.39203033E+03  0.89238596E+04                                 9.294114                            6.646840      -0.060898       1.997365                    0.999091      25.528376      70.716148       0.636694       0.422612      -1.067111      -0.019654      -0.022133       0.062508       0.069162       0.008243      -0.017014      -0.026364       0.004044       0.103462      -0.030177      -0.020487       0.050664             11.533774       5.080561       1.628582      -1.890879      17.569442      -1.011766      11.951319          -0.000001
          396              C       9.957319      10.288166      17.001031      -0.501865      28.674737 0.44507979E+03  0.10491825E+05                                 7.848447                            6.760127       0.242658       2.017822                    0.999675      32.407136      92.321089       0.674823       0.385038      -1.088727       0.019660       0.026907      -0.071862       0.079212       0.009109      -0.006447      -0.004507       0.007874       0.013963      -0.012254      -0.001871       0.014125              8.431047       5.925062       0.410888      -0.866560       9.426569      -1.348784       9.941509          -0.000000
          397              C      10.748099      -4.114293      18.602447      -0.119745      25.555998 0.39646032E+03  0.91324706E+04                                 7.650501                            6.658423      -0.011310       2.009670                    0.998432      27.970869      80.284965       0.634079       0.419348      -1.059537       0.038454      -0.066381       0.036520       0.084964      -0.037943      -0.016657       0.027759      -0.030781      -0.032822      -0.035713      -0.025245       0.060959              8.620292       6.384614      -0.700657       0.136539       7.702613      -0.669771      11.773650          -0.000000
          398              C      -8.760424      -5.271824      18.439311      -0.117111      24.527120 0.38124471E+03  0.86855531E+04                                 7.368482                            6.481199       0.037029       2.022862                    0.998948      27.724780      78.816234       0.650690       0.413179      -1.064807      -0.072392      -0.009758       0.043224       0.084877      -0.000970       0.024137      -0.000367       0.071065      -0.059389      -0.027758      -0.025647       0.053404              8.157257       8.155207       0.052254      -0.482269       5.512939      -0.428313      10.803626          -0.000000
          399              C      10.798485      -6.516501      18.263893      -0.121601      25.558846 0.39667514E+03  0.91531203E+04                                 7.678499                            6.678498      -0.111379       1.975701                    0.998102      28.202747      81.439662       0.629532       0.421652      -1.056415       0.032846       0.056821       0.051455       0.083397       0.040980      -0.006784      -0.013510      -0.048311      -0.066189      -0.036592      -0.024742       0.061334              8.671134       6.316316       0.666944       0.503778       7.595027       0.315313      12.102060          -0.000000
          400              C       8.786177      -4.984202      14.579715       0.607180      24.651341 0.25648487E+03  0.53595892E+04                                 7.922159                            5.733806      -0.134702       2.012801                    0.999392      22.589144      64.104557       0.609791       0.480679      -1.012349       0.055012       0.008917       0.000361       0.055731      -0.017236      -0.004345       0.055800      -0.162892      -0.046262      -0.075593      -0.039377       0.114970              9.956966      15.871893       1.225934       0.346387       4.865814      -1.188758       9.133190           0.000001
          401              C       7.292391      -5.185089      14.542866      -0.082989      42.724978 0.47484558E+03  0.11313960E+05                                10.538952                            7.188970       0.004275       1.993789                    0.999240      28.219715      79.389796       0.629842       0.408143      -1.078875      -0.025851      -0.012279      -0.030821       0.042059       0.000926       0.018124      -0.011023      -0.027151       0.014926      -0.027580       0.004669       0.022911             13.959188      24.500668       2.089188       0.138668       5.654644       1.422376      11.722250          -0.000000
          402              C       6.737959      -5.574530      13.326450      -0.195141      40.709356 0.48428312E+03  0.11715829E+05                                10.322279                            7.368639       0.010133       1.954058                    0.999679      31.140302      91.297141       0.602179       0.420442      -1.059919       0.018825       0.010413       0.024752       0.032794      -0.013046      -0.011867      -0.001161      -0.026506       0.067261      -0.032208       0.006776       0.025432             12.983739      21.914440       2.477918       2.467358       5.674402       1.690698      11.362374           0.000000
          403              C       6.466348      -5.035242      15.685199       0.165305      34.847988 0.39189313E+03  0.89209236E+04                                 9.339949                            6.643856      -0.041648       2.003299                    0.999104      25.555358      70.816723       0.637030       0.422381      -1.067141       0.025721       0.015710       0.063864       0.070619       0.008603       0.024737       0.016279      -0.005116       0.106884      -0.030229      -0.019873       0.050102             11.663130      17.674983       1.722835       1.548362       5.069226       1.850735      12.245179          -0.000001
          404              C       6.980558      -4.641260      17.051315      -0.500185      29.064849 0.44891829E+03  0.10611722E+05                                 7.936499                            6.791911       0.247930       2.019701                    0.999737      32.498643      92.900953       0.672418       0.385343      -1.087826      -0.028595      -0.017832      -0.073465       0.080825       0.009569       0.003466       0.004034      -0.011459       0.005149      -0.012095      -0.000674       0.012768              8.617353       9.514894       0.504061       1.725457       5.992792       0.884393      10.344375          -0.000000
          405              C       3.055170      -5.850242      14.251525       0.610053      25.375349 0.25829049E+03  0.54002348E+04                                 8.072673                            5.740046      -0.141818       2.010093                    0.999416      22.532319      63.707455       0.612418       0.478359      -1.014805      -0.055770      -0.009279       0.002513       0.056593      -0.015006      -0.002616       0.043702      -0.173416      -0.066807      -0.076892      -0.036373       0.113265             10.427219      17.514622       1.160439       0.355536       4.695274      -0.809235       9.071762           0.000001
          406              C       4.551335      -5.657356      14.282617      -0.087416      43.945698 0.47472074E+03  0.11306057E+05                                10.736617                            7.178150       0.013831       1.996174                    0.999227      28.242741      79.341297       0.631851       0.407022      -1.080016       0.024946       0.013007       0.033111       0.043449       0.001789       0.018501      -0.009386      -0.027366       0.024136      -0.028328       0.005946       0.022381             14.625334      26.395898       2.009021       0.063193       5.725439       1.428601      11.754667          -0.000000
          407              C       5.112038      -5.270726      15.505558      -0.190879      41.009648 0.48056607E+03  0.11605870E+05                                10.375064                            7.337641      -0.003287       1.949527                    0.999682      31.113708      91.200519       0.603657       0.420137      -1.059898      -0.021351      -0.014287      -0.027926       0.037946      -0.012267      -0.009415      -0.005760      -0.029209       0.065159      -0.032112       0.007929       0.024183             13.193438      22.620949       2.517570       2.885233       5.670307       1.702268      11.289058           0.000000
          408              C       5.376513      -5.823421      13.152567       0.169759      34.559514 0.39154087E+03  0.89093872E+04                                 9.284485                            6.640935      -0.057502       1.998796                    0.999099      25.513802      70.648384       0.637269       0.422389      -1.067318      -0.021357      -0.018822      -0.062848       0.068995       0.008523       0.026352       0.017272      -0.003243       0.102687      -0.029791      -0.020897       0.050688             11.519857      17.543363       1.624514       1.007792       5.074985       1.887475      11.941222          -0.000001
          409              C       4.882197      -6.260650      11.787602      -0.501620      28.687978 0.44539944E+03  0.10501056E+05                                 7.852151                            6.764054       0.234952       2.015560                    0.999686      32.410968      92.334063       0.674415       0.385208      -1.088625       0.026641       0.019076       0.072312       0.079389       0.008357       0.004432       0.006154      -0.007872       0.013104      -0.011437      -0.001966       0.013403              8.434891       9.427534       0.407487       1.351845       5.926331       0.866841       9.950808          -0.000000
          410              C       0.063680       4.114072      18.602447      -0.120453      25.594664 0.39719870E+03  0.91546944E+04                                 7.661424                            6.667209      -0.015205       2.008089                    0.998363      28.000665      80.420881       0.633226       0.419674      -1.059220      -0.038526       0.067003       0.037254       0.085799      -0.038469       0.016437      -0.028430      -0.031913      -0.028138      -0.037256      -0.024242       0.061498              8.633506       6.391720      -0.702288      -0.135510       7.713630       0.672617      11.795169          -0.000000
          411              C      -2.051795       5.271605      18.439311      -0.116387      24.519522 0.38109849E+03  0.86814773E+04                                 7.368614                            6.481614       0.035877       2.022528                    0.998945      27.716977      78.793286       0.650413       0.413390      -1.064660       0.071840       0.009603       0.043406       0.084482      -0.001212      -0.023825       0.000319       0.070235      -0.060150      -0.027831      -0.025110       0.052941              8.157103       8.155880       0.053455       0.481727       5.512955       0.428761      10.802473          -0.000000
          412              C       0.013298       6.516284      18.263893      -0.121108      25.583242 0.39718738E+03  0.91690188E+04                                 7.688794                            6.687564      -0.115646       1.974172                    0.998045      28.221500      81.544522       0.628358       0.422252      -1.055910      -0.034351      -0.056020       0.050844       0.083087       0.039846       0.006195       0.011943      -0.048476      -0.064446      -0.035914      -0.023696       0.059610              8.683051       6.322010       0.668687      -0.503245       7.605834      -0.315589      12.121310          -0.000000
          413              C       2.025650       4.984029      14.579715       0.607567      24.622369 0.25610947E+03  0.53498130E+04                                 7.916370                            5.729665      -0.136779       2.012726                    0.999463      22.573278      64.049055       0.609999       0.480689      -1.012338      -0.055111      -0.009058       0.001357       0.055867      -0.016744       0.003811      -0.056202      -0.162695      -0.047353      -0.075251      -0.039904       0.115155              9.949799      15.859754       1.225387      -0.346439       4.862836       1.187948       9.126808           0.000000
          414              C       3.519436       5.184916      14.542866      -0.084242      42.861677 0.47641246E+03  0.11362860E+05                                10.568072                            7.205893      -0.003565       1.990822                    0.999214      28.266167      79.611655       0.628315       0.408718      -1.078285       0.025074       0.011550      -0.029602       0.040478       0.000982      -0.017449       0.011999      -0.026681       0.013029      -0.026983       0.003721       0.023262             14.002457      24.585048       2.097556      -0.141913       5.669142      -1.426387      11.753180          -0.000000
          415              C       4.073882       5.574372      13.326450      -0.194919      40.667787 0.48370864E+03  0.11698045E+05                                10.311127                            7.360502       0.017073       1.956204                    0.999709      31.130634      91.243079       0.602996       0.420013      -1.060228      -0.017647      -0.010631       0.025731       0.032962      -0.012634       0.010571       0.001616      -0.025973       0.066253      -0.031198       0.006741       0.024457             12.969553      21.888050       2.475349      -2.461448       5.668822      -1.689151      11.351787           0.000000
          416              C       4.345466       5.035055      15.685199       0.166615      34.816185 0.39149517E+03  0.89101991E+04                                 9.336868                            6.642193      -0.043974       2.003022                    0.999112      25.540595      70.784710       0.636821       0.422598      -1.066932      -0.025534      -0.016191       0.063904       0.070696       0.009096      -0.024821      -0.016529      -0.003820       0.107043      -0.029957      -0.020482       0.050439             11.658554      17.665067       1.721546      -1.547161       5.067939      -1.850190      12.242656          -0.000001
          417              C       3.831239       4.641058      17.051315      -0.499884      29.054245 0.44871802E+03  0.10605421E+05                                 7.934949                            6.790956       0.249323       2.020070                    0.999709      32.486347      92.847945       0.672407       0.385407      -1.087821       0.028178       0.018675      -0.072287       0.079801       0.009717      -0.003251      -0.003833      -0.010949       0.002486      -0.011634      -0.001157       0.012792              8.615463       9.510296       0.502894      -1.724494       5.991023      -0.884856      10.345071          -0.000000
          418              C       7.756660       5.850072      14.251525       0.610679      25.374463 0.25826744E+03  0.53998697E+04                                 8.074811                            5.741214      -0.141397       2.010016                    0.999447      22.529779      63.710102       0.612101       0.478596      -1.014635       0.055595       0.008795       0.001609       0.056309      -0.015516       0.001886      -0.043918      -0.172135      -0.064459      -0.076805      -0.035777       0.112582             10.431021      17.522720       1.160442      -0.353414       4.696353       0.809653       9.073992           0.000001
          419              C       6.260496       5.657186      14.282617      -0.087228      43.895004 0.47410808E+03  0.11287967E+05                                10.730205                            7.174370       0.009525       1.995243                    0.999260      28.221302      79.272151       0.631897       0.407119      -1.079938      -0.024774      -0.013749       0.033863       0.044153       0.001776      -0.018153       0.009570      -0.026369       0.024436      -0.027723       0.005409       0.022314             14.617341      26.384251       2.007333      -0.061707       5.722638      -1.427257      11.745134          -0.000000
          420              C       5.699778       5.270542      15.505558      -0.191098      41.008937 0.48056227E+03  0.11605718E+05                                10.378422                            7.340511      -0.010283       1.947615                    0.999686      31.102764      91.167230       0.603184       0.420469      -1.059692       0.022182       0.014647      -0.027710       0.038398      -0.011740       0.009797       0.005017      -0.029175       0.067862      -0.032208       0.007297       0.024910             13.198577      22.633105       2.519486      -2.889681       5.672620      -1.702563      11.290005           0.000000
          421              C       5.435331       5.823265      13.152567       0.169314      34.600085 0.39203033E+03  0.89238595E+04                                 9.294114                            6.646840      -0.060898       1.997365                    0.999091      25.528376      70.716148       0.636694       0.422612      -1.067111       0.022133       0.019654      -0.062508       0.069162       0.008243      -0.026364      -0.017014      -0.004044       0.103462      -0.030177      -0.020487       0.050664             11.533774      17.569441       1.628582      -1.011766       5.080561      -1.890879      11.951319          -0.000001
          422              C       5.929663       6.260510      11.787602      -0.501865      28.674735 0.44507975E+03  0.10491824E+05                                 7.848446                            6.760126       0.242658       2.017822                    0.999675      32.407135      92.321086       0.674823       0.385038      -1.088727      -0.026907      -0.019660       0.071862       0.079212       0.009108      -0.004507      -0.006447      -0.007874       0.013963      -0.012254      -0.001871       0.014125              8.431046       9.426569       0.410888      -1.348783       5.925061      -0.866560       9.941508          -0.000000
          423              C       9.520129      16.154156       9.006236      -0.119739      25.549722 0.39628577E+03  0.91279291E+04                                 7.650829                            6.658136      -0.013423       2.009214                    0.998344      27.967924      80.288138       0.633890       0.419496      -1.059387       0.066310       0.038480       0.036759       0.085023       0.038761      -0.028226      -0.016291       0.030214      -0.031817      -0.036752      -0.024799       0.061551              8.620857       7.703073       0.700433       0.672439       6.386099       0.139580      11.773400          -0.000000
          424              C      10.677662      -3.354367       8.843100      -0.116959      24.534260 0.38138048E+03  0.86894738E+04                                 7.374019                            6.486877       0.035472       2.022684                    0.998965      27.720440      78.809254       0.649721       0.413756      -1.064429       0.010257      -0.070816       0.042896       0.083427       0.001648       0.000023       0.022933      -0.068860      -0.062350      -0.028061      -0.024015       0.052076              8.163357       5.513381      -0.051851       0.430056       8.160756      -0.476687      10.815933          -0.000000
          425              C      11.922341      16.204542       8.667682      -0.122180      25.578952 0.39706889E+03  0.91645471E+04                                 7.682941                            6.682400      -0.112141       1.975270                    0.998119      28.218107      81.496415       0.629261       0.421726      -1.056360      -0.057085       0.034520       0.050776       0.083836      -0.041292       0.013107      -0.006324       0.048527      -0.064839      -0.037164      -0.024079       0.061243              8.676285       7.597823      -0.667761      -0.315498       6.320323       0.507256      12.110710          -0.000000
          426              C      10.390086      14.192234       4.983504       0.606625      24.678246 0.25676946E+03  0.53671844E+04                                 7.929847                            5.738063      -0.135536       2.012431                    0.999423      22.600203      64.152062       0.609375       0.480860      -1.012223      -0.008731       0.054078       0.000697       0.054782       0.016841      -0.056579      -0.004370       0.161935      -0.047475      -0.074840      -0.040340       0.115180              9.968655       4.869918      -1.227634       1.190091      15.894578       0.343853       9.141470           0.000001
          427              C      10.590973      12.698448       4.946655      -0.083833      42.758469 0.47520419E+03  0.11325436E+05                                10.548595                            7.193518      -0.000562       1.992395                    0.999195      28.230595      79.448882       0.629358       0.408351      -1.078662       0.011879      -0.026438      -0.030429       0.042024      -0.000496       0.011519       0.017564       0.027658       0.015110      -0.027235       0.003852       0.023383             13.975404       5.659252      -2.091139      -1.422150      24.536621       0.129834      11.730340          -0.000000
          428              C      10.980429      12.144016       3.730239      -0.194814      40.672551 0.48390708E+03  0.11704010E+05                                10.315886                            7.365520       0.010024       1.954040                    0.999642      31.126982      91.236045       0.602362       0.420413      -1.059978      -0.010689       0.018546       0.024859       0.032805       0.013005       0.001175      -0.010959       0.026204       0.069484      -0.032077       0.006399       0.025678             12.973341       5.670909      -2.474974      -1.689245      21.893519       2.462195      11.355596           0.000000
          429              C      10.441112      11.872405       6.088988       0.165893      34.864163 0.39186172E+03  0.89205242E+04                                 9.345360                            6.644994      -0.050933       2.000399                    0.999153      25.562320      70.850094       0.636738       0.422559      -1.066970      -0.016194       0.026648       0.062408       0.069765      -0.008176      -0.016652       0.027105       0.009958       0.108026      -0.033696      -0.018145       0.051841             11.673831       5.070937      -1.724589      -1.848958      17.705845       1.542471      12.244710          -0.000001
          430              C      10.047115      12.386615       7.455104      -0.500730      29.107075 0.44963383E+03  0.10633475E+05                                 7.945435                            6.799778       0.247600       2.018996                    0.999710      32.521457      93.004635       0.671627       0.385622      -1.087568       0.018181      -0.028624      -0.072627       0.080153      -0.008568      -0.004317       0.002331       0.014485       0.008549      -0.012650       0.000324       0.012326              8.627538       5.997825      -0.505302      -0.885779       9.528529       1.735011      10.356261          -0.000000
          431              C      11.256129       8.461227       4.655314       0.608492      25.445805 0.25901541E+03  0.54195844E+04                                 8.086508                            5.748840      -0.151260       2.006241                    0.999402      22.570964      63.856718       0.611786       0.478483      -1.014665       0.009080      -0.055095       0.001462       0.055858       0.015236      -0.043744      -0.003610       0.173851      -0.074112      -0.075900      -0.038548       0.114448             10.446457       4.702059      -1.163789       0.809385      17.551781       0.360635       9.085532           0.000001
          432              C      11.063243       9.957392       4.686406      -0.088308      43.958065 0.47469589E+03  0.11305156E+05                                10.736184                            7.177414       0.008518       1.994586                    0.999188      28.252968      79.365251       0.631965       0.406960      -1.080073      -0.012897       0.025097       0.032224       0.042832      -0.001439       0.011203       0.019587       0.028865       0.011237      -0.029522       0.006023       0.023500             14.623147       5.724716      -2.008540      -1.431146      26.381186       0.064171      11.763539          -0.000000
          433              C      10.676599      10.518095       5.909347      -0.202873      41.410858 0.48670146E+03  0.11786695E+05                                10.398350                            7.347801       0.046794       1.960948                    0.999747      31.332206      91.849162       0.607986       0.415990      -1.062952       0.016570      -0.015079      -0.036665       0.042968       0.011533       0.007209      -0.003817       0.035001       0.054606      -0.030741       0.008622       0.022119             13.227936       5.679814      -2.521023      -1.705813      22.685600       2.874329      11.318392           0.000000
          434              C      11.229322      10.782570       3.556356       0.170335      34.542231 0.39136709E+03  0.89047903E+04                                 9.284743                            6.641119      -0.059466       1.998222                    0.999048      25.505165      70.630876       0.636997       0.422600      -1.067143       0.018807      -0.021745      -0.061276       0.067685      -0.008376      -0.017408       0.026439       0.001998       0.103058      -0.029312      -0.021592       0.050904             11.519179       5.074868      -1.623540      -1.888656      17.535923       1.005432      11.946746          -0.000001
          435              C      11.666567      10.288254       2.191391      -0.500464      28.657157 0.44475676E+03  0.10482390E+05                                 7.846799                            6.758819       0.236269       2.016059                    0.999679      32.392036      92.272446       0.674711       0.385168      -1.088626      -0.020385       0.025845       0.071975       0.079145      -0.008199      -0.006056       0.005801       0.008418       0.015437      -0.012026      -0.002151       0.014177              8.428931       5.923648      -0.407079      -0.865173       9.419590       1.347708       9.943555          -0.000000
          436              C       1.291764       5.469737       9.006236      -0.121771      25.620748 0.39770797E+03  0.91697400E+04                                 7.668602                            6.673063      -0.017836       2.007232                    0.998344      28.019047      80.498833       0.632697       0.419872      -1.059052      -0.066405      -0.038854       0.037516       0.085596       0.038641       0.027286       0.016028       0.031128      -0.031183      -0.036734      -0.024127       0.060861              8.642443       7.721023       0.704152      -0.673618       6.396211      -0.138378      11.810093          -0.000000
          437              C       0.134233       3.354262       8.843100      -0.117741      24.550233 0.38169329E+03  0.86983284E+04                                 7.375448                            6.487866       0.039316       2.023456                    0.999010      27.734902      78.856561       0.649927       0.413543      -1.064573      -0.010571       0.072090       0.043360       0.084786       0.001536       0.000381      -0.022444      -0.072581      -0.061175      -0.027654      -0.025689       0.053343              8.165227       5.515276      -0.052377      -0.430029       8.161402       0.476252      10.819003          -0.000000
          438              C      -1.110444       5.419355       8.667682      -0.120602      25.548916 0.39647706E+03  0.91473831E+04                                 7.677017                            6.677261      -0.115511       1.974713                    0.998082      28.195214      81.412016       0.629531       0.421706      -1.056383       0.056391      -0.033720       0.051417       0.083430      -0.041351      -0.012975       0.005989       0.048243      -0.065921      -0.037010      -0.024283       0.061293              8.669367       7.596046      -0.665082       0.320112       6.314222      -0.505165      12.097835          -0.000000
          439              C       0.421855       7.431707       4.983504       0.606524      24.649587 0.25643741E+03  0.53583368E+04                                 7.921724                            5.732956      -0.135310       2.012708                    0.999395      22.588603      64.100970       0.609888       0.480626      -1.012379       0.009133      -0.053596       0.000774       0.054375       0.016886       0.056164       0.003814       0.164211      -0.045000      -0.076408      -0.039162       0.115570              9.957606       4.865491      -1.225778      -1.188428      15.874572      -0.345961       9.132756           0.000001
          440              C       0.220968       8.925493       4.946655      -0.084101      42.841899 0.47616763E+03  0.11355411E+05                                10.565440                            7.203495      -0.000587       1.991724                    0.999226      28.261220      79.588627       0.628500       0.408656      -1.078340      -0.012122       0.024930      -0.030666       0.041338      -0.000835      -0.011959      -0.017916       0.027982       0.011772      -0.027732       0.004111       0.023621             13.999421       5.667124      -2.094359       1.425886      24.578114      -0.135201      11.753025          -0.000000
          441              C      -0.168473       9.479939       3.730239      -0.197086      40.727339 0.48460369E+03  0.11724695E+05                                10.316541                            7.363327       0.024972       1.957863                    0.999692      31.173316      91.377150       0.603391       0.419559      -1.060552       0.010927      -0.016699       0.026261       0.032983       0.012833      -0.001725       0.009852       0.028093       0.063375      -0.031423       0.008216       0.023207             12.975959       5.669905      -2.472944       1.689136      21.897311      -2.453689      11.360660           0.000000
          442              C       0.370815       9.751523       6.088988       0.166652      34.845415 0.39164599E+03  0.89149462E+04                                 9.344894                            6.645155      -0.049535       2.000894                    0.999133      25.552066      70.833559       0.636404       0.422813      -1.066743       0.015902      -0.027334       0.061503       0.069157      -0.008505       0.016740      -0.027072       0.009420       0.110377      -0.033763      -0.018727       0.052490             11.672363       5.071211      -1.724049       1.850480      17.698348      -1.543175      12.247531          -0.000000
          443              C       0.764797       9.237296       7.455104      -0.500190      29.073534 0.44893820E+03  0.10612208E+05                                 7.935463                            6.790730       0.248788       2.019484                    0.999719      32.503199      92.911099       0.672681       0.385192      -1.087943      -0.018772       0.028136      -0.072439       0.079947      -0.009202       0.004069      -0.002538       0.015801       0.006293      -0.013202       0.000070       0.013132              8.616417       5.992388      -0.505105       0.884346       9.515751      -1.727414      10.341111          -0.000000
          444              C      -0.444185      13.162717       4.655314       0.609944      25.388165 0.25835150E+03  0.54022840E+04                                 8.076262                            5.742364      -0.146314       2.008339                    0.999380      22.538895      63.748124       0.611981       0.478632      -1.014575      -0.009829       0.056075       0.001237       0.056943       0.015768       0.043028       0.003313       0.173216      -0.070737      -0.076250      -0.037164       0.113414             10.432806       4.697091      -1.162156      -0.808822      17.526646      -0.358432       9.074680           0.000001
          445              C      -0.251299      11.666553       4.686406      -0.086339      43.891255 0.47386393E+03  0.11280598E+05                                10.728537                            7.172684       0.011071       1.995638                    0.999228      28.221152      79.263882       0.631956       0.407137      -1.079936       0.013057      -0.025860       0.032020       0.043179      -0.001441      -0.010892      -0.019462       0.026267       0.013601      -0.028562       0.005591       0.022972             14.614073       5.721197      -2.007426       1.428745      26.368662      -0.061575      11.752359          -0.000000
          446              C       0.135331      11.105835       5.909347      -0.200983      41.370081 0.48615517E+03  0.11770468E+05                                10.397711                            7.348641       0.034433       1.957802                    0.999764      31.299828      91.750383       0.607319       0.416553      -1.062565      -0.015436       0.016276      -0.034246       0.040938       0.011573      -0.006885       0.005284       0.031850       0.055719      -0.030038       0.008321       0.021717             13.227014       5.680167      -2.522129       1.705291      22.686131      -2.877928      11.314742           0.000000
          447              C      -0.417364      10.841388       3.556356       0.169590      34.567095 0.39158936E+03  0.89111812E+04                                 9.289352                            6.642971      -0.064396       1.996720                    0.999124      25.514314      70.663282       0.636908       0.422596      -1.067137      -0.018808       0.022205      -0.062446       0.068893      -0.007679       0.016776      -0.026776       0.005470       0.104176      -0.031056      -0.019768       0.050824             11.527557       5.076629      -1.625772       1.887679      17.559086      -1.006952      11.946955          -0.000001
          448              C      -0.854593      11.335720       2.191391      -0.502210      28.708569 0.44584694E+03  0.10514753E+05                                 7.857878                            6.769262       0.234694       2.015376                    0.999659      32.425497      92.403833       0.673852       0.385415      -1.088427       0.019431      -0.027279       0.072144       0.079539      -0.008293       0.006461      -0.004914       0.008006       0.012622      -0.011356      -0.002522       0.013878              8.440925       5.930393      -0.409961       0.866553       9.433619      -1.357126       9.958763          -0.000000
          449              N      10.147604       5.585589      17.909601      -0.079167      27.424038 0.44486148E+03  0.10290448E+05                                 7.726910                            6.901095       0.017253       2.070260                    0.998289      25.038204      66.456675       0.659560       0.401460      -1.097828      -0.000158      -0.026866       0.177195       0.179220       0.000553       0.001234       0.025198       0.001516      -0.333450      -0.114899       0.056123       0.058776              8.729922       7.780682       0.013494      -0.376761       7.500826      -0.088288      10.908259          -0.000000
          450              N       0.664183      -5.585802      17.909601      -0.078139      27.405237 0.44450811E+03  0.10282040E+05                                 7.731257                            6.904959       0.011145       2.068544                    0.998271      25.033492      66.481586       0.658313       0.402229      -1.097110       0.000968       0.027396       0.176935       0.179046       0.000477      -0.000475      -0.025202       0.001233      -0.329725      -0.113689       0.055461       0.058229              8.734985       7.785494       0.013474       0.374754       7.502747       0.090406      10.916715          -0.000000
          451              N      10.991646       6.070240       8.313390      -0.079752      27.461431 0.44562001E+03  0.10315557E+05                                 7.745926                            6.916974       0.009485       2.067281                    0.998281      25.078527      66.655034       0.657172       0.402623      -1.096697      -0.027439       0.000513       0.177363       0.179473      -0.000206       0.024749      -0.000639      -0.001240      -0.329204      -0.113391       0.055453       0.057937              8.753145       7.515705      -0.013269      -0.091272       7.799847       0.374601      10.943882          -0.000000
          452              N      -0.179745      15.553661       8.313390      -0.079373      27.433174 0.44505166E+03  0.10296963E+05                                 7.732162                            6.905541       0.015985       2.069768                    0.998261      25.048914      66.513346       0.658857       0.401806      -1.097484       0.027408      -0.000808       0.177300       0.179407      -0.000215      -0.025504       0.000279      -0.000348      -0.331352      -0.114292       0.055381       0.058911              8.735986       7.504038      -0.012837       0.089393       7.787346      -0.373454      10.916575          -0.000000
          453              N      -0.664297      16.038297       1.282821      -0.079752      27.461432 0.44562002E+03  0.10315558E+05                                 7.745926                            6.916974       0.009485       2.067281                    0.998281      25.078527      66.655032       0.657172       0.402623      -1.096697      -0.000513       0.027439      -0.177363       0.179473      -0.000206      -0.000639       0.024749       0.001240      -0.329204      -0.113391       0.055453       0.057937              8.753144       7.799847      -0.013269       0.374601       7.515705      -0.091272      10.943882          -0.000000
          454              N      11.476282       5.585688       1.282821      -0.079373      27.433175 0.44505168E+03  0.10296963E+05                                 7.732163                            6.905541       0.015984       2.069768                    0.998261      25.048915      66.513350       0.658857       0.401806      -1.097484       0.000808      -0.027408      -0.177300       0.179407      -0.000215       0.000279      -0.025504       0.000348      -0.331352      -0.114292       0.055381       0.058911              8.735987       7.787347      -0.012837      -0.373454       7.504038       0.089394      10.916576          -0.000000
          455              N       0.179631      -6.070354      10.879032      -0.078139      27.405239 0.44450813E+03  0.10282040E+05                                 7.731258                            6.904959       0.011144       2.068544                    0.998271      25.033493      66.481590       0.658313       0.402229      -1.097110      -0.027396      -0.000968      -0.176935       0.179046       0.000477      -0.025202      -0.000475      -0.001233      -0.329725      -0.113689       0.055461       0.058229              8.734986       7.502747       0.013474       0.090406       7.785494       0.374754      10.916716          -0.000000
          456              N      10.632240       6.070225      10.879032      -0.079167      27.424040 0.44486152E+03  0.10290449E+05                                 7.726910                            6.901095       0.017253       2.070260                    0.998289      25.038205      66.456677       0.659560       0.401460      -1.097828       0.026866       0.000158      -0.177195       0.179220       0.000553       0.025198       0.001234      -0.001516      -0.333450      -0.114899       0.056123       0.058776              8.729923       7.500826       0.013494      -0.088288       7.780682      -0.376761      10.908259          -0.000000
          457              N       0.664282       5.226297       1.282821      -0.079167      27.424039 0.44486150E+03  0.10290449E+05                                 7.726910                            6.901096       0.017253       2.070260                    0.998289      25.038205      66.456679       0.659560       0.401460      -1.097828       0.000158       0.026866      -0.177195       0.179220       0.000553       0.001234       0.025198       0.001516      -0.333450      -0.114899       0.056123       0.058776              8.729923       7.780683       0.013494      -0.376761       7.500826      -0.088288      10.908259          -0.000001
          458              N      10.147703      16.397688       1.282821      -0.078139      27.405237 0.44450810E+03  0.10282039E+05                                 7.731257                            6.904959       0.011145       2.068544                    0.998271      25.033492      66.481586       0.658313       0.402229      -1.097110      -0.000968      -0.027396      -0.176935       0.179046       0.000477      -0.000475      -0.025202       0.001233      -0.329725      -0.113689       0.055461       0.058229              8.734985       7.785494       0.013474       0.374754       7.502747       0.090406      10.916715          -0.000000
          459              N      -0.179760       4.741646      10.879032      -0.079752      27.461432 0.44562002E+03  0.10315558E+05                                 7.745926                            6.916974       0.009485       2.067281                    0.998281      25.078527      66.655032       0.657172       0.402623      -1.096697       0.027439      -0.000513      -0.177363       0.179473      -0.000206       0.024749      -0.000639      -0.001240      -0.329204      -0.113391       0.055453       0.057937              8.753144       7.515705      -0.013269      -0.091272       7.799847       0.374601      10.943882          -0.000000
          460              N      10.991631      -4.741775      10.879032      -0.079373      27.433173 0.44505164E+03  0.10296962E+05                                 7.732163                            6.905541       0.015984       2.069768                    0.998261      25.048914      66.513348       0.658857       0.401806      -1.097484      -0.027408       0.000808      -0.177300       0.179407      -0.000215      -0.025504       0.000279      -0.000348      -0.331352      -0.114292       0.055381       0.058911              8.735987       7.504038      -0.012837       0.089393       7.787346      -0.373454      10.916576          -0.000000
          461              N      11.476183      -5.226411      17.909601      -0.079752      27.461431 0.44562000E+03  0.10315557E+05                                 7.745926                            6.916974       0.009485       2.067281                    0.998281      25.078527      66.655034       0.657172       0.402623      -1.096697       0.000513      -0.027439       0.177363       0.179473      -0.000206      -0.000639       0.024749       0.001240      -0.329204      -0.113391       0.055453       0.057937              8.753145       7.799847      -0.013269       0.374601       7.515705      -0.091272      10.943882          -0.000000
          462              N      -0.664396       5.226198      17.909601      -0.079373      27.433173 0.44505164E+03  0.10296962E+05                                 7.732163                            6.905541       0.015984       2.069768                    0.998261      25.048914      66.513349       0.658857       0.401806      -1.097484      -0.000808       0.027408       0.177300       0.179407      -0.000215       0.000279      -0.025504       0.000348      -0.331352      -0.114292       0.055381       0.058911              8.735987       7.787347      -0.012837      -0.373454       7.504038       0.089394      10.916576          -0.000000
          463              N      10.632255      16.882240       8.313390      -0.078140      27.405239 0.44450814E+03  0.10282041E+05                                 7.731258                            6.904960       0.011144       2.068543                    0.998271      25.033494      66.481595       0.658313       0.402229      -1.097110       0.027396       0.000968       0.176935       0.179046       0.000477      -0.025202      -0.000475      -0.001233      -0.329725      -0.113689       0.055461       0.058229              8.734986       7.502748       0.013474       0.090406       7.785495       0.374754      10.916717          -0.000000
          464              N       0.179646       4.741661       8.313390      -0.079167      27.424036 0.44486145E+03  0.10290447E+05                                 7.726909                            6.901095       0.017253       2.070260                    0.998289      25.038203      66.456671       0.659560       0.401460      -1.097828      -0.026866      -0.000158       0.177195       0.179220       0.000553       0.025198       0.001234      -0.001516      -0.333450      -0.114899       0.056123       0.058776              8.729922       7.500826       0.013494      -0.088288       7.780682      -0.376761      10.908258          -0.000000
          465              O      12.231739       5.517487      15.647198      -0.553069      38.453118 0.58650684E+03  0.14432394E+05                                 9.150960                            7.565858       0.054820       2.071946                    0.995015      27.895164      74.573127       0.680090       0.365995      -1.131703       0.002122       0.010201      -0.024358       0.026493       0.032710      -0.052596       0.017743      -0.031642      -0.008445      -0.075724       0.027526       0.048198             10.726132      14.339335       0.767405      -4.735664       6.029451      -0.969141      11.809612          -0.000000
          466              O      -2.449212       5.182113      13.164466      -0.548624      37.855902 0.56718541E+03  0.13839968E+05                                 9.056150                            7.426566       0.087076       2.083251                    0.995465      27.740620      73.838421       0.688357       0.364655      -1.132789      -0.002075      -0.008026       0.025080       0.026415       0.023589      -0.055630       0.018449      -0.040049      -0.023517      -0.076614       0.032289       0.044326             10.722523      15.334962       0.481312      -4.606746       5.722857      -0.547524      11.109751          -0.000000
          467              O      12.303976       6.272177      13.527587      -0.566558      37.277337 0.56648955E+03  0.13846228E+05                                 8.975825                            7.441091       0.113689       2.080032                    0.996575      28.266083      75.790551       0.683682       0.366533      -1.129090      -0.000326      -0.001732       0.024362       0.024426      -0.023471       0.069121       0.012424      -0.088216       0.002960      -0.099429       0.045874       0.053555             10.460524      13.263823      -2.045892       4.722166       6.679879      -1.670834      11.437870           0.000000
          468              O      -2.517125       4.617714      15.347796      -0.570209      37.671481 0.56078405E+03  0.13660227E+05                                 9.016448                            7.367210       0.105427       2.074834                    0.996980      28.246807      75.395341       0.692791       0.362946      -1.132855       0.001804       0.000296      -0.027963       0.028022      -0.013410       0.072862       0.008927      -0.081588      -0.012570      -0.098150       0.044525       0.053625             10.675860      14.785831      -1.602473       4.840920       6.228531      -1.214093      11.013217           0.000000
          469              O      -1.419925      -5.517673      15.647198      -0.552536      38.340544 0.58446886E+03  0.14367663E+05                                 9.127501                            7.548114       0.064166       2.075257                    0.995138      27.862920      74.414121       0.681608       0.365550      -1.132210      -0.002012      -0.010329      -0.024115       0.026311       0.033121       0.052450      -0.017832      -0.030230      -0.010871      -0.075630       0.027121       0.048509             10.696035      14.292448       0.765805       4.720400       6.015470       0.967332      11.780186          -0.000000
          470              O      13.261056      -5.182270      13.164466      -0.547477      37.798889 0.56610172E+03  0.13806479E+05                                 9.046036                            7.418649       0.092401       2.085179                    0.995481      27.719041      73.754437       0.688860       0.364575      -1.132888       0.002185       0.008169       0.025811       0.027161       0.023673       0.055107      -0.018340      -0.039456      -0.024075      -0.076030       0.032049       0.043981             10.709395      15.312180       0.481141       4.602059       5.717034       0.546781      11.098969          -0.000000
          471              O      -1.492136      -6.272338      13.527587      -0.566434      37.257134 0.56610974E+03  0.13834689E+05                                 8.973123                            7.438858       0.116230       2.081188                    0.996565      28.258082      75.764068       0.683745       0.366558      -1.129065      -0.000182       0.001373       0.024192       0.024232      -0.023743      -0.069496      -0.012945      -0.087339       0.003423      -0.099696       0.046038       0.053658             10.457076      13.258613      -2.044984      -4.721943       6.678060       1.670390      11.434554           0.000000
          472              O      -8.295058      -4.617896      15.347796      -0.569330      37.624253 0.55991918E+03  0.13633404E+05                                 9.007081                            7.360312       0.107168       2.075573                    0.997039      28.231390      75.329397       0.693312       0.362826      -1.132990      -0.001508      -0.000221      -0.028228       0.028269      -0.013100      -0.073652      -0.009378      -0.080991      -0.012585      -0.098740       0.044361       0.054379             10.663588      14.767058      -1.600905      -4.834949       6.222642       1.212570      11.001064           0.000000
          473              O      10.923544       3.986132       6.050987      -0.552907      38.430234 0.58613654E+03  0.14420924E+05                                 9.147013                            7.563437       0.057390       2.072975                    0.994959      27.887695      74.545707       0.680207       0.365991      -1.131712       0.010747      -0.002222      -0.024109       0.026489      -0.033018       0.017494       0.052514       0.030634      -0.010891      -0.075555       0.026958       0.048597             10.719794       6.027042      -0.766917      -0.969489      14.326965       4.731245      11.805376          -0.000000
          474              O      10.588170      18.667113       3.568255      -0.548141      37.842994 0.56697584E+03  0.13833741E+05                                 9.055585                            7.426106       0.087755       2.083534                    0.995406      27.734124      73.821039       0.688243       0.364745      -1.132706      -0.008352       0.001866       0.025329       0.026736      -0.023536       0.018176       0.055002       0.039195      -0.024639      -0.075789       0.031875       0.043914             10.721960       5.722853      -0.481959      -0.547546      15.334140       4.605917      11.108886          -0.000000
          475              O      11.678234       3.913921       3.931376      -0.567418      37.297622 0.56689898E+03  0.13859048E+05                                 8.979480                            7.444696       0.118755       2.081881                    0.996604      28.271606      75.818573       0.683375       0.366623      -1.128995      -0.001150      -0.000218       0.023447       0.023476       0.023477       0.013222      -0.068774       0.088073       0.001783      -0.099234       0.046467       0.052767             10.463430       6.683103       2.046502      -1.671550      13.265897      -4.722021      11.441290           0.000000
          476              O      10.023771      -2.889001       5.751585      -0.569772      37.577641 0.55921286E+03  0.13611970E+05                                 9.002514                            7.356828       0.105772       2.075752                    0.996935      28.213510      75.271047       0.693309       0.362940      -1.132896       0.001042      -0.000658      -0.026979       0.027007       0.015179       0.010543      -0.071168       0.079071      -0.014441      -0.096408       0.044209       0.052199             10.657113       6.219894       1.597738      -1.212876      14.751997      -4.833720      10.999449           0.000000
          477              O      -0.111616      17.637796       6.050987      -0.554208      38.481232 0.58704939E+03  0.14448830E+05                                 9.154280                            7.568459       0.052722       2.071111                    0.995067      27.909919      74.616250       0.680106       0.365908      -1.131790      -0.009724       0.002319      -0.023475       0.025514      -0.033096      -0.018433      -0.052559       0.031186      -0.010188      -0.076141       0.028003       0.048138             10.729848       6.030922      -0.767027       0.970046      14.344098      -4.737250      11.814524          -0.000000
          478              O       0.223787       2.956845       3.568255      -0.548850      37.836431 0.56688925E+03  0.13830691E+05                                 9.053220                            7.424390       0.089502       2.084046                    0.995453      27.733779      73.810474       0.688503       0.364632      -1.132827       0.007897      -0.001600       0.024796       0.026072      -0.023838      -0.018474      -0.055406       0.039396      -0.024117      -0.076410       0.032121       0.044289             10.719239       5.721570      -0.483398       0.547550      15.330924      -4.603334      11.105224          -0.000000
          479              O      -0.866281      17.710033       3.931376      -0.566715      37.297764 0.56686011E+03  0.13857839E+05                                 8.980045                            7.444689       0.117083       2.081390                    0.996527      28.267051      75.805287       0.683342       0.366647      -1.128978       0.001360      -0.000216       0.023953       0.023992       0.023737      -0.012773       0.069508       0.087882       0.001260      -0.099829       0.046106       0.053722             10.465144       6.683575       2.047886       1.672183      13.270225       4.724028      11.441633           0.000000
          480              O       0.788161       2.888932       5.751585      -0.569724      37.560937 0.55891780E+03  0.13602519E+05                                 8.998285                            7.353378       0.109059       2.076753                    0.996927      28.211332      75.250405       0.693709       0.362792      -1.133051      -0.000810       0.001087      -0.027269       0.027303       0.014794      -0.011082       0.070482       0.079456      -0.012555      -0.095830       0.044270       0.051560             10.652305       6.217332       1.596275       1.212487      14.743934       4.832514      10.995650           0.000000
          481              O       1.419811      16.106399       3.545224      -0.552907      38.430234 0.58613653E+03  0.14420924E+05                                 9.147013                            7.563436       0.057390       2.072975                    0.994959      27.887695      74.545706       0.680207       0.365991      -1.131712       0.002222      -0.010747       0.024109       0.026489      -0.033018       0.052514       0.017494      -0.030634      -0.010891      -0.075555       0.026958       0.048597             10.719794      14.326964      -0.766917       4.731245       6.027042      -0.969489      11.805376          -0.000000
          482              O       8.362830      16.441773       6.027956      -0.548141      37.842993 0.56697582E+03  0.13833741E+05                                 9.055585                            7.426106       0.087755       2.083534                    0.995406      27.734124      73.821038       0.688243       0.364745      -1.132706      -0.001866       0.008352      -0.025329       0.026736      -0.023536       0.055002       0.018176      -0.039195      -0.024639      -0.075789       0.031875       0.043914             10.721959      15.334140      -0.481959       4.605916       5.722852      -0.547546      11.108885          -0.000000
          483              O       1.492022      15.351709       5.664835      -0.567418      37.297621 0.56689897E+03  0.13859047E+05                                 8.979480                            7.444695       0.118755       2.081881                    0.996604      28.271606      75.818572       0.683375       0.366623      -1.128995       0.000218       0.001150      -0.023447       0.023476       0.023477      -0.068774       0.013222      -0.088073       0.001783      -0.099234       0.046467       0.052767             10.463430      13.265897       2.046501      -4.722021       6.683103      -1.671550      11.441289           0.000000
          484              O       8.294944      17.006172       3.844626      -0.569772      37.577642 0.55921286E+03  0.13611970E+05                                 9.002514                            7.356828       0.105772       2.075752                    0.996935      28.213510      75.271047       0.693309       0.362940      -1.132896       0.000658      -0.001042       0.026979       0.027007       0.015179      -0.071168       0.010543      -0.079071      -0.014441      -0.096408       0.044209       0.052199             10.657113      14.751997       1.597738      -4.833720       6.219894      -1.212876      10.999449           0.000000
          485              O       9.392147       5.517559       3.545224      -0.554208      38.481233 0.58704940E+03  0.14448830E+05                                 9.154280                            7.568459       0.052722       2.071111                    0.995067      27.909920      74.616251       0.680106       0.365908      -1.131790      -0.002319       0.009724       0.023475       0.025514      -0.033096      -0.052559      -0.018433      -0.031186      -0.010188      -0.076141       0.028003       0.048138             10.729848      14.344097      -0.767027      -4.737250       6.030922       0.970046      11.814524          -0.000000
          486              O       2.449098       5.182156       6.027956      -0.548850      37.836429 0.56688922E+03  0.13830690E+05                                 9.053219                            7.424390       0.089502       2.084046                    0.995453      27.733779      73.810472       0.688503       0.364632      -1.132827       0.001600      -0.007897      -0.024796       0.026072      -0.023838      -0.055406      -0.018474      -0.039396      -0.024117      -0.076410       0.032121       0.044289             10.719239      15.330923      -0.483398      -4.603333       5.721570       0.547550      11.105224          -0.000000
          487              O       9.319910       6.272224       5.664835      -0.566715      37.297762 0.56686008E+03  0.13857838E+05                                 8.980045                            7.444688       0.117083       2.081390                    0.996527      28.267051      75.805285       0.683342       0.366647      -1.128978       0.000216      -0.001360      -0.023953       0.023992       0.023737       0.069508      -0.012773      -0.087882       0.001260      -0.099829       0.046106       0.053722             10.465144      13.270224       2.047886       4.724027       6.683574       1.672183      11.441633           0.000000
          488              O       2.517011       4.617782       3.844626      -0.569724      37.560941 0.55891786E+03  0.13602521E+05                                 8.998286                            7.353379       0.109059       2.076753                    0.996927      28.211333      75.250410       0.693709       0.362792      -1.133051      -0.001087       0.000810       0.027269       0.027303       0.014794       0.070482      -0.011082      -0.079456      -0.012555      -0.095830       0.044270       0.051560             10.652306      14.743936       1.596275       4.832515       6.217332       1.212487      10.995651           0.000000
          489              O       0.111502      -3.986246      13.141435      -0.552536      38.340545 0.58446888E+03  0.14367664E+05                                 9.127501                            7.548114       0.064166       2.075257                    0.995138      27.862921      74.414123       0.681608       0.365550      -1.132210       0.010329       0.002012       0.024115       0.026311       0.033121      -0.017832       0.052450       0.030230      -0.010871      -0.075630       0.027121       0.048509             10.696035       6.015470       0.765805       0.967332      14.292447       4.720400      11.780186          -0.000000
          490              O      -0.223901       2.956773      15.624167      -0.547477      37.798889 0.56610171E+03  0.13806479E+05                                 9.046036                            7.418649       0.092400       2.085179                    0.995481      27.719041      73.754436       0.688860       0.364575      -1.132888      -0.008169      -0.002185      -0.025811       0.027161       0.023673      -0.018340       0.055107       0.039456      -0.024075      -0.076030       0.032049       0.043981             10.709394       5.717034       0.481141       0.546781      15.312180       4.602059      11.098969          -0.000000
          491              O       0.866167      -3.914035      15.261046      -0.566434      37.257133 0.56610973E+03  0.13834689E+05                                 8.973122                            7.438858       0.116230       2.081188                    0.996565      28.258082      75.764067       0.683745       0.366558      -1.129065      -0.001373       0.000182      -0.024192       0.024232      -0.023743      -0.012945      -0.069496       0.087339       0.003423      -0.099696       0.046038       0.053658             10.457076       6.678060      -2.044984       1.670390      13.258613      -4.721943      11.434554           0.000000
          492              O      -0.788275       2.888887      13.440837      -0.569330      37.624255 0.55991921E+03  0.13633405E+05                                 9.007081                            7.360312       0.107168       2.075573                    0.997039      28.231390      75.329399       0.693312       0.362826      -1.132990       0.000221       0.001508       0.028228       0.028269      -0.013100      -0.009378      -0.073652       0.080991      -0.012585      -0.098740       0.044361       0.054379             10.663589       6.222642      -1.600905       1.212570      14.767059      -4.834949      11.001065           0.000000
          493              O      10.700342       3.986090      13.141435      -0.553069      38.453118 0.58650685E+03  0.14432394E+05                                 9.150960                            7.565858       0.054820       2.071946                    0.995015      27.895164      74.573128       0.680090       0.365995      -1.131703      -0.010201      -0.002122       0.024358       0.026493       0.032710       0.017743      -0.052596       0.031642      -0.008445      -0.075724       0.027526       0.048198             10.726133       6.029451       0.767405      -0.969141      14.339335      -4.735664      11.809612          -0.000000
          494              O      11.035716      -2.956959      15.624167      -0.548624      37.855903 0.56718543E+03  0.13839969E+05                                 9.056150                            7.426567       0.087076       2.083251                    0.995465      27.740620      73.838423       0.688357       0.364655      -1.132789       0.008026       0.002075      -0.025080       0.026415       0.023589       0.018449      -0.055630       0.040049      -0.023517      -0.076614       0.032289       0.044326             10.722524       5.722857       0.481312      -0.547524      15.334962      -4.606746      11.109752          -0.000000
          495              O       9.945652       3.913853      15.261046      -0.566558      37.277335 0.56648953E+03  0.13846228E+05                                 8.975825                            7.441091       0.113689       2.080032                    0.996575      28.266083      75.790549       0.683682       0.366533      -1.129090       0.001732       0.000326      -0.024362       0.024426      -0.023471       0.012424       0.069121       0.088216       0.002960      -0.099429       0.045874       0.053555             10.460523       6.679879      -2.045892      -1.670834      13.263822       4.722166      11.437870           0.000000
          496              O      11.600115      -2.889046      13.440837      -0.570209      37.671479 0.56078402E+03  0.13660226E+05                                 9.016448                            7.367210       0.105427       2.074834                    0.996980      28.246806      75.395338       0.692791       0.362946      -1.132855      -0.000296      -0.001804       0.027963       0.028022      -0.013410       0.008927       0.072862       0.081588      -0.012570      -0.098150       0.044525       0.053625             10.675859       6.228531      -1.602473      -1.214093      14.785831       4.840920      11.013217           0.000000
          497              O      -1.419853       5.294399       3.545224      -0.553069      38.453118 0.58650684E+03  0.14432394E+05                                 9.150960                            7.565858       0.054820       2.071946                    0.995015      27.895164      74.573127       0.680090       0.365995      -1.131703      -0.002122      -0.010201       0.024358       0.026493       0.032710      -0.052596       0.017743      -0.031642      -0.008445      -0.075724       0.027526       0.048198             10.726132      14.339335       0.767405      -4.735664       6.029451      -0.969141      11.809612          -0.000000
          498              O      13.261098       5.629773       6.027956      -0.548624      37.855904 0.56718544E+03  0.13839969E+05                                 9.056150                            7.426567       0.087076       2.083251                    0.995465      27.740620      73.838423       0.688357       0.364655      -1.132789       0.002075       0.008026      -0.025080       0.026415       0.023589      -0.055630       0.018449      -0.040049      -0.023517      -0.076614       0.032289       0.044326             10.722524      15.334963       0.481312      -4.606747       5.722857      -0.547524      11.109752          -0.000000
          499              O      -1.492090       4.539709       5.664835      -0.566558      37.277335 0.56648952E+03  0.13846227E+05                                 8.975825                            7.441091       0.113689       2.080032                    0.996575      28.266083      75.790549       0.683682       0.366533      -1.129090       0.000326       0.001732      -0.024362       0.024426      -0.023471       0.069121       0.012424      -0.088216       0.002960      -0.099429       0.045874       0.053555             10.460524      13.263822      -2.045892       4.722166       6.679879      -1.670834      11.437870           0.000000
          500              O      13.329011       6.194172       3.844626      -0.570209      37.671487 0.56078414E+03  0.13660229E+05                                 9.016450                            7.367211       0.105427       2.074834                    0.996980      28.246808      75.395347       0.692791       0.362946      -1.132855      -0.001804      -0.000296       0.027963       0.028022      -0.013410       0.072862       0.008927      -0.081588      -0.012570      -0.098150       0.044525       0.053625             10.675861      14.785834      -1.602474       4.840921       6.228532      -1.214093      11.013219           0.000000
          501              O      12.231811      16.329559       3.545224      -0.552536      38.340545 0.58446887E+03  0.14367664E+05                                 9.127501                            7.548115       0.064166       2.075257                    0.995138      27.862920      74.414122       0.681608       0.365550      -1.132210       0.002012       0.010329       0.024115       0.026311       0.033121       0.052450      -0.017832      -0.030230      -0.010871      -0.075630       0.027121       0.048509             10.696035      14.292448       0.765805       4.720401       6.015470       0.967332      11.780187          -0.000000
          502              O      -2.449170      15.994156       6.027956      -0.547477      37.798890 0.56610173E+03  0.13806479E+05                                 9.046036                            7.418649       0.092400       2.085179                    0.995481      27.719041      73.754438       0.688860       0.364575      -1.132888      -0.002185      -0.008169      -0.025811       0.027161       0.023673       0.055107      -0.018340      -0.039456      -0.024075      -0.076030       0.032049       0.043981             10.709395      15.312181       0.481141       4.602059       5.717034       0.546781      11.098970          -0.000000
          503              O      12.304022      17.084224       5.664835      -0.566434      37.257138 0.56610981E+03  0.13834692E+05                                 8.973124                            7.438859       0.116230       2.081188                    0.996565      28.258082      75.764072       0.683745       0.366558      -1.129065       0.000182      -0.001373      -0.024192       0.024232      -0.023743      -0.069496      -0.012945      -0.087339       0.003423      -0.099696       0.046038       0.053658             10.457077      13.258616      -2.044984      -4.721944       6.678061       1.670390      11.434556           0.000000
          504              O      19.106944      15.429782       3.844626      -0.569330      37.624254 0.55991920E+03  0.13633405E+05                                 9.007081                            7.360312       0.107168       2.075573                    0.997039      28.231390      75.329398       0.693312       0.362826      -1.132990       0.001508       0.000221       0.028228       0.028269      -0.013100      -0.073652      -0.009378      -0.080991      -0.012585      -0.098740       0.044361       0.054379             10.663588      14.767059      -1.600905      -4.834949       6.222642       1.212570      11.001064           0.000000
          505              O      -0.111658       6.825754      13.141435      -0.552907      38.430233 0.58613652E+03  0.14420923E+05                                 9.147012                            7.563436       0.057390       2.072975                    0.994959      27.887695      74.545705       0.680207       0.365991      -1.131712      -0.010747       0.002222       0.024109       0.026489      -0.033018       0.017494       0.052514       0.030634      -0.010891      -0.075555       0.026958       0.048597             10.719794       6.027042      -0.766917      -0.969489      14.326964       4.731244      11.805376          -0.000000
          506              O       0.223716      -7.855227      15.624167      -0.548141      37.842992 0.56697581E+03  0.13833740E+05                                 9.055585                            7.426105       0.087755       2.083534                    0.995406      27.734124      73.821037       0.688243       0.364745      -1.132706       0.008352      -0.001866      -0.025329       0.026736      -0.023536       0.018176       0.055002       0.039195      -0.024639      -0.075789       0.031875       0.043914             10.721959       5.722852      -0.481959      -0.547546      15.334139       4.605916      11.108885          -0.000000
          507              O      -0.866348       6.897965      15.261046      -0.567418      37.297618 0.56689893E+03  0.13859046E+05                                 8.979480                            7.444695       0.118756       2.081881                    0.996604      28.271605      75.818569       0.683375       0.366623      -1.128995       0.001150       0.000218      -0.023447       0.023476       0.023477       0.013222      -0.068774       0.088073       0.001783      -0.099234       0.046467       0.052767             10.463429       6.683103       2.046501      -1.671550      13.265896      -4.722021      11.441289           0.000000
          508              O       0.788115      13.700887      13.440837      -0.569772      37.577638 0.55921281E+03  0.13611968E+05                                 9.002513                            7.356827       0.105772       2.075752                    0.996935      28.213510      75.271044       0.693309       0.362940      -1.132896      -0.001042       0.000658       0.026979       0.027007       0.015179       0.010543      -0.071168       0.079071      -0.014441      -0.096408       0.044209       0.052199             10.657112       6.219893       1.597738      -1.212876      14.751995      -4.833719      10.999448           0.000000
          509              O      10.923502      -6.825910      13.141435      -0.554208      38.481231 0.58704935E+03  0.14448829E+05                                 9.154280                            7.568459       0.052722       2.071111                    0.995067      27.909918      74.616247       0.680106       0.365908      -1.131790       0.009724      -0.002319       0.023475       0.025514      -0.033096      -0.018433      -0.052559       0.031186      -0.010188      -0.076141       0.028003       0.048138             10.729848       6.030922      -0.767027       0.970046      14.344098      -4.737250      11.814524          -0.000000
          510              O      10.588099       7.855041      15.624167      -0.548850      37.836431 0.56688925E+03  0.13830691E+05                                 9.053219                            7.424390       0.089502       2.084046                    0.995453      27.733780      73.810474       0.688503       0.364632      -1.132827      -0.007897       0.001600      -0.024796       0.026072      -0.023838      -0.018474      -0.055406       0.039396      -0.024117      -0.076410       0.032121       0.044289             10.719239       5.721570      -0.483397       0.547550      15.330923      -4.603333      11.105224          -0.000000
          511              O      11.678167      -6.898147      15.261046      -0.566715      37.297764 0.56686011E+03  0.13857839E+05                                 8.980045                            7.444689       0.117083       2.081390                    0.996527      28.267051      75.805287       0.683342       0.366647      -1.128978      -0.001360       0.000216      -0.023953       0.023992       0.023737      -0.012773       0.069508       0.087882       0.001260      -0.099829       0.046106       0.053722             10.465144       6.683575       2.047886       1.672183      13.270225       4.724028      11.441634           0.000000
          512              O      10.023725       7.922954      13.440837      -0.569724      37.560939 0.55891783E+03  0.13602520E+05                                 8.998286                            7.353378       0.109059       2.076753                    0.996927      28.211332      75.250407       0.693709       0.362792      -1.133051       0.000810      -0.001087       0.027269       0.027303       0.014794      -0.011082       0.070482       0.079456      -0.012555      -0.095830       0.044270       0.051560             10.652306       6.217332       1.596275       1.212487      14.743936       4.832515      10.995651           0.000000
          513              O       9.392075      -5.294513      15.647198      -0.552907      38.430233 0.58613652E+03  0.14420923E+05                                 9.147012                            7.563436       0.057390       2.072975                    0.994959      27.887695      74.545705       0.680207       0.365991      -1.131712      -0.002222       0.010747      -0.024109       0.026489      -0.033018       0.052514       0.017494      -0.030634      -0.010891      -0.075555       0.026958       0.048597             10.719794      14.326964      -0.766917       4.731245       6.027042      -0.969489      11.805376          -0.000000
          514              O       2.449056      -5.629887      13.164466      -0.548141      37.842994 0.56697583E+03  0.13833741E+05                                 9.055585                            7.426106       0.087755       2.083534                    0.995406      27.734124      73.821039       0.688243       0.364745      -1.132706       0.001866      -0.008352       0.025329       0.026736      -0.023536       0.055002       0.018176      -0.039195      -0.024639      -0.075789       0.031875       0.043914             10.721959      15.334140      -0.481959       4.605917       5.722853      -0.547546      11.108886          -0.000000
          515              O       9.319864      -4.539823      13.527587      -0.567418      37.297618 0.56689892E+03  0.13859046E+05                                 8.979480                            7.444695       0.118756       2.081881                    0.996604      28.271605      75.818568       0.683375       0.366623      -1.128995      -0.000218      -0.001150       0.023447       0.023476       0.023477      -0.068774       0.013222      -0.088073       0.001783      -0.099234       0.046466       0.052767             10.463429      13.265896       2.046501      -4.722021       6.683102      -1.671550      11.441289           0.000000
          516              O       2.516942      -6.194286      15.347796      -0.569772      37.577641 0.55921286E+03  0.13611970E+05                                 9.002514                            7.356827       0.105772       2.075752                    0.996935      28.213511      75.271048       0.693309       0.362940      -1.132896      -0.000658       0.001042      -0.026979       0.027007       0.015179      -0.071168       0.010543      -0.079071      -0.014441      -0.096408       0.044209       0.052199             10.657113      14.751996       1.597738      -4.833719       6.219894      -1.212876      10.999449           0.000000
          517              O       1.419739       5.294327      15.647198      -0.554208      38.481232 0.58704938E+03  0.14448829E+05                                 9.154280                            7.568459       0.052722       2.071111                    0.995067      27.909919      74.616249       0.680106       0.365908      -1.131790       0.002319      -0.009724      -0.023475       0.025514      -0.033096      -0.052559      -0.018433      -0.031186      -0.010188      -0.076141       0.028003       0.048138             10.729848      14.344098      -0.767027      -4.737250       6.030922       0.970046      11.814524          -0.000000
          518              O       8.362788       5.629730      13.164466      -0.548850      37.836430 0.56688923E+03  0.13830690E+05                                 9.053219                            7.424390       0.089502       2.084046                    0.995453      27.733779      73.810472       0.688503       0.364632      -1.132827      -0.001600       0.007897       0.024796       0.026072      -0.023838      -0.055406      -0.018474      -0.039396      -0.024117      -0.076410       0.032121       0.044289             10.719239      15.330923      -0.483398      -4.603333       5.721570       0.547550      11.105224          -0.000000
          519              O       1.491976       4.539662      13.527587      -0.566715      37.297763 0.56686008E+03  0.13857838E+05                                 8.980045                            7.444688       0.117083       2.081390                    0.996527      28.267050      75.805284       0.683342       0.366647      -1.128978      -0.000216       0.001360       0.023953       0.023992       0.023737       0.069508      -0.012773      -0.087882       0.001260      -0.099829       0.046106       0.053722             10.465144      13.270225       2.047886       4.724028       6.683575       1.672183      11.441633           0.000000
          520              O       8.294875       6.194104      15.347796      -0.569724      37.560940 0.55891784E+03  0.13602520E+05                                 8.998286                            7.353378       0.109059       2.076753                    0.996927      28.211332      75.250407       0.693709       0.362792      -1.133051       0.001087      -0.000810      -0.027269       0.027303       0.014794       0.070482      -0.011082      -0.079456      -0.012555      -0.095830       0.044270       0.051560             10.652306      14.743936       1.596275       4.832515       6.217332       1.212487      10.995651           0.000000
          521              O      10.700384      14.798132       6.050987      -0.552536      38.340544 0.58446886E+03  0.14367663E+05                                 9.127501                            7.548114       0.064166       2.075257                    0.995138      27.862920      74.414121       0.681608       0.365550      -1.132210      -0.010329      -0.002012      -0.024115       0.026311       0.033121      -0.017832       0.052450       0.030230      -0.010871      -0.075630       0.027121       0.048509             10.696035       6.015470       0.765805       0.967332      14.292448       4.720401      11.780186          -0.000000
          522              O      11.035787       7.855113       3.568255      -0.547477      37.798889 0.56610171E+03  0.13806479E+05                                 9.046036                            7.418650       0.092401       2.085179                    0.995481      27.719040      73.754436       0.688860       0.364575      -1.132888       0.008169       0.002185       0.025811       0.027161       0.023673      -0.018340       0.055107       0.039456      -0.024075      -0.076030       0.032049       0.043981             10.709395       5.717034       0.481141       0.546781      15.312181       4.602059      11.098970          -0.000000
          523              O       9.945719      14.725921       3.931376      -0.566434      37.257132 0.56610970E+03  0.13834688E+05                                 8.973122                            7.438858       0.116230       2.081188                    0.996565      28.258081      75.764064       0.683745       0.366558      -1.129065       0.001373      -0.000182       0.024192       0.024232      -0.023743      -0.012945      -0.069496       0.087339       0.003423      -0.099696       0.046038       0.053658             10.457075       6.678060      -2.044984       1.670390      13.258613      -4.721943      11.434554           0.000000
          524              O      11.600161       7.922999       5.751585      -0.569330      37.624255 0.55991922E+03  0.13633406E+05                                 9.007081                            7.360312       0.107168       2.075573                    0.997039      28.231390      75.329399       0.693312       0.362826      -1.132990      -0.000221      -0.001508      -0.028228       0.028269      -0.013100      -0.009378      -0.073652       0.080991      -0.012585      -0.098740       0.044361       0.054379             10.663589       6.222642      -1.600905       1.212570      14.767059      -4.834949      11.001065           0.000000
          525              O       0.111544       6.825796       6.050987      -0.553069      38.453117 0.58650684E+03  0.14432394E+05                                 9.150960                            7.565858       0.054820       2.071946                    0.995015      27.895164      74.573127       0.680090       0.365995      -1.131703       0.010201       0.002122      -0.024358       0.026493       0.032710       0.017743      -0.052596       0.031642      -0.008445      -0.075724       0.027526       0.048198             10.726132       6.029451       0.767405      -0.969141      14.339335      -4.735664      11.809611          -0.000000
          526              O      -0.223830      13.768845       3.568255      -0.548624      37.855903 0.56718542E+03  0.13839969E+05                                 9.056150                            7.426567       0.087076       2.083251                    0.995465      27.740620      73.838422       0.688357       0.364655      -1.132789      -0.008026      -0.002075       0.025080       0.026415       0.023589       0.018449      -0.055630       0.040049      -0.023517      -0.076614       0.032289       0.044326             10.722524       5.722857       0.481312      -0.547524      15.334962      -4.606746      11.109752          -0.000000
          527              O       0.866234       6.898033       3.931376      -0.566558      37.277333 0.56648948E+03  0.13846226E+05                                 8.975825                            7.441091       0.113689       2.080032                    0.996575      28.266082      75.790546       0.683682       0.366533      -1.129090      -0.001732      -0.000326       0.024362       0.024426      -0.023471       0.012424       0.069121       0.088216       0.002960      -0.099429       0.045874       0.053555             10.460523       6.679879      -2.045892      -1.670834      13.263822       4.722166      11.437869           0.000000
          528              O      -0.788229      13.700932       5.751585      -0.570209      37.671484 0.56078411E+03  0.13660228E+05                                 9.016449                            7.367210       0.105427       2.074834                    0.996980      28.246808      75.395345       0.692791       0.362946      -1.132855       0.000296       0.001804      -0.027963       0.028022      -0.013410       0.008927       0.072862       0.081588      -0.012570      -0.098150       0.044525       0.053625             10.675861       6.228531      -1.602474      -1.214093      14.785833       4.840920      11.013218           0.000000

******************************************************
Auxiliary information for the entire system
The total spin magnetic moment of the unit cell is   0.000033
The total net atomic charge of the unit cell is   0.000010
Accuracy of reproducing the electrostatic potential in the unit cell:
  The inner radius (bohr) =    5.0000
  The outer radius (bohr) =   12.0000
  Valid grid points have density less than (e/(bohr^3)) =    0.0001
  The number of valid grid points were=       695656
  The rms potential error without charges in kcal/mol is=      5.38461
  The rms potential error with partial charges in kcal/mol is=      0.40102
  The RRMSE value at monopole order=      0.07448
  The rms potential error with partial charges and cloud penetration in kcal/mol is=      0.39854
  The RRMSE value at monopole order with cloud penetration is=      0.07401
  The rms potential error with partial charges and atomic dipoles in kcal/mol is=      0.22526
  The RRMSE value at dipole order=      0.04183
  The rms potential error with partial charges, atomic dipoles and cloud penetration in kcal/mol is=      0.21980
  The RRMSE value at dipole order with cloud penetration=      0.04082

******************************************************
The electron densities and ab initio electrostatic potential were computed in VASP using the PBE functional and
projector augmented wave method. See the main text of the journal article for a description of computational details.
The atomic charges, dipoles, and quadrupoles were computed with the DDEC6 method as described in
(a) T. A. Manz and N. Gabaldon Limas, RSC Adv. 6 (2016) 47771-47801 DOI: 10.1039/c6ra04656h
(b) N. Gabaldon Limas and T. A. Manz, RSC Adv. 8 (2018) 2678-2707 DOI: 10.1039/c7ra11829e.
For each atom in the material, the electron cloud parameters were fit to the spherically averaged atom-in-material
electron density using radial positions for which this density was between 10^-4 and 10^-2 electrons per cubic bohr.
The polarizabilities, dispersion coefficients, and quantum Drude oscillator (QDO) parameters were fit using the MCLF method.
The magnetic structure of the system was optimized in VASP from the default ferromagnetic initial guess using spin polarization.
The atomic spin moments (ASMs) were computed on this optimized magnetic structure using the DDEC6 partition as inputs
to the method of T. A. Manz and D. S. Sholl, J. Chem. Theory Comput. 7 (2011) 4146-4164 DOI: 10.1021/ct200539n.
The RMSE and RRMSE were computed using a uniform grid with Ewald summation.
