# Supplementary material for: A collection of forcefield precursors for metal–organic frameworks
Source: RSC Adv. 2019 Nov 13;9(63):36492–507. doi: 10.1039/c9ra07327b (PMC9075174; doi:10.1039/c9ra07327b)
Supplement: RA-009-C9RA07327B-s4374 [file RA-009-C9RA07327B-s4374.xyz]

  304
jmolscript: load "" {1 1 1} spacegroup "x,y,z" unitcell [{     13.495000     0.000000     0.000000 }, {      6.747519    17.779045     0.000000 }, {      6.747517     1.765868    25.012130 }]
Mg    11.863466     7.787991     4.755306     1.445178
Mg    18.231499    11.728665    18.569756     1.350364
Mg    18.505042    13.183458    15.788657     1.438514
Mg    12.176951     5.113534     3.149277     1.351709
Mg     5.115961     1.984465     7.750759     1.445416
Mg    11.484005    17.588705    18.948439     1.349734
Mg    11.757549    16.133912    21.729538     1.439189
Mg     5.429454     4.658923     9.356788     1.351591
Mg    15.126570    11.756922    20.256824     1.445178
Mg     8.758537     7.816248     6.442374     1.350364
Mg     8.484994     6.361455     9.223473     1.438514
Mg    14.813085    14.431379    21.862853     1.351709
Mg    21.874075    17.560448    17.261371     1.445416
Mg    15.506031     1.956208     6.063691     1.349734
Mg    15.232487     3.411001     3.282592     1.439189
Mg    21.560582    14.885990    15.655342     1.351591
H     12.957909     8.929576     0.265129     0.132190
H     11.419479     9.278278     0.520252     0.125536
H     19.102196     8.741009    24.136705     0.101446
H     17.555670     9.017322    24.449357     0.093171
H     19.215556    10.639237    22.743530     0.095600
H     17.732456    11.077468    23.158731     0.094519
H     16.793201     9.300306    21.985662     0.127405
H     18.226369     8.624634    21.758052     0.139024
H      9.258926     5.191999     2.248590     0.143317
H      9.208994     4.029968     3.341621     0.145988
H      7.144259     4.456183     2.126031     0.092717
H      7.010660     5.801471     2.973942     0.094813
H      7.087580     3.224180     4.167021     0.088597
H      6.813633     4.592970     4.944898     0.107649
H      4.793431     4.859856     3.789338     0.139454
H      5.070077     3.513485     2.976443     0.127564
H     18.552944     8.111128    15.945233     0.132514
H     17.323550     8.674956    15.092319     0.137501
H     20.083277     8.755335    14.316943     0.089621
H     18.971289     9.593996    13.529061     0.093490
H     17.895735     7.628135    12.856235     0.097531
H     18.887618     6.741952    13.751669     0.094462
H      6.323773     8.337238    11.593122     0.138691
H      7.179355     7.248775    12.393510     0.125384
H     21.220910    10.654049    18.193823     0.145810
H     21.210116    11.657434    19.436926     0.144066
H      9.843276    10.593263    18.894163     0.091036
H      9.913450    11.591446    17.646058     0.093713
H     10.022762    13.444950    19.044236     0.105743
H      9.715076    12.551110    20.334862     0.093123
H     12.133379    12.366247    18.774105     0.134356
H     11.822994    11.410381    20.017208     0.130336
H      6.210407     0.842881    12.240936     0.132612
H     11.419496    18.273224    11.985813     0.125769
H      5.607184     2.797316    13.381490     0.101960
H     17.555656     2.521002    13.068838     0.093511
H     12.468059    18.678133    14.774665     0.096679
H     10.984958    18.239902    14.359464     0.094829
H     16.793190     2.238019    15.532533     0.128116
H     18.226360     2.913691    15.760143     0.139582
H     16.006431     4.580457    10.257475     0.143244
H     15.956500     5.742488     9.164444     0.145027
H     13.891765     5.316273    10.380034     0.093517
H     13.758163     3.970985     9.532123     0.096411
H     13.835086     6.548276     8.339044     0.088318
H     13.561136     5.179486     7.561167     0.107234
H     11.540935     4.912600     8.716727     0.138167
H     11.817584     6.258972     9.529622     0.127300
H     18.552943     3.427197    21.572962     0.131725
H     17.323548     2.863368    22.425876     0.136744
H     20.083276     2.782990    23.201252     0.089739
H     18.971288     1.944329    23.989134     0.092921
H     17.895739     3.910189    24.661960     0.097728
H     18.887621     4.796372    23.766526     0.095406
H     13.071259     1.435219     0.912943     0.138536
H     13.926843     2.523681     0.112555     0.126397
H     14.473419    18.663320    19.324372     0.145289
H     14.462621    17.659936    18.081269     0.143911
H     16.590784    18.724106    18.624032     0.091657
H     16.660958    17.725923    19.872137     0.093256
H     16.770265    15.872420    18.473959     0.106126
H     16.462579    16.766260    17.183333     0.093386
H     18.880884    16.951122    18.744090     0.134491
H     18.570499    17.906988    17.500987     0.130069
H     14.032127    10.615337    24.747001     0.132191
H     15.570557    10.266635    24.491878     0.125536
H      7.887840    10.803904     0.875425     0.101446
H      9.434366    10.527591     0.562773     0.093171
H      7.774480     8.905676     2.268600     0.095600
H      9.257580     8.467445     1.853399     0.094518
H     10.196835    10.244607     3.026468     0.127405
H      8.763667    10.920279     3.254078     0.139024
H     17.731110    14.352914    22.763540     0.143317
H     17.781042    15.514945    21.670509     0.145988
H     19.845777    15.088730    22.886099     0.092717
H     19.979376    13.743442    22.038188     0.094813
H     19.902456    16.320733    20.845109     0.088597
H     20.176403    14.951943    20.067232     0.107649
H     22.196605    14.685057    21.222792     0.139454
H     21.919959    16.031428    22.035687     0.127565
H      8.437092    11.433785     9.066897     0.132514
H      9.666486    10.869957     9.919811     0.137501
H      6.906759    10.789578    10.695187     0.089621
H      8.018747     9.950917    11.483069     0.093490
H      9.094301    11.916778    12.155895     0.097531
H      8.102418    12.802961    11.260461     0.094461
H     20.666263    11.207675    13.419008     0.138691
H     19.810681    12.296138    12.618620     0.125384
H      5.769126     8.890864     6.818307     0.145810
H      5.779920     7.887479     5.575204     0.144066
H     17.146760     8.951650     6.117967     0.091036
H     17.076586     7.953467     7.366072     0.093713
H     16.967274     6.099963     5.967894     0.105743
H      3.779960     6.993803     4.677268     0.093123
H     14.856657     7.178666     6.238025     0.134356
H     15.167042     8.134532     4.994922     0.130336
H     14.032110     0.922987    12.771194     0.132612
H     15.570540     1.271689    13.026317     0.125769
H     21.382852    16.747597    11.630640     0.101960
H      9.434380    17.023911    11.943292     0.093511
H     14.521977     0.866780    10.237465     0.096679
H     16.005078     1.305011    10.652666     0.094829
H     10.196846    17.306894     9.479597     0.128116
H      8.763676    16.631222     9.251987     0.139582
H     10.983605    14.964456    14.754655     0.143244
H     11.033536    13.802425    15.847686     0.145027
H     13.098271    14.228640    14.632096     0.093517
H     13.231873    15.573928    15.480007     0.096411
H     13.154950    12.996637    16.673086     0.088317
H     13.428900    14.365427    17.450963     0.107234
H     15.449101    14.632313    16.295403     0.138167
H     15.172452    13.285941    15.482508     0.127300
H      8.437093    16.117716     3.439168     0.131725
H      9.666488    16.681545     2.586254     0.136744
H      6.906760    16.761923     1.810878     0.089739
H      8.018748    17.600584     1.022996     0.092921
H      9.094297    15.634724     0.350170     0.097728
H      8.102415    14.748541     1.245604     0.095406
H     13.918777    18.109694    24.099187     0.138536
H     13.063193    17.021232    24.899575     0.126397
H     12.516617     0.881593     5.687758     0.145289
H     12.527415     1.884977     6.930861     0.143911
H     10.399252     0.820807     6.388098     0.091657
H     10.329078     1.818990     5.139993     0.093256
H     10.219771     3.672493     6.538171     0.106127
H     10.527457     2.778653     7.828797     0.093386
H      8.109152     2.593791     6.268040     0.134491
H      8.419537     1.637925     7.511143     0.130069
C     12.111772     7.754188     1.773360     0.711781
C     12.065889     8.534088     0.435211    -0.340216
C     18.426098     9.452640    24.269270    -0.155905
C     18.318138    10.299007    22.986147    -0.145021
C     17.751346     9.489378    21.818081    -0.336632
C     17.894393    10.222849    20.532458     0.703576
C      9.435713     5.878243     4.152014     0.733245
C      8.882416     4.941247     3.129017    -0.358428
C      7.365578     4.879975     2.991451    -0.141836
C      6.674634     4.119216     4.086982    -0.145859
C      5.199630     3.959318     3.851868    -0.359173
C      4.449308     3.169601     4.899876     0.748340
C     18.374813    10.160817    16.062790     0.715972
C     18.270899     8.833962    15.334937    -0.344235
C     19.126481     8.773592    14.061819    -0.153060
C     18.822842     7.560943    13.198901    -0.151613
C      6.276540     7.459092    12.043341    -0.340006
C      5.895979     6.405109    11.020344     0.703207
C     20.975303    12.639892    17.613542     0.730839
C     21.552888    11.528445    18.516480    -0.355903
C      9.559881    11.483797    18.564003    -0.147002
C     10.168508    12.557934    19.454435    -0.150162
C     11.688045    12.323686    19.657033    -0.365692
C     12.358748    13.313534    20.582482     0.756030
C      5.364271     2.018268    10.732705     0.712685
C      5.318388     1.238369    12.070854    -0.342120
C      4.931083     2.085684    13.248925    -0.155381
C      4.823123     1.239318    14.532048    -0.147177
C     17.751335     2.048947    15.700114    -0.338323
C     17.894382     1.315476    16.985737     0.705802
C     16.183213     3.894213     8.354051     0.734902
C     15.629920     4.831210     9.377048    -0.356115
C     14.113082     4.892481     9.514614    -0.145963
C     13.422138     5.653241     8.419083    -0.145038
C     11.947135     5.813139     8.654197    -0.357382
C     11.196813     6.602855     7.606189     0.750900
C     25.122325    19.156552    21.455405     0.717096
C     18.270897     2.704363    22.183258    -0.342891
C     19.126481     2.764732    23.456376    -0.151931
C     18.822845     3.977381    24.319294    -0.154025
C     13.024027     2.313364     0.462724    -0.340097
C     12.643470     3.367347     1.485721     0.704150
C     14.227808    16.677477    19.904653     0.728014
C     14.805395    17.788924    19.001715    -0.353894
C     16.307389    17.833573    18.954192    -0.147520
C     16.916011    16.759436    18.063760    -0.150371
C     18.435548    16.993683    17.861162    -0.366418
C     19.106248    16.003836    16.935713     0.757268
C     14.878264    11.790725    23.238770     0.711781
C     14.924147    11.010825    24.576919    -0.340216
C      8.563938    10.092273     0.742860    -0.155905
C      8.671898     9.245906     2.025983    -0.145021
C      9.238690    10.055535     3.194049    -0.336632
C      9.095643     9.322064     4.479672     0.703576
C     17.554323    13.666670    20.860116     0.733245
C     18.107620    14.603666    21.883113    -0.358428
C     19.624458    14.664938    22.020679    -0.141836
C     20.315402    15.425697    20.925148    -0.145859
C     21.790406    15.585595    21.160262    -0.359173
C     22.540728    16.375312    20.112254     0.748340
C      8.615223     9.384096     8.949340     0.715972
C      8.719137    10.710951     9.677193    -0.344235
C      7.863555    10.771321    10.950311    -0.153060
C      8.167194    11.983970    11.813229    -0.151613
C     20.713496    12.085821    12.968789    -0.340006
C     21.094057    13.139804    13.991786     0.703207
C      6.014733     6.905021     7.398588     0.730839
C      5.437148     8.016468     6.495650    -0.355903
C     17.430155     8.061116     6.448127    -0.147002
C     16.821528     6.986979     5.557695    -0.150162
C     15.301991     7.221227     5.355097    -0.365692
C     14.631288     6.231379     4.429648     0.756030
C     21.625765    17.526645    14.279425     0.712685
C     21.671648    18.306544    12.941276    -0.342120
C     22.058953    17.459229    11.763205    -0.155381
C     22.166913    18.305595    10.480082    -0.147177
C      9.238701    17.495966     9.312016    -0.338323
C      9.095654    18.229437     8.026393     0.705802
C     10.806823    15.650700    16.658079     0.734902
C     11.360116    14.713703    15.635082    -0.356115
C     12.876954    14.652432    15.497516    -0.145963
C     13.567898    13.891672    16.593047    -0.145038
C     15.042901    13.731774    16.357933    -0.357382
C     15.793223    12.942058    17.405941     0.750900
C      1.867711     0.388361     3.556725     0.717096
C      8.719139    16.840550     2.828872    -0.342891
C      7.863555    16.780181     1.555754    -0.151931
C      8.167191    15.567532     0.692836    -0.154025
C     13.966009    17.231549    24.549406    -0.340097
C     14.346566    16.177566    23.526409     0.704150
C     12.762228     2.867436     5.107477     0.728014
C     12.184641     1.755989     6.010415    -0.353894
C     10.682647     1.711340     6.057938    -0.147520
C     10.074025     2.785477     6.948370    -0.150371
C      8.554488     2.551230     7.150968    -0.366417
C      7.883788     3.541077     8.076417     0.757268
O     12.059143     8.437929     2.820368    -0.713916
O     12.181944     6.509623     1.692321    -0.655485
O     16.878220    10.720798    19.917409    -0.777809
O     19.041468    10.420262    20.062480    -0.615797
O     10.682651     6.164213     4.090234    -0.764878
O      8.663800     6.357741     5.008179    -0.617996
O      5.079524     2.724616     5.884854    -0.659172
O      3.188875     2.996711     4.730044    -0.749637
O     18.227718    10.125531    17.308144    -0.662208
O     18.544850    11.195115    15.356447    -0.717548
O      6.836580     5.880164    10.321255    -0.793162
O     18.231758     6.029165    10.885529    -0.583422
O     19.718918    12.690722    17.502488    -0.749539
O     21.764761    13.390626    17.030759    -0.625326
O     11.663756    14.166467    21.170267    -0.664807
O     13.609734    13.207204    20.715796    -0.743265
O      5.311639     1.334528     9.685697    -0.714153
O      5.434447     3.262834    10.813744    -0.655594
O     23.625727    18.596572    17.600786    -0.778254
O     12.293976    18.897107    17.455715    -0.617122
O      3.935151     3.608243     8.415831    -0.765918
O     15.411298     3.414715     7.497886    -0.618743
O     11.827030     7.047841     6.621211    -0.659702
O      9.936380     6.775746     7.776021    -0.751882
O     18.227710     1.412794    20.210051    -0.662683
O     25.292362    18.122254    22.161748    -0.718419
O     13.584072     3.892293     2.184810    -0.794777
O     11.484250     3.743291     1.620536    -0.583521
O     12.971424    16.626647    20.015707    -0.746686
O     15.017265    15.926743    20.487436    -0.625793
O     18.411255    15.150902    16.347928    -0.664867
O     20.357235    16.110165    16.802399    -0.744058
O     14.930893    11.106984    22.191762    -0.713916
O     14.808092    13.035290    23.319809    -0.655485
O     10.111816     8.824115     5.094721    -0.777809
O      7.948568     9.124651     4.949650    -0.615797
O     16.307385    13.380700    20.921896    -0.764878
O     18.326236    13.187172    20.003951    -0.617996
O     21.910512    16.820297    19.127276    -0.659172
O     23.801161    16.548202    20.282086    -0.749637
O      8.762318     9.419382     7.703986    -0.662208
O      8.445186     8.349798     9.655683    -0.717548
O     20.153456    13.664749    14.690875    -0.793162
O      8.758278    13.515748    14.126601    -0.583422
O      7.271118     6.854191     7.509642    -0.749539
O      5.225275     6.154287     7.981371    -0.625326
O     15.326280     5.378446     3.841863    -0.664807
O     13.380302     6.337709     4.296334    -0.743265
O     21.678397    18.210385    15.326433    -0.714153
O     21.555589    16.282079    14.198386    -0.655594
O      3.364309     0.948341     7.411344    -0.778254
O     14.696060     0.647806     7.556415    -0.617122
O     23.054885    15.936670    16.596299    -0.765918
O     11.578738    16.130198    17.514244    -0.618743
O     15.163006    12.497072    18.390919    -0.659702
O     17.053656    12.769167    17.236109    -0.751882
O      2.014807     0.353074     4.802079    -0.662683
O      1.697674     1.422659     2.850382    -0.718419
O     13.405964    15.652620    22.827320    -0.794777
O     15.505786    15.801622    23.391594    -0.583521
O     14.018612     2.918266     4.996423    -0.746686
O     11.972771     3.618170     4.524694    -0.625793
O      8.578781     4.394011     8.664202    -0.664867
O      6.632801     3.434748     8.209731    -0.744058

The following XYZ coordinates are in angstroms. Other properties are in atomic units.
The sperically averaged electron density of each atom fit to a function of the form exp(a - br)
eigen_1, eigen_2 and eigen_3 are the three eigenvalues of traceless quadrupole moment tensor
  atom number  atomic symbol              X              Y              Z     net charge C6 coefficient C8 coefficient C10 coefficient fluctuating dipole atomic polarizability isotropic forcefield polarizability              a              b squared Pearson coefficient          <r^3>          <r^4>         wp_QDO          m_QDO          q_QDO       dipole_x       dipole_y       dipole_z         dipole            Qxy            Qxz            Qyz     Q(x^2-y^2)  Q(3z^2 - R^2)        eigen_1        eigen_2        eigen_3 static polarizability      alpha(xx)      alpha(xy)      alpha(xz)      alpha(yy)      alpha(yz)      alpha(zz) atomic spin moment
            1             Mg      11.863466       7.787991       4.755306       1.445178      28.369159 0.42915358E+03  0.10139042E+05                                10.639114                            9.096113      -1.079461       1.791918                    0.999139      18.431497      54.550831       0.358585       0.722987      -0.919570       0.050903       0.060963       0.037231       0.087714       0.072935       0.048775       0.048382      -0.063021      -0.159062      -0.083466      -0.047238       0.130704             12.354655      13.904250      -2.679672      -0.755501       9.470388      -1.726221      13.689326           0.000001
            2             Mg      18.231499      11.728665      18.569756       1.350364      24.607370 0.37985447E+03  0.88077352E+04                                 9.899480                            8.625559      -0.926160       1.793350                    0.999305      20.745746      63.211835       0.359642       0.734494      -0.905229       0.002973       0.006176      -0.000589       0.006879       0.016623       0.013036      -0.012785       0.010329      -0.086047      -0.038082       0.006169       0.031914             11.698897       9.955080      -0.024915      -2.436333      10.106409       0.117138      15.035202           0.000000
            3             Mg      18.505042      13.183458      15.788657       1.438514      28.868090 0.43511593E+03  0.10323858E+05                                10.780915                            9.167144      -1.082770       1.787054                    0.999110      18.649289      55.461087       0.356430       0.724260      -0.918415      -0.052125       0.024702      -0.061534       0.084342      -0.037560       0.079627      -0.025054       0.075708       0.160583      -0.080824      -0.043620       0.124444             12.579732      14.212193       0.917399      -3.956224      12.660372       1.097599      10.866630           0.000000
            4             Mg      12.176951       5.113534       3.149277       1.351709      24.431267 0.37185919E+03  0.85787432E+04                                 9.836260                            8.524390      -0.923348       1.796083                    0.999369      20.644194      62.794057       0.362311       0.732790      -0.905530      -0.006374      -0.001379       0.000729       0.006563       0.013991      -0.014029       0.011556       0.049143       0.035022      -0.038611       0.008630       0.029981             11.614525      10.199868      -2.604037      -0.353974      13.106438      -0.269241      11.537267           0.000002
            5             Mg       5.115961       1.984465       7.750759       1.445416      28.258683 0.42717157E+03  0.10078926E+05                                10.604885                            9.069632      -1.075166       1.793656                    0.999099      18.403760      54.404338       0.359489       0.722118      -0.919994       0.051141      -0.060912      -0.037210       0.087808      -0.072765      -0.049122       0.048097      -0.062643      -0.158554      -0.083605      -0.046823       0.130429             12.311738      13.854025       2.668537       0.750929       9.440349      -1.719557      13.640839           0.000001
            6             Mg      11.484005      17.588705      18.948439       1.349734      24.638874 0.38046462E+03  0.88255561E+04                                 9.907681                            8.632337      -0.928174       1.792514                    0.999317      20.761873      63.277254       0.359505       0.734469      -0.905223       0.002927      -0.005632      -0.000018       0.006347      -0.016310      -0.013015      -0.012534       0.010292      -0.085580      -0.037746       0.006192       0.031553             11.709035       9.962082       0.026623       2.436882      10.115705       0.119670      15.049320           0.000000
            7             Mg      11.757549      16.133912      21.729538       1.439189      28.685822 0.43175986E+03  0.10222380E+05                                10.728498                            9.125677      -1.078165       1.789303                    0.999108      18.597927      55.213341       0.357666       0.723301      -0.918902      -0.051742      -0.024744       0.061672       0.084219       0.037140      -0.079464      -0.024873       0.075856       0.161022      -0.080621      -0.043576       0.124197             12.514532      14.133528      -0.911259       3.930998      12.598997       1.092120      10.811072           0.000000
            8             Mg       5.429454       4.658923       9.356788       1.351591      24.412956 0.37149230E+03  0.85671228E+04                                 9.827072                            8.516866      -0.917055       1.798253                    0.999332      20.629577      62.713130       0.362727       0.732219      -0.905817      -0.006099       0.001202      -0.000868       0.006276      -0.014265       0.013830       0.011618       0.049369       0.034234      -0.038742       0.008835       0.029907             11.602938      10.189927       2.600554       0.352401      13.093032      -0.270731      11.525855           0.000002
            9             Mg      15.126570      11.756922      20.256824       1.445178      28.369160 0.42915360E+03  0.10139043E+05                                10.639114                            9.096113      -1.079462       1.791918                    0.999139      18.431498      54.550833       0.358585       0.722987      -0.919570      -0.050903      -0.060963      -0.037231       0.087714       0.072935       0.048775       0.048382      -0.063021      -0.159062      -0.083466      -0.047238       0.130704             12.354654      13.904250      -2.679672      -0.755501       9.470388      -1.726221      13.689325           0.000001
           10             Mg       8.758537       7.816248       6.442374       1.350364      24.607367 0.37985442E+03  0.88077338E+04                                 9.899480                            8.625558      -0.926160       1.793350                    0.999305      20.745745      63.211834       0.359642       0.734494      -0.905229      -0.002973      -0.006176       0.000589       0.006879       0.016623       0.013036      -0.012785       0.010329      -0.086047      -0.038082       0.006169       0.031914             11.698896       9.955080      -0.024915      -2.436333      10.106408       0.117137      15.035201           0.000000
           11             Mg       8.484994       6.361455       9.223473       1.438514      28.868089 0.43511591E+03  0.10323858E+05                                10.780914                            9.167144      -1.082770       1.787054                    0.999110      18.649289      55.461086       0.356430       0.724260      -0.918415       0.052125      -0.024702       0.061534       0.084342      -0.037560       0.079627      -0.025054       0.075708       0.160583      -0.080824      -0.043620       0.124444             12.579731      14.212193       0.917399      -3.956224      12.660371       1.097599      10.866630           0.000000
           12             Mg      14.813085      14.431379      21.862853       1.351709      24.431265 0.37185915E+03  0.85787420E+04                                 9.836259                            8.524390      -0.923348       1.796083                    0.999369      20.644193      62.794055       0.362311       0.732790      -0.905530       0.006374       0.001379      -0.000729       0.006563       0.013991      -0.014029       0.011556       0.049143       0.035022      -0.038611       0.008630       0.029981             11.614524      10.199868      -2.604037      -0.353974      13.106438      -0.269241      11.537267           0.000002
           13             Mg      21.874075      17.560448      17.261371       1.445416      28.258682 0.42717155E+03  0.10078925E+05                                10.604884                            9.069631      -1.075166       1.793656                    0.999099      18.403760      54.404336       0.359489       0.722118      -0.919994      -0.051141       0.060912       0.037210       0.087808      -0.072765      -0.049122       0.048097      -0.062643      -0.158554      -0.083605      -0.046823       0.130429             12.311737      13.854024       2.668537       0.750929       9.440348      -1.719557      13.640838           0.000001
           14             Mg      15.506031       1.956208       6.063691       1.349734      24.638874 0.38046462E+03  0.88255561E+04                                 9.907681                            8.632337      -0.928174       1.792514                    0.999317      20.761873      63.277254       0.359505       0.734469      -0.905223      -0.002927       0.005632       0.000018       0.006347      -0.016310      -0.013015      -0.012534       0.010292      -0.085580      -0.037746       0.006192       0.031553             11.709035       9.962081       0.026623       2.436882      10.115705       0.119669      15.049320           0.000000
           15             Mg      15.232487       3.411001       3.282592       1.439189      28.685822 0.43175985E+03  0.10222379E+05                                10.728498                            9.125677      -1.078165       1.789303                    0.999108      18.597927      55.213341       0.357666       0.723301      -0.918902       0.051742       0.024744      -0.061672       0.084219       0.037140      -0.079464      -0.024873       0.075856       0.161022      -0.080621      -0.043576       0.124197             12.514532      14.133528      -0.911259       3.930998      12.598997       1.092120      10.811072           0.000001
           16             Mg      21.560582      14.885990      15.655342       1.351591      24.412953 0.37149225E+03  0.85671215E+04                                 9.827072                            8.516866      -0.917055       1.798253                    0.999332      20.629576      62.713128       0.362727       0.732219      -0.905817       0.006099      -0.001202       0.000868       0.006276      -0.014265       0.013830       0.011618       0.049369       0.034234      -0.038742       0.008835       0.029907             11.602938      10.189926       2.600554       0.352401      13.093032      -0.270731      11.525855           0.000002
           17              H      12.957909       8.929576       0.265129       0.132190       1.147009 0.89485808E+01  0.88137328E+02                                 1.662929                            1.630385      -0.720917       2.525063                    0.999721       3.203099       8.284229       0.558268       1.113928      -0.752345       0.020688       0.001838      -0.011099       0.023550       0.000297      -0.001874       0.003400       0.013554       0.000013      -0.008256       0.000973       0.007284              1.670958       1.981447       0.263789      -0.121016       1.472881      -0.145434       1.558546           0.000006
           18              H      11.419479       9.278278       0.520252       0.125536       1.189869 0.94850101E+01  0.96984898E+02                                 1.845384                            1.788206      -1.113736       2.342650                    0.995196       3.665854      10.410100       0.473817       1.264238      -0.712417      -0.021591       0.011214      -0.000304       0.024331      -0.006151       0.000235       0.004413       0.004766       0.002900      -0.008623       0.001486       0.007136              1.876050       1.983172      -0.500969      -0.043465       1.925081      -0.064843       1.719897           0.000001
           19              H      19.102196       8.741009      24.136705       0.101446       1.216230 0.96177951E+01  0.96557909E+02                                 1.730450                            1.690630      -0.783633       2.485479                    0.999007       3.370885       8.833539       0.547445       1.114430      -0.751435       0.026135      -0.015331      -0.000702       0.030308      -0.006540      -0.000223       0.002708       0.009244      -0.005577      -0.007965      -0.001168       0.009133              1.746965       1.719316      -0.443865      -0.002169       1.899579      -0.069020       1.622001           0.000002
           20              H      17.555670       9.017322      24.449357       0.093171       1.275567 0.10720576E+02  0.11195647E+03                                 1.869415                            1.852437      -0.892178       2.432601                    0.997308       3.667913      10.204450       0.488624       1.200328      -0.728613      -0.024160      -0.008899       0.007100       0.026708       0.008843      -0.001105       0.000952       0.006322       0.007248      -0.010751       0.002546       0.008205              1.876299       2.069465       0.177492      -0.177217       1.715877      -0.209691       1.843555           0.000000
           21              H      19.215556      10.639237      22.743530       0.095600       1.258629 0.10298842E+02  0.10581683E+03                                 1.809419                            1.780889      -0.842608       2.453220                    0.998729       3.534267       9.556397       0.516206       1.154827      -0.740287       0.028433       0.000365      -0.008549       0.029693      -0.000624       0.001148      -0.000679       0.013519      -0.006669      -0.005789      -0.002246       0.008035              1.830664       2.051739       0.262884      -0.275967       1.596294      -0.242475       1.843959           0.000002
           22              H      17.732456      11.077468      23.158731       0.094519       0.989695 0.77326264E+01  0.75258795E+02                                 1.637919                            1.620532      -0.660782       2.543805                    0.998997       3.584625       9.986835       0.494147       1.273561      -0.709896      -0.024780       0.019731       0.006544       0.032345      -0.009924       0.000128       0.001543      -0.005137       0.000112      -0.010375       0.000016       0.010359              1.654267       1.641285      -0.376235      -0.053948       1.773054      -0.060241       1.548460           0.000000
           23              H      16.793201       9.300306      21.985662       0.127405       1.311579 0.10866962E+02  0.11361109E+03                                 1.887771                            1.852554      -1.131878       2.327935                    0.996699       3.584943       9.905046       0.494685       1.184309      -0.732734      -0.023761       0.001269       0.006384       0.024636       0.005827       0.000977       0.001655       0.008090       0.007250      -0.008399       0.001856       0.006543              1.887808       2.258151       0.078802      -0.174945       1.655456      -0.079439       1.749816          -0.000001
           24              H      18.226369       8.624634      21.758052       0.139024       1.115226 0.84150132E+01  0.81849740E+02                                 1.649735                            1.594540      -0.744186       2.522902                    0.999626       3.162773       8.204483       0.555772       1.133045      -0.747029       0.016002      -0.018072       0.002915       0.024314      -0.004131       0.000930       0.004039      -0.003605      -0.001014      -0.006120      -0.000021       0.006141              1.678820       1.449771      -0.339538      -0.002612       2.076292      -0.036951       1.510398          -0.000002
           25              H       9.258926       5.191999       2.248590       0.143317       1.187349 0.91900859E+01  0.93097030E+02                                 1.849557                            1.766693      -0.956467       2.428814                    0.997864       3.466600       9.752851       0.474740       1.273602      -0.712120       0.003049       0.006699      -0.028609       0.029541       0.004000      -0.001520      -0.003501       0.000482       0.029522      -0.009058      -0.001930       0.010988              1.925671       1.913328       0.124818      -0.451740       1.605087      -0.264108       2.258600           0.000000
           26              H       9.208994       4.029968       3.341621       0.145988       1.133348 0.90916478E+01  0.92098264E+02                                 1.806811                            1.769433      -0.952123       2.430765                    0.997291       3.507177       9.953525       0.468210       1.291389      -0.707760      -0.000732      -0.025567       0.003733       0.025848      -0.000876       0.004531      -0.000424      -0.010073      -0.007583      -0.007734       0.001265       0.006470              1.829806       1.875130      -0.287046       0.015796       2.059071      -0.180355       1.555219          -0.000000
           27              H       7.144259       4.456183       2.126031       0.092717       1.194305 0.92693338E+01  0.91607357E+02                                 1.664906                            1.625001      -0.657445       2.536844                    0.999697       3.284864       8.361212       0.580142       1.068291      -0.764374      -0.001071      -0.018792      -0.018482       0.026379       0.003496      -0.004421       0.003925       0.001702       0.001429      -0.007917       0.002927       0.004989              1.669064       1.565299       0.140275       0.091533       1.461404       0.249217       1.980490           0.000001
           28              H       7.010660       5.801471       2.973942       0.094813       1.234959 0.10201164E+02  0.10489684E+03                                 1.807369                            1.789653      -0.826932       2.462182                    0.998611       3.568620       9.753921       0.505911       1.177387      -0.734376      -0.005583       0.027075       0.011277       0.029856      -0.001438      -0.008572      -0.001145      -0.002136      -0.027741      -0.013688       0.005575       0.008113              1.804283       1.740436      -0.139196      -0.042566       2.173125      -0.109834       1.499287           0.000002
           29              H       7.087580       3.224180       4.167021       0.088597       1.241507 0.10250667E+02  0.10500970E+03                                 1.778911                            1.765700      -0.793444       2.470905                    0.998525       3.527974       9.469518       0.524223       1.140546      -0.743928       0.008575      -0.024142      -0.006318       0.026387      -0.001181      -0.000142       0.004668      -0.004045      -0.024184      -0.009469       0.001771       0.007699              1.776265       1.871403      -0.237528      -0.005915       1.954694      -0.105764       1.502700          -0.000001
           30              H       6.813633       4.592970       4.944898       0.107649       0.908329 0.70582136E+01  0.67641155E+02                                 1.589556                            1.583678      -0.851042       2.466505                    0.997114       3.607354      10.215253       0.479644       1.332510      -0.696768       0.000618       0.022748       0.026981       0.035297      -0.003321      -0.000612       0.008848       0.010599       0.026153      -0.013783       0.001208       0.012574              1.593310       1.536173       0.121949       0.056491       1.451448       0.217308       1.792308           0.000000
           31              H       4.793431       4.859856       3.789338       0.139454       1.165237 0.94913086E+01  0.97066541E+02                                 1.819597                            1.788913      -1.164897       2.322342                    0.995468       3.639839      10.337536       0.473674       1.264397      -0.712386       0.002923       0.026160       0.004344       0.026679       0.000525      -0.000467       0.000199      -0.006775      -0.012933      -0.004388      -0.001198       0.005586              1.829189       1.978183      -0.304880      -0.077712       2.049324       0.011871       1.460061           0.000001
           32              H       5.070077       3.513485       2.976443       0.127564       1.214212 0.96723783E+01  0.97498268E+02                                 1.750969                            1.713695      -0.833578       2.463904                    0.999382       3.338479       8.841554       0.533676       1.138584      -0.745464       0.013107      -0.013637      -0.017880       0.026028      -0.000423      -0.002402       0.007570      -0.003914      -0.006199      -0.007943      -0.000821       0.008764              1.761788       1.697025       0.165637       0.074476       1.588347       0.321021       1.999992           0.000000
           33              H      18.552944       8.111128      15.945233       0.132514       1.201919 0.95075227E+01  0.95123641E+02                                 1.717881                            1.681851      -0.902554       2.442232                    0.998762       3.277852       8.559594       0.548714       1.115678      -0.751639       0.015031      -0.013553       0.013171       0.024147      -0.007240       0.002235      -0.002402       0.001736       0.008091      -0.008649       0.000681       0.007968              1.722397       1.387517      -0.125649       0.057742       1.940663      -0.212504       1.839011          -0.000004
           34              H      17.323550       8.674956      15.092319       0.137501       1.199867 0.96059138E+01  0.96445958E+02                                 1.729790                            1.703393      -0.736303       2.522213                    0.999606       3.239751       8.500905       0.538565       1.132719      -0.748096      -0.016538      -0.003036      -0.012555       0.020984      -0.002357       0.000573       0.000875       0.010520       0.004467      -0.006626       0.001565       0.005061              1.727479       2.035159       0.143930       0.105157       1.555792       0.185376       1.591487          -0.000005
           35              H      20.083277       8.755335      14.316943       0.089621       1.220895 0.10054133E+02  0.10183201E+03                                 1.719795                            1.717766      -0.640829       2.542941                    0.999645       3.401787       8.887467       0.549480       1.100563      -0.755511       0.022297      -0.008275       0.010922       0.026171      -0.002858       0.002903       0.004100       0.005829       0.007098      -0.007678       0.002467       0.005211              1.708380       1.927444       0.045182       0.115156       1.552921       0.141962       1.644773          -0.000003
           36              H      18.971289       9.593996      13.529061       0.093490       1.313426 0.10892452E+02  0.11414380E+03                                 1.896698                            1.857069      -0.981662       2.388358                    0.996731       3.728247      10.372121       0.492286       1.187303      -0.730992      -0.014969       0.021696      -0.014889       0.030274      -0.003049       0.003456      -0.005363      -0.000731       0.020589      -0.006635      -0.003925       0.010560              1.915999       1.493966       0.010093      -0.086010       2.368589      -0.099762       1.885441          -0.000001
           37              H      17.895735       7.628135      12.856235       0.097531       1.301079 0.10745045E+02  0.11082847E+03                                 1.801861                            1.780011      -0.969807       2.395662                    0.997621       3.506833       9.293589       0.537025       1.105780      -0.753425      -0.022000       0.010158      -0.015952       0.029011      -0.006774       0.001600      -0.002447       0.006518      -0.001648      -0.007472      -0.001101       0.008573              1.802455       2.048323       0.041069       0.221951       1.581376       0.210008       1.777666          -0.000002
           38              H      18.887618       6.741952      13.751669       0.094462       1.191344 0.93453099E+01  0.93143249E+02                                 1.705256                            1.663916      -0.652430       2.543032                    0.999644       3.365360       8.784828       0.553157       1.110965      -0.752080       0.009869      -0.019772       0.014657       0.026517      -0.005357      -0.000481       0.000572      -0.007345       0.007063      -0.007674       0.002186       0.005488              1.726396       1.318384       0.004083      -0.039287       2.118916      -0.233988       1.741889          -0.000001
           39              H       6.323773       8.337238      11.593122       0.138691       1.125995 0.88733520E+01  0.89281018E+02                                 1.783378                            1.733020      -1.028035       2.387509                    0.996815       3.578543      10.099063       0.479605       1.269260      -0.711314      -0.007211       0.023810      -0.006064       0.025607      -0.005152       0.000323      -0.005144      -0.004875       0.009461      -0.007930      -0.000432       0.008362              1.809371       1.433883       0.196361      -0.146932       2.237191      -0.167041       1.757039          -0.000001
           40              H       7.179355       7.248775      12.393510       0.125384       1.293133 0.10854318E+02  0.11286370E+03                                 1.847033                            1.834310      -0.941175       2.418799                    0.997980       3.449211       9.345767       0.506734       1.162449      -0.739952       0.014721      -0.010169       0.016294       0.024200      -0.006808       0.004546      -0.002296       0.003234       0.008824      -0.008575      -0.000836       0.009411              1.836973       2.060482      -0.118034       0.129946       1.667188       0.074629       1.783250          -0.000001
           41              H      21.220910      10.654049      18.193823       0.145810       1.150996 0.88970965E+01  0.88450295E+02                                 1.742543                            1.685723      -0.796069       2.503908                    0.999202       3.260196       8.774213       0.514399       1.197720      -0.730921      -0.001409      -0.027622      -0.006928       0.028512       0.000885       0.002033       0.004993      -0.011517      -0.006353      -0.006131      -0.003113       0.009245              1.782090       1.754175       0.350981       0.145588       2.045942       0.260358       1.546152          -0.000002
           42              H      21.210116      11.657434      19.436926       0.144066       1.100541 0.86866875E+01  0.87118545E+02                                 1.773746                            1.729602      -0.998617       2.406265                    0.997422       3.542786      10.049175       0.472912       1.291426      -0.706786      -0.000913       0.000118       0.026849       0.026865      -0.005011      -0.000958       0.000976       0.000480       0.015852      -0.007659       0.001833       0.005826              1.807679       1.890928       0.039805      -0.334838       1.458449       0.062501       2.073660           0.000001
           43              H       9.843276      10.593263      18.894163       0.091036       1.214885 0.94038079E+01  0.93207571E+02                                 1.679127                            1.632016      -0.663586       2.531483                    0.999689       3.304394       8.404317       0.581812       1.062126      -0.766007       0.001138      -0.020291       0.016135       0.025949       0.004122       0.004099      -0.003013      -0.001591      -0.004980      -0.007667       0.002616       0.005051              1.686308       1.604671      -0.169555       0.146622       2.027629      -0.219814       1.426626          -0.000001
           44              H       9.913450      11.591446      17.646058       0.093713       1.315890 0.10925197E+02  0.11352210E+03                                 1.837560                            1.813725      -0.912429       2.417181                    0.998197       3.562860       9.577525       0.522048       1.129132      -0.747082       0.002421       0.012087      -0.026383       0.029121       0.010534      -0.000230       0.002901       0.012480       0.023683      -0.016476       0.007007       0.009469              1.834684       1.793448       0.064464      -0.193335       1.515799      -0.075882       2.194804          -0.000002
           45              H      10.022762      13.444950      19.044236       0.105743       0.895777 0.69354469E+01  0.66106600E+02                                 1.566967                            1.563796      -0.806540       2.485382                    0.997353       3.586874      10.096337       0.485981       1.322260      -0.698823      -0.002769       0.028141      -0.020054       0.034666      -0.000755      -0.000607      -0.007743      -0.008190      -0.031151      -0.013113       0.001120       0.011993              1.567541       1.487610      -0.061890       0.103920       1.772680      -0.216600       1.442334           0.000000
           46              H       9.715076      12.551110      20.334862       0.093123       1.212408 0.99302067E+01  0.10102354E+03                                 1.757091                            1.743528      -0.749150       2.493535                    0.999034       3.495479       9.380484       0.524458       1.147971      -0.741978      -0.010393      -0.008065       0.023913       0.027293       0.000220      -0.001983      -0.005796       0.008994       0.015185      -0.009383       0.001379       0.008005              1.760216       1.878790       0.054147      -0.260656       1.453802       0.023406       1.948055           0.000002
           47              H      12.133379      12.366247      18.774105       0.134356       1.159783 0.93711963E+01  0.95850337E+02                                 1.832801                            1.791764      -1.193181       2.305243                    0.995208       3.724956      10.694993       0.466133       1.284688      -0.707211      -0.000893       0.007785      -0.024847       0.026053       0.002396       0.000525      -0.002059       0.002249       0.013277      -0.005283       0.000344       0.004939              1.853335       1.984348       0.118217      -0.333956       1.455634      -0.116384       2.120021          -0.000000
           48              H      11.822994      11.410381      20.017208       0.130336       1.216538 0.97350709E+01  0.98395521E+02                                 1.761141                            1.725961      -0.832793       2.465320                    0.999451       3.346691       8.906781       0.528100       1.147504      -0.743204      -0.011567      -0.019397       0.011518       0.025352       0.002097      -0.000041      -0.008393      -0.001797       0.003955      -0.007989      -0.001399       0.009388              1.768741       1.691529      -0.065571       0.154775       2.042389      -0.289121       1.572304           0.000002
           49              H       6.210407       0.842881      12.240936       0.132612       1.144241 0.89210774E+01  0.87794259E+02                                 1.659704                            1.627435      -0.718624       2.526378                    0.999735       3.199938       8.271242       0.559031       1.113323      -0.752486       0.020796      -0.001720       0.011205       0.023684      -0.000343       0.001718       0.003336       0.013281       0.000828      -0.008169       0.001204       0.006966              1.667653       1.976829      -0.262866       0.120498       1.470388      -0.144930       1.555740           0.000006
           50              H      11.419496      18.273224      11.985813       0.125769       1.187269 0.94569832E+01  0.96602870E+02                                 1.840646                            1.783921      -1.035444       2.377808                    0.996013       3.660673      10.381849       0.475159       1.261915      -0.712921      -0.021461      -0.011276       0.000349       0.024245       0.006157      -0.000140       0.004305       0.004850       0.003435      -0.008600       0.001497       0.007103              1.871095       1.977581       0.498580       0.043348       1.919894      -0.064537       1.715811           0.000001
           51              H       5.607184       2.797316      13.381490       0.101960       1.217634 0.96329389E+01  0.96759438E+02                                 1.732734                            1.692733      -0.789330       2.483314                    0.998939       3.371944       8.841991       0.546666       1.115448      -0.751175       0.026170       0.015166       0.000620       0.030253       0.006305       0.000280       0.002674       0.009245      -0.005705      -0.007758      -0.001213       0.008970              1.749337       1.721479       0.444831       0.002042       1.902387      -0.069298       1.624143           0.000002
           52              H      17.555656       2.521002      13.068838       0.093511       1.270821 0.10668204E+02  0.11126753E+03                                 1.864437                            1.847650      -0.884013       2.435658                    0.997361       3.660940      10.176853       0.489384       1.199995      -0.728701      -0.023980       0.008933      -0.007090       0.026554      -0.008702       0.001018       0.000873       0.006622       0.007037      -0.010613       0.002455       0.008159              1.871246       2.063853      -0.176751       0.176585       1.711419      -0.208739       1.838466           0.000000
           53              H      12.468059      18.678133      14.774665       0.096679       1.252516 0.10233125E+02  0.10495438E+03                                 1.801849                            1.773789      -0.833291       2.457465                    0.998727       3.526065       9.520069       0.517949       1.152993      -0.740715       0.028042      -0.000046       0.008540       0.029314       0.000546      -0.001157      -0.000568       0.013528      -0.007111      -0.005685      -0.002419       0.008104              1.822832       2.042469      -0.260830       0.273982       1.590118      -0.240646       1.835909           0.000002
           54              H      10.984958      18.239902      14.359464       0.094829       0.990410 0.77427328E+01  0.75401421E+02                                 1.640403                            1.622968      -0.663203       2.542899                    0.998926       3.588870      10.010118       0.493019       1.275725      -0.709410      -0.024327      -0.019630      -0.006305       0.031888       0.010101       0.000023       0.001608      -0.004746       0.000077      -0.010481      -0.000038       0.010519              1.656830       1.643465       0.376824       0.053845       1.775995      -0.060622       1.551031           0.000000
           55              H      16.793190       2.238019      15.532533       0.128116       1.311992 0.10873620E+02  0.11371367E+03                                 1.889278                            1.854030      -1.139399       2.325054                    0.996676       3.585263       9.911799       0.494057       1.185470      -0.732454      -0.023445      -0.001319      -0.006548       0.024378      -0.005890      -0.001086       0.001589       0.008050       0.007131      -0.008399       0.001764       0.006635              1.889322       2.259845      -0.078966       0.175090       1.656833      -0.079566       1.751287          -0.000001
           56              H      18.226360       2.913691      15.760143       0.139582       1.112437 0.83889165E+01  0.81535727E+02                                 1.647343                            1.592367      -0.743483       2.523911                    0.999644       3.158559       8.191565       0.555971       1.133474      -0.746930       0.015858       0.017946      -0.003036       0.024140       0.004140      -0.000884       0.004154      -0.003362      -0.000987      -0.006160      -0.000023       0.006183              1.676309       1.447938       0.338683       0.002661       2.072651      -0.036792       1.508338          -0.000002
           57              H      16.006431       4.580457      10.257475       0.143244       1.190172 0.92163474E+01  0.93439076E+02                                 1.853409                            1.769921      -0.961934       2.426506                    0.997867       3.469783       9.768984       0.473976       1.274618      -0.711907       0.002737      -0.006794       0.028538       0.029463      -0.004009       0.001716      -0.003473       0.000631       0.029245      -0.009008      -0.001946       0.010954              1.929987       1.917477      -0.125492       0.453782       1.607997      -0.265341       2.264487           0.000000
           58              H      15.956500       5.742488       9.164444       0.145027       1.138928 0.91462413E+01  0.92773674E+02                                 1.811107                            1.773324      -0.948216       2.431549                    0.997311       3.516014       9.979430       0.468338       1.289332      -0.708167      -0.000691       0.026047      -0.003701       0.026318       0.000877      -0.004450      -0.000463      -0.010036      -0.007660      -0.007646       0.001175       0.006471              1.834266       1.879628       0.288510      -0.016009       2.064842      -0.181207       1.558328          -0.000000
           59              H      13.891765       5.316273      10.380034       0.093517       1.190584 0.92343662E+01  0.91177651E+02                                 1.661473                            1.621975      -0.655063       2.538059                    0.999719       3.280539       8.346971       0.580647       1.068348      -0.764347      -0.001203       0.018825       0.018165       0.026188      -0.003621       0.004632       0.003895       0.001912       0.001655      -0.008120       0.002864       0.005256              1.665546       1.562459      -0.139662      -0.090975       1.458682       0.247989       1.975498           0.000001
           60              H      13.758163       3.970985       9.532123       0.096411       1.229305 0.10146689E+02  0.10423363E+03                                 1.804922                            1.787473      -0.834081       2.460613                    0.998587       3.559907       9.736441       0.504936       1.180826      -0.733583      -0.005245      -0.026434      -0.011248       0.029202       0.001525       0.008432      -0.001152      -0.002300      -0.027587      -0.013564       0.005560       0.008004              1.801807       1.738392       0.138618       0.042515       2.169188      -0.109569       1.497841           0.000002
           61              H      13.835086       6.548276       8.339044       0.088318       1.240357 0.10235569E+02  0.10479251E+03                                 1.775635                            1.762564      -0.783158       2.474730                    0.998616       3.528004       9.459730       0.525628       1.138175      -0.744485       0.008660       0.024364       0.006471       0.026655       0.001274       0.000126       0.004537      -0.003924      -0.024494      -0.009495       0.001839       0.007656              1.772970       1.867756       0.236765       0.005884       1.950835      -0.105462       1.500320          -0.000001
           62              H      13.561136       5.179486       7.561167       0.107234       0.909669 0.70677822E+01  0.67725187E+02                                 1.588021                            1.582218      -0.808014       2.481560                    0.997552       3.604589      10.191791       0.481236       1.328253      -0.697641       0.000750      -0.022618      -0.027266       0.035434       0.003155       0.000673       0.008986       0.010521       0.026041      -0.013765       0.001120       0.012646              1.591755       1.534762      -0.121697      -0.056355       1.450080       0.216849       1.790423           0.000000
           63              H      11.540935       4.912600       8.716727       0.138167       1.166925 0.95097204E+01  0.97313151E+02                                 1.822557                            1.791662      -1.167662       2.320957                    0.995547       3.643313      10.354391       0.472854       1.265831      -0.712102       0.002822      -0.026773      -0.004075       0.027228      -0.000575       0.000452       0.000273      -0.006432      -0.012959      -0.004394      -0.001039       0.005433              1.832231       1.981711       0.305743       0.077936       2.052946       0.011943       1.462035           0.000001
           64              H      11.817584       6.258972       9.529622       0.127300       1.214497 0.96745853E+01  0.97524922E+02                                 1.751224                            1.713874      -0.838801       2.461637                    0.999384       3.338719       8.842047       0.533662       1.138562      -0.745476       0.013319       0.013708       0.017958       0.026225       0.000382       0.002484       0.007607      -0.004176      -0.006382      -0.008017      -0.000863       0.008880              1.762072       1.697178      -0.165681      -0.074498       1.588684       0.321322       2.000353           0.000000
           65              H      18.552943       3.427197      21.572962       0.131725       1.201090 0.94968835E+01  0.94971646E+02                                 1.715294                            1.679418      -0.926268       2.430111                    0.998683       3.278713       8.554212       0.549953       1.113698      -0.752123       0.014815       0.013811      -0.013314       0.024238       0.007424      -0.002441      -0.002387       0.001611       0.008314      -0.008856       0.000637       0.008219              1.719789       1.385761       0.125326      -0.057598       1.937436      -0.211968       1.836170          -0.000004
           66              H      17.323548       2.863368      22.425876       0.136744       1.199905 0.96046866E+01  0.96418129E+02                                 1.728607                            1.702257      -0.728398       2.525001                    0.999661       3.241579       8.501438       0.539302       1.131354      -0.748418      -0.016873       0.003023       0.012734       0.021354       0.002241      -0.000473       0.000924       0.010568       0.004461      -0.006606       0.001588       0.005019              1.726300       2.033636      -0.143754      -0.104960       1.554817       0.185146       1.590447          -0.000005
           67              H      20.083276       2.782990      23.201252       0.089739       1.220513 0.10049861E+02  0.10177813E+03                                 1.719470                            1.717434      -0.638709       2.543933                    0.999628       3.400984       8.884966       0.549516       1.100604      -0.755503       0.022235       0.008111      -0.010797       0.026015       0.002914      -0.003007       0.003928       0.005634       0.007510      -0.007607       0.002323       0.005284              1.708068       1.927056      -0.045177      -0.115209       1.552660       0.141957       1.644488          -0.000003
           68              H      18.971288       1.944329      23.989134       0.092921       1.313187 0.10888084E+02  0.11407324E+03                                 1.895437                            1.855838      -0.976859       2.390131                    0.996738       3.728602      10.368018       0.492849       1.186205      -0.731247      -0.015162      -0.022002       0.015078       0.030681       0.003005      -0.003423      -0.005344      -0.000685       0.020813      -0.006633      -0.003931       0.010564              1.914712       1.493091      -0.009936       0.085843       2.366988      -0.099748       1.884057          -0.000001
           69              H      17.895739       3.910189      24.661960       0.097728       1.295378 0.10682203E+02  0.10999038E+03                                 1.793983                            1.772606      -0.951798       2.402669                    0.997726       3.502201       9.265476       0.539284       1.103049      -0.754086      -0.022165      -0.010051       0.016036       0.029146       0.006901      -0.001585      -0.002459       0.006746      -0.001302      -0.007692      -0.000983       0.008676              1.794485       2.038399      -0.040767      -0.220183       1.575186       0.208336       1.769868          -0.000002
           70              H      18.887621       4.796372      23.766526       0.095406       1.188507 0.93193121E+01  0.92832210E+02                                 1.703606                            1.662502      -0.657304       2.541635                    0.999628       3.361058       8.775080       0.552866       1.112171      -0.751773       0.009637       0.019432      -0.014422       0.026048       0.005511       0.000257       0.000403      -0.007191       0.006604      -0.007681       0.002134       0.005548              1.724689       1.317567      -0.004320       0.039398       2.116323      -0.233128       1.740176          -0.000001
           71              H      13.071259       1.435219       0.912943       0.138536       1.125508 0.88682938E+01  0.89213413E+02                                 1.782489                            1.732219      -1.029558       2.387054                    0.996765       3.578265      10.095857       0.479865       1.268810      -0.711408      -0.007238      -0.023973       0.006286       0.025818       0.005028      -0.000308      -0.005098      -0.004862       0.009636      -0.007832      -0.000443       0.008275              1.808432       1.433295      -0.196096       0.146766       2.235750      -0.166917       1.756252          -0.000001
           72              H      13.926843       2.523681       0.112555       0.126397       1.292041 0.10845202E+02  0.11276605E+03                                 1.847658                            1.834943      -0.950381       2.415817                    0.997981       3.446415       9.343707       0.505972       1.164230      -0.739533       0.014376       0.009997      -0.016345       0.023954       0.006755      -0.004411      -0.002200       0.002996       0.008825      -0.008502      -0.000694       0.009196              1.837608       2.061069       0.118063      -0.129893       1.667800       0.074708       1.783954          -0.000001
           73              H      14.473419      18.663320      19.324372       0.145289       1.155588 0.89420723E+01  0.89018873E+02                                 1.748124                            1.690732      -0.805305       2.499603                    0.999121       3.265946       8.798698       0.513239       1.198789      -0.730682      -0.001249       0.027668       0.006871       0.028536      -0.000935      -0.002040       0.005068      -0.011695      -0.006392      -0.006191      -0.003195       0.009386              1.787977       1.759683      -0.352999      -0.146503       2.053593       0.261961       1.550655          -0.000002
           74              H      14.462621      17.659936      18.081269       0.143911       1.102542 0.87081612E+01  0.87405168E+02                                 1.777460                            1.733000      -1.009695       2.401419                    0.997353       3.546982      10.071707       0.471839       1.293308      -0.706389      -0.000862       0.000040      -0.026750       0.026764       0.005110       0.000985       0.000996       0.000347       0.016010      -0.007781       0.001877       0.005903              1.811539       1.894794      -0.039836       0.336109       1.460947       0.062890       2.078875           0.000001
           75              H      16.590784      18.724106      18.624032       0.091657       1.214654 0.94024672E+01  0.93192682E+02                                 1.678885                            1.631889      -0.664666       2.530668                    0.999654       3.304091       8.403981       0.581829       1.062113      -0.765995       0.001081       0.019987      -0.015829       0.025518      -0.004149      -0.004105      -0.003082      -0.001904      -0.005223      -0.007761       0.002628       0.005133              1.686027       1.604631       0.169482      -0.146573       2.027097      -0.219504       1.426354          -0.000002
           76              H      16.660958      17.725923      19.872137       0.093256       1.313441 0.10896289E+02  0.11311936E+03                                 1.833045                            1.809462      -0.902933       2.420898                    0.998272       3.561166       9.561077       0.523596       1.126813      -0.747647       0.002462      -0.012228       0.026671       0.029444      -0.010515       0.000372       0.002894       0.012272       0.023263      -0.016353       0.007059       0.009295              1.830132       1.789043      -0.064238       0.192626       1.512530      -0.075651       2.188824          -0.000002
           77              H      16.770265      15.872420      18.473959       0.106126       0.897669 0.69532443E+01  0.66313246E+02                                 1.568401                            1.565107      -0.803013       2.486069                    0.997373       3.589936      10.105053       0.486140       1.321088      -0.699036      -0.002514      -0.027817       0.020130       0.034429       0.000713       0.000596      -0.007686      -0.008354      -0.031441      -0.013148       0.001087       0.012061              1.568988       1.488702       0.061989      -0.104094       1.774687      -0.217226       1.443575           0.000000
           78              H      16.462579      16.766260      17.183333       0.093386       1.214548 0.99542085E+01  0.10134254E+03                                 1.760322                            1.746593      -0.753577       2.491774                    0.999043       3.497687       9.394017       0.523496       1.149232      -0.741674      -0.010322       0.007854      -0.023743       0.027054      -0.000255       0.002078      -0.005974       0.008816       0.015537      -0.009466       0.001210       0.008256              1.763474       1.882393      -0.054347       0.261592       1.456003       0.023469       1.952025           0.000002
           79              H      18.880884      16.951122      18.744090       0.134491       1.158266 0.93558141E+01  0.95657112E+02                                 1.831565                            1.790588      -1.190037       2.306586                    0.995221       3.722764      10.687935       0.466154       1.285112      -0.707127      -0.001087      -0.007974       0.024782       0.026055      -0.002425      -0.000439      -0.001950       0.002222       0.013389      -0.005264       0.000338       0.004926              1.852069       1.982801      -0.118137       0.333672       1.454821      -0.116402       2.118584          -0.000000
           80              H      18.570499      17.906988      17.500987       0.130069       1.218993 0.97611375E+01  0.98731589E+02                                 1.764084                            1.728745      -0.840370       2.461993                    0.999442       3.349957       8.920709       0.527422       1.148134      -0.743053      -0.011814       0.019414      -0.011650       0.025538      -0.002047       0.000069      -0.008393      -0.001804       0.003939      -0.007963      -0.001420       0.009384              1.771725       1.694406       0.065726      -0.155204       2.046102      -0.289738       1.574665           0.000002
           81              H      14.032127      10.615337      24.747001       0.132191       1.147009 0.89485801E+01  0.88137319E+02                                 1.662928                            1.630384      -0.720917       2.525063                    0.999721       3.203099       8.284229       0.558269       1.113928      -0.752345      -0.020688      -0.001838       0.011099       0.023550       0.000297      -0.001874       0.003400       0.013554       0.000013      -0.008256       0.000973       0.007284              1.670958       1.981447       0.263789      -0.121016       1.472880      -0.145434       1.558546           0.000006
           82              H      15.570557      10.266635      24.491878       0.125536       1.189870 0.94850113E+01  0.96984915E+02                                 1.845385                            1.788207      -1.113736       2.342650                    0.995196       3.665854      10.410101       0.473817       1.264238      -0.712417       0.021591      -0.011214       0.000304       0.024331      -0.006151       0.000235       0.004413       0.004766       0.002900      -0.008623       0.001486       0.007136              1.876050       1.983172      -0.500969      -0.043465       1.925081      -0.064843       1.719897           0.000001
           83              H       7.887840      10.803904       0.875425       0.101446       1.216230 0.96177951E+01  0.96557909E+02                                 1.730450                            1.690630      -0.783633       2.485479                    0.999007       3.370885       8.833539       0.547445       1.114430      -0.751435      -0.026135       0.015331       0.000702       0.030308      -0.006540      -0.000223       0.002708       0.009244      -0.005577      -0.007965      -0.001168       0.009133              1.746965       1.719316      -0.443865      -0.002169       1.899579      -0.069020       1.622001           0.000002
           84              H       9.434366      10.527591       0.562773       0.093171       1.275567 0.10720576E+02  0.11195647E+03                                 1.869415                            1.852437      -0.892178       2.432601                    0.997308       3.667913      10.204450       0.488624       1.200328      -0.728613       0.024160       0.008899      -0.007100       0.026708       0.008843      -0.001105       0.000952       0.006322       0.007248      -0.010751       0.002546       0.008205              1.876299       2.069465       0.177492      -0.177217       1.715877      -0.209691       1.843555           0.000000
           85              H       7.774480       8.905676       2.268600       0.095600       1.258629 0.10298842E+02  0.10581683E+03                                 1.809419                            1.780889      -0.842608       2.453220                    0.998729       3.534267       9.556397       0.516206       1.154827      -0.740287      -0.028433      -0.000365       0.008549       0.029693      -0.000624       0.001148      -0.000679       0.013519      -0.006669      -0.005789      -0.002246       0.008035              1.830664       2.051739       0.262884      -0.275967       1.596294      -0.242475       1.843959           0.000002
           86              H       9.257580       8.467445       1.853399       0.094518       0.989695 0.77326307E+01  0.75258840E+02                                 1.637919                            1.620532      -0.660782       2.543805                    0.998997       3.584626       9.986835       0.494147       1.273560      -0.709896       0.024780      -0.019731      -0.006544       0.032345      -0.009924       0.000128       0.001543      -0.005137       0.000112      -0.010375       0.000016       0.010359              1.654267       1.641285      -0.376235      -0.053948       1.773054      -0.060241       1.548460           0.000000
           87              H      10.196835      10.244607       3.026468       0.127405       1.311579 0.10866962E+02  0.11361109E+03                                 1.887771                            1.852554      -1.131879       2.327935                    0.996699       3.584943       9.905046       0.494685       1.184309      -0.732734       0.023761      -0.001269      -0.006384       0.024636       0.005827       0.000977       0.001655       0.008090       0.007250      -0.008399       0.001856       0.006543              1.887808       2.258151       0.078802      -0.174945       1.655456      -0.079439       1.749816          -0.000001
           88              H       8.763667      10.920279       3.254078       0.139024       1.115226 0.84150124E+01  0.81849728E+02                                 1.649735                            1.594539      -0.744186       2.522901                    0.999626       3.162773       8.204482       0.555772       1.133044      -0.747030      -0.016002       0.018072      -0.002915       0.024314      -0.004131       0.000930       0.004039      -0.003605      -0.001014      -0.006120      -0.000021       0.006141              1.678820       1.449771      -0.339537      -0.002612       2.076292      -0.036951       1.510397          -0.000002
           89              H      17.731110      14.352914      22.763540       0.143317       1.187349 0.91900859E+01  0.93097030E+02                                 1.849557                            1.766693      -0.956467       2.428814                    0.997864       3.466600       9.752851       0.474740       1.273602      -0.712120      -0.003049      -0.006699       0.028609       0.029541       0.004000      -0.001520      -0.003501       0.000482       0.029522      -0.009058      -0.001930       0.010988              1.925671       1.913328       0.124818      -0.451740       1.605087      -0.264108       2.258600           0.000000
           90              H      17.781042      15.514945      21.670509       0.145988       1.133348 0.90916476E+01  0.92098264E+02                                 1.806812                            1.769433      -0.952124       2.430765                    0.997291       3.507177       9.953526       0.468209       1.291389      -0.707760       0.000732       0.025567      -0.003733       0.025848      -0.000876       0.004531      -0.000424      -0.010073      -0.007583      -0.007734       0.001265       0.006470              1.829807       1.875130      -0.287046       0.015796       2.059071      -0.180355       1.555219          -0.000000
           91              H      19.845777      15.088730      22.886099       0.092717       1.194305 0.92693338E+01  0.91607357E+02                                 1.664906                            1.625001      -0.657445       2.536844                    0.999697       3.284864       8.361212       0.580142       1.068291      -0.764374       0.001071       0.018792       0.018482       0.026379       0.003496      -0.004421       0.003925       0.001702       0.001429      -0.007917       0.002927       0.004989              1.669065       1.565299       0.140275       0.091533       1.461404       0.249217       1.980490           0.000001
           92              H      19.979376      13.743442      22.038188       0.094813       1.234959 0.10201164E+02  0.10489684E+03                                 1.807369                            1.789653      -0.826932       2.462182                    0.998611       3.568620       9.753921       0.505911       1.177387      -0.734376       0.005583      -0.027075      -0.011277       0.029856      -0.001438      -0.008572      -0.001145      -0.002136      -0.027741      -0.013688       0.005575       0.008113              1.804283       1.740436      -0.139196      -0.042566       2.173125      -0.109834       1.499287           0.000002
           93              H      19.902456      16.320733      20.845109       0.088597       1.241507 0.10250669E+02  0.10500973E+03                                 1.778911                            1.765700      -0.793444       2.470905                    0.998525       3.527974       9.469519       0.524223       1.140546      -0.743928      -0.008575       0.024142       0.006318       0.026387      -0.001181      -0.000142       0.004668      -0.004045      -0.024184      -0.009469       0.001771       0.007699              1.776266       1.871403      -0.237528      -0.005915       1.954694      -0.105764       1.502700          -0.000001
           94              H      20.176403      14.951943      20.067232       0.107649       0.908329 0.70582145E+01  0.67641163E+02                                 1.589556                            1.583678      -0.851041       2.466505                    0.997114       3.607354      10.215252       0.479645       1.332510      -0.696768      -0.000618      -0.022748      -0.026981       0.035297      -0.003321      -0.000612       0.008848       0.010599       0.026153      -0.013783       0.001208       0.012574              1.593310       1.536173       0.121949       0.056491       1.451448       0.217308       1.792308           0.000000
           95              H      22.196605      14.685057      21.222792       0.139454       1.165237 0.94913086E+01  0.97066540E+02                                 1.819597                            1.788913      -1.164897       2.322342                    0.995468       3.639839      10.337536       0.473674       1.264397      -0.712386      -0.002923      -0.026160      -0.004344       0.026679       0.000525      -0.000467       0.000199      -0.006775      -0.012933      -0.004388      -0.001198       0.005586              1.829189       1.978183      -0.304880      -0.077712       2.049324       0.011871       1.460061           0.000001
           96              H      21.919959      16.031428      22.035687       0.127565       1.214211 0.96723758E+01  0.97498232E+02                                 1.750968                            1.713694      -0.833578       2.463904                    0.999382       3.338479       8.841552       0.533676       1.138583      -0.745464      -0.013107       0.013637       0.017880       0.026028      -0.000423      -0.002402       0.007570      -0.003914      -0.006199      -0.007943      -0.000821       0.008764              1.761787       1.697024       0.165637       0.074476       1.588347       0.321021       1.999991           0.000000
           97              H       8.437092      11.433785       9.066897       0.132514       1.201919 0.95075194E+01  0.95123570E+02                                 1.717878                            1.681848      -0.902554       2.442232                    0.998762       3.277856       8.559594       0.548716       1.115674      -0.751640      -0.015031       0.013553      -0.013171       0.024147      -0.007240       0.002235      -0.002402       0.001736       0.008091      -0.008649       0.000681       0.007968              1.722394       1.387515      -0.125648       0.057742       1.940659      -0.212504       1.839007          -0.000004
           98              H       9.666486      10.869957       9.919811       0.137501       1.199868 0.96059229E+01  0.96446064E+02                                 1.729790                            1.703393      -0.736303       2.522213                    0.999606       3.239754       8.500911       0.538566       1.132718      -0.748096       0.016538       0.003036       0.012555       0.020984      -0.002357       0.000573       0.000875       0.010520       0.004467      -0.006626       0.001565       0.005061              1.727479       2.035159       0.143930       0.105157       1.555792       0.185377       1.591487          -0.000005
           99              H       6.906759      10.789578      10.695187       0.089621       1.220895 0.10054138E+02  0.10183207E+03                                 1.719796                            1.717767      -0.640829       2.542941                    0.999645       3.401787       8.887469       0.549479       1.100563      -0.755511      -0.022297       0.008275      -0.010922       0.026171      -0.002858       0.002903       0.004100       0.005829       0.007098      -0.007678       0.002467       0.005211              1.708380       1.927445       0.045182       0.115156       1.552922       0.141962       1.644774          -0.000003
          100              H       8.018747       9.950917      11.483069       0.093490       1.313426 0.10892454E+02  0.11414383E+03                                 1.896699                            1.857069      -0.981662       2.388358                    0.996731       3.728247      10.372123       0.492286       1.187303      -0.730992       0.014969      -0.021696       0.014889       0.030274      -0.003049       0.003456      -0.005363      -0.000731       0.020589      -0.006635      -0.003925       0.010560              1.915999       1.493967       0.010093      -0.086010       2.368590      -0.099762       1.885442          -0.000001
          101              H       9.094301      11.916778      12.155895       0.097531       1.301079 0.10745046E+02  0.11082848E+03                                 1.801862                            1.780012      -0.969807       2.395662                    0.997621       3.506833       9.293590       0.537025       1.105780      -0.753425       0.022000      -0.010158       0.015952       0.029011      -0.006774       0.001600      -0.002447       0.006518      -0.001648      -0.007472      -0.001101       0.008573              1.802455       2.048324       0.041069       0.221951       1.581376       0.210008       1.777666          -0.000002
          102              H       8.102418      12.802961      11.260461       0.094461       1.191344 0.93453132E+01  0.93143294E+02                                 1.705257                            1.663917      -0.652430       2.543032                    0.999644       3.365360       8.784830       0.553156       1.110966      -0.752080      -0.009869       0.019772      -0.014657       0.026517      -0.005357      -0.000481       0.000572      -0.007345       0.007063      -0.007674       0.002186       0.005488              1.726397       1.318384       0.004083      -0.039287       2.118918      -0.233989       1.741890          -0.000001
          103              H      20.666263      11.207675      13.419008       0.138691       1.125996 0.88733561E+01  0.89281061E+02                                 1.783377                            1.733020      -1.028035       2.387509                    0.996815       3.578544      10.099063       0.479606       1.269259      -0.711314       0.007211      -0.023810       0.006064       0.025607      -0.005152       0.000323      -0.005144      -0.004875       0.009461      -0.007930      -0.000432       0.008362              1.809370       1.433883       0.196361      -0.146932       2.237190      -0.167041       1.757038          -0.000001
          104              H      19.810681      12.296138      12.618620       0.125384       1.293133 0.10854316E+02  0.11286368E+03                                 1.847033                            1.834310      -0.941175       2.418799                    0.997980       3.449211       9.345767       0.506734       1.162449      -0.739952      -0.014721       0.010169      -0.016294       0.024200      -0.006808       0.004546      -0.002296       0.003234       0.008824      -0.008575      -0.000836       0.009411              1.836973       2.060481      -0.118034       0.129946       1.667188       0.074629       1.783250          -0.000001
          105              H       5.769126       8.890864       6.818307       0.145810       1.150996 0.88970947E+01  0.88450279E+02                                 1.742544                            1.685723      -0.796069       2.503908                    0.999202       3.260195       8.774212       0.514398       1.197720      -0.730921       0.001409       0.027622       0.006928       0.028512       0.000885       0.002033       0.004993      -0.011517      -0.006353      -0.006131      -0.003113       0.009245              1.782090       1.754175       0.350981       0.145588       2.045943       0.260358       1.546153          -0.000002
          106              H       5.779920       7.887479       5.575204       0.144066       1.100541 0.86866886E+01  0.87118561E+02                                 1.773747                            1.729603      -0.998617       2.406265                    0.997422       3.542786      10.049176       0.472912       1.291427      -0.706786       0.000913      -0.000118      -0.026849       0.026865      -0.005011      -0.000958       0.000976       0.000480       0.015852      -0.007659       0.001833       0.005826              1.807679       1.890928       0.039805      -0.334838       1.458449       0.062501       2.073661           0.000001
          107              H      17.146760       8.951650       6.117967       0.091036       1.214884 0.94038001E+01  0.93207465E+02                                 1.679125                            1.632014      -0.663586       2.531483                    0.999689       3.304394       8.404313       0.581812       1.062125      -0.766007      -0.001138       0.020291      -0.016135       0.025949       0.004122       0.004099      -0.003013      -0.001591      -0.004980      -0.007667       0.002616       0.005051              1.686307       1.604669      -0.169554       0.146621       2.027626      -0.219813       1.426625          -0.000002
          108              H      17.076586       7.953467       7.366072       0.093713       1.315890 0.10925200E+02  0.11352214E+03                                 1.837561                            1.813725      -0.912430       2.417181                    0.998197       3.562860       9.577526       0.522047       1.129132      -0.747082      -0.002421      -0.012087       0.026383       0.029121       0.010534      -0.000230       0.002900       0.012480       0.023683      -0.016476       0.007007       0.009469              1.834685       1.793449       0.064464      -0.193335       1.515800      -0.075882       2.194805          -0.000002
          109              H      16.967274       6.099963       5.967894       0.105743       0.895777 0.69354469E+01  0.66106600E+02                                 1.566967                            1.563796      -0.806540       2.485382                    0.997353       3.586874      10.096337       0.485981       1.322260      -0.698823       0.002769      -0.028141       0.020054       0.034666      -0.000755      -0.000607      -0.007743      -0.008190      -0.031151      -0.013113       0.001120       0.011993              1.567541       1.487610      -0.061890       0.103920       1.772680      -0.216600       1.442334           0.000000
          110              H       3.779960       6.993803       4.677268       0.093123       1.212408 0.99302067E+01  0.10102354E+03                                 1.757091                            1.743528      -0.749150       2.493535                    0.999034       3.495479       9.380484       0.524458       1.147971      -0.741978       0.010393       0.008065      -0.023913       0.027293       0.000220      -0.001983      -0.005796       0.008994       0.015185      -0.009383       0.001379       0.008005              1.760216       1.878790       0.054147      -0.260656       1.453802       0.023406       1.948055           0.000002
          111              H      14.856657       7.178666       6.238025       0.134356       1.159783 0.93711959E+01  0.95850334E+02                                 1.832801                            1.791764      -1.193181       2.305243                    0.995208       3.724956      10.694994       0.466133       1.284688      -0.707211       0.000893      -0.007785       0.024847       0.026053       0.002396       0.000524      -0.002059       0.002249       0.013277      -0.005283       0.000344       0.004939              1.853335       1.984348       0.118217      -0.333956       1.455634      -0.116384       2.120021          -0.000000
          112              H      15.167042       8.134532       4.994922       0.130336       1.216538 0.97350706E+01  0.98395526E+02                                 1.761141                            1.725962      -0.832794       2.465320                    0.999451       3.346690       8.906781       0.528099       1.147505      -0.743204       0.011567       0.019397      -0.011518       0.025352       0.002097      -0.000041      -0.008393      -0.001797       0.003955      -0.007989      -0.001399       0.009388              1.768741       1.691529      -0.065571       0.154775       2.042390      -0.289121       1.572305           0.000002
          113              H      14.032110       0.922987      12.771194       0.132612       1.144241 0.89210774E+01  0.87794259E+02                                 1.659704                            1.627435      -0.718624       2.526378                    0.999735       3.199938       8.271242       0.559031       1.113323      -0.752486      -0.020796       0.001720      -0.011205       0.023684      -0.000343       0.001718       0.003336       0.013281       0.000828      -0.008169       0.001204       0.006966              1.667653       1.976829      -0.262866       0.120498       1.470388      -0.144930       1.555740           0.000006
          114              H      15.570540       1.271689      13.026317       0.125769       1.187269 0.94569832E+01  0.96602869E+02                                 1.840646                            1.783921      -1.035444       2.377808                    0.996013       3.660673      10.381849       0.475159       1.261915      -0.712921       0.021461       0.011276      -0.000349       0.024245       0.006157      -0.000140       0.004305       0.004850       0.003435      -0.008600       0.001497       0.007103              1.871095       1.977581       0.498580       0.043348       1.919894      -0.064537       1.715811           0.000001
          115              H      21.382852      16.747597      11.630640       0.101960       1.217634 0.96329389E+01  0.96759437E+02                                 1.732734                            1.692733      -0.789330       2.483314                    0.998939       3.371944       8.841991       0.546666       1.115448      -0.751175      -0.026170      -0.015166      -0.000620       0.030253       0.006305       0.000280       0.002674       0.009245      -0.005705      -0.007758      -0.001213       0.008970              1.749337       1.721479       0.444831       0.002042       1.902387      -0.069298       1.624143           0.000002
          116              H       9.434380      17.023911      11.943292       0.093511       1.270821 0.10668204E+02  0.11126753E+03                                 1.864438                            1.847650      -0.884013       2.435658                    0.997361       3.660940      10.176854       0.489384       1.199995      -0.728701       0.023980      -0.008933       0.007090       0.026554      -0.008702       0.001018       0.000873       0.006622       0.007037      -0.010613       0.002455       0.008159              1.871246       2.063853      -0.176751       0.176585       1.711419      -0.208739       1.838466           0.000000
          117              H      14.521977       0.866780      10.237465       0.096679       1.252516 0.10233125E+02  0.10495438E+03                                 1.801849                            1.773789      -0.833291       2.457465                    0.998727       3.526065       9.520069       0.517949       1.152993      -0.740715      -0.028042       0.000046      -0.008540       0.029314       0.000546      -0.001157      -0.000568       0.013528      -0.007111      -0.005685      -0.002419       0.008104              1.822832       2.042469      -0.260830       0.273982       1.590118      -0.240646       1.835909           0.000002
          118              H      16.005078       1.305011      10.652666       0.094829       0.990410 0.77427321E+01  0.75401415E+02                                 1.640403                            1.622968      -0.663203       2.542899                    0.998926       3.588870      10.010119       0.493019       1.275725      -0.709410       0.024327       0.019630       0.006305       0.031888       0.010101       0.000023       0.001608      -0.004746       0.000077      -0.010481      -0.000038       0.010519              1.656830       1.643465       0.376824       0.053845       1.775995      -0.060622       1.551031           0.000000
          119              H      10.196846      17.306894       9.479597       0.128116       1.311992 0.10873620E+02  0.11371368E+03                                 1.889278                            1.854030      -1.139399       2.325054                    0.996676       3.585263       9.911800       0.494057       1.185470      -0.732454       0.023445       0.001319       0.006548       0.024378      -0.005890      -0.001086       0.001589       0.008050       0.007131      -0.008399       0.001764       0.006635              1.889322       2.259846      -0.078966       0.175090       1.656833      -0.079566       1.751287          -0.000001
          120              H       8.763676      16.631222       9.251987       0.139582       1.112437 0.83889165E+01  0.81535728E+02                                 1.647343                            1.592367      -0.743483       2.523911                    0.999644       3.158559       8.191565       0.555971       1.133474      -0.746930      -0.015858      -0.017946       0.003036       0.024140       0.004140      -0.000884       0.004154      -0.003362      -0.000987      -0.006160      -0.000023       0.006183              1.676309       1.447938       0.338683       0.002661       2.072651      -0.036792       1.508338          -0.000002
          121              H      10.983605      14.964456      14.754655       0.143244       1.190172 0.92163474E+01  0.93439076E+02                                 1.853409                            1.769921      -0.961934       2.426506                    0.997867       3.469783       9.768984       0.473976       1.274618      -0.711907      -0.002737       0.006794      -0.028538       0.029463      -0.004009       0.001716      -0.003473       0.000631       0.029245      -0.009008      -0.001946       0.010954              1.929987       1.917477      -0.125492       0.453782       1.607997      -0.265341       2.264487           0.000000
          122              H      11.033536      13.802425      15.847686       0.145027       1.138928 0.91462411E+01  0.92773674E+02                                 1.811107                            1.773324      -0.948216       2.431549                    0.997311       3.516014       9.979431       0.468338       1.289332      -0.708167       0.000691      -0.026047       0.003701       0.026318       0.000877      -0.004450      -0.000463      -0.010036      -0.007660      -0.007646       0.001175       0.006471              1.834266       1.879628       0.288510      -0.016009       2.064843      -0.181207       1.558329          -0.000000
          123              H      13.098271      14.228640      14.632096       0.093517       1.190584 0.92343649E+01  0.91177632E+02                                 1.661473                            1.621975      -0.655063       2.538059                    0.999719       3.280539       8.346970       0.580647       1.068347      -0.764347       0.001203      -0.018825      -0.018165       0.026188      -0.003621       0.004632       0.003895       0.001912       0.001655      -0.008120       0.002864       0.005256              1.665546       1.562459      -0.139662      -0.090975       1.458682       0.247989       1.975498           0.000001
          124              H      13.231873      15.573928      15.480007       0.096411       1.229305 0.10146689E+02  0.10423362E+03                                 1.804922                            1.787473      -0.834081       2.460613                    0.998587       3.559907       9.736440       0.504937       1.180825      -0.733583       0.005245       0.026434       0.011248       0.029202       0.001525       0.008432      -0.001152      -0.002300      -0.027587      -0.013564       0.005560       0.008004              1.801807       1.738392       0.138618       0.042515       2.169188      -0.109569       1.497841           0.000002
          125              H      13.154950      12.996637      16.673086       0.088317       1.240357 0.10235571E+02  0.10479254E+03                                 1.775636                            1.762565      -0.783158       2.474730                    0.998616       3.528004       9.459731       0.525628       1.138176      -0.744485      -0.008660      -0.024364      -0.006471       0.026655       0.001274       0.000126       0.004537      -0.003924      -0.024494      -0.009495       0.001839       0.007656              1.772971       1.867757       0.236765       0.005884       1.950836      -0.105462       1.500321          -0.000001
          126              H      13.428900      14.365427      17.450963       0.107234       0.909669 0.70677822E+01  0.67725187E+02                                 1.588021                            1.582218      -0.808014       2.481560                    0.997552       3.604589      10.191791       0.481236       1.328253      -0.697641      -0.000750       0.022618       0.027266       0.035434       0.003155       0.000673       0.008986       0.010521       0.026041      -0.013765       0.001120       0.012646              1.591755       1.534762      -0.121697      -0.056355       1.450080       0.216849       1.790423           0.000000
          127              H      15.449101      14.632313      16.295403       0.138167       1.166925 0.95097219E+01  0.97313170E+02                                 1.822557                            1.791662      -1.167663       2.320957                    0.995547       3.643313      10.354391       0.472854       1.265831      -0.712102      -0.002822       0.026773       0.004075       0.027228      -0.000575       0.000452       0.000273      -0.006432      -0.012959      -0.004394      -0.001039       0.005433              1.832231       1.981712       0.305743       0.077936       2.052946       0.011943       1.462035           0.000001
          128              H      15.172452      13.285941      15.482508       0.127300       1.214497 0.96745844E+01  0.97524908E+02                                 1.751224                            1.713874      -0.838802       2.461637                    0.999384       3.338719       8.842046       0.533662       1.138562      -0.745476      -0.013319      -0.013708      -0.017958       0.026225       0.000382       0.002484       0.007607      -0.004176      -0.006382      -0.008017      -0.000863       0.008880              1.762071       1.697177      -0.165681      -0.074498       1.588684       0.321321       2.000353           0.000000
          129              H       8.437093      16.117716       3.439168       0.131725       1.201090 0.94968839E+01  0.94971627E+02                                 1.715292                            1.679415      -0.926269       2.430111                    0.998683       3.278717       8.554214       0.549955       1.113695      -0.752124      -0.014815      -0.013811       0.013314       0.024238       0.007424      -0.002441      -0.002387       0.001611       0.008314      -0.008856       0.000637       0.008219              1.719786       1.385759       0.125326      -0.057598       1.937433      -0.211968       1.836167          -0.000004
          130              H       9.666488      16.681545       2.586254       0.136744       1.199905 0.96046903E+01  0.96418169E+02                                 1.728607                            1.702257      -0.728398       2.525001                    0.999661       3.241581       8.501441       0.539303       1.131353      -0.748418       0.016873      -0.003023      -0.012734       0.021354       0.002241      -0.000473       0.000924       0.010568       0.004461      -0.006606       0.001588       0.005019              1.726300       2.033636      -0.143754      -0.104960       1.554817       0.185146       1.590447          -0.000005
          131              H       6.906760      16.761923       1.810878       0.089739       1.220513 0.10049866E+02  0.10177820E+03                                 1.719471                            1.717434      -0.638709       2.543933                    0.999628       3.400985       8.884969       0.549516       1.100604      -0.755503      -0.022235      -0.008111       0.010797       0.026015       0.002914      -0.003007       0.003928       0.005634       0.007510      -0.007607       0.002323       0.005284              1.708068       1.927056      -0.045178      -0.115209       1.552660       0.141957       1.644488          -0.000003
          132              H       8.018748      17.600584       1.022996       0.092921       1.313187 0.10888085E+02  0.11407326E+03                                 1.895438                            1.855838      -0.976859       2.390131                    0.996738       3.728602      10.368019       0.492849       1.186206      -0.731247       0.015162       0.022002      -0.015078       0.030681       0.003005      -0.003423      -0.005344      -0.000685       0.020813      -0.006633      -0.003931       0.010564              1.914713       1.493092      -0.009936       0.085843       2.366989      -0.099747       1.884058          -0.000001
          133              H       9.094297      15.634724       0.350170       0.097728       1.295378 0.10682204E+02  0.10999039E+03                                 1.793983                            1.772606      -0.951798       2.402669                    0.997726       3.502201       9.265477       0.539284       1.103049      -0.754086       0.022165       0.010051      -0.016036       0.029146       0.006901      -0.001585      -0.002459       0.006746      -0.001302      -0.007692      -0.000983       0.008676              1.794485       2.038400      -0.040767      -0.220183       1.575186       0.208336       1.769869          -0.000002
          134              H       8.102415      14.748541       1.245604       0.095406       1.188507 0.93193149E+01  0.92832240E+02                                 1.703605                            1.662502      -0.657304       2.541635                    0.999628       3.361059       8.775081       0.552866       1.112171      -0.751773      -0.009637      -0.019432       0.014422       0.026048       0.005511       0.000257       0.000403      -0.007191       0.006604      -0.007681       0.002134       0.005548              1.724688       1.317566      -0.004320       0.039398       2.116323      -0.233128       1.740176          -0.000001
          135              H      13.918777      18.109694      24.099187       0.138536       1.125508 0.88682949E+01  0.89213429E+02                                 1.782489                            1.732219      -1.029558       2.387054                    0.996765       3.578265      10.095858       0.479865       1.268810      -0.711408       0.007238       0.023973      -0.006286       0.025818       0.005028      -0.000308      -0.005098      -0.004862       0.009636      -0.007832      -0.000443       0.008275              1.808433       1.433296      -0.196096       0.146766       2.235750      -0.166917       1.756253          -0.000001
          136              H      13.063193      17.021232      24.899575       0.126397       1.292041 0.10845201E+02  0.11276603E+03                                 1.847658                            1.834942      -0.950381       2.415817                    0.997981       3.446415       9.343706       0.505972       1.164229      -0.739533      -0.014376      -0.009997       0.016345       0.023954       0.006755      -0.004411      -0.002200       0.002996       0.008825      -0.008502      -0.000694       0.009196              1.837608       2.061069       0.118063      -0.129893       1.667800       0.074708       1.783954          -0.000001
          137              H      12.516617       0.881593       5.687758       0.145289       1.155588 0.89420719E+01  0.89018865E+02                                 1.748123                            1.690732      -0.805305       2.499603                    0.999121       3.265946       8.798697       0.513239       1.198789      -0.730682       0.001249      -0.027668      -0.006871       0.028536      -0.000935      -0.002040       0.005068      -0.011695      -0.006392      -0.006191      -0.003195       0.009386              1.787977       1.759683      -0.352999      -0.146503       2.053593       0.261961       1.550655          -0.000002
          138              H      12.527415       1.884977       6.930861       0.143911       1.102542 0.87081608E+01  0.87405166E+02                                 1.777460                            1.733000      -1.009695       2.401419                    0.997353       3.546982      10.071708       0.471838       1.293309      -0.706389       0.000862      -0.000040       0.026750       0.026764       0.005110       0.000985       0.000996       0.000347       0.016010      -0.007781       0.001877       0.005903              1.811539       1.894795      -0.039836       0.336109       1.460948       0.062890       2.078875           0.000001
          139              H      10.399252       0.820807       6.388098       0.091657       1.214654 0.94024673E+01  0.93192682E+02                                 1.678885                            1.631889      -0.664666       2.530668                    0.999654       3.304091       8.403981       0.581829       1.062113      -0.765995      -0.001081      -0.019987       0.015829       0.025518      -0.004149      -0.004105      -0.003082      -0.001904      -0.005222      -0.007761       0.002628       0.005133              1.686027       1.604631       0.169482      -0.146573       2.027097      -0.219504       1.426354          -0.000002
          140              H      10.329078       1.818990       5.139993       0.093256       1.313441 0.10896292E+02  0.11311940E+03                                 1.833045                            1.809463      -0.902933       2.420897                    0.998272       3.561166       9.561079       0.523595       1.126813      -0.747647      -0.002462       0.012228      -0.026671       0.029444      -0.010515       0.000372       0.002894       0.012272       0.023263      -0.016353       0.007059       0.009295              1.830133       1.789044      -0.064238       0.192626       1.512530      -0.075651       2.188825          -0.000002
          141              H      10.219771       3.672493       6.538171       0.106127       0.897669 0.69532454E+01  0.66313259E+02                                 1.568401                            1.565107      -0.803013       2.486069                    0.997373       3.589936      10.105053       0.486140       1.321087      -0.699036       0.002514       0.027817      -0.020130       0.034429       0.000713       0.000596      -0.007686      -0.008354      -0.031441      -0.013148       0.001087       0.012061              1.568988       1.488702       0.061989      -0.104094       1.774687      -0.217226       1.443574           0.000000
          142              H      10.527457       2.778653       7.828797       0.093386       1.214548 0.99542066E+01  0.10134251E+03                                 1.760322                            1.746592      -0.753577       2.491775                    0.999043       3.497687       9.394016       0.523496       1.149232      -0.741674       0.010322      -0.007854       0.023743       0.027054      -0.000255       0.002078      -0.005974       0.008816       0.015537      -0.009466       0.001210       0.008256              1.763473       1.882392      -0.054347       0.261592       1.456003       0.023469       1.952025           0.000002
          143              H       8.109152       2.593791       6.268040       0.134491       1.158266 0.93558193E+01  0.95657174E+02                                 1.831565                            1.790588      -1.190037       2.306586                    0.995221       3.722765      10.687937       0.466154       1.285112      -0.707128       0.001087       0.007974      -0.024782       0.026055      -0.002425      -0.000439      -0.001950       0.002222       0.013389      -0.005264       0.000338       0.004926              1.852069       1.982801      -0.118137       0.333672       1.454821      -0.116402       2.118584          -0.000000
          144              H       8.419537       1.637925       7.511143       0.130069       1.218993 0.97611400E+01  0.98731615E+02                                 1.764084                            1.728744      -0.840369       2.461993                    0.999442       3.349958       8.920710       0.527422       1.148133      -0.743053       0.011814      -0.019414       0.011650       0.025538      -0.002047       0.000069      -0.008393      -0.001804       0.003939      -0.007963      -0.001420       0.009384              1.771724       1.694406       0.065726      -0.155204       2.046102      -0.289738       1.574665           0.000002
          145              C      12.111772       7.754188       1.773360       0.711781      20.658787 0.22947021E+03  0.46528361E+04                                 7.080114                            5.439912      -0.094219       2.044925                    0.999381      21.077195      58.480956       0.624635       0.483603      -1.013133       0.001556      -0.018431       0.037098       0.041453       0.003784       0.001947       0.017681       0.157730      -0.160742      -0.070533      -0.035249       0.105782              8.594508       4.199652      -0.959563       0.336495       9.072570      -2.777770      12.511303           0.000002
          146              C      12.065889       8.534088       0.435211      -0.340216      31.662831 0.47130512E+03  0.11294431E+05                                 8.704452                            7.108886      -0.121135       1.941539                    0.998440      30.850726      89.237580       0.635641       0.402098      -1.074678      -0.017720      -0.056255      -0.071409       0.092617      -0.012820       0.001106       0.033853       0.023503       0.031562      -0.042409       0.007644       0.034765             10.624658       6.861659      -0.589251       1.013048       8.336715      -3.544987      16.675602           0.000005
          147              C      18.426098       9.452640      24.269270      -0.155905      27.873547 0.41193598E+03  0.95753145E+04                                 8.073405                            6.697761      -0.111411       1.948832                    0.999362      29.117521      83.815146       0.645241       0.408377      -1.067130       0.023584       0.088880       0.017058       0.093524       0.003644       0.018618       0.008109       0.020500       0.128461      -0.032691      -0.016887       0.049578              9.848643       6.060714      -0.720909       1.168110       7.673032      -3.215032      15.812183           0.000001
          148              C      18.318138      10.299007      22.986147      -0.145021      28.084251 0.42497836E+03  0.99669829E+04                                 8.217968                            6.893932       0.001548       1.993925                    0.999125      29.035847      84.263148       0.622746       0.419371      -1.058872      -0.032457      -0.093850      -0.014519       0.100360      -0.007704       0.025200       0.017773       0.008620       0.115762      -0.039075      -0.012093       0.051168             10.016068       6.331762      -0.442233       1.003582       7.552241      -3.277342      16.164200           0.000002
          149              C      17.751346       9.489378      21.818081      -0.336632      30.217599 0.45216835E+03  0.10748079E+05                                 8.461185                            7.008415      -0.128424       1.941205                    0.997891      30.608588      88.822935       0.632564       0.407353      -1.068809       0.039134       0.044670       0.074384       0.095183      -0.000712       0.021848       0.027545       0.016568       0.035004      -0.036158      -0.002580       0.038738              9.966426       6.429134      -0.186812       0.279883       8.517381      -2.955472      14.952763          -0.000002
          150              C      17.894393      10.222849      20.532458       0.703576      21.554272 0.23550521E+03  0.48160510E+04                                 7.353913                            5.542354      -0.224630       2.002884                    0.999483      21.315176      59.788333       0.612345       0.489124      -1.008215      -0.020132       0.012292      -0.037300       0.044133       0.007424       0.020592       0.093149      -0.099048      -0.006694      -0.077784      -0.045218       0.123002              9.013776       7.627826      -0.479056      -0.726563       6.890313      -4.529293      12.523187          -0.000001
          151              C       9.435713       5.878243       4.152014       0.733245      18.916773 0.21524864E+03  0.43218691E+04                                 6.734497                            5.351908       0.065197       2.111661                    0.999712      20.828087      58.680711       0.611317       0.499009      -0.999022       0.025891       0.030971       0.030817       0.050786      -0.014724       0.023843      -0.082204      -0.056527      -0.015984      -0.073386      -0.029062       0.102448              7.747477      10.784846       0.586378      -1.322805       5.695589       1.919628       6.761995           0.000000
          152              C       8.882416       4.941247       3.129017      -0.358428      30.674183 0.47196655E+03  0.11333995E+05                                 8.474530                            7.113023      -0.044617       1.967761                    0.997773      30.819838      89.751415       0.634462       0.402002      -1.072870      -0.106453      -0.005824      -0.004522       0.106708       0.005611      -0.011413      -0.011960       0.019541       0.001612      -0.017937      -0.003647       0.021585              9.763891      14.286865       1.812083      -0.097570       7.334322       0.588103       7.670486          -0.000000
          153              C       7.365578       4.879975       2.991451      -0.141836      26.535327 0.38772894E+03  0.88485387E+04                                 7.708754                            6.435116       0.022751       1.996121                    0.999525      28.275149      79.798531       0.670111       0.400512      -1.075804       0.070192      -0.038774       0.072599       0.108171       0.019155      -0.026236       0.004832       0.062887      -0.083972      -0.041560      -0.016091       0.057651              9.144909      13.580639       2.627484      -1.864929       6.696664      -1.007346       7.157425           0.000002
          154              C       6.674634       4.119216       4.086982      -0.145859      28.546251 0.41293411E+03  0.96181985E+04                                 8.294816                            6.779879      -0.074999       1.968263                    0.999491      28.860960      83.554806       0.629939       0.417440      -1.059758      -0.061586       0.031637      -0.071294       0.099381       0.016251      -0.012916       0.016575       0.065645      -0.098965      -0.047208      -0.006854       0.054062             10.363329      16.476156       3.456220      -2.564391       7.106447      -1.340625       7.507384          -0.000000
          155              C       5.199630       3.959318       3.851868      -0.359173      32.690377 0.46586515E+03  0.11133777E+05                                 8.853383                            7.024668      -0.062032       1.958192                    0.999080      30.876535      89.245047       0.645210       0.397212      -1.077768       0.111098       0.010380       0.024104       0.114156       0.002649      -0.009314       0.026867      -0.014290      -0.031041      -0.031109       0.000684       0.030425             11.149291      17.996040       3.611553      -2.662918       7.585352      -1.188121       7.866481           0.000000
          156              C       4.449308       3.169601       4.899876       0.748340      21.308569 0.21836644E+03  0.43859334E+04                                 7.287099                            5.363977      -0.067122       2.069261                    0.999676      20.586768      57.395775       0.617179       0.494105      -1.004763      -0.027732      -0.022916       0.045479       0.057988      -0.017797      -0.018867       0.087327      -0.093676      -0.092676      -0.084273      -0.034557       0.118830              9.022086      13.572615       2.339700       0.251989       5.527125      -1.913370       7.966518          -0.000000
          157              C      18.374813      10.160817      16.062790       0.715972      21.777233 0.22826903E+03  0.46138234E+04                                 7.289164                            5.393234      -0.081120       2.048123                    0.999415      20.917396      57.594683       0.634175       0.477840      -1.018065       0.014994       0.036804       0.009408       0.040840      -0.015710       0.005085      -0.010055       0.176976      -0.134584      -0.070975      -0.041553       0.112528              9.187261       4.202027       0.228196      -1.089002      11.186679       3.968144      12.173077          -0.000001
          158              C      18.270899       8.833962      15.334937      -0.344235      32.641400 0.45449360E+03  0.10757741E+05                                 8.825247                            6.913955      -0.087589       1.952673                    0.999174      30.355010      86.332150       0.656079       0.394418      -1.083422       0.049823       0.000817      -0.077374       0.092031      -0.016795      -0.009339      -0.005117       0.032555       0.102782      -0.041452       0.004849       0.036603             11.422158       6.716209      -0.636711      -1.975101      12.926691       6.413537      14.623572          -0.000005
          159              C      19.126481       8.773592      14.061819      -0.153060      29.808485 0.41177651E+03  0.95537402E+04                                 8.459474                            6.678558      -0.036695       1.974608                    0.999446      28.866752      82.536680       0.649919       0.406195      -1.070454      -0.070533      -0.055863       0.040785       0.098788      -0.025522      -0.010946       0.025106       0.003945       0.108453      -0.045407      -0.006266       0.051673             11.178631       6.377931      -0.469402      -1.960680      12.247449       6.730811      14.910512          -0.000002
          160              C      18.822842       7.560943      13.198901      -0.151613      28.803179 0.39438847E+03  0.90406915E+04                                 8.205680                            6.496787      -0.008587       1.983973                    0.999586      28.512716      80.700018       0.665770       0.401332      -1.075043       0.078558       0.051061      -0.034752       0.099931      -0.027979      -0.015786       0.016643      -0.007066       0.104508      -0.045629      -0.003073       0.048702             10.645530       6.374008      -0.302151      -1.708034      11.263617       6.005265      14.298966          -0.000002
          161              C       6.276540       7.459092      12.043341      -0.340006      33.557806 0.46572787E+03  0.11147844E+05                                 9.098531                            7.080067      -0.149654       1.931535                    0.997671      30.814111      89.610163       0.633977       0.403621      -1.071715      -0.063540       0.003689       0.071893       0.096019      -0.034618      -0.004353      -0.011283       0.001688       0.031292      -0.042205       0.011562       0.030643             11.716697       7.227898       0.090072      -1.906995      11.716788       6.447350      16.205404          -0.000002
          162              C       5.895979       6.405109      11.020344       0.703207      21.469791 0.22640640E+03  0.45794841E+04                                 7.315172                            5.414438      -0.131530       2.038295                    0.999498      20.996590      58.359494       0.623633       0.485567      -1.011184       0.014248      -0.036209      -0.017667       0.042734      -0.036155       0.001053      -0.093641      -0.083003       0.074548      -0.086983      -0.037675       0.124657              9.185329       7.686445       1.179681      -0.454181       9.202989       5.472652      10.666553          -0.000000
          163              C      20.975303      12.639892      17.613542       0.730839      19.107499 0.21220500E+03  0.42346956E+04                                 6.711895                            5.271298       0.112443       2.127836                    0.999506      20.629123      57.456766       0.625070       0.491033      -1.005641      -0.026321       0.038560      -0.028544       0.054721      -0.013971      -0.002050       0.092450      -0.041044       0.101231      -0.077184      -0.035931       0.113114              7.794813      11.184975       0.978925      -0.060702       6.245132      -2.222375       5.954331          -0.000000
          164              C      21.552888      11.528445      18.516480      -0.355903      30.750547 0.47614186E+03  0.11430685E+05                                 8.457022                            7.128443      -0.065525       1.964134                    0.998615      30.695654      88.644605       0.637508       0.400207      -1.076776       0.100251      -0.006573       0.004754       0.100579       0.008257       0.001528       0.010380       0.014000      -0.010133      -0.015911       0.001176       0.014735              9.713590      14.290514       0.173613       1.660222       7.393306      -0.847061       7.456951          -0.000001
          165              C       9.559881      11.483797      18.564003      -0.147002      26.205575 0.38819907E+03  0.88579357E+04                                 7.604776                            6.419465      -0.009183       1.981555                    0.999501      28.428838      80.107535       0.674301       0.398084      -1.077929      -0.076504       0.061894       0.047330       0.109197       0.032104       0.023976       0.002172       0.049014      -0.034524      -0.038264      -0.015683       0.053947              8.815408      12.967133       1.396438       2.388141       6.772419       0.641810       6.706672          -0.000001
          166              C      10.168508      12.557934      19.454435      -0.150162      28.432843 0.43227585E+03  0.10173468E+05                                 8.278900                            6.959142      -0.052508       1.974941                    0.999330      29.051509      84.241378       0.619464       0.420128      -1.059217       0.062684      -0.064118      -0.032729       0.095455       0.011833       0.022268      -0.015690       0.081237      -0.070726      -0.047719      -0.011367       0.059086             10.071735      15.591315       2.109751       3.469099       7.116526       1.117770       7.507364           0.000001
          167              C      11.688045      12.323686      19.657033      -0.365692      32.801233 0.48405110E+03  0.11676827E+05                                 8.878911                            7.173059      -0.051947       1.959225                    0.999099      31.181911      90.476641       0.636977       0.398611      -1.077086      -0.110856       0.020800      -0.013827       0.113635       0.011911       0.003132      -0.031897       0.020954       0.015388      -0.039857       0.009578       0.030279             10.981216      17.169589       2.297002       3.884283       7.499767       1.115555       8.274290           0.000002
          168              C      12.358748      13.313534      20.582482       0.756030      20.308136 0.21302646E+03  0.42597125E+04                                 7.084846                            5.319730      -0.076008       2.068355                    0.999635      20.549567      57.492077       0.614869       0.498169      -1.000958       0.022956       0.039328       0.032078       0.055702       0.022549      -0.012412      -0.094584      -0.025746       0.149726      -0.083426      -0.038428       0.121854              8.603285      13.040074      -0.205570       2.243199       6.723878       2.020765       6.045902           0.000001
          169              C       5.364271       2.018268      10.732705       0.712685      20.641055 0.22922714E+03  0.46468305E+04                                 7.077486                            5.438054      -0.101182       2.043092                    0.999371      21.064877      58.446349       0.624544       0.483785      -1.013003       0.001440       0.018063      -0.037281       0.041451      -0.003390      -0.001666       0.017191       0.157938      -0.160111      -0.070034      -0.035719       0.105753              8.591056       4.198563       0.959056      -0.336154       9.068612      -2.775281      12.505992           0.000002
          170              C       5.318388       1.238369      12.070854      -0.342120      31.721856 0.47234324E+03  0.11325206E+05                                 8.716089                            7.117647      -0.118829       1.941938                    0.998440      30.879993      89.336960       0.635143       0.402204      -1.074639      -0.018108       0.056156       0.071037       0.092345       0.012862      -0.001073       0.033707       0.022777       0.028011      -0.041978       0.007717       0.034262             10.641252       6.866476       0.589558      -1.015699       8.346883      -3.553332      16.710398           0.000005
          171              C       4.931083       2.085684      13.248925      -0.155381      27.865429 0.41171072E+03  0.95686057E+04                                 8.071583                            6.695458      -0.113113       1.948521                    0.999385      29.107432      83.774958       0.645431       0.408319      -1.067186       0.022919      -0.090664      -0.017137       0.095073      -0.003518      -0.019179       0.008386       0.020137       0.129737      -0.032737      -0.017554       0.050291              9.847399       6.059601       0.723916      -1.171011       7.672373      -3.215439      15.810222           0.000001
          172              C       4.823123       1.239318      14.532048      -0.147177      28.144423 0.42603311E+03  0.99987604E+04                                 8.233715                            6.905623       0.000727       1.993361                    0.999101      29.072913      84.423784       0.621741       0.419753      -1.058542      -0.033442       0.094176       0.014528       0.100988       0.008069      -0.025630       0.018884       0.008722       0.115853      -0.040164      -0.011640       0.051803             10.038372       6.339794       0.446691      -1.011638       7.567614      -3.287632      16.207708           0.000002
          173              C      17.751335       2.048947      15.700114      -0.338323      30.253695 0.45283734E+03  0.10768011E+05                                 8.467309                            7.012908      -0.119776       1.943467                    0.997887      30.633456      88.913106       0.632452       0.407273      -1.068856       0.039885      -0.045294      -0.074346       0.095759       0.000465      -0.022879       0.028246       0.014841       0.036056      -0.036698      -0.003443       0.040141              9.974557       6.433139       0.185805      -0.278906       8.521382      -2.958305      14.969151          -0.000002
          174              C      17.894382       1.315476      16.985737       0.705802      21.524201 0.23508865E+03  0.48057408E+04                                 7.350236                            5.539526      -0.224742       2.003228                    0.999403      21.294354      59.732422       0.612115       0.489491      -1.007955      -0.019533      -0.012827       0.037603       0.044272      -0.006812      -0.020052       0.092909      -0.097317      -0.007105      -0.077684      -0.044382       0.122066              9.009662       7.623960       0.477754       0.727399       6.886117      -4.526692      12.518908          -0.000000
          175              C      16.183213       3.894213       8.354051       0.734902      18.880116 0.21476234E+03  0.43094450E+04                                 6.725542                            5.345669       0.068481       2.113048                    0.999725      20.798473      58.569333       0.611738       0.498973      -0.999092       0.025435      -0.032049      -0.030861       0.051249       0.014212      -0.024019      -0.081844      -0.056166      -0.018518      -0.073651      -0.028184       0.101835              7.736655      10.767505      -0.584805       1.320599       5.689112       1.917445       6.753347           0.000000
          176              C      15.629920       4.831210       9.377048      -0.356115      30.574118 0.46995246E+03  0.11272577E+05                                 8.451963                            7.093839      -0.041400       1.969510                    0.997798      30.757327      89.491838       0.635912       0.401550      -1.073266      -0.106553       0.006910       0.004516       0.106872      -0.006104       0.010825      -0.012028       0.020535       0.000045      -0.018246      -0.003322       0.021568              9.737465      14.241570      -1.803134       0.101738       7.318101       0.582988       7.652724          -0.000000
          177              C      14.113082       4.892481       9.514614      -0.145963      26.652373 0.38986988E+03  0.89101780E+04                                 7.733119                            6.454204       0.023227       1.995055                    0.999570      28.353885      80.093548       0.668871       0.400679      -1.075628       0.070332       0.039272      -0.073209       0.108850      -0.018690       0.026354       0.004711       0.063517      -0.080099      -0.040759      -0.016544       0.057303              9.177270      13.640217      -2.640852       1.877049       6.713892      -1.012967       7.177701           0.000002
          178              C      13.422138       5.653241       8.419083      -0.145038      28.543263 0.41280748E+03  0.96154811E+04                                 8.300217                            6.783484      -0.073958       1.968669                    0.999425      28.859444      83.578949       0.629062       0.418013      -1.059289      -0.061384      -0.032137       0.071273       0.099401      -0.015168       0.012975       0.016677       0.066104      -0.096703      -0.046772      -0.006739       0.053512             10.371879      16.493737      -3.460870       2.568848       7.109749      -1.342222       7.512150          -0.000000
          179              C      11.947135       5.813139       8.654197      -0.357382      32.657847 0.46527037E+03  0.11116141E+05                                 8.847560                            7.019727       0.007647       1.976171                    0.998620      30.855618      89.174263       0.645492       0.397161      -1.077791       0.110803      -0.011113      -0.023689       0.113850      -0.001362       0.008403       0.027149      -0.014450      -0.033030      -0.030860      -0.000010       0.030870             11.142526      17.983974      -3.608391       2.661087       7.582185      -1.186790       7.861420           0.000000
          180              C      11.196813       6.602855       7.606189       0.750900      21.275501 0.21794460E+03  0.43756594E+04                                 7.283135                            5.360956      -0.066075       2.069765                    0.999658      20.564788      57.336154       0.616935       0.494504      -1.004489      -0.029731       0.023076      -0.045694       0.059197       0.018015       0.018675       0.086475      -0.092191      -0.093623      -0.083833      -0.033815       0.117649              9.017590      13.564707      -2.337639      -0.253424       5.524571      -1.912619       7.963491          -0.000000
          181              C      25.122325      19.156552      21.455405       0.717096      21.744836 0.22787872E+03  0.46040101E+04                                 7.282730                            5.388992      -0.081270       2.048273                    0.999404      20.898652      57.532926       0.634353       0.477906      -1.018019       0.015393      -0.036842      -0.009189       0.040972       0.015590      -0.005529      -0.010216       0.175795      -0.134123      -0.070578      -0.041307       0.111886              9.178701       4.199150      -0.227666       1.088412      11.173748       3.962801      12.163206          -0.000001
          182              C      18.270897       2.704363      22.183258      -0.342891      32.627265 0.45418538E+03  0.10749018E+05                                 8.826986                            6.914810      -0.019242       1.969945                    0.998599      30.336862      86.285190       0.655559       0.394783      -1.083132       0.049476       0.000013       0.076692       0.091266       0.017000       0.008632      -0.005900       0.032330       0.099756      -0.041141       0.005756       0.035385             11.426482       6.717730       0.637949       1.977231      12.930586       6.418847      14.631130          -0.000005
          183              C      19.126481       2.764732      23.456376      -0.151931      29.790335 0.41141528E+03  0.95431219E+04                                 8.455975                            6.675262      -0.038679       1.974186                    0.999446      28.852573      82.482426       0.650143       0.406151      -1.070500      -0.070924       0.056036      -0.040062       0.098869       0.025504       0.011239       0.024892       0.003907       0.106939      -0.045045      -0.006313       0.051357             11.174926       6.375714       0.470986       1.960702      12.243992       6.729185      14.905073          -0.000002
          184              C      18.822845       3.977381      24.319294      -0.154025      28.896496 0.39580801E+03  0.90822576E+04                                 8.228860                            6.512681      -0.016744       1.980968                    0.999585      28.562387      80.906173       0.664248       0.401852      -1.074592       0.078461      -0.051884       0.034897       0.100329       0.028181       0.015887       0.016261      -0.008314       0.103757      -0.045807      -0.002626       0.048432             10.681377       6.387407       0.305146       1.718021      11.302537       6.036006      14.354188          -0.000002
          185              C      13.024027       2.313364       0.462724      -0.340097      33.590303 0.46618724E+03  0.11162105E+05                                 9.105222                            7.083966      -0.149367       1.931229                    0.997678      30.833563      89.693358       0.633719       0.403668      -1.071635      -0.065098      -0.003706      -0.071572       0.096820       0.034644       0.005170      -0.011070       0.000778       0.031692      -0.042438       0.012129       0.030309             11.727332       7.231559      -0.089742       1.907969      11.726870       6.456531      16.223567          -0.000002
          186              C      12.643470       3.367347       1.485721       0.704150      21.457734 0.22624521E+03  0.45752922E+04                                 7.311598                            5.411745      -0.136570       2.036955                    0.999466      20.989308      58.328462       0.623936       0.485430      -1.011281       0.014010       0.037059       0.018245       0.043618       0.035886      -0.000830      -0.094003      -0.082474       0.074086      -0.087102      -0.037646       0.124748              9.181354       7.681638      -1.179698       0.452146       9.199746       5.471051      10.662678          -0.000000
          187              C      14.227808      16.677477      19.904653       0.728014      19.147857 0.21273176E+03  0.42479590E+04                                 6.722587                            5.278915       0.119396       2.129531                    0.999505      20.654020      57.550042       0.624410       0.491234      -1.005510      -0.024313      -0.039543       0.029062       0.054766       0.012518       0.002694       0.093012      -0.041155       0.102433      -0.077008      -0.036764       0.113773              7.807835      11.204261      -0.981455       0.061694       6.255319      -2.227474       5.963924          -0.000000
          188              C      14.805395      17.788924      19.001715      -0.353894      30.668751 0.47460897E+03  0.11384583E+05                                 8.439312                            7.114426      -0.055655       1.967364                    0.998623      30.652054      88.479487       0.638484       0.399922      -1.076979       0.099029       0.005800      -0.003854       0.099274      -0.009083      -0.003098       0.010222       0.013610      -0.008305      -0.015515      -0.000495       0.016010              9.690869      14.246397      -0.175791      -1.653537       7.381638      -0.842402       7.444573          -0.000001
          189              C      16.307389      17.833573      18.954192      -0.147520      26.221687 0.38853772E+03  0.88674593E+04                                 7.609308                            6.423832      -0.006967       1.982075                    0.999496      28.435298      80.129822       0.673835       0.398278      -1.077814      -0.076210      -0.062213      -0.046080       0.108636      -0.032986      -0.024716       0.001978       0.050609      -0.034074      -0.039672      -0.015654       0.055326              8.820767      12.977426      -1.398715      -2.391206       6.776437       0.643360       6.708437          -0.000001
          190              C      16.916011      16.759436      18.063760      -0.150371      28.381286 0.43136593E+03  0.10145636E+05                                 8.263798                            6.947852      -0.049360       1.976204                    0.999343      29.021662      84.099209       0.620563       0.419649      -1.059631       0.062801       0.064850       0.032797       0.096047      -0.012195      -0.022734      -0.015364       0.081399      -0.071494      -0.047760      -0.011802       0.059562             10.049895      15.550638      -2.102183      -3.455642       7.105206       1.113062       7.493840           0.000001
          191              C      18.435548      16.993683      17.861162      -0.366418      32.816625 0.48438059E+03  0.11686786E+05                                 8.881237                            7.175351      -0.053739       1.958563                    0.999114      31.193554      90.518765       0.636894       0.398594      -1.077095      -0.110592      -0.019710       0.013985       0.113202      -0.010941      -0.002821      -0.031828       0.020578       0.013701      -0.039266       0.009347       0.029920             10.982993      17.171329      -2.297044      -3.883892       7.503039       1.115210       8.274610           0.000002
          192              C      19.106248      16.003836      16.935713       0.757268      20.291603 0.21284076E+03  0.42551174E+04                                 7.081798                            5.318097      -0.076615       2.068149                    0.999619      20.538287      57.456588       0.614838       0.498298      -1.000882       0.023289      -0.038665      -0.031206       0.054875      -0.022893       0.012499      -0.094262      -0.026109       0.149562      -0.083154      -0.038512       0.121666              8.598318      13.029888       0.205568      -2.240454       6.722466       2.020275       6.042599           0.000001
          193              C      14.878264      11.790725      23.238770       0.711781      20.658787 0.22947021E+03  0.46528362E+04                                 7.080114                            5.439912      -0.094219       2.044925                    0.999381      21.077195      58.480956       0.624635       0.483603      -1.013132      -0.001556       0.018431      -0.037098       0.041453       0.003784       0.001947       0.017681       0.157730      -0.160742      -0.070533      -0.035249       0.105782              8.594508       4.199652      -0.959563       0.336495       9.072570      -2.777770      12.511303           0.000002
          194              C      14.924147      11.010825      24.576919      -0.340216      31.662831 0.47130512E+03  0.11294432E+05                                 8.704452                            7.108886      -0.121135       1.941539                    0.998440      30.850726      89.237581       0.635641       0.402098      -1.074678       0.017720       0.056255       0.071409       0.092617      -0.012820       0.001106       0.033854       0.023503       0.031562      -0.042409       0.007644       0.034765             10.624659       6.861659      -0.589252       1.013048       8.336715      -3.544987      16.675602           0.000005
          195              C       8.563938      10.092273       0.742860      -0.155905      27.873547 0.41193598E+03  0.95753146E+04                                 8.073405                            6.697760      -0.111411       1.948832                    0.999362      29.117521      83.815145       0.645241       0.408377      -1.067130      -0.023584      -0.088880      -0.017058       0.093524       0.003644       0.018618       0.008109       0.020500       0.128461      -0.032691      -0.016887       0.049578              9.848643       6.060714      -0.720909       1.168110       7.673032      -3.215032      15.812183           0.000001
          196              C       8.671898       9.245906       2.025983      -0.145021      28.084250 0.42497834E+03  0.99669824E+04                                 8.217969                            6.893933       0.001548       1.993925                    0.999125      29.035847      84.263149       0.622746       0.419371      -1.058872       0.032457       0.093850       0.014519       0.100360      -0.007704       0.025200       0.017773       0.008620       0.115762      -0.039075      -0.012093       0.051168             10.016068       6.331762      -0.442233       1.003582       7.552241      -3.277342      16.164201           0.000002
          197              C       9.238690      10.055535       3.194049      -0.336632      30.217598 0.45216833E+03  0.10748079E+05                                 8.461185                            7.008415      -0.128424       1.941205                    0.997891      30.608587      88.822933       0.632564       0.407353      -1.068809      -0.039134      -0.044670      -0.074384       0.095183      -0.000712       0.021848       0.027545       0.016568       0.035004      -0.036158      -0.002580       0.038738              9.966426       6.429134      -0.186812       0.279883       8.517381      -2.955472      14.952764          -0.000002
          198              C       9.095643       9.322064       4.479672       0.703576      21.554271 0.23550520E+03  0.48160506E+04                                 7.353913                            5.542354      -0.224630       2.002884                    0.999483      21.315175      59.788331       0.612345       0.489124      -1.008215       0.020132      -0.012292       0.037300       0.044133       0.007424       0.020592       0.093149      -0.099048      -0.006694      -0.077784      -0.045218       0.123002              9.013776       7.627827      -0.479056      -0.726563       6.890313      -4.529293      12.523187          -0.000001
          199              C      17.554323      13.666670      20.860116       0.733245      18.916774 0.21524864E+03  0.43218691E+04                                 6.734497                            5.351908       0.065197       2.111661                    0.999712      20.828087      58.680710       0.611317       0.499009      -0.999022      -0.025891      -0.030971      -0.030817       0.050786      -0.014724       0.023843      -0.082204      -0.056527      -0.015984      -0.073386      -0.029062       0.102448              7.747477      10.784846       0.586377      -1.322805       5.695589       1.919628       6.761995           0.000000
          200              C      18.107620      14.603666      21.883113      -0.358428      30.674183 0.47196656E+03  0.11333995E+05                                 8.474530                            7.113023      -0.044617       1.967761                    0.997773      30.819838      89.751413       0.634462       0.402002      -1.072870       0.106453       0.005824       0.004522       0.106708       0.005611      -0.011413      -0.011960       0.019541       0.001612      -0.017937      -0.003647       0.021585              9.763890      14.286864       1.812083      -0.097570       7.334322       0.588103       7.670485          -0.000000
          201              C      19.624458      14.664938      22.020679      -0.141836      26.535329 0.38772897E+03  0.88485395E+04                                 7.708754                            6.435116       0.022751       1.996121                    0.999525      28.275150      79.798531       0.670111       0.400512      -1.075804      -0.070192       0.038774      -0.072599       0.108171       0.019155      -0.026236       0.004832       0.062887      -0.083972      -0.041559      -0.016091       0.057651              9.144909      13.580639       2.627484      -1.864928       6.696664      -1.007346       7.157425           0.000002
          202              C      20.315402      15.425697      20.925148      -0.145859      28.546249 0.41293408E+03  0.96181975E+04                                 8.294815                            6.779879      -0.074999       1.968263                    0.999491      28.860959      83.554800       0.629939       0.417440      -1.059758       0.061586      -0.031637       0.071294       0.099381       0.016251      -0.012916       0.016575       0.065645      -0.098965      -0.047208      -0.006854       0.054062             10.363328      16.476154       3.456220      -2.564391       7.106447      -1.340625       7.507383          -0.000000
          203              C      21.790406      15.585595      21.160262      -0.359173      32.690378 0.46586517E+03  0.11133777E+05                                 8.853383                            7.024668      -0.062032       1.958192                    0.999080      30.876535      89.245044       0.645210       0.397212      -1.077768      -0.111098      -0.010380      -0.024104       0.114156       0.002649      -0.009314       0.026867      -0.014290      -0.031041      -0.031109       0.000684       0.030425             11.149291      17.996041       3.611553      -2.662918       7.585352      -1.188121       7.866481           0.000000
          204              C      22.540728      16.375312      20.112254       0.748340      21.308569 0.21836644E+03  0.43859333E+04                                 7.287099                            5.363977      -0.067122       2.069261                    0.999676      20.586768      57.395774       0.617179       0.494105      -1.004763       0.027732       0.022916      -0.045479       0.057988      -0.017797      -0.018867       0.087327      -0.093676      -0.092676      -0.084273      -0.034557       0.118830              9.022086      13.572615       2.339700       0.251989       5.527125      -1.913370       7.966517          -0.000000
          205              C       8.615223       9.384096       8.949340       0.715972      21.777236 0.22826906E+03  0.46138240E+04                                 7.289165                            5.393234      -0.081120       2.048123                    0.999415      20.917398      57.594689       0.634175       0.477840      -1.018065      -0.014994      -0.036804      -0.009408       0.040840      -0.015710       0.005085      -0.010055       0.176976      -0.134584      -0.070975      -0.041553       0.112528              9.187262       4.202027       0.228196      -1.089002      11.186679       3.968144      12.173079          -0.000001
          206              C       8.719137      10.710951       9.677193      -0.344235      32.641504 0.45449553E+03  0.10757792E+05                                 8.825238                            6.913948      -0.087589       1.952673                    0.999174      30.355089      86.332229       0.656083       0.394415      -1.083425      -0.049823      -0.000817       0.077374       0.092031      -0.016795      -0.009338      -0.005117       0.032555       0.102782      -0.041452       0.004849       0.036603             11.422144       6.716204      -0.636710      -1.975098      12.926674       6.413528      14.623553          -0.000005
          207              C       7.863555      10.771321      10.950311      -0.153060      29.808502 0.41177677E+03  0.95537476E+04                                 8.459476                            6.678559      -0.036695       1.974608                    0.999446      28.866764      82.536717       0.649919       0.406195      -1.070454       0.070533       0.055863      -0.040785       0.098788      -0.025522      -0.010946       0.025106       0.003945       0.108453      -0.045407      -0.006266       0.051673             11.178634       6.377933      -0.469402      -1.960680      12.247454       6.730814      14.910514          -0.000002
          208              C       8.167194      11.983970      11.813229      -0.151613      28.803181 0.39438848E+03  0.90406919E+04                                 8.205681                            6.496787      -0.008587       1.983973                    0.999586      28.512718      80.700031       0.665770       0.401332      -1.075043      -0.078558      -0.051061       0.034752       0.099931      -0.027979      -0.015786       0.016643      -0.007066       0.104508      -0.045629      -0.003073       0.048702             10.645530       6.374008      -0.302150      -1.708034      11.263618       6.005264      14.298965          -0.000002
          209              C      20.713496      12.085821      12.968789      -0.340006      33.557807 0.46572787E+03  0.11147844E+05                                 9.098531                            7.080067      -0.149654       1.931535                    0.997671      30.814111      89.610162       0.633977       0.403621      -1.071715       0.063540      -0.003689      -0.071893       0.096019      -0.034618      -0.004353      -0.011283       0.001688       0.031292      -0.042205       0.011562       0.030643             11.716696       7.227897       0.090072      -1.906995      11.716788       6.447350      16.205404          -0.000002
          210              C      21.094057      13.139804      13.991786       0.703207      21.469793 0.22640642E+03  0.45794845E+04                                 7.315172                            5.414438      -0.131530       2.038295                    0.999498      20.996591      58.359495       0.623633       0.485567      -1.011184      -0.014248       0.036209       0.017667       0.042734      -0.036155       0.001053      -0.093641      -0.083003       0.074548      -0.086983      -0.037675       0.124657              9.185329       7.686445       1.179681      -0.454181       9.202988       5.472651      10.666553          -0.000000
          211              C       6.014733       6.905021       7.398588       0.730839      19.107499 0.21220500E+03  0.42346956E+04                                 6.711895                            5.271298       0.112443       2.127836                    0.999506      20.629123      57.456766       0.625070       0.491033      -1.005641       0.026321      -0.038560       0.028544       0.054721      -0.013971      -0.002050       0.092450      -0.041044       0.101231      -0.077184      -0.035931       0.113114              7.794813      11.184975       0.978925      -0.060702       6.245132      -2.222375       5.954331          -0.000000
          212              C       5.437148       8.016468       6.495650      -0.355903      30.750546 0.47614185E+03  0.11430685E+05                                 8.457021                            7.128442      -0.065525       1.964134                    0.998615      30.695654      88.644605       0.637509       0.400207      -1.076776      -0.100251       0.006573      -0.004754       0.100579       0.008257       0.001528       0.010380       0.014000      -0.010133      -0.015911       0.001176       0.014735              9.713589      14.290513       0.173613       1.660222       7.393305      -0.847060       7.456950          -0.000001
          213              C      17.430155       8.061116       6.448127      -0.147002      26.205574 0.38819905E+03  0.88579350E+04                                 7.604776                            6.419465      -0.009183       1.981555                    0.999501      28.428836      80.107527       0.674301       0.398084      -1.077929       0.076504      -0.061894      -0.047330       0.109197       0.032104       0.023976       0.002172       0.049014      -0.034524      -0.038264      -0.015683       0.053947              8.815408      12.967133       1.396439       2.388141       6.772418       0.641810       6.706673          -0.000001
          214              C      16.821528       6.986979       5.557695      -0.150162      28.432844 0.43227585E+03  0.10173469E+05                                 8.278900                            6.959142      -0.052508       1.974941                    0.999330      29.051509      84.241378       0.619464       0.420128      -1.059217      -0.062684       0.064118       0.032729       0.095455       0.011833       0.022268      -0.015690       0.081237      -0.070726      -0.047719      -0.011367       0.059086             10.071735      15.591315       2.109751       3.469100       7.116525       1.117770       7.507364           0.000001
          215              C      15.301991       7.221227       5.355097      -0.365692      32.801229 0.48405103E+03  0.11676825E+05                                 8.878910                            7.173058      -0.051947       1.959225                    0.999099      31.181909      90.476634       0.636977       0.398611      -1.077086       0.110856      -0.020800       0.013827       0.113635       0.011911       0.003132      -0.031897       0.020954       0.015388      -0.039857       0.009578       0.030279             10.981214      17.169586       2.297002       3.884282       7.499767       1.115555       8.274289           0.000002
          216              C      14.631288       6.231379       4.429648       0.756030      20.308134 0.21302644E+03  0.42597121E+04                                 7.084846                            5.319730      -0.076008       2.068355                    0.999635      20.549566      57.492076       0.614869       0.498169      -1.000958      -0.022956      -0.039328      -0.032078       0.055702       0.022549      -0.012412      -0.094584      -0.025746       0.149726      -0.083426      -0.038428       0.121854              8.603285      13.040074      -0.205570       2.243199       6.723878       2.020765       6.045902           0.000001
          217              C      21.625765      17.526645      14.279425       0.712685      20.641055 0.22922714E+03  0.46468305E+04                                 7.077486                            5.438054      -0.101182       2.043092                    0.999371      21.064877      58.446351       0.624544       0.483785      -1.013003      -0.001440      -0.018063       0.037281       0.041451      -0.003390      -0.001666       0.017191       0.157938      -0.160111      -0.070034      -0.035719       0.105753              8.591056       4.198563       0.959056      -0.336154       9.068612      -2.775281      12.505993           0.000002
          218              C      21.671648      18.306544      12.941276      -0.342120      31.721857 0.47234327E+03  0.11325207E+05                                 8.716089                            7.117647      -0.118829       1.941938                    0.998440      30.879994      89.336962       0.635143       0.402204      -1.074639       0.018108      -0.056156      -0.071037       0.092345       0.012862      -0.001073       0.033707       0.022777       0.028011      -0.041978       0.007717       0.034262             10.641252       6.866476       0.589558      -1.015699       8.346883      -3.553332      16.710398           0.000005
          219              C      22.058953      17.459229      11.763205      -0.155381      27.865431 0.41171075E+03  0.95686064E+04                                 8.071583                            6.695458      -0.113113       1.948521                    0.999385      29.107433      83.774959       0.645431       0.408319      -1.067186      -0.022919       0.090664       0.017137       0.095073      -0.003518      -0.019179       0.008387       0.020137       0.129737      -0.032737      -0.017554       0.050291              9.847399       6.059601       0.723916      -1.171011       7.672373      -3.215439      15.810222           0.000001
          220              C      22.166913      18.305595      10.480082      -0.147177      28.144423 0.42603311E+03  0.99987604E+04                                 8.233715                            6.905623       0.000727       1.993361                    0.999101      29.072913      84.423785       0.621741       0.419753      -1.058542       0.033442      -0.094176      -0.014528       0.100988       0.008069      -0.025630       0.018884       0.008722       0.115853      -0.040164      -0.011640       0.051803             10.038372       6.339794       0.446691      -1.011638       7.567614      -3.287633      16.207708           0.000002
          221              C       9.238701      17.495966       9.312016      -0.338323      30.253694 0.45283731E+03  0.10768011E+05                                 8.467310                            7.012908      -0.119776       1.943467                    0.997887      30.633455      88.913106       0.632452       0.407273      -1.068856      -0.039885       0.045294       0.074346       0.095759       0.000465      -0.022879       0.028246       0.014841       0.036056      -0.036698      -0.003443       0.040141              9.974557       6.433139       0.185805      -0.278906       8.521382      -2.958305      14.969151          -0.000002
          222              C       9.095654      18.229437       8.026393       0.705802      21.524201 0.23508865E+03  0.48057407E+04                                 7.350236                            5.539526      -0.224742       2.003228                    0.999403      21.294354      59.732425       0.612114       0.489491      -1.007955       0.019533       0.012827      -0.037603       0.044272      -0.006812      -0.020052       0.092909      -0.097317      -0.007105      -0.077684      -0.044382       0.122066              9.009662       7.623961       0.477754       0.727399       6.886118      -4.526693      12.518909          -0.000001
          223              C      10.806823      15.650700      16.658079       0.734902      18.880116 0.21476234E+03  0.43094450E+04                                 6.725542                            5.345669       0.068481       2.113048                    0.999725      20.798473      58.569333       0.611738       0.498973      -0.999092      -0.025435       0.032049       0.030861       0.051249       0.014212      -0.024019      -0.081844      -0.056166      -0.018518      -0.073651      -0.028184       0.101835              7.736655      10.767505      -0.584805       1.320599       5.689112       1.917446       6.753347           0.000000
          224              C      11.360116      14.713703      15.635082      -0.356115      30.574117 0.46995243E+03  0.11272576E+05                                 8.451963                            7.093839      -0.041400       1.969510                    0.997798      30.757326      89.491835       0.635912       0.401550      -1.073266       0.106553      -0.006910      -0.004516       0.106872      -0.006104       0.010825      -0.012028       0.020535       0.000045      -0.018246      -0.003322       0.021568              9.737465      14.241569      -1.803134       0.101738       7.318101       0.582988       7.652723          -0.000000
          225              C      12.876954      14.652432      15.497516      -0.145963      26.652374 0.38986989E+03  0.89101783E+04                                 7.733119                            6.454204       0.023228       1.995055                    0.999570      28.353885      80.093546       0.668871       0.400679      -1.075628      -0.070332      -0.039272       0.073209       0.108850      -0.018690       0.026354       0.004711       0.063517      -0.080099      -0.040759      -0.016544       0.057303              9.177270      13.640217      -2.640852       1.877049       6.713892      -1.012967       7.177701           0.000002
          226              C      13.567898      13.891672      16.593047      -0.145038      28.543259 0.41280740E+03  0.96154791E+04                                 8.300217                            6.783483      -0.073958       1.968669                    0.999425      28.859442      83.578945       0.629062       0.418013      -1.059289       0.061384       0.032137      -0.071273       0.099401      -0.015168       0.012975       0.016677       0.066104      -0.096703      -0.046772      -0.006739       0.053512             10.371878      16.493735      -3.460870       2.568848       7.109749      -1.342222       7.512149          -0.000000
          227              C      15.042901      13.731774      16.357933      -0.357382      32.657849 0.46527040E+03  0.11116142E+05                                 8.847561                            7.019727       0.007647       1.976171                    0.998620      30.855619      89.174266       0.645492       0.397161      -1.077791      -0.110803       0.011113       0.023689       0.113850      -0.001362       0.008403       0.027149      -0.014450      -0.033030      -0.030860      -0.000010       0.030870             11.142527      17.983975      -3.608391       2.661087       7.582185      -1.186791       7.861420           0.000000
          228              C      15.793223      12.942058      17.405941       0.750900      21.275503 0.21794462E+03  0.43756598E+04                                 7.283135                            5.360956      -0.066075       2.069765                    0.999658      20.564789      57.336155       0.616935       0.494504      -1.004489       0.029731      -0.023076       0.045694       0.059197       0.018015       0.018675       0.086475      -0.092191      -0.093623      -0.083833      -0.033815       0.117649              9.017590      13.564707      -2.337639      -0.253424       5.524571      -1.912619       7.963491          -0.000000
          229              C       1.867711       0.388361       3.556725       0.717096      21.744838 0.22787873E+03  0.46040103E+04                                 7.282731                            5.388993      -0.081270       2.048273                    0.999404      20.898653      57.532930       0.634353       0.477906      -1.018019      -0.015393       0.036842       0.009189       0.040972       0.015590      -0.005529      -0.010216       0.175795      -0.134123      -0.070578      -0.041307       0.111886              9.178702       4.199150      -0.227666       1.088413      11.173748       3.962800      12.163207          -0.000001
          230              C       8.719139      16.840550       2.828872      -0.342891      32.627347 0.45418692E+03  0.10749058E+05                                 8.826977                            6.914804      -0.019242       1.969945                    0.998599      30.336925      86.285243       0.655562       0.394781      -1.083134      -0.049476      -0.000013      -0.076692       0.091266       0.017000       0.008632      -0.005900       0.032330       0.099755      -0.041141       0.005756       0.035385             11.426469       6.717724       0.637948       1.977228      12.930570       6.418838      14.631113          -0.000005
          231              C       7.863555      16.780181       1.555754      -0.151931      29.790354 0.41141558E+03  0.95431304E+04                                 8.455978                            6.675264      -0.038679       1.974186                    0.999446      28.852586      82.482468       0.650143       0.406151      -1.070500       0.070924      -0.056036       0.040062       0.098869       0.025504       0.011239       0.024892       0.003907       0.106939      -0.045045      -0.006313       0.051357             11.174930       6.375716       0.470986       1.960702      12.243997       6.729189      14.905078          -0.000002
          232              C       8.167191      15.567532       0.692836      -0.154025      28.896499 0.39580804E+03  0.90822584E+04                                 8.228861                            6.512682      -0.016744       1.980968                    0.999585      28.562389      80.906181       0.664248       0.401852      -1.074592      -0.078461       0.051884      -0.034897       0.100329       0.028181       0.015887       0.016261      -0.008314       0.103757      -0.045807      -0.002626       0.048432             10.681377       6.387407       0.305145       1.718021      11.302538       6.036006      14.354187          -0.000002
          233              C      13.966009      17.231549      24.549406      -0.340097      33.590304 0.46618724E+03  0.11162105E+05                                 9.105221                            7.083966      -0.149367       1.931229                    0.997678      30.833563      89.693355       0.633719       0.403667      -1.071635       0.065098       0.003706       0.071572       0.096820       0.034644       0.005170      -0.011070       0.000778       0.031692      -0.042438       0.012129       0.030309             11.727331       7.231559      -0.089742       1.907969      11.726869       6.456530      16.223565          -0.000002
          234              C      14.346566      16.177566      23.526409       0.704150      21.457734 0.22624521E+03  0.45752923E+04                                 7.311598                            5.411745      -0.136570       2.036955                    0.999466      20.989308      58.328462       0.623936       0.485430      -1.011281      -0.014010      -0.037059      -0.018245       0.043618       0.035886      -0.000830      -0.094003      -0.082474       0.074086      -0.087102      -0.037646       0.124748              9.181354       7.681638      -1.179698       0.452146       9.199746       5.471051      10.662678          -0.000000
          235              C      12.762228       2.867436       5.107477       0.728014      19.147857 0.21273176E+03  0.42479590E+04                                 6.722587                            5.278915       0.119396       2.129531                    0.999505      20.654020      57.550042       0.624410       0.491234      -1.005510       0.024313       0.039543      -0.029062       0.054766       0.012518       0.002694       0.093012      -0.041155       0.102433      -0.077008      -0.036764       0.113773              7.807835      11.204261      -0.981455       0.061694       6.255319      -2.227474       5.963924          -0.000000
          236              C      12.184641       1.755989       6.010415      -0.353894      30.668750 0.47460895E+03  0.11384583E+05                                 8.439312                            7.114426      -0.055654       1.967364                    0.998623      30.652053      88.479484       0.638484       0.399922      -1.076979      -0.099029      -0.005800       0.003854       0.099274      -0.009083      -0.003098       0.010222       0.013610      -0.008305      -0.015515      -0.000495       0.016010              9.690869      14.246397      -0.175791      -1.653536       7.381638      -0.842402       7.444573          -0.000001
          237              C      10.682647       1.711340       6.057938      -0.147520      26.221685 0.38853769E+03  0.88674583E+04                                 7.609306                            6.423831      -0.006967       1.982075                    0.999496      28.435297      80.129815       0.673835       0.398278      -1.077814       0.076210       0.062213       0.046080       0.108636      -0.032986      -0.024716       0.001978       0.050609      -0.034074      -0.039672      -0.015654       0.055326              8.820765      12.977424      -1.398714      -2.391205       6.776436       0.643360       6.708436          -0.000001
          238              C      10.074025       2.785477       6.948370      -0.150371      28.381287 0.43136594E+03  0.10145636E+05                                 8.263799                            6.947852      -0.049360       1.976204                    0.999343      29.021662      84.099208       0.620563       0.419649      -1.059631      -0.062801      -0.064850      -0.032797       0.096047      -0.012195      -0.022734      -0.015364       0.081399      -0.071494      -0.047760      -0.011802       0.059562             10.049895      15.550639      -2.102183      -3.455642       7.105206       1.113062       7.493840           0.000001
          239              C       8.554488       2.551230       7.150968      -0.366417      32.816624 0.48438057E+03  0.11686785E+05                                 8.881237                            7.175351      -0.053739       1.958563                    0.999114      31.193554      90.518763       0.636894       0.398594      -1.077095       0.110592       0.019710      -0.013985       0.113202      -0.010941      -0.002821      -0.031828       0.020578       0.013701      -0.039266       0.009347       0.029920             10.982992      17.171328      -2.297044      -3.883892       7.503039       1.115210       8.274610           0.000002
          240              C       7.883788       3.541077       8.076417       0.757268      20.291604 0.21284076E+03  0.42551174E+04                                 7.081798                            5.318097      -0.076615       2.068149                    0.999619      20.538287      57.456588       0.614838       0.498298      -1.000882      -0.023289       0.038665       0.031206       0.054875      -0.022893       0.012499      -0.094262      -0.026109       0.149562      -0.083154      -0.038512       0.121666              8.598318      13.029888       0.205568      -2.240454       6.722466       2.020275       6.042599           0.000001
          241              O      12.059143       8.437929       2.820368      -0.713916      33.492244 0.53636331E+03  0.12875806E+05                                 8.108138                            7.038907       0.503687       2.179249                    0.997777      29.220282      76.549933       0.736560       0.346404      -1.150143      -0.013942       0.010257      -0.081408       0.083228      -0.014609      -0.012611       0.060028       0.112946      -0.043824      -0.094461       0.022075       0.072386              8.881591       5.920490      -0.713008      -0.577901       6.784494       0.319026      13.939789           0.000003
          242              O      12.181944       6.509623       1.692321      -0.655485      38.048591 0.57655148E+03  0.14081721E+05                                 8.988675                            7.388931       0.332805       2.146578                    0.996937      28.440316      74.959603       0.706207       0.355105      -1.143934       0.005942       0.034227      -0.048058       0.059299      -0.003492       0.001503       0.016405       0.028588      -0.257571      -0.088188       0.030544       0.057644             10.662035       5.760941      -2.089567       0.790714      16.261850      -4.803998       9.963315           0.000002
          243              O      16.878220      10.720798      19.917409      -0.777809      40.464198 0.66396808E+03  0.16835287E+05                                 9.309941                            7.893953       0.149043       2.052755                    0.997786      30.884372      83.520300       0.686372       0.351944      -1.144046       0.050887      -0.075523       0.017461       0.092726      -0.023765       0.061490       0.042824      -0.055857       0.038869      -0.093768       0.024719       0.069049             10.530080      12.284232      -3.818645       1.431514       9.106798      -2.613385      10.199208          -0.000001
          244              O      19.041468      10.420262      20.062480      -0.615797      31.446310 0.49025842E+03  0.11498961E+05                                 7.812516                            6.757636       0.480141       2.198652                    0.997029      27.770479      71.737590       0.747613       0.349298      -1.148609       0.006460      -0.035232       0.018424       0.040280       0.044457      -0.051829       0.064020       0.008229      -0.054390      -0.109610       0.051068       0.058542              8.724424      10.423654       0.942043      -3.540543       6.154225      -2.014304       9.595392          -0.000001
          245              O      10.682651       6.164213       4.090234      -0.764878      53.904185 0.85347052E+03  0.23047118E+05                                11.381502                            9.087961      -0.284637       1.915550                    0.994353      31.492828      87.953044       0.625032       0.362891      -1.135072      -0.069998      -0.015152       0.017929       0.073829      -0.010050       0.015191      -0.078922       0.057372      -0.065109      -0.098823       0.029112       0.069711             14.172433      24.967951       0.318393      -3.099755       8.927576       0.459232       8.621772           0.000001
          246              O       8.663800       6.357741       5.008179      -0.617996      37.193868 0.59100310E+03  0.14477630E+05                                 8.745306                            7.459411       0.475824       2.216334                    0.995628      27.498303      71.825349       0.708187       0.353062      -1.149279      -0.003244      -0.038658      -0.034978       0.052235      -0.037830      -0.036208      -0.049991      -0.039811       0.059583      -0.085000       0.019817       0.065183              9.905693      10.598399      -1.560211      -4.263116       8.080467       3.249308      11.038214           0.000000
          247              O       5.079524       2.724616       5.884854      -0.659172      35.937890 0.53619110E+03  0.12857308E+05                                 8.577109                            7.080999       0.594990       2.237799                    0.997138      28.088507      73.295357       0.728408       0.350672      -1.147817      -0.010113       0.050182      -0.058615       0.077822      -0.028651       0.034262       0.041188      -0.101805       0.000212      -0.083280       0.008767       0.074513              9.692301       9.640323      -0.181353       3.016722       5.993490      -2.752687      13.443090          -0.000001
          248              O       3.188875       2.996711       4.730044      -0.749637      57.005509 0.78531559E+03  0.20725443E+05                                11.803074                            8.636852      -0.135293       1.965516                    0.995300      30.829065      84.521959       0.651551       0.356203      -1.142813       0.058186       0.011351       0.036503       0.069620      -0.017031      -0.005267       0.064741       0.011823      -0.195922      -0.098788       0.028813       0.069975             15.827030      29.206176       4.406455       3.586760       8.676213      -0.118166       9.598701          -0.000000
          249              O      18.227718      10.125531      17.308144      -0.662208      38.116681 0.53740842E+03  0.12888108E+05                                 8.957353                            7.069721       0.424084       2.166305                    0.998137      28.469597      74.187241       0.732302       0.348764      -1.149892      -0.005578      -0.044362      -0.023238       0.050389      -0.012996      -0.005503      -0.014602       0.163025       0.134955      -0.106519       0.045215       0.061303             11.057684       5.694609      -0.458059      -2.018687       8.586900       4.588262      18.891542          -0.000003
          250              O      18.544850      11.195115      15.356447      -0.717548      35.595333 0.57432386E+03  0.14001699E+05                                 8.442547                            7.292463       0.522785       2.187914                    0.997520      29.265051      76.846732       0.723535       0.347234      -1.151351       0.029953      -0.090633      -0.001975       0.095475       0.013062      -0.008605      -0.053000       0.066250      -0.141502      -0.084596       0.021035       0.063561              9.243528       5.700937       1.144274      -1.225461      13.875458       0.350023       8.154188          -0.000002
          251              O       6.836580       5.880164      10.321255      -0.793162      44.063290 0.68608460E+03  0.17523258E+05                                 9.864242                            7.994071       0.049184       2.016330                    0.998010      31.082883      84.114389       0.686561       0.349293      -1.147250      -0.040941       0.007062       0.077779       0.088180      -0.059823      -0.033365      -0.038233      -0.076375       0.033680      -0.097768       0.025695       0.072072             11.727937      12.501010      -0.460329      -5.597375       9.222477       3.272268      13.460324           0.000001
          252              O      18.231758       6.029165      10.885529      -0.583422      30.005794 0.46535637E+03  0.10762595E+05                                 7.540138                            6.579838       0.555643       2.237576                    0.996944      26.972687      68.959088       0.759100       0.348880      -1.150123      -0.001816       0.015250       0.041963       0.044685       0.026798       0.041561      -0.074205       0.003486      -0.064476      -0.102954       0.032721       0.070232              8.337123      10.069123       2.791459       1.238809       7.574544       2.291951       7.367700          -0.000001
          253              O      19.718918      12.690722      17.502488      -0.749539      52.575467 0.80825301E+03  0.21526629E+05                                11.187590                            8.845178      -0.259008       1.928956                    0.994009      31.017982      85.972974       0.633549       0.362992      -1.135226       0.064997       0.024496       0.022992       0.073166      -0.014976      -0.013991       0.079412       0.043014      -0.069905      -0.096276       0.022753       0.073523             14.000876      24.981950       2.262988      -0.974468       7.787675      -0.850257       9.233003          -0.000000
          254              O      21.764761      13.390626      17.030759      -0.625326      37.938520 0.58700622E+03  0.14380435E+05                                 8.910313                            7.467661       0.388148       2.182463                    0.995640      27.750504      72.900529       0.701809       0.356252      -1.144696       0.004626      -0.036565       0.042437       0.056207       0.042691      -0.025880       0.052783      -0.051025       0.060635      -0.084447       0.012440       0.072007             10.190742      11.118193       3.868600      -2.166628       9.978718      -4.052022       9.475314          -0.000000
          255              O      11.663756      14.166467      21.170267      -0.664807      33.294722 0.51764669E+03  0.12314850E+05                                 8.119565                            6.955751       0.576610       2.229947                    0.997145      28.155069      73.392290       0.734555       0.350498      -1.146937       0.007759      -0.067729      -0.023351       0.072060      -0.037861      -0.027573      -0.035718      -0.049311       0.133051      -0.081265       0.016145       0.065119              8.831815       9.680383      -2.518302      -0.396534      10.496228       2.483905       6.318834           0.000003
          256              O      13.609734      13.207204      20.715796      -0.743265      56.082015 0.78056109E+03  0.20584498E+05                                11.690480                            8.640671      -0.161795       1.959597                    0.994748      30.755628      84.500400       0.647520       0.358690      -1.139953      -0.061614       0.035008      -0.010640       0.071659       0.011330      -0.019499      -0.076259       0.083152       0.054000      -0.099910       0.021510       0.078400             15.541289      28.888930      -2.406863       4.633224       8.528749       0.266176       9.206189           0.000001
          257              O       5.311639       1.334528       9.685697      -0.714153      33.476608 0.53607069E+03  0.12866756E+05                                 8.105073                            7.036583       0.503847       2.179436                    0.997786      29.215589      76.526374       0.736760       0.346364      -1.150201      -0.013728      -0.010605       0.081412       0.083239       0.014464       0.012600       0.059599       0.112971      -0.041856      -0.094032       0.022014       0.072018              8.877871       5.919170       0.713164       0.577300       6.782536       0.320423      13.931906           0.000003
          258              O       5.434447       3.262834      10.813744      -0.655594      38.063554 0.57682590E+03  0.14090136E+05                                 8.991124                            7.390720       0.331198       2.145916                    0.996959      28.446236      74.980384       0.706115       0.355108      -1.143929       0.005672      -0.034164       0.047961       0.059158       0.003903      -0.001469       0.016304       0.028184      -0.257580      -0.088160       0.030604       0.057557             10.665574       5.762754       2.090227      -0.791169      16.266352      -4.807171       9.967617           0.000002
          259              O      23.625727      18.596572      17.600786      -0.778254      40.463394 0.66401607E+03  0.16836563E+05                                 9.309110                            7.893810       0.150902       2.053300                    0.997808      30.887271      83.524318       0.686444       0.351905      -1.144094       0.050536       0.075656      -0.016938       0.092546       0.024234      -0.061267       0.042748      -0.056332       0.038528      -0.093897       0.025202       0.068695             10.528969      12.280721       3.816477      -1.431829       9.105312      -2.613966      10.200873          -0.000002
          260              O      12.293976      18.897107      17.455715      -0.617122      31.467770 0.49067138E+03  0.11510890E+05                                 7.815391                            6.759723       0.482334       2.199255                    0.996991      27.782408      71.771740       0.747635       0.349219      -1.148691       0.007916       0.034962      -0.018242       0.040222      -0.044248       0.051507       0.064273       0.006766      -0.052789      -0.109328       0.050058       0.059270              8.728143      10.427405      -0.942749       3.542472       6.156653      -2.015993       9.600371          -0.000001
          261              O       3.935151       3.608243       8.415831      -0.765918      53.963690 0.85476820E+03  0.23090989E+05                                11.390051                            9.095400      -0.286883       1.914678                    0.994424      31.513402      88.028070       0.624720       0.362933      -1.135036      -0.068678       0.015089      -0.017945       0.072570       0.009844      -0.014744      -0.078905       0.056158      -0.064219      -0.098423       0.029032       0.069391             14.183369      24.986345      -0.314364       3.104494       8.934438       0.459497       8.629323           0.000001
          262              O      15.411298       3.414715       7.497886      -0.618743      37.245798 0.59207119E+03  0.14511023E+05                                 8.755283                            7.467721       0.471800       2.214756                    0.995539      27.516002      71.900493       0.707536       0.353210      -1.149104      -0.003671       0.038820       0.034429       0.052018       0.038179       0.036099      -0.049757      -0.040040       0.057638      -0.084993       0.020218       0.064775              9.917387      10.611422       1.561678       4.267090       8.090805       3.254100      11.049933           0.000000
          263              O      11.827030       7.047841       6.621211      -0.659702      35.970499 0.53670789E+03  0.12873033E+05                                 8.583353                            7.084656       0.594627       2.237677                    0.997080      28.096917      73.331133       0.728169       0.350696      -1.147776      -0.009641      -0.050224       0.058561       0.077748       0.028941      -0.034360       0.040889      -0.101975      -0.000693      -0.083419       0.008988       0.074432              9.700983       9.648654       0.181802      -3.020392       5.997693      -2.756080      13.456602          -0.000001
          264              O       9.936380       6.775746       7.776021      -0.751882      57.082783 0.78649905E+03  0.20764005E+05                                11.811740                            8.641343      -0.133426       1.965723                    0.995347      30.854056      84.598932       0.651625       0.356037      -1.142973       0.056458      -0.011126      -0.035869       0.067807       0.018137       0.005179       0.064608       0.010332      -0.194072      -0.098132       0.027320       0.070812             15.842142      29.237300      -4.408275      -3.596980       8.680796      -0.117908       9.608328          -0.000000
          265              O      18.227710       1.412794      20.210051      -0.662683      38.164515 0.53819612E+03  0.12912121E+05                                 8.966164                            7.075727       0.424677       2.166139                    0.998114      28.484727      74.248827       0.731840       0.348845      -1.149789      -0.005772       0.044868       0.023220       0.050848       0.013335       0.005404      -0.014428       0.163482       0.135946      -0.106922       0.045550       0.061373             11.070125       5.700013       0.459087       2.021689       8.596089       4.594702      18.914274          -0.000003
          266              O      25.292362      18.122254      22.161748      -0.718419      35.632646 0.57511691E+03  0.14026214E+05                                 8.449679                            7.298682       0.517056       2.185992                    0.997542      29.280224      76.906924       0.723032       0.347347      -1.151230       0.029953       0.090161       0.002296       0.095034      -0.013117       0.008747      -0.052760       0.065912      -0.140307      -0.084114       0.020787       0.063327              9.251596       5.706426      -1.145441       1.227760      13.885022       0.349675       8.163339          -0.000002
          267              O      13.584072       3.892293       2.184810      -0.794777      44.144994 0.68770899E+03  0.17575526E+05                                 9.876396                            8.004016       0.050401       2.016252                    0.998058      31.117861      84.241013       0.686057       0.349335      -1.147190      -0.039994      -0.006334      -0.077506       0.087446       0.059211       0.032214      -0.038848      -0.078534       0.034343      -0.097294       0.024288       0.073006             11.742700      12.512228       0.460481       5.601260       9.237215       3.280133      13.478657           0.000001
          268              O      11.484250       3.743291       1.620536      -0.583521      29.994447 0.46512162E+03  0.10755743E+05                                 7.538221                            6.578131       0.554315       2.237150                    0.996903      26.967338      68.939465       0.759211       0.348875      -1.150134      -0.001996      -0.015678      -0.042134       0.045000      -0.027035      -0.041629      -0.074044       0.003043      -0.065054      -0.102982       0.032850       0.070132              8.335058      10.065661      -2.790740      -1.239177       7.573193       2.291780       7.366321          -0.000001
          269              O      12.971424      16.626647      20.015707      -0.746686      52.378980 0.80457600E+03  0.21402506E+05                                11.158131                            8.823560      -0.251154       1.932346                    0.994140      30.952387      85.715460       0.634537       0.362871      -1.135415       0.066866      -0.024715      -0.023289       0.074995       0.013722       0.013987       0.079208       0.046888      -0.071578      -0.097142       0.024970       0.072172             13.960882      24.907330      -2.254392       0.972684       7.767646      -0.846965       9.207671          -0.000000
          270              O      15.017265      15.926743      20.487436      -0.625793      37.899771 0.58626150E+03  0.14356629E+05                                 8.900944                            7.459962       0.396139       2.184732                    0.995789      27.745646      72.857004       0.702638       0.355970      -1.145003       0.004643       0.036738      -0.042500       0.056369      -0.042938       0.025898       0.052644      -0.050840       0.060160      -0.084531       0.012694       0.071837             10.179428      11.103244      -3.864234       2.165220       9.968629      -4.047955       9.466411          -0.000000
          271              O      18.411255      15.150902      16.347928      -0.664867      33.260055 0.51698028E+03  0.12294153E+05                                 8.110808                            6.948501       0.580732       2.231224                    0.997169      28.147433      73.340734       0.735431       0.350219      -1.147248       0.007406       0.067340       0.023311       0.071644       0.037580       0.027438      -0.036280      -0.049016       0.133571      -0.081151       0.015482       0.065669              8.821703       9.666726       2.515545       0.397374      10.486861       2.481362       6.311523           0.000003
          272              O      20.357235      16.110165      16.802399      -0.744058      56.119402 0.78134793E+03  0.20610508E+05                                11.695291                            8.645309      -0.190658       1.950077                    0.995038      30.769703      84.550798       0.647313       0.358714      -1.139930      -0.061299      -0.034985       0.010492       0.071355      -0.011592       0.020207      -0.076709       0.083251       0.054530      -0.100369       0.020993       0.079375             15.545885      28.895646       2.406458      -4.634917       8.532187       0.265943       9.209821           0.000001
          273              O      14.930893      11.106984      22.191762      -0.713916      33.492243 0.53636329E+03  0.12875806E+05                                 8.108138                            7.038907       0.503687       2.179249                    0.997777      29.220282      76.549932       0.736560       0.346404      -1.150143       0.013942      -0.010257       0.081408       0.083228      -0.014609      -0.012611       0.060028       0.112946      -0.043824      -0.094461       0.022075       0.072386              8.881591       5.920490      -0.713008      -0.577901       6.784494       0.319026      13.939789           0.000003
          274              O      14.808092      13.035290      23.319809      -0.655485      38.048591 0.57655147E+03  0.14081721E+05                                 8.988675                            7.388931       0.332805       2.146578                    0.996937      28.440316      74.959602       0.706207       0.355105      -1.143934      -0.005942      -0.034227       0.048058       0.059299      -0.003492       0.001503       0.016405       0.028588      -0.257571      -0.088188       0.030544       0.057644             10.662035       5.760941      -2.089567       0.790714      16.261850      -4.803998       9.963315           0.000002
          275              O      10.111816       8.824115       5.094721      -0.777809      40.464195 0.66396803E+03  0.16835285E+05                                 9.309940                            7.893953       0.149043       2.052755                    0.997786      30.884372      83.520297       0.686372       0.351944      -1.144046      -0.050887       0.075523      -0.017461       0.092726      -0.023765       0.061490       0.042824      -0.055857       0.038869      -0.093768       0.024719       0.069049             10.530079      12.284231      -3.818644       1.431514       9.106798      -2.613385      10.199207          -0.000002
          276              O       7.948568       9.124651       4.949650      -0.615797      31.446309 0.49025840E+03  0.11498961E+05                                 7.812516                            6.757636       0.480141       2.198652                    0.997029      27.770478      71.737588       0.747613       0.349298      -1.148609      -0.006460       0.035232      -0.018424       0.040280       0.044457      -0.051829       0.064020       0.008229      -0.054390      -0.109610       0.051068       0.058542              8.724424      10.423654       0.942043      -3.540543       6.154225      -2.014304       9.595393          -0.000001
          277              O      16.307385      13.380700      20.921896      -0.764878      53.904185 0.85347052E+03  0.23047119E+05                                11.381502                            9.087961      -0.284637       1.915550                    0.994353      31.492828      87.953044       0.625032       0.362891      -1.135072       0.069998       0.015152      -0.017929       0.073829      -0.010050       0.015191      -0.078922       0.057372      -0.065109      -0.098823       0.029112       0.069711             14.172433      24.967951       0.318393      -3.099755       8.927576       0.459232       8.621772           0.000001
          278              O      18.326236      13.187172      20.003951      -0.617996      37.193867 0.59100308E+03  0.14477630E+05                                 8.745306                            7.459411       0.475824       2.216334                    0.995628      27.498302      71.825349       0.708187       0.353062      -1.149279       0.003244       0.038658       0.034978       0.052235      -0.037830      -0.036208      -0.049991      -0.039811       0.059583      -0.085000       0.019817       0.065183              9.905694      10.598399      -1.560211      -4.263116       8.080468       3.249308      11.038215           0.000000
          279              O      21.910512      16.820297      19.127276      -0.659172      35.937888 0.53619108E+03  0.12857307E+05                                 8.577109                            7.080999       0.594991       2.237799                    0.997138      28.088506      73.295355       0.728408       0.350672      -1.147817       0.010113      -0.050182       0.058615       0.077822      -0.028651       0.034262       0.041188      -0.101805       0.000212      -0.083280       0.008767       0.074513              9.692301       9.640324      -0.181353       3.016722       5.993490      -2.752687      13.443090          -0.000001
          280              O      23.801161      16.548202      20.282086      -0.749637      57.005510 0.78531560E+03  0.20725443E+05                                11.803075                            8.636852      -0.135293       1.965516                    0.995300      30.829065      84.521960       0.651551       0.356203      -1.142813      -0.058186      -0.011351      -0.036503       0.069620      -0.017031      -0.005267       0.064741       0.011823      -0.195922      -0.098788       0.028813       0.069975             15.827030      29.206176       4.406456       3.586760       8.676213      -0.118166       9.598701          -0.000000
          281              O       8.762318       9.419382       7.703986      -0.662208      38.116678 0.53740834E+03  0.12888105E+05                                 8.957352                            7.069720       0.424084       2.166305                    0.998137      28.469596      74.187236       0.732302       0.348764      -1.149892       0.005578       0.044362       0.023238       0.050390      -0.012996      -0.005503      -0.014602       0.163025       0.134955      -0.106519       0.045215       0.061303             11.057682       5.694609      -0.458058      -2.018687       8.586898       4.588259      18.891538          -0.000003
          282              O       8.445186       8.349798       9.655683      -0.717548      35.595336 0.57432390E+03  0.14001701E+05                                 8.442548                            7.292463       0.522785       2.187914                    0.997520      29.265051      76.846735       0.723535       0.347235      -1.151351      -0.029953       0.090633       0.001975       0.095475       0.013062      -0.008605      -0.053000       0.066250      -0.141502      -0.084596       0.021035       0.063561              9.243528       5.700937       1.144274      -1.225461      13.875458       0.350024       8.154189          -0.000002
          283              O      20.153456      13.664749      14.690875      -0.793162      44.063291 0.68608462E+03  0.17523258E+05                                 9.864242                            7.994071       0.049184       2.016330                    0.998010      31.082883      84.114390       0.686561       0.349293      -1.147250       0.040941      -0.007062      -0.077779       0.088180      -0.059823      -0.033365      -0.038233      -0.076375       0.033680      -0.097768       0.025695       0.072072             11.727937      12.501010      -0.460328      -5.597375       9.222477       3.272268      13.460324           0.000001
          284              O       8.758278      13.515748      14.126601      -0.583422      30.005796 0.46535640E+03  0.10762596E+05                                 7.540138                            6.579839       0.555643       2.237576                    0.996944      26.972687      68.959090       0.759099       0.348880      -1.150123       0.001816      -0.015250      -0.041963       0.044685       0.026798       0.041561      -0.074205       0.003486      -0.064476      -0.102954       0.032721       0.070232              8.337123      10.069124       2.791459       1.238809       7.574545       2.291951       7.367701          -0.000001
          285              O       7.271118       6.854191       7.509642      -0.749539      52.575469 0.80825305E+03  0.21526630E+05                                11.187590                            8.845178      -0.259008       1.928956                    0.994009      31.017983      85.972975       0.633549       0.362992      -1.135226      -0.064997      -0.024496      -0.022992       0.073166      -0.014976      -0.013991       0.079412       0.043014      -0.069905      -0.096276       0.022753       0.073523             14.000876      24.981950       2.262988      -0.974468       7.787675      -0.850257       9.233002          -0.000000
          286              O       5.225275       6.154287       7.981371      -0.625326      37.938518 0.58700619E+03  0.14380434E+05                                 8.910313                            7.467661       0.388148       2.182463                    0.995640      27.750503      72.900527       0.701809       0.356252      -1.144696      -0.004626       0.036565      -0.042437       0.056207       0.042691      -0.025880       0.052783      -0.051025       0.060635      -0.084447       0.012440       0.072007             10.190742      11.118193       3.868600      -2.166628       9.978718      -4.052022       9.475314          -0.000000
          287              O      15.326280       5.378446       3.841863      -0.664807      33.294723 0.51764672E+03  0.12314851E+05                                 8.119565                            6.955751       0.576610       2.229947                    0.997145      28.155069      73.392291       0.734555       0.350498      -1.146937      -0.007759       0.067729       0.023351       0.072060      -0.037861      -0.027573      -0.035718      -0.049311       0.133051      -0.081265       0.016145       0.065119              8.831815       9.680383      -2.518302      -0.396534      10.496229       2.483905       6.318834           0.000003
          288              O      13.380302       6.337709       4.296334      -0.743265      56.082014 0.78056108E+03  0.20584498E+05                                11.690480                            8.640671      -0.161795       1.959597                    0.994748      30.755628      84.500399       0.647520       0.358690      -1.139953       0.061614      -0.035008       0.010640       0.071659       0.011330      -0.019499      -0.076259       0.083152       0.054000      -0.099910       0.021510       0.078400             15.541289      28.888929      -2.406863       4.633224       8.528749       0.266176       9.206188           0.000001
          289              O      21.678397      18.210385      15.326433      -0.714153      33.476609 0.53607070E+03  0.12866757E+05                                 8.105073                            7.036583       0.503846       2.179436                    0.997786      29.215590      76.526376       0.736760       0.346364      -1.150201       0.013728       0.010605      -0.081412       0.083239       0.014464       0.012600       0.059599       0.112971      -0.041856      -0.094032       0.022014       0.072018              8.877871       5.919170       0.713164       0.577300       6.782536       0.320423      13.931906           0.000003
          290              O      21.555589      16.282079      14.198386      -0.655594      38.063556 0.57682594E+03  0.14090137E+05                                 8.991124                            7.390720       0.331198       2.145916                    0.996959      28.446237      74.980387       0.706115       0.355108      -1.143929      -0.005672       0.034164      -0.047961       0.059158       0.003903      -0.001469       0.016304       0.028184      -0.257581      -0.088160       0.030604       0.057557             10.665574       5.762754       2.090227      -0.791169      16.266352      -4.807171       9.967617           0.000002
          291              O       3.364309       0.948341       7.411344      -0.778254      40.463395 0.66401609E+03  0.16836564E+05                                 9.309110                            7.893810       0.150902       2.053300                    0.997808      30.887272      83.524320       0.686444       0.351905      -1.144094      -0.050536      -0.075656       0.016938       0.092546       0.024234      -0.061267       0.042748      -0.056332       0.038528      -0.093897       0.025202       0.068695             10.528969      12.280721       3.816477      -1.431829       9.105312      -2.613966      10.200873          -0.000001
          292              O      14.696060       0.647806       7.556415      -0.617122      31.467771 0.49067141E+03  0.11510891E+05                                 7.815391                            6.759724       0.482334       2.199255                    0.996991      27.782408      71.771742       0.747635       0.349219      -1.148691      -0.007916      -0.034962       0.018242       0.040222      -0.044248       0.051507       0.064273       0.006766      -0.052789      -0.109328       0.050058       0.059270              8.728143      10.427406      -0.942749       3.542472       6.156653      -2.015993       9.600371          -0.000001
          293              O      23.054885      15.936670      16.596299      -0.765918      53.963690 0.85476820E+03  0.23090989E+05                                11.390051                            9.095400      -0.286883       1.914678                    0.994424      31.513402      88.028070       0.624720       0.362933      -1.135036       0.068678      -0.015089       0.017945       0.072570       0.009844      -0.014744      -0.078905       0.056158      -0.064219      -0.098423       0.029032       0.069391             14.183369      24.986345      -0.314364       3.104494       8.934438       0.459497       8.629323           0.000001
          294              O      11.578738      16.130198      17.514244      -0.618743      37.245799 0.59207120E+03  0.14511024E+05                                 8.755283                            7.467721       0.471800       2.214756                    0.995539      27.516002      71.900494       0.707536       0.353210      -1.149104       0.003671      -0.038820      -0.034429       0.052018       0.038179       0.036099      -0.049757      -0.040040       0.057638      -0.084993       0.020218       0.064775              9.917387      10.611423       1.561678       4.267091       8.090806       3.254101      11.049933           0.000000
          295              O      15.163006      12.497072      18.390919      -0.659702      35.970499 0.53670789E+03  0.12873033E+05                                 8.583353                            7.084656       0.594627       2.237677                    0.997080      28.096917      73.331133       0.728169       0.350696      -1.147776       0.009641       0.050224      -0.058561       0.077748       0.028941      -0.034360       0.040889      -0.101975      -0.000693      -0.083419       0.008988       0.074432              9.700983       9.648654       0.181802      -3.020392       5.997693      -2.756080      13.456602          -0.000001
          296              O      17.053656      12.769167      17.236109      -0.751882      57.082783 0.78649905E+03  0.20764005E+05                                11.811740                            8.641343      -0.133426       1.965723                    0.995347      30.854056      84.598932       0.651625       0.356037      -1.142973      -0.056458       0.011126       0.035869       0.067807       0.018137       0.005179       0.064608       0.010332      -0.194072      -0.098132       0.027320       0.070812             15.842142      29.237300      -4.408276      -3.596980       8.680797      -0.117908       9.608328          -0.000000
          297              O       2.014807       0.353074       4.802079      -0.662683      38.164515 0.53819610E+03  0.12912120E+05                                 8.966164                            7.075727       0.424677       2.166139                    0.998114      28.484726      74.248825       0.731840       0.348845      -1.149789       0.005772      -0.044868      -0.023220       0.050848       0.013335       0.005404      -0.014428       0.163482       0.135946      -0.106922       0.045550       0.061373             11.070125       5.700013       0.459087       2.021689       8.596088       4.594700      18.914273          -0.000003
          298              O       1.697674       1.422659       2.850382      -0.718419      35.632648 0.57511695E+03  0.14026216E+05                                 8.449679                            7.298682       0.517057       2.185992                    0.997542      29.280225      76.906927       0.723032       0.347347      -1.151230      -0.029953      -0.090161      -0.002296       0.095034      -0.013117       0.008747      -0.052760       0.065912      -0.140307      -0.084114       0.020787       0.063327              9.251596       5.706426      -1.145441       1.227760      13.885021       0.349675       8.163340          -0.000002
          299              O      13.405964      15.652620      22.827320      -0.794777      44.144993 0.68770897E+03  0.17575525E+05                                 9.876396                            8.004016       0.050401       2.016252                    0.998058      31.117860      84.241011       0.686057       0.349335      -1.147190       0.039994       0.006334       0.077506       0.087446       0.059211       0.032214      -0.038848      -0.078534       0.034343      -0.097294       0.024288       0.073006             11.742700      12.512228       0.460481       5.601260       9.237215       3.280132      13.478657           0.000001
          300              O      15.505786      15.801622      23.391594      -0.583521      29.994446 0.46512160E+03  0.10755742E+05                                 7.538221                            6.578130       0.554315       2.237150                    0.996903      26.967338      68.939464       0.759211       0.348875      -1.150134       0.001996       0.015678       0.042134       0.045000      -0.027035      -0.041629      -0.074044       0.003043      -0.065054      -0.102982       0.032850       0.070132              8.335058      10.065661      -2.790740      -1.239177       7.573193       2.291780       7.366321          -0.000001
          301              O      14.018612       2.918266       4.996423      -0.746686      52.378980 0.80457600E+03  0.21402506E+05                                11.158131                            8.823560      -0.251154       1.932346                    0.994140      30.952387      85.715460       0.634537       0.362871      -1.135415      -0.066866       0.024715       0.023289       0.074995       0.013722       0.013987       0.079208       0.046888      -0.071578      -0.097142       0.024970       0.072172             13.960882      24.907329      -2.254391       0.972684       7.767646      -0.846965       9.207671          -0.000000
          302              O      11.972771       3.618170       4.524694      -0.625793      37.899771 0.58626149E+03  0.14356628E+05                                 8.900944                            7.459962       0.396139       2.184732                    0.995789      27.745646      72.857003       0.702638       0.355970      -1.145003      -0.004643      -0.036738       0.042500       0.056369      -0.042938       0.025898       0.052644      -0.050840       0.060160      -0.084531       0.012694       0.071837             10.179428      11.103244      -3.864234       2.165220       9.968629      -4.047955       9.466411          -0.000000
          303              O       8.578781       4.394011       8.664202      -0.664867      33.260054 0.51698026E+03  0.12294152E+05                                 8.110808                            6.948501       0.580732       2.231224                    0.997169      28.147433      73.340733       0.735431       0.350219      -1.147248      -0.007406      -0.067340      -0.023311       0.071644       0.037580       0.027438      -0.036280      -0.049016       0.133571      -0.081151       0.015482       0.065669              8.821703       9.666726       2.515545       0.397374      10.486860       2.481362       6.311522           0.000003
          304              O       6.632801       3.434748       8.209731      -0.744058      56.119402 0.78134792E+03  0.20610508E+05                                11.695291                            8.645309      -0.190658       1.950077                    0.995038      30.769703      84.550798       0.647313       0.358714      -1.139930       0.061299       0.034985      -0.010492       0.071355      -0.011592       0.020207      -0.076709       0.083251       0.054530      -0.100369       0.020993       0.079375             15.545885      28.895646       2.406458      -4.634917       8.532187       0.265943       9.209821           0.000001

******************************************************
Auxiliary information for the entire system
The total spin magnetic moment of the unit cell is   -0.000004
The total net atomic charge of the unit cell is   -0.000003
Accuracy of reproducing the electrostatic potential in the unit cell:
  The inner radius (bohr) =    5.0000
  The outer radius (bohr) =   12.0000
  Valid grid points have density less than (e/(bohr^3)) =    0.0001
  The number of valid grid points were=       603534
  The rms potential error without charges in kcal/mol is=      3.78504
  The rms potential error with partial charges in kcal/mol is=      1.14104
  The RRMSE value at monopole order=      0.30146
  The rms potential error with partial charges and cloud penetration in kcal/mol is=      1.14260
  The RRMSE value at monopole order with cloud penetration is=      0.30187
  The rms potential error with partial charges and atomic dipoles in kcal/mol is=      0.40782
  The RRMSE value at dipole order=      0.10775
  The rms potential error with partial charges, atomic dipoles and cloud penetration in kcal/mol is=      0.40078
  The RRMSE value at dipole order with cloud penetration=      0.10588

******************************************************
The electron densities and ab initio electrostatic potential were computed in VASP using the PBE functional and
projector augmented wave method. See the main text of the journal article for a description of computational details.
The atomic charges, dipoles, and quadrupoles were computed with the DDEC6 method as described in
(a) T. A. Manz and N. Gabaldon Limas, RSC Adv. 6 (2016) 47771-47801 DOI: 10.1039/c6ra04656h
(b) N. Gabaldon Limas and T. A. Manz, RSC Adv. 8 (2018) 2678-2707 DOI: 10.1039/c7ra11829e.
For each atom in the material, the electron cloud parameters were fit to the spherically averaged atom-in-material
electron density using radial positions for which this density was between 10^-4 and 10^-2 electrons per cubic bohr.
The polarizabilities, dispersion coefficients, and quantum Drude oscillator (QDO) parameters were fit using the MCLF method.
The magnetic structure of the system was optimized in VASP from the default ferromagnetic initial guess using spin polarization.
The atomic spin moments (ASMs) were computed on this optimized magnetic structure using the DDEC6 partition as inputs
to the method of T. A. Manz and D. S. Sholl, J. Chem. Theory Comput. 7 (2011) 4146-4164 DOI: 10.1021/ct200539n.
The RMSE and RRMSE were computed using a uniform grid with Ewald summation.
