# Supplementary material for: A collection of forcefield precursors for metal–organic frameworks
Source: RSC Adv. 2019 Nov 13;9(63):36492–507. doi: 10.1039/c9ra07327b (PMC9075174; doi:10.1039/c9ra07327b)
Supplement: RA-009-C9RA07327B-s4375 [file RA-009-C9RA07327B-s4375.xyz]

  144
jmolscript: load "" {1 1 1} spacegroup "x,y,z" unitcell [{      5.146200     0.000000     0.000000 }, {      2.573130    18.804569     0.000000 }, {      2.573098    -0.000010    18.804573 }]
Zn     4.759876    17.692650     9.630574     0.711121
Zn     4.759798     1.111909     9.173999     0.713717
Zn     2.959492     9.630571     1.111726     0.710920
Zn     8.105689     9.173988    17.692847     0.710662
H      5.918153    15.259902    11.205645     0.086384
H      2.440843     1.120747     9.917532     0.402032
H      7.816077    18.663528    11.893892     0.111849
H      3.486036     0.923297    13.289192     0.110406
H      2.390925     1.122625    15.323847     0.099726
H      5.579538    18.575144    17.146010     0.102145
H      7.237641    16.999321    16.939159     0.119233
H      8.882365    15.773264    15.528816     0.135674
H      5.814197    13.185757    11.986035     0.138425
H      6.428135    11.143581    12.986438     0.120233
H      6.502243    12.965742    16.595036     0.113782
H      5.922269    14.998516    15.551382     0.115580
H      5.918135     3.544657     7.598928     0.087854
H      7.587070    17.683812     8.887041     0.403584
H      2.669848     0.141031     6.910681     0.111401
H      3.486064    17.881262     5.515381     0.113892
H      7.537152    17.681934     3.480726     0.102853
H      0.433310     0.229415     1.658563     0.104194
H      2.091418     1.805238     1.865414     0.121769
H      3.736146     3.031295     3.275757     0.133592
H      5.814185     5.618802     6.818538     0.136186
H      6.428130     7.660978     5.818135     0.121038
H      1.356033     5.838817     2.209537     0.113221
H      5.922253     3.806043     3.253191     0.116764
H      6.947387    11.205641     3.544662     0.084302
H      5.278471     9.917520    17.683820     0.405312
H      5.049470    11.893890     0.141034     0.108617
H      4.233283    13.289179    17.881268     0.109985
H      5.328398    15.323834    17.681940     0.097096
H      7.286017    17.146006     0.229416     0.096832
H      5.627911    16.939155     1.805239     0.113482
H      3.983183    15.528811     3.031297     0.130021
H      7.051342    11.986029     5.618806     0.137214
H      6.437401    12.986431     7.660983     0.123671
H      6.363302    16.595029     5.838820     0.112449
H      6.943277    15.551377     3.806046     0.116155
H      6.947380     7.598918    15.259911     0.083841
H      5.278471     8.887039     1.120753     0.403634
H      5.049460     6.910669    18.663539     0.110613
H      4.233273     5.515380     0.923305     0.110142
H      5.328381     3.480725     1.122633     0.098725
H      7.285991     1.658553    18.575157     0.098690
H      5.627885     1.865404    16.999334     0.118503
H      3.983162     3.275748    15.773276     0.132037
H      7.051333     6.818530    13.185767     0.138864
H      6.437390     5.818128    11.143590     0.123618
H      6.363278     2.209530    12.965753     0.117062
H      6.943257     3.253182    14.998527     0.119584
C      5.310902    15.711399    11.778620    -0.077975
C      8.974484    17.108390    12.508050     0.164639
C      8.022439    18.091493    12.625014    -0.395029
C      7.363725    18.223500    13.859722     0.143947
C      3.738199     0.370443    14.019185    -0.194872
C      3.089263     0.486842    15.224370    -0.098644
C      6.027257    18.472472    16.312967    -0.103124
C      7.008121    17.539953    16.192806    -0.183413
C      7.697197    17.363191    14.952832     0.128767
C      8.663138    16.352257    14.808413    -0.333441
C      4.127791    16.236234    13.590441     0.132340
C      5.630993    14.188980    13.702328     0.135064
C      5.909401    13.123702    12.928144    -0.170954
C      6.337563    11.931492    13.507325    -0.105245
C      6.639645    11.920208    14.915035    -0.112703
C      6.392629    13.002035    15.651610    -0.083420
C      5.972701    14.195561    15.047795    -0.186292
C      6.964368    10.575681    15.528816     0.423965
C      5.310883     3.093160     7.025953    -0.081651
C      3.828260     1.696169     6.296523     0.162169
C      2.876212     0.713066     6.179559    -0.393231
C      2.217498     0.581059     4.944851     0.142378
C      3.738229    18.434116     4.785388    -0.197563
C      3.089293    18.317717     3.580203    -0.097088
C      0.881030     0.332087     2.491606    -0.106753
C      1.861897     1.264606     2.611767    -0.187282
C      2.550973     1.441368     3.851741     0.130648
C      3.516917     2.452302     3.996160    -0.332176
C      4.127771     2.568325     5.214132     0.132225
C      5.630979     4.615579     5.102245     0.135491
C      5.909390     5.680857     5.876429    -0.166563
C      6.337556     6.873067     5.297248    -0.104341
C      1.493438     6.884351     3.889538    -0.110011
C      1.246419     5.802524     3.152963    -0.081826
C      5.972687     4.608998     3.756778    -0.186575
C      1.818165     8.228878     3.275757     0.421599
C      2.408440    11.778616     3.093164    -0.068639
C      3.891062    12.508046     1.696172     0.148762
C      4.843109    12.625011     0.713069    -0.363292
C      5.501824    13.859719     0.581061     0.133789
C      9.127321    14.019172    18.434123    -0.193933
C      4.630058    15.224357    18.317723    -0.107201
C      6.838297    16.312963     0.332089    -0.118698
C      5.857431    16.192802     1.264608    -0.187558
C      5.168352    14.952828     1.441371     0.125888
C      4.202410    14.808409     2.452304    -0.307478
C      3.591554    13.590437     2.568329     0.114985
C      7.234549    13.702323     4.615582     0.137182
C      6.956139    12.928138     5.680862    -0.166099
C      6.527976    13.507318     6.873071    -0.105224
C      6.225896    14.915028     6.884354    -0.109531
C      6.472915    15.651604     5.802527    -0.086408
C      6.892844    15.047790     4.609001    -0.183898
C      5.901171    15.528809     8.228881     0.422067
C      7.554631     7.025943    15.711409    -0.086442
C      3.891050     6.296513    17.108401     0.154574
C      4.843097     6.179548    18.091504    -0.357276
C      5.501808     4.944840    18.223512     0.137475
C      3.981108     4.785387     0.370450    -0.202898
C      4.630042     3.580202     0.486850    -0.110328
C      6.838273     2.491596    18.472484    -0.115913
C      5.857407     2.611757    17.539965    -0.192722
C      5.168333     3.851731    17.363202     0.128104
C      4.202392     3.996150    16.352269    -0.327733
C      3.591540     5.214122    16.236244     0.110366
C      7.234535     5.102236    14.188991     0.147139
C      6.956127     5.876421    13.123711    -0.151325
C      6.527962     5.297241    11.931502    -0.128169
C      6.225878     3.889531    11.920219    -0.087679
C      6.472894     3.152955    13.002046    -0.066626
C      6.892825     3.756769    14.195572    -0.201892
C      5.901152     3.275750    10.575692     0.408503
N      4.611535    16.736436    11.406854    -0.223287
N      5.088586    15.346026    13.080085     0.172686
N      4.611512     2.068123     7.397719    -0.222695
N      5.088567     3.458533     5.724488     0.172832
N      3.107808    11.406850     2.068127    -0.227220
N      2.630758    13.080080     3.458537     0.165838
N      8.254000     7.397709    16.736446    -0.222670
N      7.776945     5.724479    15.346036     0.180705
O      3.102129     0.555482     9.944234    -0.624861
O      6.981864    10.444237    16.692631    -0.349583
O      7.319454     9.626615    14.719280    -0.418590
O      8.248358    18.249077     8.860339    -0.624073
O      1.835663     8.360322     2.111942    -0.349243
O      2.173254     9.177944     4.085293    -0.417751
O      4.617185     9.944222    18.249086    -0.622241
O      5.883676    16.692623     8.360325    -0.351320
O      5.546082    14.719272     9.177948    -0.414396
O      4.617185     8.860337     0.555487    -0.620459
O      5.883653     2.111936    10.444248    -0.350853
O      5.546065     4.085287     9.626625    -0.416442

The following XYZ coordinates are in angstroms. Other properties are in atomic units.
The sperically averaged electron density of each atom fit to a function of the form exp(a - br)
eigen_1, eigen_2 and eigen_3 are the three eigenvalues of traceless quadrupole moment tensor
  atom number  atomic symbol              X              Y              Z     net charge C6 coefficient C8 coefficient C10 coefficient fluctuating dipole atomic polarizability isotropic forcefield polarizability              a              b squared Pearson coefficient          <r^3>          <r^4>         wp_QDO          m_QDO          q_QDO       dipole_x       dipole_y       dipole_z         dipole            Qxy            Qxz            Qyz     Q(x^2-y^2)  Q(3z^2 - R^2)        eigen_1        eigen_2        eigen_3 static polarizability      alpha(xx)      alpha(xy)      alpha(xz)      alpha(yy)      alpha(yz)      alpha(zz) atomic spin moment
            1             Zn       4.759876      17.692650       9.630574       0.711121     105.941160 0.23526136E+04  0.80077580E+05                                18.737441                           16.215489       0.072177       1.834802                    0.999086      52.801107     154.072970       0.429344       0.419122      -1.119284       0.020774       0.056091      -0.030630       0.067201      -0.035553       0.034121       0.046921       0.008200      -0.054445      -0.080442       0.033864       0.046579             21.687526      20.904052      -1.834172      -2.371679      16.818822      -1.842433      27.339704          -0.020406
            2             Zn       4.759798       1.111909       9.173999       0.713717     105.872138 0.23505982E+04  0.79988305E+05                                18.726938                           16.206760       0.070794       1.834808                    0.999071      52.779712     153.968416       0.429549       0.419030      -1.119395       0.021216      -0.055402       0.029592       0.066296       0.035077      -0.034374       0.049000       0.012550      -0.062074      -0.082768       0.035429       0.047339             21.676206      20.911683       1.851674       2.361942      16.811408      -1.835572      27.305528          -0.016701
            3             Zn       2.959492       9.630571       1.111726       0.710920     105.493263 0.23440612E+04  0.79681668E+05                                18.652815                           16.160578       0.081441       1.839057                    0.999107      52.605687     153.199579       0.431261       0.417807      -1.120617      -0.019242      -0.031524      -0.056119       0.067182      -0.037064      -0.032560      -0.052109       0.039529       0.010754      -0.085953       0.040067       0.045886             21.564620      20.750987       2.320941      -1.818230      27.188777       1.880018      16.754095          -0.025598
            4             Zn       8.105689       9.173988      17.692847       0.710662     105.592980 0.23454042E+04  0.79744758E+05                                18.672754                           16.170673       0.075092       1.837249                    0.999093      52.624269     153.308249       0.430876       0.418090      -1.120343      -0.019507       0.032186       0.056491       0.067880       0.035080       0.032615      -0.049955       0.034395       0.017664      -0.082342       0.036024       0.046317             21.600041      20.771916      -2.329839       1.806122      27.270938       1.904810      16.757269          -0.029756
            5              H       5.918153      15.259902      11.205645       0.086384       1.577048 0.12232834E+02  0.13425840E+03                                 2.233039                            2.034133      -1.587523       2.072598                    0.994089       4.511270      13.588226       0.439976       1.268420      -0.706724       0.035660      -0.034803      -0.040103       0.063962      -0.033403      -0.009453      -0.011563      -0.010599       0.002355      -0.039578       0.005913       0.033665              2.363855       2.237706      -0.382271      -0.638916       1.947830       0.281170       2.906028           0.000439
            6              H       2.440843       1.120747       9.917532       0.402032       0.685125 0.48628111E+01  0.44135085E+02                                 1.475193                            1.434586      -2.019878       1.980743                    0.999042       3.562472      11.142532       0.425219       1.587073      -0.641615      -0.001503       0.004075       0.007712       0.008851       0.002846       0.000325       0.003881      -0.007570      -0.001551      -0.004781      -0.002155       0.006935              1.490628       1.706547      -0.281201      -0.046359       1.433989       0.039364       1.331346          -0.050611
            7              H       7.816077      18.663528      11.893892       0.111849       1.150657 0.87654732E+01  0.90307065E+02                                 1.957275                            1.835623      -1.719363       2.035286                    0.991035       4.536322      14.135693       0.412417       1.441527      -0.670873      -0.010915       0.025863      -0.017150       0.032896      -0.022088      -0.012018      -0.004790       0.004110      -0.003530      -0.026976       0.002777       0.024199              2.023122       1.735461      -0.157517       0.106464       1.945067      -0.480751       2.388839           0.000107
            8              H       3.486036       0.923297      13.289192       0.110406       1.025476 0.78634310E+01  0.77966050E+02                                 1.758878                            1.702392      -1.226698       2.288740                    0.993825       3.867062      11.396882       0.446966       1.382096      -0.685604      -0.009611       0.019429      -0.030128       0.037115      -0.013766      -0.010052      -0.006020       0.005851       0.033933      -0.023282       0.006665       0.016617              1.769548       1.640185      -0.219489       0.134159       1.755843      -0.314368       1.912617           0.003325
            9              H       2.390925       1.122625      15.323847       0.099726       1.000515 0.70788488E+01  0.68397746E+02                                 1.736406                            1.616614      -1.119686       2.335499                    0.994737       3.816053      11.118831       0.457873       1.384464      -0.684998      -0.033487       0.026950       0.001117       0.042999      -0.017947      -0.004381      -0.007804       0.006573       0.021719      -0.024324       0.009236       0.015088              1.820519       1.994520      -0.565340      -0.134418       2.009113       0.108908       1.457922           0.001066
           10              H       5.579538      18.575144      17.146010       0.102145       1.023937 0.72780255E+01  0.70260320E+02                                 1.716054                            1.604187      -0.935986       2.421629                    0.997728       3.637752      10.327513       0.478500       1.325951      -0.697868      -0.019110       0.002044       0.037082       0.041767      -0.019246      -0.006276      -0.006604       0.002827       0.029087      -0.026442       0.011988       0.014454              1.788347       1.689414      -0.100638      -0.470648       1.527396       0.099476       2.148230          -0.000002
           11              H       7.237641      16.999321      16.939159       0.119233       0.972550 0.70990019E+01  0.68577201E+02                                 1.700484                            1.618914      -1.145351       2.336624                    0.994992       3.695934      10.734863       0.457975       1.384464      -0.685638       0.006747      -0.021881       0.032146       0.039467      -0.015523      -0.012102      -0.005431      -0.005748       0.022327      -0.024650       0.009009       0.015640              1.735990       1.541114      -0.111868       0.084145       1.683495      -0.396735       1.983360          -0.000369
           12              H       8.882365      15.773264      15.528816       0.135674       1.014769 0.77230071E+01  0.76904343E+02                                 1.799090                            1.725312      -1.572485       2.133760                    0.990885       4.073631      12.382951       0.425561       1.445373      -0.672025       0.004431      -0.019088       0.030314       0.036096      -0.015379      -0.011675      -0.005361      -0.001152       0.026024      -0.024263       0.008030       0.016232              1.830206       1.682464      -0.203833       0.091428       1.786512      -0.415934       2.021641          -0.001759
           13              H       5.814197      13.185757      11.986035       0.138425       1.117905 0.81851207E+01  0.80389540E+02                                 1.752613                            1.652750      -1.048616       2.399446                    0.997145       3.348151       9.214592       0.498323       1.251470      -0.716679       0.001355      -0.002934      -0.045257       0.045373      -0.001753      -0.001808       0.008760      -0.027700       0.050633      -0.022442       0.000695       0.021747              1.780076       1.355778      -0.079119       0.093031       1.596107      -0.228884       2.388343          -0.004386
           14              H       6.428135      11.143581      12.986438       0.120233       1.221125 0.91148354E+01  0.90884436E+02                                 1.774331                            1.682331      -1.047799       2.382855                    0.997527       3.332451       8.892235       0.527546       1.164408      -0.738361       0.000837      -0.041497      -0.027231       0.049641      -0.003421       0.005269       0.013490      -0.030499       0.055206      -0.025979      -0.001215       0.027194              1.780305       1.402901      -0.165261      -0.025339       2.266066       0.279744       1.671950          -0.005436
           15              H       6.502243      12.965742      16.595036       0.113782       0.952135 0.69386197E+01  0.66970454E+02                                 1.704203                            1.621275      -1.267034       2.279195                    0.992716       3.824542      11.281160       0.446709       1.420599      -0.677936       0.003948      -0.003313       0.040346       0.040674      -0.008056       0.002095       0.004231      -0.020458       0.028627      -0.018206       0.005708       0.012498              1.724538       1.414554      -0.074140       0.106883       1.512004      -0.086814       2.247058          -0.002432
           16              H       5.922269      14.998516      15.551382       0.115580       0.972616 0.72956565E+01  0.71567517E+02                                 1.743038                            1.672432      -1.484714       2.167174                    0.991459       4.055242      12.204422       0.434301       1.437686      -0.673437       0.002022       0.031423       0.022751       0.038847      -0.005192       0.010238       0.001288      -0.016263       0.035817      -0.018987       0.003486       0.015501              1.762482       1.516703      -0.077678      -0.043801       2.088540       0.266064       1.682204          -0.000552
           17              H       5.918135       3.544657       7.598928       0.087854       1.571839 0.12196208E+02  0.13394683E+03                                 2.241314                            2.041015      -1.608977       2.065083                    0.993939       4.524541      13.696401       0.435411       1.280852      -0.703999       0.034869       0.034471       0.038880       0.062576       0.032854       0.009357      -0.011364      -0.010653       0.002998      -0.039039       0.006023       0.033016              2.373909       2.245447       0.383939       0.642156       1.955274       0.281154       2.921006           0.004002
           18              H       7.587070      17.683812       8.887041       0.403584       0.675637 0.47749630E+01  0.43127254E+02                                 1.460781                            1.421158      -2.005534       1.989693                    0.998850       3.524604      10.986086       0.427542       1.586155      -0.641908      -0.002053      -0.004219      -0.007985       0.009262      -0.002902      -0.000122       0.004313      -0.007399      -0.002072      -0.004995      -0.002232       0.007227              1.475865       1.687875       0.276596       0.045487       1.420186       0.038841       1.319536          -0.053618
           19              H       2.669848       0.141031       6.910681       0.111401       1.137069 0.86350309E+01  0.88631317E+02                                 1.943711                            1.823643      -1.709981       2.041814                    0.990977       4.500244      13.997597       0.413177       1.444265      -0.670547      -0.010855      -0.025513       0.017010       0.032528       0.021525       0.011492      -0.004950       0.004027      -0.003233      -0.026338       0.002943       0.023394              2.008742       1.723790       0.155810      -0.105823       1.931787      -0.475580       2.370649          -0.001275
           20              H       3.486064      17.881262       5.515381       0.113892       1.010193 0.77141861E+01  0.76122093E+02                                 1.742657                            1.687376      -1.217461       2.296511                    0.993963       3.827898      11.255216       0.448457       1.384092      -0.685344      -0.009857      -0.019397       0.030076       0.037121       0.013323       0.009772      -0.006210       0.005121       0.033222      -0.022734       0.006631       0.016104              1.753067       1.625574       0.216083      -0.132131       1.739521      -0.309561       1.894106          -0.000893
           21              H       7.537152      17.681934       3.480726       0.102853       0.994848 0.70281460E+01  0.67792927E+02                                 1.730763                            1.611491      -1.121459       2.336400                    0.994758       3.800783      11.068704       0.458265       1.385626      -0.684784      -0.032947      -0.026100      -0.001228       0.042050       0.017879       0.004355      -0.007562       0.006739       0.020116      -0.023963       0.008785       0.015178              1.814414       1.987664       0.563168       0.133479       2.002377       0.108196       1.453202          -0.000733
           22              H       0.433310       0.229415       1.658563       0.104194       1.023312 0.72719498E+01  0.70178770E+02                                 1.714119                            1.602502      -0.933538       2.422835                    0.997708       3.634528      10.312721       0.479263       1.324274      -0.698171      -0.019049      -0.002359      -0.036447       0.041192       0.018947       0.006279      -0.006590       0.003050       0.029680      -0.026246       0.012174       0.014072              1.786300       1.687446       0.100364       0.469676       1.525874       0.099251       2.145579           0.000420
           23              H       2.091418       1.805238       1.865414       0.121769       0.966290 0.70476544E+01  0.68011646E+02                                 1.698847                            1.617475      -1.164452       2.330226                    0.994682       3.692894      10.748361       0.455938       1.392073      -0.684156       0.007048       0.021368      -0.031110       0.038394       0.015133       0.011836      -0.005425      -0.005741       0.021893      -0.024134       0.008929       0.015205              1.734397       1.539895       0.111583      -0.083901       1.681775      -0.395876       1.981521           0.001122
           24              H       3.736146       3.031295       3.275757       0.133592       1.009836 0.76693229E+01  0.76178699E+02                                 1.788559                            1.715838      -1.540409       2.147700                    0.991085       4.049862      12.264758       0.428354       1.439551      -0.673216       0.004697       0.019335      -0.031092       0.036914       0.014991       0.011485      -0.005490      -0.001073       0.025318      -0.023810       0.007993       0.015817              1.819285       1.672882       0.201640      -0.090438       1.775593      -0.411600       2.009378           0.000373
           25              H       5.814185       5.618802       6.818538       0.136186       1.143035 0.84322225E+01  0.83643765E+02                                 1.797624                            1.692199      -1.070462       2.389163                    0.996775       3.404029       9.492403       0.484867       1.273480      -0.711777       0.001513       0.002357       0.046306       0.046390       0.001914       0.001559       0.008793      -0.028159       0.050994      -0.022733       0.000843       0.021890              1.827481       1.384960       0.083061      -0.097229       1.636567      -0.241131       2.460915           0.005804
           26              H       6.428130       7.660978       5.818135       0.121038       1.282995 0.97224492E+01  0.98773839E+02                                 1.852742                            1.752438      -1.060352       2.373344                    0.997305       3.423457       9.298856       0.508978       1.184516      -0.733315       0.000884       0.041504       0.027349       0.049712       0.003991      -0.005522       0.013348      -0.031876       0.059052      -0.027463      -0.000536       0.027999              1.859934       1.456031       0.177951       0.026501       2.380528       0.296330       1.743243           0.006424
           27              H       1.356033       5.838817       2.209537       0.113221       0.958647 0.69961033E+01  0.67663054E+02                                 1.711047                            1.627092      -1.271681       2.275506                    0.992645       3.841958      11.343186       0.446284       1.419055      -0.678136       0.003816       0.003194      -0.040475       0.040780       0.008233      -0.002048       0.004637      -0.020603       0.027463      -0.018211       0.005404       0.012807              1.731892       1.419445       0.074522      -0.107604       1.517102      -0.086591       2.259127           0.000309
           28              H       5.922253       3.806043       3.253191       0.116764       0.965422 0.72278424E+01  0.70748183E+02                                 1.736299                            1.666163      -1.483678       2.169129                    0.991475       4.037971      12.145529       0.434452       1.440315      -0.673022       0.002023      -0.031549      -0.022554       0.038834       0.005021      -0.009926       0.001213      -0.016348       0.034920      -0.018648       0.003595       0.015054              1.755650       1.511145       0.077084       0.043761       2.079084       0.265146       1.676721           0.000877
           29              H       6.947387      11.205641       3.544662       0.084302       1.573889 0.12210385E+02  0.13421938E+03                                 2.249683                            2.047126      -1.589581       2.073502                    0.993757       4.533607      13.755878       0.432942       1.287037      -0.702744      -0.035369      -0.039225       0.034277       0.062964       0.009229      -0.031725       0.010743      -0.005685       0.014486      -0.037509       0.005434       0.032075              2.383261       2.254355       0.647668      -0.387599       2.932874      -0.284003       1.962554           0.000092
           30              H       5.278471       9.917520      17.683820       0.405312       0.662373 0.46574649E+01  0.41833774E+02                                 1.447503                            1.408584      -1.995155       1.998764                    0.998919       3.484478      10.855521       0.426856       1.597524      -0.640319       0.001361       0.008267      -0.004798       0.009655      -0.000344       0.003278      -0.004102      -0.002747       0.013074      -0.005135      -0.002337       0.007471              1.462118       1.670968       0.044471      -0.273318       1.307873      -0.037885       1.407515          -0.054939
           31              H       5.049470      11.893890       0.141034       0.108617       1.135677 0.86119746E+01  0.88319232E+02                                 1.941536                            1.820883      -1.706685       2.044180                    0.990821       4.488077      13.945352       0.413676       1.443753      -0.670731       0.010632      -0.017172      -0.025460       0.032498       0.010246      -0.019926       0.004593       0.003776      -0.004449      -0.024142       0.002520       0.021622              2.006573       1.720155      -0.107130      -0.156074       2.369489       0.477985       1.930075          -0.005850
           32              H       4.233283      13.289179      17.881268       0.109985       1.017592 0.77801971E+01  0.76907744E+02                                 1.748585                            1.692500      -1.212795       2.296927                    0.993985       3.838277      11.281482       0.448775       1.380696      -0.686028       0.009786      -0.027909      -0.018807       0.035048       0.008254      -0.012023       0.006191      -0.012375      -0.021595      -0.020482       0.006565       0.013917              1.759010       1.629771      -0.133453      -0.217271       1.901902       0.312529       1.745356          -0.002517
           33              H       5.328398      15.323834      17.681940       0.097096       1.001844 0.70820352E+01  0.68365323E+02                                 1.731129                            1.611769      -1.089628       2.348211                    0.995048       3.801958      11.035213       0.461264       1.375557      -0.686816       0.031189       0.001513      -0.024038       0.039407       0.003556      -0.016584       0.007224      -0.005279      -0.018329      -0.021977       0.007441       0.014536              1.814695       1.987816       0.133414      -0.563588       1.453003      -0.108381       2.003266          -0.001057
           34              H       7.286017      17.146006       0.229416       0.096832       1.033528 0.73588298E+01  0.71168326E+02                                 1.719652                            1.607571      -0.906853       2.431374                    0.997856       3.650617      10.340853       0.480912       1.316930      -0.699732       0.018564       0.033541      -0.002334       0.038407       0.006418      -0.017914       0.006267      -0.012788      -0.017511      -0.024953       0.011568       0.013385              1.792026       1.692866       0.471797      -0.101205       2.152576      -0.100349       1.530636           0.000748
           35              H       5.627911      16.939155       1.805239       0.113482       0.990103 0.72612461E+01  0.70565104E+02                                 1.722294                            1.638166      -1.170308       2.322518                    0.994553       3.745561      10.923307       0.454769       1.385913      -0.685233      -0.006317       0.030748       0.020062       0.037254       0.011142      -0.013162       0.005018      -0.013230      -0.001356      -0.021846       0.008002       0.013844              1.758796       1.559016      -0.086346      -0.114669       2.011977       0.405997       1.705395           0.000772
           36              H       3.983183      15.528811       3.031297       0.130021       1.016777 0.77312403E+01  0.76942199E+02                                 1.795995                            1.722143      -1.548480       2.143369                    0.990942       4.065385      12.320501       0.427829       1.438535      -0.673387      -0.005112       0.030323       0.018467       0.035870       0.010296      -0.014055       0.005843      -0.011493      -0.009906      -0.022230       0.008240       0.013990              1.826936       1.678195      -0.091767      -0.203306       2.019187       0.416184       1.783425          -0.001210
           37              H       7.051342      11.986029       5.618806       0.137214       1.173459 0.87259960E+01  0.87499811E+02                                 1.846295                            1.734458      -1.078865       2.384844                    0.996617       3.461204       9.776181       0.472466       1.292837      -0.707496      -0.001478      -0.045397       0.002079       0.045469       0.001458      -0.002109      -0.008275      -0.039938       0.018329      -0.023195       0.001683       0.021512              1.878497       1.416367      -0.101551      -0.087003       2.539862       0.251931       1.679261           0.000303
           38              H       6.437401      12.986431       7.660983       0.123671       1.256567 0.94723131E+01  0.95527725E+02                                 1.820144                            1.724279      -1.063205       2.373914                    0.997328       3.388756       9.145826       0.515991       1.177038      -0.735091      -0.001001      -0.027202       0.042277       0.050283      -0.006008      -0.003292      -0.013587      -0.044118       0.020773      -0.027167      -0.000579       0.027746              1.826215       1.434720       0.025556      -0.172439       1.713590      -0.287075       2.330334          -0.003536
           39              H       6.363302      16.595029       5.838820       0.112449       0.961425 0.70242329E+01  0.68008131E+02                                 1.714578                            1.630495      -1.275422       2.273155                    0.992613       3.852781      11.383896       0.445731       1.419291      -0.678060      -0.003913       0.040579       0.003466       0.040915      -0.002551      -0.008356      -0.004671      -0.024464       0.018128      -0.018705       0.005782       0.012923              1.735428       1.422321      -0.107829      -0.074914       2.263217       0.087398       1.520745          -0.000458
           40              H       6.943277      15.551377       3.806046       0.116155       0.961830 0.71934586E+01  0.70330938E+02                                 1.732999                            1.663082      -1.480324       2.171629                    0.991407       4.028485      12.111854       0.434487       1.441853      -0.672812      -0.001882       0.022480      -0.032815       0.039821      -0.009709      -0.005284      -0.001640      -0.026669       0.007166      -0.019113       0.003812       0.015301              1.752142       1.508341       0.043615      -0.076940       1.673212      -0.264757       2.074875           0.001230
           41              H       6.947380       7.598918      15.259911       0.083841       1.585103 0.12319561E+02  0.13554912E+03                                 2.246896                            2.046190      -1.671055       2.044082                    0.994464       4.541336      13.728925       0.436794       1.274465      -0.705365      -0.035332       0.039553      -0.034635       0.063343      -0.009535       0.032528       0.010926      -0.006360       0.014662      -0.038562       0.005822       0.032740              2.379144       2.250822      -0.643395       0.385077       2.926118      -0.280632       1.960493           0.004608
           42              H       5.278471       8.887039       1.120753       0.403634       0.661408 0.46488845E+01  0.41739922E+02                                 1.447056                            1.408159      -1.990492       2.000798                    0.998921       3.482459      10.849142       0.426498       1.599506      -0.640083       0.002064      -0.007631       0.005078       0.009396       0.000460      -0.003277      -0.003987      -0.003493       0.013512      -0.005326      -0.002219       0.007545              1.461664       1.670528      -0.044359       0.273307       1.307279      -0.037799       1.407186          -0.054972
           43              H       5.049460       6.910669      18.663539       0.110613       1.151703 0.87648371E+01  0.90294945E+02                                 1.958302                            1.835492      -1.725233       2.033326                    0.991060       4.531951      14.119631       0.412472       1.441426      -0.670914       0.010679       0.017697       0.026734       0.033792      -0.011742       0.022325       0.004971       0.002891      -0.005172      -0.027267       0.003257       0.024010              2.024578       1.734432       0.108314       0.158336       2.391713       0.484634       1.947589          -0.005409
           44              H       4.233273       5.515380       0.923305       0.110142       1.018026 0.77866452E+01  0.76987086E+02                                 1.748894                            1.693050      -1.210090       2.297947                    0.993971       3.841504      11.291948       0.448764       1.380449      -0.686062       0.009828       0.027946       0.019245       0.035327      -0.008819       0.012263       0.005938      -0.012602      -0.022337      -0.020904       0.006334       0.014570              1.759419       1.630953       0.132948       0.217447       1.901102       0.311871       1.746203           0.000843
           45              H       5.328381       3.480725       1.122633       0.098725       0.998891 0.70638560E+01  0.68215620E+02                                 1.734946                            1.615229      -1.116010       2.337790                    0.994559       3.812145      11.103831       0.457938       1.385026      -0.684940       0.031132      -0.000927       0.024287       0.039496      -0.003987       0.016856       0.007366      -0.005967      -0.018412      -0.022533       0.008002       0.014531              1.819081       1.992493      -0.133788       0.565026       1.456547      -0.108414       2.008202           0.000919
           46              H       7.285991       1.658553      18.575157       0.098690       1.034060 0.73649149E+01  0.71249806E+02                                 1.720514                            1.608409      -0.913489       2.427955                    0.997874       3.653905      10.355566       0.480655       1.317215      -0.699617       0.018431      -0.034140       0.002424       0.038873      -0.006445       0.018500       0.006281      -0.012673      -0.018170      -0.025548       0.011595       0.013953              1.792964       1.694078      -0.471813       0.101317       2.152979      -0.100220       1.531836           0.000772
           47              H       5.627885       1.865404      16.999334       0.118503       0.984509 0.72165609E+01  0.70051809E+02                                 1.718195                            1.634956      -1.172381       2.322745                    0.994455       3.739327      10.913783       0.454259       1.389035      -0.684563      -0.005999      -0.029958      -0.019913       0.036469      -0.011750       0.014031       0.004948      -0.013364      -0.001845      -0.022891       0.008077       0.014814              1.754377       1.556520       0.085163       0.113942       2.005454       0.402994       1.701156           0.001250
           48              H       3.983162       3.275748      15.773276       0.132037       1.033082 0.78987363E+01  0.79084162E+02                                 1.817486                            1.742086      -1.583277       2.125137                    0.990717       4.123426      12.561409       0.424582       1.440830      -0.672671      -0.005052      -0.030073      -0.018201       0.035513      -0.011566       0.015663       0.006059      -0.012230      -0.010577      -0.024502       0.008744       0.015758              1.849313       1.698954       0.092610       0.207332       2.043936       0.422527       1.805048           0.003381
           49              H       7.051333       6.818530      13.185767       0.138864       1.146511 0.84795539E+01  0.84440809E+02                                 1.822493                            1.713848      -1.100387       2.381456                    0.996487       3.409728       9.604501       0.473504       1.298982      -0.706499      -0.000937       0.046800      -0.001881       0.046847      -0.001774       0.002058      -0.009574      -0.041204       0.019186      -0.023972       0.000888       0.023084              1.853334       1.400930       0.099703       0.085308       2.500226       0.247182       1.658846          -0.002658
           50              H       6.437390       5.818128      11.143590       0.123618       1.277613 0.96959928E+01  0.98571331E+02                                 1.859299                            1.759594      -1.084606       2.366245                    0.997028       3.419836       9.333326       0.503134       1.197468      -0.730335      -0.000697       0.027393      -0.042514       0.050579       0.006131       0.003984      -0.013739      -0.046985       0.020170      -0.028659      -0.000231       0.028890              1.866195       1.462057      -0.025939       0.178761       1.749391      -0.294256       2.387137           0.008151
           51              H       6.363278       2.209530      12.965753       0.117062       0.945271 0.68845140E+01  0.66405567E+02                                 1.705104                            1.622107      -1.305852       2.264246                    0.992430       3.828722      11.338453       0.443055       1.433233      -0.675548      -0.004544      -0.041547      -0.004279       0.042013       0.002206       0.008995      -0.005603      -0.025019       0.021371      -0.019696       0.005290       0.014406              1.725592       1.415672       0.106883       0.074264       2.248038       0.086311       1.513066          -0.002817
           52              H       6.943257       3.253182      14.998527       0.119584       0.955231 0.71416251E+01  0.69760581E+02                                 1.731475                            1.662131      -1.509142       2.161198                    0.991215       4.028008      12.140424       0.432243       1.450657      -0.671187      -0.001674      -0.022798       0.032750       0.039939       0.009876       0.005187      -0.000919      -0.027502       0.006686      -0.019310       0.003454       0.015856              1.750774       1.508610      -0.043394       0.076881       1.671627      -0.262683       2.072085           0.004748
           53              C       5.310902      15.711399      11.778620      -0.077975      34.849962 0.44074424E+03  0.10553176E+05                                 9.623325                            7.223439      -0.106444       1.910652                    0.999800      31.559985      96.120958       0.576205       0.443949      -1.031847      -0.095774       0.045862       0.037447       0.112598      -0.100685      -0.046631      -0.036460      -0.063329       0.138237      -0.146741       0.064071       0.082670             11.499237       9.367004      -3.359939      -2.765128       9.664338      -2.206737      15.466370          -0.211608
           54              C       8.974484      17.108390      12.508050       0.164639      35.748825 0.41848653E+03  0.98537889E+04                                 9.828297                            7.079136      -0.372172       1.872151                    0.999575      28.128462      83.908362       0.579261       0.449066      -1.032807       0.008230       0.018745      -0.046650       0.050944      -0.037435      -0.065273      -0.004593      -0.011068       0.125257      -0.083657      -0.000268       0.083926             12.129057      13.682779      -6.288391      -4.136939      10.863044       0.568142      11.841349          -0.171594
           55              C       8.022439      18.091493      12.625014      -0.395029      46.671423 0.63830602E+03  0.16656781E+05                                11.302951                            8.487027      -0.347036       1.807209                    0.999080      36.096391     112.340116       0.554665       0.423169      -1.051151      -0.004241       0.004065       0.030753       0.031309      -0.096412      -0.038512      -0.057470      -0.007704       0.043572      -0.134588       0.041432       0.093156             13.460624      14.816815      -5.458572      -4.844191      11.062036       0.311193      14.503022          -0.093986
           56              C       7.363725      18.223500      13.859722       0.143947      32.948226 0.42130281E+03  0.98896299E+04                                 9.288599                            7.083891      -0.239228       1.935775                    0.999381      27.181812      79.712530       0.584171       0.446664      -1.039121       0.002783       0.005935      -0.021668       0.022638      -0.033713      -0.021406      -0.007289       0.008857       0.056916      -0.049263       0.013796       0.035467             11.166351      12.548521      -4.715041      -4.395183       9.224844       0.652110      11.725689          -0.106328
           57              C       3.738199       0.370443      14.019185      -0.194872      35.114292 0.51273541E+03  0.12630656E+05                                 9.431704                            7.641297      -0.091097       1.932357                    0.998908      31.577117      94.593217       0.582239       0.427044      -1.051770      -0.002473      -0.020382       0.023099       0.030905      -0.041990      -0.019499      -0.036030       0.007086       0.170585      -0.082018       0.012133       0.069885             10.734773      11.983610      -4.504584      -3.415663       9.454127       0.879018      10.766582          -0.082019
           58              C       3.089263       0.486842      15.224370      -0.098644      32.251953 0.48282779E+03  0.11730500E+05                                 8.978867                            7.474799      -0.028752       1.954761                    0.998808      30.644094      91.520551       0.580957       0.433948      -1.046315       0.031017      -0.036150      -0.021860       0.052409      -0.063393      -0.006809      -0.010531       0.014739      -0.033661      -0.061280      -0.008197       0.069477              9.925464       9.745711      -3.511808      -2.222998       9.478897      -0.146637      10.551784          -0.092236
           59              C       6.027257      18.472472      16.312967      -0.103124      32.040129 0.46481485E+03  0.11157569E+05                                 8.817162                            7.245618       0.133631       2.002059                    0.999752      30.284195      89.157076       0.602441       0.423548      -1.055366       0.028874      -0.021517      -0.040887       0.054483      -0.033023      -0.040179      -0.023441       0.019890       0.173057      -0.077305       0.001681       0.075624              9.767571       9.616487      -3.578652      -1.958353       9.549526      -0.580585      10.136701          -0.087893
           60              C       7.008121      17.539953      16.192806      -0.183413      35.144424 0.49343151E+03  0.12022543E+05                                 9.405283                            7.482597       0.059567       1.982266                    0.998823      30.943507      91.775546       0.590782       0.425509      -1.054164      -0.014730       0.022322      -0.017397       0.031905      -0.051510      -0.011161      -0.041453      -0.026222       0.093961      -0.079929       0.015218       0.064711             10.799968      11.384360      -3.880789      -3.668098       9.431190       0.146043      11.584353          -0.092313
           61              C       7.697197      17.363191      14.952832       0.128767      33.084935 0.43205638E+03  0.10197814E+05                                 9.273070                            7.159739      -0.336005       1.901165                    0.999277      27.413461      80.397246       0.583249       0.444923      -1.040987       0.016010      -0.016547       0.002702       0.023183      -0.047094      -0.024564      -0.010047       0.008872       0.047630      -0.062673       0.017735       0.044938             11.003681      12.216030      -4.629209      -4.205158       9.398113       0.544865      11.396901          -0.104769
           62              C       8.663138      16.352257      14.808413      -0.333441      41.456562 0.58756136E+03  0.14999853E+05                                10.470090                            8.172466      -0.334249       1.832097                    0.998546      34.240908     104.979985       0.562844       0.426269      -1.050526      -0.009664       0.030306      -0.012776       0.034279      -0.069843      -0.039385      -0.037349      -0.009060       0.180572      -0.116737       0.039892       0.076844             12.232503      13.702383      -4.788089      -4.500191      10.260502       0.149329      12.734625          -0.121215
           63              C       4.127791      16.236234      13.590441       0.132340      34.272234 0.41499030E+03  0.97062097E+04                                 9.546818                            7.056180      -0.089371       1.982207                    0.999490      27.124863      79.440427       0.582052       0.449917      -1.037081       0.023364      -0.033311       0.035532       0.054019      -0.088443      -0.019547      -0.006969      -0.012399      -0.017882      -0.090016      -0.002329       0.092345             11.682212      12.112456      -4.593485      -5.040296       9.413452       0.401628      13.520727          -0.214842
           64              C       5.630993      14.188980      13.702328       0.135064      33.394573 0.38699020E+03  0.88728086E+04                                 9.347693                            6.804134      -0.040029       2.008331                    0.999660      26.196252      75.353861       0.595481       0.448618      -1.040382       0.012018       0.013938      -0.011092       0.021488      -0.078240       0.021373      -0.037572      -0.161870       0.100706      -0.129566       0.011915       0.117651             11.465487       7.377223      -4.985316       2.634861      15.575897      -4.008480      11.443341          -0.183236
           65              C       5.909401      13.123702      12.928144      -0.170954      33.771780 0.43862536E+03  0.10357483E+05                                 9.058257                            6.966404       0.152075       2.012092                    0.999778      30.025214      87.124818       0.625159       0.414911      -1.062851       0.010067      -0.007545       0.030545       0.033034       0.016161       0.023503      -0.002395      -0.032342       0.244753      -0.067121      -0.018343       0.085463             10.355763       5.960473      -3.615084       1.119156      14.901237      -2.902415      10.205578          -0.092103
           66              C       6.337563      11.931492      13.507325      -0.105245      35.192334 0.46705334E+03  0.11216966E+05                                 9.462518                            7.315438      -0.160637       1.909331                    0.999375      30.276612      88.954781       0.593542       0.429680      -1.052312      -0.006412       0.025254       0.053365       0.059386      -0.016418       0.012906       0.045528      -0.097951       0.074432      -0.069279      -0.007426       0.076705             10.771045       6.098390      -3.347630       1.828358      15.241899      -3.559875      10.972847          -0.092946
           67              C       6.639645      11.920208      14.915035      -0.112703      42.104224 0.50556531E+03  0.12318903E+05                                10.594634                            7.504284       0.030919       1.984304                    0.999583      29.691636      86.351749       0.601782       0.417708      -1.065442      -0.034365       0.099078      -0.061539       0.121591      -0.021322       0.005245       0.018677      -0.053476       0.182426      -0.065610      -0.000220       0.065830             13.650734       7.079386      -5.072433       2.038032      21.931426      -4.832212      11.941391          -0.084034
           68              C       6.392629      13.002035      15.651610      -0.083420      33.885819 0.44723142E+03  0.10692785E+05                                 9.368272                            7.239740      -0.119707       1.932469                    0.999364      30.195364      90.372545       0.582912       0.439486      -1.039768      -0.001976      -0.005673      -0.054207       0.054539       0.000317       0.018595      -0.009281      -0.007667       0.181459      -0.037988      -0.026923       0.064911             10.976419       6.306398      -3.615984       1.185347      16.135410      -2.501618      10.487450          -0.111964
           69              C       5.972701      14.195561      15.047795      -0.186292      36.962621 0.51527327E+03  0.12713078E+05                                 9.797910                            7.684511      -0.115864       1.921961                    0.998460      31.491389      94.512934       0.577653       0.429760      -1.049755       0.012718      -0.045297      -0.015827       0.049640      -0.030106       0.002942       0.051699      -0.095696       0.018454      -0.065334      -0.019336       0.084670             11.424531       6.917498      -3.217157       2.253438      15.193361      -3.767186      12.162733          -0.077721
           70              C       6.964368      10.575681      15.528816       0.423965      27.876846 0.29823393E+03  0.64785687E+04                                 8.465000                            6.085457       0.115741       2.040793                    0.999877      25.496616      74.039017       0.605513       0.465651      -1.019296       0.058410      -0.114130       0.068832       0.145518       0.003119       0.002277       0.043887      -0.042127       0.200842      -0.054779      -0.031734       0.086513             10.530514       5.734306      -3.612115       0.816596      16.090401      -3.312271       9.766835          -0.335674
           71              C       5.310883       3.093160       7.025953      -0.081651      34.955505 0.44223431E+03  0.10601087E+05                                 9.655008                            7.242639      -0.114484       1.907873                    0.999800      31.614040      96.439034       0.574428       0.444808      -1.031028      -0.096376      -0.047221      -0.037960       0.113838       0.097790       0.045405      -0.036355      -0.063477       0.135079      -0.143258       0.062577       0.080681             11.548718       9.399862       3.373754       2.779514       9.700001      -2.219713      15.546289          -0.193663
           72              C       3.828260       1.696169       6.296523       0.162169      35.708967 0.41808805E+03  0.98405326E+04                                 9.819006                            7.074295      -0.368341       1.874121                    0.999590      28.092431      83.741866       0.579730       0.448880      -1.033075       0.010793      -0.017746       0.046897       0.051290       0.036059       0.063518      -0.004220      -0.012006       0.121344      -0.081261      -0.000152       0.081413             12.118638      13.669023       6.280701       4.138010      10.849871       0.573737      11.837019          -0.165991
           73              C       2.876212       0.713066       6.179559      -0.393231      46.381371 0.63359274E+03  0.16503474E+05                                11.270588                            8.466384      -0.344209       1.809739                    0.999077      35.911972     111.670164       0.554273       0.424245      -1.050465      -0.005468      -0.007761      -0.029247       0.030750       0.090707       0.037360      -0.055146      -0.006875       0.038689      -0.127630       0.039648       0.087982             13.421543      14.769784       5.440526       4.830049      11.030371       0.316539      14.464474          -0.092520
           74              C       2.217498       0.581059       4.944851       0.142378      32.884585 0.42062835E+03  0.98666652E+04                                 9.266619                            7.070817      -0.234066       1.938170                    0.999413      27.129741      79.447459       0.585817       0.445730      -1.039999       0.002819      -0.007749       0.021449       0.022980       0.032923       0.018817      -0.007041       0.009220       0.052452      -0.046928       0.014165       0.032762             11.137082      12.509039       4.696096       4.382096       9.199157       0.650420      11.703048          -0.106140
           75              C       3.738229      18.434116       4.785388      -0.197563      35.110735 0.51303317E+03  0.12638673E+05                                 9.435773                            7.648518      -0.037000       1.946650                    0.998595      31.544697      94.470518       0.581446       0.427603      -1.051522       0.000458       0.020633      -0.018760       0.027891       0.037752       0.017816      -0.033935       0.006745       0.157135      -0.074973       0.010146       0.064827             10.737638      11.986167       4.502439       3.417888       9.456600       0.882903      10.770148          -0.084270
           76              C       3.089293      18.317717       3.580203      -0.097088      32.094751 0.47989162E+03  0.11638746E+05                                 8.945530                            7.448641      -0.024526       1.957880                    0.998769      30.522359      91.009352       0.582507       0.433553      -1.046792       0.029568       0.036686       0.019503       0.050994       0.057807       0.006199      -0.009784       0.013454      -0.031111      -0.055884      -0.007547       0.063431              9.886571       9.704585       3.496507       2.207281       9.442721      -0.151875      10.512406          -0.091584
           77              C       0.881030       0.332087       2.491606      -0.106753      32.066276 0.46534316E+03  0.11172315E+05                                 8.819228                            7.248122       0.129872       2.001239                    0.999773      30.298467      89.178434       0.602598       0.423359      -1.055588       0.025955       0.018546       0.039596       0.050847       0.030659       0.038169      -0.022003       0.018899       0.163745      -0.072605       0.000934       0.071671              9.769558       9.616311       3.576512       1.957275       9.549407      -0.582699      10.142955          -0.081217
           78              C       1.861897       1.264606       2.611767      -0.187282      35.221303 0.49496513E+03  0.12068985E+05                                 9.417765                            7.492693       0.058418       1.981372                    0.998905      30.985505      91.927585       0.590578       0.425336      -1.054296      -0.014510      -0.021545       0.016156       0.030590       0.049148       0.010968      -0.038370      -0.025117       0.084401      -0.075320       0.015196       0.060124             10.816234      11.400246       3.883296       3.677060       9.439126       0.147426      11.609329          -0.086452
           79              C       2.550973       1.441368       3.851741       0.130648      32.973501 0.43042134E+03  0.10149274E+05                                 9.254646                            7.147521      -0.339976       1.901217                    0.999255      27.344458      80.147272       0.583602       0.445091      -1.040923       0.015894       0.016493      -0.003461       0.023165       0.045959       0.024049      -0.008815       0.008947       0.045245      -0.060645       0.016161       0.044484             10.981820      12.187626       4.614094       4.199851       9.373400       0.546294      11.384435          -0.102573
           80              C       3.516917       2.452302       3.996160      -0.332176      41.333664 0.58539158E+03  0.14933700E+05                                10.468993                            8.173131      -0.344774       1.829788                    0.998515      34.154328     104.746817       0.561078       0.427919      -1.049297      -0.009177      -0.028882       0.008113       0.031372       0.065378       0.037065      -0.036288      -0.009292       0.170002      -0.110010       0.037167       0.072843             12.234583      13.706128       4.785831       4.512301      10.251302       0.161297      12.746318          -0.119377
           81              C       4.127771       2.568325       5.214132       0.132225      34.206675 0.41407841E+03  0.96782142E+04                                 9.532551                            7.046314      -0.086125       1.983699                    0.999515      27.080363      79.246881       0.582802       0.449648      -1.037381       0.025301       0.032860      -0.033698       0.053436       0.085377       0.019323      -0.006830      -0.011240      -0.015794      -0.087248      -0.001679       0.088927             11.667816      12.096379       4.585860       5.040525       9.396175       0.409766      13.510892          -0.209970
           82              C       5.630979       4.615579       5.102245       0.135491      33.433401 0.38738145E+03  0.88832940E+04                                 9.350179                            6.804087      -0.037050       2.009396                    0.999655      26.212076      75.385602       0.595990       0.448159      -1.040734       0.013288      -0.015813       0.010679       0.023252       0.078528      -0.021473      -0.037559      -0.162498       0.104333      -0.130601       0.012817       0.117784             11.469089       7.374601       4.983350      -2.629987      15.575092      -3.996062      11.457574          -0.182278
           83              C       5.909390       5.680857       5.876429      -0.166563      33.873732 0.43922560E+03  0.10381296E+05                                 9.086634                            6.972067       0.149000       2.010746                    0.999763      30.088617      87.517040       0.624418       0.415018      -1.062159       0.010335       0.006864      -0.029325       0.031841      -0.016335      -0.024534      -0.003159      -0.031235       0.251745      -0.068301      -0.019748       0.088050             10.402612       5.974521       3.634591      -1.130783      14.966308      -2.936712      10.267006          -0.076939
           84              C       6.337556       6.873067       5.297248      -0.104341      35.536723 0.47124922E+03  0.11355975E+05                                 9.547392                            7.359339      -0.177380       1.903000                    0.999382      30.506781      90.116409       0.589758       0.430981      -1.050322      -0.005646      -0.025910      -0.055223       0.061260       0.018322      -0.013687       0.044720      -0.104109       0.081687      -0.073935      -0.004128       0.078063             10.884643       6.145507       3.393498      -1.848391      15.427161      -3.596860      11.081261          -0.080517
           85              C       1.493438       6.884351       3.889538      -0.110011      42.097289 0.50540460E+03  0.12313054E+05                                10.585172                            7.496354       0.046923       1.989185                    0.999563      29.699357      86.345580       0.602958       0.416958      -1.066003      -0.035220      -0.098877       0.061741       0.121775       0.020836      -0.005513       0.018537      -0.057306       0.181535      -0.066658       0.001035       0.065623             13.633147       7.068117       5.058637      -2.037620      21.867063      -4.808606      11.964262          -0.083911
           86              C       1.246419       5.802524       3.152963      -0.081826      33.893093 0.44734543E+03  0.10696836E+05                                 9.369344                            7.240966      -0.119889       1.932125                    0.999363      30.211886      90.445384       0.582790       0.439523      -1.039684      -0.002070       0.005575       0.054588       0.054911      -0.000328      -0.019756      -0.009532      -0.008796       0.184260      -0.039377      -0.026863       0.066240             10.970333       6.302901       3.606963      -1.182282      16.096089      -2.480403      10.512010          -0.111440
           87              C       5.972687       4.608998       3.756778      -0.186575      36.964479 0.51552046E+03  0.12718610E+05                                 9.792090                            7.682258      -0.170449       1.908753                    0.998720      31.483513      94.436464       0.578295       0.429302      -1.050208       0.013313       0.044451       0.017620       0.049635       0.030402      -0.002116       0.051567      -0.096788       0.016265      -0.065128      -0.020073       0.085201             11.412823       6.910510       3.207094      -2.249603      15.152535      -3.752187      12.175425          -0.071948
           88              C       1.818165       8.228878       3.275757       0.421599      27.888098 0.29843099E+03  0.64858757E+04                                 8.468129                            6.087896       0.115800       2.040163                    0.999876      25.557408      74.306027       0.605145       0.465717      -1.018953       0.057914       0.114606      -0.068980       0.145763      -0.003767      -0.002597       0.044382      -0.040651       0.197227      -0.053573      -0.032314       0.085886             10.530861       5.735623       3.609171      -0.821881      16.068717      -3.320672       9.788243          -0.349139
           89              C       2.408440      11.778616       3.093164      -0.068639      34.433637 0.43423389E+03  0.10359494E+05                                 9.556364                            7.172356      -0.090277       1.919810                    0.999774      31.281188      95.122862       0.577910       0.444254      -1.031589       0.094885       0.037471      -0.046522       0.112123       0.046155      -0.091265       0.029929      -0.089025       0.022264      -0.133147       0.057524       0.075623             11.420820       9.300539       2.748886      -3.342247      15.356532       2.181385       9.605388          -0.243162
           90              C       3.891062      12.508046       1.696172       0.148762      35.659249 0.41779000E+03  0.98265705E+04                                 9.797138                            7.063627      -0.355397       1.879733                    0.999557      28.036316      83.400983       0.581478       0.447846      -1.034217      -0.018312      -0.051575      -0.015082       0.056769       0.059483      -0.032465      -0.000524      -0.055686      -0.037536      -0.072208      -0.003576       0.075785             12.082277      13.618214       4.111665      -6.260206      11.798907      -0.563524      10.829710          -0.137459
           91              C       4.843109      12.625011       0.713069      -0.363292      45.309689 0.61571625E+03  0.15924345E+05                                11.120296                            8.362030      -0.338821       1.817172                    0.999067      35.319326     109.457094       0.556098       0.425867      -1.049407       0.005131       0.030255      -0.011460       0.032757       0.028045      -0.072901       0.048830      -0.016287      -0.006103      -0.103768       0.029997       0.073771             13.227238      14.530720       4.731336      -5.355218      14.259148      -0.294092      10.891846          -0.160673
           92              C       5.501824      13.859719       0.581061       0.133789      32.900739 0.42138179E+03  0.98822372E+04                                 9.251111                            7.064932      -0.228187       1.940692                    0.999411      27.089370      79.149971       0.587970       0.444193      -1.041585      -0.006106      -0.023333      -0.004532       0.024541       0.018487      -0.029036       0.004853      -0.016881      -0.038979      -0.041454       0.009890       0.031565             11.109824      12.469438       4.365102      -4.680625      11.677639      -0.646965       9.182396          -0.092222
           93              C       9.127321      14.019172      18.434123      -0.193933      34.840521 0.50826274E+03  0.12485395E+05                                 9.369399                            7.599575      -0.000191       1.959024                    0.998746      31.375482      93.668893       0.585154       0.426110      -1.052994      -0.000997       0.012963       0.019237       0.023219       0.009888      -0.021372       0.026689      -0.056462      -0.069044      -0.049604      -0.000011       0.049615             10.652577      11.870381       3.376313      -4.455979      10.699615      -0.863535       9.387734          -0.065725
           94              C       4.630058      15.224357      18.317723      -0.107201      32.023103 0.47829714E+03  0.11585861E+05                                 8.922609                            7.430685      -0.005219       1.965262                    0.998786      30.454465      90.634517       0.584096       0.432904      -1.047597      -0.019353      -0.009864       0.032566       0.039146       0.000560      -0.038447       0.002736       0.028134      -0.001162      -0.032527      -0.013576       0.046103              9.858012       9.667948       2.198201      -3.483412      10.485319       0.152236       9.420768          -0.049867
           95              C       6.838297      16.312963       0.332089      -0.118698      32.103012 0.46575365E+03  0.11181573E+05                                 8.817937                            7.246469       0.146441       2.006248                    0.999768      30.318852      89.156260       0.603436       0.422793      -1.056231      -0.014393      -0.036067       0.010830       0.040315       0.027773      -0.018945       0.015141      -0.050068      -0.087242      -0.049846      -0.002592       0.052438              9.767124       9.611336       1.950580      -3.583659      10.129083       0.581750       9.560953          -0.037423
           96              C       5.857431      16.192802       1.264608      -0.187558      35.052845 0.49190576E+03  0.11968763E+05                                 9.358529                            7.446509       0.058185       1.983533                    0.999207      30.915126      91.444785       0.595503       0.422722      -1.056544       0.007197      -0.013071      -0.015553       0.021553       0.003973      -0.029303       0.032261      -0.041504       0.003787      -0.049093       0.001321       0.047773             10.741570      11.305333       3.629061      -3.859080      11.526726      -0.131246       9.392651          -0.064536
           97              C       5.168352      14.952828       1.441371       0.125888      32.851271 0.42883030E+03  0.10097800E+05                                 9.225102                            7.130295      -0.312591       1.912011                    0.999202      27.231885      79.643640       0.585065       0.444591      -1.041689      -0.020587       0.002442       0.017437       0.027090       0.023693      -0.040675       0.006073      -0.013321      -0.035148      -0.053655       0.011308       0.042347             10.939709      12.132752       4.176921      -4.594943      11.339633      -0.543797       9.346742          -0.089390
           98              C       4.202410      14.808409       2.452304      -0.307478      40.592842 0.57235380E+03  0.14519308E+05                                10.355366                            8.089217      -0.316713       1.842547                    0.998494      33.726264     103.148442       0.563177       0.428726      -1.048789       0.011922      -0.003211      -0.032007       0.034306       0.026591      -0.049305       0.031750      -0.071639      -0.055086      -0.084978       0.026177       0.058801             12.092073      13.524286       4.444714      -4.722454      12.607540      -0.150074      10.144394          -0.171416
           99              C       3.591554      13.590437       2.568329       0.114985      34.323656 0.41597655E+03  0.97285747E+04                                 9.536923                            7.051401      -0.082581       1.985710                    0.999394      27.120842      79.253276       0.584269       0.448243      -1.038740      -0.033781       0.027268       0.036686       0.056837       0.017082      -0.076823       0.000222       0.006483       0.018772      -0.075963      -0.005673       0.081636             11.668165      12.089584       5.037827      -4.583101      13.514989      -0.407155       9.399920          -0.156757
          100              C       7.234549      13.702323       4.615582       0.137182      33.478153 0.38816341E+03  0.89061203E+04                                 9.354552                            6.809319      -0.036845       2.009381                    0.999641      26.250381      75.527768       0.595948       0.447944      -1.040811      -0.015428      -0.009110      -0.015522       0.023706      -0.021875      -0.078109       0.037130      -0.132319       0.197148      -0.130441       0.012183       0.118258             11.468505       7.373148      -2.626677      -4.979813      11.467891       3.984394      15.564477          -0.179160
          101              C       6.956139      12.928138       5.680862      -0.166099      34.044713 0.44163934E+03  0.10460506E+05                                 9.127345                            6.996311       0.139739       2.006523                    0.999770      30.232435      88.244727       0.622185       0.415625      -1.060974      -0.011459       0.033094       0.006666       0.035650      -0.025209       0.018875       0.003933      -0.139813      -0.074637      -0.070088      -0.016668       0.086756             10.449248       5.994309      -1.144997      -3.640883      10.368802       2.965273      14.984632          -0.078261
          102              C       6.527976      13.507318       6.873071      -0.105224      35.779981 0.47518979E+03  0.11474563E+05                                 9.593293                            7.393159      -0.178497       1.901465                    0.999418      30.619551      90.536795       0.588048       0.431345      -1.050122       0.007271       0.056902      -0.025275       0.062685      -0.014891      -0.016594      -0.047043      -0.092849       0.125726      -0.075388      -0.006125       0.081513             10.938834       6.176594      -1.874921      -3.409748      11.174686       3.665231      15.465224          -0.107274
          103              C       6.225896      14.915028       6.884354      -0.109531      42.366521 0.50878077E+03  0.12415806E+05                                10.617187                            7.512277       0.045898       1.987370                    0.999532      29.840701      86.824804       0.603418       0.415953      -1.066659       0.036512      -0.063174      -0.100840       0.124470      -0.004428      -0.022074      -0.018504      -0.125704      -0.004130      -0.070091       0.001632       0.068459             13.679812       7.090708      -2.059399      -5.076855      12.031705       4.875778      21.917022          -0.077358
          104              C       6.472915      15.651604       5.802527      -0.086408      34.130220 0.45135565E+03  0.10817463E+05                                 9.406138                            7.269459      -0.121493       1.929720                    0.999347      30.383683      91.081134       0.582080       0.439053      -1.039902       0.001727      -0.054810       0.006950       0.055276      -0.020101      -0.000620       0.010072      -0.101164      -0.078353      -0.041485      -0.027062       0.068547             11.013760       6.327669      -1.192025      -3.623924      10.557051       2.510581      16.156559          -0.110409
          105              C       6.892844      15.047790       4.609001      -0.183898      36.969577 0.51547562E+03  0.12716352E+05                                 9.787701                            7.677931      -0.128870       1.921093                    0.998783      31.486226      94.419095       0.578949       0.428856      -1.050553      -0.014169      -0.020056       0.042538       0.049117      -0.001075      -0.031006      -0.052881      -0.057109       0.141398      -0.065890      -0.021684       0.087574             11.406156       6.904591      -2.248640      -3.204566      12.174580       3.750481      15.139297          -0.064001
          106              C       5.901171      15.528809       8.228881       0.422067      28.157647 0.30160307E+03  0.65701807E+04                                 8.508170                            6.110649       0.104767       2.034647                    0.999875      25.693618      74.715845       0.605612       0.464269      -1.020054      -0.059347       0.069200       0.117255       0.148524      -0.002572       0.000798      -0.045332      -0.130995      -0.027514      -0.060962      -0.029751       0.090713             10.588928       5.765080      -0.834669      -3.636433       9.840108       3.370878      16.161597          -0.384273
          107              C       7.554631       7.025943      15.711409      -0.086442      35.043671 0.44336548E+03  0.10637306E+05                                 9.675363                            7.255857      -0.121373       1.905156                    0.999785      31.691132      96.784339       0.573310       0.445294      -1.030522       0.097597      -0.039052       0.048136       0.115617      -0.049082       0.094055       0.027296      -0.094301       0.020564      -0.137354       0.058216       0.079137             11.570705       9.419513      -2.776624       3.385597      15.555652       2.238323       9.736952          -0.198298
          108              C       3.891050       6.296513      17.108401       0.154574      35.783485 0.41906443E+03  0.98694987E+04                                 9.833985                            7.083148      -0.375804       1.872269                    0.999578      28.128692      83.881818       0.579280       0.448955      -1.033007      -0.011601       0.055021       0.023690       0.061017      -0.063122       0.037442       0.001655      -0.065274      -0.039895      -0.080874      -0.000567       0.081442             12.136284      13.689306      -4.128813       6.300371      11.834542      -0.562736      10.885004          -0.150473
          109              C       4.843097       6.179548      18.091504      -0.357276      45.526707 0.61883993E+03  0.16031230E+05                                11.159233                            8.384335      -0.345454       1.813101                    0.999106      35.479698     110.174653       0.555044       0.425981      -1.048955       0.002090      -0.038145       0.004122       0.038424      -0.039699       0.095022       0.056966      -0.031153      -0.017138      -0.134755       0.045054       0.089701             13.279250      14.595950      -4.745396       5.384512      14.299270      -0.283968      10.942530          -0.147863
          110              C       5.501808       4.944840      18.223512       0.137475      33.045514 0.42324561E+03  0.99394078E+04                                 9.278812                            7.080144      -0.221833       1.940608                    0.999451      27.197088      79.584004       0.587239       0.444143      -1.041352      -0.011440       0.028797       0.003631       0.031199      -0.018401       0.034488       0.005984      -0.015551      -0.036448      -0.046445       0.012401       0.034045             11.150886      12.527710      -4.384163       4.708107      11.704938      -0.649093       9.220011          -0.099818
          111              C       3.981108       4.785387       0.370450      -0.202898      35.178696 0.51429755E+03  0.12672233E+05                                 9.423421                            7.639508      -0.066549       1.939485                    0.998870      31.612998      94.552705       0.584144       0.425547      -1.053237       0.001917      -0.012299      -0.015744       0.020070      -0.012527       0.024723       0.027976      -0.061965      -0.073691      -0.055326       0.001827       0.053499             10.720597      11.962350      -3.403259       4.496150      10.746373      -0.872586       9.453068          -0.027214
          112              C       4.630042       3.580202       0.486850      -0.110328      32.336228 0.48441220E+03  0.11773998E+05                                 8.976457                            7.473418      -0.013206       1.959499                    0.998822      30.703033      91.598145       0.582831       0.432369      -1.047682      -0.021989       0.014386      -0.032429       0.041738      -0.001157       0.043017       0.005598       0.024271      -0.002103      -0.038564      -0.010973       0.049537              9.921532       9.739980      -2.213772       3.514590      10.535201       0.151936       9.489415          -0.029423
          113              C       6.838273       2.491596      18.472484      -0.115913      32.303483 0.46929264E+03  0.11290870E+05                                 8.854482                            7.273429       0.139156       2.001593                    0.999758      30.482514      89.812054       0.602222       0.422733      -1.055988      -0.019681       0.034670      -0.014069       0.042276      -0.031023       0.022860       0.017442      -0.057770      -0.095549      -0.057432      -0.001459       0.058891              9.811747       9.663517      -1.964116       3.605333      10.164937       0.581449       9.606789          -0.034885
          114              C       5.857407       2.611757      17.539965      -0.192722      35.429319 0.49824234E+03  0.12164797E+05                                 9.425027                            7.494324       0.089033       1.988007                    0.999044      31.152920      92.381559       0.593453       0.422723      -1.056283       0.010430       0.012987       0.018488       0.024885      -0.006619       0.038931       0.033384      -0.045397      -0.000787      -0.060243       0.008505       0.051738             10.825405      11.414497      -3.673061       3.900148      11.598127      -0.145705       9.463589          -0.043352
          115              C       5.168333       3.851731      17.363202       0.128104      33.055461 0.43123734E+03  0.10173435E+05                                 9.269493                            7.155027      -0.331918       1.903358                    0.999284      27.391749      80.307978       0.583200       0.445182      -1.040859      -0.022886      -0.002792      -0.019753       0.030361      -0.024738       0.040962       0.007325      -0.017524      -0.043598      -0.056176       0.013532       0.042644             11.003807      12.223724      -4.205868       4.640470      11.380754      -0.552348       9.406943          -0.086949
          116              C       4.202392       3.996150      16.352269      -0.327733      41.456720 0.58675257E+03  0.14976079E+05                                10.468051                            8.165216      -0.326242       1.833574                    0.998636      34.267500     105.097093       0.563185       0.426100      -1.050488       0.011507       0.003865       0.037274       0.039201      -0.034017       0.064431       0.036299      -0.081319      -0.068923      -0.106166       0.038194       0.067973             12.236487      13.708122      -4.504963       4.796732      12.733304      -0.154314      10.268035          -0.103063
          117              C       3.591540       5.214122      16.236244       0.110366      34.653121 0.42017370E+03  0.98522219E+04                                 9.584730                            7.077081      -0.085104       1.982357                    0.999363      27.314337      79.943164       0.584373       0.447003      -1.039376      -0.035468      -0.033593      -0.037179       0.061390      -0.020286       0.083175      -0.000468       0.006489       0.017974      -0.082806      -0.005764       0.088570             11.738318      12.173916      -5.075053       4.621836      13.581854      -0.411026       9.459183          -0.148257
          118              C       7.234535       5.102236      14.188991       0.147139      33.467280 0.38747601E+03  0.88917918E+04                                 9.377794                            6.818176      -0.047103       2.005362                    0.999673      26.239198      75.651190       0.593251       0.449907      -1.039045      -0.019542       0.018818       0.010784       0.029195       0.027015       0.085953       0.030114      -0.162471       0.204250      -0.150297       0.028689       0.121608             11.515175       7.405556       2.639218       5.020916      11.471376       4.014869      15.668592          -0.212016
          119              C       6.956127       5.876421      13.123711      -0.151325      33.791784 0.43735817E+03  0.10334633E+05                                 9.094078                            6.968688       0.148555       2.010622                    0.999797      30.033441      87.580372       0.622518       0.416386      -1.060415      -0.005810      -0.032531       0.007650       0.033920       0.026494      -0.011451       0.004290      -0.150824      -0.056826      -0.073124      -0.016328       0.089451             10.419003       5.980896       1.138145       3.646048      10.285952       2.948192      14.990162          -0.116379
          120              C       6.527962       5.297241      11.931502      -0.128169      36.440278 0.48579897E+03  0.11803215E+05                                 9.718560                            7.478867      -0.189547       1.894706                    0.999392      31.012253      92.172787       0.583870       0.431764      -1.049197       0.003455      -0.061220       0.019131       0.064233       0.014922       0.018965      -0.047580      -0.103223       0.134824      -0.082106      -0.003318       0.085423             11.093993       6.257745       1.897622       3.478252      11.287620       3.711923      15.736614          -0.059992
          121              C       6.225878       3.889531      11.920219      -0.087679      41.956457 0.50209190E+03  0.12221710E+05                                10.588681                            7.487333       0.043968       1.988116                    0.999636      29.629739      86.323685       0.600973       0.418699      -1.064069       0.046236       0.056383       0.108660       0.130857       0.007619       0.026085      -0.025170      -0.161988       0.014678      -0.091750       0.005421       0.086329             13.656476       7.077902       2.051405       5.078139      11.979781       4.847481      21.911744          -0.127086
          122              C       6.472894       3.152955      13.002046      -0.066626      33.937810 0.44794113E+03  0.10723786E+05                                 9.409829                            7.268609      -0.133958       1.926540                    0.999395      30.237827      90.829396       0.578450       0.442296      -1.037166      -0.001734       0.059671      -0.020896       0.063248       0.022769       0.006800       0.010526      -0.123315      -0.050463      -0.057902      -0.017685       0.075586             11.027059       6.335404       1.191543       3.637387      10.541983       2.504716      16.203791          -0.158288
          123              C       6.892825       3.756769      14.195572      -0.201892      37.516197 0.52545195E+03  0.13024298E+05                                 9.870760                            7.741292      -0.156438       1.908695                    0.998858      31.814909      95.621741       0.577776       0.427686      -1.051305      -0.011529       0.020733      -0.038641       0.045342       0.000605       0.034455      -0.054669      -0.061558       0.153404      -0.071025      -0.021944       0.092969             11.512072       6.974186       2.271474       3.249679      12.253894       3.800699      15.308134          -0.054751
          124              C       5.901152       3.275750      10.575692       0.408503      28.413284 0.30470090E+03  0.66571276E+04                                 8.557367                            6.139277       0.121486       2.036882                    0.999901      25.906814      75.538216       0.604367       0.463865      -1.019895      -0.058100      -0.071847      -0.117016       0.149098       0.003154       0.001006      -0.047324      -0.141427      -0.021123      -0.067359      -0.028652       0.096011             10.661297       5.802006       0.844545       3.670842       9.891498       3.398626      16.290388          -0.319699
          125              N       4.611535      16.736436      11.406854      -0.223287      42.128169 0.56491445E+03  0.14057681E+05                                10.324086                            7.797675      -0.304416       1.901420                    0.997942      29.785963      85.643563       0.609812       0.403626      -1.081853       0.023719      -0.091668       0.152861       0.179811      -0.070727      -0.061071       0.011108      -0.057449      -0.080456      -0.096241      -0.009091       0.105332             12.787518      10.424529      -3.052001      -3.758721       9.784451      -2.531631      18.153574          -0.345744
          126              N       5.088586      15.346026      13.080085       0.172686      30.234888 0.30745771E+03  0.64837907E+04                                 8.085186                            5.556134       0.206828       2.174284                    0.999489      21.652418      54.849902       0.771385       0.376523      -1.115715      -0.011303      -0.005684      -0.014558       0.019287      -0.092817      -0.033707      -0.018110      -0.056157       0.173966      -0.133458       0.061145       0.072313             10.417325       8.373666      -5.069690       0.390940      12.608440      -4.147441      10.269869          -0.399326
          127              N       4.611512       2.068123       7.397719      -0.222695      42.012120 0.56310551E+03  0.13999408E+05                                10.301564                            7.781858      -0.294037       1.905614                    0.997950      29.730671      85.403710       0.610911       0.403281      -1.082241       0.022394       0.088958      -0.153577       0.178888       0.070071       0.059457       0.011820      -0.055373      -0.078354      -0.093773      -0.010280       0.104052             12.762089      10.405170       3.050990       3.748910       9.766362      -2.520238      18.114734          -0.337317
          128              N       5.088567       3.458533       5.724488       0.172832      30.210401 0.30716226E+03  0.64756574E+04                                 8.079331                            5.552543       0.208015       2.175299                    0.999497      21.640326      54.801646       0.771868       0.376398      -1.115867      -0.011490       0.004567       0.012385       0.017501       0.092315       0.031712      -0.018407      -0.054817       0.168551      -0.131463       0.060910       0.070553             10.411360       8.368651       5.065618      -0.385036      12.597995      -4.138817      10.267434          -0.394436
          129              N       3.107808      11.406850       2.068127      -0.227220      42.119354 0.56512255E+03  0.14059797E+05                                10.314759                            7.793995      -0.286475       1.907259                    0.997939      29.767482      85.494523       0.610746       0.403096      -1.082543      -0.019521       0.158902       0.087989       0.182683       0.060202      -0.069018      -0.009683       0.008108       0.119204      -0.094740      -0.006947       0.101687             12.772338      10.401895       3.737511      -3.050783      18.128842       2.539962       9.786277          -0.342484
          130              N       2.630758      13.080080       3.458537       0.165838      30.232397 0.30755287E+03  0.64850503E+04                                 8.078848                            5.554614       0.208109       2.175549                    0.999415      21.653511      54.815014       0.772135       0.376200      -1.116169       0.014258      -0.009566       0.000315       0.017173       0.028234      -0.092676       0.019520      -0.109435       0.000741      -0.130343       0.060785       0.069558             10.406635       8.362700      -0.384640      -5.062888      10.261396       4.135992      12.595808          -0.386892
          131              N       8.254000       7.397709      16.736446      -0.222670      42.068988 0.56385013E+03  0.14026959E+05                                10.323326                            7.795954      -0.315490       1.898786                    0.997800      29.759350      85.601482       0.609116       0.404209      -1.081279      -0.017191      -0.156485      -0.084327       0.178590      -0.059969       0.070650      -0.010973       0.009229       0.125747      -0.095451      -0.008967       0.104418             12.787148      10.414464      -3.741208       3.051882      18.147825       2.554899       9.799156          -0.341537
          132              N       7.776945       5.724479      15.346036       0.180705      30.220654 0.30679623E+03  0.64694627E+04                                 8.097636                            5.560198       0.196292       2.170575                    0.999472      21.629604      54.876467       0.768645       0.377887      -1.114172       0.016336       0.013084       0.004397       0.021387      -0.028484       0.097741       0.020440      -0.115885       0.018624      -0.137184       0.061239       0.075945             10.443844       8.395000       0.390510       5.092592      10.280254       4.154905      12.656278          -0.410606
          133              O       3.102129       0.555482       9.944234      -0.624861      38.595735 0.73898464E+03  0.19434835E+05                                 9.172278                            8.458866      -0.247421       1.916066                    0.997604      31.394138      89.273098       0.641417       0.363095      -1.124104      -0.001890       0.000296       0.032513       0.032569      -0.010328      -0.020569       0.012462       0.000593      -0.075193      -0.035286       0.002729       0.032557              9.649763      12.880641       0.739070      -1.370939       8.200512      -0.380998       7.868136          -0.485250
          134              O       6.981864      10.444237      16.692631      -0.349583      35.266326 0.51724066E+03  0.12425832E+05                                 8.778036                            7.249394      -0.098800       2.037396                    0.995548      26.497658      71.703217       0.669162       0.381015      -1.112124       0.026578       0.033465      -0.154870       0.160658      -0.006945       0.005793       0.000925      -0.006032       0.020760      -0.012531       0.003119       0.009412              9.658666       6.773704      -1.863133       1.028650       9.892997      -3.857268      12.309298          -0.449394
          135              O       7.319454       9.626615      14.719280      -0.418590      32.376889 0.49046746E+03  0.11535826E+05                                 8.208209                            6.921579       0.423778       2.188419                    0.997386      26.845557      70.052403       0.710945       0.366295      -1.132021      -0.043083       0.088408       0.060464       0.115447      -0.013512      -0.024220       0.064882      -0.117732       0.035116      -0.072086      -0.032144       0.104230              9.494144       5.978938      -3.132920      -0.616369      15.894125       1.609250       6.609367          -0.454617
          136              O       8.248358      18.249077       8.860339      -0.624073      38.589431 0.73908917E+03  0.19436707E+05                                 9.173726                            8.463022      -0.250212       1.915515                    0.997642      31.374846      89.192772       0.640907       0.363400      -1.123959      -0.002326       0.000726      -0.035865       0.035948       0.010285       0.021805       0.013723       0.002307      -0.075990      -0.036625       0.002627       0.033998              9.649595      12.870310      -0.745163       1.371271       8.202018      -0.378515       7.876455          -0.491815
          137              O       1.835663       8.360322       2.111942      -0.349243      35.305760 0.51779770E+03  0.12442574E+05                                 8.783049                            7.251971      -0.095309       2.037993                    0.995685      26.514542      71.758846       0.669226       0.380876      -1.112224       0.027325      -0.031822       0.155438       0.160998       0.006107      -0.006043       0.000839      -0.005387       0.016999      -0.011347       0.002626       0.008721              9.661812       6.773544       1.859369      -1.030318       9.871450      -3.848357      12.340443          -0.450776
          138              O       2.173254       9.177944       4.085293      -0.417751      33.180533 0.50525785E+03  0.11981098E+05                                 8.373572                            7.051264       0.342345       2.160044                    0.996889      27.048451      71.040927       0.699955       0.369022      -1.129094      -0.043430      -0.089166      -0.062341       0.117146       0.013483       0.022750       0.064270      -0.121054       0.031102      -0.072209      -0.032186       0.104395              9.699460       6.094146       3.219826       0.620914      16.269368       1.620238       6.734865          -0.453512
          139              O       4.617185       9.944222      18.249086      -0.622241      38.230641 0.73072168E+03  0.19154428E+05                                 9.107639                            8.408565      -0.238268       1.922695                    0.997414      31.172935      88.360501       0.643970       0.362847      -1.124834       0.000807       0.035486       0.000623       0.035500       0.021284      -0.009766      -0.013490       0.040036       0.043020      -0.037871       0.004458       0.033413              9.572438      12.742241       1.359977       0.737878       7.827817       0.384505       8.147255          -0.500110
          140              O       5.883676      16.692623       8.360325      -0.351320      35.690345 0.52410626E+03  0.12638478E+05                                 8.861979                            7.306384      -0.121661       2.027043                    0.995577      26.675072      72.434779       0.664988       0.381959      -1.110896      -0.027507      -0.154775      -0.033312       0.160691      -0.004935      -0.007037      -0.002174      -0.016811       0.004767      -0.014015       0.005048       0.008967              9.766610       6.845057      -1.051564      -1.894512      12.450738       3.931987      10.004034          -0.454696
          141              O       5.546082      14.719272       9.177948      -0.414396      32.329502 0.48991512E+03  0.11518135E+05                                 8.187036                            6.909816       0.419050       2.185934                    0.997426      26.876518      70.089976       0.712855       0.365463      -1.132808       0.043544       0.062251      -0.088845       0.116896       0.025018      -0.015146      -0.064859      -0.079591       0.159988      -0.073816      -0.031591       0.105406              9.457431       5.966569       0.610938      -3.123208       6.596597      -1.585056      15.809127          -0.471900
          142              O       4.617185       8.860337       0.555487      -0.620459      38.176911 0.72944986E+03  0.19113143E+05                                 9.100964                            8.402767      -0.248614       1.920297                    0.997365      31.139031      88.251761       0.644005       0.362978      -1.124709       0.002110      -0.033358       0.002129       0.033492      -0.020807       0.009850      -0.012763       0.038463       0.045058      -0.037076       0.004364       0.032712              9.565834      12.737149      -1.357082      -0.738418       7.816725       0.386582       8.143628          -0.497322
          143              O       5.883653       2.111936      10.444248      -0.350853      35.790395 0.52588595E+03  0.12697001E+05                                 8.889958                            7.328123      -0.139873       2.020710                    0.995477      26.721824      72.697136       0.662478       0.382935      -1.109763      -0.027307       0.155609       0.030640       0.160931       0.005722       0.007818      -0.001878      -0.016691       0.015162      -0.015742       0.007312       0.008431              9.793947       6.867854       1.052300       1.899501      12.490041       3.931715      10.023944          -0.437608
          144              O       5.546065       4.085287       9.626625      -0.416442      33.107308 0.50383606E+03  0.11937977E+05                                 8.352905                            7.035148       0.320296       2.152473                    0.996792      27.055039      71.010958       0.701740       0.368374      -1.129684       0.045137      -0.063378       0.089574       0.118649      -0.023890       0.017026      -0.063308      -0.084178       0.163243      -0.075605      -0.029827       0.105431              9.675442       6.084722      -0.619245       3.218699       6.717023      -1.610949      16.224580          -0.428379

******************************************************
Auxiliary information for the entire system
The total spin magnetic moment of the unit cell is   -17.865176
The total net atomic charge of the unit cell is   -0.000005
Accuracy of reproducing the electrostatic potential in the unit cell:
  The inner radius (bohr) =    5.0000
  The outer radius (bohr) =   12.0000
  Valid grid points have density less than (e/(bohr^3)) =    0.0001
  The number of valid grid points were=        28410
  The rms potential error without charges in kcal/mol is=      1.94608
  The rms potential error with partial charges in kcal/mol is=      0.86123
  The RRMSE value at monopole order=      0.44255
  The rms potential error with partial charges and cloud penetration in kcal/mol is=      0.87403
  The RRMSE value at monopole order with cloud penetration is=      0.44913
  The rms potential error with partial charges and atomic dipoles in kcal/mol is=      0.63481
  The RRMSE value at dipole order=      0.32620
  The rms potential error with partial charges, atomic dipoles and cloud penetration in kcal/mol is=      0.64762
  The RRMSE value at dipole order with cloud penetration=      0.33278

******************************************************
The electron densities and ab initio electrostatic potential were computed in VASP using the PBE functional and
projector augmented wave method. See the main text of the journal article for a description of computational details.
The atomic charges, dipoles, and quadrupoles were computed with the DDEC6 method as described in
(a) T. A. Manz and N. Gabaldon Limas, RSC Adv. 6 (2016) 47771-47801 DOI: 10.1039/c6ra04656h
(b) N. Gabaldon Limas and T. A. Manz, RSC Adv. 8 (2018) 2678-2707 DOI: 10.1039/c7ra11829e.
For each atom in the material, the electron cloud parameters were fit to the spherically averaged atom-in-material
electron density using radial positions for which this density was between 10^-4 and 10^-2 electrons per cubic bohr.
The polarizabilities, dispersion coefficients, and quantum Drude oscillator (QDO) parameters were fit using the MCLF method.
The magnetic structure of the system was optimized in VASP from the default ferromagnetic initial guess using spin polarization.
The atomic spin moments (ASMs) were computed on this optimized magnetic structure using the DDEC6 partition as inputs
to the method of T. A. Manz and D. S. Sholl, J. Chem. Theory Comput. 7 (2011) 4146-4164 DOI: 10.1021/ct200539n.
The RMSE and RRMSE were computed using a uniform grid with Ewald summation.
