# Supplementary material for: A collection of forcefield precursors for metal–organic frameworks
Source: RSC Adv. 2019 Nov 13;9(63):36492–507. doi: 10.1039/c9ra07327b (PMC9075174; doi:10.1039/c9ra07327b)
Supplement: RA-009-C9RA07327B-s4376 [file RA-009-C9RA07327B-s4376.xyz]

  140
jmolscript: load "" {1 1 1} spacegroup "x,y,z" unitcell [{      5.235100     0.000000     0.000000 }, {      2.617499    18.746244     0.000000 }, {      2.617532     0.000015    18.746240 }]
Zn     3.056905     9.588517     1.106965     0.830763
Zn     8.291990     9.157742    17.639275     0.834487
Zn     4.795706     1.106973     9.157726     0.830621
Zn     4.795661    17.639286     9.588514     0.833924
H      7.076251    11.193385     3.518669     0.111282
H      5.134554    11.855125     0.142471     0.167441
H      9.522594    13.261107    17.831423     0.135272
H      5.376913    15.289451    17.651460     0.103149
H      7.392961    17.096575     0.273695     0.104484
H      5.725058    16.890367     1.825884     0.131268
H      4.066581    15.493773     3.031267     0.144366
H      7.188801    11.950735     5.603251     0.149378
H      6.637017    12.974282     7.680335     0.127093
H      6.411900    16.541690     5.800087     0.137485
H      7.084091    15.508771     3.792364     0.115008
H      7.076250     7.552874    15.227571     0.111153
H      5.134549     6.891134    18.603769     0.160929
H      4.287531     5.485152     0.914817     0.128404
H      5.376961     3.456808     1.094780     0.100521
H      7.392986     1.649684    18.472545     0.100762
H      5.725084     1.855892    16.920356     0.122104
H      4.066602     3.252486    15.714973     0.135651
H      7.188808     6.795524    13.142989     0.149304
H      6.637033     5.771977    11.065905     0.130826
H      6.411932     2.204569    12.946153     0.133345
H      7.084114     3.237488    14.953876     0.118477
H      6.011449     3.518676     7.552860     0.107856
H      2.718057     0.142477     6.891118     0.158143
H      3.565049    17.831432     5.485150     0.124865
H      7.710727    17.651466     3.456807     0.098495
H      0.459639     0.273696     1.649669     0.099417
H      2.127538     1.825886     1.855878     0.118681
H      3.786013     3.031270     3.252473     0.130927
H      5.898889     5.603258     6.795512     0.148837
H      6.450664     7.680341     5.771967     0.130596
H      1.440682     5.800090     2.204558     0.132825
H      6.003599     3.792368     3.237476     0.119709
H      6.011413    15.227583    11.193380     0.112997
H      7.953102    18.603782    11.855122     0.164313
H      3.565088     0.914827    13.261090     0.132145
H      2.475661     1.094793    15.289433     0.102833
H      5.694675    18.472563    17.096571     0.104027
H      7.362582    16.920373    16.890362     0.127551
H      9.021067    15.714989    15.493767     0.136263
H      5.898863    13.143001    11.950728     0.152092
H      6.450648    11.065918    12.974273     0.128635
H      6.675748    12.946169    16.541682     0.132240
H      6.003557    14.953891    15.508764     0.127609
C      2.465697    11.756334     3.077945    -0.049819
C      3.968694    12.477501     1.692036     0.172269
C      4.926718    12.587541     0.712170    -0.310151
C      5.586861    13.820856     0.583758     0.148282
C      9.265548    13.986025    18.388749    -0.177638
C      4.677503    15.184660    18.286020    -0.113534
C      6.936986    16.267428     0.364614    -0.116109
C      5.954358    16.145391     1.284117    -0.190405
C      5.253904    14.906265     1.450584     0.146450
C      4.286457    14.770917     2.455383    -0.316016
C      3.669766    13.552224     2.572172     0.100893
C      7.377261    13.676139     4.603702     0.161293
C      7.106084    12.895546     5.670738    -0.145437
C      6.700885    13.484179     6.881745    -0.122869
C      6.384157    14.883773     6.865248    -0.059939
C      6.577332    15.606253     5.779466    -0.018785
C      7.024935    15.003935     4.593766    -0.245898
C      5.810911    15.559389     8.094626     0.477294
C      7.700798     6.989925    15.668295    -0.047745
C      3.968696     6.268758    17.054204     0.166954
C      4.926719     6.158718    18.034070    -0.293444
C      5.586868     4.925403    18.162482     0.111219
C      4.030490     4.760234     0.357491    -0.169644
C      4.677552     3.561599     0.460220    -0.097752
C      6.937007     2.478831    18.381626    -0.113089
C      5.954379     2.600868    17.462123    -0.179528
C      5.253919     3.839994    17.295656     0.103960
C      4.286473     3.975342    16.290857    -0.311638
C      3.669775     5.194035    16.174068     0.111459
C      7.377276     5.070120    14.142538     0.169006
C      7.106096     5.850713    13.075502    -0.138648
C      6.700902     5.262080    11.864495    -0.121492
C      6.384183     3.862486    11.880992    -0.051104
C      6.577359     3.140006    12.966774    -0.027053
C      7.024957     3.742324    14.152474    -0.233417
C      5.810942     3.186870    10.651614     0.475527
C      5.386903     3.077951     6.989911    -0.044093
C      3.883910     1.692041     6.268743     0.175983
C      2.925890     0.712175     6.158702    -0.305800
C      2.265745     0.583762     4.925387     0.130759
C      3.822092    18.388757     4.760233    -0.191275
C      3.175035    18.286027     3.561598    -0.100783
C      0.915616     0.364616     2.478815    -0.107664
C      1.898241     1.284120     2.600853    -0.189348
C      2.598696     1.450587     3.839980     0.119942
C      3.566140     2.455386     3.975328    -0.324346
C      4.182833     2.572176     5.194021     0.122545
C      5.710430     4.603707     5.070108     0.166181
C      5.981604     5.670743     5.850702    -0.141174
C      6.386798     6.881750     5.262070    -0.120703
C      1.468423     6.865253     3.862475    -0.054319
C      1.275252     5.779470     3.139995    -0.024051
C      6.062753     4.593770     3.742312    -0.226320
C      2.041664     8.094631     3.186861     0.472843
C      5.386864    15.668308    11.756329    -0.052970
C      9.118962    17.054218    12.477497     0.176381
C      8.160936    18.034084    12.587538    -0.316670
C      7.500789    18.162497    13.820853     0.147017
C      3.822132     0.357502    13.986007    -0.183108
C      3.175072     0.460232    15.184642    -0.103963
C      6.150653    18.381643    16.267425    -0.118329
C      7.133284    17.462139    16.145387    -0.192343
C      7.833742    17.295672    14.906260     0.140261
C      8.801192    16.290873    14.770912    -0.326857
C      4.182788    16.174083    13.552219     0.104972
C      5.710395    14.142552    13.676132     0.162253
C      5.981577    13.075516    12.895538    -0.157227
C      6.386777    11.864509    13.484170    -0.118450
C      6.703499    11.881006    14.883765    -0.053938
C      6.510320    12.966789    15.606245    -0.057801
C      6.062716    14.152489    15.003928    -0.216066
C      7.276745    10.651628    15.559379     0.474617
N      3.185002    11.374848     2.056463    -0.125504
N      2.704414    13.049826     3.444247     0.182055
N      8.420099     7.371411    16.689777    -0.134071
N      7.939522     5.696433    15.301993     0.175839
N      4.667602     2.056469     7.371396    -0.142438
N      5.148183     3.444252     5.696420     0.174336
N      4.667559    16.689790    11.374844    -0.128402
N      5.148143    15.302007    13.049820     0.188590
O      4.765467     9.843855    18.185540    -0.964171
O      5.898857    16.650046     8.307584    -0.190833
O      5.742856    14.655821     9.148165    -0.479132
O      4.765487     8.902404     0.560700    -0.963037
O      5.898895     2.096213    10.438656    -0.186474
O      5.742884     4.090438     9.598075    -0.473489
O      8.322180    18.185551     8.902402    -0.953935
O      1.953715     8.307587     2.096205    -0.183806
O      2.109716     9.148170     4.090430    -0.474330
O      3.087127     0.560708     9.843838    -0.959335
O      7.188795    10.438672    16.650035    -0.185519
O      7.344805     9.598089    14.655810    -0.474505

The following XYZ coordinates are in angstroms. Other properties are in atomic units.
The sperically averaged electron density of each atom fit to a function of the form exp(a - br)
eigen_1, eigen_2 and eigen_3 are the three eigenvalues of traceless quadrupole moment tensor
  atom number  atomic symbol              X              Y              Z     net charge C6 coefficient C8 coefficient C10 coefficient fluctuating dipole atomic polarizability isotropic forcefield polarizability              a              b squared Pearson coefficient          <r^3>          <r^4>         wp_QDO          m_QDO          q_QDO       dipole_x       dipole_y       dipole_z         dipole            Qxy            Qxz            Qyz     Q(x^2-y^2)  Q(3z^2 - R^2)        eigen_1        eigen_2        eigen_3 static polarizability      alpha(xx)      alpha(xy)      alpha(xz)      alpha(yy)      alpha(yz)      alpha(zz) atomic spin moment
            1             Zn       3.056905       9.588517       1.106965       0.830763     100.222863 0.21267568E+04  0.70612815E+05                                18.075366                           15.443899       0.048217       1.846108                    0.998841      50.444194     145.556499       0.438645       0.420559      -1.117906      -0.008411      -0.031789      -0.075896       0.082713       0.013512      -0.036949      -0.039627       0.039983       0.084004      -0.053672      -0.017269       0.070941             20.831528      20.212465       2.328096      -1.775961      25.984459       1.596459      16.297661          -0.010068
            2             Zn       8.291990       9.157742      17.639275       0.834487      99.652984 0.21104570E+04  0.69923807E+05                                18.002420                           15.378580       0.051963       1.848723                    0.998797      50.253930     144.765324       0.439917       0.420230      -1.118335      -0.006136       0.028561       0.076379       0.081775      -0.011461       0.035059      -0.044645       0.049975       0.079614      -0.061554      -0.010023       0.071577             20.757712      20.138467      -2.331845       1.792481      25.900542       1.560596      16.234126          -0.007014
            3             Zn       4.795706       1.106973       9.157726       0.830621      99.744522 0.21134571E+04  0.70057625E+05                                18.029331                           15.403627       0.050724       1.848116                    0.998852      50.259622     144.881792       0.438895       0.421002      -1.117670       0.006858      -0.072677       0.026923       0.077806       0.035313       0.013341       0.045283      -0.015307      -0.108188      -0.060377      -0.011947       0.072325             20.786808      20.125781       1.767348       2.331564      16.246393      -1.637119      25.988249           0.025383
            4             Zn       4.795661      17.639286       9.588514       0.833924      99.836351 0.21165971E+04  0.70180808E+05                                18.030780                           15.407878       0.052947       1.848600                    0.998845      50.294947     144.956462       0.439185       0.420609      -1.118042       0.007305       0.073809      -0.032366       0.080924      -0.034308      -0.010949       0.039570      -0.018920      -0.098892      -0.053499      -0.013507       0.067006             20.791106      20.125717      -1.775385      -2.328980      16.260316      -1.619504      25.987285           0.025898
            5              H       7.076251      11.193385       3.518669       0.111282       1.350216 0.10099527E+02  0.10603276E+03                                 2.061644                            1.886366      -1.432520       2.173622                    0.994853       4.109667      12.247130       0.441555       1.321241      -0.697090      -0.041108      -0.042157       0.025993       0.064364       0.012055      -0.024444       0.012450       0.002720       0.013959      -0.032971       0.006456       0.026515              2.176107       2.096683       0.581435      -0.343848       2.628455      -0.263073       1.803182           0.004390
            6              H       5.134554      11.855125       0.142471       0.167441       0.916627 0.65949588E+01  0.63542426E+02                                 1.727859                            1.630402      -1.644596       2.121440                    0.991156       3.926369      11.992898       0.420577       1.511502      -0.660233       0.008431      -0.030681      -0.021554       0.038431       0.012806      -0.016579       0.003278      -0.005227      -0.003874      -0.023352       0.004698       0.018653              1.778247       1.526684      -0.085184      -0.124701       2.073383       0.402134       1.734673          -0.001234
            7              H       9.522594      13.261107      17.831423       0.135272       1.001783 0.76353171E+01  0.75369482E+02                                 1.752999                            1.694281      -1.336923       2.252913                    0.992832       3.812118      11.317780       0.440111       1.409857      -0.680210       0.012919      -0.033598      -0.021113       0.041731       0.011586      -0.016093       0.007896      -0.008001      -0.019065      -0.025553       0.009294       0.016259              1.764029       1.633815      -0.128862      -0.215848       1.896121       0.321376       1.762152          -0.003650
            8              H       5.376913      15.289451      17.651460       0.103149       1.022581 0.72640709E+01  0.70736459E+02                                 1.769121                            1.642681      -1.173894       2.308863                    0.994054       3.881422      11.403057       0.451528       1.393021      -0.683031       0.033912       0.001667      -0.026124       0.042840       0.005892      -0.019537       0.008644      -0.010426      -0.025819      -0.027597       0.012168       0.015430              1.859828       2.047648       0.142896      -0.587991       1.480547      -0.111855       2.051288           0.001973
            9              H       7.392961      17.096575       0.273695       0.104484       1.039705 0.74189956E+01  0.72111263E+02                                 1.745863                            1.628794      -0.978954       2.401190                    0.997185       3.700827      10.612359       0.469926       1.340967      -0.694500       0.019873       0.037723      -0.001604       0.042668       0.007233      -0.022780       0.008029      -0.014178      -0.019317      -0.030809       0.013133       0.017676              1.823207       1.737843       0.494775      -0.098493       2.183950      -0.088741       1.547827           0.005210
           10              H       5.725058      16.890367       1.825884       0.131268       0.968709 0.70857175E+01  0.68511013E+02                                 1.703057                            1.622776      -1.178140       2.323577                    0.994498       3.709153      10.826690       0.454533       1.393685      -0.683560      -0.005334       0.033825       0.022299       0.040864       0.014398      -0.018390       0.005841      -0.016111      -0.005504      -0.028872       0.009763       0.019109              1.737889       1.550922      -0.084715      -0.116220       1.976593       0.389953       1.686153          -0.003181
           11              H       4.066581      15.493773       3.031267       0.144366       1.020526 0.77904135E+01  0.77813565E+02                                 1.810026                            1.735927      -1.613883       2.116030                    0.990599       4.095113      12.503661       0.422744       1.450553      -0.670826      -0.006181       0.030133       0.021177       0.037345       0.013916      -0.017736       0.004851      -0.014032      -0.011774      -0.027295       0.007836       0.019459              1.840554       1.697767      -0.090637      -0.206195       2.033028       0.411401       1.790869          -0.004186
           12              H       7.188801      11.950735       5.603251       0.149378       1.175718 0.87516076E+01  0.88039728E+02                                 1.868670                            1.752591      -1.126744       2.369624                    0.996220       3.457381       9.860938       0.462605       1.316148      -0.702592      -0.002903      -0.047829       0.003492       0.048044       0.003865      -0.001498      -0.009660      -0.042175       0.021773      -0.025080       0.001453       0.023627              1.903001       1.429251      -0.090179      -0.084763       2.586742       0.243186       1.693009          -0.008413
           13              H       6.637017      12.974282       7.680335       0.127093       1.362633 0.10481926E+02  0.10917828E+03                                 1.981406                            1.861376      -1.146890       2.336931                    0.996714       3.525258       9.891616       0.474408       1.239534      -0.720607       0.000279      -0.027713       0.043150       0.051284      -0.004819      -0.002772      -0.014701      -0.050659       0.018152      -0.029354      -0.001749       0.031103              1.999089       1.539079       0.008699      -0.174462       1.850774      -0.336831       2.607415           0.008295
           14              H       6.411900      16.541690       5.800087       0.137485       0.904143 0.64875861E+01  0.61640120E+02                                 1.657239                            1.576273      -1.285811       2.287243                    0.993378       3.678074      10.802083       0.448864       1.436187      -0.675361      -0.004095       0.043996       0.004709       0.044436      -0.003872      -0.006933      -0.004633      -0.020858       0.014637      -0.016371       0.005004       0.011367              1.676048       1.391835      -0.154610      -0.072638       2.175132       0.055958       1.461176          -0.006936
           15              H       7.084091      15.508771       3.792364       0.115008       1.012150 0.76602168E+01  0.76090615E+02                                 1.788211                            1.711243      -1.518398       2.143537                    0.991197       4.168177      12.636801       0.430133       1.433553      -0.673698      -0.000585       0.021801      -0.030449       0.037453      -0.011349      -0.006952       0.000254      -0.032865       0.008910      -0.023114       0.004268       0.018846              1.812135       1.558852       0.048440      -0.087310       1.730726      -0.290729       2.146827           0.007560
           16              H       7.076250       7.552874      15.227571       0.111153       1.348141 0.10065242E+02  0.10547516E+03                                 2.051729                            1.877154      -1.439479       2.171314                    0.994897       4.085954      12.124527       0.445219       1.312825      -0.698919      -0.040929       0.041948      -0.024794       0.063636      -0.011887       0.024521       0.012160       0.003408       0.014404      -0.032697       0.005918       0.026778              2.165541       2.087252      -0.579426       0.342408       2.616001      -0.264567       1.793368           0.004546
           17              H       5.134549       6.891134      18.603769       0.160929       0.914036 0.65616707E+01  0.63079052E+02                                 1.719546                            1.622687      -1.606068       2.138447                    0.991329       3.901270      11.864211       0.423398       1.504827      -0.661621       0.009394       0.029849       0.021146       0.037767      -0.011319       0.014767       0.003155      -0.004678      -0.004509      -0.020875       0.004399       0.016476              1.769571       1.518963       0.085006       0.123731       2.064454       0.400031       1.725296          -0.004042
           18              H       4.287531       5.485152       0.914817       0.128404       1.004365 0.76474112E+01  0.75440457E+02                                 1.749967                            1.691083      -1.305197       2.265866                    0.993187       3.800481      11.241465       0.442761       1.402319      -0.681829       0.011658       0.032989       0.018932       0.039782      -0.009894       0.014084       0.007349      -0.007138      -0.018041      -0.022587       0.008555       0.014033              1.760935       1.630226       0.129301       0.215178       1.894446       0.321285       1.758133          -0.004316
           19              H       5.376961       3.456808       1.094780       0.100521       1.006112 0.71067719E+01  0.68725581E+02                                 1.742429                            1.619319      -1.121354       2.335151                    0.994669       3.812466      11.108013       0.457758       1.383642      -0.685195       0.033420      -0.001509       0.026059       0.042406      -0.004919       0.017253       0.007856      -0.007762      -0.021340      -0.023994       0.009805       0.014189              1.830054       2.014634      -0.139871       0.575139       1.459295      -0.109985       2.016234          -0.000709
           20              H       7.392986       1.649684      18.472545       0.100762       1.039984 0.74071696E+01  0.71853552E+02                                 1.735636                            1.619312      -0.951865       2.411541                    0.997566       3.679481      10.486213       0.475631       1.327516      -0.697357       0.019676      -0.035721       0.001171       0.040799      -0.006928       0.021101       0.007964      -0.013979      -0.018804      -0.029038       0.012909       0.016128              1.812391       1.727059      -0.491701       0.097414       2.172205      -0.088578       1.537910           0.001828
           21              H       5.725084       1.855892      16.920356       0.122104       0.976219 0.71411998E+01  0.69109242E+02                                 1.705474                            1.624201      -1.150175       2.333625                    0.994773       3.713001      10.805446       0.456880       1.385286      -0.685317      -0.006696      -0.031298      -0.021584       0.038604      -0.012465       0.016565       0.005578      -0.014663      -0.003559      -0.025902       0.009415       0.016487              1.740782       1.551194       0.085924       0.116676       1.982814       0.393497       1.688336          -0.003977
           22              H       4.066602       3.252486      15.714973       0.135651       1.016965 0.77434906E+01  0.77166160E+02                                 1.802528                            1.728527      -1.579737       2.131390                    0.990679       4.071013      12.383181       0.424785       1.446928      -0.671786      -0.004326      -0.029968      -0.018920       0.035704      -0.012093       0.015837       0.005258      -0.011411      -0.010584      -0.024412       0.007778       0.016635              1.832956       1.689153       0.090665       0.204320       2.026565       0.410491       1.783151          -0.006732
           23              H       7.188808       6.795524      13.142989       0.149304       1.129016 0.82898835E+01  0.81991077E+02                                 1.795127                            1.687402      -1.101581       2.383993                    0.996717       3.356971       9.387982       0.480804       1.288012      -0.708822      -0.003518       0.047587      -0.003146       0.047821      -0.004119       0.001192      -0.009597      -0.039406       0.018102      -0.023147       0.000432       0.022716              1.826762       1.381214       0.084636       0.078285       2.473366       0.225109       1.625706          -0.004065
           24              H       6.637033       5.771977      11.065905       0.130826       1.269241 0.95520014E+01  0.96732394E+02                                 1.849450                            1.744964      -1.106567       2.357872                    0.997303       3.392474       9.236839       0.505963       1.195391      -0.730747       0.001079       0.027899      -0.042888       0.051175       0.003929       0.001531      -0.014175      -0.045752       0.015153      -0.026014      -0.002919       0.028932              1.863292       1.450820      -0.008381       0.154146       1.733569      -0.306885       2.405486           0.003600
           25              H       6.411932       2.204569      12.946153       0.133345       0.908692 0.65276447E+01  0.62112666E+02                                 1.662587                            1.581072      -1.286582       2.285959                    0.993285       3.690224      10.843755       0.448234       1.436077      -0.675413      -0.004687      -0.042711      -0.004823       0.043237       0.003708       0.006889      -0.004878      -0.020041       0.014226      -0.015951       0.004592       0.011359              1.681847       1.395853       0.155274       0.073135       2.183677       0.056641       1.466012          -0.005361
           26              H       7.084114       3.237488      14.953876       0.118477       0.977133 0.73260749E+01  0.71985466E+02                                 1.752627                            1.678813      -1.500243       2.159798                    0.991370       4.071285      12.287834       0.432084       1.442662      -0.672437      -0.000707      -0.021792       0.031099       0.037981       0.010399       0.005929      -0.000348      -0.028855       0.007890      -0.020531       0.003891       0.016639              1.775140       1.529405      -0.047209       0.084492       1.696581      -0.282975       2.099434           0.001161
           27              H       6.011449       3.518676       7.552860       0.107856       1.374590 0.10301013E+02  0.10845044E+03                                 2.067386                            1.890446      -1.447079       2.163730                    0.994908       4.117325      12.201226       0.447172       1.301008      -0.701289       0.041495       0.025177       0.042990       0.064837       0.025609       0.012556      -0.012780      -0.006455      -0.010565      -0.034402       0.006763       0.027638              2.181700       2.104078       0.346942       0.586310       1.806479       0.266876       2.634544           0.006573
           28              H       2.718057       0.142477       6.891118       0.158143       0.922705 0.66404704E+01  0.64028757E+02                                 1.730214                            1.632077      -1.617692       2.131533                    0.991272       3.926763      11.960545       0.422295       1.504227      -0.661673      -0.009564      -0.021390       0.030222       0.038241       0.015717       0.011349      -0.003481       0.000255       0.009093      -0.021802       0.004709       0.017093              1.780952       1.527820       0.125207      -0.085857       1.736809      -0.404563       2.078227           0.002063
           29              H       3.565049      17.831432       5.485150       0.124865       1.012474 0.77271112E+01  0.76388070E+02                                 1.755675                            1.696903      -1.291074       2.269283                    0.993301       3.817315      11.285605       0.443373       1.397424      -0.682751      -0.011422      -0.019493       0.033211       0.040167       0.013763       0.009732      -0.007768       0.005412       0.020855      -0.022565       0.008796       0.013769              1.766696       1.636261       0.216181      -0.128932       1.764223      -0.321680       1.899603           0.003285
           30              H       7.710727      17.651466       3.456807       0.098495       1.025004 0.72751311E+01  0.70815888E+02                                 1.767138                            1.640309      -1.153472       2.317473                    0.994268       3.872646      11.346077       0.453706       1.386888      -0.684318      -0.033366      -0.025639      -0.000455       0.042082       0.017927       0.005024      -0.008390       0.006845       0.023033      -0.024958       0.010080       0.014878              1.857740       2.046233       0.589235       0.143250       2.049181       0.112395       1.477805           0.002042
           31              H       0.459639       0.273696       1.649669       0.099417       1.052695 0.75220826E+01  0.73270388E+02                                 1.750560                            1.632318      -0.968868       2.401599                    0.997362       3.712193      10.611129       0.473383       1.328321      -0.697054      -0.019770      -0.000408      -0.036724       0.041709       0.022138       0.007387      -0.008182       0.002995       0.031682      -0.030433       0.013514       0.016919              1.828429       1.742290       0.099143       0.498494       1.550275       0.090154       2.192723           0.003361
           32              H       2.127538       1.825886       1.855878       0.118681       0.983924 0.72119656E+01  0.69930861E+02                                 1.710749                            1.629359      -1.139194       2.336017                    0.994880       3.725598      10.834754       0.457593       1.380419      -0.686268       0.006529       0.022295      -0.032287       0.039776       0.016519       0.012544      -0.005952      -0.005174       0.022737      -0.025925       0.009593       0.016332              1.745877       1.556295       0.117558      -0.086117       1.693814      -0.394319       1.987522           0.002729
           33              H       3.786013       3.031270       3.252473       0.130927       1.039749 0.79614715E+01  0.79847677E+02                                 1.823636                            1.747817      -1.579166       2.126441                    0.990705       4.123698      12.561380       0.424431       1.438897      -0.673085       0.004670       0.019456      -0.030801       0.036730       0.015994       0.012149      -0.005100      -0.000748       0.024985      -0.024787       0.007834       0.016953              1.854712       1.708660       0.208668      -0.092173       1.804998      -0.417901       2.050478           0.001123
           34              H       5.898889       5.603258       6.795512       0.148837       1.133913 0.83425641E+01  0.82638965E+02                                 1.799358                            1.692157      -1.107443       2.380451                    0.996602       3.366880       9.421466       0.480405       1.287103      -0.708981       0.003178       0.003171       0.048115       0.048324       0.000781       0.004149       0.009630      -0.028606       0.049553      -0.022999       0.000407       0.022592              1.830170       1.384525       0.079068      -0.084988       1.631625      -0.226804       2.474360          -0.001863
           35              H       6.450664       7.680341       5.771967       0.130596       1.321850 0.10070772E+02  0.10361465E+03                                 1.921858                            1.808629      -1.127008       2.346540                    0.997020       3.466750       9.595983       0.488742       1.218057      -0.725419      -0.000564       0.042785       0.027783       0.051017       0.002042      -0.004942       0.014491      -0.033343       0.064786      -0.028360      -0.002039       0.030399              1.937991       1.499208       0.165289       0.008695       2.516794       0.324341       1.797970          -0.000742
           36              H       1.440682       5.800090       2.204558       0.132825       0.906174 0.65049344E+01  0.61824926E+02                                 1.658129                            1.577359      -1.271850       2.292248                    0.993549       3.678199      10.792045       0.449300       1.434331      -0.675812       0.004551       0.004819      -0.043887       0.044385       0.006540      -0.003676       0.004307      -0.017501       0.024567      -0.016005       0.004908       0.011097              1.676714       1.392621       0.072637      -0.154418       1.462455      -0.055992       2.175066          -0.004915
           37              H       6.003599       3.792368       3.237476       0.119709       0.979834 0.73508443E+01  0.72294976E+02                                 1.755841                            1.681491      -1.508954       2.155816                    0.991325       4.078969      12.319528       0.431770       1.442391      -0.672421       0.001084      -0.031696      -0.022179       0.038701       0.006421      -0.010863       0.000400      -0.019080       0.040651      -0.021456       0.004181       0.017275              1.778689       1.532082       0.084955       0.047104       2.105822       0.284279       1.698163           0.002275
           38              H       6.011413      15.227583      11.193380       0.112997       1.356775 0.10162554E+02  0.10690509E+03                                 2.070673                            1.893833      -1.449709       2.165212                    0.994694       4.128555      12.332339       0.439946       1.323463      -0.696507       0.041011      -0.025884      -0.042426       0.064435      -0.023996      -0.012648      -0.012741      -0.006824      -0.011179      -0.033244       0.007067       0.026177              2.186772       2.105561      -0.345568      -0.585530       1.809998       0.264624       2.644757           0.005491
           39              H       7.953102      18.603782      11.855122       0.164313       0.913817 0.65634226E+01  0.63099430E+02                                 1.718485                            1.622192      -1.605207       2.138128                    0.991455       3.901830      11.865832       0.423746       1.503506      -0.661774      -0.009180       0.021798      -0.030559       0.038643      -0.016421      -0.012662      -0.003242      -0.000481       0.010170      -0.023142       0.004679       0.018462              1.768499       1.519357      -0.123653       0.084439       1.724686      -0.398047       2.061453          -0.000410
           40              H       3.565088       0.914827      13.261090       0.132145       0.996789 0.75823223E+01  0.74689123E+02                                 1.746260                            1.687981      -1.319869       2.261623                    0.993057       3.790643      11.228918       0.441252       1.409172      -0.680538      -0.012204       0.020292      -0.033003       0.040619      -0.015422      -0.011299      -0.007361       0.005421       0.020332      -0.024451       0.008605       0.015846              1.757274       1.627774      -0.214422       0.128182       1.754794      -0.319089       1.889255          -0.001800
           41              H       2.475661       1.094793      15.289433       0.102833       1.009483 0.71461644E+01  0.69309840E+02                                 1.756557                            1.631493      -1.172346       2.313307                    0.993989       3.845843      11.278907       0.452122       1.396781      -0.682515      -0.033694       0.027213       0.000936       0.043321      -0.017926      -0.005645      -0.008223       0.006901       0.025333      -0.025396       0.011115       0.014281              1.846065       2.032530      -0.582693      -0.141650       2.035186       0.111400       1.470478           0.000330
           42              H       5.694675      18.472563      17.096571       0.104027       1.038608 0.74054825E+01  0.71929139E+02                                 1.743210                            1.626172      -0.982293       2.399708                    0.997157       3.693746      10.579676       0.470916       1.339094      -0.694916      -0.019538       0.001021       0.037606       0.042390      -0.022277      -0.007326      -0.008073       0.002577       0.030972      -0.030394       0.013231       0.017163              1.820641       1.735172      -0.098247      -0.494212       1.545149       0.089139       2.181601           0.004164
           43              H       7.362582      16.920373      16.890362       0.127551       0.960710 0.70137320E+01  0.67653631E+02                                 1.696396                            1.616946      -1.173720       2.327197                    0.994576       3.695017      10.778590       0.454246       1.397891      -0.682929       0.006333      -0.021529       0.032312       0.039341      -0.017978      -0.013699      -0.005549      -0.005201       0.025579      -0.027884       0.009493       0.018391              1.731000       1.545340      -0.115311       0.083963       1.678904      -0.387042       1.968756          -0.000269
           44              H       9.021067      15.714989      15.493767       0.136263       1.043642 0.80151431E+01  0.80629424E+02                                 1.835850                            1.759605      -1.631947       2.103307                    0.990456       4.162209      12.753759       0.420314       1.448606      -0.671052       0.004318      -0.019881       0.030485       0.036650      -0.017098      -0.014428      -0.005105      -0.001615       0.027438      -0.027204       0.007693       0.019511              1.867488       1.721383      -0.210458       0.091861       1.815677      -0.419879       2.065403          -0.003479
           45              H       5.898863      13.143001      11.950728       0.152092       1.155582 0.85862028E+01  0.86172894E+02                                 1.868903                            1.753238      -1.150146       2.366000                    0.995982       3.435241       9.863896       0.454595       1.342493      -0.697431       0.002842      -0.004345      -0.048479       0.048756      -0.002562      -0.003619       0.009618      -0.035094       0.051515      -0.026526       0.002609       0.023916              1.903692       1.430390      -0.084914       0.090057       1.694350      -0.242673       2.586337          -0.010882
           46              H       6.450648      11.065918      12.974273       0.128635       1.348682 0.10343787E+02  0.10729164E+03                                 1.959391                            1.842486      -1.170658       2.326240                    0.996750       3.509438       9.799540       0.479799       1.230722      -0.722507      -0.000120      -0.044665      -0.029730       0.053655      -0.003933       0.007453       0.014669      -0.040499       0.074380      -0.034448       0.000875       0.033573              1.975966       1.525019      -0.170863      -0.008291       2.570718       0.330225       1.832159          -0.003898
           47              H       6.675748      12.946169      16.541682       0.132240       0.909065 0.65459335E+01  0.62395941E+02                                 1.669957                            1.588846      -1.316229       2.272304                    0.992810       3.715591      10.965520       0.444322       1.446184      -0.673520       0.004319      -0.004888       0.042963       0.043455      -0.007840       0.004253       0.004124      -0.019752       0.023334      -0.017645       0.006382       0.011263              1.689278       1.403351      -0.074012       0.155237       1.474910      -0.056455       2.189574          -0.006418
           48              H       6.003557      14.953891      15.508764       0.127609       0.984011 0.73998287E+01  0.72996713E+02                                 1.767974                            1.692293      -1.554218       2.134515                    0.991268       4.115983      12.505430       0.427823       1.451312      -0.670474       0.000185       0.031184       0.022103       0.038224      -0.008176       0.013617      -0.000839      -0.023644       0.052664      -0.026871       0.004361       0.022509              1.791403       1.542204      -0.086199      -0.047914       2.120658       0.287358       1.711345          -0.014847
           49              C       2.465697      11.756334       3.077945      -0.049819      33.067752 0.41865208E+03  0.98453055E+04                                 9.215964                            6.986294       0.084671       1.988794                    0.999839      29.876074      88.672025       0.595742       0.437192      -1.041161       0.075141       0.027182      -0.053348       0.096078       0.058392      -0.070456       0.050107      -0.076374      -0.024760      -0.127618       0.050435       0.077184             10.928825       9.087085       2.706044      -3.191724      14.557417       1.970159       9.141974          -0.196353
           50              C       3.968694      12.477501       1.692036       0.172269      34.751586 0.40777172E+03  0.95091685E+04                                 9.613472                            6.972504      -0.249481       1.921308                    0.999612      27.295386      80.193983       0.587474       0.447087      -1.037240       0.005701      -0.065812      -0.036553       0.075497       0.049233      -0.040602       0.015941      -0.079090      -0.077434      -0.083236       0.007066       0.076170             11.822312      13.313641       4.039896      -6.063026      11.563404      -0.533287      10.589892          -0.175304
           51              C       4.926718      12.587541       0.712170      -0.310151      42.565523 0.57220058E+03  0.14502144E+05                                10.708830                            8.095049      -0.338812       1.843191                    0.998020      33.337367     101.630445       0.562730       0.429459      -1.049231       0.004273       0.007136       0.016240       0.018246       0.045412      -0.085475       0.033146      -0.055124      -0.072159      -0.124126       0.051818       0.072307             12.704098      13.934988       4.603679      -5.052521      13.703050      -0.274250      10.474255          -0.155113
           52              C       5.586861      13.820856       0.583758       0.148282      33.386191 0.42704033E+03  0.10041775E+05                                 9.306418                            7.085946      -0.131593       1.964761                    0.999657      27.241614      79.529985       0.590754       0.440918      -1.044202       0.009547      -0.028843      -0.009119       0.031721       0.024513      -0.051066       0.017837      -0.047377      -0.062849      -0.076325       0.031236       0.045089             11.203800      12.685613       4.463936      -4.757748      11.642074      -0.660376       9.283712          -0.180756
           53              C       9.265548      13.986025      18.388749      -0.177638      34.673915 0.50155654E+03  0.12291257E+05                                 9.363905                            7.563757      -0.067488       1.942109                    0.998155      31.275711      93.543723       0.584310       0.427747      -1.051006       0.004605       0.022217       0.033273       0.040272       0.026616      -0.060494       0.039510      -0.091911      -0.119972      -0.106798       0.027207       0.079591             10.666354      11.941678       3.421786      -4.428835      10.681567      -0.769772       9.375819          -0.154060
           54              C       4.677503      15.184660      18.286020      -0.113534      32.994851 0.49307494E+03  0.12051620E+05                                 9.105974                            7.540759      -0.020036       1.948764                    0.999098      31.222114      93.758333       0.579462       0.432463      -1.046422      -0.034028      -0.030259       0.039468       0.060260       0.010369      -0.080271       0.016860       0.014944      -0.017173      -0.083190       0.000060       0.083131             10.099023       9.966455       2.310885      -3.581691      10.663072       0.241536       9.667543          -0.116154
           55              C       6.936986      16.267428       0.364614      -0.116109      32.798701 0.47438015E+03  0.11464939E+05                                 8.979838                            7.331286       0.093618       1.980431                    0.999799      30.907423      91.814398       0.596480       0.424879      -1.052733      -0.038403      -0.041382       0.029901       0.063885       0.047279      -0.046643       0.029851      -0.093963      -0.134103      -0.099281       0.009451       0.089831              9.996640       9.957572       2.084364      -3.675931      10.277549       0.663260       9.754800          -0.096839
           56              C       5.954358      16.145391       1.284117      -0.190405      36.039549 0.50637884E+03  0.12436828E+05                                 9.598376                            7.602629      -0.049812       1.944460                    0.998870      31.531956      94.356506       0.582624       0.428039      -1.051023       0.020924      -0.024436      -0.026310       0.041559       0.025313      -0.076450       0.050534      -0.084496      -0.024982      -0.117671       0.036674       0.080997             11.074581      11.871131       3.832186      -4.055739      11.704627      -0.189837       9.647984          -0.160269
           57              C       5.253904      14.906265       1.450584       0.146450      33.594850 0.43615496E+03  0.10320087E+05                                 9.352099                            7.176213      -0.338644       1.895596                    0.999403      27.625737      81.151202       0.584632       0.442773      -1.042127      -0.010986       0.010389       0.022400       0.027025       0.034406      -0.061291       0.014069      -0.029485      -0.048493      -0.083730       0.024730       0.058999             11.165636      12.586091       4.313646      -4.803568      11.345404      -0.567097       9.565414          -0.196139
           58              C       4.286457      14.770917       2.455383      -0.316016      41.959114 0.58945376E+03  0.15071808E+05                                10.579109                            8.202593      -0.361764       1.821390                    0.998556      34.384985     105.768844       0.559637       0.428039      -1.048634       0.004630      -0.025018      -0.026532       0.036760       0.050378      -0.096383       0.041100      -0.102069      -0.081671      -0.148566       0.063187       0.085379             12.435512      14.146254       4.650675      -5.002989      12.763447      -0.265425      10.396836          -0.193211
           59              C       3.669766      13.552224       2.572172       0.100893      35.013054 0.42164199E+03  0.98879416E+04                                 9.617773                            7.071875      -0.021271       1.996486                    0.999686      27.403372      80.014947       0.587202       0.444792      -1.041437      -0.028622       0.052963       0.043996       0.074565       0.028871      -0.100189       0.014511      -0.007860       0.001313      -0.110411       0.010996       0.099415             11.814237      12.492439       5.190860      -4.783417      13.422037      -0.536535       9.528236          -0.237097
           60              C       7.377261      13.676139       4.603702       0.161293      32.929446 0.38277523E+03  0.87567478E+04                                 9.277345                            6.782000      -0.004578       2.019021                    0.999734      26.081035      75.067394       0.594161       0.450612      -1.038686      -0.016050      -0.010421      -0.009663       0.021438      -0.022512      -0.085046       0.030474      -0.147025       0.207104      -0.142773       0.022821       0.119952             11.286380       7.406058      -2.606727      -4.930390      11.248651       3.544300      15.204431          -0.254539
           61              C       7.106084      12.895546       5.670738      -0.145437      33.641721 0.43810924E+03  0.10340829E+05                                 9.014050                            6.927568       0.210554       2.030921                    0.999806      29.922852      86.770085       0.631717       0.410781      -1.065659      -0.007822       0.035087       0.002574       0.036040      -0.023637       0.012172      -0.002860      -0.157547      -0.047130      -0.076613      -0.013686       0.090299             10.287365       5.859891      -1.028683      -3.483422      10.273504       2.645851      14.728701          -0.197660
           62              C       6.700885      13.484179       6.881745      -0.122869      36.410524 0.48689896E+03  0.11848547E+05                                 9.739238                            7.507397      -0.166617       1.904268                    0.999397      30.979097      92.449972       0.579841       0.434081      -1.046740       0.007755       0.058385      -0.021659       0.062754      -0.005945      -0.016205      -0.034584      -0.111233       0.106093      -0.076791       0.005190       0.071601             11.048874       6.217656      -1.927887      -3.294171      11.143318       3.207923      15.785648           0.041760
           63              C       6.384157      14.883773       6.865248      -0.059939      40.123670 0.47943897E+03  0.11550224E+05                                10.358255                            7.380949      -0.043984       1.973741                    0.999488      28.905125      84.107042       0.596660       0.426111      -1.058142       0.052017      -0.063232      -0.078677       0.113553       0.001676      -0.012663      -0.023354      -0.127956       0.088664      -0.080224       0.015014       0.065210             13.163488       7.210122      -2.369770      -5.167974      11.852871       4.261514      20.427472          -0.196682
           64              C       6.577332      15.606253       5.779466      -0.018785      32.119179 0.41837931E+03  0.98326357E+04                                 9.045866                            7.000522      -0.035064       1.971562                    0.999353      29.116613      86.257097       0.593314       0.439260      -1.040425       0.020250      -0.050735       0.013573       0.056288      -0.022096       0.005448       0.009916      -0.105567      -0.073824      -0.047327      -0.022991       0.070317             10.555076       6.205839      -1.331462      -3.543271       9.975141       2.121821      15.484249          -0.240189
           65              C       7.024935      15.003935       4.593766      -0.245898      38.384723 0.54049546E+03  0.13494231E+05                                 9.982972                            7.829867      -0.126327       1.908108                    0.999074      32.541298      98.210260       0.576769       0.425351      -1.052575      -0.001867      -0.022938       0.050509       0.055505      -0.011046      -0.036491      -0.046817      -0.092069       0.188977      -0.091473      -0.003913       0.095386             11.577723       7.187986      -2.356282      -3.401474      12.223780       3.499451      15.321404          -0.024823
           66              C       5.810911      15.559389       8.094626       0.477294      26.278003 0.28555727E+03  0.61313891E+04                                 8.207740                            6.010651       0.130419       2.063246                    0.999919      24.477393      70.486046       0.601256       0.474440      -1.015338       0.033881       0.059603       0.128434       0.145588      -0.021249      -0.011837      -0.051089      -0.018102      -0.071465      -0.064235       0.007324       0.056911             10.045319       5.624753      -1.323602      -3.289448       9.787814       3.505342      14.723390          -0.270112
           67              C       7.700798       6.989925      15.668295      -0.047745      32.689230 0.41312327E+03  0.96760308E+04                                 9.126944                            6.926309       0.128504       2.004984                    0.999835      29.637981      87.579758       0.600528       0.435467      -1.042946       0.074413      -0.024801       0.058153       0.097644      -0.057451       0.068521       0.046273      -0.075820      -0.026844      -0.123578       0.048355       0.075223             10.815800       8.990051      -2.683129       3.145745      14.437130       1.930801       9.020220          -0.210914
           68              C       3.968696       6.268758      17.054204       0.166954      34.473609 0.40438359E+03  0.94070257E+04                                 9.561102                            6.943257      -0.251648       1.923959                    0.999653      27.125652      79.501329       0.588956       0.447058      -1.037640      -0.005717       0.070296       0.032014       0.077454      -0.042364       0.035098       0.014830      -0.069869      -0.063992      -0.072551       0.006943       0.065608             11.746018      13.208451      -4.016324       5.996767      11.533095      -0.524878      10.496509          -0.154396
           69              C       4.926719       6.158718      18.034070      -0.293444      41.987020 0.56289240E+03  0.14212444E+05                                10.645667                            8.054261      -0.342256       1.845141                    0.998180      33.017911     100.572609       0.561313       0.432173      -1.047242       0.006740      -0.003706      -0.006795       0.010263      -0.036727       0.064684       0.020934      -0.034310      -0.067693      -0.092766       0.032488       0.060278             12.620411      13.816954      -4.570342       4.996377      13.661320      -0.264436      10.382961          -0.195215
           70              C       5.586868       4.925403      18.162482       0.111219      33.477945 0.42893934E+03  0.10087997E+05                                 9.290868                            7.079490      -0.121112       1.968861                    0.999547      27.271828      79.376653       0.594371       0.438167      -1.046835       0.014621       0.034361       0.020467       0.042584      -0.015182       0.032410       0.009581      -0.032294      -0.055392      -0.049533       0.017767       0.031766             11.172348      12.622655      -4.439033       4.723254      11.649974      -0.642347       9.244415          -0.079531
           71              C       4.030490       4.760234       0.357491      -0.169644      34.250623 0.49411374E+03  0.12067891E+05                                 9.322124                            7.535836      -0.064793       1.945201                    0.998407      30.983764      92.618929       0.581881       0.430990      -1.048658      -0.000923      -0.011795      -0.035891       0.037791      -0.019990       0.040788       0.027946      -0.072982      -0.103590      -0.077342       0.014508       0.062834             10.608005      11.854675      -3.389182       4.388002      10.656079      -0.755143       9.313260          -0.164264
           72              C       4.677552       3.561599       0.460220      -0.097752      32.151241 0.47729983E+03  0.11564671E+05                                 8.960115                            7.428899      -0.000753       1.963228                    0.998985      30.555291      91.177811       0.583009       0.433600      -1.046362      -0.026112       0.020382      -0.036858       0.049556      -0.004948       0.061399       0.008727       0.024241      -0.010456      -0.058817      -0.008432       0.067249              9.926886       9.778480      -2.269168       3.494129      10.527874       0.242395       9.474302          -0.125794
           73              C       6.937007       2.478831      18.381626      -0.113089      32.341316 0.46626160E+03  0.11208816E+05                                 8.879038                            7.257407       0.134499       1.998027                    0.999794      30.520941      90.125563       0.601467       0.423608      -1.054592      -0.028391       0.041739      -0.022077       0.055096      -0.040537       0.039250       0.026143      -0.075763      -0.117745      -0.084225       0.008392       0.075834              9.876160       9.826390      -2.057621       3.613624      10.185254       0.656830       9.616837          -0.115692
           74              C       5.954379       2.600868      17.462123      -0.179528      35.379259 0.49498554E+03  0.12083306E+05                                 9.482557                            7.519017       0.041522       1.973331                    0.998994      31.111713      92.697702       0.585804       0.428313      -1.051267       0.013241       0.019546       0.020663       0.031374      -0.016639       0.056692       0.040580      -0.058557      -0.009104      -0.086397       0.023116       0.063281             10.929814      11.683078      -3.768340       3.975144      11.601622      -0.164725       9.504743          -0.168111
           75              C       5.253919       3.839994      17.295656       0.103960      33.728502 0.43880267E+03  0.10389901E+05                                 9.350895                            7.181459      -0.311968       1.904651                    0.999337      27.666016      81.079274       0.586917       0.440745      -1.044183      -0.017917      -0.022124      -0.028889       0.040559      -0.020816       0.040929       0.007767      -0.006774      -0.027270      -0.051782       0.010684       0.041098             11.150335      12.537421      -4.299563       4.770923      11.378589      -0.547042       9.534995          -0.059591
           76              C       4.286473       3.975342      16.290857      -0.311638      41.441602 0.58079848E+03  0.14797209E+05                                10.514762                            8.160694      -0.350441       1.826954                    0.998667      34.079288     104.675501       0.559103       0.429992      -1.047334       0.010248       0.004101       0.028258       0.030337      -0.041115       0.066635       0.029669      -0.076850      -0.072615      -0.107809       0.039420       0.068388             12.345338      14.004629      -4.606340       4.935849      12.726975      -0.240888      10.304410          -0.201356
           77              C       3.669775       5.194035      16.174068       0.111459      34.649747 0.41692155E+03  0.97449671E+04                                 9.545769                            7.028573       0.003448       2.006185                    0.999707      27.181026      79.107415       0.589751       0.444336      -1.042217      -0.038220      -0.035604      -0.046140       0.069695      -0.022948       0.082007       0.005475       0.000353       0.002599      -0.086477       0.002330       0.084148             11.711038      12.354937      -5.145753       4.705120      13.362940      -0.519172       9.415237          -0.234509
           78              C       7.377276       5.070120      14.142538       0.169006      32.605978 0.37919362E+03  0.86526632E+04                                 9.223866                            6.757037      -0.031482       2.012405                    0.999681      25.884304      74.355891       0.594476       0.451526      -1.038375      -0.014421       0.016671       0.014698       0.026494       0.019006       0.078001       0.029084      -0.136017       0.193384      -0.131609       0.020613       0.110995             11.200163       7.353357       2.599143       4.867398      11.215290       3.541853      15.031842          -0.300025
           79              C       7.106096       5.850713      13.075502      -0.138648      32.968713 0.42935304E+03  0.10073645E+05                                 8.889324                            6.865798       0.216420       2.037283                    0.999818      29.493155      85.006511       0.634067       0.411717      -1.066056      -0.008787      -0.029436      -0.000656       0.030727       0.020279      -0.015158      -0.003431      -0.137578      -0.044817      -0.068215      -0.011302       0.079518             10.109607       5.779398       1.002315       3.393675      10.140724       2.571920      14.408698          -0.156092
           80              C       6.700902       5.262080      11.864495      -0.121492      35.804717 0.47947586E+03  0.11600890E+05                                 9.596755                            7.436924      -0.138118       1.916298                    0.999384      30.563974      90.380320       0.585235       0.432565      -1.049670       0.006910      -0.049265       0.017151       0.052621       0.001668       0.010500      -0.031270      -0.095539       0.089580      -0.064179       0.001231       0.062948             10.850405       6.133290       1.901578       3.200881      11.026706       3.161181      15.391219          -0.099557
           81              C       6.384183       3.862486      11.880992      -0.051104      39.536902 0.47252970E+03  0.11340011E+05                                10.263724                            7.333972      -0.056732       1.972390                    0.999482      28.635920      83.102967       0.597917       0.426855      -1.057916       0.049649       0.056320       0.074869       0.106030      -0.003571       0.004504      -0.021708      -0.119271       0.074063      -0.072246       0.011563       0.060683             13.007552       7.139132       2.338848       5.087304      11.746461       4.209064      20.137063          -0.223273
           82              C       6.577359       3.140006      12.966774      -0.027053      32.060687 0.41797650E+03  0.98236720E+04                                 9.054541                            7.013454      -0.045293       1.969216                    0.999264      29.071424      86.207627       0.590528       0.441310      -1.038911       0.019733       0.046604      -0.014785       0.052725       0.019177      -0.006430       0.010617      -0.088960      -0.058496      -0.041981      -0.017268       0.059248             10.557190       6.210151       1.336879       3.537539      10.005766       2.142300      15.455652          -0.206847
           83              C       7.024957       3.742324      14.152474      -0.233417      37.614863 0.52759020E+03  0.13088640E+05                                 9.866212                            7.747949      -0.125001       1.915312                    0.998882      32.004603      96.186933       0.578629       0.426686      -1.052077      -0.006480       0.016859      -0.042220       0.045921       0.004286       0.027652      -0.042965      -0.068589       0.158669      -0.070053      -0.012117       0.082170             11.434475       7.103857       2.336675       3.344550      12.123668       3.483164      15.075899          -0.098258
           84              C       5.810942       3.186870      10.651614       0.475527      26.284393 0.28597530E+03  0.61408692E+04                                 8.213197                            6.019653       0.138290       2.066318                    0.999891      24.427735      70.280810       0.600287       0.475166      -1.015238       0.039286      -0.060665      -0.128649       0.147561       0.021623       0.012623      -0.050738      -0.017608      -0.058164      -0.062816       0.006886       0.055930             10.040128       5.622763       1.317958       3.282425       9.793861       3.495184      14.703761          -0.344474
           85              C       5.386903       3.077951       6.989911      -0.044093      32.672221 0.41269006E+03  0.96585513E+04                                 9.089841                            6.897614       0.144038       2.008685                    0.999833      29.692231      87.564605       0.605359       0.432320      -1.045358      -0.074468      -0.057501      -0.026934       0.097864       0.073705       0.061584      -0.049627      -0.029008       0.141423      -0.133345       0.051531       0.081814             10.762097       8.956062       3.141619       2.660376       9.007236      -1.930763      14.322993          -0.196726
           86              C       3.883910       1.692041       6.268743       0.175983      34.389114 0.40282045E+03  0.93653399E+04                                 9.561182                            6.940145      -0.264457       1.920174                    0.999650      27.089643      79.477020       0.587540       0.448391      -1.036454       0.001058      -0.034082       0.065417       0.073770       0.037069       0.046344      -0.016437      -0.002158       0.160064      -0.079365       0.004981       0.074384             11.748552      13.214030       6.011010       4.002432      10.522864       0.515767      11.508761          -0.169018
           87              C       2.925890       0.712175       6.158702      -0.305800      42.225125 0.56669438E+03  0.14323135E+05                                10.646156                            8.050364      -0.330370       1.848424                    0.998033      33.136516     100.769411       0.565072       0.428858      -1.049948      -0.003487       0.009900      -0.004091       0.011266       0.071025       0.037100      -0.029587       0.014742       0.102455      -0.104350       0.044520       0.059830             12.623639      13.827338       5.010749       4.565136      10.404115       0.261305      13.639464          -0.154652
           88              C       2.265745       0.583762       4.925387       0.130759      33.237820 0.42478590E+03  0.99759875E+04                                 9.290357                            7.076242      -0.153185       1.959789                    0.999560      27.156900      79.243218       0.590002       0.442045      -1.043490      -0.006633      -0.006836       0.021529       0.023542       0.040740       0.018640      -0.013493       0.011800       0.078191      -0.060046       0.024599       0.035447             11.176219      12.637323       4.737209       4.439374       9.260436       0.646696      11.630896          -0.114371
           89              C       3.822092      18.388757       4.760233      -0.191275      34.747912 0.50288889E+03  0.12333055E+05                                 9.387866                            7.583631      -0.070344       1.940483                    0.998274      31.312719      93.713262       0.582363       0.428858      -1.050242      -0.003252       0.033865      -0.013281       0.036521       0.038438       0.016214      -0.032701       0.011576       0.166937      -0.076243       0.009735       0.066508             10.691031      11.962652       4.437361       3.427634       9.393126       0.774080      10.717316          -0.102016
           90              C       3.175035      18.286027       3.561598      -0.100783      32.388775 0.48125415E+03  0.11687104E+05                                 8.997767                            7.452456      -0.007944       1.957978                    0.999058      30.762321      91.965748       0.582798       0.432769      -1.046636       0.026849       0.042231       0.021090       0.054306       0.068140       0.005376      -0.012559       0.016568      -0.037964      -0.065503      -0.009680       0.075182              9.975355       9.838156       3.532439       2.282435       9.536106      -0.237265      10.551802          -0.114633
           91              C       0.915616       0.364616       2.478815      -0.107664      32.363662 0.46622757E+03  0.11210909E+05                                 8.886696                            7.258407       0.123691       1.993656                    0.999798      30.564749      90.348654       0.601101       0.423756      -1.054207       0.029967       0.026977       0.045774       0.061000       0.043284       0.045752      -0.030469       0.024129       0.194173      -0.094558       0.008851       0.085707              9.888247       9.842794       3.629910       2.061637       9.637335      -0.652644      10.184612          -0.121855
           92              C       1.898241       1.284120       2.600853      -0.189348      35.638117 0.49941932E+03  0.12217721E+05                                 9.517930                            7.544251       0.032240       1.969049                    0.998976      31.282360      93.280476       0.585845       0.427364      -1.051938      -0.020018      -0.025082       0.020328       0.037987       0.056745       0.013965      -0.046860      -0.026251       0.106061      -0.089454       0.017911       0.071543             10.972175      11.741493       4.010074       3.781574       9.559521       0.177567      11.615510          -0.133338
           93              C       2.598696       1.450587       3.839980       0.119942      33.557464 0.43577219E+03  0.10307487E+05                                 9.350275                            7.178468      -0.336039       1.897596                    0.999408      27.586555      80.989338       0.583953       0.443440      -1.041864       0.014008       0.017255      -0.004443       0.022665       0.048323       0.026949      -0.007621       0.016064       0.039406      -0.062881       0.012790       0.050092             11.153129      12.551529       4.792482       4.291442       9.560777       0.552524      11.347081          -0.101202
           94              C       3.566140       2.455386       3.975328      -0.324346      41.753710 0.58595633E+03  0.14953458E+05                                10.527400                            8.165305      -0.342419       1.828325                    0.998637      34.275924     105.178681       0.562495       0.426688      -1.049930      -0.006433      -0.031293       0.012054       0.034146       0.072314       0.038381      -0.037932      -0.006870       0.172163      -0.117715       0.043675       0.074040             12.362365      14.029347       4.960739       4.602647      10.344557       0.241876      12.713189          -0.161326
           95              C       4.182833       2.572176       5.194021       0.122545      34.614467 0.41598630E+03  0.97229434E+04                                 9.560330                            7.035272      -0.017935       1.999855                    0.999704      27.165930      79.203589       0.587318       0.446184      -1.040569       0.031191       0.038686      -0.040686       0.064225       0.088994       0.024161      -0.006549      -0.005817      -0.005010      -0.093484       0.001990       0.091494             11.731749      12.381114       4.729533       5.145230       9.457053       0.518454      13.357081          -0.254326
           96              C       5.710430       4.603707       5.070108       0.166181      32.898594 0.38269196E+03  0.87519388E+04                                 9.266134                            6.777905      -0.037053       2.008998                    0.999757      26.041227      74.872516       0.594947       0.450166      -1.039232       0.015381      -0.015473       0.014951       0.026449       0.082152      -0.020638      -0.030967      -0.171881       0.113035      -0.138070       0.021215       0.116855             11.270695       7.399097       4.923236      -2.611805      15.187943      -3.569431      11.225043          -0.300731
           97              C       5.981604       5.670743       5.850702      -0.141174      33.285708 0.43347281E+03  0.10197280E+05                                 8.950323                            6.899289       0.216126       2.035136                    0.999839      29.675479      85.718551       0.632274       0.411792      -1.065729       0.009994       0.003158      -0.029800       0.031590      -0.014974      -0.022185       0.002695      -0.042933       0.243686      -0.069564      -0.015255       0.084819             10.198784       5.825924       3.451028      -1.013689      14.613282      -2.606143      10.157145          -0.140242
           98              C       6.386798       6.881750       5.262070      -0.120703      36.133950 0.48354548E+03  0.11732399E+05                                 9.656143                            7.462400      -0.146059       1.911925                    0.999411      30.807715      91.440754       0.584528       0.431868      -1.049350      -0.006339      -0.021184      -0.053700       0.058074       0.014645      -0.005729       0.032273      -0.108176       0.115088      -0.076149       0.006943       0.069206             10.937484       6.169907       3.248678      -1.907657      15.593348      -3.165739      11.049197          -0.127872
           99              C       1.468423       6.865253       3.862475      -0.054319      39.930864 0.47720302E+03  0.11479921E+05                                10.317269                            7.359020      -0.048046       1.973330                    0.999488      28.820597      83.729414       0.598277       0.425567      -1.058757      -0.052240      -0.078417       0.062470       0.113052       0.007452       0.003411       0.021966      -0.103320       0.145612      -0.076491       0.013809       0.062682             13.101107       7.181762       5.140040      -2.354955      20.331267      -4.240218      11.790290          -0.224484
          100              C       1.275252       5.779470       3.139995      -0.024051      32.124878 0.41868471E+03  0.98437691E+04                                 9.063265                            7.016300      -0.054274       1.966736                    0.999191      29.103669      86.297943       0.590842       0.440921      -1.039216      -0.020529       0.010771       0.047967       0.053276      -0.007202      -0.021018      -0.011440      -0.014457       0.179608      -0.045523      -0.019791       0.065314             10.576507       6.218541       3.551183      -1.336215      15.522325      -2.140228       9.988656          -0.198675
          101              C       6.062753       4.593770       3.742312      -0.226320      37.622573 0.52755958E+03  0.13086705E+05                                 9.859671                            7.741224      -0.129070       1.914447                    0.998965      32.018275      96.200041       0.579653       0.425970      -1.052598       0.005224       0.047130       0.017885       0.050680       0.031977      -0.007084       0.045105      -0.125173       0.032584      -0.079606      -0.008776       0.088382             11.431313       7.102849       3.353274      -2.331185      15.120093      -3.469496      12.070995          -0.116633
          102              C       2.041664       8.094631       3.186861       0.472843      26.485257 0.28829076E+03  0.62045555E+04                                 8.246183                            6.037141       0.128285       2.061262                    0.999919      24.599773      70.910520       0.600293       0.474093      -1.015571      -0.040541       0.130892      -0.060417       0.149755       0.013956      -0.021764       0.051716       0.017920       0.068388      -0.064053       0.004899       0.059154             10.091678       5.649359       3.308245      -1.328043      14.798830      -3.520947       9.826845          -0.342631
          103              C       5.386864      15.668308      11.756329      -0.052970      33.184418 0.42007776E+03  0.98894580E+04                                 9.242050                            6.999743       0.078749       1.986154                    0.999845      29.950656      89.006594       0.594836       0.437387      -1.040810      -0.077239       0.054717       0.027725       0.098633      -0.072449      -0.061584      -0.052276      -0.031297       0.141462      -0.133750       0.050444       0.083306             10.972703       9.111876      -3.197839      -2.718174       9.161003      -1.984080      14.645231          -0.186335
          104              C       9.118962      17.054218      12.477497       0.176381      34.527535 0.40460017E+03  0.94192629E+04                                 9.588059                            6.955152      -0.257550       1.920541                    0.999627      27.177986      79.849503       0.586809       0.448351      -1.036238      -0.005481       0.038064      -0.067102       0.077341      -0.038816      -0.047937      -0.016354      -0.001531       0.161983      -0.081789       0.005650       0.076139             11.791326      13.270241      -6.037366      -4.026763      10.550586       0.526333      11.553150          -0.178381
          105              C       8.160936      18.034084      12.587538      -0.316670      42.667609 0.57403537E+03  0.14565350E+05                                10.749884                            8.126701      -0.354667       1.837823                    0.998124      33.380947     101.937205       0.559503       0.431441      -1.047660      -0.006876      -0.012731       0.007994       0.016531      -0.086502      -0.045262      -0.030359       0.011648       0.115454      -0.123433       0.048639       0.074794             12.755871      13.990042      -5.071025      -4.624585      10.502756       0.277468      13.774816          -0.132180
          106              C       7.500789      18.162497      13.820853       0.147017      33.080645 0.42249902E+03  0.99113650E+04                                 9.269410                            7.061357      -0.135852       1.965579                    0.999581      27.080697      79.041596       0.589952       0.442570      -1.042921      -0.010075       0.015191      -0.034243       0.038793      -0.048013      -0.021196      -0.016639       0.006928       0.095269      -0.070928       0.030307       0.040621             11.154963      12.617584      -4.730660      -4.430882       9.241911       0.649638      11.605394          -0.173968
          107              C       3.822132       0.357502      13.986007      -0.183108      34.563129 0.49976767E+03  0.12242166E+05                                 9.377466                            7.576241      -0.072473       1.940642                    0.998325      31.183404      93.389139       0.580558       0.430696      -1.048715      -0.001450      -0.033581       0.019315       0.038767      -0.054677      -0.026676      -0.034631       0.013856       0.189607      -0.098488       0.023368       0.075120             10.681776      11.953984      -4.432993      -3.425103       9.384183       0.775279      10.707160          -0.124458
          108              C       3.175072       0.460232      15.184642      -0.103963      32.487760 0.48370550E+03  0.11763479E+05                                 9.019825                            7.473884      -0.012679       1.955526                    0.999023      30.841789      92.318503       0.581579       0.433055      -1.046292       0.033394      -0.037113      -0.029271       0.057874      -0.074156      -0.007125      -0.015449       0.014364      -0.022072      -0.074742      -0.003750       0.078492              9.999374       9.861156      -3.537529      -2.284443       9.561429      -0.237553      10.575538          -0.105609
          109              C       6.150653      18.381643      16.267425      -0.118329      32.669657 0.47218737E+03  0.11394353E+05                                 8.948254                            7.308370       0.107903       1.986178                    0.999787      30.792161      91.286791       0.598374       0.424188      -1.053567       0.037546      -0.028515      -0.040163       0.061935      -0.044585      -0.045504      -0.029706       0.022751       0.205009      -0.096482       0.008353       0.088129              9.960317       9.920416      -3.655048      -2.081572       9.706085      -0.652558      10.254451          -0.099837
          110              C       7.133284      17.462139      16.145387      -0.192343      35.921102 0.50444642E+03  0.12379775E+05                                 9.593313                            7.599941       0.010382       1.960221                    0.998865      31.439140      94.098043       0.581262       0.429375      -1.050014      -0.015931       0.027099      -0.021474       0.038069      -0.074678      -0.023819      -0.046601      -0.024575       0.120459      -0.111411       0.036560       0.074852             11.071932      11.871630      -4.051193      -3.843293       9.629114       0.202691      11.715053          -0.136555
          111              C       7.833742      17.295672      14.906260       0.140261      33.437823 0.43349915E+03  0.10247818E+05                                 9.352901                            7.175062      -0.349530       1.892542                    0.999465      27.550617      81.053978       0.581793       0.445343      -1.039989       0.020029      -0.027806       0.017149       0.038320      -0.057341      -0.030064      -0.013365       0.010648       0.063297      -0.077479       0.023559       0.053920             11.169102      12.584996      -4.805310      -4.311711       9.561667       0.566111      11.360642          -0.171523
          112              C       8.801192      16.290873      14.770912      -0.326857      42.208514 0.59338011E+03  0.15211268E+05                                10.653715                            8.253320      -0.378124       1.813303                    0.998708      34.590650     106.856164       0.555032       0.430483      -1.046189      -0.008643       0.034774      -0.017100       0.039703      -0.092756      -0.052703      -0.038995      -0.011032       0.208923      -0.147302       0.056435       0.090867             12.531304      14.247609      -5.037156      -4.694039      10.458210       0.263647      12.888093          -0.165291
          113              C       4.182788      16.174083      13.552219       0.104972      34.926653 0.41992019E+03  0.98407786E+04                                 9.616671                            7.065762      -0.019932       1.997971                    0.999623      27.348476      79.914212       0.586220       0.445844      -1.040475       0.029195      -0.041715       0.049327       0.070891      -0.097647      -0.027027      -0.011877      -0.004810      -0.000359      -0.104941       0.006074       0.098868             11.820710      12.491037      -4.776546      -5.204900       9.512553       0.539321      13.458541          -0.230963
          114              C       5.710395      14.142552      13.676132       0.162253      33.049954 0.38415643E+03  0.87993675E+04                                 9.307255                            6.798040      -0.013986       2.014393                    0.999752      26.141644      75.375842       0.592751       0.451119      -1.038029       0.016832       0.021449       0.006052       0.027929      -0.093701       0.025390      -0.026487      -0.195123       0.135875      -0.158851       0.031910       0.126941             11.329699       7.435630      -4.952974       2.632297      15.238243      -3.587402      11.315224          -0.318805
          115              C       5.981577      13.075516      12.895538      -0.157227      33.939646 0.44313532E+03  0.10503497E+05                                 9.117876                            7.005475       0.180553       2.019127                    0.999826      30.061014      87.739951       0.622212       0.415308      -1.061310       0.012131      -0.020839       0.032642       0.040582       0.007322       0.026421       0.006008      -0.067717       0.277734      -0.084659      -0.012322       0.096981             10.405379       5.928557      -3.528330       1.051790      14.876324      -2.700352      10.411257          -0.276914
          116              C       6.386777      11.864509      13.484170      -0.118450      36.519476 0.48855656E+03  0.11906174E+05                                 9.789217                            7.544362      -0.174365       1.900116                    0.999478      31.000208      92.762909       0.575291       0.436879      -1.044430      -0.008903       0.038324       0.055389       0.067941      -0.027936       0.023278       0.034686      -0.162715       0.189817      -0.122216       0.030378       0.091838             11.103351       6.250457      -3.309348       1.952137      15.815094      -3.249649      11.244501          -0.271862
          117              C       6.703499      11.881006      14.883765      -0.053938      39.942227 0.47687945E+03  0.11476425E+05                                10.328270                            7.359221      -0.038629       1.974483                    0.999530      28.871101      84.040805       0.597615       0.425879      -1.057988      -0.052669       0.077530      -0.070564       0.117321      -0.014392      -0.000871       0.018873      -0.114350       0.152342      -0.084365       0.021471       0.062894             13.118021       7.191363      -5.144846       2.375262      20.305067      -4.265693      11.857633          -0.227602
          118              C       6.510320      12.966789      15.606245      -0.057801      33.094682 0.43423972E+03  0.10317821E+05                                 9.278042                            7.172051      -0.087148       1.946292                    0.999284      29.769102      89.155306       0.580309       0.444210      -1.035798      -0.023888      -0.002982      -0.051030       0.056423       0.004032       0.021962      -0.009709      -0.023455       0.200403      -0.050464      -0.021321       0.071785             10.834706       6.367175      -3.653994       1.380484      15.892266      -2.220483      10.244675          -0.278118
          119              C       6.062716      14.152489      15.003928      -0.216066      37.666591 0.52765545E+03  0.13101651E+05                                 9.889853                            7.755358      -0.111265       1.916193                    0.999068      32.103463      96.790934       0.577093       0.427449      -1.050725      -0.000755      -0.052080      -0.030731       0.060475      -0.049100       0.028315       0.041867      -0.180096       0.097015      -0.127941       0.024199       0.103742             11.470375       7.126148      -3.367014       2.345639      15.137460      -3.475429      12.147518          -0.301656
          120              C       7.276745      10.651628      15.559379       0.474617      26.488651 0.28805631E+03  0.61994448E+04                                 8.255279                            6.038865       0.118679       2.058501                    0.999929      24.591728      70.931643       0.599468       0.474749      -1.015024      -0.040343      -0.130300       0.061330       0.149556      -0.014958       0.020356       0.052312       0.020034       0.067551      -0.065006       0.006313       0.058693             10.111254       5.660673      -3.322229       1.342416      14.818359      -3.550623       9.854730          -0.275640
          121              N       3.185002      11.374848       2.056463      -0.125504      36.423325 0.47838545E+03  0.11342741E+05                                 9.273085                            7.101461      -0.049627       2.023412                    0.998037      26.885139      73.806944       0.653457       0.395320      -1.094877      -0.017062       0.141957       0.070826       0.159559       0.039489      -0.073811      -0.015721       0.070230       0.090048      -0.072586      -0.035899       0.108486             11.348485       9.314401       3.231761      -2.684768      15.993910       2.172847       8.737144          -0.346885
          122              N       2.704414      13.049826       3.444247       0.182055      29.887372 0.30584863E+03  0.64374909E+04                                 8.000433                            5.533438       0.289480       2.198091                    0.999401      21.631873      54.636782       0.775142       0.375418      -1.117213       0.016133      -0.012593      -0.006647       0.021519       0.035384      -0.096030       0.022486      -0.118914      -0.008801      -0.139094       0.066277       0.072816             10.238177       8.501731      -0.234675      -5.088298       9.934159       3.781584      12.278640          -0.441403
          123              N       8.420099       7.371411      16.689777      -0.134071      36.461778 0.47920617E+03  0.11367866E+05                                 9.289826                            7.115670      -0.044004       2.025521                    0.998062      26.889862      73.855191       0.651642       0.396224      -1.094176      -0.016818      -0.144187      -0.070099       0.161203      -0.039599       0.074103      -0.015124       0.069982       0.087122      -0.072642      -0.035702       0.108344             11.373481       9.322992      -3.244225       2.679717      16.066289       2.172285       8.731161          -0.337737
          124              N       7.939522       5.696433      15.301993       0.175839      29.660779 0.30380155E+03  0.63826998E+04                                 7.965920                            5.519771       0.238871       2.184642                    0.999368      21.539890      54.327453       0.775190       0.376083      -1.116890       0.015577       0.006879       0.007510       0.018611      -0.032181       0.098494       0.024126      -0.107187       0.003343      -0.137314       0.061532       0.075782             10.174972       8.442428       0.230667       5.027916       9.921494       3.764877      12.160993          -0.424832
          125              N       4.667602       2.056469       7.371396      -0.142438      36.878132 0.48533318E+03  0.11553978E+05                                 9.367511                            7.166898      -0.053543       2.019962                    0.998070      27.078314      74.591573       0.648277       0.396875      -1.093335       0.016277       0.067618      -0.143072       0.159081       0.074430       0.039324       0.015492      -0.010408      -0.148802      -0.072592      -0.036135       0.108727             11.473333       9.395324       2.703019       3.262858       8.821077      -2.223752      16.203598          -0.319701
          126              N       5.148183       3.444252       5.696420       0.174336      29.939385 0.30657751E+03  0.64567297E+04                                 8.015246                            5.544166       0.236868       2.180600                    0.999401      21.653640      54.709826       0.773518       0.375979      -1.116787      -0.012155      -0.003101       0.010237       0.016192       0.098895       0.033642      -0.023667      -0.057017       0.171478      -0.140072       0.065540       0.074532             10.253796       8.503395       5.086643      -0.241186      12.294848      -3.803149       9.963146          -0.425860
          127              N       4.667559      16.689790      11.374844      -0.128402      36.436862 0.47826295E+03  0.11342172E+05                                 9.290685                            7.110078      -0.047650       2.024896                    0.998084      26.871383      73.841849       0.651573       0.396381      -1.093848       0.015667      -0.068469       0.141506       0.157979      -0.074160      -0.039751       0.017415      -0.009723      -0.150222      -0.072149      -0.037296       0.109444             11.382608       9.332190      -2.689526      -3.239587       8.750885      -2.186595      16.064750          -0.342221
          128              N       5.148143      15.302007      13.049820       0.188590      29.975690 0.30642218E+03  0.64566020E+04                                 8.035254                            5.551225       0.246371       2.183245                    0.999425      21.648861      54.820866       0.770786       0.377128      -1.115250      -0.016425       0.006173      -0.013417       0.022089      -0.099422      -0.031977      -0.025143      -0.056131       0.202587      -0.144860       0.069450       0.075410             10.289203       8.542808      -5.114103       0.235631      12.326306      -3.804222       9.998496          -0.456821
          129              O       4.765467       9.843855      18.185540      -0.964171      58.997207 0.12584208E+04  0.37074633E+05                                11.533023                           10.601880       0.659479       2.111711                    0.999514      37.310693     105.346233       0.620703       0.334943      -1.169664       0.040637      -0.015591       0.003406       0.043658       0.021184       0.007648      -0.003547       0.169840      -0.053590      -0.078917      -0.017984       0.096901             12.169239      15.845515       1.873299       3.113240      10.504258       0.651804      10.157944          -0.139585
          130              O       5.898857      16.650046       8.307584      -0.190833      28.431300 0.38727429E+03  0.86669336E+04                                 7.685700                            6.340097      -0.152745       2.074147                    0.992668      23.541039      61.777429       0.703161       0.389228      -1.104600       0.022040      -0.105665       0.005262       0.108067      -0.011516       0.015661       0.010089       0.021320      -0.079739      -0.035501       0.004413       0.031088              8.445620       5.678639      -1.153797      -1.681105      10.785721       3.488314       8.872499          -0.407049
          131              O       5.742856      14.655821       9.148165      -0.479132      34.551701 0.55545806E+03  0.13433312E+05                                 8.535920                            7.323795       0.604768       2.228108                    0.998233      27.797804      72.774520       0.699394       0.362120      -1.138980       0.043766       0.069919      -0.071430       0.109116      -0.009355      -0.003172      -0.085379      -0.083614       0.203815      -0.079189      -0.049252       0.128440              9.821303       5.856348       0.182030      -2.571184       6.912562      -1.584139      16.694998          -0.437376
          132              O       4.765487       8.902404       0.560700      -0.963037      58.879152 0.12553143E+04  0.36959209E+05                                11.516441                           10.587961       0.664184       2.113603                    0.999507      37.277230     105.207873       0.621201       0.334891      -1.169743       0.038218       0.008530      -0.007422       0.039856      -0.022553      -0.007786      -0.002372       0.170199      -0.065612      -0.077307      -0.022120       0.099426             12.148789      15.813527      -1.870203      -3.097831      10.495191       0.649903      10.137649          -0.144012
          133              O       5.898895       2.096213      10.438656      -0.186474      28.372510 0.38656145E+03  0.86456631E+04                                 7.669944                            6.330204      -0.144744       2.076616                    0.992583      23.522236      61.678019       0.704495       0.388730      -1.105124       0.022692       0.106318      -0.006112       0.108884       0.011835      -0.016312       0.009932       0.021026      -0.075424      -0.034839       0.004037       0.030802              8.428086       5.670868       1.147795       1.677295      10.756851       3.481315       8.856540          -0.436111
          134              O       5.742884       4.090438       9.598075      -0.473489      33.229690 0.53054369E+03  0.12670614E+05                                 8.259860                            7.111959       0.626799       2.236362                    0.998359      27.549745      71.419106       0.717366       0.357510      -1.143879       0.043502      -0.072606       0.068652       0.108982       0.008162       0.003341      -0.085625      -0.080033       0.195196      -0.075934      -0.050698       0.126632              9.452823       5.669211      -0.186308       2.425827       6.722464      -1.569909      15.966795          -0.448541
          135              O       8.322180      18.185551       8.902402      -0.953935      58.133806 0.12357306E+04  0.36228030E+05                                11.405805                           10.494927       0.680023       2.121846                    0.999481      37.046536     104.222973       0.625056       0.334246      -1.170690      -0.038756       0.004887       0.005842       0.039497      -0.008560       0.019356       0.001290       0.113879      -0.215601      -0.074208      -0.021507       0.095715             12.027617      15.626389      -3.063873       1.853215      10.050037      -0.657238      10.406426           0.176071
          136              O       1.953715       8.307587       2.096205      -0.183806      28.367929 0.38624002E+03  0.86377348E+04                                 7.671578                            6.329863      -0.148099       2.075658                    0.992626      23.516096      61.683925       0.704046       0.389012      -1.104789      -0.022769       0.004725       0.105903       0.108426      -0.014394      -0.012332      -0.008559       0.047689       0.011309      -0.033476       0.003651       0.029824              8.427981       5.670244       1.675004      -1.148114       8.852072      -3.480877      10.761627          -0.442826
          137              O       2.109716       9.148170       4.090430      -0.474330      34.301276 0.55084892E+03  0.13291810E+05                                 8.480968                            7.282973       0.596843       2.225392                    0.998195      27.772954      72.586222       0.702972       0.361091      -1.139989      -0.044376      -0.069698      -0.071292       0.109131       0.004842      -0.008526       0.085734      -0.143599       0.028263      -0.079941      -0.048772       0.128713              9.741066       5.817654       2.537195       0.186237      16.526250       1.593859       6.879293          -0.458451
          138              O       3.087127       0.560708       9.843838      -0.959335      58.609798 0.12483373E+04  0.36691793E+05                                11.463449                           10.543981       0.671818       2.116824                    0.999525      37.232330     104.891402       0.623966       0.333971      -1.170893      -0.039075      -0.005623      -0.015408       0.042378       0.010672      -0.023243       0.002281       0.110196      -0.219012      -0.076465      -0.019275       0.095740             12.088838      15.706807       3.083276      -1.863483      10.101707      -0.662314      10.457999           0.160411
          139              O       7.188795      10.438672      16.650035      -0.185519      28.474361 0.38768926E+03  0.86798359E+04                                 7.699941                            6.346654      -0.178425       2.065808                    0.992540      23.548074      61.838829       0.702168       0.389616      -1.104160      -0.022317      -0.005030      -0.105982       0.108423       0.014324       0.010730      -0.009662       0.046352       0.005052      -0.032581       0.003770       0.028811              8.471014       5.694237      -1.692245       1.166164       8.899765      -3.516830      10.819041          -0.412435
          140              O       7.344805       9.598089      14.655810      -0.474505      34.179768 0.54857155E+03  0.13223287E+05                                 8.461054                            7.268742       0.581113       2.221468                    0.998081      27.725536      72.427498       0.703531       0.361174      -1.139912      -0.042834       0.069838       0.071921       0.109017      -0.004068       0.009588       0.085788      -0.142166       0.029107      -0.079726      -0.048591       0.128318              9.714261       5.807769      -2.533603      -0.180769      16.471469       1.569329       6.863545          -0.437220

******************************************************
Auxiliary information for the entire system
The total spin magnetic moment of the unit cell is   -19.394579
The total net atomic charge of the unit cell is   0.000000
Accuracy of reproducing the electrostatic potential in the unit cell:
  The inner radius (bohr) =    5.0000
  The outer radius (bohr) =   12.0000
  Valid grid points have density less than (e/(bohr^3)) =    0.0001
  The number of valid grid points were=        29299
  The rms potential error without charges in kcal/mol is=      2.82711
  The rms potential error with partial charges in kcal/mol is=      0.95128
  The RRMSE value at monopole order=      0.33648
  The rms potential error with partial charges and cloud penetration in kcal/mol is=      0.96049
  The RRMSE value at monopole order with cloud penetration is=      0.33974
  The rms potential error with partial charges and atomic dipoles in kcal/mol is=      0.74923
  The RRMSE value at dipole order=      0.26502
  The rms potential error with partial charges, atomic dipoles and cloud penetration in kcal/mol is=      0.75858
  The RRMSE value at dipole order with cloud penetration=      0.26832

******************************************************
The electron densities and ab initio electrostatic potential were computed in VASP using the PBE functional and
projector augmented wave method. See the main text of the journal article for a description of computational details.
The atomic charges, dipoles, and quadrupoles were computed with the DDEC6 method as described in
(a) T. A. Manz and N. Gabaldon Limas, RSC Adv. 6 (2016) 47771-47801 DOI: 10.1039/c6ra04656h
(b) N. Gabaldon Limas and T. A. Manz, RSC Adv. 8 (2018) 2678-2707 DOI: 10.1039/c7ra11829e.
For each atom in the material, the electron cloud parameters were fit to the spherically averaged atom-in-material
electron density using radial positions for which this density was between 10^-4 and 10^-2 electrons per cubic bohr.
The polarizabilities, dispersion coefficients, and quantum Drude oscillator (QDO) parameters were fit using the MCLF method.
The magnetic structure of the system was optimized in VASP from the default ferromagnetic initial guess using spin polarization.
The atomic spin moments (ASMs) were computed on this optimized magnetic structure using the DDEC6 partition as inputs
to the method of T. A. Manz and D. S. Sholl, J. Chem. Theory Comput. 7 (2011) 4146-4164 DOI: 10.1021/ct200539n.
The RMSE and RRMSE were computed using a uniform grid with Ewald summation.
