# Supplementary material for: A collection of forcefield precursors for metal–organic frameworks
Source: RSC Adv. 2019 Nov 13;9(63):36492–507. doi: 10.1039/c9ra07327b (PMC9075174; doi:10.1039/c9ra07327b)
Supplement: RA-009-C9RA07327B-s4377 [file RA-009-C9RA07327B-s4377.xyz]

  140
jmolscript: load "" {1 1 1} spacegroup "x,y,z" unitcell [{      5.328700     0.000000     0.000000 }, {      2.664338    18.693484     0.000000 }, {      2.664273     0.000004    18.693493 }]
Zn     8.885055    18.481689     8.246448     0.910339
Zn     3.556305     0.211799    10.447045     0.911220
Zn     4.436669     8.246257     0.211797     0.911680
Zn     4.436593    10.447231    18.481696     0.911895
H      7.827293    12.608756     6.327747     0.125978
H      6.785518    16.199775     9.197199     0.140259
H      5.024380    14.816458    10.221602     0.121047
H      6.147150    11.225439     7.490483     0.112906
H      4.525088    11.021680     9.077560     0.098166
H      4.712667    16.870871     5.826762     0.113551
H      3.909616    12.827471    10.401060     0.099887
H      4.759564    12.599409     5.555706     0.114179
H      5.497598    11.567529     3.570457     0.119521
H      4.212845    15.954889     3.538678     0.126856
H      5.367582    15.151069     1.785229     0.122654
H      7.827273     6.084732    12.365746     0.125869
H      6.785526     2.493713     9.496294     0.140685
H      5.024394     3.877030     8.471891     0.121142
H      6.147137     7.468049    11.203010     0.113359
H      4.525088     7.671808     9.615933     0.098172
H      4.712648     1.822617    12.866731     0.113775
H      3.909629     5.866017     8.292433     0.100447
H      4.759537     6.094079    13.137787     0.114565
H      5.497553     7.125959    15.123036     0.119571
H      4.212806     2.738599    15.154815     0.126769
H      5.367528     3.542419    16.908264     0.122479
H      5.494393     6.327746     6.084732     0.124658
H      6.536167     9.197195     2.493712     0.141058
H      2.968596    10.221598     3.877030     0.121125
H      7.174526     7.490481     7.468050     0.113128
H      3.467881     9.077557     7.671810     0.097353
H      3.280336     5.826759     1.822616     0.113691
H      4.083352    10.401056     5.866018     0.099438
H      3.233426     5.555705     6.094079     0.112735
H      2.495399     3.570457     7.125960     0.120209
H      3.780166     3.538677     2.738597     0.127614
H      2.625435     1.785228     3.542417     0.123319
H      5.494363    12.365742    12.608761     0.124434
H      6.536111     9.496293    16.199781     0.139838
H      8.297252     8.471890    14.816463     0.120976
H      7.174508    11.203007    11.225443     0.115047
H      3.467866     9.615931    11.021683     0.099074
H      8.608970    12.866729    16.870877     0.114049
H      4.083325     8.292432    12.827475     0.098574
H      8.562095    13.137783    12.599414     0.114220
H      7.824073    15.123031    11.567533     0.119723
H      9.108804    15.154811    15.954896     0.124983
H      7.954077    16.908260    15.151076     0.123275
C      4.404675    14.392488     4.730575     0.192784
C      7.607215    13.321726     6.881449    -0.255836
C      8.236534    14.541102     6.749660     0.103044
C      6.315530    14.259952     8.755471     0.080185
C      6.627796    13.187133     7.872952     0.088379
C      6.986946    15.485497     8.634711    -0.217694
C      7.962102    15.602892     7.651807     0.148459
C      5.267904    14.102366     9.675752    -0.138215
C      5.934000    11.952615     8.030725    -0.163831
C      4.961508    11.836716     8.972877    -0.099723
C      4.115319    16.312309     6.270171     0.167408
C      4.601817    12.915330     9.786044    -0.103889
C      4.801131    13.085440     4.763102    -0.184936
C      5.416072    13.157783     2.502498    -0.027899
C      5.280719    12.472293     3.570457    -0.081767
C      4.550685    15.089381     3.574196    -0.174278
C      5.136847    14.607089     2.504928    -0.084234
C      5.877543    12.586323     1.216946     0.631358
C      4.404643     4.301000    13.962918     0.195049
C      7.607200     5.371762    11.812044    -0.254864
C      2.907820     4.152386    11.943833     0.104540
C      6.315531     4.433536     9.938022     0.077771
C      6.627789     5.506355    10.820541     0.087953
C      6.986948     3.207991    10.058782    -0.216831
C      2.633396     3.090596    11.041686     0.147536
C      5.267913     4.591122     9.017741    -0.137475
C      5.933992     6.740873    10.662768    -0.164750
C      4.961508     6.856772     9.720616    -0.098811
C      4.115302     2.381179    12.423322     0.169886
C      4.601825     5.778158     8.907449    -0.105053
C      4.801098     5.608048    13.930391    -0.186043
C      5.416020     5.535705    16.190995    -0.028397
C      5.280675     6.221195    15.123036    -0.080429
C      4.550645     3.604107    15.119297    -0.175860
C      5.136797     4.086399    16.188565    -0.083082
C      5.877480     6.107165    17.476547     0.626936
C      3.588326     4.730574     4.300999     0.194277
C      5.714471     6.881446     5.371762    -0.252676
C      5.085157     6.749657     4.152386     0.104184
C      7.006151     8.755468     4.433536     0.079672
C      6.693885     7.872949     5.506355     0.085854
C      6.334740     8.634708     3.207990    -0.218068
C      5.359589     7.651804     3.090595     0.147877
C      2.725072     9.675748     4.591122    -0.138471
C      7.387677     8.030722     6.740874    -0.164742
C      3.031463     8.972874     6.856773    -0.097397
C      3.877681     6.270169     2.381177     0.170759
C      3.391155     9.786040     5.778159    -0.103304
C      3.191865     4.763101     5.608048    -0.182096
C      2.576935     2.502498     5.535704    -0.027474
C      2.712280     3.570457     6.221194    -0.082949
C      3.442323     3.574195     3.604105    -0.178764
C      2.856165     2.504928     4.086398    -0.082575
C      2.115468     1.216947     6.107164     0.628089
C      8.916978    13.962914    14.392494     0.194322
C      5.714435    11.812042    13.321731    -0.252664
C      5.085111    11.943831    14.541107     0.102362
C      7.006110     9.938020    14.259957     0.079829
C      6.693852    10.820539    13.187138     0.087407
C      6.334688    10.058780    15.485503    -0.215644
C      5.359535    11.041684    15.602898     0.148843
C      8.053733     9.017740    14.102371    -0.138263
C      7.387654    10.662766    11.952619    -0.168713
C      8.360142     9.720614    11.836720    -0.099612
C      9.206320    12.423319    16.312316     0.168758
C      3.391126     8.907448    12.915334    -0.101846
C      8.520528    13.930387    13.085445    -0.185274
C      7.905595    16.190990    13.157789    -0.027259
C      8.040947    15.123031    12.472299    -0.081548
C      8.770968    15.119293    15.089388    -0.172235
C      8.184813    16.188560    14.607095    -0.085540
C      7.444131    17.476541    12.586329     0.628286
N      3.429511    16.673094     7.306539    -0.313084
N      3.865405    15.029562     5.902283    -0.051397
N      3.429503     2.020394    11.386954    -0.315157
N      3.865384     3.663926    12.791210    -0.054233
N      4.563486     7.306536     2.020393    -0.316234
N      4.127592     5.902281     3.663925    -0.053699
N      4.563423    11.386952    16.673100    -0.316614
N      4.127541    12.791207    15.029568    -0.051953
O      4.496321     0.414997     8.788933    -0.661590
O      6.073108    11.414802     1.103851    -0.512799
O      6.298514    13.134042     0.246754    -0.546487
O      4.496305    18.278491     9.904560    -0.661721
O      6.073042     7.278686    17.589642    -0.511053
O      6.298444     5.559446    18.446739    -0.544096
O      8.825312     8.788932    18.278497    -0.661898
O      1.919900     1.103852     7.278685    -0.511304
O      1.694504     0.246755     5.559445    -0.544330
O      3.496685     9.904556     0.414996    -0.662100
O      7.248572    17.589636    11.414808    -0.512400
O      7.023161    18.446733    13.134048    -0.544141

The following XYZ coordinates are in angstroms. Other properties are in atomic units.
The sperically averaged electron density of each atom fit to a function of the form exp(a - br)
eigen_1, eigen_2 and eigen_3 are the three eigenvalues of traceless quadrupole moment tensor
  atom number  atomic symbol              X              Y              Z     net charge C6 coefficient C8 coefficient C10 coefficient fluctuating dipole atomic polarizability isotropic forcefield polarizability              a              b squared Pearson coefficient          <r^3>          <r^4>         wp_QDO          m_QDO          q_QDO       dipole_x       dipole_y       dipole_z         dipole            Qxy            Qxz            Qyz     Q(x^2-y^2)  Q(3z^2 - R^2)        eigen_1        eigen_2        eigen_3 static polarizability      alpha(xx)      alpha(xy)      alpha(xz)      alpha(yy)      alpha(yz)      alpha(zz) atomic spin moment
            1             Zn       8.885055      18.481689       8.246448       0.910339      88.929309 0.18488386E+04  0.58912457E+05                                16.493886                           14.245402       0.198820       1.920712                    0.998240      46.903457     129.966354       0.466999       0.411606      -1.130823      -0.002269       0.062105       0.031150       0.069516      -0.010753      -0.003155      -0.042323       0.039794       0.042865      -0.055191       0.014132       0.041059             18.918254      18.268228       2.876222      -1.607778      23.755369       1.095750      14.731167           0.117121
            2             Zn       3.556305       0.211799      10.447045       0.911220      88.789091 0.18447584E+04  0.58746727E+05                                16.473569                           14.226983       0.199535       1.921490                    0.998236      46.858940     129.780042       0.467460       0.411450      -1.130992      -0.002828      -0.061788      -0.031285       0.069315       0.010564       0.003763      -0.042434       0.039837       0.042564      -0.055343       0.014368       0.040975             18.896306      18.245644      -2.874875       1.606933      23.731338       1.092400      14.711936           0.117066
            3             Zn       4.436669       8.246257       0.211797       0.911680      88.779441 0.18444132E+04  0.58731575E+05                                16.471862                           14.225133       0.205093       1.922898                    0.998242      46.851626     129.745006       0.467527       0.411420      -1.131040       0.002232       0.031866      -0.061781       0.069551       0.002956      -0.010484       0.042221      -0.001638      -0.081067      -0.054977       0.013971       0.041007             18.895616      18.237834       1.606805       2.875818      14.711391      -1.095608      23.737622           0.117024
            4             Zn       4.436593      10.447231      18.481696       0.911895      88.785475 0.18446135E+04  0.58743009E+05                                16.476685                           14.229102       0.198203       1.920947                    0.998273      46.851233     129.774493       0.467277       0.411605      -1.130846       0.002646      -0.031425       0.062019       0.069576      -0.003168       0.010632       0.042887      -0.001917      -0.081262      -0.055633       0.013949       0.041684             18.901354      18.241412      -1.606595      -2.878551      14.716242      -1.095292      23.746407           0.116949
            5              H       7.827293      12.608756       6.327747       0.125978       0.955290 0.70969736E+01  0.68966536E+02                                 1.713688                            1.644119      -1.356871       2.240412                    0.993143       3.845749      11.425691       0.441282       1.428316      -0.676231       0.005590      -0.025425      -0.016943       0.031060       0.006544      -0.007836       0.003582      -0.006664      -0.007214      -0.013047       0.004327       0.008720              1.743260       1.603839      -0.080625      -0.192088       1.934661       0.381932       1.691279           0.000015
            6              H       6.785518      16.199775       9.197199       0.140259       0.910218 0.64716074E+01  0.61765441E+02                                 1.691809                            1.594193      -1.440698       2.210623                    0.992785       3.827664      11.456488       0.435784       1.472655      -0.667717      -0.008789       0.026167       0.020068       0.034127       0.004002      -0.011256       0.002817      -0.000589      -0.010209      -0.013907       0.003165       0.010742              1.740701       1.488574      -0.073142      -0.125358       2.027613       0.399919       1.705917          -0.000389
            7              H       5.024380      14.816458      10.221602       0.121047       0.930544 0.68462662E+01  0.65238090E+02                                 1.626965                            1.572920      -0.980421       2.423220                    0.997563       3.501072       9.948916       0.474316       1.355160      -0.692495      -0.010570       0.031254       0.020114       0.038641       0.004364      -0.009829       0.007976      -0.009382      -0.010551      -0.016449       0.005464       0.010986              1.637669       1.512768      -0.110867      -0.190956       1.766850       0.294694       1.633389           0.000106
            8              H       6.147150      11.225439       7.490483       0.112906       0.960139 0.69182141E+01  0.66188575E+02                                 1.665857                            1.582876      -1.000899       2.402659                    0.997312       3.608616      10.322083       0.471396       1.358099      -0.691154       0.006488      -0.028303      -0.021391       0.036066       0.009678      -0.010352       0.006260      -0.011440      -0.000955      -0.018938       0.007519       0.011419              1.702521       1.501168      -0.075552      -0.110989       1.944064       0.392807       1.662329           0.000002
            9              H       4.525088      11.021680       9.077560       0.098166       0.978747 0.68155805E+01  0.64385625E+02                                 1.634206                            1.529470      -0.760847       2.506680                    0.999568       3.458646       9.547877       0.503744       1.287095      -0.706782      -0.016764      -0.029704       0.003505       0.034288       0.005431      -0.013080       0.006288      -0.011404      -0.013517      -0.019570       0.008993       0.010577              1.702741       1.614497       0.443235      -0.095954       2.043780      -0.093594       1.449945           0.000004
           10              H       4.712667      16.870871       5.826762       0.113551       1.193395 0.84319647E+01  0.84062809E+02                                 1.873059                            1.707252      -1.080981       2.366977                    0.997331       3.595434      10.218086       0.473951       1.296276      -0.705068       0.032765       0.036828      -0.020456       0.053369       0.009277      -0.008408       0.004966       0.016625      -0.005256      -0.016291       0.000813       0.015478              1.978139       1.903987       0.547286      -0.313328       2.411883      -0.260538       1.618546          -0.000067
           11              H       3.909616      12.827471      10.401060       0.099887       0.955695 0.66032838E+01  0.62482838E+02                                 1.665837                            1.548147      -0.936840       2.427109                    0.997384       3.624940      10.332756       0.475565       1.361117      -0.690341      -0.029069      -0.001649       0.021651       0.036284       0.003234      -0.015027       0.007415      -0.004415      -0.016076      -0.020179       0.006586       0.013593              1.749547       1.941565       0.123234      -0.548635       1.395258      -0.094754       1.911819          -0.000007
           12              H       4.759564      12.599409       5.555706       0.114179       0.915321 0.66989047E+01  0.64209677E+02                                 1.667918                            1.599043      -1.300947       2.260180                    0.993375       3.852216      11.392104       0.446439       1.431356      -0.675407       0.000671      -0.018832       0.027480       0.033321      -0.008924      -0.005985      -0.000981      -0.016196       0.009296      -0.015464       0.004597       0.010867              1.689425       1.455317       0.029458      -0.061650       1.603710      -0.261049       2.009248           0.000001
           13              H       5.497598      11.567529       3.570457       0.119521       0.911782 0.64749486E+01  0.61170145E+02                                 1.632983                            1.549044      -1.060734       2.380140                    0.996660       3.612569      10.400748       0.466531       1.389704      -0.684500       0.008060      -0.034126      -0.002120       0.035129      -0.003917      -0.002479      -0.003346      -0.016804      -0.001389      -0.010106      -0.000128       0.010234              1.652962       1.382577      -0.197931      -0.065649       2.135286       0.034074       1.441022           0.000349
           14              H       4.212845      15.954889       3.538678       0.126856       1.103553 0.80570296E+01  0.78098850E+02                                 1.683015                            1.599388      -0.813814       2.502137                    0.999524       3.188341       8.459465       0.530729       1.190595      -0.732371      -0.015438       0.030199      -0.009783       0.035299      -0.009426      -0.006603      -0.008477      -0.011906       0.010043      -0.017623       0.004912       0.012712              1.691704       1.425049      -0.299972      -0.068058       2.162425       0.096170       1.487637           0.000057
           15              H       5.367582      15.151069       1.785229       0.122654       1.228659 0.90290406E+01  0.89681843E+02                                 1.773773                            1.668302      -1.033522       2.395791                    0.997834       3.284042       8.703434       0.533463       1.155950      -0.740817       0.012001       0.030949      -0.025412       0.041805      -0.000362      -0.005771      -0.011807      -0.027384      -0.014960      -0.016225      -0.005361       0.021586              1.787377       1.465438       0.101735      -0.285695       1.691806      -0.332400       2.204888           0.000481
           16              H       7.827273       6.084732      12.365746       0.125869       0.954581 0.70899745E+01  0.68882136E+02                                 1.713022                            1.643469      -1.353846       2.241675                    0.993132       3.843711      11.418608       0.441301       1.428596      -0.676192       0.005544       0.025779       0.016824       0.031279      -0.006567       0.007765       0.003411      -0.006263      -0.006629      -0.012837       0.004197       0.008640              1.742554       1.603097       0.080720       0.191984       1.933950       0.381875       1.690616           0.000014
           17              H       6.785526       2.493713       9.496294       0.140685       0.912265 0.64927331E+01  0.62050501E+02                                 1.697679                            1.599313      -1.459249       2.202496                    0.992613       3.841136      11.524511       0.433828       1.477307      -0.666837      -0.008923      -0.025513      -0.020224       0.033757      -0.004141       0.011267       0.002731      -0.000782      -0.010150      -0.013954       0.003200       0.010754              1.746929       1.493274       0.073598       0.126168       2.035616       0.402412       1.711898          -0.000386
           18              H       5.024394       3.877030       8.471891       0.121142       0.931769 0.68552823E+01  0.65325424E+02                                 1.626110                            1.572110      -0.972070       2.426083                    0.997688       3.500253       9.936718       0.475420       1.351984      -0.693114      -0.010558      -0.031281      -0.019545       0.038367      -0.004249       0.010188       0.008354      -0.009499      -0.010108      -0.016879       0.005435       0.011444              1.636771       1.511900       0.110805       0.190807       1.765895       0.294485       1.632518           0.000107
           19              H       6.147137       7.468049      11.203010       0.113359       0.957079 0.68925830E+01  0.65899879E+02                                 1.664424                            1.581637      -1.001482       2.403100                    0.997228       3.604986      10.317343       0.470696       1.361015      -0.690598       0.006434       0.027988       0.021227       0.035712      -0.009636       0.010577       0.006343      -0.011299      -0.001210      -0.019101       0.007717       0.011384              1.700996       1.500066       0.075408       0.110805       1.942040       0.392185       1.660883           0.000002
           20              H       4.525088       7.671808       9.615933       0.098172       0.978490 0.68144141E+01  0.64388193E+02                                 1.635724                            1.530740      -0.765475       2.504731                    0.999471       3.460673       9.562406       0.502716       1.289453      -0.706279      -0.016825       0.029722      -0.003362       0.034319      -0.005384       0.013163       0.006054      -0.011245      -0.013751      -0.019525       0.009158       0.010367              1.704401       1.616035      -0.444046       0.096048       2.046045      -0.093679       1.451124           0.000005
           21              H       4.712648       1.822617      12.866731       0.113775       1.194917 0.84460145E+01  0.84270614E+02                                 1.877930                            1.711183      -1.102702       2.358976                    0.997132       3.598728      10.244532       0.472182       1.300086      -0.704278       0.032814      -0.036478       0.020369       0.053126      -0.009368       0.008334       0.004930       0.016322      -0.005673      -0.016221       0.000798       0.015423              1.983589       1.909205      -0.549922       0.314752       2.419265      -0.261790       1.622298          -0.000067
           22              H       3.909629       5.866017       8.292433       0.100447       0.955123 0.65971196E+01  0.62383944E+02                                 1.662239                            1.545187      -0.925793       2.431300                    0.997606       3.618023      10.295669       0.477253       1.357185      -0.691128      -0.028969       0.001794      -0.021921       0.036373      -0.003265       0.015011       0.007447      -0.004714      -0.016399      -0.020266       0.006758       0.013508              1.745508       1.936643      -0.122724       0.546289       1.392712      -0.094307       1.907169          -0.000006
           23              H       4.759537       6.094079      13.137787       0.114565       0.914001 0.66870341E+01  0.64061736E+02                                 1.665723                            1.597209      -1.300653       2.260891                    0.993481       3.847711      11.372417       0.446910       1.430609      -0.675556       0.000413       0.018735      -0.027107       0.032954       0.009009       0.005766      -0.001130      -0.016329       0.010172      -0.015589       0.004844       0.010745              1.687108       1.453789      -0.029402       0.061508       1.601798      -0.260069       2.005737           0.000001
           24              H       5.497553       7.125959      15.123036       0.119571       0.912106 0.64822222E+01  0.61309784E+02                                 1.639349                            1.554526      -1.090730       2.367960                    0.996283       3.624997      10.472521       0.463230       1.397988      -0.682885       0.008248       0.034348       0.001829       0.035372       0.003658       0.002601      -0.003067      -0.016201      -0.001133      -0.009814       0.000107       0.009707              1.659542       1.387163       0.199433       0.066034       2.145611       0.034278       1.445852           0.000349
           25              H       4.212806       2.738599      15.154815       0.126769       1.101959 0.80432366E+01  0.77932830E+02                                 1.681585                            1.598188      -0.814355       2.501918                    0.999527       3.186346       8.452798       0.530836       1.190847      -0.732322      -0.015463      -0.030029       0.009769       0.035161       0.009274       0.006664      -0.008600      -0.012074       0.009378      -0.017586       0.004768       0.012818              1.690207       1.424004       0.299470       0.067971       2.160051       0.096056       1.486567           0.000057
           26              H       5.367528       3.542419      16.908264       0.122479       1.229693 0.90376174E+01  0.89782742E+02                                 1.774183                            1.668613      -1.036425       2.393900                    0.997679       3.285639       8.706654       0.533677       1.155283      -0.740970       0.011561      -0.030890       0.025456       0.041663       0.000198       0.005885      -0.011850      -0.027390      -0.015255      -0.016298      -0.005371       0.021670              1.787782       1.465675      -0.101814       0.285828       1.692195      -0.332679       2.205476           0.000482
           27              H       5.494393       6.327746       6.084732       0.124658       0.959078 0.71336591E+01  0.69431418E+02                                 1.719973                            1.649709      -1.371717       2.233847                    0.992950       3.859519      11.485809       0.439875       1.430650      -0.675771      -0.005628      -0.017026       0.026166       0.031721       0.007847       0.006562      -0.003323       0.000258       0.012863      -0.012874       0.004158       0.008716              1.749807       1.609243       0.193314      -0.081270       1.697493      -0.384626       1.942684           0.000015
           28              H       6.536167       9.197195       2.493712       0.141058       0.907762 0.64520784E+01  0.61551874E+02                                 1.691055                            1.593587      -1.452085       2.206761                    0.992670       3.826107      11.461051       0.434992       1.475989      -0.667130       0.009016       0.020207      -0.025612       0.033847       0.011336       0.004163      -0.002723       0.004943       0.006713      -0.014100       0.003307       0.010793              1.739898       1.488061       0.125296      -0.073044       1.705127      -0.399494       2.026506          -0.000388
           29              H       2.968596      10.221598       3.877030       0.121125       0.932295 0.68638380E+01  0.65457969E+02                                 1.629907                            1.575606      -0.982913       2.421822                    0.997470       3.507066       9.975174       0.473534       1.356311      -0.692237       0.010545       0.019826      -0.031118       0.038374       0.010157       0.004353      -0.008195       0.000698       0.019398      -0.016848       0.005622       0.011226              1.640693       1.515423       0.191594      -0.111217       1.636487      -0.295567       1.770170           0.000107
           30              H       7.174526       7.490481       7.468050       0.113128       0.959775 0.69190908E+01  0.66233895E+02                                 1.669088                            1.585833      -1.010428       2.398975                    0.997053       3.614805      10.360459       0.469438       1.363003      -0.690168      -0.006687      -0.021292       0.028152       0.035925       0.010560       0.009696      -0.006352      -0.005163       0.017695      -0.019152       0.007699       0.011453              1.705881       1.503984       0.111264      -0.075648       1.665458      -0.393849       1.948200           0.000002
           31              H       3.467881       9.077557       7.671810       0.097353       0.983761 0.68535049E+01  0.64783358E+02                                 1.633967                            1.529126      -0.745736       2.511097                    0.999682       3.461342       9.533977       0.506466       1.279396      -0.708393       0.016788       0.003461       0.030352       0.034857       0.013211       0.005371      -0.006185       0.001153       0.023499      -0.019583       0.009176       0.010407              1.702529       1.614272       0.095943       0.443490       1.449495       0.093709       2.043820           0.000004
           32              H       3.280336       5.826759       1.822616       0.113691       1.194764 0.84432321E+01  0.84220134E+02                                 1.876238                            1.709720      -1.100924       2.359525                    0.997137       3.597236      10.232640       0.472962       1.298293      -0.704653      -0.032809      -0.020524      -0.036169       0.052970       0.008332       0.009792      -0.004933       0.010971      -0.021341      -0.016468       0.000865       0.015603              1.981708       1.907484       0.314356       0.549254       1.620830       0.261614       2.416809          -0.000067
           33              H       4.083352      10.401056       5.866018       0.099438       0.957950 0.66175917E+01  0.62587633E+02                                 1.661175                            1.544223      -0.913362       2.435958                    0.997738       3.616470      10.271486       0.479255       1.351298      -0.692304       0.029452       0.021976       0.001473       0.036777       0.014928       0.003133      -0.007400       0.005966       0.014531      -0.020047       0.006490       0.013557              1.744361       1.935380       0.545886       0.122665       1.905826       0.094256       1.391877          -0.000006
           34              H       3.233426       5.555705       6.094079       0.112735       0.918628 0.67261964E+01  0.64513391E+02                                 1.669253                            1.600155      -1.295945       2.261703                    0.993525       3.856264      11.394269       0.447342       1.427532      -0.676105      -0.000843       0.028031       0.019107       0.033934       0.005730      -0.008601       0.000944      -0.013156       0.019862      -0.015278       0.004675       0.010603              1.690797       1.456240       0.061758       0.029505       2.011262       0.261708       1.604888           0.000002
           35              H       2.495399       3.570457       7.125960       0.120209       0.907697 0.64406401E+01  0.60773009E+02                                 1.629327                            1.545953      -1.068740       2.377799                    0.996660       3.604244      10.374870       0.466476       1.391537      -0.684188      -0.008337      -0.002011       0.034343       0.035398       0.002757      -0.003549       0.003257      -0.007626       0.024899      -0.009930       0.000163       0.009766              1.649124       1.379933       0.065404      -0.197073       1.438182      -0.033936       2.129258           0.000349
           36              H       3.780166       3.538677       2.738597       0.127614       1.095304 0.79818898E+01  0.77160097E+02                                 1.671184                            1.589184      -0.803162       2.506367                    0.999621       3.179903       8.415126       0.534005       1.186517      -0.733279       0.015444      -0.009846      -0.030008       0.035157       0.006536      -0.009147       0.008422      -0.010758       0.013428      -0.017337       0.004687       0.012650              1.679508       1.416266       0.067254      -0.295983       1.478468      -0.094920       2.143792           0.000056
           37              H       2.625435       1.785228       3.542417       0.123319       1.227601 0.90172136E+01  0.89531021E+02                                 1.772353                            1.666821      -1.035612       2.394487                    0.997699       3.282080       8.695344       0.533910       1.155412      -0.740937      -0.011827      -0.024978      -0.030619       0.041247       0.005955      -0.000320       0.011846      -0.006147       0.048986      -0.016449      -0.005280       0.021729              1.786030       1.464252       0.285458       0.101732       2.203312       0.332439       1.690528           0.000482
           38              H       5.494363      12.365742      12.608761       0.124434       0.959882 0.71389718E+01  0.69476598E+02                                 1.718862                            1.648689      -1.357651       2.238887                    0.993066       3.857667      11.469261       0.440788       1.427819      -0.676295      -0.005545       0.017003      -0.025958       0.031523      -0.007934      -0.006404      -0.003525       0.000110       0.012635      -0.012946       0.004473       0.008473              1.748687       1.608282      -0.193101       0.081171       1.696525      -0.384179       1.941256           0.000014
           39              H       6.536111       9.496293      16.199781       0.139838       0.912019 0.64878953E+01  0.61970360E+02                                 1.695080                            1.596962      -1.447678       2.207347                    0.992698       3.835054      11.489574       0.435020       1.474064      -0.667444       0.009189      -0.020421       0.026072       0.034369      -0.011176      -0.004348      -0.002750       0.004906       0.006337      -0.013981       0.003231       0.010750              1.744188       1.491025      -0.125841       0.073538       1.709354      -0.401579       2.032184          -0.000389
           40              H       8.297252       8.471890      14.816463       0.120976       0.931704 0.68581213E+01  0.65387165E+02                                 1.629051                            1.574850      -0.981454       2.422462                    0.997512       3.504900       9.966445       0.473712       1.356140      -0.692287       0.010605      -0.019780       0.031078       0.038335      -0.010014      -0.004421      -0.008182       0.000574       0.019199      -0.016723       0.005562       0.011161              1.639776       1.514612      -0.191374       0.111097       1.635489      -0.295340       1.769227           0.000107
           41              H       7.174508      11.203007      11.225443       0.115047       0.952867 0.68578398E+01  0.65500228E+02                                 1.661289                            1.579066      -1.003659       2.403195                    0.997220       3.598078      10.300135       0.470334       1.363466      -0.690126      -0.006434       0.020832      -0.027684       0.035239      -0.010531      -0.009774      -0.006338      -0.005162       0.017129      -0.019126       0.007731       0.011395              1.697666       1.497841      -0.110398       0.074913       1.657633      -0.390292       1.937524           0.000002
           42              H       3.467866       9.615931      11.021683       0.099074       0.979664 0.68252881E+01  0.64529743E+02                                 1.638189                            1.532818      -0.765448       2.504795                    0.999505       3.464474       9.582136       0.501852       1.290897      -0.705938       0.016752      -0.003226      -0.029496       0.034074      -0.013286      -0.005380      -0.006154       0.001189       0.023597      -0.019655       0.009249       0.010406              1.707121       1.618515      -0.096349      -0.445287       1.453056       0.094026       2.049793           0.000005
           43              H       8.608970      12.866729      16.870877       0.114049       1.192491 0.84239666E+01  0.83967413E+02                                 1.872429                            1.706659      -1.083229       2.365805                    0.997289       3.594583      10.216410       0.473919       1.296606      -0.704987      -0.032485       0.020133       0.036621       0.052931      -0.008291      -0.009743      -0.004781       0.011284      -0.022378      -0.016424       0.000611       0.015813              1.977438       1.903421      -0.313272      -0.547200       1.617944       0.260656       2.410950          -0.000067
           44              H       4.083325       8.292432      12.827475       0.098574       0.957861 0.66212589E+01  0.62693983E+02                                 1.668162                            1.550111      -0.937128       2.426632                    0.997382       3.630211      10.350342       0.475340       1.360870      -0.690389       0.029674      -0.022514      -0.001486       0.037278      -0.014838      -0.003306      -0.007381       0.005904       0.015146      -0.020088       0.006767       0.013322              1.752106       1.944653      -0.550112      -0.123530       1.914790       0.094977       1.396877          -0.000006
           45              H       8.562095      13.137783      12.599414       0.114220       0.913427 0.66810326E+01  0.63989106E+02                                 1.665111                            1.596560      -1.298342       2.261809                    0.993416       3.845908      11.365297       0.446977       1.430732      -0.675550      -0.000739      -0.027440      -0.018629       0.033174      -0.005580       0.008612       0.001007      -0.013089       0.020095      -0.015221       0.004604       0.010617              1.686529       1.453221      -0.061536      -0.029395       2.005300       0.260158       1.601065           0.000001
           46              H       7.824073      15.123031      11.567533       0.119723       0.912105 0.64814860E+01  0.61287170E+02                                 1.637736                            1.553204      -1.075706       2.373791                    0.996393       3.622072      10.454982       0.464085       1.395769      -0.683311      -0.008343       0.002103      -0.034117       0.035185      -0.002744       0.003701       0.003325      -0.007702       0.025117      -0.010057       0.000146       0.009910              1.657861       1.386074      -0.065958       0.198966       1.444830      -0.034223       2.142679           0.000349
           47              H       9.108804      15.154811      15.954896       0.124983       1.102576 0.80431598E+01  0.77877594E+02                                 1.676293                            1.593410      -0.800148       2.506181                    0.999616       3.190518       8.441662       0.534393       1.183749      -0.733929       0.015503       0.009925       0.030841       0.035917      -0.006379       0.009442       0.008404      -0.010692       0.013680      -0.017442       0.004662       0.012780              1.684828       1.419955      -0.067560       0.298006       1.482078      -0.095459       2.152451           0.000056
           48              H       7.954077      16.908260      15.151076       0.123275       1.226076 0.90055300E+01  0.89381930E+02                                 1.770289                            1.665278      -1.032030       2.395900                    0.997752       3.281966       8.692128       0.534405       1.154770      -0.741074      -0.011878       0.025120       0.030667       0.041383      -0.005887       0.000339       0.011874      -0.006033       0.049063      -0.016403      -0.005351       0.021754              1.783799       1.462914      -0.284656      -0.101369       2.199836       0.331313       1.688646           0.000481
           49              C       4.404675      14.392488       4.730575       0.192784      32.270677 0.36265977E+03  0.81403256E+04                                 8.995118                            6.491706       0.080368       2.055065                    0.999621      25.102090      70.288331       0.626201       0.435762      -1.053218      -0.023876       0.033506       0.036477       0.054984      -0.004233      -0.038352       0.026312      -0.008591       0.077233      -0.043026      -0.014656       0.057682             11.043506       7.101304      -2.740846      -4.648054      10.519331       3.553098      15.509883          -0.000220
           50              C       7.607215      13.321726       6.881449      -0.255836      39.167932 0.53287482E+03  0.13250924E+05                                10.090216                            7.793044      -0.221296       1.884387                    0.998765      32.368694      97.352675       0.576321       0.427386      -1.051789      -0.006519      -0.007690       0.009503       0.013854       0.005660      -0.003590       0.011963      -0.022329      -0.017468      -0.015851      -0.004308       0.020159             11.896022      13.611508       4.559258      -4.828421      12.231205      -0.351185       9.845353           0.001039
           51              C       8.236534      14.541102       6.749660       0.103044      33.627958 0.39507220E+03  0.90825293E+04                                 9.246097                            6.764111       0.089689       2.042050                    0.999760      26.566707      75.906235       0.613479       0.434286      -1.051461       0.039840      -0.021401      -0.047193       0.065364       0.004034      -0.032396      -0.004777       0.009329       0.006281      -0.029565      -0.006620       0.036185             11.386298      12.019737       5.040205      -4.610061      12.879539      -0.457225       9.259617           0.000077
           52              C       6.315530      14.259952       8.755471       0.080185      33.018445 0.41539835E+03  0.96651928E+04                                 9.121699                            6.921139      -0.084652       1.987287                    0.999496      26.821636      76.961936       0.608750       0.432436      -1.053145      -0.009486       0.013744       0.008638       0.018801       0.016429      -0.017496       0.000812      -0.019481      -0.044069      -0.029523       0.001357       0.028166             10.985321      12.435927       4.411119      -4.610046      11.422554      -0.526794       9.097482          -0.000001
           53              C       6.627796      13.187133       7.872952       0.088379      33.169473 0.42653656E+03  0.99956852E+04                                 9.165005                            7.033078      -0.215588       1.942455                    0.999342      27.073974      78.104201       0.601013       0.434876      -1.051089       0.002548      -0.011302      -0.010650       0.015737       0.013318      -0.024970      -0.001508       0.004697      -0.025711      -0.028674      -0.001381       0.030056             10.921079      12.244197       4.196565      -4.631788      11.144396      -0.410251       9.374644           0.000124
           54              C       6.986946      15.485497       8.634711      -0.217694      39.500641 0.51473289E+03  0.12686160E+05                                10.218119                            7.699167      -0.181806       1.908452                    0.997832      31.365157      93.835734       0.575468       0.431854      -1.049328      -0.010136       0.001866       0.009296       0.013879      -0.004129       0.009923       0.000364       0.013134      -0.004444      -0.009797      -0.004504       0.014302             12.159017      13.380351       4.511006      -4.838168      13.081827      -0.242978      10.014873           0.001081
           55              C       7.962102      15.602892       7.651807       0.148459      33.880851 0.38975025E+03  0.89458749E+04                                 9.326826                            6.735175      -0.096334       1.980128                    0.999641      26.508405      76.123655       0.611402       0.436458      -1.048269       0.022162       0.069419       0.015541       0.074510       0.017435      -0.007511      -0.000541      -0.024473      -0.027683      -0.020462      -0.005901       0.026364             11.512856      12.970933       3.955633      -5.901018      11.188238      -0.418429      10.379397          -0.000338
           56              C       5.267904      14.102366       9.675752      -0.138215      32.186131 0.45010173E+03  0.10709810E+05                                 8.879116                            7.150382       0.162279       2.029489                    0.999261      29.627112      86.627243       0.604305       0.425970      -1.054654       0.001497      -0.000608      -0.024425       0.024479      -0.010561       0.008342       0.017495      -0.032064      -0.017377      -0.026554      -0.002233       0.028787             10.136960      11.419485       3.324634      -4.206238      10.145109      -0.742009       8.846286           0.000573
           57              C       5.934000      11.952615       8.030725      -0.163831      33.556343 0.46422509E+03  0.11118673E+05                                 9.072824                            7.223362       0.195066       2.030984                    0.999641      30.100774      87.969525       0.606737       0.421484      -1.058670       0.001937       0.018249       0.003276       0.018642      -0.006819      -0.007506       0.024671      -0.020936       0.011470      -0.018808      -0.014402       0.033210             10.423471      10.939898       3.528791      -3.695128      11.146482      -0.029468       9.184034           0.000339
           58              C       4.961508      11.836716       8.972877      -0.099723      30.425625 0.43211887E+03  0.10169420E+05                                 8.504534                            6.980906       0.245807       2.051014                    0.999768      29.267835      84.882724       0.615406       0.422914      -1.057410      -0.000785       0.035030       0.005563       0.035477       0.020629      -0.007535       0.005076      -0.024891      -0.051169      -0.025403      -0.007228       0.032631              9.435272       9.243031       1.866074      -3.461768       9.784605       0.624273       9.278181           0.000327
           59              C       4.115319      16.312309       6.270171       0.167408      25.366061 0.29967074E+03  0.64610091E+04                                 7.716545                            5.894220       0.301925       2.127159                    0.999804      25.124304      70.642540       0.653447       0.434750      -1.046028      -0.033688      -0.015491       0.015473       0.040178      -0.005790       0.045404      -0.019836       0.034134      -0.022710      -0.046157      -0.011921       0.058078              9.112619       7.487213       2.485766      -2.431496      12.353511       1.520488       7.497132          -0.000339
           60              C       4.601817      12.915330       9.786044      -0.103889      30.797356 0.44785586E+03  0.10654127E+05                                 8.663328                            7.171398       0.079220       2.003279                    0.998870      29.522138      86.604896       0.597896       0.430626      -1.050698       0.008665      -0.010461      -0.033301       0.035965       0.000717      -0.024711      -0.000435       0.009887      -0.010164      -0.023590      -0.003272       0.026862              9.620409       9.597536       2.213190      -3.412007      10.169433       0.248144       9.094257           0.000177
           61              C       4.801131      13.085440       4.763102      -0.184936      35.317037 0.48812575E+03  0.11854114E+05                                 9.489022                            7.471221      -0.025004       1.964694                    0.998203      30.473707      90.058125       0.588147       0.428828      -1.052745       0.020851      -0.033430      -0.041140       0.056963       0.002886      -0.010021      -0.015939       0.012874       0.059786      -0.022444      -0.006786       0.029230             11.050573       7.050780      -2.522622      -3.263161      11.566131       3.332742      14.534808           0.000340
           62              C       5.416072      13.157783       2.502498      -0.027899      36.650153 0.41626146E+03  0.96140600E+04                                 9.606384                            6.790505       0.081812       2.041073                    0.999305      26.672600      74.310114       0.638405       0.415403      -1.072215      -0.023309       0.024438       0.036056       0.049402      -0.006059      -0.000330       0.017342       0.009365      -0.100516      -0.039397       0.013589       0.025809             12.370104       6.861495      -2.227696      -4.996422      10.646203       3.950917      19.602615           0.000937
           63              C       5.280719      12.472293       3.570457      -0.081767      31.139965 0.39753227E+03  0.92004743E+04                                 8.789600                            6.781141       0.034392       2.001489                    0.999560      28.621280      83.440755       0.610104       0.433775      -1.046375      -0.017792       0.021590       0.033964       0.044002       0.000857       0.014097       0.012946       0.015134      -0.056817      -0.028575       0.005291       0.023284             10.312129       6.167180      -1.536592      -3.457134       9.677227       2.033677      15.091980           0.000565
           64              C       4.550685      15.089381       3.574196      -0.174278      30.875142 0.38538942E+03  0.88000485E+04                                 8.460729                            6.497330       0.212343       2.044868                    0.999826      28.824987      81.925070       0.653009       0.410772      -1.066811       0.004301      -0.019246      -0.021575       0.029230      -0.003288       0.015187      -0.007782      -0.019692      -0.092649      -0.037002       0.009150       0.027851              9.593991       6.256330      -1.857772      -3.746418       8.638648       1.811605      13.886993           0.000183
           65              C       5.136847      14.607089       2.504928      -0.084234      31.366252 0.40371447E+03  0.93251653E+04                                 8.658856                            6.742163       0.038100       1.990632                    0.999641      28.627723      81.805121       0.628013       0.422236      -1.059609      -0.004189      -0.011047       0.020646       0.023787       0.002904       0.015433      -0.026128      -0.020892      -0.068921      -0.040575       0.006165       0.034411              9.732891       6.375044      -1.737468      -3.821925       9.774047       2.388907      13.049582           0.000807
           66              C       5.877543      12.586323       1.216946       0.631358      21.715144 0.20601427E+03  0.40850371E+04                                 7.339196                            5.162625      -0.072118       2.055593                    0.999487      21.220605      59.114418       0.636696       0.485149      -1.007639       0.003590      -0.037377      -0.043833       0.057717       0.012718       0.057762       0.007444       0.143283      -0.099188      -0.058458      -0.054096       0.112554              9.345388       5.640250      -1.264790      -4.115968       7.589974       2.752899      14.805939          -0.004029
           67              C       4.404643       4.301000      13.962918       0.195049      32.217048 0.36188651E+03  0.81193308E+04                                 8.988613                            6.487038       0.079105       2.055066                    0.999662      25.076360      70.220193       0.626046       0.436065      -1.052945      -0.023610      -0.033960      -0.037075       0.055545       0.004704       0.038369       0.025753      -0.008130       0.078701      -0.042519      -0.015269       0.057787             11.034893       7.095846       2.738668       4.643563      10.511870       3.550395      15.496964          -0.000217
           68              C       7.607200       5.371762      11.812044      -0.254864      39.104809 0.53183110E+03  0.13217827E+05                                10.078826                            7.784824      -0.214116       1.886810                    0.998766      32.328501      97.189608       0.576720       0.427322      -1.051881      -0.006951       0.006847      -0.010251       0.014153      -0.006117       0.004920       0.011905      -0.021651      -0.016365      -0.017019      -0.002700       0.019719             11.881837      13.594393      -4.552819       4.822212      12.217420      -0.350707       9.833698           0.001036
           69              C       2.907820       4.152386      11.943833       0.104540      33.580624 0.39439407E+03  0.90635167E+04                                 9.241463                            6.760917       0.092558       2.043255                    0.999747      26.540462      75.829795       0.613236       0.434622      -1.051203       0.038972       0.020120       0.046322       0.063791      -0.004540       0.032163      -0.003976       0.006850       0.003639      -0.030162      -0.004955       0.035117             11.380314      12.012713      -5.036382       4.607403      12.873242      -0.456392       9.254988           0.000078
           70              C       6.315531       4.433536       9.938022       0.077771      33.042179 0.41577991E+03  0.96753069E+04                                 9.122086                            6.921568      -0.082645       1.987830                    0.999472      26.832555      76.972606       0.609155       0.432092      -1.053462      -0.009293      -0.012827      -0.008878       0.018158      -0.014998       0.017473       0.000870      -0.018399      -0.043943      -0.028931       0.002269       0.026663             10.985654      12.434947      -4.413226       4.608594      11.426465      -0.527552       9.095549          -0.000003
           71              C       6.627789       5.506355      10.820541       0.087953      33.166000 0.42652110E+03  0.99946520E+04                                 9.162615                            7.031744      -0.214064       1.943053                    0.999317      27.071323      78.079127       0.601260       0.434727      -1.051240       0.002077       0.010801       0.009866       0.014775      -0.011907       0.025866      -0.001694       0.004963      -0.024010      -0.028827      -0.001228       0.030055             10.917677      12.240227      -4.195078       4.629998      11.141181      -0.410356       9.371621           0.000128
           72              C       6.986948       3.207991      10.058782      -0.216831      39.466554 0.51414063E+03  0.12668216E+05                                10.211748                            7.693621      -0.178585       1.909464                    0.997800      31.351270      93.789052       0.575787       0.431729      -1.049379      -0.010892      -0.000572      -0.008417       0.013777       0.002422      -0.010541      -0.000533       0.011799      -0.010062      -0.009881      -0.004402       0.014283             12.151325      13.369477      -4.505700       4.835133      13.075491      -0.240041      10.009007           0.001076
           73              C       2.633396       3.090596      11.041686       0.147536      33.886683 0.38981181E+03  0.89468116E+04                                 9.324003                            6.732796      -0.099855       1.979271                    0.999596      26.510770      76.105367       0.611964       0.436081      -1.048593       0.022154      -0.069288      -0.016641       0.074623      -0.018027       0.007479      -0.001135      -0.024315      -0.028282      -0.020495      -0.006534       0.027029             11.509522      12.967671      -3.952161       5.901016      11.182683      -0.417442      10.378212          -0.000336
           74              C       5.267913       4.591122       9.017741      -0.137475      32.148620 0.44944173E+03  0.10690251E+05                                 8.872807                            7.145998       0.162075       2.029822                    0.999256      29.607880      86.557194       0.604377       0.426073      -1.054584       0.002644       0.000813       0.024459       0.024615       0.011330      -0.007670       0.017918      -0.031360      -0.013546      -0.026480      -0.002365       0.028845             10.128870      11.408957      -3.321593       4.201664      10.138604      -0.741376       8.839050           0.000567
           75              C       5.933992       6.740873      10.662768      -0.164750      33.576766 0.46465156E+03  0.11131129E+05                                 9.075283                            7.225769       0.197063       2.031253                    0.999595      30.110646      87.999133       0.606767       0.421378      -1.058767       0.002175      -0.018145      -0.002586       0.018456       0.007276       0.007188       0.023829      -0.021944       0.012594      -0.017493      -0.015265       0.032757             10.426042      10.943311      -3.530399       3.695901      11.148753      -0.030211       9.186062           0.000331
           76              C       4.961508       6.856772       9.720616      -0.098811      30.410893 0.43186763E+03  0.10162016E+05                                 8.500429                            6.977470       0.250206       2.052272                    0.999795      29.262461      84.860536       0.615744       0.422743      -1.057518      -0.000068      -0.035505      -0.005658       0.035953      -0.020964       0.008341       0.004475      -0.024248      -0.049366      -0.025687      -0.006760       0.032447              9.430418       9.237921      -1.866682       3.458361       9.781590       0.623662       9.271744           0.000328
           77              C       4.115302       2.381179      12.423322       0.169886      25.305693 0.29881491E+03  0.64380219E+04                                 7.703906                            5.884562       0.305176       2.128470                    0.999805      25.090858      70.526157       0.654182       0.434568      -1.046127      -0.033820       0.015652      -0.015770       0.040466       0.007452      -0.045746      -0.018904       0.030611      -0.021940      -0.045436      -0.012377       0.057813              9.096791       7.476276      -2.483553       2.427946      12.330527       1.513892       7.483572          -0.000339
           78              C       4.601825       5.778158       8.907449      -0.105053      30.854235 0.44896271E+03  0.10687863E+05                                 8.677202                            7.183756       0.075878       2.001887                    0.998787      29.560254      86.768309       0.596900       0.431047      -1.050362       0.008397       0.009934       0.034238       0.036626      -0.000089       0.023542      -0.000395       0.010156      -0.009413      -0.022294      -0.003509       0.025803              9.635327       9.610721      -2.217125       3.414888      10.187672       0.248558       9.107589           0.000170
           79              C       4.801098       5.608048      13.930391      -0.186043      35.402038 0.48958617E+03  0.11899674E+05                                 9.509140                            7.486776      -0.035343       1.961026                    0.998212      30.518031      90.257396       0.586960       0.429331      -1.052329       0.020537       0.032566       0.040889       0.056162      -0.001699       0.009536      -0.016028       0.012444       0.059576      -0.022445      -0.006309       0.028755             11.075156       7.066543       2.530577       3.272096      11.594490       3.347589      14.564435           0.000338
           80              C       5.416020       5.535705      16.190995      -0.028397      36.679363 0.41655388E+03  0.96226352E+04                                 9.612053                            6.793490       0.081316       2.040661                    0.999332      26.683083      74.349698       0.638171       0.415476      -1.072153      -0.023346      -0.024248      -0.034374       0.048110       0.005179       0.000213       0.019141       0.009262      -0.100768      -0.040581       0.015213       0.025367             12.377966       6.865115       2.229362       5.000217      10.652395       3.953851      19.616388           0.000935
           81              C       5.280675       6.221195      15.123036      -0.080429      31.077614 0.39658006E+03  0.91710847E+04                                 8.766931                            6.763471       0.054775       2.007491                    0.999589      28.588413      83.256663       0.612317       0.432553      -1.047324      -0.017560      -0.022881      -0.033052       0.043867      -0.001695      -0.014009       0.012346       0.015501      -0.056713      -0.027968       0.004341       0.023627             10.283865       6.150304       1.533591       3.444603       9.658955       2.024744      15.042335           0.000566
           82              C       4.550645       3.604107      15.119297      -0.175860      30.917668 0.38604437E+03  0.88187759E+04                                 8.468564                            6.503067       0.214793       2.045311                    0.999834      28.848014      82.008945       0.652686       0.410800      -1.066790       0.003309       0.018253       0.021399       0.028321       0.003586      -0.016142      -0.007862      -0.021013      -0.094685      -0.038217       0.009244       0.028973              9.603064       6.261989       1.859187       3.751179       8.644506       1.814385      13.902696           0.000182
           83              C       5.136797       4.086399      16.188565      -0.083082      31.338212 0.40323583E+03  0.93112342E+04                                 8.653393                            6.737721       0.038329       1.990925                    0.999621      28.612412      81.745495       0.628289       0.422181      -1.059657      -0.003797       0.010391      -0.021011       0.023746      -0.003833      -0.015305      -0.025408      -0.021395      -0.069609      -0.040414       0.006505       0.033909              9.726568       6.371019       1.736129       3.819292       9.767797       2.386816      13.040887           0.000807
           84              C       5.877480       6.107165      17.476547       0.626936      21.812372 0.20703469E+03  0.41106077E+04                                 7.361421                            5.176275      -0.074723       2.053511                    0.999459      21.278559      59.326763       0.635653       0.485314      -1.007489       0.003563       0.037770       0.043191       0.057487      -0.012358      -0.059278       0.009123       0.144800      -0.099806      -0.060978      -0.053374       0.114352              9.375748       5.657160       1.270140       4.132108       7.611997       2.765428      14.858088          -0.003993
           85              C       3.588326       4.730574       4.300999       0.194277      32.217641 0.36185993E+03  0.81183646E+04                                 8.987383                            6.485493       0.080202       2.055271                    0.999622      25.076742      70.213433       0.626327       0.435890      -1.053079       0.024832       0.035803      -0.034601       0.055639       0.038157      -0.004489      -0.026148      -0.045471      -0.027564      -0.042846      -0.015499       0.058345             11.034175       7.096193       4.644823      -2.739300      15.497007      -3.552361      10.509323          -0.000214
           86              C       5.714471       6.881446       5.371762      -0.252676      39.054963 0.53088994E+03  0.13189061E+05                                10.069475                            7.776619      -0.211543       1.887603                    0.998700      32.309980      97.125348       0.577150       0.427177      -1.051933       0.007597       0.010255       0.007690       0.014900       0.004715       0.005244      -0.013106      -0.003361       0.041079      -0.017067      -0.003570       0.020637             11.870671      13.577351       4.816493       4.546149       9.824495       0.346729      12.210168           0.001036
           87              C       5.085157       6.749657       4.152386       0.104184      33.596251 0.39458187E+03  0.90684097E+04                                 9.241428                            6.760271       0.094019       2.043363                    0.999769      26.547624      75.838953       0.613606       0.434332      -1.051436      -0.039865      -0.046237       0.020680       0.064457       0.031970       0.004329       0.003694       0.001349      -0.015885      -0.029336      -0.006081       0.035416             11.380786      12.011904       4.606518       5.037748       9.253898       0.456489      12.876557           0.000076
           88              C       7.006151       8.755468       4.433536       0.079672      33.003227 0.41514998E+03  0.96571199E+04                                 9.115259                            6.916465      -0.082343       1.988233                    0.999479      26.813395      76.907045       0.609353       0.432110      -1.053436       0.008132       0.009072      -0.013036       0.017843       0.017197       0.014999      -0.001657       0.012566       0.051655      -0.029215       0.002560       0.026655             10.976886      12.425126       4.606305       4.405663       9.091454       0.525083      11.414077          -0.000001
           89              C       6.693885       7.872949       5.506355       0.085854      33.226926 0.42742306E+03  0.10021073E+05                                 9.172353                            7.038291      -0.215790       1.942271                    0.999298      27.103862      78.193467       0.601094       0.434618      -1.051307      -0.001746      -0.010149       0.011613       0.015521       0.025488       0.011776       0.001913       0.016276       0.006178      -0.028799      -0.001072       0.029871             10.929913      12.253392       4.636116       4.199063       9.382451       0.409275      11.153894           0.000126
           90              C       6.334740       8.634708       3.207990      -0.218068      39.536281 0.51527926E+03  0.12703324E+05                                10.225361                            7.704125      -0.178954       1.909037                    0.997841      31.378387      93.896959       0.575170       0.431952      -1.049241       0.010068       0.008115      -0.001599       0.013030      -0.011108      -0.002987       0.000119       0.009686      -0.015740      -0.010019      -0.005048       0.015066             12.168499      13.392958       4.843443       4.516629      10.021702       0.245607      13.090837           0.001073
           91              C       5.359589       7.651804       3.090595       0.147877      33.873759 0.38960198E+03  0.89409487E+04                                 9.322049                            6.731164      -0.090049       1.982103                    0.999649      26.505850      76.091148       0.612003       0.436104      -1.048561      -0.022132       0.016440      -0.069788       0.075036       0.006992       0.018669       0.000708       0.002003       0.051470      -0.020736      -0.006872       0.027608             11.507381      12.963961       5.898465       3.951654      10.375616       0.416876      11.182568          -0.000335
           92              C       2.725072       9.675748       4.591122      -0.138471      32.193573 0.45019633E+03  0.10713465E+05                                 8.881997                            7.152491       0.161819       2.029265                    0.999222      29.635267      86.678978       0.603996       0.426132      -1.054471      -0.002250      -0.024852       0.000361       0.024957      -0.007679      -0.011012      -0.017470      -0.008377       0.055047      -0.026154      -0.002494       0.028648             10.139989      11.421487       4.207926       3.323030       8.850404       0.740058      10.148075           0.000565
           93              C       7.387677       8.030722       6.740874      -0.164742      33.602565 0.46507717E+03  0.11144799E+05                                 9.081025                            7.229932       0.195298       2.030408                    0.999625      30.130466      88.094644       0.606435       0.421478      -1.058616      -0.001983       0.002656      -0.018842       0.019131       0.007057      -0.006809      -0.024236      -0.017069       0.026383      -0.018015      -0.014888       0.032903             10.432565      10.948148       3.697366       3.531339       9.191553       0.028087      11.157993           0.000334
           94              C       3.031463       8.972874       6.856773      -0.097397      30.334920 0.43035370E+03  0.10117164E+05                                 8.487882                            6.967404       0.248759       2.052844                    0.999766      29.208479      84.656009       0.615921       0.423007      -1.057388       0.000490       0.005739      -0.034991       0.035462       0.008308       0.020970      -0.005382       0.012828       0.059740      -0.026000      -0.006216       0.032216              9.416225       9.223785       3.453620       1.862511       9.258072      -0.622873       9.766818           0.000328
           95              C       3.877681       6.270169       2.381177       0.170759      25.280271 0.29845381E+03  0.64280665E+04                                 7.697472                            5.880130       0.327174       2.135760                    0.999849      25.075983      70.464114       0.654598       0.434438      -1.046242       0.034520       0.016719       0.014791       0.041108      -0.045909      -0.006178       0.019248       0.026326      -0.035818      -0.046109      -0.011614       0.057723              9.088753       7.469197       2.425023       2.480354       7.477198      -1.513085      12.319864          -0.000335
           96              C       3.391155       9.786040       5.778159      -0.103304      30.805957 0.44797860E+03  0.10658461E+05                                 8.669291                            7.177429       0.078909       2.003032                    0.998857      29.525566      86.638849       0.596976       0.431233      -1.050261      -0.008569      -0.033755       0.009428       0.036080       0.024732       0.001930       0.000444       0.009249      -0.008768      -0.023737      -0.002990       0.026727              9.626332       9.601147       3.411246       2.214530       9.098598      -0.249183      10.179250           0.000174
           97              C       3.191865       4.763101       5.608048      -0.182096      35.226644 0.48650014E+03  0.11804641E+05                                 9.473459                            7.459257      -0.023634       1.965709                    0.998172      30.422990      89.866581       0.588568       0.428884      -1.052724      -0.020438      -0.039952       0.033227       0.055838       0.010170       0.002341       0.016488      -0.024511      -0.046997      -0.022256      -0.007406       0.029662             11.031506       7.038288       3.256334      -2.517693      14.509725      -3.322536      11.546505           0.000337
           98              C       2.576935       2.502498       5.535704      -0.027474      36.620026 0.41580272E+03  0.96011451E+04                                 9.602768                            6.788031       0.076354       2.039683                    0.999339      26.658647      74.270539       0.638321       0.415558      -1.072078       0.022262       0.035408      -0.023774       0.048109      -0.000151      -0.005556      -0.018999       0.055779       0.037212      -0.040932       0.015129       0.025803             12.365647       6.859503       4.995131      -2.227132      19.597139      -3.951713      10.640301           0.000934
           99              C       2.712280       3.570457       6.221194      -0.082949      31.216509 0.39883689E+03  0.92378341E+04                                 8.801763                            6.791035       0.040696       2.002594                    0.999556      28.663223      83.583693       0.609850       0.433619      -1.046515       0.018314       0.033378      -0.022704       0.044328      -0.014711       0.001321      -0.012571       0.034868       0.004390      -0.028010       0.004345       0.023665             10.326907       6.176230       3.464015      -1.538156      15.119272      -2.038767       9.685219           0.000567
          100              C       3.442323       3.574195       3.604105      -0.178764      31.042097 0.38795898E+03  0.88749436E+04                                 8.499708                            6.526835       0.200778       2.040610                    0.999827      28.911040      82.290020       0.650243       0.411766      -1.065988      -0.003654      -0.020241       0.017533       0.027027      -0.017060      -0.002826       0.008705       0.037284       0.074905      -0.038554       0.010611       0.027942              9.639880       6.285376       3.770772      -1.862572      13.969279      -1.824577       8.664985           0.000180
          101              C       2.856165       2.504928       4.086398      -0.082575      31.312095 0.40282369E+03  0.92989048E+04                                 8.646156                            6.732414       0.039906       1.991590                    0.999657      28.598720      81.681543       0.628827       0.421947      -1.059853       0.005296       0.022696       0.011125       0.025825      -0.015847       0.003522       0.025462       0.024177       0.066045      -0.040634       0.006787       0.033848              9.718203       6.365491       3.815550      -1.732353      13.032439      -2.380975       9.756680           0.000811
          102              C       2.115468       1.216947       6.107164       0.628089      21.791049 0.20680121E+03  0.41045257E+04                                 7.355244                            5.172088      -0.083166       2.051321                    0.999444      21.263373      59.260376       0.636189       0.485076      -1.007683      -0.003966      -0.043267       0.037517       0.057404      -0.058260       0.012229      -0.008791       0.121455      -0.167558      -0.060281      -0.053065       0.113346              9.367832       5.652401       4.127751      -1.268910      14.844357      -2.762226       7.606738          -0.004004
          103              C       8.916978      13.962914      14.392494       0.194322      32.255768 0.36240885E+03  0.81339714E+04                                 8.995567                            6.491287       0.082713       2.055605                    0.999672      25.094170      70.282374       0.625905       0.436008      -1.052981       0.023312      -0.036979       0.033542       0.055100      -0.039012       0.004901      -0.026984      -0.045089      -0.024638      -0.043941      -0.015243       0.059184             11.045431       7.102809      -4.650398       2.742072      15.514224      -3.557683      10.519259          -0.000218
          104              C       5.714435      11.812042      13.321731      -0.252664      39.068642 0.53098404E+03  0.13192832E+05                                10.076012                            7.780662      -0.222620       1.884548                    0.998725      32.314640      97.165042       0.576589       0.427546      -1.051638       0.006741      -0.009716      -0.008473       0.014547      -0.004464      -0.004899      -0.013125      -0.004199       0.041222      -0.016683      -0.004047       0.020730             11.880059      13.589812      -4.821636      -4.551264       9.832493       0.348335      12.217872           0.001039
          105              C       5.085111      11.943831      14.541107       0.102362      33.644572 0.39526875E+03  0.90874512E+04                                 9.246122                            6.763350       0.091902       2.042715                    0.999756      26.572162      75.903683       0.613895       0.433973      -1.051735      -0.039420       0.046759      -0.020347       0.064454      -0.031343      -0.004656       0.004817       0.002257      -0.013532      -0.029110      -0.005650       0.034760             11.387445      12.018354      -4.608163      -5.041825       9.258282       0.456004      12.885699           0.000077
          106              C       7.006110       9.938020      14.259957       0.079829      33.021694 0.41546689E+03  0.96671552E+04                                 9.123240                            6.922449      -0.087406       1.986426                    0.999517      26.820941      76.960602       0.608597       0.432528      -1.053092       0.008743      -0.008427       0.011936       0.017027      -0.017151      -0.014865      -0.002511       0.011465       0.050551      -0.029175       0.003236       0.025938             10.987069      12.436819      -4.609739      -4.411981       9.098054       0.525999      11.426333          -0.000002
          107              C       6.693852      10.820539      13.187138       0.087407      33.179839 0.42665226E+03  0.99983854E+04                                 9.163502                            7.031324      -0.214170       1.942936                    0.999323      27.079528      78.102595       0.601477       0.434542      -1.051364      -0.000870       0.011131      -0.013905       0.017832      -0.025336      -0.014079       0.002527       0.016095       0.005800      -0.028962      -0.002400       0.031362             10.919786      12.244036      -4.633169      -4.195140       9.374822       0.410711      11.140502           0.000126
          108              C       6.334688      10.058780      15.485503      -0.215644      39.403165 0.51314990E+03  0.12636310E+05                                10.197811                            7.683958      -0.168147       1.912837                    0.997895      31.313778      93.615250       0.576465       0.431476      -1.049649       0.010251      -0.008034       0.001842       0.013153       0.009902       0.002699      -0.000635       0.010087      -0.013458      -0.009634      -0.003938       0.013572             12.133965      13.350114      -4.827883      -4.498414       9.996419       0.240021      13.055361           0.001080
          109              C       5.359535      11.041684      15.602898       0.148843      33.881479 0.38971909E+03  0.89449613E+04                                 9.326837                            6.734619      -0.096920       1.979834                    0.999611      26.509360      76.125011       0.611468       0.436421      -1.048294      -0.022647      -0.015833       0.069549       0.074837      -0.007536      -0.018648       0.001414       0.002090       0.052289      -0.020945      -0.007033       0.027978             11.513571      12.970745      -5.901414      -3.954947      10.380586       0.417402      11.189381          -0.000334
          110              C       8.053733       9.017740      14.102371      -0.138263      32.172933 0.44992595E+03  0.10704632E+05                                 8.876573                            7.148799       0.161660       2.029272                    0.999266      29.622169      86.610060       0.604392       0.425948      -1.054663      -0.002515       0.025361      -0.000365       0.025488       0.007418       0.011011      -0.018762      -0.008949       0.055527      -0.026641      -0.003200       0.029841             10.133362      11.414174      -4.204224      -3.321829       8.843543       0.739903      10.142367           0.000572
          111              C       7.387654      10.662766      11.952619      -0.168713      33.720741 0.46719092E+03  0.11208494E+05                                 9.104643                            7.248470       0.195017       2.029588                    0.999612      30.195215      88.344208       0.605374       0.421725      -1.058429      -0.001353      -0.004224       0.017719       0.018266      -0.006409       0.007370      -0.023383      -0.016325       0.021053      -0.017625      -0.013831       0.031456             10.461616      10.985947      -3.710615      -3.548718       9.214914       0.036767      11.183988           0.000338
          112              C       8.360142       9.720614      11.836720      -0.099612      30.394119 0.43150051E+03  0.10150928E+05                                 8.496037                            6.972940       0.249105       2.052235                    0.999748      29.252796      84.814334       0.616169       0.422554      -1.057666      -0.000658      -0.005263       0.036776       0.037157      -0.007702      -0.020452      -0.004341       0.011612       0.059969      -0.024670      -0.006988       0.031658              9.426249       9.234509      -3.457612      -1.867229       9.266067      -0.622071       9.778170           0.000325
          113              C       9.206320      12.423319      16.312316       0.168758      25.316653 0.29898679E+03  0.64426370E+04                                 7.707010                            5.887500       0.320917       2.133698                    0.999809      25.095550      70.543829       0.653813       0.434752      -1.046018       0.034460      -0.016453      -0.014778       0.040946       0.045425       0.006836       0.019339       0.026182      -0.038454      -0.045231      -0.012660       0.057891              9.100785       7.477355      -2.427332      -2.482412       7.486795      -1.517857      12.338204          -0.000341
          114              C       3.391126       8.907448      12.915334      -0.101846      30.763995 0.44720306E+03  0.10634408E+05                                 8.656339                            7.165271       0.086053       2.005440                    0.998876      29.499303      86.512618       0.598282       0.430518      -1.050795      -0.008164       0.033097      -0.009648       0.035428      -0.024994      -0.001506      -0.000054       0.010137      -0.010721      -0.023765      -0.003566       0.027331              9.612582       9.589867      -3.410536      -2.210406       9.087110      -0.249137      10.160768           0.000177
          115              C       8.520528      13.930387      13.085445      -0.185274      35.341556 0.48853828E+03  0.11867057E+05                                 9.496033                            7.476690      -0.029222       1.963357                    0.998174      30.482807      90.106521       0.587638       0.429093      -1.052545      -0.020340       0.040391      -0.033557       0.056313      -0.010208      -0.002502       0.016347      -0.022701      -0.048555      -0.022658      -0.006502       0.029160             11.060031       7.057226      -3.267729       2.526377      14.546465      -3.341004      11.576402           0.000340
          116              C       7.905595      16.190990      13.157789      -0.027259      36.647120 0.41611884E+03  0.96107431E+04                                 9.609300                            6.791830       0.077071       2.039611                    0.999351      26.668413      74.318579       0.637939       0.415707      -1.071929       0.022506      -0.034698       0.024023       0.047829       0.000403       0.005134      -0.018319       0.053714       0.038421      -0.039729       0.015107       0.024622             12.374874       6.863704      -4.999107       2.228603      19.612310      -3.952758      10.648608           0.000936
          117              C       8.040947      15.123031      12.472299      -0.081548      31.131233 0.39740867E+03  0.91961005E+04                                 8.781901                            6.774698       0.043637       2.004085                    0.999548      28.619325      83.404550       0.611176       0.433086      -1.046882       0.018347      -0.033273       0.022572       0.044195       0.014837      -0.000916      -0.012232       0.035498       0.005076      -0.028232       0.004630       0.023602             10.302972       6.161458      -3.453028       1.536362      15.074754      -2.031018       9.672705           0.000566
          118              C       8.770968      15.119293      15.089388      -0.172235      30.851762 0.38500653E+03  0.87898825E+04                                 8.462882                            6.499679       0.214885       2.046132                    0.999840      28.801301      81.874286       0.651995       0.411478      -1.066261      -0.002748       0.021696      -0.016742       0.027542       0.014831       0.004073       0.008063       0.035951       0.078911      -0.037074       0.007918       0.029156              9.596502       6.258129      -3.748366       1.856763      13.894650      -1.812966       8.636728           0.000180
          119              C       8.184813      16.188560      14.607095      -0.085540      31.400591 0.40431202E+03  0.93425901E+04                                 8.666046                            6.748097       0.035027       1.989589                    0.999628      28.646272      81.878820       0.627593       0.422355      -1.059516       0.004557      -0.020849      -0.011510       0.024247       0.016529      -0.003467       0.025976       0.025308       0.067817      -0.041884       0.007243       0.034641              9.740947       6.380115      -3.824658       1.739355      13.060800      -2.392810       9.781927           0.000813
          120              C       7.444131      17.476541      12.586329       0.628286      21.779073 0.20668424E+03  0.41016821E+04                                 7.352656                            5.170658      -0.081061       2.052122                    0.999437      21.258774      59.246542       0.636262       0.485083      -1.007666      -0.004095       0.043375      -0.038785       0.058331       0.059221      -0.012616      -0.008998       0.122150      -0.162825      -0.060550      -0.053013       0.113563              9.364343       5.650666      -4.126304       1.267934      14.839669      -2.760229       7.602695          -0.003996
          121              N       3.429511      16.673094       7.306539      -0.313084      40.011664 0.53105851E+03  0.12895119E+05                                 9.742449                            7.400462       0.054389       2.031479                    0.998855      28.623941      78.926950       0.652254       0.386729      -1.103441      -0.019843      -0.108961      -0.036947       0.116753       0.013304      -0.035008      -0.043048       0.096654       0.084870      -0.079645       0.001955       0.077690             12.059527       9.782940       3.766492      -2.643994      17.270556       2.408068       9.125086           0.000850
          122              N       3.865405      15.029562       5.902283      -0.051397      35.650146 0.36339254E+03  0.80105672E+04                                 9.019005                            6.074537       0.216860       2.150051                    0.998815      23.880328      62.360792       0.729688       0.380787      -1.109774      -0.009683      -0.012584      -0.008586       0.018051       0.021370      -0.051234       0.021276      -0.083910       0.005999      -0.083451       0.033099       0.050352             11.716477       9.455724      -0.333950      -5.746043      11.454202       4.764819      14.239505           0.000590
          123              N       3.429503       2.020394      11.386954      -0.315157      40.132148 0.53292391E+03  0.12952585E+05                                 9.763094                            7.414705       0.051488       2.029761                    0.998884      28.675537      79.122788       0.651420       0.386860      -1.103278      -0.020693       0.108615       0.036421       0.116412      -0.013030       0.034103      -0.042717       0.096808       0.083973      -0.079395       0.002813       0.076582             12.087157       9.803546      -3.776164       2.649357      17.314498       2.416017       9.143429           0.000847
          124              N       3.865384       3.663926      12.791210      -0.054233      35.749902 0.36456037E+03  0.80424150E+04                                 9.032497                            6.082033       0.226439       2.152127                    0.998806      23.922232      62.485197       0.729675       0.380504      -1.110028      -0.011467       0.013040       0.007131       0.018772      -0.020687       0.051324       0.020019      -0.083561       0.007996      -0.082905       0.033775       0.049130             11.735495       9.469185       0.336664       5.756075      11.473875       4.776317      14.263425           0.000588
          125              N       4.563486       7.306536       2.020393      -0.316234      40.172377 0.53344681E+03  0.12969139E+05                                 9.771958                            7.419907       0.047078       2.028363                    0.998890      28.688972      79.184881       0.650952       0.387023      -1.103105       0.021543      -0.036161       0.108378       0.116265       0.033058       0.013894       0.042939       0.007010      -0.185955      -0.079260       0.003410       0.075850             12.100569       9.810997       2.650184       3.780228       9.151630      -2.422207      17.339081           0.000839
          126              N       4.127592       5.902281       3.663925      -0.053699      35.805070 0.36502318E+03  0.80573829E+04                                 9.051527                            6.092916       0.202810       2.144486                    0.998971      23.936398      62.596572       0.727564       0.381383      -1.109084       0.010445      -0.008150       0.012970       0.018540       0.051386       0.020841      -0.021195      -0.046199       0.119562      -0.083129       0.033436       0.049694             11.762191       9.490221       5.772120      -0.339510      14.299350      -4.789356      11.497003           0.000587
          127              N       4.563423      11.386952      16.673100      -0.316614      40.190085 0.53378431E+03  0.12979795E+05                                 9.774888                            7.422286       0.047946       2.028294                    0.998851      28.700451      79.231988       0.650823       0.387027      -1.103068       0.020469       0.036137      -0.108144       0.115845      -0.033342      -0.012962       0.042854       0.006431      -0.187793      -0.079645       0.003659       0.075986             12.104349       9.813362      -2.649320      -3.783387       9.152460      -2.422173      17.347226           0.000845
          128              N       4.127541      12.791207      15.029568      -0.051953      35.698579 0.36387678E+03  0.80245809E+04                                 9.030090                            6.080321       0.208489       2.146812                    0.998983      23.897451      62.435477       0.728967       0.381004      -1.109523       0.010631       0.007232      -0.012474       0.017915      -0.050610      -0.021849      -0.020310      -0.045443       0.125088      -0.083244       0.033010       0.050234             11.732991       9.466463      -5.754587       0.337657      14.261081      -4.776459      11.471428           0.000588
          129              O       4.496321       0.414997       8.788933      -0.661590      42.084793 0.83000626E+03  0.22014492E+05                                 9.354490                            8.751960       0.784628       2.240783                    0.998795      30.829431      82.320907       0.667296       0.346067      -1.161318      -0.036673       0.012383      -0.033994       0.051515       0.035761       0.051481      -0.033070       0.138106      -0.047027      -0.097258      -0.005047       0.102304              9.745128      12.422755      -1.315793      -2.524083       8.453278       0.525090       8.359353           0.640996
          130              O       6.073108      11.414802       1.103851      -0.512799      34.936618 0.52357304E+03  0.12539933E+05                                 8.535103                            7.124567       0.207337       2.134254                    0.995803      26.813977      71.027168       0.703424       0.363556      -1.132093      -0.002873       0.051747      -0.039467       0.065143      -0.007069       0.017616       0.024602       0.016927      -0.105294      -0.050758       0.020014       0.030745              9.372017       6.536028      -2.029119      -2.304775      11.831419       3.266584       9.748605           0.107136
          131              O       6.298514      13.134042       0.246754      -0.546487      31.900740 0.44866120E+03  0.10319879E+05                                 7.993645                            6.513120       0.572422       2.227243                    0.998877      27.117619      69.972913       0.751033       0.354561      -1.141298       0.002444      -0.084472       0.013801       0.085627       0.011600       0.012258      -0.005327       0.118688       0.157913      -0.087089       0.028559       0.058530              9.530720       6.106308       0.487702      -3.675556       6.077660      -1.406611      16.408194           0.129671
          132              O       4.496305      18.278491       9.904560      -0.661721      42.076193 0.82979332E+03  0.22007439E+05                                 9.353350                            8.750973       0.776307       2.238117                    0.998843      30.825477      82.307796       0.667318       0.346078      -1.161309      -0.036865      -0.012418       0.033971       0.051645      -0.036316      -0.051076      -0.033257       0.138760      -0.047701      -0.097709      -0.004779       0.102488              9.744027      12.421784       1.316060       2.524051       8.452559       0.525355       8.357738           0.642619
          133              O       6.073042       7.278686      17.589642      -0.511053      34.853862 0.52200375E+03  0.12492234E+05                                 8.519383                            7.112295       0.209460       2.135525                    0.995840      26.780182      70.895324       0.704308       0.363394      -1.132285      -0.003011      -0.053225       0.038844       0.065961       0.008156      -0.017277       0.025041       0.016723      -0.107221      -0.051554       0.020614       0.030939              9.353282       6.523861       2.025017       2.298008      11.809723       3.259607       9.726263           0.107129
          134              O       6.298444       5.559446      18.446739      -0.544096      31.795418 0.44681736E+03  0.10266131E+05                                 7.972992                            6.496906       0.580432       2.230241                    0.998941      27.083352      69.829022       0.752515       0.354254      -1.141630       0.001516       0.085105      -0.016238       0.086654      -0.011275      -0.011508      -0.005835       0.118204       0.159585      -0.087106       0.028778       0.058328              9.504891       6.091242      -0.487059       3.664156       6.061160      -1.404187      16.362271           0.129728
          135              O       8.825312       8.788932      18.278497      -0.661898      42.057424 0.82937298E+03  0.21992869E+05                                 9.349514                            8.747929       0.781052       2.239775                    0.998809      30.822611      82.285972       0.667548       0.346013      -1.161397       0.036467      -0.034163      -0.012286       0.051458      -0.051455       0.035736       0.033310       0.093057      -0.183928      -0.097518      -0.004961       0.102479              9.739508      12.412432       2.522420      -1.315655       8.356390      -0.525814       8.449702           0.641322
          136              O       1.919900       1.103852       7.278685      -0.511304      34.820377 0.52139310E+03  0.12472751E+05                                 8.510624                            7.105260       0.283130       2.159799                    0.996257      26.769184      70.829769       0.705153       0.363100      -1.132625       0.003035      -0.039468      -0.051941       0.065305      -0.017583      -0.008037      -0.024074       0.061996       0.026104      -0.050779       0.019300       0.031479              9.343024       6.516575       2.293404      -2.022297       9.712350      -3.253368      11.800149           0.107378
          137              O       1.694504       0.246755       5.559445      -0.544330      31.856528 0.44782292E+03  0.10295811E+05                                 7.986716                            6.507225       0.577096       2.228995                    0.998904      27.095837      69.901086       0.751338       0.354582      -1.141278      -0.001568       0.015914       0.084922       0.086414      -0.011211       0.011357       0.006076      -0.020521      -0.258926      -0.087741       0.029382       0.058359              9.522695       6.101343       3.671951       0.487425      16.394841       1.406153       6.071903           0.129805
          138              O       3.496685       9.904556       0.414996      -0.662100      42.029975 0.82866947E+03  0.21968450E+05                                 9.343052                            8.742191       0.780197       2.239327                    0.998828      30.818038      82.249487       0.668032       0.345852      -1.161590       0.036499       0.034675       0.012676       0.051915       0.051856      -0.035892       0.033027       0.093622      -0.182874      -0.097391      -0.005457       0.102848              9.732655      12.403705      -2.520070       1.314351       8.350267      -0.525502       8.443992           0.642085
          139              O       7.248572      17.589636      11.414808      -0.512400      34.906709 0.52298779E+03  0.12522266E+05                                 8.529699                            7.120402       0.205583       2.134031                    0.995819      26.800877      70.979369       0.703665       0.363537      -1.132120       0.003197       0.039129       0.051319       0.064614       0.017245       0.008118      -0.024885       0.062117       0.025687      -0.051228       0.019787       0.031441              9.365464       6.532118      -2.302414       2.028188       9.740718      -3.264939      11.823557           0.107358
          140              O       7.023161      18.446733      13.134048      -0.544141      31.825842 0.44732193E+03  0.10280923E+05                                 7.979856                            6.501897       0.581379       2.230399                    0.998916      27.089153      69.861467       0.751974       0.354398      -1.141481      -0.001397      -0.016203      -0.085024       0.086566       0.011379      -0.011108       0.005607      -0.020213      -0.257914      -0.087316       0.029109       0.058207              9.514190       6.096082      -3.668209      -0.487380      16.379967       1.405633       6.066522           0.129801

******************************************************
Auxiliary information for the entire system
The total spin magnetic moment of the unit cell is   3.997766
The total net atomic charge of the unit cell is   -0.000002
Accuracy of reproducing the electrostatic potential in the unit cell:
  The inner radius (bohr) =    5.0000
  The outer radius (bohr) =   12.0000
  Valid grid points have density less than (e/(bohr^3)) =    0.0001
  The number of valid grid points were=        30023
  The rms potential error without charges in kcal/mol is=      3.48248
  The rms potential error with partial charges in kcal/mol is=      0.48200
  The RRMSE value at monopole order=      0.13841
  The rms potential error with partial charges and cloud penetration in kcal/mol is=      0.48516
  The RRMSE value at monopole order with cloud penetration is=      0.13931
  The rms potential error with partial charges and atomic dipoles in kcal/mol is=      0.25063
  The RRMSE value at dipole order=      0.07197
  The rms potential error with partial charges, atomic dipoles and cloud penetration in kcal/mol is=      0.24378
  The RRMSE value at dipole order with cloud penetration=      0.07000

******************************************************
The electron densities and ab initio electrostatic potential were computed in VASP using the PBE functional and
projector augmented wave method. See the main text of the journal article for a description of computational details.
The atomic charges, dipoles, and quadrupoles were computed with the DDEC6 method as described in
(a) T. A. Manz and N. Gabaldon Limas, RSC Adv. 6 (2016) 47771-47801 DOI: 10.1039/c6ra04656h
(b) N. Gabaldon Limas and T. A. Manz, RSC Adv. 8 (2018) 2678-2707 DOI: 10.1039/c7ra11829e.
For each atom in the material, the electron cloud parameters were fit to the spherically averaged atom-in-material
electron density using radial positions for which this density was between 10^-4 and 10^-2 electrons per cubic bohr.
The polarizabilities, dispersion coefficients, and quantum Drude oscillator (QDO) parameters were fit using the MCLF method.
The magnetic structure of the system was optimized in VASP from the default ferromagnetic initial guess using spin polarization.
The atomic spin moments (ASMs) were computed on this optimized magnetic structure using the DDEC6 partition as inputs
to the method of T. A. Manz and D. S. Sholl, J. Chem. Theory Comput. 7 (2011) 4146-4164 DOI: 10.1021/ct200539n.
The RMSE and RRMSE were computed using a uniform grid with Ewald summation.
