# Supplementary material for: A collection of forcefield precursors for metal–organic frameworks
Source: RSC Adv. 2019 Nov 13;9(63):36492–507. doi: 10.1039/c9ra07327b (PMC9075174; doi:10.1039/c9ra07327b)
Supplement: RA-009-C9RA07327B-s4378 [file RA-009-C9RA07327B-s4378.xyz]

  140
jmolscript: load "" {1 1 1} spacegroup "x,y,z" unitcell [{      5.396000     0.000000     0.000000 }, {      2.698007    18.520412     0.000000 }, {      2.697910    -0.000000    18.520426 }]
Zn     7.428852    17.451969     9.050006     0.828395
Zn     2.032843     1.068443     9.470420     0.826141
Zn     6.061109     9.049999     1.068443     0.821953
Zn     6.061030     9.470413    17.451983     0.822678
H      6.748229    15.657156     3.081799     0.128927
H      4.977268    16.766529     1.720548     0.119240
H      0.927007     0.785265     5.441301     0.130059
H      3.160970    12.056788     2.389135     0.138982
H      6.103935    12.362375     5.128306     0.126547
H      3.501434    15.123768     7.430395     0.110984
H      5.202267     0.974174     3.415167     0.103860
H      5.431048    18.292611     6.817369     0.160743
H      7.403301    13.801411     3.415167     0.128913
H      5.006384    14.177375     6.117297     0.144363
H      3.210619    18.237050     1.546456     0.100000
H      6.748164     2.863256    15.438627     0.138520
H      4.977189     1.753883    16.799878     0.129320
H      6.322976    17.735147    13.079125     0.140089
H      8.556901     6.463624    16.131291     0.141598
H      6.103892     6.158037    13.392120     0.126525
H      3.501412     3.396644    11.090031     0.115642
H      5.202217    17.546238    15.105259     0.111551
H      5.431017     0.227801    11.703057     0.164568
H      7.403240     4.719001    15.105259     0.129740
H      5.006350     4.343037    12.403129     0.144810
H      3.210538     0.283362    16.973970     0.110939
H      1.345750     3.081797     2.863258     0.134387
H      3.116722     1.720546     1.753884     0.123079
H      7.166883     5.441297    17.735160     0.135174
H      4.932993     2.389133     6.463629     0.142186
H      1.990017     5.128302     6.158042     0.127275
H      4.592522     7.430389     3.396646     0.116555
H      8.287632     3.415164    17.546252     0.108143
H      2.662927     6.817364     0.227801     0.163086
H      6.086666     3.415164     4.719005     0.131730
H      3.087572     6.117292     4.343040     0.143591
H      4.883379     1.546454     0.283363     0.105107
H      6.741692    15.438615    15.657168     0.137343
H      8.512654    16.799866    16.766542     0.128244
H      7.166968    13.079115     0.785266     0.139268
H      4.932971    16.131279    12.056797     0.139606
H      7.385990    13.392110    12.362384     0.126414
H      4.592466    11.090023    15.123780     0.117237
H      2.891717    15.105248     0.974174     0.114465
H      8.058842    11.703048    18.292625     0.165431
H      6.086627    15.105248    13.801421     0.129450
H      8.483527    12.403120    14.177386     0.144674
H     10.279298    16.973958    18.237063     0.111565
C      3.382734    14.136260     4.890504     0.147706
C      6.466554    16.172209     3.829839    -0.296348
C      5.431603    10.838701     3.045684     0.518875
C      7.073598    16.028491     5.052187     0.096030
C      5.415954    17.100452     3.712419     0.120231
C      4.711782    17.268803     2.481737    -0.177769
C      1.207602     0.264842     4.696039    -0.168980
C      6.691016    16.840240     6.153597     0.157102
C      5.004773    17.893496     4.835498     0.126759
C      3.523038    12.460904     3.168845    -0.028059
C      4.709615    11.993448     3.677045    -0.069868
C      5.268636    12.651664     4.781974    -0.081951
C      8.263407    15.544737     6.862003    -0.021198
C      0.544979     0.381891     3.493693    -0.104737
C      5.674950    17.760334     6.068403    -0.289004
C      2.839902    13.510641     3.767425    -0.178936
C      4.611940    13.727700     5.378702    -0.172000
C      3.662261    18.140929     2.376726    -0.124531
C      3.382688     4.384152    13.629922     0.137293
C      6.466496     2.348203    14.690587    -0.305371
C      5.431541     7.681711    15.474742     0.516859
C      7.073552     2.491921    13.468239     0.094654
C      5.415894     1.419960    14.808007     0.130462
C      4.711710     1.251609    16.038689    -0.187229
C      6.603565    18.255570    13.824387    -0.179479
C      6.690981     1.680172    12.366829     0.170038
C      5.004724     0.626916    13.684928     0.137762
C      3.522976     6.059508    15.351581    -0.017380
C      4.709559     6.526964    14.843381    -0.074833
C      5.268590     5.868748    13.738452    -0.079566
C      2.867379     2.975675    11.658423    -0.035607
C      5.940930    18.138521    15.026733    -0.097280
C      5.674913     0.760078    12.452023    -0.297967
C      8.235845     5.009771    14.753001    -0.184731
C      4.611899     4.792712    13.141724    -0.173996
C      3.662187     0.379483    16.143700    -0.118604
C      4.711228     4.890500     4.384155     0.139607
C      1.627424     3.829836     2.348205    -0.309955
C      2.662350     3.045682     7.681717     0.517907
C      6.416373     5.052183     2.491923     0.099623
C      2.678029     3.712417     1.419961     0.137022
C      3.382208     2.481735     1.251610    -0.191038
C      6.886288     4.696036    18.255584    -0.182303
C      1.402954     6.153592     1.680173     0.163494
C      3.089209     4.835494     0.626916     0.139307
C      4.570923     3.168842     6.059513    -0.025746
C      3.384341     3.677043     6.526969    -0.071247
C      2.825319     4.781970     5.868753    -0.084295
C      5.226554     6.861998     2.975677    -0.026887
C      7.548917     3.493691    18.138535    -0.100605
C      2.419025     6.068398     0.760078    -0.295038
C      5.254062     3.767422     5.009775    -0.182473
C      3.482018     5.378698     4.792716    -0.170975
C      4.431734     2.376724     0.379484    -0.112565
C      4.711184    13.629912    14.136271     0.136214
C      7.023361    14.690576    16.172221    -0.306742
C      8.058340    15.474730    10.838709     0.517861
C      6.416311    13.468229    16.028503     0.096094
C      8.073957    14.807995    17.100465     0.132013
C      8.778135    16.038677    17.268816    -0.187768
C      6.886379    13.824376     0.264842    -0.175137
C      6.798883    12.366820    16.840253     0.169749
C      8.485128    13.684918    17.893510     0.135168
C      4.570897    15.351570    12.460913    -0.022848
C      8.780319    14.843369    11.993457    -0.078471
C      8.221289    13.738442    12.651673    -0.080640
C      5.226494    11.658414    15.544749    -0.029950
C      7.549008    15.026721     0.381891    -0.096595
C      7.814945    12.452014    17.760348    -0.292522
C      5.254025    14.752990    13.510651    -0.187436
C      8.877977    13.141714    13.727710    -0.173441
C      9.827653    16.143688    18.140942    -0.116744
N      7.472891    16.504465     7.259822    -0.187443
N      8.091820    15.200628     5.548164     0.114683
N      2.076866     2.015947    11.260604    -0.183905
N      2.695780     3.319784    12.972262     0.127464
N      6.017073     7.259816     2.015948    -0.180435
N      5.398144     5.548160     3.319786     0.126657
N      6.017004    11.260596    16.504478    -0.178426
N      5.398089    12.972252    15.200640     0.126103
O      5.663062    17.882939     9.650994    -0.863137
O      4.913592    10.351799     1.995020    -0.342916
O      6.495152    10.456069     3.557218    -0.418736
O      5.663059     0.637473     8.869432    -0.863487
O      4.913520     8.168613    16.525406    -0.337991
O      6.495096     8.064343    14.963208    -0.417394
O      2.430899     9.650987     0.637473    -0.847620
O      3.180363     1.995019     8.168619    -0.345059
O      6.994797     3.557216     8.064349    -0.418752
O      7.826814     8.869425    17.882953    -0.941172
O      8.576358    16.525393    10.351807    -0.349028
O      6.994790    14.963196    10.456077    -0.419487

The following XYZ coordinates are in angstroms. Other properties are in atomic units.
The sperically averaged electron density of each atom fit to a function of the form exp(a - br)
eigen_1, eigen_2 and eigen_3 are the three eigenvalues of traceless quadrupole moment tensor
  atom number  atomic symbol              X              Y              Z     net charge C6 coefficient C8 coefficient C10 coefficient fluctuating dipole atomic polarizability isotropic forcefield polarizability              a              b squared Pearson coefficient          <r^3>          <r^4>         wp_QDO          m_QDO          q_QDO       dipole_x       dipole_y       dipole_z         dipole            Qxy            Qxz            Qyz     Q(x^2-y^2)  Q(3z^2 - R^2)        eigen_1        eigen_2        eigen_3 static polarizability      alpha(xx)      alpha(xy)      alpha(xz)      alpha(yy)      alpha(yz)      alpha(zz) atomic spin moment
            1             Zn       7.428852      17.451969       9.050006       0.828395     104.071108 0.21403547E+04  0.71095301E+05                                18.550077                           15.506330       0.043295       1.845010                    0.998997      50.238960     144.448907       0.437711       0.421273      -1.118726      -0.003918       0.065150       0.030763       0.072155      -0.017739       0.022453      -0.050063       0.017710      -0.111204      -0.069921       0.007260       0.062662             22.543471      19.069052      -1.159953       1.978934      16.043223       1.767104      32.518137          -0.003129
            2             Zn       2.032843       1.068443       9.470420       0.826141     104.308870 0.21460563E+04  0.71338614E+05                                18.586511                           15.534159       0.040017       1.843666                    0.999019      50.309957     144.750822       0.436975       0.421663      -1.118365      -0.003393      -0.063721      -0.032156       0.071456       0.020183      -0.021083      -0.044970       0.012498      -0.104975      -0.063145       0.002572       0.060573             22.591091      19.093391       1.145557      -1.971989      16.079009       1.793121      32.600872          -0.002683
            3             Zn       6.061109       9.049999       1.068443       0.821953     103.827423 0.21340162E+04  0.70838566E+05                                18.516881                           15.478252       0.052651       1.847682                    0.998928      50.262475     144.511691       0.438285       0.420995      -1.118810       0.004581       0.030187      -0.067676       0.074245      -0.024284      -0.025921       0.047679       0.060014       0.036004      -0.066021      -0.002688       0.068708             22.488405      19.050377      -1.946047      -1.095543      32.365842      -1.778474      16.048995           0.002570
            4             Zn       6.061030       9.470413      17.451983       0.822678     103.948725 0.21331571E+04  0.70815898E+05                                18.554712                           15.493164       0.049813       1.847173                    0.998936      50.253836     144.579359       0.437230       0.421977      -1.117954      -0.000017      -0.035918       0.066252       0.075362       0.018402       0.019351       0.041055       0.058762       0.035476      -0.059579       0.003248       0.056331             22.557684      19.208637       1.902676       1.192827      32.447450      -1.804108      16.016964           0.005976
            5              H       6.748229      15.657156       3.081799       0.128927       1.016747 0.77223579E+01  0.76938587E+02                                 1.805404                            1.727781      -1.549761       2.140825                    0.991156       4.108634      12.515133       0.424085       1.449635      -0.671161       0.006752      -0.017121      -0.029615       0.034868      -0.013915       0.011581       0.005461       0.004844       0.010771      -0.021501       0.005615       0.015887              1.839861       1.641492      -0.267646      -0.155415       1.828171       0.357226       2.049918          -0.007318
            6              H       4.977268      16.766529       1.720548       0.119240       0.989073 0.73396105E+01  0.71633322E+02                                 1.727980                            1.652128      -1.233808       2.290914                    0.994203       3.805099      11.179288       0.450006       1.394587      -0.683067       0.007306      -0.021188      -0.030362       0.037738      -0.016243       0.012310       0.005245      -0.002048       0.017486      -0.024493       0.007836       0.016657              1.753511       1.581249      -0.155873      -0.129718       1.636683       0.395632       2.042602          -0.005649
            7              H       0.927007       0.785265       5.441301       0.130059       0.890532 0.64738597E+01  0.61298735E+02                                 1.623432                            1.561941      -1.075342       2.378353                    0.995587       3.628794      10.538542       0.457742       1.413179      -0.680067      -0.012795       0.020241       0.034403       0.041916      -0.014633       0.007192       0.008766       0.001892       0.017590      -0.022165       0.010131       0.012034              1.644287       1.493617      -0.219330      -0.149807       1.652961       0.311048       1.786282          -0.004271
            8              H       3.160970      12.056788       2.389135       0.138982       0.938482 0.67662365E+01  0.65112117E+02                                 1.709656                            1.617574      -1.395186       2.232729                    0.992941       3.788193      11.278444       0.438913       1.450149      -0.672229      -0.017084      -0.024627      -0.034770       0.045905      -0.005624       0.009484       0.004608       0.007783       0.012098      -0.013523       0.001018       0.012505              1.747493       1.621365       0.043263       0.261075       1.688213       0.345098       1.932901          -0.004426
            9              H       6.103935      12.362375       5.128306       0.126547       1.388178 0.11024538E+02  0.11706682E+03                                 2.055095                            1.944971      -1.273076       2.275138                    0.995252       3.693552      10.694911       0.448266       1.286759      -0.709154       0.039969      -0.016681       0.021709       0.048446      -0.009005       0.021045       0.008732       0.012569       0.010431      -0.025856       0.000790       0.025067              2.078366       2.644579      -0.325017       0.279604       1.858857      -0.002616       1.731663          -0.010331
           10              H       3.501434      15.123768       7.430395       0.110984       1.380129 0.10579553E+02  0.11163406E+03                                 2.071873                            1.922913      -1.190774       2.311369                    0.994998       3.783199      11.062893       0.442888       1.310639      -0.703096       0.043509      -0.018328       0.050711       0.069286      -0.030091       0.019103       0.007211       0.010994       0.057234      -0.045164       0.012798       0.032366              2.142268       2.229309      -0.389190       0.509539       1.754520      -0.202453       2.442974          -0.000881
           11              H       5.202267       0.974174       3.415167       0.103860       1.057255 0.78371020E+01  0.77561808E+02                                 1.789017                            1.693143      -1.206253       2.295787                    0.993985       3.869543      11.356304       0.451181       1.371712      -0.687589      -0.034691       0.021689      -0.001910       0.040957      -0.014118       0.005905       0.005279       0.013442       0.024867      -0.021723       0.008660       0.013063              1.851621       2.116585      -0.514216       0.140925       1.927082      -0.111893       1.511196          -0.003697
           12              H       5.431048      18.292611       6.817369       0.160743       0.925788 0.66427507E+01  0.64054799E+02                                 1.733772                            1.631607      -1.616623       2.132224                    0.991340       3.925192      11.955259       0.422657       1.502846      -0.661840      -0.009041       0.021007       0.028813       0.036786      -0.015240       0.008741       0.003525       0.006637       0.007218      -0.019919       0.003726       0.016194              1.799694       1.536350      -0.158589      -0.118054       1.702743       0.422860       2.159990          -0.002007
           13              H       7.403301      13.801411       3.415167       0.128913       1.008268 0.74854296E+01  0.73900610E+02                                 1.787642                            1.694557      -1.540025       2.148894                    0.991071       4.025948      12.154333       0.431269       1.438556      -0.673348      -0.034584       0.007802      -0.018195       0.039850      -0.006969       0.013547       0.012145      -0.000663       0.001207      -0.021969       0.006758       0.015211              1.840795       2.245594      -0.346603       0.229059       1.712938      -0.017795       1.563852          -0.013883
           14              H       5.006384      14.177375       6.117297       0.144363       1.139709 0.87065873E+01  0.88214110E+02                                 1.883638                            1.790705      -1.255345       2.306852                    0.993670       3.622358      10.657729       0.437708       1.381120      -0.688355       0.024033       0.016658       0.036650       0.046886      -0.009792       0.016897       0.011809       0.016481       0.018113      -0.026548       0.003920       0.022627              1.919216       1.851482       0.135926       0.263888       1.814216       0.470350       2.091950          -0.010329
           15              H       3.210619      18.237050       1.546456       0.100000       1.016448 0.72710353E+01  0.70354751E+02                                 1.721059                            1.613459      -0.982961       2.396061                    0.997019       3.719548      10.660129       0.471474       1.342613      -0.693925      -0.019276       0.002009      -0.035059       0.040060      -0.020142       0.005433       0.007425       0.007654       0.031818      -0.027991       0.012678       0.015313              1.785561       1.703879      -0.089350       0.473884       1.504174      -0.085647       2.148629          -0.002245
           16              H       6.748164       2.863256      15.438627       0.138520       0.986655 0.74468188E+01  0.73593991E+02                                 1.778230                            1.703801      -1.553664       2.145387                    0.991333       4.044643      12.309361       0.423971       1.461834      -0.669106       0.007012       0.017772       0.029541       0.035181       0.014321      -0.012637       0.004883       0.006231       0.013232      -0.022285       0.004782       0.017503              1.811381       1.619081       0.260988       0.150852       1.800579       0.346536       2.014483          -0.010193
           17              H       4.977189       1.753883      16.799878       0.129320       0.967084 0.71482192E+01  0.69388070E+02                                 1.711110                            1.637630      -1.253636       2.287536                    0.994095       3.765778      11.076516       0.448491       1.406906      -0.680761       0.006894       0.021944       0.031085       0.038670       0.018675      -0.014029       0.005064      -0.001600       0.019194      -0.027514       0.007856       0.019657              1.735809       1.568135       0.152812       0.126243       1.621164       0.387224       2.018128          -0.010055
           18              H       6.322976      17.735147      13.079125       0.140089       0.869894 0.62990033E+01  0.59327858E+02                                 1.608894                            1.549303      -1.102575       2.371787                    0.995392       3.596123      10.468763       0.455079       1.429000      -0.677129      -0.013002      -0.020602      -0.034549       0.042275       0.015627      -0.009018       0.008615       0.002412       0.020933      -0.024144       0.011352       0.012792              1.629124       1.481799       0.215752       0.146475       1.637810       0.304776       1.767762          -0.007971
           19              H       8.556901       6.463624      16.131291       0.141598       0.931748 0.67040750E+01  0.64375750E+02                                 1.702762                            1.611115      -1.393733       2.234349                    0.993108       3.773493      11.228624       0.439316       1.451930      -0.671913      -0.017116       0.025218       0.035312       0.046646       0.005671      -0.009132       0.004076       0.008103       0.011047      -0.013002       0.000847       0.012154              1.740384       1.614824      -0.043567      -0.260181       1.681200       0.343269       1.925129          -0.006487
           20              H       6.103892       6.158037      13.392120       0.126525       1.412529 0.11277544E+02  0.12057069E+03                                 2.088979                            1.974942      -1.292282       2.266160                    0.995036       3.729139      10.874765       0.441726       1.296957      -0.706958       0.040408       0.017349      -0.021515       0.048956       0.008884      -0.021552       0.008909       0.012472       0.009342      -0.026246       0.000782       0.025464              2.113677       2.695090       0.334357      -0.286129       1.888844      -0.001890       1.757096          -0.008553
           21              H       3.501412       3.396644      11.090031       0.115642       1.374308 0.10543155E+02  0.11120312E+03                                 2.067644                            1.920732      -1.190132       2.310244                    0.995196       3.789313      11.094378       0.442553       1.312182      -0.702580       0.044051       0.018337      -0.051358       0.070102       0.032382      -0.019527       0.008692       0.010356       0.061418      -0.048515       0.015241       0.033274              2.137370       2.223325       0.386496      -0.503249       1.752478      -0.198720       2.436307          -0.002421
           22              H       5.202217      17.546238      15.105259       0.111551       1.064655 0.79222198E+01  0.78798831E+02                                 1.811922                            1.713294      -1.290482       2.259718                    0.993018       3.920108      11.621360       0.443185       1.389466      -0.683794      -0.035630      -0.022985       0.000840       0.042409       0.014800      -0.007175       0.005619       0.015036       0.031978      -0.024050       0.008854       0.015196              1.876682       2.147222       0.525135      -0.144163       1.953738      -0.114399       1.529085          -0.009664
           23              H       5.431017       0.227801      11.703057       0.164568       0.919533 0.65922460E+01  0.63454120E+02                                 1.726593                            1.625990      -1.613168       2.134634                    0.991414       3.911428      11.907277       0.423103       1.503951      -0.661640      -0.009537      -0.021586      -0.029787       0.038003       0.016777      -0.009694       0.003257       0.006839       0.005729      -0.021402       0.003156       0.018246              1.791583       1.531421       0.156990       0.116076       1.695580       0.418024       2.147748          -0.002931
           24              H       7.403240       4.719001      15.105259       0.129740       1.006839 0.74739125E+01  0.73753740E+02                                 1.785443                            1.692856      -1.534208       2.151291                    0.991109       4.022489      12.138597       0.431665       1.437883      -0.673470      -0.034486      -0.007677       0.017864       0.039590       0.007241      -0.014211       0.012852      -0.001039       0.001698      -0.023073       0.006973       0.016100              1.838485       2.242165       0.345003      -0.228173       1.710486      -0.017637       1.562805          -0.012717
           25              H       5.006350       4.343037      12.403129       0.144810       1.152704 0.88446221E+01  0.90071675E+02                                 1.906218                            1.811268      -1.294020       2.289577                    0.993141       3.658411      10.832894       0.432394       1.390969      -0.686325       0.023576      -0.015806      -0.036604       0.046320       0.010355      -0.017268       0.012476       0.017314       0.018321      -0.027722       0.004502       0.023220              1.942795       1.874337      -0.137520      -0.267758       1.836755       0.478886       2.117292          -0.011127
           26              H       3.210538       0.283362      16.973970       0.110939       1.002036 0.71597604E+01  0.69186227E+02                                 1.722225                            1.614601      -1.037652       2.377546                    0.996556       3.716148      10.731619       0.464218       1.365410      -0.689265      -0.019078      -0.000682       0.037817       0.042363       0.022702      -0.005344       0.008020       0.007598       0.032069      -0.030584       0.012679       0.017905              1.786891       1.705428       0.089560      -0.474072       1.505649      -0.085485       2.149595          -0.008224
           27              H       1.345750       3.081797       2.863258       0.134387       0.991451 0.74853797E+01  0.74009096E+02                                 1.778417                            1.703836      -1.530286       2.153811                    0.991573       4.043140      12.274238       0.425953       1.454364      -0.670521      -0.006992      -0.029769       0.017018       0.034995      -0.011711      -0.014025      -0.004845      -0.003271      -0.014810      -0.021453       0.004973       0.016480              1.811528       1.618726       0.151065      -0.260840       2.015331      -0.347104       1.800527          -0.006885
           28              H       3.116722       1.720546       1.753884       0.123079       0.973230 0.71940659E+01  0.69854719E+02                                 1.709990                            1.636315      -1.221202       2.299808                    0.994531       3.762419      11.021848       0.451954       1.395696      -0.683003      -0.007425      -0.030728       0.022328       0.038703      -0.013097      -0.016662      -0.005200      -0.010261      -0.008021      -0.025366       0.007653       0.017714              1.734688       1.566374       0.126925      -0.152859       2.017638      -0.387837       1.620053          -0.005276
           29              H       7.166883       5.441297      17.735160       0.135174       0.881587 0.64026970E+01  0.60528641E+02                                 1.620221                            1.559431      -1.103497       2.367992                    0.995358       3.624293      10.557515       0.454891       1.424298      -0.677939       0.012709       0.034207      -0.019981       0.041604      -0.008181      -0.014747      -0.008587      -0.006426      -0.010966      -0.022431       0.010149       0.012282              1.640905       1.491434       0.148585      -0.218391       1.781773      -0.308864       1.649508          -0.004098
           30              H       4.932993       2.389133       6.463629       0.142186       0.926655 0.66565605E+01  0.63777909E+02                                 1.694387                            1.603853      -1.374586       2.244114                    0.993261       3.749935      11.130174       0.441139       1.449140      -0.672532       0.017339      -0.035288       0.024089       0.046110      -0.009496      -0.005718      -0.005116      -0.001785      -0.017031      -0.013878       0.001502       0.012376              1.731542       1.607155      -0.257709       0.042863       1.914602      -0.339974       1.672869          -0.005633
           31              H       1.990017       5.128302       6.158042       0.127275       1.402344 0.11176898E+02  0.11920228E+03                                 2.076877                            1.964474      -1.288209       2.268593                    0.995146       3.717417      10.819935       0.443548       1.294799      -0.707399      -0.039778       0.021655       0.017073       0.048402      -0.021419      -0.009374      -0.009480       0.001187      -0.023340      -0.026855       0.001537       0.025318              2.100900       2.675925      -0.283285      -0.330458       1.748315       0.001788       1.878461          -0.010030
           32              H       4.592522       7.430389       3.396646       0.116555       1.379014 0.10585500E+02  0.11179631E+03                                 2.075702                            1.927189      -1.208147       2.304157                    0.994836       3.789995      11.114893       0.440780       1.315735      -0.701888      -0.044124       0.051759       0.018119       0.070386      -0.019037      -0.031141      -0.008668      -0.024910      -0.047037      -0.047150       0.014662       0.032488              2.146056       2.232704      -0.507965      -0.389331       2.447143       0.200911       1.758321          -0.005588
           33              H       8.287632       3.415164      17.546252       0.108143       1.063020 0.78978051E+01  0.78381006E+02                                 1.800093                            1.703064      -1.237700       2.281347                    0.993659       3.895577      11.480946       0.448141       1.377168      -0.686315       0.035023      -0.001148      -0.021997       0.041374      -0.006228      -0.014130      -0.005903      -0.007416      -0.035843      -0.022785       0.009219       0.013566              1.863645       2.131165      -0.142755      -0.519104       1.520141       0.113281       1.939630          -0.006635
           34              H       2.662927       6.817364       0.227801       0.163086       0.917937 0.65761182E+01  0.63264807E+02                                 1.725664                            1.624846      -1.617515       2.133457                    0.991395       3.908197      11.897111       0.422890       1.505518      -0.661419       0.009322       0.029756      -0.021841       0.038070      -0.009285      -0.015208      -0.003310      -0.000809      -0.013898      -0.020121       0.003651       0.016470              1.790803       1.530355       0.116744      -0.157207       2.147378      -0.418558       1.694678          -0.002145
           35              H       6.086666       3.415164       4.719005       0.131730       1.000553 0.74173228E+01  0.73086211E+02                                 1.781468                            1.689205      -1.546511       2.147969                    0.991008       4.010283      12.108891       0.430892       1.442610      -0.672643       0.034092      -0.018570      -0.008031       0.039644      -0.013628      -0.006861      -0.012613      -0.000859       0.000830      -0.022289       0.006728       0.015562              1.834158       2.236391      -0.227581      -0.343698       1.559541       0.017671       1.706543          -0.013079
           36              H       3.087572       6.117292       4.343040       0.143591       1.148075 0.87894802E+01  0.89279276E+02                                 1.893064                            1.799285      -1.260653       2.302535                    0.993724       3.643492      10.738998       0.436567       1.381237      -0.688232      -0.024119       0.036648      -0.016704       0.046945      -0.017322      -0.009997      -0.012313      -0.000893      -0.035426      -0.027404       0.004051       0.023353              1.929092       1.860902      -0.265103       0.136423       2.102355      -0.474100       1.824021          -0.011466
           37              H       4.883379       1.546454       0.283363       0.105107       1.008886 0.72087426E+01  0.69683958E+02                                 1.720873                            1.612945      -0.999125       2.392008                    0.996926       3.714355      10.680968       0.468190       1.353352      -0.691731       0.019344      -0.036580      -0.001011       0.041392      -0.005554      -0.021327      -0.007927      -0.012283      -0.027903      -0.029393       0.012923       0.016470              1.785544       1.703604      -0.474646      -0.089383       2.149461       0.085722       1.503567          -0.006385
           38              H       6.741692      15.438615      15.657168       0.137343       0.995323 0.75290896E+01  0.74604632E+02                                 1.786972                            1.711717      -1.554155       2.142898                    0.991294       4.068609      12.394891       0.423575       1.459327      -0.669457      -0.006618       0.029042      -0.018082       0.034845       0.012810       0.014381      -0.005210      -0.003446      -0.015978      -0.022601       0.005040       0.017561              1.820649       1.626919      -0.151844       0.263239       2.025300      -0.348960       1.809728          -0.010371
           39              H       8.512654      16.799866      16.766542       0.128244       0.972169 0.71935716E+01  0.69916995E+02                                 1.714309                            1.640534      -1.242023       2.290886                    0.994244       3.776238      11.103018       0.449170       1.402998      -0.681447      -0.007281       0.030979      -0.021681       0.038507       0.013618       0.018751      -0.005062      -0.010684      -0.006683      -0.027402       0.008063       0.019339              1.739223       1.570956      -0.126442       0.153067       2.022656      -0.388319       1.624055          -0.009855
           40              H       7.166968      13.079115       0.785266       0.139268       0.872222 0.63171842E+01  0.59534354E+02                                 1.610919                            1.550812      -1.102664       2.371340                    0.995410       3.598992      10.475833       0.455235       1.427664      -0.677374       0.012958      -0.034803       0.020808       0.042569       0.009057       0.015758      -0.008652      -0.008986      -0.013857      -0.024243       0.011354       0.012889              1.631354       1.483308      -0.147462       0.216421       1.770662      -0.306092       1.640091          -0.008262
           41              H       4.932971      16.131279      12.056797       0.139606       0.937687 0.67591375E+01  0.65028318E+02                                 1.708786                            1.616801      -1.395278       2.232889                    0.992912       3.786925      11.274223       0.438977       1.450284      -0.672197       0.017269       0.035110      -0.025355       0.046624       0.009856       0.005864      -0.004852      -0.001471      -0.017884      -0.014049       0.001172       0.012876              1.746534       1.620630       0.260717      -0.043113       1.931690      -0.344745       1.687282          -0.005887
           42              H       7.385990      13.392110      12.362384       0.126414       1.407654 0.11228484E+02  0.11989481E+03                                 2.082502                            1.969324      -1.288315       2.268032                    0.995024       3.724167      10.847331       0.442876       1.295222      -0.707316      -0.040584      -0.021634      -0.017353       0.049155       0.021777       0.009184      -0.009431       0.001989      -0.023337      -0.026949       0.001259       0.025690              2.106883       2.685350       0.284765       0.332131       1.752461       0.002072       1.882840          -0.008473
           43              H       4.592466      11.090023      15.123780       0.117237       1.374561 0.10545630E+02  0.11129970E+03                                 2.073745                            1.925511      -1.215793       2.301198                    0.994795       3.785742      11.108267       0.440184       1.318410      -0.701346      -0.043904      -0.051177      -0.018182       0.069837       0.018697       0.031581      -0.008198      -0.025036      -0.045848      -0.047174       0.014814       0.032360              2.144210       2.230805       0.506882       0.388770       2.444931       0.200333       1.756896          -0.003105
           44              H       2.891717      15.105248       0.974174       0.114465       1.040628 0.76955795E+01  0.75938411E+02                                 1.781829                            1.686871      -1.247507       2.282735                    0.993542       3.850435      11.343788       0.447644       1.386607      -0.684621       0.035530       0.000981       0.023625       0.042679       0.006935       0.015310      -0.005835      -0.007915      -0.036639      -0.024141       0.009425       0.014716              1.844048       2.106891       0.139814       0.509919       1.506272       0.110993       1.918980          -0.010066
           45              H       8.058842      11.703048      18.292625       0.165431       0.920733 0.66034233E+01  0.63613578E+02                                 1.730452                            1.629100      -1.629327       2.127730                    0.991441       3.921139      11.957018       0.421860       1.507154      -0.661029       0.009397      -0.030233       0.021605       0.038329       0.009451       0.016396      -0.003500       0.001610      -0.011355      -0.020828       0.002901       0.017927              1.796041       1.534267      -0.116852       0.157586       2.154453      -0.420189       1.699402          -0.003881
           46              H       6.086627      15.105248      13.801421       0.129450       1.012833 0.75346732E+01  0.74559258E+02                                 1.797266                            1.703280      -1.567087       2.136666                    0.990854       4.051402      12.272453       0.428677       1.443906      -0.672268       0.034482       0.017497       0.008012       0.039488       0.013967       0.007257      -0.012956      -0.001599       0.001301      -0.022984       0.006999       0.015985              1.851205       2.259202       0.230324       0.349135       1.572264       0.017593       1.722150          -0.012697
           47              H       8.483527      12.403120      14.177386       0.144674       1.152360 0.88375405E+01  0.89951652E+02                                 1.902948                            1.808237      -1.279475       2.294969                    0.993361       3.656282      10.811970       0.433728       1.387428      -0.686991      -0.023547      -0.036876       0.016200       0.046655       0.017185       0.010009      -0.012255      -0.000451      -0.034512      -0.027231       0.004187       0.023043              1.939439       1.871139       0.267176      -0.137219       2.113853      -0.477598       1.833323          -0.011235
           48              H      10.279298      16.973958      18.237063       0.111565       0.999804 0.71392335E+01  0.68950881E+02                                 1.721209                            1.613459      -1.041246       2.376626                    0.996536       3.711972      10.723039       0.463791       1.367400      -0.688889       0.018722       0.037243       0.001455       0.041709       0.005472       0.022417      -0.007894      -0.012500      -0.027290      -0.030341       0.012835       0.017507              1.785951       1.704539       0.474122       0.089397       2.148548       0.085563       1.504767          -0.008157
           49              C       3.382734      14.136260       4.890504       0.147706      35.912544 0.40654465E+03  0.94288375E+04                                 9.749346                            6.955634      -0.048288       1.998464                    0.999588      26.590133      76.717509       0.591779       0.446269      -1.042621      -0.011667       0.011808       0.005384       0.017451      -0.081725       0.032442       0.082749      -0.005567      -0.022782      -0.132873       0.029174       0.103699             12.119669      12.963285      -5.073417      -0.394071      13.207240       5.610322      10.188481          -0.356814
           50              C       6.466554      16.172209       3.829839      -0.296348      40.814108 0.57806060E+03  0.14707819E+05                                10.402257                            8.135209      -0.344365       1.831507                    0.998498      33.923467     104.075411       0.560707       0.429334      -1.047895      -0.012519       0.030362       0.005015       0.033223      -0.065398       0.036977       0.044346       0.012043       0.151917      -0.111519       0.040171       0.071347             12.171764      13.942031      -5.196242       3.820325      10.061316      -0.390689      12.511945          -0.203356
           51              C       5.431603      10.838701       3.045684       0.518875      25.365934 0.27921796E+03  0.59336736E+04                                 7.889442                            5.871491       0.317171       2.135848                    0.999829      23.542905      66.414976       0.622503       0.463004      -1.026379       0.040092      -0.073448      -0.044706       0.094871       0.046435      -0.001964      -0.027144       0.029854       0.018226      -0.058787       0.005825       0.052961              9.523561       8.675168      -3.544090       0.125979      11.999828       4.033361       7.895688          -0.236956
           52              C       7.073598      16.028491       5.052187       0.096030      34.938561 0.43066606E+03  0.10167371E+05                                 9.659688                            7.216330      -0.185454       1.939783                    0.999313      27.891682      82.087468       0.572156       0.453444      -1.034986       0.036781      -0.037302      -0.039501       0.065610      -0.087156       0.018747       0.008088      -0.000977       0.017980      -0.093782       0.008892       0.084889             11.769460      12.573854      -4.592104       4.441238       9.190485      -0.209340      13.544040          -0.200946
           53              C       5.415954      17.100452       3.712419       0.120231      33.476418 0.43619203E+03  0.10307496E+05                                 9.302583                            7.160793      -0.291527       1.912300                    0.999405      27.463905      80.274464       0.587970       0.440835      -1.044656       0.021713      -0.019762      -0.016933       0.033892      -0.045802       0.021174       0.012842       0.019058       0.043978      -0.061336       0.018773       0.042563             11.055756      12.843991      -4.989444       3.885356       8.871346      -0.675188      11.451931          -0.113677
           54              C       4.711782      17.268803       2.481737      -0.177769      34.837140 0.49700318E+03  0.12129224E+05                                 9.327742                            7.490348       0.100926       1.991129                    0.999310      31.054406      92.124624       0.592866       0.423327      -1.055711      -0.017752       0.018738       0.023505       0.034910      -0.057915       0.010380       0.041816      -0.004106       0.082594      -0.084108       0.020204       0.063904             10.606977      11.744072      -3.978905       3.404553       8.504155      -0.133676      11.572705          -0.158770
           55              C       1.207602       0.264842       4.696039      -0.168980      34.132886 0.49698409E+03  0.12131364E+05                                 9.272743                            7.541209       0.015693       1.973741                    0.998261      30.719863      91.208838       0.584747       0.429112      -1.051899       0.000596      -0.027649      -0.013254       0.030667      -0.037054       0.011459       0.034584       0.020058       0.160071      -0.074460       0.009339       0.065121             10.516064      11.836127      -4.404864       3.047452       8.953877      -0.600503      10.758187          -0.148896
           56              C       6.691016      16.840240       6.153597       0.157102      34.520227 0.40604129E+03  0.94623349E+04                                 9.551095                            6.948450      -0.264101       1.917924                    0.999650      27.364353      80.468538       0.589442       0.445899      -1.037537       0.003041       0.036159       0.063871       0.073459      -0.033896       0.037818       0.008963      -0.002876       0.145883      -0.068270       0.003485       0.064785             11.728282      13.373723      -5.708628       3.429682       9.806026       0.063587      12.005099          -0.125388
           57              C       5.004773      17.893496       4.835498       0.126759      32.947696 0.42654487E+03  0.10017282E+05                                 9.200600                            7.070859      -0.155943       1.958250                    0.999574      27.156430      78.974484       0.593349       0.439553      -1.046048      -0.008254       0.016787       0.025075       0.031284      -0.035606       0.019268       0.016305       0.027734       0.075428      -0.057955       0.021752       0.036203             10.990278      12.673530      -4.763045       3.913736       8.617155      -0.566716      11.680150          -0.114978
           58              C       3.523038      12.460904       3.168845      -0.028059      34.150265 0.43605187E+03  0.10347628E+05                                 9.440867                            7.172214      -0.179964       1.927929                    0.999140      29.206202      86.753340       0.583450       0.442384      -1.039274       0.011054      -0.002715       0.053214       0.054418       0.016850       0.012328       0.019115      -0.014608       0.049304      -0.026583      -0.009669       0.036252             11.187551      12.515663      -5.035839       0.256996      12.280896       3.786161       8.766094          -0.170842
           59              C       4.709615      11.993448       3.677045      -0.069868      39.864885 0.46903184E+03  0.11193064E+05                                10.159816                            7.220491       0.105654       2.024052                    0.999536      28.397625      81.178491       0.615739       0.416833      -1.068222      -0.045986       0.056893       0.048245       0.087631      -0.014018       0.043290       0.032064       0.043487       0.022339      -0.062034       0.004058       0.057976             12.869296      12.653625      -5.603005      -0.053400      15.898685       5.886342      10.055578          -0.283598
           60              C       5.268636      12.651664       4.781974      -0.081951      34.047592 0.45039565E+03  0.10761158E+05                                 9.271816                            7.178482      -0.130336       1.920539                    0.999572      30.355571      90.100695       0.597501       0.429045      -1.048592      -0.051023       0.000788      -0.019506       0.054630      -0.026945       0.045915       0.011251       0.040327      -0.039819      -0.057402      -0.003365       0.060767             10.586253      10.651115      -3.098013       0.379098      12.067965       4.748990       9.039679          -0.252169
           61              C       8.263407      15.544737       6.862003      -0.021198      30.779009 0.38904774E+03  0.89606777E+04                                 8.648817                            6.641609       0.238299       2.046750                    0.999822      29.004538      84.507904       0.625451       0.425182      -1.051035      -0.046611       0.062668      -0.028241       0.083051      -0.073651       0.051389       0.039978       0.015161       0.226579      -0.131709       0.034409       0.097299             10.072087       8.982021      -3.223741       1.456685       8.080070       2.199376      13.154172          -0.222664
           62              C       0.544979       0.381891       3.493693      -0.104737      31.423763 0.48612643E+03  0.11828362E+05                                 8.785471                            7.475898      -0.037957       1.948690                    0.999013      30.809979      92.023967       0.583878       0.431131      -1.048233       0.025087      -0.037939       0.018175       0.048980      -0.054145       0.002860       0.008133       0.036206      -0.011495      -0.056476      -0.002626       0.059102              9.554620       9.650319      -3.186784       1.894498       8.452622       0.172707      10.560918          -0.114980
           63              C       5.674950      17.760334       6.068403      -0.289004      42.084238 0.56379035E+03  0.14237872E+05                                10.645035                            8.049052      -0.331131       1.848137                    0.998320      33.048140     100.607065       0.562828       0.430926      -1.048213       0.007582       0.005508      -0.008465       0.012629      -0.060804       0.030749       0.022716       0.029924       0.081820      -0.088100       0.033134       0.054966             12.647954      13.971429      -4.976914       4.186867       9.827322       0.081227      14.145110          -0.183025
           64              C       2.839902      13.510641       3.767425      -0.178936      37.803089 0.50455776E+03  0.12378369E+05                                 9.902984                            7.581275      -0.042200       1.947802                    0.998538      31.241381      93.371674       0.584452       0.427174      -1.051774       0.029425      -0.025645       0.013411       0.041272      -0.038744       0.044431       0.013388       0.029669      -0.071459      -0.066430       0.001744       0.064685             11.723704      11.944267      -3.944298       0.343248      12.914218       5.171465      10.312626          -0.244804
           65              C       4.611940      13.727700       5.378702      -0.172000      36.278589 0.48629662E+03  0.11824822E+05                                 9.607706                            7.411497      -0.023441       1.947502                    0.999352      31.297421      93.224873       0.594663       0.423586      -1.053646       0.000863      -0.026514      -0.021843       0.034363      -0.001168       0.053049       0.063448       0.020098       0.077353      -0.081121      -0.009495       0.090615             11.123552      12.790492      -4.314407       0.195050      11.948790       4.102621       8.631373          -0.179877
           66              C       3.662261      18.140929       2.376726      -0.124531      32.479701 0.48635893E+03  0.11811084E+05                                 8.902622                            7.419971       0.122888       1.992076                    0.999776      30.881390      91.530006       0.594148       0.424501      -1.054472       0.025458      -0.021762       0.038230       0.050825      -0.037370       0.037032       0.022963       0.028760       0.173138      -0.080681       0.006906       0.073776              9.761156      10.154631      -3.516335       1.751795       8.730393       0.622466      10.398444          -0.105418
           67              C       3.382688       4.384152      13.629922       0.137293      36.197217 0.40993035E+03  0.95285142E+04                                 9.800185                            6.984458      -0.046395       1.998343                    0.999530      26.728643      77.240498       0.590479       0.446259      -1.042471      -0.009695      -0.006697      -0.003326       0.012243       0.086663      -0.036695       0.087717      -0.002142      -0.023585      -0.142486       0.034202       0.108284             12.196533      13.060949       5.120625       0.399303      13.294346       5.642991      10.234303          -0.320216
           68              C       6.466496       2.348203      14.690587      -0.305371      41.267684 0.58605684E+03  0.14966387E+05                                10.488349                            8.199059      -0.357484       1.825197                    0.998405      34.156812     105.072273       0.557583       0.430150      -1.047131      -0.007660      -0.023428      -0.013505       0.028106       0.081926      -0.046375       0.047829       0.019782       0.174510      -0.134590       0.053159       0.081431             12.285925      14.112729       5.264227      -3.884890      10.156413      -0.426726      12.588632          -0.196803
           69              C       5.431541       7.681711      15.474742       0.516859      25.461887 0.28035150E+03  0.59631381E+04                                 7.902617                            5.878439       0.308129       2.131600                    0.999804      23.599774      66.581293       0.622991       0.462224      -1.026925       0.039636       0.072547       0.046399       0.094799      -0.044254       0.002045      -0.026140       0.030773       0.011624      -0.055895       0.004481       0.051415              9.546812       8.695379       3.559724      -0.118560      12.036040       4.049634       7.909018          -0.216658
           70              C       7.073552       2.491921      13.468239       0.094654      35.112684 0.43285942E+03  0.10236023E+05                                 9.702128                            7.243959      -0.203290       1.932138                    0.999372      28.026483      82.654653       0.569751       0.454607      -1.033931       0.033853       0.041133       0.049033       0.072403       0.095880      -0.020203       0.014380      -0.002803       0.041283      -0.107709       0.018485       0.089224             11.831484      12.665244       4.632757      -4.476321       9.243734      -0.225274      13.585473          -0.238987
           71              C       5.415894       1.419960      14.808007       0.130462      33.642963 0.43846615E+03  0.10380340E+05                                 9.339340                            7.181587      -0.280883       1.911722                    0.999475      27.597590      80.882648       0.586536       0.441099      -1.043933       0.019882       0.020852       0.011718       0.031104       0.053546      -0.023043       0.018838       0.016692       0.057502      -0.073101       0.027047       0.046055             11.111931      12.930856       5.025841      -3.926698       8.912589      -0.697643      11.492349          -0.153910
           72              C       4.711710       1.251609      16.038689      -0.187229      35.348239 0.50616727E+03  0.12418136E+05                                 9.442037                            7.576655       0.023070       1.966292                    0.999284      31.361477      93.495100       0.587018       0.425297      -1.053747      -0.029699      -0.022794      -0.017563       0.041353       0.078110      -0.022055       0.045827      -0.001034       0.116232      -0.112820       0.040052       0.072768             10.747808      11.927879       4.043875      -3.480231       8.612369      -0.160630      11.703177          -0.179673
           73              C       6.603565      18.255570      13.824387      -0.179479      34.564283 0.50499484E+03  0.12380623E+05                                 9.359153                            7.606852       0.002464       1.966405                    0.998227      30.980506      92.288548       0.581428       0.429689      -1.051177      -0.006509       0.024544       0.022377       0.033846       0.055022      -0.022651       0.039299       0.026724       0.189710      -0.100569       0.024265       0.076304             10.625726      11.989785       4.468033      -3.107254       9.045190      -0.636088      10.842202          -0.167666
           74              C       6.690981       1.680172      12.366829       0.170038      34.584395 0.40675733E+03  0.94880367E+04                                 9.571828                            6.959580      -0.256040       1.917531                    0.999638      27.434809      80.848690       0.588035       0.446542      -1.036635      -0.003406      -0.041961      -0.065184       0.077597       0.041912      -0.039048       0.015027       0.000922       0.153909      -0.079003       0.011214       0.067790             11.760774      13.430797       5.731228      -3.462508       9.828233       0.043142      12.023291          -0.169706
           75              C       5.004724       0.626916      13.684928       0.137762      33.004325 0.42713675E+03  0.10040095E+05                                 9.221788                            7.081064      -0.132674       1.963265                    0.999653      27.221800      79.339949       0.591935       0.440211      -1.045090      -0.007518      -0.012581      -0.021175       0.025752       0.041419      -0.017541       0.020601       0.021911       0.084332      -0.064764       0.028569       0.036195             11.026630      12.735404       4.789591      -3.944796       8.643536      -0.585360      11.700950          -0.156010
           76              C       3.522976       6.059508      15.351581      -0.017380      33.927370 0.43252872E+03  0.10244215E+05                                 9.407775                            7.148175      -0.183439       1.928295                    0.999117      29.073522      86.303044       0.583762       0.443003      -1.038811       0.014215       0.005460      -0.052366       0.054536      -0.015975      -0.012631       0.020195      -0.012698       0.052393      -0.025951      -0.011242       0.037194             11.149199      12.477633       5.013664      -0.262065      12.235939       3.770115       8.734024          -0.184364
           77              C       4.709559       6.526964      14.843381      -0.074833      40.123874 0.47217993E+03  0.11288938E+05                                10.206214                            7.246268       0.097152       2.020641                    0.999592      28.505296      81.605809       0.614339       0.417016      -1.067927      -0.047822      -0.058921      -0.048323       0.089965       0.016631      -0.047294       0.035696       0.047391       0.022013      -0.069088       0.006093       0.062995             12.941400      12.724343       5.644276       0.060323      15.998258       5.927439      10.101598          -0.258938
           78              C       5.268590       5.868748      13.738452      -0.079566      34.153732 0.45141595E+03  0.10796471E+05                                 9.295717                            7.185983      -0.127626       1.920287                    0.999582      30.445387      90.545383       0.597000       0.428970      -1.048168      -0.051089       0.000433       0.020079       0.054895       0.028311      -0.047536       0.010705       0.041274      -0.048415      -0.059533      -0.003981       0.063513             10.624515      10.703504       3.129284      -0.375100      12.116383       4.763827       9.053659          -0.213535
           79              C       2.867379       2.975675      11.658423      -0.035607      31.505333 0.40011420E+03  0.92891196E+04                                 8.811715                            6.758513       0.194197       2.027399                    0.999805      29.447499      86.404577       0.616263       0.428104      -1.048253      -0.045827      -0.064610       0.030065       0.084726       0.089649      -0.052927       0.053618       0.013032       0.258043      -0.156299       0.046807       0.109492             10.273869       9.160112       3.298236      -1.467089       8.247029       2.268952      13.414467          -0.181508
           80              C       5.940930      18.138521      15.026733      -0.097280      31.620541 0.49009175E+03  0.11957731E+05                                 8.832512                            7.510082      -0.078447       1.931840                    0.999007      31.021153      93.001737       0.581690       0.431562      -1.047214       0.031569       0.036561      -0.035030       0.059669       0.070282      -0.008806       0.017827       0.039971       0.015182      -0.080084       0.009327       0.070757              9.612889       9.732856       3.228208      -1.911311       8.514511       0.161260      10.591301          -0.174635
           81              C       5.674913       0.760078      12.452023      -0.297967      42.571782 0.57150130E+03  0.14488388E+05                                10.741004                            8.115178      -0.360949       1.836681                    0.998143      33.311072     101.756612       0.559105       0.432126      -1.047001       0.010933       0.003238       0.004912       0.012416       0.079305      -0.039880       0.030139       0.033507       0.104035      -0.114289       0.043945       0.070344             12.773745      14.140463       5.038108      -4.260417       9.916750       0.056054      14.264021          -0.164061
           82              C       8.235845       5.009771      14.753001      -0.184731      38.053434 0.50883175E+03  0.12509509E+05                                 9.940582                            7.609719      -0.040054       1.946519                    0.998578      31.390833      93.915453       0.583775       0.426770      -1.052028       0.030509       0.023221      -0.018014       0.042361       0.040128      -0.048212       0.017831       0.031476      -0.074064      -0.073073       0.005670       0.067402             11.771037      12.004245       3.960772      -0.347112      12.966613       5.188958      10.342252          -0.222755
           83              C       4.611899       4.792712      13.141724      -0.173996      36.624663 0.49127708E+03  0.11982551E+05                                 9.676401                            7.452348      -0.025533       1.943957                    0.999396      31.509427      94.157992       0.592369       0.423927      -1.052893      -0.002586       0.026341       0.025249       0.036579       0.001097      -0.055050       0.069566       0.022267       0.074298      -0.087521      -0.008300       0.095821             11.217587      12.902484       4.366855      -0.187423      12.060817       4.145581       8.689460          -0.198080
           84              C       3.662187       0.379483      16.143700      -0.118604      32.655087 0.49001526E+03  0.11928017E+05                                 8.941453                            7.449242       0.114287       1.986390                    0.999787      31.034210      92.239014       0.592518       0.424664      -1.053854       0.037350       0.035275      -0.033832       0.061514       0.053416      -0.041321       0.032539       0.029984       0.215521      -0.106073       0.017310       0.088763              9.808288      10.214292       3.540245      -1.768117       8.774447       0.618816      10.436125          -0.142883
           85              C       4.711228       4.890500       4.384155       0.139607      36.157096 0.40964770E+03  0.95195559E+04                                 9.790657                            6.980537      -0.044902       1.998302                    0.999583      26.710727      77.159273       0.590883       0.446065      -1.042666       0.010429       0.002496      -0.009171       0.014110      -0.034810      -0.084811      -0.085297       0.007501       0.017720      -0.138234       0.031851       0.106383             12.179450      13.033292       0.399924      -5.109337      10.225162      -5.638085      13.279896          -0.341218
           86              C       1.627424       3.829836       2.348205      -0.309955      41.175014 0.58485304E+03  0.14921765E+05                                10.459222                            8.181577      -0.349761       1.828627                    0.998499      34.090213     104.676431       0.559338       0.429199      -1.048146       0.012759       0.005365      -0.028211       0.031424      -0.041036      -0.070018      -0.045126      -0.074826      -0.107176      -0.119416       0.042836       0.076580             12.242992      14.046993      -3.861885      -5.235935      12.558954       0.416142      10.123030          -0.192051
           87              C       2.662350       3.045682       7.681717       0.517907      25.445453 0.28011985E+03  0.59571959E+04                                 7.901899                            5.877836       0.326303       2.137349                    0.999852      23.587243      66.548158       0.622710       0.462511      -1.026729      -0.040078      -0.046481       0.073470       0.095732      -0.000735       0.045250       0.026243       0.008511      -0.053130      -0.057939       0.007233       0.050706              9.545043       8.686405      -0.121478      -3.554693       7.909820      -4.050410      12.038903          -0.230997
           88              C       6.416373       5.052183       2.491923       0.099623      34.954603 0.43092460E+03  0.10177207E+05                                 9.670169                            7.224885      -0.177933       1.941042                    0.999348      27.921943      82.249836       0.570935       0.454247      -1.034304      -0.035278      -0.040179       0.037177       0.065123      -0.017819      -0.090145      -0.012375      -0.015479      -0.009753      -0.099058       0.013401       0.085658             11.784056      12.603178      -4.448660      -4.607097      13.538042       0.215780       9.210947          -0.224811
           89              C       2.678029       3.712417       1.419961       0.137022      33.320465 0.43374918E+03  0.10238979E+05                                 9.285686                            7.148552      -0.279730       1.914849                    0.999507      27.398709      80.133466       0.587299       0.441803      -1.043717      -0.022278      -0.013559       0.022361       0.034354      -0.022479      -0.051875      -0.018104      -0.017850      -0.055693      -0.070856       0.025590       0.045267             11.037023      12.827982      -3.883781      -4.982105      11.424997       0.681774       8.858091          -0.153706
           90              C       3.382208       2.481735       1.251610      -0.191038      35.121430 0.50236559E+03  0.12291935E+05                                 9.377921                            7.531558       0.051027       1.976847                    0.999367      31.201517      92.654222       0.591187       0.423429      -1.055742       0.019876       0.019610      -0.015317       0.031847      -0.013966      -0.062893      -0.043165      -0.046157      -0.043755      -0.091730       0.025986       0.065744             10.667056      11.823860      -3.440109      -4.006082      11.626392       0.151568       8.550915          -0.149388
           91              C       6.886288       4.696036      18.255584      -0.182303      34.470253 0.50322180E+03  0.12323842E+05                                 9.333436                            7.587084      -0.003448       1.965843                    0.998187      30.930844      92.030636       0.583039       0.428965      -1.051831       0.000696      -0.014791       0.028269       0.031912      -0.017112      -0.040403      -0.034559      -0.070529      -0.119302      -0.080436       0.013823       0.066613             10.592559      11.937163      -3.085377      -4.446487      10.825338       0.622330       9.015177          -0.137134
           92              C       1.402954       6.153592       1.680173       0.163494      34.562483 0.40663751E+03  0.94826042E+04                                 9.566582                            6.958519      -0.271485       1.914579                    0.999638      27.402278      80.687687       0.588205       0.446537      -1.036849      -0.005671       0.064030      -0.036995       0.074167      -0.036700      -0.036024      -0.013176      -0.076826      -0.070143      -0.071801       0.006966       0.064836             11.750466      13.414251      -3.450450      -5.722601      12.015035      -0.054400       9.822111          -0.150384
           93              C       3.089209       4.835494       0.626916       0.139307      32.876051 0.42526822E+03  0.99842640E+04                                 9.202814                            7.070338      -0.148235       1.959924                    0.999579      27.128419      78.995842       0.591840       0.440807      -1.044837       0.007150       0.023884      -0.014111       0.028647      -0.017256      -0.039294      -0.021142      -0.027592      -0.079265      -0.063106       0.027563       0.035542             10.998558      12.696544      -3.924097      -4.774903      11.674494       0.576865       8.624636          -0.152249
           94              C       4.570923       3.168842       6.059513      -0.025746      34.094619 0.43528599E+03  0.10323685E+05                                 9.430310                            7.166173      -0.171796       1.930831                    0.999152      29.160365      86.559318       0.583734       0.442416      -1.039379      -0.014459       0.053098       0.002452       0.055086      -0.012627       0.013877      -0.021010      -0.032811      -0.002057      -0.024241      -0.012824       0.037065             11.174795      12.505183      -0.257498      -5.031477       8.749658      -3.776894      12.269543          -0.186598
           95              C       3.384341       3.677043       6.526969      -0.071247      39.960256 0.47006790E+03  0.11223713E+05                                10.171686                            7.224823       0.109357       2.024617                    0.999579      28.442003      81.320537       0.616034       0.416414      -1.068516       0.048694       0.047557      -0.060788       0.091257      -0.046283      -0.018060      -0.034951       0.012569      -0.076370      -0.068468       0.007785       0.060682             12.892402      12.667824       0.058162      -5.615705      10.068343      -5.904458      15.941040          -0.274155
           96              C       2.825319       4.781970       5.868753      -0.084295      34.279659 0.45371573E+03  0.10864945E+05                                 9.320147                            7.207410      -0.133050       1.917854                    0.999597      30.507565      90.777732       0.595740       0.429345      -1.047971       0.052635      -0.020024      -0.001990       0.056350      -0.047683      -0.028263      -0.012588       0.042953      -0.041217      -0.060545      -0.002659       0.063203             10.650220      10.719732      -0.375510      -3.130405       9.080028      -4.780819      12.150900          -0.242282
           97              C       5.226554       6.861998       2.975677      -0.026887      31.219787 0.39577050E+03  0.91603390E+04                                 8.749764                            6.713648       0.210004       2.034618                    0.999829      29.264154      85.647467       0.619631       0.427076      -1.049216       0.042890      -0.029777      -0.062720       0.081609      -0.053074      -0.082822      -0.049364      -0.117661      -0.144665      -0.147270       0.041203       0.106067             10.196559       9.091335      -1.464621      -3.271480      13.309970      -2.243038       8.188371          -0.228659
           98              C       7.548917       3.493691      18.138535      -0.100605      31.537772 0.48842129E+03  0.11903713E+05                                 8.817390                            7.500704      -0.046051       1.943854                    0.999037      30.925889      92.585936       0.581805       0.431957      -1.047246      -0.027411       0.019089       0.040905       0.052810      -0.004467      -0.060324      -0.014220       0.017230      -0.056139      -0.066385       0.003313       0.063072              9.593067       9.698658      -1.909060      -3.207872      10.593672      -0.163002       8.486871          -0.146967
           99              C       2.419025       6.068398       0.760078      -0.295038      42.268446 0.56678597E+03  0.14334583E+05                                10.682300                            8.075204      -0.356377       1.840473                    0.998166      33.135848     100.996233       0.561333       0.431439      -1.047749      -0.006258      -0.006293      -0.006375       0.010928      -0.035265      -0.066793      -0.023854      -0.029434      -0.093170      -0.096856       0.035084       0.061772             12.698935      14.052119      -4.219746      -5.005127      14.182835      -0.066725       9.861851          -0.163377
          100              C       5.254062       3.767422       5.009775      -0.182473      37.968183 0.50757503E+03  0.12471393E+05                                 9.929365                            7.603093      -0.043110       1.946138                    0.998511      31.341156      93.751768       0.583687       0.427082      -1.051794      -0.033189       0.015661       0.024595       0.044178      -0.045526      -0.038524      -0.014889       0.048472      -0.010307      -0.067838       0.003537       0.064301             11.754246      11.982900      -0.347164      -3.952073      10.330994      -5.180768      12.948843          -0.236103
          101              C       3.482018       5.378698       4.792716      -0.170975      36.459502 0.48875429E+03  0.11903985E+05                                 9.647861                            7.434969      -0.026652       1.945050                    0.999364      31.412530      93.757609       0.592932       0.424130      -1.052918      -0.000539      -0.025529       0.026653       0.036910      -0.057630      -0.003181      -0.068267      -0.027443      -0.074243      -0.088992      -0.007462       0.096454             11.178711      12.852909      -0.188143      -4.346831       8.663616      -4.129091      12.019608          -0.195699
          102              C       4.431734       2.376724       0.379484      -0.112565      32.309094 0.48324977E+03  0.11716679E+05                                 8.869498                            7.392503       0.131411       1.994886                    0.999759      30.773789      91.135105       0.595704       0.424075      -1.054745      -0.025783       0.039719       0.025937       0.053991      -0.040885      -0.046347      -0.030261      -0.080672      -0.139325      -0.095422       0.013785       0.081637              9.724821      10.116569      -1.750528      -3.501012      10.363675      -0.615577       8.694218          -0.138734
          103              C       4.711184      13.629912      14.136271       0.136214      36.214312 0.41018759E+03  0.95359830E+04                                 9.801336                            6.985816      -0.042412       1.999252                    0.999550      26.743581      77.289544       0.590527       0.446152      -1.042534       0.010181      -0.002321       0.005701       0.011897       0.037160       0.087068      -0.088762       0.009900       0.016159      -0.143722       0.034516       0.109206             12.196526      13.061954      -0.397566       5.117856      10.240598      -5.643000      13.287027          -0.317988
          104              C       7.023361      14.690576      16.172221      -0.306742      41.398780 0.58827594E+03  0.15040913E+05                                10.516901                            8.219185      -0.370840       1.820234                    0.998429      34.254227     105.518281       0.556295       0.430633      -1.046583       0.008165      -0.012434       0.023494       0.027807       0.046120       0.081855      -0.047910      -0.076177      -0.115776      -0.134194       0.053516       0.080678             12.320556      14.148311       3.891629       5.278428      12.632609       0.421651      10.180746          -0.202258
          105              C       8.058340      15.474730      10.838709       0.517861      25.464119 0.28034361E+03  0.59621433E+04                                 7.895333                            5.872818       0.333296       2.138763                    0.999814      23.611769      66.581871       0.624253       0.461353      -1.027545      -0.039472       0.046944      -0.075490       0.097265       0.002026      -0.044116       0.024589       0.007980      -0.054951      -0.056893       0.008576       0.048318              9.535871       8.684450       0.119010       3.555068       7.901351      -4.043386      12.021811          -0.219134
          106              C       6.416311      13.468229      16.028503       0.096094      35.086527 0.43243664E+03  0.10223557E+05                                 9.697046                            7.239963      -0.202330       1.932257                    0.999391      28.015424      82.612842       0.569961       0.454550      -1.033961      -0.033201       0.050704      -0.041163       0.073264       0.020488       0.095954      -0.015175      -0.022108      -0.017674      -0.108176       0.019034       0.089142             11.824495      12.650765       4.466694       4.626169      13.587300       0.217626       9.235419          -0.237498
          107              C       8.073957      14.807995      17.100465       0.132013      33.601862 0.43772795E+03  0.10360278E+05                                 9.339209                            7.180501      -0.287373       1.910239                    0.999484      27.580928      80.869087       0.585872       0.441709      -1.043393      -0.019547       0.011577      -0.020419       0.030546       0.022950       0.053722      -0.018351      -0.020609      -0.055576      -0.073208       0.026931       0.046277             11.111184      12.922443       3.922228       5.021178      11.502142       0.691613       8.908968          -0.152730
          108              C       8.778135      16.038677      17.268816      -0.187768      35.370575 0.50655125E+03  0.12430237E+05                                 9.446658                            7.580050       0.019068       1.964867                    0.999306      31.378920      93.565167       0.586811       0.425355      -1.053683       0.027874      -0.017187       0.024318       0.040789       0.022545       0.078006      -0.045645      -0.059220      -0.056188      -0.112915       0.040518       0.072398             10.753436      11.929309       3.483595       4.040661      11.719877       0.158989       8.611122          -0.182225
          109              C       6.886379      13.824376       0.264842      -0.175137      34.403474 0.50224981E+03  0.12295575E+05                                 9.328134                            7.585193       0.007738       1.969154                    0.998222      30.887518      91.921206       0.582415       0.429581      -1.051327       0.005430       0.021957      -0.023844       0.032866       0.022395       0.055545      -0.038563      -0.081148      -0.134285      -0.100532       0.024913       0.075619             10.584136      11.928412       3.078063       4.441415      10.812003       0.618996       9.011992          -0.170924
          110              C       6.798883      12.366820      16.840253       0.169749      34.609197 0.40726633E+03  0.95034869E+04                                 9.579919                            6.967080      -0.273102       1.912440                    0.999590      27.445769      80.913087       0.587283       0.446945      -1.036334       0.004369      -0.065405       0.041921       0.077809       0.038136       0.040325      -0.015493      -0.076186      -0.073332      -0.077101       0.010960       0.066141             11.768564      13.428177       3.453066       5.729484      12.045262      -0.055661       9.832254          -0.171158
          111              C       8.485128      13.684918      17.893510       0.135168      33.025624 0.42760670E+03  0.10052712E+05                                 9.221490                            7.082273      -0.137089       1.961848                    0.999599      27.229273      79.337172       0.592291       0.439878      -1.045412       0.008144      -0.020702       0.013110       0.025822       0.016237       0.041617      -0.019737      -0.031365      -0.076977      -0.064427       0.028775       0.035652             11.022571      12.718212       3.935572       4.780859      11.711020       0.575901       8.638481          -0.155178
          112              C       4.570897      15.351570      12.460913      -0.022848      34.174802 0.43613246E+03  0.10351870E+05                                 9.447551                            7.173803      -0.178588       1.927159                    0.999166      29.237761      86.907639       0.583168       0.442498      -1.039021      -0.015104      -0.054821      -0.006433       0.057226       0.014434      -0.015414      -0.022795      -0.033102      -0.005685      -0.025624      -0.014570       0.040193             11.199985      12.539234       0.255119       5.049071       8.769120      -3.787815      12.291602          -0.189517
          113              C       8.780319      14.843369      11.993457      -0.078471      40.332124 0.47480242E+03  0.11368204E+05                                10.236861                            7.263697       0.099703       2.019486                    0.999583      28.610939      81.987728       0.613894       0.416710      -1.068044       0.049241      -0.050142       0.060871       0.092974       0.049111       0.018382      -0.037982       0.014080      -0.082463      -0.073033       0.008086       0.064947             12.982201      12.761442      -0.063764       5.664442      10.136216      -5.951045      16.048944          -0.255679
          114              C       8.221289      13.738442      12.651673      -0.080640      34.218412 0.45261552E+03  0.10832830E+05                                 9.308010                            7.197149      -0.128145       1.919616                    0.999574      30.489145      90.720906       0.596308       0.429164      -1.048003       0.052908       0.020695      -0.000899       0.056819       0.048882       0.029451      -0.011950       0.047773      -0.036077      -0.062340      -0.002946       0.065286             10.635361      10.715943       0.378491       3.126175       9.068957      -4.768300      12.121184          -0.212812
          115              C       5.226494      11.658414      15.544749      -0.029950      31.282179 0.39658084E+03  0.91849735E+04                                 8.767557                            6.724856       0.201982       2.031969                    0.999770      29.290839      85.789119       0.618435       0.427627      -1.048742       0.045868       0.029041       0.062739       0.082966       0.052078       0.085364      -0.052350      -0.120941      -0.145312      -0.151035       0.043156       0.107879             10.222408       9.117723       1.463915       3.281506      13.348371      -2.250084       8.201131          -0.185400
          116              C       7.549008      15.026721       0.381891      -0.096595      31.581088 0.48985852E+03  0.11948030E+05                                 8.827609                            7.513054      -0.046931       1.943031                    0.998975      30.949543      92.705859       0.581148       0.432109      -1.047109      -0.031489      -0.032161      -0.035131       0.057098       0.007090       0.069791      -0.016051       0.012330      -0.063045      -0.077998       0.007613       0.070386              9.602082       9.704436       1.903725       3.204762      10.602229      -0.168625       8.499582          -0.173712
          117              C       7.814945      12.452014      17.760348      -0.292522      42.430024 0.56935306E+03  0.14422208E+05                                10.723074                            8.103814      -0.366081       1.835718                    0.998202      33.247572     101.564285       0.559020       0.432542      -1.046614      -0.010693       0.003672      -0.003957       0.011979       0.038648       0.077131      -0.027742      -0.034812      -0.099995      -0.110525       0.041596       0.068929             12.748993      14.091957       4.236867       5.017204      14.260816      -0.072693       9.894205          -0.169600
          118              C       5.254025      14.752990      13.510651      -0.187436      38.218466 0.51124543E+03  0.12584450E+05                                 9.961930                            7.621354      -0.089876       1.932471                    0.998794      31.500835      94.320696       0.584030       0.426055      -1.052408      -0.030625      -0.019410      -0.024870       0.043968       0.048331       0.041442      -0.016979       0.055141      -0.008774      -0.073579       0.004421       0.069158             11.799252      12.044326       0.345968       3.981569      10.363338      -5.196351      12.990092          -0.217941
          119              C       8.877977      13.141714      13.727710      -0.173441      36.593324 0.49084000E+03  0.11969466E+05                                 9.672338                            7.450901      -0.024752       1.944710                    0.999341      31.495836      94.113992       0.592192       0.424140      -1.052740       0.003290       0.024856      -0.025603       0.035835       0.056053       0.000978      -0.069412      -0.025183      -0.073088      -0.088073      -0.008375       0.096448             11.210265      12.895031       0.190580       4.358279       8.690941      -4.142287      12.044824          -0.198731
          120              C       9.827653      16.143688      18.140942      -0.116744      32.550476 0.48807309E+03  0.11868758E+05                                 8.924394                            7.435846       0.118601       1.988940                    0.999774      30.958672      91.963223       0.592896       0.424822      -1.053774      -0.039601      -0.033344      -0.032656       0.061209       0.040848       0.053969      -0.030726      -0.091458      -0.148285      -0.104986       0.018108       0.086877              9.788721      10.190571       1.768200       3.525632      10.424030      -0.616235       8.751564          -0.146336
          121              N       7.472891      16.504465       7.259822      -0.187443      39.207698 0.50374634E+03  0.12104162E+05                                 9.742960                            7.289814      -0.067501       2.010241                    0.997771      27.621604      76.435397       0.644364       0.395596      -1.094247       0.018788      -0.051361      -0.128370       0.139535      -0.066195       0.035562      -0.024124       0.028649      -0.140859      -0.059897      -0.043510       0.103408             12.312271       9.609948      -2.765675       2.398122       8.733993       3.131092      18.592873          -0.253892
          122              N       8.091820      15.200628       5.548164       0.114683      31.633506 0.32969708E+03  0.70763161E+04                                 8.280564                            5.748306       0.108009       2.129446                    0.999568      22.425647      57.339589       0.759308       0.375834      -1.116056      -0.006782       0.005778       0.005650       0.010550      -0.092998       0.046564       0.046974      -0.002089       0.135776      -0.139332       0.068722       0.070609             10.591839       9.971878      -5.558302      -1.049676      11.464998       4.074911      10.338641          -0.299788
          123              N       2.076866       2.015947      11.260604      -0.183905      39.274275 0.50433774E+03  0.12127243E+05                                 9.762812                            7.299308      -0.086443       2.003570                    0.997767      27.665046      76.693368       0.642972       0.396162      -1.093376       0.024627       0.056056       0.123436       0.137786       0.071407      -0.038330      -0.025473       0.031749      -0.143662      -0.062352      -0.048027       0.110379             12.339677       9.643419       2.777462      -2.414351       8.754367       3.129610      18.621244          -0.253741
          124              N       2.695780       3.319784      12.972262       0.127464      31.347359 0.32629370E+03  0.69808838E+04                                 8.209273                            5.701405       0.159758       2.145964                    0.999572      22.313706      56.849204       0.766334       0.373582      -1.118413      -0.004794      -0.004329      -0.011523       0.013210       0.094179      -0.053697       0.046428       0.001067       0.151569      -0.145075       0.066357       0.078718             10.502016       9.899299       5.513961       1.035301      11.369808       4.025669      10.236942          -0.318158
          125              N       6.017073       7.259816       2.015948      -0.180435      39.078106 0.50174686E+03  0.12045756E+05                                 9.724716                            7.276851      -0.077341       2.007102                    0.997920      27.574939      76.306952       0.644649       0.395762      -1.093986      -0.021562      -0.129015       0.049050       0.139699      -0.038670      -0.069705       0.023937       0.085673       0.026429      -0.062409      -0.045602       0.108011             12.283913       9.601168      -2.401181      -2.763282      18.522378      -3.122985       8.728193          -0.255479
          126              N       5.398144       5.548160       3.319786       0.126657      31.336228 0.32624159E+03  0.69802789E+04                                 8.214696                            5.706512       0.137766       2.139430                    0.999599      22.302495      56.843697       0.764785       0.374312      -1.117741       0.004722       0.010227      -0.005099       0.012365      -0.052720      -0.094808      -0.047385      -0.074240      -0.074870      -0.145320       0.068193       0.077127             10.505826       9.895207       1.034929      -5.511199      10.247003      -4.031298      11.375268          -0.319214
          127              N       6.017004      11.260596      16.504478      -0.178426      39.069986 0.50139392E+03  0.12035456E+05                                 9.723821                            7.273815      -0.079970       2.006399                    0.997755      27.565959      76.282330       0.644831       0.395710      -1.093995      -0.022330       0.123081      -0.056088       0.137089       0.037194       0.070902       0.025722       0.088581       0.027317      -0.062389      -0.047396       0.109786             12.287540       9.604166       2.383951       2.771328      18.537407      -3.119749       8.721048          -0.254814
          128              N       5.398089      12.972252      15.200640       0.126103      31.384987 0.32679901E+03  0.69937326E+04                                 8.212562                            5.704012       0.161501       2.146226                    0.999579      22.329417      56.879795       0.766596       0.373346      -1.118697       0.004226      -0.011236       0.003915       0.012626       0.054238       0.093789      -0.046859      -0.073411      -0.077001      -0.144852       0.066207       0.078646             10.505620       9.901564      -1.035837       5.513164      10.247724      -4.028258      11.367572          -0.318585
          129              O       5.663062      17.882939       9.650994      -0.863137      56.246814 0.11562598E+04  0.33343227E+05                                11.245378                           10.228757       0.693191       2.147080                    0.998814      35.504835      99.100775       0.625939       0.339329      -1.166150      -0.030943      -0.003624      -0.013858       0.034097      -0.030577      -0.047615      -0.021925       0.052689      -0.216224      -0.096075       0.011295       0.084781             11.968908      14.770693      -2.833896      -1.911515       9.894619       0.316291      11.241412          -0.368536
          130              O       4.913592      10.351799       1.995020      -0.342916      34.356938 0.49910615E+03  0.11800769E+05                                 8.565028                            7.040529       0.128394       2.139062                    0.994946      25.362141      66.546892       0.695568       0.372434      -1.126333       0.017575       0.012754       0.042790       0.047985       0.037009       0.017773       0.030192       0.001279       0.142631      -0.061663      -0.007129       0.068793              9.806116       7.086045      -0.909151       0.647203      12.254145       4.842187      10.078158          -0.315255
          131              O       6.495152      10.456069       3.557218      -0.418736      27.215292 0.42811324E+03  0.97456616E+04                                 7.170490                            6.443472       0.588113       2.249308                    0.998112      26.276671      67.750576       0.739845       0.363674      -1.132549      -0.054549       0.035400      -0.053535       0.084230      -0.001741       0.018214      -0.046070       0.114830      -0.097115      -0.083857       0.006352       0.077505              7.587476       9.497078      -2.326948       1.284475       8.008449       0.158379       5.256900          -0.315271
          132              O       5.663059       0.637473       8.869432      -0.863487      56.214067 0.11554438E+04  0.33312710E+05                                11.239124                           10.223719       0.644332       2.131971                    0.998549      35.498492      99.061947       0.626246       0.339235      -1.166270      -0.029261       0.001614       0.008283       0.030453       0.030650       0.049532      -0.021418       0.056273      -0.211011      -0.095676       0.009259       0.086416             11.961029      14.751208       2.826040       1.906786       9.889531       0.312630      11.242348          -0.368384
          133              O       4.913520       8.168613      16.525406      -0.337991      34.042757 0.49342570E+03  0.11629918E+05                                 8.507649                            6.995947       0.133387       2.144363                    0.994534      25.219475      66.009354       0.698632       0.371965      -1.126998       0.017361      -0.013881      -0.043315       0.048686      -0.036270      -0.020539       0.032000       0.006674       0.140417      -0.060900      -0.009973       0.070873              9.737501       7.060961       0.896616      -0.649899      12.150077       4.796851      10.001465          -0.303677
          134              O       6.495096       8.064343      14.963208      -0.417394      27.340216 0.43054205E+03  0.98165502E+04                                 7.199886                            6.468274       0.573740       2.244604                    0.998095      26.305003      67.916595       0.737174       0.364412      -1.131777      -0.054164      -0.036225       0.056813       0.086451       0.003120      -0.016344      -0.044128       0.115837      -0.098013      -0.081965       0.004369       0.077596              7.624134       9.540216       2.350072      -1.279666       8.057202       0.167111       5.274986          -0.304714
          135              O       2.430899       9.650987       0.637473      -0.847620      55.792591 0.11440824E+04  0.32907570E+05                                11.197993                           10.184080       0.695172       2.149372                    0.998881      35.310507      98.458599       0.626397       0.339952      -1.165520       0.029696      -0.017688      -0.002606       0.034662       0.043634      -0.026386       0.021248       0.143357       0.010236      -0.093642       0.006554       0.087089             11.925483      14.757012       1.901736      -2.812358      11.185843      -0.308070       9.833594          -0.365522
          136              O       3.180363       1.995019       8.168619      -0.345059      34.239672 0.49688734E+03  0.11732666E+05                                 8.538077                            7.018498       0.137675       2.143276                    0.994789      25.324123      66.355512       0.697759       0.371759      -1.127090      -0.019193       0.045676      -0.015015       0.051770      -0.018659       0.034765      -0.030486      -0.068220      -0.073082      -0.058843      -0.009279       0.068123              9.776312       7.067174      -0.649802      -0.903349      10.042856      -4.823057      12.218905          -0.309090
          137              O       6.994797       3.557216       8.064349      -0.418752      27.258289 0.42890720E+03  0.97688620E+04                                 7.181090                            6.452200       0.588867       2.249999                    0.998068      26.280894      67.792910       0.738826       0.363985      -1.132238       0.054531      -0.052553      -0.036831       0.084214      -0.017719      -0.002572       0.044319       0.103301      -0.124798      -0.081506       0.005145       0.076361              7.601257       9.509563      -1.281461      -2.336241       5.262146      -0.163919       8.032062          -0.310693
          138              O       7.826814       8.869425      17.882953      -0.941172      59.387298 0.12365606E+04  0.36370292E+05                                11.831138                           10.716757       0.575563       2.094039                    0.999129      36.248682     103.176902       0.597905       0.348291      -1.155141       0.029066       0.017018       0.000049       0.033682      -0.026239       0.009693       0.007477       0.164437       0.012822      -0.089287       0.004236       0.085051             12.626157      15.667202      -2.054321       3.038276      11.827341      -0.345982      10.383928           0.130269
          139              O       8.576358      16.525393      10.351807      -0.349028      34.547331 0.50214805E+03  0.11892411E+05                                 8.600480                            7.065056       0.113881       2.133869                    0.994622      25.432654      66.817966       0.693805       0.372761      -1.125927      -0.017471      -0.047073       0.013010       0.051869       0.018027      -0.034472      -0.030357      -0.065666      -0.074284      -0.058245      -0.008671       0.066916              9.853119       7.118922       0.642486       0.924409      10.116885      -4.872383      12.323549          -0.303104
          140              O       6.994790      14.963196      10.456077      -0.419487      27.166465 0.42698851E+03  0.97127377E+04                                 7.158106                            6.431939       0.592430       2.250958                    0.998054      26.266309      67.677178       0.741108       0.363328      -1.132928       0.054983       0.051922       0.036495       0.083970       0.017064       0.002697       0.044049       0.104540      -0.123472      -0.081308       0.004835       0.076474              7.576196       9.484953       1.278045       2.328974       5.245341      -0.158854       7.998295          -0.304697

******************************************************
Auxiliary information for the entire system
The total spin magnetic moment of the unit cell is   -20.095078
The total net atomic charge of the unit cell is   0.000001
Accuracy of reproducing the electrostatic potential in the unit cell:
  The inner radius (bohr) =    5.0000
  The outer radius (bohr) =   12.0000
  Valid grid points have density less than (e/(bohr^3)) =    0.0001
  The number of valid grid points were=        62370
  The rms potential error without charges in kcal/mol is=      1.98116
  The rms potential error with partial charges in kcal/mol is=      0.46782
  The RRMSE value at monopole order=      0.23613
  The rms potential error with partial charges and cloud penetration in kcal/mol is=      0.45583
  The RRMSE value at monopole order with cloud penetration is=      0.23008
  The rms potential error with partial charges and atomic dipoles in kcal/mol is=      0.41732
  The RRMSE value at dipole order=      0.21065
  The rms potential error with partial charges, atomic dipoles and cloud penetration in kcal/mol is=      0.40904
  The RRMSE value at dipole order with cloud penetration=      0.20647

******************************************************
The electron densities and ab initio electrostatic potential were computed in VASP using the PBE functional and
projector augmented wave method. See the main text of the journal article for a description of computational details.
The atomic charges, dipoles, and quadrupoles were computed with the DDEC6 method as described in
(a) T. A. Manz and N. Gabaldon Limas, RSC Adv. 6 (2016) 47771-47801 DOI: 10.1039/c6ra04656h
(b) N. Gabaldon Limas and T. A. Manz, RSC Adv. 8 (2018) 2678-2707 DOI: 10.1039/c7ra11829e.
For each atom in the material, the electron cloud parameters were fit to the spherically averaged atom-in-material
electron density using radial positions for which this density was between 10^-4 and 10^-2 electrons per cubic bohr.
The polarizabilities, dispersion coefficients, and quantum Drude oscillator (QDO) parameters were fit using the MCLF method.
The magnetic structure of the system was optimized in VASP from the default ferromagnetic initial guess using spin polarization.
The atomic spin moments (ASMs) were computed on this optimized magnetic structure using the DDEC6 partition as inputs
to the method of T. A. Manz and D. S. Sholl, J. Chem. Theory Comput. 7 (2011) 4146-4164 DOI: 10.1021/ct200539n.
The RMSE and RRMSE were computed using a uniform grid with Ewald summation.
