# Supplementary material for: A collection of forcefield precursors for metal–organic frameworks
Source: RSC Adv. 2019 Nov 13;9(63):36492–507. doi: 10.1039/c9ra07327b (PMC9075174; doi:10.1039/c9ra07327b)
Supplement: RA-009-C9RA07327B-s4379 [file RA-009-C9RA07327B-s4379.xyz]

  112
jmolscript: load "" {1 1 1} spacegroup "x,y,z" unitcell [{     14.829000     0.000000     0.000000 }, {      0.000000    16.146500     0.000000 }, {     -0.427364     0.000000    19.277263 }]
Cd    11.240849     6.047833     8.386959     1.058793
Cd    10.409926    10.196353    18.108483     1.067672
Cd     3.374469    14.121083     1.251673     1.058793
Cd     3.778028     2.123103    10.807412     1.067672
Cd     3.160787    10.098667    10.890304     1.058793
Cd     3.991710     5.950147     1.168780     1.067672
Cd    11.027167     2.025417    18.025590     1.058793
Cd    10.623608    14.023397     8.469851     1.067672
Hg     9.073749    10.047644    12.600583     0.354833
Hg    12.979728     6.116133     2.967542     0.348581
Hg     5.114205     1.974394    16.315312     0.354833
Hg     1.635590    14.189383     6.671090     0.348581
Hg     5.327887     6.098856     6.676680     0.354833
Hg     1.421908    10.030367    16.309721     0.348581
Hg     9.287431    14.172106     2.961951     0.354833
Hg    12.766046     1.957117    12.606173     0.348581
C     11.057634     4.419297    11.387079     0.323372
C      9.277480     8.528581     9.812127     0.304722
C      5.986372    10.898888    12.713355     0.313921
C     11.727696     7.622763     5.376429     0.322707
C      9.888461     8.459151    15.229038     0.324836
C     13.130054    10.608251    16.032900     0.306606
C     12.799884     7.735788     0.223616     0.300150
C     11.057105    12.185764    11.277199     0.328776
C      3.130320    12.492547    17.528815     0.323372
C      4.910474     0.455331    19.103768     0.304722
C      8.201582     2.825637    16.202540     0.313921
C      2.887622    15.696013     4.262203     0.322707
C      4.299493     0.385901    13.686857     0.324836
C      1.057900     2.535001    12.882995     0.306606
C      1.815434    15.809038     9.415015     0.300150
C      3.130849     4.112514    17.638696     0.328775
C      3.344002    11.727203     7.890184     0.323372
C      5.124156     7.617919     9.465136     0.304722
C      8.415264     5.247613     6.563908     0.313921
C      2.673940     8.523737    13.900834     0.322707
C      4.513175     7.687349     4.048225     0.324836
C      1.271582     5.538250     3.244363     0.306606
C      1.601752     8.410712    19.053647     0.300150
C      3.344531     3.960736     8.000064     0.328776
C     11.271316     3.653953     1.748448     0.323372
C      9.491162    15.691169     0.173495     0.304722
C      6.200054    13.320862     3.074723     0.313921
C     11.514014     0.450487    15.015060     0.322707
C     10.102143    15.760599     5.590406     0.324835
C     13.343736    13.611499     6.394268     0.306606
C     12.586202     0.337462     9.862248     0.300150
C     11.270787    12.033986     1.638567     0.328776
S     11.053086    11.585114    12.796247    -0.194988
S      9.855727     7.874648    13.695531    -0.201151
S      7.115751    11.070040    13.877123    -0.232679
S      8.168630     9.582948    10.331071    -0.182087
S     13.816662     6.508654     0.647138    -0.177968
S     14.243794    10.490381    14.825179    -0.223946
S     11.841406     8.233100     3.859308    -0.195832
S     11.142163     3.865472    12.925405    -0.194030
S      3.134868     3.511864    16.119647    -0.194988
S      4.332227    15.947898    15.220363    -0.201151
S      7.072203     2.996790    15.038771    -0.232679
S      6.019324     1.509698    18.584824    -0.182087
S      0.798656    14.581904     8.991494    -0.177968
S     -0.055840     2.417131    14.090715    -0.223945
S      2.773912     0.159850     5.779323    -0.195832
S      3.045791    11.938722    15.990490    -0.194030
S      3.348550     4.561386     6.481016    -0.194988
S      4.545909     8.271852     5.581732    -0.201151
S      7.285885     5.076460     5.400140    -0.232679
S      6.233006     6.563552     8.946192    -0.182087
S      0.584974     9.637846    18.630125    -0.177968
S      0.157842     5.656119     4.452084    -0.223945
S      2.560230     7.913400    15.417955    -0.195832
S      3.259473    12.281028     6.351858    -0.194030
S     11.266768    12.634636     3.157616    -0.194988
S     10.069409     0.198602     4.056900    -0.201151
S      7.329433    13.149710     4.238492    -0.232679
S      8.382312    14.636802     0.692439    -0.182086
S     13.602980     1.564596    10.285769    -0.177968
S     14.457476    13.729369     5.186548    -0.223945
S     11.627724    15.986650    13.497940    -0.195832
S     11.355845     4.207778     3.286773    -0.194030
N     10.955520     4.763217    10.307553    -0.472733
N      9.998546     7.755164     9.393810    -0.464031
N      5.185290    10.735808    11.924915    -0.463695
N     11.622418     7.235247     6.446317    -0.473208
N      9.873725     8.874116    16.295070    -0.480086
N     12.289565    10.687368    16.821340    -0.466306
N     11.710241     8.601241    19.140394    -0.458892
N     11.062516    12.595885    10.230443    -0.473338
N      3.232434    12.836467    18.608342    -0.472733
N      4.616772    15.828414     0.244821    -0.464031
N      9.002664     2.662558    16.990980    -0.463695
N      2.992900    15.308497     3.192315    -0.473208
N      4.314229     0.800866    12.620824    -0.480086
N      1.898389     2.614118    12.094555    -0.466306
N      2.477713     0.527991     9.775500    -0.458892
N      3.125438     4.522635    18.685451    -0.473338
N      3.446116    11.383282     8.969710    -0.472733
N      4.403090     8.391336     9.883453    -0.464031
N      9.216346     5.410692     7.352348    -0.463695
N      2.779218     8.911253    12.830946    -0.473208
N      4.527911     7.272384     2.982193    -0.480086
N      2.112071     5.459132     2.455923    -0.466306
N      2.691395     7.545259     0.136869    -0.458892
N      3.339120     3.550615     9.046820    -0.473338
N     11.169202     3.310032     0.668921    -0.472733
N      9.784864     0.318086    19.032442    -0.464031
N      5.398972    13.483942     2.286283    -0.463695
N     11.408736     0.838003    16.084948    -0.473208
N     10.087407    15.345634     6.656439    -0.480086
N     12.503247    13.532382     7.182708    -0.466306
N     11.923923    15.618509     9.501763    -0.458892
N     11.276198    11.623865     0.591812    -0.473338

The following XYZ coordinates are in angstroms. Other properties are in atomic units.
The sperically averaged electron density of each atom fit to a function of the form exp(a - br)
eigen_1, eigen_2 and eigen_3 are the three eigenvalues of traceless quadrupole moment tensor
  atom number  atomic symbol              X              Y              Z     net charge C6 coefficient C8 coefficient C10 coefficient fluctuating dipole atomic polarizability isotropic forcefield polarizability              a              b squared Pearson coefficient          <r^3>          <r^4>         wp_QDO          m_QDO          q_QDO       dipole_x       dipole_y       dipole_z         dipole            Qxy            Qxz            Qyz     Q(x^2-y^2)  Q(3z^2 - R^2)        eigen_1        eigen_2        eigen_3 static polarizability      alpha(xx)      alpha(xy)      alpha(xz)      alpha(yy)      alpha(yz)      alpha(zz) atomic spin moment
            1             Cd      11.240849       6.047833       8.386959       1.058793     158.309625 0.31641488E+04  0.11153016E+06                                22.160866                           17.462114       0.948684       2.023124                    0.999408      74.297427     194.137727       0.480842       0.361383      -1.207911       0.043138      -0.017520      -0.002603       0.046633      -0.027686       0.017027       0.082599       0.097350      -0.301399      -0.149786       0.043403       0.106382             26.397534      21.175379      -1.590050      -1.308653      22.211809      -5.991166      35.805416           0.000002
            2             Cd      10.409926      10.196353      18.108483       1.067672     155.196731 0.30850028E+04  0.10805062E+06                                21.853111                           17.213306       0.988190       2.039970                    0.999432      73.799509     192.204667       0.485546       0.360167      -1.208967      -0.043481       0.016595      -0.003918       0.046704      -0.033739      -0.028614      -0.086165       0.112381      -0.247596      -0.148698       0.041727       0.106971             26.062403      20.457770      -1.872313       1.255127      22.832842       6.951347      34.896596           0.000004
            3             Cd       3.374469      14.121083       1.251673       1.058793     158.309691 0.31641503E+04  0.11153023E+06                                22.160875                           17.462120       0.948683       2.023123                    0.999408      74.297427     194.137750       0.480842       0.361383      -1.207911      -0.043138      -0.017520       0.002603       0.046633       0.027686       0.017027      -0.082599       0.097350      -0.301399      -0.149786       0.043403       0.106383             26.397546      21.175389       1.590047      -1.308656      22.211814       5.991169      35.805434           0.000001
            4             Cd       3.778028       2.123103      10.807412       1.067672     155.196903 0.30850062E+04  0.10805077E+06                                21.853130                           17.213318       0.988189       2.039970                    0.999432      73.799524     192.204753       0.485545       0.360167      -1.208967       0.043481       0.016595       0.003918       0.046705       0.033739      -0.028613       0.086165       0.112381      -0.247597      -0.148698       0.041726       0.106972             26.062430      20.457785       1.872310       1.255133      22.832861      -6.951361      34.896644           0.000004
            5             Cd       3.160787      10.098667      10.890304       1.058793     158.309514 0.31641457E+04  0.11153002E+06                                22.160854                           17.462104       0.948685       2.023124                    0.999408      74.297410     194.137647       0.480842       0.361383      -1.207911      -0.043138       0.017520       0.002603       0.046633      -0.027685       0.017027       0.082599       0.097350      -0.301399      -0.149786       0.043404       0.106382             26.397521      21.175365      -1.590047      -1.308652      22.211795      -5.991165      35.805402           0.000002
            6             Cd       3.991710       5.950147       1.168780       1.067672     155.196771 0.30850038E+04  0.10805066E+06                                21.853116                           17.213310       0.988190       2.039970                    0.999432      73.799514     192.204693       0.485546       0.360167      -1.208967       0.043481      -0.016595       0.003918       0.046705      -0.033739      -0.028614      -0.086165       0.112381      -0.247597      -0.148698       0.041726       0.106972             26.062409      20.457774      -1.872315       1.255128      22.832848       6.951349      34.896604           0.000004
            7             Cd      11.027167       2.025417      18.025590       1.058793     158.309686 0.31641497E+04  0.11153020E+06                                22.160873                           17.462118       0.948684       2.023123                    0.999408      74.297427     194.137741       0.480842       0.361383      -1.207911       0.043138       0.017521      -0.002603       0.046633       0.027686       0.017027      -0.082599       0.097350      -0.301399      -0.149786       0.043403       0.106382             26.397546      21.175385       1.590046      -1.308657      22.211811       5.991173      35.805440           0.000001
            8             Cd      10.623608      14.023397       8.469851       1.067672     155.196857 0.30850052E+04  0.10805072E+06                                21.853126                           17.213315       0.988189       2.039970                    0.999432      73.799516     192.204720       0.485545       0.360167      -1.208967      -0.043481      -0.016595      -0.003918       0.046705       0.033739      -0.028614       0.086165       0.112381      -0.247596      -0.148698       0.041727       0.106971             26.062424      20.457781       1.872309       1.255132      22.832856      -6.951359      34.896636           0.000004
            9             Hg       9.073749      10.047644      12.600583       0.354833     250.867012 0.85082245E+04  0.37909926E+06                                30.228484                           28.803660       1.266248       1.950422                    0.998830     119.474366     336.474828       0.375928       0.365669      -1.220034       0.000410      -0.005107       0.017972       0.018688      -0.017933       0.034328       0.040035      -0.001423       0.166456      -0.068071      -0.009976       0.078047             31.718231      34.297606       2.273914       0.933414      29.243467      -0.753904      31.613621           0.000001
           10             Hg      12.979728       6.116133       2.967542       0.348581     253.651908 0.85365377E+04  0.38081063E+06                                30.481821                           28.880576       1.225219       1.937549                    0.998853     119.860424     338.149512       0.374729       0.366405      -1.218993       0.000715      -0.001923       0.008721       0.008959      -0.026027      -0.042230      -0.017700       0.001111       0.196455      -0.072177      -0.009557       0.081734             32.135788      34.547026       2.530980      -0.575665      30.376418       0.245621      31.483922          -0.000000
           11             Hg       5.114205       1.974394      16.315312       0.354833     250.867030 0.85082255E+04  0.37909931E+06                                30.228485                           28.803661       1.266249       1.950422                    0.998830     119.474368     336.474830       0.375928       0.365669      -1.220034      -0.000410      -0.005107      -0.017972       0.018688       0.017933       0.034328      -0.040035      -0.001423       0.166456      -0.068071      -0.009976       0.078047             31.718232      34.297604      -2.273920       0.933419      29.243463       0.753899      31.613629           0.000001
           12             Hg       1.635590      14.189383       6.671090       0.348581     253.651933 0.85365394E+04  0.38081072E+06                                30.481824                           28.880579       1.225219       1.937549                    0.998853     119.860429     338.149537       0.374729       0.366405      -1.218993      -0.000714      -0.001923      -0.008721       0.008959       0.026028      -0.042230       0.017700       0.001111       0.196455      -0.072177      -0.009557       0.081734             32.135791      34.547027      -2.530983      -0.575667      30.376419      -0.245613      31.483926          -0.000000
           13             Hg       5.327887       6.098856       6.676680       0.354833     250.867014 0.85082246E+04  0.37909926E+06                                30.228484                           28.803659       1.266248       1.950422                    0.998830     119.474367     336.474828       0.375928       0.365669      -1.220034      -0.000410       0.005107      -0.017972       0.018688      -0.017933       0.034328       0.040035      -0.001423       0.166455      -0.068071      -0.009976       0.078047             31.718231      34.297607       2.273915       0.933415      29.243468      -0.753906      31.613619           0.000001
           14             Hg       1.421908      10.030367      16.309721       0.348581     253.651904 0.85365377E+04  0.38081062E+06                                30.481821                           28.880576       1.225219       1.937549                    0.998853     119.860422     338.149511       0.374729       0.366405      -1.218993      -0.000715       0.001922      -0.008721       0.008959      -0.026028      -0.042230      -0.017700       0.001111       0.196454      -0.072177      -0.009557       0.081734             32.135789      34.547027       2.530979      -0.575663      30.376418       0.245620      31.483921           0.000000
           15             Hg       9.287431      14.172106       2.961951       0.354833     250.867050 0.85082268E+04  0.37909938E+06                                30.228488                           28.803664       1.266248       1.950422                    0.998830     119.474373     336.474855       0.375928       0.365669      -1.220034       0.000410       0.005107       0.017972       0.018688       0.017933       0.034328      -0.040035      -0.001422       0.166455      -0.068071      -0.009976       0.078047             31.718234      34.297606      -2.273919       0.933419      29.243464       0.753899      31.613632           0.000001
           16             Hg      12.766046       1.957117      12.606173       0.348581     253.651937 0.85365396E+04  0.38081073E+06                                30.481824                           28.880579       1.225219       1.937549                    0.998853     119.860432     338.149548       0.374729       0.366405      -1.218993       0.000715       0.001923       0.008721       0.008959       0.026028      -0.042230       0.017700       0.001111       0.196454      -0.072177      -0.009557       0.081734             32.135791      34.547029      -2.530982      -0.575666      30.376416      -0.245614      31.483927          -0.000000
           17              C      11.057634       4.419297      11.387079       0.323372      33.261407 0.37176174E+03  0.84806177E+04                                 9.368608                            6.906308      -0.166090       1.957368                    0.999058      26.191959      76.382221       0.558065       0.481126      -1.017272      -0.032720       0.005715       0.019067       0.038299      -0.003008      -0.008719       0.084108       0.036031      -0.404445      -0.167636       0.077596       0.090040             10.805928       6.161574      -1.272013       1.765418       8.884030      -5.343378      17.372181           0.000002
           18              C       9.277480       8.528581       9.812127       0.304722      32.208190 0.36767535E+03  0.83522415E+04                                 9.101930                            6.831875      -0.086833       1.981154                    0.999374      26.095752      75.586280       0.566397       0.476043      -1.021443      -0.020848       0.007942      -0.006466       0.023228       0.085333       0.063699      -0.062694       0.014042       0.193650      -0.154321       0.053017       0.101304             10.274025      10.329554      -5.094998      -3.191595      12.044214       4.168915       8.448306           0.000002
           19              C       5.986372      10.898888      12.713355       0.313921      31.336233 0.36685910E+03  0.83413328E+04                                 9.003271                            6.870041      -0.057272       1.996395                    0.999226      26.013679      75.746189       0.558366       0.482448      -1.016540       0.010043       0.005170       0.018231       0.021447      -0.019872      -0.123177      -0.004441      -0.119087      -0.042223      -0.159390       0.064625       0.094766             10.029692      13.361788       1.183938       5.599864       5.947484       1.371920      10.779805           0.000003
           20              C      11.727696       7.622763       5.376429       0.322707      33.017079 0.36988709E+03  0.84107903E+04                                 9.286553                            6.864779      -0.005987       2.011927                    0.999354      25.901097      74.934276       0.563798       0.477766      -1.021043      -0.018666       0.029820       0.000936       0.035193      -0.020816       0.005295       0.085789      -0.001887      -0.418980      -0.170802       0.061513       0.109289             10.717637       6.521713       0.735941      -2.790472       7.354809      -3.755486      18.276391           0.000002
           21              C       9.888461       8.459151      15.229038       0.324836      32.381688 0.37305763E+03  0.85067553E+04                                 9.199587                            6.912133      -0.026968       2.005052                    0.999180      25.995273      75.479023       0.559292       0.480263      -1.019024       0.012688      -0.033489       0.001918       0.035864      -0.005343       0.005430      -0.088658      -0.009252      -0.405433      -0.167930       0.061888       0.106042             10.494441       6.123787       0.538615       1.679744       7.356228       3.774658      18.003308           0.000003
           22              C      13.130054      10.608251      16.032900       0.306606      32.099964 0.38627124E+03  0.88845121E+04                                 9.121712                            7.024876      -0.005834       2.007842                    0.999303      26.331255      76.770679       0.555838       0.479089      -1.019709       0.006085       0.000224      -0.019267       0.020206       0.016567       0.124677      -0.010000      -0.107464      -0.040801      -0.157715       0.061858       0.095858             10.116399      13.502116      -0.235533      -5.608537       5.671234      -0.123758      11.175847           0.000002
           23              C      12.799884       7.735788       0.223616       0.300150      33.233645 0.38736448E+03  0.89044064E+04                                 9.276994                            6.994961      -0.093288       1.972501                    0.999324      26.459366      76.795644       0.562521       0.473677      -1.023935       0.022705      -0.009654      -0.006126       0.025421       0.082558      -0.050015       0.059512       0.048323       0.228281      -0.150649       0.047678       0.102971             10.461303       9.744708      -5.232685       2.610904      13.439872      -4.180069       8.199329           0.000001
           24              C      11.057105      12.185764      11.277199       0.328776      32.911139 0.36098889E+03  0.81835655E+04                                 9.336762                            6.830568      -0.150611       1.965870                    0.999114      26.001273      75.862190       0.557450       0.484676      -1.014286       0.036459      -0.000229       0.015119       0.039471       0.010103      -0.004714       0.090849       0.047452      -0.376962      -0.166193       0.074875       0.091317             10.861509       6.006248       0.964419      -0.971362       9.423073      -5.956006      17.155205           0.000001
           25              C       3.130320      12.492547      17.528815       0.323372      33.261432 0.37176199E+03  0.84806245E+04                                 9.368613                            6.906310      -0.166090       1.957368                    0.999058      26.191959      76.382223       0.558065       0.481126      -1.017272       0.032720       0.005714      -0.019067       0.038299       0.003008      -0.008719      -0.084108       0.036031      -0.404445      -0.167636       0.077596       0.090040             10.805934       6.161576       1.272014       1.765420       8.884034       5.343382      17.372193           0.000002
           26              C       4.910474       0.455331      19.103768       0.304722      32.208183 0.36767526E+03  0.83522390E+04                                 9.101929                            6.831875      -0.086833       1.981154                    0.999374      26.095755      75.586294       0.566397       0.476043      -1.021443       0.020848       0.007942       0.006466       0.023228      -0.085333       0.063699       0.062694       0.014042       0.193650      -0.154321       0.053017       0.101304             10.274023      10.329554       5.094999      -3.191592      12.044214      -4.168911       8.448301           0.000002
           27              C       8.201582       2.825637      16.202540       0.313921      31.336233 0.36685917E+03  0.83413346E+04                                 9.003271                            6.870042      -0.057272       1.996395                    0.999226      26.013678      75.746183       0.558366       0.482448      -1.016540      -0.010043       0.005170      -0.018231       0.021447       0.019872      -0.123177       0.004441      -0.119087      -0.042223      -0.159390       0.064625       0.094766             10.029692      13.361786      -1.183936       5.599864       5.947483      -1.371918      10.779807           0.000003
           28              C       2.887622      15.696013       4.262203       0.322707      33.017066 0.36988682E+03  0.84107824E+04                                 9.286549                            6.864776      -0.005986       2.011928                    0.999354      25.901093      74.934256       0.563798       0.477766      -1.021043       0.018666       0.029820      -0.000936       0.035193       0.020816       0.005295      -0.085789      -0.001887      -0.418981      -0.170802       0.061513       0.109289             10.717633       6.521710      -0.735940      -2.790470       7.354807       3.755487      18.276384           0.000002
           29              C       4.299493       0.385901      13.686857       0.324836      32.381715 0.37305791E+03  0.85067632E+04                                 9.199592                            6.912136      -0.026968       2.005052                    0.999180      25.995275      75.479035       0.559292       0.480263      -1.019024      -0.012688      -0.033489      -0.001918       0.035864       0.005343       0.005430       0.088658      -0.009253      -0.405433      -0.167930       0.061888       0.106042             10.494448       6.123789      -0.538615       1.679745       7.356231      -3.774661      18.003323           0.000002
           30              C       1.057900       2.535001      12.882995       0.306606      32.099961 0.38627111E+03  0.88845084E+04                                 9.121712                            7.024875      -0.005834       2.007842                    0.999303      26.331255      76.770681       0.555839       0.479089      -1.019709      -0.006085       0.000224       0.019267       0.020206      -0.016567       0.124677       0.010000      -0.107464      -0.040801      -0.157715       0.061858       0.095858             10.116399      13.502119       0.235534      -5.608537       5.671233       0.123758      11.175844           0.000002
           31              C       1.815434      15.809038       9.415015       0.300150      33.233649 0.38736453E+03  0.89044080E+04                                 9.276996                            6.994961      -0.093288       1.972501                    0.999324      26.459370      76.795664       0.562521       0.473677      -1.023935      -0.022705      -0.009654       0.006126       0.025421      -0.082558      -0.050015      -0.059512       0.048323       0.228281      -0.150649       0.047678       0.102971             10.461304       9.744709       5.232686       2.610903      13.439874       4.180068       8.199328           0.000001
           32              C       3.130849       4.112514      17.638696       0.328775      32.911119 0.36098870E+03  0.81835605E+04                                 9.336760                            6.830567      -0.150611       1.965870                    0.999114      26.001275      75.862203       0.557450       0.484676      -1.014285      -0.036459      -0.000229      -0.015119       0.039471      -0.010103      -0.004714      -0.090849       0.047452      -0.376962      -0.166193       0.074875       0.091317             10.861505       6.006247      -0.964419      -0.971361       9.423072       5.956004      17.155196           0.000001
           33              C       3.344002      11.727203       7.890184       0.323372      33.261423 0.37176188E+03  0.84806217E+04                                 9.368611                            6.906309      -0.166090       1.957368                    0.999058      26.191959      76.382222       0.558065       0.481126      -1.017272       0.032720      -0.005714      -0.019067       0.038299      -0.003008      -0.008719       0.084108       0.036031      -0.404445      -0.167636       0.077596       0.090040             10.805932       6.161575      -1.272014       1.765419       8.884037      -5.343385      17.372185           0.000002
           34              C       5.124156       7.617919       9.465136       0.304722      32.208186 0.36767529E+03  0.83522393E+04                                 9.101928                            6.831873      -0.086833       1.981154                    0.999374      26.095749      75.586257       0.566397       0.476043      -1.021443       0.020848      -0.007942       0.006466       0.023228       0.085333       0.063699      -0.062694       0.014042       0.193650      -0.154321       0.053017       0.101304             10.274022      10.329552      -5.094997      -3.191593      12.044211       4.168913       8.448303           0.000002
           35              C       8.415264       5.247613       6.563908       0.313921      31.336233 0.36685908E+03  0.83413320E+04                                 9.003270                            6.870040      -0.057272       1.996395                    0.999226      26.013680      75.746187       0.558367       0.482448      -1.016540      -0.010043      -0.005170      -0.018231       0.021447      -0.019872      -0.123177      -0.004441      -0.119087      -0.042223      -0.159390       0.064625       0.094766             10.029691      13.361787       1.183937       5.599863       5.947482       1.371918      10.779804           0.000003
           36              C       2.673940       8.523737      13.900834       0.322707      33.017079 0.36988709E+03  0.84107903E+04                                 9.286552                            6.864779      -0.005987       2.011927                    0.999354      25.901097      74.934274       0.563798       0.477766      -1.021043       0.018666      -0.029820      -0.000936       0.035193      -0.020816       0.005295       0.085789      -0.001887      -0.418980      -0.170802       0.061513       0.109289             10.717637       6.521712       0.735941      -2.790471       7.354809      -3.755486      18.276390           0.000002
           37              C       4.513175       7.687349       4.048225       0.324836      32.381692 0.37305769E+03  0.85067571E+04                                 9.199588                            6.912134      -0.026968       2.005052                    0.999180      25.995275      75.479032       0.559292       0.480263      -1.019024      -0.012688       0.033489      -0.001918       0.035864      -0.005343       0.005430      -0.088658      -0.009252      -0.405433      -0.167930       0.061888       0.106042             10.494442       6.123787       0.538615       1.679744       7.356228       3.774658      18.003310           0.000003
           38              C       1.271582       5.538250       3.244363       0.306606      32.099963 0.38627124E+03  0.88845117E+04                                 9.121711                            7.024876      -0.005833       2.007843                    0.999303      26.331254      76.770670       0.555839       0.479089      -1.019709      -0.006085      -0.000224       0.019267       0.020206       0.016567       0.124677      -0.010000      -0.107464      -0.040801      -0.157715       0.061858       0.095858             10.116398      13.502116      -0.235535      -5.608537       5.671233      -0.123756      11.175846           0.000002
           39              C       1.601752       8.410712      19.053647       0.300150      33.233650 0.38736455E+03  0.89044084E+04                                 9.276996                            6.994961      -0.093288       1.972501                    0.999324      26.459369      76.795658       0.562521       0.473677      -1.023935      -0.022705       0.009654       0.006126       0.025421       0.082558      -0.050015       0.059512       0.048323       0.228281      -0.150649       0.047678       0.102971             10.461304       9.744709      -5.232685       2.610904      13.439873      -4.180070       8.199330           0.000001
           40              C       3.344531       3.960736       8.000064       0.328776      32.911141 0.36098891E+03  0.81835661E+04                                 9.336762                            6.830568      -0.150611       1.965870                    0.999114      26.001274      75.862191       0.557451       0.484675      -1.014286      -0.036460       0.000229      -0.015119       0.039471       0.010103      -0.004714       0.090849       0.047452      -0.376962      -0.166192       0.074875       0.091317             10.861509       6.006248       0.964419      -0.971362       9.423074      -5.956006      17.155205           0.000001
           41              C      11.271316       3.653953       1.748448       0.323372      33.261448 0.37176213E+03  0.84806283E+04                                 9.368615                            6.906311      -0.166090       1.957368                    0.999058      26.191959      76.382214       0.558065       0.481125      -1.017272      -0.032720      -0.005714       0.019067       0.038299       0.003008      -0.008719      -0.084108       0.036031      -0.404445      -0.167636       0.077596       0.090040             10.805938       6.161577       1.272015       1.765420       8.884040       5.343389      17.372196           0.000002
           42              C       9.491162      15.691169       0.173495       0.304722      32.208178 0.36767519E+03  0.83522370E+04                                 9.101927                            6.831873      -0.086833       1.981154                    0.999374      26.095752      75.586277       0.566397       0.476043      -1.021443      -0.020848      -0.007942      -0.006466       0.023228      -0.085333       0.063699       0.062694       0.014042       0.193650      -0.154321       0.053017       0.101304             10.274021      10.329553       5.094998      -3.191591      12.044212      -4.168910       8.448299           0.000002
           43              C       6.200054      13.320862       3.074723       0.313921      31.336236 0.36685922E+03  0.83413360E+04                                 9.003271                            6.870042      -0.057272       1.996395                    0.999226      26.013679      75.746185       0.558366       0.482448      -1.016540       0.010043      -0.005170       0.018231       0.021447       0.019872      -0.123177       0.004441      -0.119087      -0.042223      -0.159390       0.064625       0.094766             10.029692      13.361785      -1.183938       5.599863       5.947485      -1.371920      10.779807           0.000003
           44              C      11.514014       0.450487      15.015060       0.322707      33.017070 0.36988687E+03  0.84107840E+04                                 9.286551                            6.864777      -0.005987       2.011927                    0.999354      25.901095      74.934270       0.563798       0.477766      -1.021043      -0.018666      -0.029820       0.000936       0.035193       0.020817       0.005295      -0.085789      -0.001887      -0.418981      -0.170802       0.061513       0.109289             10.717636       6.521711      -0.735941      -2.790471       7.354808       3.755488      18.276388           0.000002
           45              C      10.102143      15.760599       5.590406       0.324835      32.381716 0.37305791E+03  0.85067631E+04                                 9.199592                            6.912135      -0.026968       2.005052                    0.999180      25.995275      75.479031       0.559292       0.480263      -1.019024       0.012688       0.033489       0.001918       0.035864       0.005343       0.005430       0.088658      -0.009252      -0.405433      -0.167930       0.061888       0.106042             10.494448       6.123789      -0.538615       1.679745       7.356231      -3.774661      18.003323           0.000003
           46              C      13.343736      13.611499       6.394268       0.306606      32.099964 0.38627114E+03  0.88845090E+04                                 9.121711                            7.024875      -0.005834       2.007842                    0.999303      26.331256      76.770679       0.555839       0.479089      -1.019709       0.006085      -0.000224      -0.019267       0.020206      -0.016567       0.124677       0.010000      -0.107464      -0.040801      -0.157715       0.061858       0.095858             10.116399      13.502118       0.235534      -5.608538       5.671233       0.123758      11.175844           0.000002
           47              C      12.586202       0.337462       9.862248       0.300150      33.233649 0.38736454E+03  0.89044081E+04                                 9.276996                            6.994961      -0.093288       1.972501                    0.999324      26.459370      76.795664       0.562521       0.473677      -1.023935       0.022705       0.009654      -0.006126       0.025421      -0.082558      -0.050015      -0.059512       0.048323       0.228281      -0.150649       0.047678       0.102971             10.461304       9.744709       5.232686       2.610903      13.439874       4.180068       8.199328           0.000002
           48              C      11.270787      12.033986       1.638567       0.328776      32.911117 0.36098868E+03  0.81835596E+04                                 9.336759                            6.830567      -0.150611       1.965870                    0.999114      26.001274      75.862194       0.557450       0.484676      -1.014285       0.036460       0.000229       0.015119       0.039471      -0.010103      -0.004714      -0.090849       0.047452      -0.376962      -0.166193       0.074875       0.091317             10.861504       6.006246      -0.964419      -0.971361       9.423070       5.956003      17.155194           0.000001
           49              S      11.053086      11.585114      12.796247      -0.194988     163.350845 0.39739966E+04  0.15382501E+06                                20.676560                           17.443207       1.037314       1.975228                    0.999614      74.523320     230.020791       0.551125       0.287115      -1.233365       0.035431      -0.042007       0.167883       0.176648       0.194775       0.002138      -0.265776       0.014773       0.912772      -0.405634      -0.030974       0.436609             23.133921      18.435655       4.267973       1.084805      21.414285      -8.121357      29.551823           0.000004
           50              S       9.855727       7.874648      13.695531      -0.201151     153.536440 0.38766299E+04  0.14920973E+06                                19.813025                           17.225858       1.067945       1.981530                    0.999717      74.709547     230.353939       0.554402       0.287038      -1.232777       0.000575      -0.097041      -0.149886       0.178559      -0.087987       0.088841       0.115770      -0.376540       1.316048      -0.441700      -0.029131       0.470831             21.498486      13.643735      -1.081069       2.731409      20.946346       3.295615      29.905376           0.000004
           51              S       7.115751      11.070040      13.877123      -0.232679     155.572906 0.39537012E+04  0.15318626E+06                                20.013813                           17.421355       0.955346       1.943439                    0.999625      76.206083     237.055062       0.549160       0.287867      -1.229803       0.070839       0.015985       0.124136       0.143817      -0.082000       0.272238       0.139243       0.604874       0.295976      -0.431570      -0.027741       0.459311             21.565690      28.758879      -1.007779       4.687779      14.484665       2.899344      21.453526           0.000006
           52              S       8.168630       9.582948      10.331071      -0.182087     142.950146 0.35385147E+04  0.13305506E+06                                18.757921                           16.332895       1.191405       2.021964                    0.999899      73.049053     222.247042       0.576181       0.282707      -1.238109      -0.148752       0.051252       0.025552       0.159395      -0.285689      -0.030690       0.262218       0.164238       0.016591      -0.401546       0.008017       0.393530             20.272905      21.093488      -5.026636      -1.972553      20.067210       6.502355      19.658016           0.000004
           53              S      13.816662       6.508654       0.647138      -0.177968     139.988185 0.35298846E+04  0.13257037E+06                                18.488518                           16.294024       1.230320       2.032912                    0.999872      72.930684     221.320907       0.578219       0.282051      -1.239569       0.146046      -0.082055       0.017225       0.168402      -0.322534      -0.005541      -0.255265      -0.023748      -0.092841      -0.406184      -0.012173       0.418357             19.850237      19.332113      -4.792346       1.062879      21.325152      -5.962244      18.893447           0.000004
           54              S      14.243794      10.490381      14.825179      -0.223946     159.653801 0.40779647E+04  0.15922696E+06                                20.431000                           17.735906       0.898095       1.927540                    0.999576      76.450226     238.730548       0.542298       0.289264      -1.228322       0.065790      -0.012984      -0.134806       0.150564      -0.107326      -0.230707       0.006097       0.657321       0.471071      -0.426054      -0.021814       0.447868             22.120060      30.323434      -2.038957      -3.168364      13.394699      -0.820851      22.642047           0.000004
           55              S      11.841406       8.233100       3.859308      -0.195832     153.247064 0.38314684E+04  0.14715209E+06                                19.824230                           17.153639       1.007071       1.965167                    0.999614      74.733514     230.751334       0.553766       0.287991      -1.230818       0.002577       0.106157      -0.145146       0.179843      -0.123013      -0.160367      -0.144419      -0.309774       1.211699      -0.447145      -0.017454       0.464599             21.619277      14.527822      -1.474721      -4.021049      20.656122      -4.219517      29.673888           0.000004
           56              S      11.142163       3.865472      12.925405      -0.194030     157.876464 0.38733525E+04  0.14908960E+06                                20.227060                           17.221935       1.045092       1.976378                    0.999709      74.591324     230.183293       0.554163       0.287150      -1.232346      -0.026832      -0.037792       0.163801       0.170232      -0.207942       0.010507      -0.232471      -0.129068       0.959204      -0.403670      -0.034846       0.438517             22.364783      16.855319      -5.133364       0.499099      22.358954      -6.602312      27.880075           0.000004
           57              S       3.134868       3.511864      16.119647      -0.194988     163.350923 0.39740004E+04  0.15382519E+06                                20.676568                           17.443216       1.037313       1.975228                    0.999614      74.523329     230.020840       0.551125       0.287115      -1.233365      -0.035431      -0.042007      -0.167883       0.176648      -0.194775       0.002138       0.265776       0.014773       0.912773      -0.405634      -0.030974       0.436609             23.133928      18.435665      -4.267975       1.084809      21.414291       8.121354      29.551828           0.000004
           58              S       4.332227      15.947898      15.220363      -0.201151     153.536495 0.38766305E+04  0.14920977E+06                                19.813031                           17.225861       1.067944       1.981530                    0.999717      74.709557     230.354000       0.554402       0.287038      -1.232777      -0.000575      -0.097041       0.149886       0.178559       0.087987       0.088840      -0.115770      -0.376540       1.316048      -0.441700      -0.029131       0.470831             21.498494      13.643738       1.081066       2.731411      20.946350      -3.295623      29.905395           0.000004
           59              S       7.072203       2.996790      15.038771      -0.232679     155.572912 0.39537027E+04  0.15318634E+06                                20.013814                           17.421359       0.955346       1.943439                    0.999625      76.206082     237.055055       0.549160       0.287867      -1.229803      -0.070838       0.015985      -0.124136       0.143817       0.082000       0.272237      -0.139243       0.604874       0.295976      -0.431570      -0.027741       0.459311             21.565690      28.758869       1.007776       4.687776      14.484668      -2.899347      21.453533           0.000007
           60              S       6.019324       1.509698      18.584824      -0.182087     142.950148 0.35385144E+04  0.13305505E+06                                18.757921                           16.332894       1.191405       2.021965                    0.999899      73.049052     222.247036       0.576181       0.282707      -1.238109       0.148752       0.051252      -0.025552       0.159395       0.285689      -0.030690      -0.262218       0.164238       0.016591      -0.401546       0.008017       0.393530             20.272905      21.093490       5.026636      -1.972551      20.067211      -6.502354      19.658015           0.000004
           61              S       0.798656      14.581904       8.991494      -0.177968     139.988160 0.35298837E+04  0.13257033E+06                                18.488515                           16.294021       1.230320       2.032912                    0.999872      72.930682     221.320896       0.578219       0.282051      -1.239569      -0.146046      -0.082055      -0.017225       0.168402       0.322534      -0.005541       0.255265      -0.023749      -0.092841      -0.406184      -0.012173       0.418357             19.850234      19.332112       4.792348       1.062876      21.325152       5.962239      18.893439           0.000004
           62              S      -0.055840       2.417131      14.090715      -0.223945     159.653791 0.40779632E+04  0.15922689E+06                                20.430999                           17.735903       0.898095       1.927540                    0.999576      76.450222     238.730538       0.542298       0.289264      -1.228322      -0.065790      -0.012983       0.134806       0.150564       0.107326      -0.230707      -0.006097       0.657321       0.471072      -0.426054      -0.021814       0.447868             22.120060      30.323443       2.038957      -3.168371      13.394696       0.820849      22.642040           0.000004
           63              S       2.773912       0.159850       5.779323      -0.195832     153.247062 0.38314673E+04  0.14715204E+06                                19.824230                           17.153637       1.007070       1.965167                    0.999614      74.733514     230.751338       0.553766       0.287991      -1.230818      -0.002577       0.106157       0.145146       0.179843       0.123014      -0.160367       0.144419      -0.309774       1.211700      -0.447145      -0.017454       0.464599             21.619277      14.527820       1.474718      -4.021050      20.656120       4.219522      29.673893           0.000005
           64              S       3.045791      11.938722      15.990490      -0.194030     157.876411 0.38733494E+04  0.14908945E+06                                20.227054                           17.221928       1.045092       1.976378                    0.999709      74.591318     230.183260       0.554163       0.287150      -1.232346       0.026832      -0.037792      -0.163801       0.170232       0.207942       0.010507       0.232471      -0.129069       0.959204      -0.403670      -0.034846       0.438517             22.364779      16.855312       5.133363       0.499104      22.358949       6.602319      27.880075           0.000003
           65              S       3.348550       4.561386       6.481016      -0.194988     163.350849 0.39739967E+04  0.15382501E+06                                20.676560                           17.443206       1.037314       1.975228                    0.999614      74.523324     230.020801       0.551125       0.287115      -1.233365      -0.035431       0.042007      -0.167883       0.176648       0.194775       0.002138      -0.265776       0.014772       0.912773      -0.405634      -0.030975       0.436609             23.133921      18.435655       4.267973       1.084804      21.414286      -8.121358      29.551823           0.000003
           66              S       4.545909       8.271852       5.581732      -0.201151     153.536460 0.38766305E+04  0.14920976E+06                                19.813028                           17.225861       1.067945       1.981530                    0.999717      74.709547     230.353951       0.554402       0.287038      -1.232777      -0.000575       0.097041       0.149886       0.178559      -0.087987       0.088841       0.115770      -0.376541       1.316048      -0.441700      -0.029131       0.470831             21.498489      13.643737      -1.081069       2.731410      20.946350       3.295616      29.905380           0.000004
           67              S       7.285885       5.076460       5.400140      -0.232679     155.572858 0.39536996E+04  0.15318619E+06                                20.013808                           17.421351       0.955347       1.943439                    0.999625      76.206073     237.055011       0.549160       0.287867      -1.229803      -0.070838      -0.015984      -0.124137       0.143818      -0.082000       0.272237       0.139243       0.604874       0.295976      -0.431570      -0.027741       0.459310             21.565685      28.758870      -1.007775       4.687778      14.484663       2.899346      21.453522           0.000006
           68              S       6.233006       6.563552       8.946192      -0.182087     142.950095 0.35385132E+04  0.13305499E+06                                18.757916                           16.332891       1.191405       2.021965                    0.999899      73.049045     222.246998       0.576181       0.282707      -1.238109       0.148752      -0.051252      -0.025552       0.159395      -0.285689      -0.030690       0.262218       0.164238       0.016591      -0.401546       0.008017       0.393530             20.272898      21.093482      -5.026633      -1.972551      20.067203       6.502351      19.658009           0.000004
           69              S       0.584974       9.637846      18.630125      -0.177968     139.988211 0.35298854E+04  0.13257041E+06                                18.488521                           16.294026       1.230319       2.032912                    0.999872      72.930687     221.320928       0.578219       0.282051      -1.239569      -0.146046       0.082055      -0.017225       0.168402      -0.322534      -0.005541      -0.255265      -0.023749      -0.092842      -0.406184      -0.012173       0.418357             19.850241      19.332116      -4.792347       1.062879      21.325156      -5.962245      18.893450           0.000004
           70              S       0.157842       5.656119       4.452084      -0.223945     159.653712 0.40779616E+04  0.15922681E+06                                20.430991                           17.735898       0.898096       1.927540                    0.999576      76.450210     238.730466       0.542299       0.289264      -1.228322      -0.065789       0.012984       0.134806       0.150564      -0.107326      -0.230707       0.006097       0.657321       0.471070      -0.426054      -0.021814       0.447868             22.120050      30.323419      -2.038953      -3.168366      13.394693      -0.820852      22.642039           0.000004
           71              S       2.560230       7.913400      15.417955      -0.195832     153.247067 0.38314686E+04  0.14715210E+06                                19.824231                           17.153640       1.007070       1.965167                    0.999614      74.733513     230.751334       0.553766       0.287991      -1.230818      -0.002577      -0.106157       0.145146       0.179843      -0.123013      -0.160367      -0.144419      -0.309774       1.211700      -0.447145      -0.017454       0.464599             21.619277      14.527822      -1.474721      -4.021049      20.656124      -4.219517      29.673887           0.000004
           72              S       3.259473      12.281028       6.351858      -0.194030     157.876477 0.38733528E+04  0.14908961E+06                                20.227062                           17.221936       1.045092       1.976378                    0.999709      74.591323     230.183296       0.554163       0.287150      -1.232346       0.026832       0.037792      -0.163801       0.170232      -0.207942       0.010506      -0.232471      -0.129068       0.959204      -0.403671      -0.034846       0.438517             22.364785      16.855321      -5.133365       0.499099      22.358959      -6.602315      27.880077           0.000003
           73              S      11.266768      12.634636       3.157616      -0.194988     163.350842 0.39739979E+04  0.15382507E+06                                20.676560                           17.443209       1.037314       1.975228                    0.999614      74.523317     230.020773       0.551125       0.287115      -1.233365       0.035431       0.042007       0.167883       0.176648      -0.194775       0.002138       0.265776       0.014772       0.912773      -0.405634      -0.030975       0.436609             23.133919      18.435657      -4.267972       1.084808      21.414282       8.121350      29.551818           0.000004
           74              S      10.069409       0.198602       4.056900      -0.201151     153.536418 0.38766280E+04  0.14920964E+06                                19.813023                           17.225854       1.067945       1.981530                    0.999717      74.709546     230.353936       0.554402       0.287038      -1.232777       0.000575       0.097041      -0.149886       0.178559       0.087987       0.088841      -0.115770      -0.376540       1.316048      -0.441700      -0.029131       0.470831             21.498485      13.643732       1.081066       2.731410      20.946340      -3.295623      29.905384           0.000004
           75              S       7.329433      13.149710       4.238492      -0.232679     155.572959 0.39537042E+04  0.15318641E+06                                20.013819                           17.421363       0.955346       1.943439                    0.999625      76.206087     237.055093       0.549160       0.287867      -1.229803       0.070838      -0.015984       0.124137       0.143817       0.082000       0.272237      -0.139244       0.604874       0.295974      -0.431570      -0.027741       0.459310             21.565696      28.758878       1.007780       4.687777      14.484670      -2.899345      21.453538           0.000007
           76              S       8.382312      14.636802       0.692439      -0.182086     142.950122 0.35385137E+04  0.13305502E+06                                18.757918                           16.332892       1.191405       2.021965                    0.999899      73.049049     222.247017       0.576181       0.282707      -1.238109      -0.148752      -0.051252       0.025552       0.159395       0.285689      -0.030690      -0.262218       0.164238       0.016591      -0.401547       0.008017       0.393530             20.272902      21.093486       5.026635      -1.972551      20.067207      -6.502353      19.658011           0.000004
           77              S      13.602980       1.564596      10.285769      -0.177968     139.988190 0.35298847E+04  0.13257038E+06                                18.488518                           16.294024       1.230319       2.032912                    0.999872      72.930687     221.320925       0.578219       0.282051      -1.239569       0.146046       0.082055       0.017225       0.168402       0.322533      -0.005541       0.255265      -0.023749      -0.092842      -0.406184      -0.012173       0.418357             19.850238      19.332115       4.792348       1.062876      21.325155       5.962240      18.893443           0.000004
           78              S      14.457476      13.729369       5.186548      -0.223945     159.653678 0.40779595E+04  0.15922671E+06                                20.430987                           17.735893       0.898097       1.927541                    0.999576      76.450207     238.730445       0.542299       0.289264      -1.228322       0.065789       0.012984      -0.134806       0.150564       0.107326      -0.230707      -0.006098       0.657321       0.471071      -0.426054      -0.021814       0.447868             22.120047      30.323424       2.038955      -3.168372      13.394689       0.820848      22.642028           0.000004
           79              S      11.627724      15.986650      13.497940      -0.195832     153.247037 0.38314663E+04  0.14715200E+06                                19.824228                           17.153634       1.007071       1.965168                    0.999614      74.733508     230.751310       0.553766       0.287991      -1.230818       0.002577      -0.106157      -0.145146       0.179843       0.123014      -0.160367       0.144419      -0.309774       1.211699      -0.447146      -0.017454       0.464599             21.619275      14.527818       1.474718      -4.021050      20.656117       4.219523      29.673891           0.000005
           80              S      11.355845       4.207778       3.286773      -0.194030     157.876374 0.38733481E+04  0.14908939E+06                                20.227050                           17.221924       1.045093       1.976378                    0.999709      74.591314     230.183232       0.554163       0.287150      -1.232346      -0.026832       0.037792       0.163801       0.170232       0.207942       0.010507       0.232471      -0.129069       0.959204      -0.403670      -0.034847       0.438517             22.364775      16.855308       5.133362       0.499104      22.358948       6.602320      27.880070           0.000004
           81              N      10.955520       4.763217      10.307553      -0.472733      49.384378 0.62851735E+03  0.15871660E+05                                11.022048                            8.121409       0.420810       2.106128                    0.998496      31.550496      87.873802       0.616345       0.393529      -1.101865      -0.053050      -0.006555       0.002656       0.053519      -0.002264      -0.008706       0.055760       0.008852      -0.333587      -0.128810       0.058157       0.070653             13.022644       7.390736      -1.562156       2.180257      11.128760      -6.772089      20.548435           0.000001
           82              N       9.998546       7.755164       9.393810      -0.464031      45.733030 0.60329535E+03  0.15062014E+05                                10.403057                            7.936758       0.557915       2.158113                    0.998907      30.936462      85.348854       0.626564       0.391550      -1.104538      -0.023155      -0.008914      -0.009855       0.026697       0.078510       0.058574      -0.053119      -0.021207       0.201522      -0.142606       0.045601       0.097005             11.868781      11.248349      -5.537442      -3.543276      14.169925       4.812085      10.188070           0.000001
           83              N       5.185290      10.735808      11.924915      -0.463695      43.657348 0.59553880E+03  0.14815524E+05                                10.065672                            7.871021       0.606210       2.175762                    0.998789      30.796671      84.722092       0.631126       0.390107      -1.105918       0.021866      -0.017526      -0.012944       0.030868      -0.013288      -0.107722      -0.004476      -0.100941      -0.045523      -0.138490       0.057582       0.080908             11.247925      14.557808       1.684144       5.799463       7.165381       1.616503      12.020587           0.000002
           84              N      11.622418       7.235247       6.446317      -0.473208      45.571209 0.57709620E+03  0.14215728E+05                                10.293832                            7.652831       0.717081       2.203357                    0.999641      30.758131      83.650018       0.653368       0.380564      -1.115020      -0.034988       0.027546       0.002474       0.044599      -0.013142      -0.005777       0.065851       0.007145      -0.340773      -0.136460       0.051906       0.084554             12.117372       7.908075       1.267479      -3.659940       8.281153      -4.324723      20.162890           0.000002
           85              N       9.873725       8.874116      16.295070      -0.480086      44.549175 0.58653962E+03  0.14525510E+05                                10.173340                            7.742159       0.638647       2.174947                    0.999525      31.098279      85.152704       0.645378       0.383229      -1.111665       0.019788      -0.026961       0.001745       0.033489       0.000019       0.021265      -0.072826      -0.002185      -0.336238      -0.141137       0.055119       0.086018             11.774198       7.590316       1.105556       2.519303       8.409742       4.421444      19.322535           0.000002
           86              N      12.289565      10.687368      16.821340      -0.466306      43.598184 0.60658696E+03  0.15151098E+05                                10.035507                            7.919880       0.617816       2.175138                    0.999092      30.998944      85.288375       0.632382       0.387771      -1.108222       0.012087      -0.008926       0.006587       0.016406       0.021419       0.109759      -0.014334      -0.092923      -0.008613      -0.139227       0.051231       0.087997             11.164694      14.107243       0.260605      -5.884444       6.794290      -0.410921      12.592550           0.000002
           87              N      11.710241       8.601241      19.140394      -0.458892      46.397797 0.61991747E+03  0.15584311E+05                                10.524090                            8.060674       0.467215       2.130242                    0.998537      31.025825      85.923712       0.619887       0.393043      -1.103362       0.020552       0.014169      -0.008890       0.026499       0.079312      -0.044836       0.052946       0.008857       0.228814      -0.139791       0.041078       0.098712             11.977126      10.755193      -5.625739       3.076211      15.134240      -4.772700      10.041944           0.000001
           88              N      11.062516      12.595885      10.230443      -0.473338      48.563089 0.60753930E+03  0.15217460E+05                                10.903741                            7.984997       0.448295       2.118853                    0.998592      31.271409      86.839402       0.621344       0.393556      -1.101470       0.047765      -0.004404      -0.001500       0.047991       0.008323      -0.004803       0.065449       0.017090      -0.324242      -0.132468       0.059226       0.073242             12.977687       7.065631       1.189470      -1.199622      12.073189      -7.506019      19.794241           0.000001
           89              N       3.232434      12.836467      18.608342      -0.472733      49.384446 0.62851833E+03  0.15871691E+05                                11.022059                            8.121416       0.420809       2.106128                    0.998496      31.550501      87.873825       0.616345       0.393529      -1.101865       0.053050      -0.006555      -0.002656       0.053519       0.002264      -0.008707      -0.055760       0.008852      -0.333587      -0.128810       0.058157       0.070653             13.022658       7.390742       1.562158       2.180260      11.128771       6.772097      20.548462           0.000002
           90              N       4.616772      15.828414       0.244821      -0.464031      45.733024 0.60329528E+03  0.15062013E+05                                10.403057                            7.936758       0.557915       2.158113                    0.998907      30.936464      85.348868       0.626564       0.391550      -1.104538       0.023155      -0.008914       0.009855       0.026697      -0.078510       0.058574       0.053119      -0.021207       0.201522      -0.142606       0.045601       0.097005             11.868781      11.248350       5.537443      -3.543273      14.169927      -4.812081      10.188065           0.000001
           91              N       9.002664       2.662558      16.990980      -0.463695      43.657331 0.59553858E+03  0.14815517E+05                                10.065669                            7.871019       0.606210       2.175762                    0.998789      30.796670      84.722085       0.631126       0.390107      -1.105918      -0.021866      -0.017526       0.012944       0.030868       0.013288      -0.107722       0.004476      -0.100941      -0.045523      -0.138490       0.057582       0.080908             11.247922      14.557804      -1.684140       5.799461       7.165377      -1.616499      12.020584           0.000002
           92              N       2.992900      15.308497       3.192315      -0.473208      45.571200 0.57709598E+03  0.14215721E+05                                10.293829                            7.652828       0.717082       2.203358                    0.999641      30.758127      83.649996       0.653368       0.380564      -1.115020       0.034988       0.027546      -0.002474       0.044599       0.013142      -0.005777      -0.065851       0.007145      -0.340773      -0.136460       0.051906       0.084554             12.117370       7.908072      -1.267479      -3.659939       8.281152       4.324724      20.162887           0.000002
           93              N       4.314229       0.800866      12.620824      -0.480086      44.549231 0.58654038E+03  0.14525534E+05                                10.173349                            7.742165       0.638646       2.174947                    0.999525      31.098280      85.152715       0.645377       0.383229      -1.111665      -0.019788      -0.026961      -0.001745       0.033489      -0.000019       0.021266       0.072826      -0.002185      -0.336238      -0.141137       0.055119       0.086018             11.774211       7.590323      -1.105558       2.519307       8.409749      -4.421450      19.322559           0.000003
           94              N       1.898389       2.614118      12.094555      -0.466306      43.598185 0.60658690E+03  0.15151096E+05                                10.035506                            7.919879       0.617816       2.175138                    0.999092      30.998943      85.288369       0.632382       0.387771      -1.108222      -0.012087      -0.008925      -0.006587       0.016406      -0.021419       0.109759       0.014334      -0.092923      -0.008613      -0.139227       0.051231       0.087997             11.164694      14.107245      -0.260605      -5.884445       6.794289       0.410920      12.592549           0.000002
           95              N       2.477713       0.527991       9.775500      -0.458892      46.397819 0.61991782E+03  0.15584323E+05                                10.524095                            8.060677       0.467214       2.130242                    0.998537      31.025830      85.923740       0.619886       0.393043      -1.103362      -0.020552       0.014169       0.008890       0.026499      -0.079312      -0.044836      -0.052946       0.008857       0.228814      -0.139791       0.041078       0.098713             11.977131      10.755197       5.625742       3.076213      15.134247       4.772703      10.041948           0.000001
           96              N       3.125438       4.522635      18.685451      -0.473338      48.563038 0.60753858E+03  0.15217438E+05                                10.903733                            7.984992       0.448295       2.118853                    0.998592      31.271409      86.839400       0.621344       0.393556      -1.101470      -0.047765      -0.004404       0.001500       0.047991      -0.008323      -0.004803      -0.065449       0.017090      -0.324242      -0.132468       0.059226       0.073242             12.977676       7.065627      -1.189469      -1.199621      12.073180       7.506012      19.794220           0.000001
           97              N       3.446116      11.383282       8.969710      -0.472733      49.384400 0.62851752E+03  0.15871666E+05                                11.022051                            8.121410       0.420810       2.106128                    0.998496      31.550497      87.873801       0.616346       0.393529      -1.101865       0.053050       0.006555      -0.002656       0.053519      -0.002264      -0.008706       0.055760       0.008852      -0.333587      -0.128810       0.058157       0.070653             13.022648       7.390737      -1.562157       2.180258      11.128768      -6.772097      20.548440           0.000002
           98              N       4.403090       8.391336       9.883453      -0.464031      45.733003 0.60329492E+03  0.15062001E+05                                10.403052                            7.936754       0.557916       2.158114                    0.998907      30.936455      85.348818       0.626564       0.391550      -1.104538       0.023155       0.008914       0.009855       0.026697       0.078510       0.058574      -0.053119      -0.021206       0.201521      -0.142606       0.045601       0.097005             11.868775      11.248343      -5.537439      -3.543273      14.169918       4.812081      10.188064           0.000001
           99              N       9.216346       5.410692       7.352348      -0.463695      43.657341 0.59553870E+03  0.14815521E+05                                10.065671                            7.871020       0.606210       2.175762                    0.998789      30.796671      84.722092       0.631126       0.390107      -1.105918      -0.021866       0.017526       0.012944       0.030868      -0.013288      -0.107722      -0.004476      -0.100941      -0.045523      -0.138490       0.057582       0.080908             11.247924      14.557807       1.684141       5.799463       7.165379       1.616500      12.020586           0.000002
          100              N       2.779218       8.911253      12.830946      -0.473208      45.571201 0.57709608E+03  0.14215724E+05                                10.293830                            7.652829       0.717082       2.203357                    0.999641      30.758131      83.650010       0.653368       0.380564      -1.115020       0.034988      -0.027546      -0.002474       0.044599      -0.013142      -0.005777       0.065851       0.007145      -0.340773      -0.136460       0.051906       0.084554             12.117370       7.908073       1.267479      -3.659938       8.281151      -4.324723      20.162885           0.000002
          101              N       4.527911       7.272384       2.982193      -0.480086      44.549166 0.58653947E+03  0.14525506E+05                                10.173338                            7.742158       0.638647       2.174947                    0.999525      31.098277      85.152693       0.645378       0.383229      -1.111665      -0.019788       0.026961      -0.001745       0.033489       0.000019       0.021265      -0.072826      -0.002185      -0.336238      -0.141137       0.055119       0.086018             11.774195       7.590315       1.105556       2.519302       8.409740       4.421442      19.322531           0.000002
          102              N       2.112071       5.459132       2.455923      -0.466306      43.598184 0.60658700E+03  0.15151100E+05                                10.035506                            7.919880       0.617816       2.175138                    0.999092      30.998945      85.288376       0.632382       0.387771      -1.108222      -0.012087       0.008926      -0.006587       0.016406       0.021419       0.109759      -0.014334      -0.092923      -0.008613      -0.139227       0.051230       0.087997             11.164694      14.107242       0.260601      -5.884444       6.794290      -0.410917      12.592550           0.000002
          103              N       2.691395       7.545259       0.136869      -0.458892      46.397813 0.61991772E+03  0.15584320E+05                                10.524093                            8.060676       0.467215       2.130242                    0.998537      31.025829      85.923734       0.619886       0.393043      -1.103362      -0.020552      -0.014169       0.008890       0.026499       0.079312      -0.044836       0.052946       0.008857       0.228814      -0.139791       0.041078       0.098713             11.977129      10.755196      -5.625741       3.076213      15.134245      -4.772703      10.041947           0.000001
          104              N       3.339120       3.550615       9.046820      -0.473338      48.563088 0.60753927E+03  0.15217459E+05                                10.903741                            7.984996       0.448295       2.118853                    0.998592      31.271409      86.839400       0.621344       0.393556      -1.101470      -0.047765       0.004404       0.001500       0.047991       0.008323      -0.004803       0.065449       0.017090      -0.324242      -0.132468       0.059226       0.073242             12.977686       7.065631       1.189470      -1.199622      12.073188      -7.506019      19.794240           0.000002
          105              N      11.169202       3.310032       0.668921      -0.472733      49.384447 0.62851816E+03  0.15871685E+05                                11.022057                            8.121414       0.420810       2.106128                    0.998496      31.550496      87.873796       0.616345       0.393529      -1.101865      -0.053050       0.006555       0.002656       0.053519       0.002264      -0.008707      -0.055760       0.008852      -0.333587      -0.128810       0.058157       0.070653             13.022658       7.390741       1.562158       2.180260      11.128775       6.772103      20.548459           0.000002
          106              N       9.784864       0.318086      19.032442      -0.464031      45.733006 0.60329501E+03  0.15062004E+05                                10.403054                            7.936756       0.557915       2.158113                    0.998907      30.936460      85.348845       0.626564       0.391550      -1.104538      -0.023155       0.008914      -0.009855       0.026697      -0.078510       0.058574       0.053119      -0.021207       0.201522      -0.142606       0.045601       0.097005             11.868776      11.248346       5.537441      -3.543271      14.169922      -4.812079      10.188061           0.000001
          107              N       5.398972      13.483942       2.286283      -0.463695      43.657342 0.59553876E+03  0.14815523E+05                                10.065671                            7.871020       0.606210       2.175762                    0.998789      30.796672      84.722092       0.631126       0.390107      -1.105918       0.021866       0.017526      -0.012944       0.030868       0.013288      -0.107722       0.004476      -0.100941      -0.045523      -0.138490       0.057582       0.080908             11.247924      14.557805      -1.684144       5.799462       7.165380      -1.616503      12.020585           0.000002
          108              N      11.408736       0.838003      16.084948      -0.473208      45.571225 0.57709633E+03  0.14215732E+05                                10.293834                            7.652832       0.717081       2.203357                    0.999641      30.758133      83.650026       0.653368       0.380564      -1.115020      -0.034988      -0.027546       0.002474       0.044599       0.013142      -0.005777      -0.065851       0.007145      -0.340773      -0.136460       0.051906       0.084554             12.117376       7.908076      -1.267480      -3.659941       8.281155       4.324727      20.162898           0.000001
          109              N      10.087407      15.345634       6.656439      -0.480086      44.549229 0.58654034E+03  0.14525533E+05                                10.173349                            7.742164       0.638646       2.174947                    0.999525      31.098280      85.152713       0.645377       0.383229      -1.111665       0.019788       0.026961       0.001745       0.033489      -0.000019       0.021265       0.072826      -0.002185      -0.336238      -0.141137       0.055119       0.086018             11.774210       7.590323      -1.105558       2.519307       8.409749      -4.421449      19.322558           0.000002
          110              N      12.503247      13.532382       7.182708      -0.466306      43.598192 0.60658700E+03  0.15151100E+05                                10.035508                            7.919880       0.617816       2.175138                    0.999092      30.998945      85.288378       0.632382       0.387771      -1.108222       0.012087       0.008926       0.006587       0.016406      -0.021419       0.109759       0.014334      -0.092923      -0.008613      -0.139227       0.051231       0.087997             11.164696      14.107247      -0.260605      -5.884446       6.794290       0.410920      12.592551           0.000002
          111              N      11.923923      15.618509       9.501763      -0.458892      46.397808 0.61991765E+03  0.15584317E+05                                10.524092                            8.060676       0.467215       2.130242                    0.998537      31.025828      85.923726       0.619886       0.393043      -1.103362       0.020552      -0.014169      -0.008890       0.026499      -0.079312      -0.044836      -0.052946       0.008857       0.228814      -0.139791       0.041078       0.098713             11.977128      10.755195       5.625740       3.076212      15.134243       4.772702      10.041946           0.000001
          112              N      11.276198      11.623865       0.591812      -0.473338      48.563042 0.60753866E+03  0.15217440E+05                                10.903733                            7.984992       0.448295       2.118853                    0.998592      31.271412      86.839408       0.621344       0.393556      -1.101470       0.047765       0.004404      -0.001500       0.047991      -0.008323      -0.004803      -0.065449       0.017090      -0.324242      -0.132468       0.059226       0.073242             12.977676       7.065627      -1.189469      -1.199621      12.073180       7.506012      19.794220           0.000001

******************************************************
Auxiliary information for the entire system
The total spin magnetic moment of the unit cell is   0.000284
The total net atomic charge of the unit cell is   -0.000002
Accuracy of reproducing the electrostatic potential in the unit cell:
  The inner radius (bohr) =    5.0000
  The outer radius (bohr) =   12.0000
  Valid grid points have density less than (e/(bohr^3)) =    0.0001
  The number of valid grid points were=       295772
  The rms potential error without charges in kcal/mol is=      7.61133
  The rms potential error with partial charges in kcal/mol is=      2.04325
  The RRMSE value at monopole order=      0.26845
  The rms potential error with partial charges and cloud penetration in kcal/mol is=      2.02626
  The RRMSE value at monopole order with cloud penetration is=      0.26622
  The rms potential error with partial charges and atomic dipoles in kcal/mol is=      1.80869
  The RRMSE value at dipole order=      0.23763
  The rms potential error with partial charges, atomic dipoles and cloud penetration in kcal/mol is=      1.79843
  The RRMSE value at dipole order with cloud penetration=      0.23628

******************************************************
The electron densities and ab initio electrostatic potential were computed in VASP using the PBE functional and
projector augmented wave method. See the main text of the journal article for a description of computational details.
The atomic charges, dipoles, and quadrupoles were computed with the DDEC6 method as described in
(a) T. A. Manz and N. Gabaldon Limas, RSC Adv. 6 (2016) 47771-47801 DOI: 10.1039/c6ra04656h
(b) N. Gabaldon Limas and T. A. Manz, RSC Adv. 8 (2018) 2678-2707 DOI: 10.1039/c7ra11829e.
For each atom in the material, the electron cloud parameters were fit to the spherically averaged atom-in-material
electron density using radial positions for which this density was between 10^-4 and 10^-2 electrons per cubic bohr.
The polarizabilities, dispersion coefficients, and quantum Drude oscillator (QDO) parameters were fit using the MCLF method.
The magnetic structure of the system was optimized in VASP from the default ferromagnetic initial guess using spin polarization.
The atomic spin moments (ASMs) were computed on this optimized magnetic structure using the DDEC6 partition as inputs
to the method of T. A. Manz and D. S. Sholl, J. Chem. Theory Comput. 7 (2011) 4146-4164 DOI: 10.1021/ct200539n.
The RMSE and RRMSE were computed using a uniform grid with Ewald summation.
