# Supplementary material for: A collection of forcefield precursors for metal–organic frameworks
Source: RSC Adv. 2019 Nov 13;9(63):36492–507. doi: 10.1039/c9ra07327b (PMC9075174; doi:10.1039/c9ra07327b)
Supplement: RA-009-C9RA07327B-s4380 [file RA-009-C9RA07327B-s4380.xyz]

   78
jmolscript: load "" {1 1 1} spacegroup "x,y,z" unitcell [{      9.103400     0.000000     0.000000 }, {     -4.551700     7.883776     0.000000 }, {      0.000000     0.000000    25.470800 }]
Ce     2.276442     3.942913     8.490182     2.039636
Ce    -2.275258     3.940863    16.980618     2.039736
Ce     4.550517     0.000000     0.000000     2.039606
Zr    -0.000546     0.000000    12.735400     2.107658
Zr     0.000273     0.000473    21.225582     2.107668
Zr     0.000273    -0.000473     4.245218     2.107671
C      0.308605     1.899990    10.402275     0.508478
C      1.699150     1.856629    11.049233     0.508098
C      2.861199     6.051586    11.039045     0.512361
C      4.259936     5.942002    10.430293     0.508552
C     -3.060563     6.666521    18.892456     0.508385
C      5.310013     5.483955    19.539415     0.508112
C     -0.741472     2.380112    19.529226     0.512536
C      7.567656     1.223562    18.920474     0.508562
C      2.751958     7.201041     1.912093     0.508805
C      6.645937     0.543192     2.559051     0.508189
C     -2.119727     7.335854     2.548863     0.512522
C      1.827508     0.718212     1.940111     0.508483
C      4.860305     5.983786    15.068525     0.508476
C     -2.852550     6.027147    14.421567     0.508094
C      7.412899     1.832190    14.431755     0.512357
C     -0.291764     1.941774    15.040507     0.508549
C      1.491137     1.217255     6.578344     0.508385
C      0.758313     2.399821     5.931385     0.508111
C      3.810228     5.503664     5.941574     0.512536
C      3.015956     6.660214     6.550326     0.508563
C      7.303658     0.682735    23.558707     0.508804
C      2.094237     7.340584    22.911749     0.508189
C      2.431973     0.547922    22.921937     0.512522
C     -2.724192     7.165564    23.530689     0.508483
O      0.183434     2.651314     9.416555    -0.512653
O      2.635434     2.499157    10.583117    -0.500425
O     -0.598549     1.263769    11.000839    -0.535506
O      1.773797     1.095056    12.050235    -0.504001
O      2.784275     6.785566    12.073159    -0.505162
O      5.169821     6.600297    11.011027    -0.536012
O      1.929921     5.389349    10.565288    -0.502396
O      4.366446     5.252960     9.385990    -0.515043
O     -2.347312     6.399261    17.906737    -0.512618
O      5.398316     4.351844    19.073299    -0.500416
O     -3.157969     7.770250    19.491020    -0.535432
O      4.613148     5.800094    20.540417    -0.503999
O     -0.067365     2.079740    20.563341    -0.505218
O      7.682814     0.106431    19.501209    -0.536021
O     -0.849347     3.517741    19.055470    -0.502441
O      6.917674     1.475843    17.876172    -0.515062
O      2.163878     6.716977     0.926373    -0.512826
O      5.621350     1.032775     2.092936    -0.500444
O      3.756518     6.733533     2.510657    -0.535614
O      7.268155     0.988626     3.560054    -0.504106
O     -2.716910     6.902246     3.582977    -0.505310
O      0.802465     1.177048     2.520845    -0.536023
O     -1.080574     6.860462     2.075106    -0.502362
O      2.370981     1.154973     0.895808    -0.514981
O      4.735134     5.232462    16.054245    -0.512651
O     -1.916266     5.384619    14.887683    -0.500427
O      3.953151     6.620007    14.469961    -0.535505
O     -2.777903     6.788720    13.420565    -0.503992
O      7.335975     1.098210    13.397641    -0.505155
O      0.618121     1.283479    14.459773    -0.536010
O      6.481621     2.494427    14.905512    -0.502398
O     -0.185254     2.630816    16.084810    -0.515042
O      2.204388     1.484515     7.564063    -0.512617
O      0.846616     3.531932     6.397501    -0.500412
O      1.393731     0.113526     5.979780    -0.535433
O      0.061448     2.083682     4.930383    -0.504005
O      4.484335     5.804036     4.907459    -0.505226
O      3.131114     7.777345     5.969591    -0.536021
O      3.702353     4.366035     6.415330    -0.502440
O      2.365974     6.407933     7.594628    -0.515062
O      6.715578     1.166799    24.544427    -0.512825
O      1.069650     6.851001    23.377864    -0.500443
O      8.308218     1.150243    22.960143    -0.535615
O      2.716455     6.895150    21.910746    -0.504105
O      1.834790     0.981530    21.887823    -0.505306
O     -3.749235     6.706728    22.949955    -0.536025
O      3.471126     1.023314    23.395694    -0.502362
O     -2.180719     6.728803    24.574992    -0.514978

The following XYZ coordinates are in angstroms. Other properties are in atomic units.
The sperically averaged electron density of each atom fit to a function of the form exp(a - br)
eigen_1, eigen_2 and eigen_3 are the three eigenvalues of traceless quadrupole moment tensor
  atom number  atomic symbol              X              Y              Z     net charge C6 coefficient C8 coefficient C10 coefficient fluctuating dipole atomic polarizability isotropic forcefield polarizability              a              b squared Pearson coefficient          <r^3>          <r^4>         wp_QDO          m_QDO          q_QDO       dipole_x       dipole_y       dipole_z         dipole            Qxy            Qxz            Qyz     Q(x^2-y^2)  Q(3z^2 - R^2)        eigen_1        eigen_2        eigen_3 static polarizability      alpha(xx)      alpha(xy)      alpha(xz)      alpha(yy)      alpha(yz)      alpha(zz) atomic spin moment
            1             Ce       2.276442       3.942913       8.490182       2.039636     202.655239 0.50949211E+04  0.19797914E+06                                22.660844                           19.231058       2.950035       2.492133                    0.999642      95.439953     244.017562       0.579061       0.272208      -1.324877       0.000507       0.000921       0.000108       0.001057      -0.346718      -0.003811       0.002369       0.400379      -0.682602      -0.286595      -0.227561       0.514156             26.894242      18.982641      10.376578      -0.018697      30.964227       0.010816      30.735859          -0.001914
            2             Ce      -2.275258       3.940863      16.980618       2.039736     202.645297 0.50946504E+04  0.19796588E+06                                22.660036                           19.230496       2.950033       2.492140                    0.999642      95.438687     244.012188       0.579072       0.272206      -1.324880       0.000507      -0.000920      -0.000109       0.001056       0.346723       0.003810       0.002368       0.400386      -0.682543      -0.286611      -0.227541       0.514152             26.893130      18.981878     -10.375930       0.018693      30.962763       0.010815      30.734750          -0.001917
            3             Ce       4.550517       0.000000       0.000000       2.039606     202.661578 0.50953196E+04  0.19799894E+06                                22.661420                           19.231940       2.949434       2.491913                    0.999640      95.443836     244.031909       0.579040       0.272211      -1.324870      -0.000964      -0.000000       0.000001       0.000964      -0.000002      -0.000000      -0.004594      -0.800952      -0.682925      -0.286655      -0.227670       0.514325             26.894410      36.952574       0.000025       0.000003      12.992214      -0.021584      30.738443          -0.001908
            4             Zr      -0.000546       0.000000      12.735400       2.107658      99.819637 0.19392533E+04  0.60317927E+05                                17.291786                           14.448236       2.526846       2.548100                    0.998379      59.779639     145.449615       0.487829       0.403670      -1.178117      -0.000318      -0.000000       0.000002       0.000318       0.000001       0.000000       0.001232       0.101336      -0.232511      -0.077527      -0.011893       0.089420             20.465420      13.757919      -0.000008      -0.000000      22.059093      -0.044103      25.579248          -0.000009
            5             Zr       0.000273       0.000473      21.225582       2.107668      99.818764 0.19392394E+04  0.60317316E+05                                17.291581                           14.448102       2.527774       2.548355                    0.998377      59.779566     145.448641       0.487836       0.403665      -1.178122       0.000171       0.000407       0.000065       0.000446       0.043828       0.001091      -0.000470      -0.050637      -0.232393      -0.077486      -0.011862       0.089348             20.465150      19.983402      -3.594470      -0.038122      15.832966       0.022112      25.579081          -0.000017
            6             Zr       0.000273      -0.000473       4.245218       2.107671      99.819196 0.19392378E+04  0.60317243E+05                                17.291628                           14.448089       2.527810       2.548366                    0.998376      59.779446     145.448231       0.487837       0.403665      -1.178122       0.000172      -0.000408      -0.000067       0.000448      -0.043826      -0.001091      -0.000470      -0.050636      -0.232385      -0.077483      -0.011862       0.089345             20.465251      19.983659       3.594476       0.038121      15.833165       0.022117      25.578931          -0.000011
            7              C       0.308605       1.899990      10.402275       0.508478      23.338599 0.26876270E+03  0.56229928E+04                                 7.319081                            5.724810       0.200936       2.119701                    0.999529      22.488803      61.711180       0.640211       0.457282      -1.035848      -0.143265       0.000416      -0.064803       0.157241      -0.048561      -0.018602       0.129903      -0.106805      -0.035845      -0.114687      -0.055231       0.169918              8.224735       7.796280       1.809748      -0.739133       7.463255      -3.856818       9.414670           0.000014
            8              C       1.699150       1.856629      11.049233       0.508098      23.647926 0.26226022E+03  0.54537078E+04                                 7.382840                            5.654354       0.216920       2.129223                    0.999657      22.317973      61.065831       0.644291       0.457156      -1.035871       0.141072      -0.011009       0.062662       0.154755      -0.066928      -0.013492       0.120515      -0.121283      -0.002919      -0.116177      -0.054786       0.170963              8.447221       8.679281       2.665078      -0.955897       8.097094      -3.768063       8.565288           0.000017
            9              C       2.861199       6.051586      11.039045       0.512361      24.002103 0.26789518E+03  0.55993644E+04                                 7.463935                            5.718318       0.218786       2.127825                    0.999672      22.394441      61.388176       0.640220       0.457723      -1.035774      -0.148809       0.019990       0.057985       0.160953      -0.058696       0.006945      -0.120789      -0.125061       0.014925      -0.115162      -0.052260       0.167423              8.549686       8.711987       2.595362       0.970982       8.129956       3.868570       8.807114           0.000013
           10              C       4.259936       5.942002      10.430293       0.508552      23.532953 0.27233384E+03  0.57155964E+04                                 7.359077                            5.760108       0.189854       2.115012                    0.999579      22.571560      62.001974       0.638786       0.456868      -1.036254       0.145240      -0.010911      -0.064771       0.159402      -0.043466       0.017908      -0.127608      -0.106367      -0.043547      -0.112371      -0.053405       0.165776              8.271500       7.898618       1.791988       0.795746       7.329926       3.823915       9.585957           0.000011
           11              C      -3.060563       6.666521      18.892456       0.508385      23.340694 0.26879339E+03  0.56237765E+04                                 7.319380                            5.725048       0.200804       2.119642                    0.999527      22.490102      61.714844       0.640215       0.457268      -1.035859       0.072042       0.123859      -0.064820       0.157267      -0.021906       0.121752      -0.048944       0.137473      -0.035687      -0.114744      -0.055123       0.169867              8.225071       5.979448      -0.760734      -2.970671       9.280701       2.568663       9.415065           0.000014
           12              C       5.310013       5.483955      19.539415       0.508112      23.647938 0.26226045E+03  0.54537177E+04                                 7.382926                            5.654424       0.216225       2.129017                    0.999657      22.317697      61.065245       0.644275       0.457167      -1.035864      -0.080142      -0.116637       0.062638       0.154759      -0.018983       0.111149      -0.048593       0.176526      -0.002857      -0.116218      -0.054748       0.170966              8.447329       5.934690      -1.080487      -2.785370      10.841819       2.711950       8.565479           0.000017
           13              C      -0.741472       2.380112      19.529226       0.512536      23.999937 0.26786630E+03  0.55986194E+04                                 7.463660                            5.718134       0.219182       2.127958                    0.999671      22.392746      61.383099       0.640208       0.457743      -1.035761       0.091693       0.118857       0.057967       0.160919      -0.024839      -0.107991       0.054301       0.164005       0.014713      -0.115000      -0.052279       0.167279              8.549374       6.027610      -1.045656       2.864705      10.813652      -2.775130       8.806860           0.000013
           14              C       7.567656       1.223562      18.920474       0.508562      23.532216 0.27232510E+03  0.57153542E+04                                 7.358912                            5.760010       0.190225       2.115134                    0.999575      22.570936      61.999482       0.638794       0.456867      -1.036256      -0.082070      -0.120376      -0.064887       0.159487      -0.024403      -0.119481       0.048236       0.128393      -0.043607      -0.112312      -0.053467       0.165778              8.271299       5.920041      -0.649762       2.913634       9.308156      -2.601070       9.585701           0.000011
           15              C       2.751958       7.201041       1.912093       0.508805      23.335316 0.26871702E+03  0.56218140E+04                                 7.318594                            5.724461       0.200215       2.119501                    0.999528      22.486413      61.703966       0.640206       0.457304      -1.035832       0.071170      -0.124348      -0.064815       0.157253       0.070555      -0.103040      -0.080949      -0.030711      -0.035816      -0.114509      -0.055247       0.169756              8.224175       9.113141      -1.048937       3.709374       6.145368       1.288281       9.414015           0.000014
           16              C       6.645937       0.543192       2.559051       0.508189      23.646203 0.26223795E+03  0.54530775E+04                                 7.382189                            5.653896       0.217209       2.129346                    0.999657      22.316969      61.060257       0.644360       0.457121      -1.035901      -0.061048       0.127752       0.062800       0.154891       0.086040      -0.097572      -0.071916      -0.055117      -0.002782      -0.116108      -0.054837       0.170945              8.446445      10.549706      -1.584500       3.740790       6.225205       1.056066       8.564423           0.000017
           17              C      -2.119727       7.335854       2.548863       0.512522      23.997261 0.26782976E+03  0.55976642E+04                                 7.463133                            5.717748       0.218855       2.127897                    0.999674      22.391297      61.378055       0.640229       0.457744      -1.035761       0.056981      -0.138830       0.057968       0.160875       0.083558       0.100964       0.066282      -0.039040       0.014896      -0.115038      -0.052222       0.167260              8.548740      10.521957      -1.549557      -3.835292       6.318205      -1.093212       8.806057           0.000013
           18              C       1.827508       0.718212       1.940111       0.508483      23.531665 0.27231584E+03  0.57150690E+04                                 7.358519                            5.759703       0.190607       2.115259                    0.999581      22.570813      61.997148       0.638850       0.456834      -1.036283      -0.063169       0.131347      -0.064784       0.159497       0.067796       0.101608       0.079247      -0.022052      -0.043648      -0.112408      -0.053360       0.165768              8.270856       9.023243      -1.142085      -3.709142       6.204105      -1.222797       9.585221           0.000011
           19              C       4.860305       5.983786      15.068525       0.508476      23.338638 0.26876393E+03  0.56230135E+04                                 7.319043                            5.724795       0.200973       2.119711                    0.999528      22.488748      61.710590       0.640218       0.457278      -1.035852      -0.143266      -0.000416       0.064804       0.157242       0.048562       0.018601       0.129903      -0.106803      -0.035848      -0.114689      -0.055230       0.169918              8.224685       7.796221      -1.809711       0.739108       7.463188      -3.856787       9.414644           0.000014
           20              C      -2.852550       6.027147      14.421567       0.508094      23.648075 0.26226259E+03  0.54537655E+04                                 7.382858                            5.654373       0.216945       2.129229                    0.999657      22.318023      61.065873       0.644291       0.457155      -1.035872       0.141074       0.011011      -0.062661       0.154756       0.066928       0.013491       0.120514      -0.121279      -0.002924      -0.116177      -0.054783       0.170960              8.447237       8.679279      -2.665068       0.955902       8.097092      -3.768076       8.565340           0.000017
           21              C       7.412899       1.832190      14.431755       0.512357      24.002192 0.26789682E+03  0.55994018E+04                                 7.463933                            5.718324       0.218812       2.127832                    0.999672      22.394455      61.388043       0.640222       0.457721      -1.035776      -0.148811      -0.019992      -0.057985       0.160955       0.058696      -0.006944      -0.120787      -0.125057       0.014918      -0.115162      -0.052258       0.167420              8.549679       8.711962      -2.595342      -0.970984       8.129931       3.868571       8.807145           0.000013
           22              C      -0.291764       1.941774      15.040507       0.508549      23.532972 0.27233479E+03  0.57156099E+04                                 7.359035                            5.760088       0.189896       2.115023                    0.999578      22.571503      62.001368       0.638793       0.456863      -1.036258       0.145241       0.010912       0.064771       0.159403       0.043467      -0.017907      -0.127608      -0.106366      -0.043550      -0.112371      -0.053403       0.165775              8.271444       7.898550      -1.791950      -0.795720       7.329856       3.823882       9.585926           0.000011
           23              C       1.491137       1.217255       6.578344       0.508385      23.340575 0.26879096E+03  0.56237194E+04                                 7.319370                            5.725028       0.200819       2.119648                    0.999527      22.490112      61.715068       0.640214       0.457269      -1.035857       0.072042      -0.123859       0.064819       0.157266       0.021907      -0.121753      -0.048943       0.137472      -0.035682      -0.114743      -0.055124       0.169867              8.225068       5.979450       0.760743       2.970670       9.280733       2.568672       9.415020           0.000014
           24              C       0.758313       2.399821       5.931385       0.508111      23.647812 0.26225742E+03  0.54536473E+04                                 7.382918                            5.654397       0.216250       2.129026                    0.999658      22.317734      61.065607       0.644274       0.457168      -1.035862      -0.080141       0.116637      -0.062637       0.154758       0.018986      -0.111149      -0.048594       0.176523      -0.002846      -0.116217      -0.054749       0.170966              8.447340       5.934702       1.080517       2.785376      10.841875       2.711975       8.565444           0.000017
           25              C       3.810228       5.503664       5.941574       0.512536      23.999815 0.26786319E+03  0.55985476E+04                                 7.463659                            5.718110       0.219215       2.127969                    0.999671      22.392780      61.383489       0.640207       0.457745      -1.035758       0.091693      -0.118857      -0.057967       0.160918       0.024842       0.107992       0.054303       0.164001       0.014723      -0.114999      -0.052281       0.167280              8.549394       6.027628       1.045688      -2.864716      10.813719      -2.775159       8.806835           0.000013
           26              C       3.015956       6.660214       6.550326       0.508563      23.532111 0.27232282E+03  0.57153014E+04                                 7.358907                            5.759994       0.190245       2.115142                    0.999575      22.570950      61.999738       0.638792       0.456869      -1.036254      -0.082070       0.120376       0.064886       0.159487       0.024404       0.119481       0.048236       0.128391      -0.043603      -0.112311      -0.053468       0.165779              8.271301       5.920046       0.649772      -2.913636       9.308196      -2.601081       9.585661           0.000011
           27              C       7.303658       0.682735      23.558707       0.508804      23.335448 0.26871895E+03  0.56218686E+04                                 7.318644                            5.724499       0.200192       2.119494                    0.999528      22.486501      61.704440       0.640200       0.457307      -1.035830       0.071170       0.124348       0.064815       0.157254      -0.070555       0.103040      -0.080949      -0.030712      -0.035815      -0.114509      -0.055246       0.169755              8.224233       9.113210       1.048945      -3.709408       6.145399       1.288280       9.414089           0.000014
           28              C       2.094237       7.340584      22.911749       0.508189      23.646315 0.26224043E+03  0.54531376E+04                                 7.382207                            5.653924       0.217191       2.129341                    0.999657      22.316960      61.060130       0.644359       0.457121      -1.035902      -0.061048      -0.127752      -0.062800       0.154891      -0.086041       0.097571      -0.071917      -0.055119      -0.002785      -0.116108      -0.054838       0.170946              8.446450      10.549689       1.584507      -3.740768       6.225224       1.056076       8.564437           0.000017
           29              C       2.431973       0.547922      22.921937       0.512522      23.997344 0.26783194E+03  0.55977160E+04                                 7.463139                            5.717769       0.218837       2.127892                    0.999674      22.391275      61.377845       0.640229       0.457743      -1.035762       0.056981       0.138830      -0.057968       0.160875      -0.083558      -0.100963       0.066282      -0.039042       0.014893      -0.115038      -0.052222       0.167260              8.548731      10.521922       1.549564       3.835260       6.318216      -1.093219       8.806054           0.000013
           30              C      -2.724192       7.165564      23.530689       0.508483      23.531789 0.27231762E+03  0.57151199E+04                                 7.358567                            5.759738       0.190579       2.115249                    0.999581      22.570898      61.997609       0.638845       0.456837      -1.036281      -0.063169      -0.131347       0.064785       0.159497      -0.067796      -0.101608       0.079247      -0.022053      -0.043646      -0.112407      -0.053360       0.165767              8.270912       9.023309       1.142094       3.709175       6.204133      -1.222793       9.585293           0.000011
           31              O       0.183434       2.651314       9.416555      -0.512653      29.914450 0.43158966E+03  0.98072011E+04                                 7.549783                            6.360361       0.666835       2.268108                    0.998681      26.647241      67.794425       0.766846       0.351499      -1.146598      -0.093943      -0.058446       0.045370       0.119581      -0.009473      -0.033270       0.011318      -0.133678       0.090228      -0.091283       0.030773       0.060511              8.360714       5.681830       0.585765      -0.410492       8.138415      -3.937601      11.261898           0.000180
           32              O       2.635434       2.499157      10.583117      -0.500425      29.743217 0.40961923E+03  0.91881022E+04                                 7.524004                            6.186080       0.584741       2.248660                    0.998417      26.253428      66.383093       0.779433       0.350334      -1.147433       0.013725      -0.075589       0.101023       0.126916       0.003215      -0.054547       0.029861      -0.076418       0.010927      -0.080300       0.017539       0.062761              8.536823       9.169600       3.923563      -2.292185       9.088130      -2.721566       7.352739           0.000152
           33              O      -0.598549       1.263769      11.000839      -0.535506      31.437086 0.45707730E+03  0.10536286E+05                                 7.820224                            6.557127       0.430414       2.192427                    0.999029      26.757359      68.561125       0.753251       0.352751      -1.145594      -0.046066       0.065736      -0.085401       0.117203       0.014653      -0.062071       0.008094      -0.075203       0.019245      -0.085914       0.036489       0.049425              8.731186       8.327965       2.812767      -2.740356       8.706540      -3.296114       9.159054           0.000048
           34              O       1.773797       1.095056      12.050235      -0.504001      32.836145 0.44573726E+03  0.10206732E+05                                 8.088350                            6.491104       0.281979       2.161733                    0.998075      26.135185      66.662948       0.754586       0.354478      -1.144624       0.108912       0.031223      -0.028416       0.116808      -0.005174      -0.040111      -0.002361      -0.135015       0.086612      -0.095153       0.041829       0.053324              9.326933       6.476654       1.505624      -1.222769       9.890494      -5.213301      11.613651           0.000063
           35              O       2.784275       6.785566      12.073159      -0.505162      32.769117 0.44621100E+03  0.10216577E+05                                 8.072873                            6.487417       0.279946       2.161599                    0.998089      26.125267      66.555258       0.756321       0.353700      -1.145670      -0.106795      -0.031329      -0.021306       0.113317      -0.004455       0.034840       0.002160      -0.133622       0.103153      -0.093660       0.043738       0.049922              9.309225       6.457666       1.464194       1.195405       9.725309       5.161256      11.744700           0.000051
           36              O       5.169821       6.600297      11.011027      -0.536012      31.401644 0.45907939E+03  0.10592203E+05                                 7.810906                            6.568010       0.432279       2.191765                    0.999135      26.808788      68.686381       0.753350       0.352380      -1.146091       0.049582      -0.059699      -0.087917       0.117267       0.016697       0.062182      -0.009678      -0.077223       0.008997      -0.087335       0.039664       0.047672              8.706282       8.358845       2.784439       2.724050       8.683643       3.243434       9.076358           0.000045
           37              O       1.929921       5.389349      10.565288      -0.502396      29.973000 0.41505976E+03  0.93392186E+04                                 7.565316                            6.227731       0.559617       2.240361                    0.998288      26.314626      66.602518       0.776830       0.350413      -1.147575      -0.014688       0.070943       0.098182       0.122018       0.007925       0.051949      -0.030402      -0.082545       0.020513      -0.081404       0.019387       0.062016              8.585542       9.144321       3.910008       2.296361       9.147806       2.759293       7.464501           0.000150
           38              O       4.366446       5.252960       9.385990      -0.515043      30.383952 0.44025176E+03  0.10052528E+05                                 7.636784                            6.429036       0.650554       2.261560                    0.998706      26.751463      68.194900       0.761921       0.352064      -1.146288       0.090337       0.065819       0.033566       0.116703      -0.010620       0.035136      -0.010558      -0.127348       0.103611      -0.091192       0.032526       0.058666              8.471340       5.744715       0.623427       0.484837       7.913571       3.859689      11.755734           0.000161
           39              O      -2.347312       6.399261      17.906737      -0.512618      29.911468 0.43153837E+03  0.98057423E+04                                 7.549283                            6.359987       0.666461       2.268016                    0.998677      26.645993      67.790187       0.766868       0.351499      -1.146597      -0.003667       0.110543       0.045347       0.119539      -0.053126       0.026459       0.023138       0.083357       0.090118      -0.091280       0.030719       0.060562              8.360119       7.016522      -1.356507      -3.204534       6.802869       2.324023      11.260967           0.000180
           40              O       5.398316       4.351844      19.073299      -0.500416      29.738903 0.40954716E+03  0.91860453E+04                                 7.523120                            6.185395       0.584520       2.248617                    0.998414      26.252225      66.377611       0.779506       0.350318      -1.147451      -0.072269       0.025931       0.101025       0.126891      -0.034621       0.053158       0.032348       0.032633       0.010987      -0.080292       0.017518       0.062774              8.535784       5.709993      -1.926232      -1.210761      12.545425       3.345471       7.351934           0.000153
           41              O      -3.157969       7.770250      19.491020      -0.535432      31.433637 0.45701552E+03  0.10534485E+05                                 7.819566                            6.556611       0.430222       2.192377                    0.999027      26.756312      68.556757       0.753294       0.352744      -1.145602       0.079937       0.006992      -0.085396       0.117181      -0.039881       0.038081       0.049765       0.012152       0.019307      -0.085966       0.036458       0.049508              8.730415       6.175423      -1.570116      -1.484139      10.857590       4.020854       9.158233           0.000048
           42              O       4.613148       5.800094      20.540417      -0.503999      32.834769 0.44571659E+03  0.10206114E+05                                 8.088001                            6.490852       0.282262       2.161812                    0.998080      26.135175      66.661908       0.754620       0.354467      -1.144636      -0.027450      -0.109924      -0.028376       0.116799      -0.055884       0.018011       0.035958       0.076473       0.086505      -0.095168       0.041816       0.053353              9.326511       7.732784      -2.230875      -3.903265       8.633517       3.665375      11.613232           0.000065
           43              O      -0.067365       2.079740      20.563341      -0.505218      32.766357 0.44616891E+03  0.10215322E+05                                 8.072230                            6.486946       0.280186       2.161660                    0.998090      26.124979      66.552516       0.756381       0.353682      -1.145690       0.026298       0.108226      -0.021268       0.113387      -0.055673      -0.015554      -0.031277       0.074525       0.103114      -0.093698       0.043733       0.049965              9.308459       7.639767      -2.146801       3.871711       8.541823      -3.615523      11.743787           0.000053
           44              O       7.682814       0.106431      19.501209      -0.536021      31.399249 0.45903779E+03  0.10590973E+05                                 7.810398                            6.567617       0.432161       2.191728                    0.999131      26.808294      68.683597       0.753391       0.352370      -1.146102      -0.076481      -0.013082      -0.087868       0.117223      -0.041794      -0.039405      -0.048989       0.009594       0.008855      -0.087277       0.039638       0.047638              8.705687       6.190651      -1.532742       1.446745      10.850674      -3.980480       9.075736           0.000046
           45              O      -0.849347       3.517741      19.055470      -0.502441      29.970596 0.41502082E+03  0.93381094E+04                                 7.564853                            6.227382       0.559100       2.240212                    0.998285      26.313947      66.599642       0.776863       0.350407      -1.147582       0.068772      -0.022737       0.098079       0.121926      -0.039719      -0.052223      -0.029756       0.027587       0.020525      -0.081343       0.019384       0.061959              8.584994       5.760492      -1.956394       1.241452      12.530370      -3.368151       7.464119           0.000150
           46              O       6.917674       1.475843      17.876172      -0.515062      30.381712 0.44021672E+03  0.10051524E+05                                 7.636400                            6.428774       0.650199       2.261481                    0.998704      26.750726      68.192241       0.761938       0.352064      -1.146289       0.011779      -0.111147       0.033505       0.116684      -0.049845      -0.026779      -0.025215       0.081885       0.103681      -0.091205       0.032532       0.058673              8.470868       6.831095      -1.250777       3.099915       6.826580      -2.349495      11.754928           0.000161
           47              O       2.163878       6.716977       0.926373      -0.512826      29.913143 0.43156813E+03  0.98065495E+04                                 7.549383                            6.360040       0.666827       2.268101                    0.998688      26.647683      67.794082       0.766898       0.351481      -1.146617       0.097504      -0.052184       0.045162       0.119456       0.062617       0.006757      -0.034534       0.050442       0.089749      -0.091225       0.030611       0.060614              8.360276       8.031158       0.770841       3.615098       5.788415       1.613321      11.261254           0.000180
           48              O       5.621350       1.032775       2.092936      -0.500444      29.742184 0.40960101E+03  0.91875825E+04                                 7.523817                            6.185935       0.584248       2.248532                    0.998417      26.253133      66.381745       0.779444       0.350333      -1.147435       0.058595       0.049732       0.100983       0.126903       0.031485       0.001418      -0.062144       0.043878       0.011035      -0.080306       0.017573       0.062733              8.536601      12.506032      -1.997002       3.503008       5.751215      -0.624315       7.352557           0.000153
           49              O       3.756518       6.733533       2.510657      -0.535614      31.439599 0.45712709E+03  0.10537724E+05                                 7.820637                            6.557486       0.429989       2.192277                    0.999029      26.758564      68.565236       0.753229       0.352752      -1.145593      -0.033840      -0.072829      -0.085439       0.117257       0.025237       0.023936      -0.057846       0.062930       0.019214      -0.085910       0.036515       0.049394              8.731637      11.048344      -1.242444       4.224933       5.986992      -0.725118       9.159575           0.000048
           50              O       7.268155       0.988626       3.560054      -0.504106      32.838545 0.44577855E+03  0.10207923E+05                                 8.088795                            6.491465       0.281749       2.161648                    0.998069      26.135975      66.665960       0.754554       0.354485      -1.144618      -0.081362       0.078770      -0.028285       0.116725       0.060973       0.021998      -0.033654       0.058564       0.086464      -0.095092       0.041824       0.053268              9.327456      10.341622       0.725419       5.126535       6.026528       1.547741      11.614219           0.000064
           51              O      -2.716910       6.902246       3.582977      -0.505310      32.774567 0.44630618E+03  0.10219318E+05                                 8.073785                            6.488133       0.279619       2.161450                    0.998092      26.127609      66.563421       0.756274       0.353702      -1.145666       0.080540      -0.076863      -0.021172       0.113326       0.060150      -0.019275       0.029078       0.059105       0.102884      -0.093669       0.043652       0.050016              9.310311      10.177739       0.682833      -5.068143       6.007201      -1.545490      11.745993           0.000051
           52              O       0.802465       1.177048       2.520845      -0.536023      31.405681 0.45915557E+03  0.10594439E+05                                 7.811692                            6.568674       0.432040       2.191663                    0.999137      26.810297      68.692612       0.753288       0.352393      -1.146076       0.026907       0.072789      -0.087898       0.117253       0.025034      -0.022715       0.058707       0.067463       0.009014      -0.087310       0.039602       0.047708              8.707153      11.014861      -1.251627      -4.171376       6.029233       0.737369       9.077367           0.000045
           53              O      -1.080574       6.860462       2.075106      -0.502362      29.972059 0.41504365E+03  0.93387632E+04                                 7.565201                            6.227631       0.559737       2.240391                    0.998283      26.313954      66.600430       0.776832       0.350415      -1.147573      -0.054152      -0.048200       0.098236       0.122090       0.031798       0.000247       0.060146       0.055163       0.020570      -0.081449       0.019530       0.061919              8.585421      12.532888      -1.953457      -3.537861       5.758956       0.609079       7.464419           0.000151
           54              O       2.370981       1.154973       0.895808      -0.514981      30.380611 0.44018978E+03  0.10050756E+05                                 7.636255                            6.428606       0.650248       2.261500                    0.998708      26.750009      68.189915       0.761943       0.352067      -1.146287      -0.102154       0.045230       0.033593       0.116661       0.060431      -0.008473       0.035696       0.045247       0.103552      -0.091167       0.032558       0.058609              8.470762       7.910743       0.627415      -3.584740       5.746652      -1.509959      11.754889           0.000162
           55              O       4.735134       5.232462      16.054245      -0.512651      29.913286 0.43156998E+03  0.98066322E+04                                 7.549533                            6.360170       0.666851       2.268111                    0.998681      26.647110      67.793447       0.766867       0.351494      -1.146603      -0.093947       0.058447      -0.045373       0.119586       0.009477       0.033272       0.011324      -0.133686       0.090224      -0.091288       0.030767       0.060521              8.360422       5.681638      -0.585709       0.410441       8.138115      -3.937422      11.261514           0.000180
           56              O      -1.916266       5.384619      14.887683      -0.500427      29.741890 0.40959781E+03  0.91874871E+04                                 7.523706                            6.185854       0.584779       2.248669                    0.998418      26.253282      66.381900       0.779460       0.350327      -1.147441       0.013729       0.075592      -0.101026       0.126921      -0.003213       0.054546       0.029859      -0.076408       0.010906      -0.080295       0.017538       0.062757              8.536464       9.169221      -3.923359       2.292085       9.087716      -2.721422       7.352455           0.000152
           57              O       3.953151       6.620007      14.469961      -0.535505      31.435270 0.45704625E+03  0.10535370E+05                                 7.819833                            6.556829       0.430454       2.192441                    0.999029      26.757027      68.559157       0.753282       0.352743      -1.145603      -0.046067      -0.065737       0.085403       0.117206      -0.014650       0.062069       0.008091      -0.075201       0.019237      -0.085910       0.036488       0.049422              8.730720       8.327548      -2.812583       2.740182       8.706043      -3.295877       9.158570           0.000048
           58              O      -2.777903       6.788720      13.420565      -0.503992      32.836000 0.44573495E+03  0.10206667E+05                                 8.088338                            6.491098       0.282018       2.161749                    0.998075      26.135066      66.662641       0.754585       0.354479      -1.144623       0.108914      -0.031222       0.028418       0.116810       0.005176       0.040115      -0.002359      -0.135013       0.086607      -0.095154       0.041830       0.053324              9.326916       6.476641      -1.505607       1.222780       9.890440      -5.213283      11.613669           0.000064
           59              O       7.335975       1.098210      13.397641      -0.505155      32.769042 0.44620983E+03  0.10216546E+05                                 8.072878                            6.487425       0.279991       2.161617                    0.998089      26.125154      66.555018       0.756318       0.353701      -1.145668      -0.106797       0.031328       0.021309       0.113318       0.004457      -0.034842       0.002158      -0.133620       0.103149      -0.093660       0.043739       0.049921              9.309229       6.457668      -1.464182      -1.195419       9.725276       5.161249      11.744742           0.000052
           60              O       0.618121       1.283479      14.459773      -0.536010      31.399857 0.45904859E+03  0.10591294E+05                                 7.810524                            6.567718       0.432326       2.191781                    0.999135      26.808446      68.684413       0.753380       0.352372      -1.146099       0.049583       0.059700       0.087918       0.117270      -0.016694      -0.062179      -0.009677      -0.077220       0.008988      -0.087331       0.039663       0.047668              8.705827       8.358432      -2.784261      -2.723878       8.683160       3.243206       9.075889           0.000045
           61              O       6.481621       2.494427      14.905512      -0.502398      29.971567 0.41503651E+03  0.93385494E+04                                 7.564998                            6.227490       0.559649       2.240369                    0.998289      26.314454      66.601203       0.776859       0.350406      -1.147583      -0.014693      -0.070946      -0.098186       0.122023      -0.007922      -0.051948      -0.030401      -0.082536       0.020491      -0.081398       0.019386       0.062013              8.585159       9.143918      -3.909792      -2.296254       9.147367       2.759139       7.464192           0.000150
           62              O      -0.185254       2.630816      16.084810      -0.515042      30.382868 0.44023341E+03  0.10051995E+05                                 7.636551                            6.428858       0.650564       2.261561                    0.998706      26.751367      68.194062       0.761940       0.352059      -1.146293       0.090341      -0.065821      -0.033568       0.116708       0.010623      -0.035137      -0.010564      -0.127358       0.103608      -0.091197       0.032522       0.058675              8.471068       5.744536      -0.623375      -0.484787       7.913303       3.859526      11.755366           0.000161
           63              O       2.204388       1.484515       7.564063      -0.512617      29.912730 0.43155972E+03  0.98063608E+04                                 7.549561                            6.360201       0.666427       2.268007                    0.998676      26.646127      67.791262       0.766844       0.351505      -1.146591      -0.003671      -0.110539      -0.045345       0.119535       0.053127      -0.026459       0.023140       0.083352       0.090126      -0.091281       0.030722       0.060560              8.360440       7.016776       1.356589       3.204679       6.803165       2.324160      11.261380           0.000179
           64              O       0.846616       3.531932       6.397501      -0.500412      29.740959 0.40957897E+03  0.91869579E+04                                 7.523581                            6.185729       0.584504       2.248615                    0.998414      26.252426      66.379326       0.779465       0.350328      -1.147439      -0.072263      -0.025935      -0.101023       0.126887       0.034629      -0.053159       0.032344       0.032631       0.011016      -0.080295       0.017518       0.062776              8.536359       5.710352       1.926438       1.210894      12.546327       3.345764       7.352399           0.000152
           65              O       1.393731       0.113526       5.979780      -0.535433      31.435356 0.45704480E+03  0.10535347E+05                                 7.819938                            6.556894       0.430208       2.192373                    0.999028      26.756574      68.558445       0.753264       0.352751      -1.145594       0.079937      -0.006989       0.085394       0.117179       0.039885      -0.038086       0.049766       0.012156       0.019316      -0.085973       0.036462       0.049511              8.730859       6.175721       1.570229       1.484247      10.858174       4.021115       9.158682           0.000048
           66              O       0.061448       2.083682       4.930383      -0.504005      32.837242 0.44575358E+03  0.10207197E+05                                 8.088509                            6.491203       0.282215       2.161795                    0.998080      26.135631      66.664341       0.754584       0.354476      -1.144626      -0.027445       0.109921       0.028376       0.116795       0.055892      -0.018014       0.035959       0.076477       0.086511      -0.095177       0.041818       0.053359              9.327151       7.733291       2.231106       3.903590       8.634185       3.665724      11.613977           0.000063
           67              O       4.484335       5.804036       4.907459      -0.505226      32.768844 0.44620623E+03  0.10216413E+05                                 8.072737                            6.487296       0.280145       2.161645                    0.998090      26.125441      66.554948       0.756345       0.353690      -1.145681       0.026293      -0.108223       0.021266       0.113384       0.055681       0.015557      -0.031278       0.074528       0.103119      -0.093707       0.043736       0.049971              9.309099       7.640270       2.147026      -3.872037       8.542480      -3.615870      11.744546           0.000052
           68              O       3.131114       7.777345       5.969591      -0.536021      31.401015 0.45906811E+03  0.10591868E+05                                 7.810782                            6.567911       0.432133       2.191720                    0.999131      26.808557      68.685333       0.753359       0.352378      -1.146093      -0.076480       0.013080       0.087866       0.117221       0.041799       0.039411      -0.048989       0.009599       0.008864      -0.087284       0.039645       0.047639              8.706144       6.190959       1.532854      -1.446854      10.851277      -3.980746       9.076196           0.000045
           69              O       3.702353       4.366035       6.415330      -0.502440      29.972687 0.41505336E+03  0.93390458E+04                                 7.565321                            6.227721       0.559068       2.240205                    0.998284      26.314155      66.601395       0.776823       0.350417      -1.147570       0.068766       0.022740      -0.098077       0.121922       0.039727       0.052224      -0.029752       0.027586       0.020557      -0.081347       0.019384       0.061963              8.585578       5.760858       1.956602      -1.241589      12.531279      -3.368449       7.464597           0.000150
           70              O       2.365974       6.407933       7.594628      -0.515062      30.382991 0.44023843E+03  0.10052155E+05                                 7.636677                            6.428986       0.650177       2.261476                    0.998704      26.750872      68.193334       0.761915       0.352069      -1.146283       0.011782       0.111144      -0.033503       0.116680       0.049845       0.026778      -0.025217       0.081877       0.103688      -0.091204       0.032535       0.058669              8.471187       6.831337       1.250852      -3.100055       6.826872      -2.349632      11.755353           0.000160
           71              O       6.715578       1.166799      24.544427      -0.512825      29.913011 0.43156575E+03  0.98064806E+04                                 7.549356                            6.360017       0.666857       2.268111                    0.998689      26.647625      67.793854       0.766900       0.351480      -1.146618       0.097505       0.052186      -0.045161       0.119457      -0.062616      -0.006760      -0.034531       0.050436       0.089743      -0.091221       0.030612       0.060609              8.360248       8.031124      -0.770838      -3.615088       5.788393       1.613310      11.261227           0.000180
           72              O       1.069650       6.851001      23.377864      -0.500443      29.741381 0.40958936E+03  0.91872495E+04                                 7.523641                            6.185816       0.584219       2.248522                    0.998416      26.253041      66.381098       0.779458       0.350329      -1.147439       0.058595      -0.049735      -0.100982       0.126903      -0.031484      -0.001421      -0.062147       0.043872       0.011023      -0.080307       0.017574       0.062733              8.536368      12.505644       1.996954      -3.502851       5.751100      -0.624298       7.352360           0.000154
           73              O       8.308218       1.150243      22.960143      -0.535615      31.439728 0.45712932E+03  0.10537792E+05                                 7.820662                            6.557504       0.429966       2.192268                    0.999029      26.758648      68.565563       0.753228       0.352752      -1.145593      -0.033838       0.072830       0.085439       0.117256      -0.025233      -0.023939      -0.057845       0.062929       0.019203      -0.085908       0.036512       0.049396              8.731667      11.048378       1.242435      -4.224951       5.987003      -0.725116       9.159620           0.000049
           74              O       2.716455       6.895150      21.910746      -0.504105      32.835975 0.44573998E+03  0.10206792E+05                                 8.088253                            6.491087       0.281760       2.161651                    0.998069      26.135579      66.663573       0.754595       0.354474      -1.144629      -0.081360      -0.078774       0.028285       0.116726      -0.060970      -0.021999      -0.033649       0.058553       0.086460      -0.095085       0.041821       0.053264              9.326777      10.340788      -0.725383      -5.126043       6.026159       1.547646      11.613384           0.000064
           75              O       1.834790       0.981530      21.887823      -0.505306      32.771882 0.44626568E+03  0.10218132E+05                                 8.073222                            6.487738       0.279627       2.161452                    0.998092      26.127186      66.560916       0.756317       0.353691      -1.145678       0.080538       0.076866       0.021172       0.113327      -0.060147       0.019276       0.029075       0.059093       0.102879      -0.093662       0.043649       0.050013              9.309606      10.176886      -0.682796       5.067636       6.006818      -1.545390      11.745113           0.000052
           76              O      -3.749235       6.706728      22.949955      -0.536025      31.405942 0.45916012E+03  0.10594573E+05                                 7.811741                            6.568710       0.432024       2.191656                    0.999137      26.810421      68.693099       0.753285       0.352393      -1.146075       0.026905      -0.072789       0.087898       0.117252      -0.025029       0.022720       0.058705       0.067462       0.009005      -0.087308       0.039597       0.047711              8.707212      11.014931       1.251621       4.171413       6.029261       0.737369       9.077444           0.000046
           77              O       3.471126       1.023314      23.395694      -0.502362      29.971341 0.41503340E+03  0.93384690E+04                                 7.565044                            6.227527       0.559716       2.240384                    0.998283      26.313875      66.599871       0.776844       0.350412      -1.147576      -0.054152       0.048203      -0.098235       0.122091      -0.031797      -0.000245       0.060149       0.055156       0.020559      -0.081450       0.019531       0.061919              8.585210      12.532536       1.953417       3.537713       5.758856       0.609063       7.464238           0.000150
           78              O      -2.180719       6.728803      24.574992      -0.514978      30.380482 0.44018734E+03  0.10050686E+05                                 7.636236                            6.428589       0.650273       2.261510                    0.998708      26.749911      68.189616       0.761944       0.352067      -1.146287      -0.102154      -0.045233      -0.033592       0.116661      -0.060431       0.008475       0.035694       0.045240       0.103545      -0.091165       0.032558       0.058607              8.470744       7.910720      -0.627412       3.584736       5.746635      -1.509949      11.754876           0.000160

******************************************************
Auxiliary information for the entire system
The total spin magnetic moment of the unit cell is   -0.000328
The total net atomic charge of the unit cell is   0.000001
Accuracy of reproducing the electrostatic potential in the unit cell:
  The inner radius (bohr) =    5.0000
  The outer radius (bohr) =   12.0000
  Valid grid points have density less than (e/(bohr^3)) =    0.0001
  The number of valid grid points were=        86563
  The rms potential error without charges in kcal/mol is=      6.52295
  The rms potential error with partial charges in kcal/mol is=      1.45975
  The RRMSE value at monopole order=      0.22379
  The rms potential error with partial charges and cloud penetration in kcal/mol is=      1.45600
  The RRMSE value at monopole order with cloud penetration is=      0.22321
  The rms potential error with partial charges and atomic dipoles in kcal/mol is=      1.24914
  The RRMSE value at dipole order=      0.19150
  The rms potential error with partial charges, atomic dipoles and cloud penetration in kcal/mol is=      1.24080
  The RRMSE value at dipole order with cloud penetration=      0.19022

******************************************************
The electron densities and ab initio electrostatic potential were computed in VASP using the PBE functional and
projector augmented wave method. See the main text of the journal article for a description of computational details.
The atomic charges, dipoles, and quadrupoles were computed with the DDEC6 method as described in
(a) T. A. Manz and N. Gabaldon Limas, RSC Adv. 6 (2016) 47771-47801 DOI: 10.1039/c6ra04656h
(b) N. Gabaldon Limas and T. A. Manz, RSC Adv. 8 (2018) 2678-2707 DOI: 10.1039/c7ra11829e.
For each atom in the material, the electron cloud parameters were fit to the spherically averaged atom-in-material
electron density using radial positions for which this density was between 10^-4 and 10^-2 electrons per cubic bohr.
The polarizabilities, dispersion coefficients, and quantum Drude oscillator (QDO) parameters were fit using the MCLF method.
The magnetic structure of the system was optimized in VASP from the default ferromagnetic initial guess using spin polarization.
The atomic spin moments (ASMs) were computed on this optimized magnetic structure using the DDEC6 partition as inputs
to the method of T. A. Manz and D. S. Sholl, J. Chem. Theory Comput. 7 (2011) 4146-4164 DOI: 10.1021/ct200539n.
The RMSE and RRMSE were computed using a uniform grid with Ewald summation.
