# Supplementary material for: A collection of forcefield precursors for metal–organic frameworks
Source: RSC Adv. 2019 Nov 13;9(63):36492–507. doi: 10.1039/c9ra07327b (PMC9075174; doi:10.1039/c9ra07327b)
Supplement: RA-009-C9RA07327B-s4381 [file RA-009-C9RA07327B-s4381.xyz]

  108
jmolscript: load "" {1 1 1} spacegroup "x,y,z" unitcell [{      9.061000     0.000000     0.000000 }, {     -4.530500     7.847056     0.000000 }, {      0.000000     0.000000    23.394000 }]
Zr     2.265250     3.923528    11.697000     2.182605
Zr    -2.265250     3.923528     3.899078     2.184187
Zr     4.530500     0.000000    19.494922     2.184187
Cd    -2.265250     3.923528    15.596078     1.025559
Cd     4.530500     0.000000     7.797922     1.025554
Cd     2.265250     3.923528     0.000000     1.026377
C     -0.011326     3.290271    13.601973     0.504415
C      0.061162     4.831432    13.623964     0.500548
C     -1.675379     6.211730     5.804051     0.496240
C     -0.376938     5.378372     5.826042     0.502603
C      1.686705     6.192112    21.399895     0.503478
C      0.315776     5.484307    21.421886     0.499277
C      4.541826     4.556785    13.601973     0.504416
C      4.469338     3.015624    13.623964     0.500549
C      6.205879     1.635326     5.804051     0.496240
C      4.907438     2.468684     5.826042     0.502604
C      2.843795     1.654944    21.399895     0.503479
C      4.214724     2.362749    21.421886     0.499277
C      4.519174     4.556785     1.994105     0.503479
C      4.591662     3.015624     1.972114     0.499271
C      2.855121     1.635326     9.792027     0.504416
C      4.153562     2.468684     9.770036     0.500555
C      6.217205     1.654944    17.589949     0.496239
C      4.846276     2.362749    17.567958     0.502606
C      0.011326     3.290271     1.994105     0.503479
C     -0.061162     4.831432     1.972114     0.499271
C      1.675379     6.211730     9.792027     0.504416
C      0.376938     5.378372     9.770036     0.500556
C     -1.686705     6.192112    17.589949     0.496239
C     -0.315776     5.484307    17.567958     0.502607
O     -0.828175     2.691540    14.293968    -0.514573
O      0.826363     2.737053    12.816169    -0.625691
O      1.055607     5.295193    12.965891    -0.619287
O     -0.789213     5.466259    14.238992    -0.491889
O     -1.785470     7.218507     6.496046    -0.511835
O     -2.573324     5.762878     5.018247    -0.622080
O     -0.472531     4.285277     5.167969    -0.619098
O      0.598026     5.797405     6.441070    -0.493034
O      2.613645     5.784065    22.091890    -0.515097
O      1.746961     7.194181    20.614091    -0.625058
O     -0.583075     6.113641    20.763813    -0.619108
O      0.191187     4.430448    22.036914    -0.490449
O      5.358675     5.155516    14.293968    -0.514573
O      3.704137     5.110003    12.816169    -0.625691
O      3.474894     2.551863    12.965891    -0.619287
O      5.319713     2.380797    14.238992    -0.491889
O      6.315970     0.628549     6.496046    -0.511835
O      7.103824     2.084178     5.018247    -0.622080
O      5.003031     3.561779     5.167969    -0.619099
O      3.932474     2.049651     6.441070    -0.493034
O      1.916855     2.062991    22.091890    -0.515097
O      2.783539     0.652875    20.614091    -0.625058
O      5.113575     1.733415    20.763813    -0.619108
O      4.339313     3.416608    22.036914    -0.490449
O      3.702325     5.155516     1.302110    -0.515096
O      5.356863     5.110003     2.779909    -0.625058
O      5.586107     2.551863     2.630187    -0.619098
O      3.741287     2.380797     1.357086    -0.490450
O      2.745030     0.628549     9.100032    -0.514578
O      1.957176     2.084178    10.577831    -0.625686
O      4.057969     3.561779    10.428109    -0.619298
O      5.128526     2.049651     9.155008    -0.491891
O      7.144145     2.062991    16.897954    -0.511830
O      6.277461     0.652875    18.375753    -0.622083
O      3.947425     1.733415    18.226031    -0.619096
O      4.721687     3.416608    16.952930    -0.493040
O      0.828175     2.691540     1.302110    -0.515096
O     -0.826363     2.737053     2.779909    -0.625058
O     -1.055606     5.295193     2.630187    -0.619098
O      0.789213     5.466259     1.357086    -0.490449
O      1.785470     7.218507     9.100032    -0.514578
O      2.573324     5.762878    10.577831    -0.625687
O      0.472531     4.285277    10.428109    -0.619298
O     -0.598026     5.797405     9.155008    -0.491890
O     -2.613645     5.784065    16.897954    -0.511831
O     -1.746961     7.194181    18.375753    -0.622083
O      0.583075     6.113641    18.226031    -0.619095
O     -0.191187     4.430448    16.952930    -0.493039
H      8.250041     0.164788    15.025966     0.398188
H     -3.719541     7.682268    15.025966     0.398188
H      0.262769     0.784706    16.165956     0.399056
H      4.267731     7.062350    16.165956     0.399056
H      0.791025     0.202454    12.267814     0.397407
H      3.739475     7.644602    12.267814     0.397407
H     -0.220182     0.786275    11.126186     0.397410
H      4.750682     7.060781    11.126186     0.397410
H      0.548191     0.619917     7.228044     0.399056
H      3.982310     7.227139     7.228044     0.399056
H     -3.982310     7.227139     8.368034     0.398189
H      8.512810     0.619917     8.368034     0.398189
H      4.310318     7.060781     4.469892     0.397904
H      0.220182     0.786275     4.469892     0.397904
H     -3.739475     7.644602     3.328264     0.396117
H      8.269975     0.202454     3.328264     0.396116
H      4.793269     7.062350    22.823888     0.401861
H     -0.262769     0.784706    22.823888     0.401861
H      3.719541     7.682268     0.570112     0.401856
H      0.810960     0.164788     0.570112     0.401856
H      8.490157     0.583821    20.065736     0.396116
H     -3.959657     7.263235    20.065736     0.396116
H      3.959657     7.263235    18.924108     0.397900
H      0.570843     0.583821    18.924108     0.397900
N      0.000000     0.000000    15.596078    -0.701606
N      0.000000     0.000000    11.697000    -0.704319
N      0.000000     0.000000     7.797922    -0.701608
N      0.000000     0.000000     3.899078    -0.703009
N      0.000000     0.000000     0.000000    -0.714488
N      0.000000     0.000000    19.494922    -0.703010

The following XYZ coordinates are in angstroms. Other properties are in atomic units.
The sperically averaged electron density of each atom fit to a function of the form exp(a - br)
eigen_1, eigen_2 and eigen_3 are the three eigenvalues of traceless quadrupole moment tensor
  atom number  atomic symbol              X              Y              Z     net charge C6 coefficient C8 coefficient C10 coefficient fluctuating dipole atomic polarizability isotropic forcefield polarizability              a              b squared Pearson coefficient          <r^3>          <r^4>         wp_QDO          m_QDO          q_QDO       dipole_x       dipole_y       dipole_z         dipole            Qxy            Qxz            Qyz     Q(x^2-y^2)  Q(3z^2 - R^2)        eigen_1        eigen_2        eigen_3 static polarizability      alpha(xx)      alpha(xy)      alpha(xz)      alpha(yy)      alpha(yz)      alpha(zz) atomic spin moment
            1             Zr       2.265250       3.923528      11.697000       2.182605      93.019887 0.17204050E+04  0.52102537E+05                                16.783187                           13.814324       2.355153       2.514181                    0.997870      58.327849     141.537913       0.486204       0.415968      -1.165501       0.000000      -0.000000      -0.000001       0.000001       0.069129       0.000000      -0.000000      -0.079803      -0.032214      -0.074449      -0.010738       0.085187             19.815589      21.038458      -3.798628      -0.000002      16.652201       0.000002      21.756107           0.000166
            2             Zr      -2.265250       3.923528       3.899078       2.184187      92.947255 0.17189735E+04  0.52049815E+05                                16.776778                           13.810412       2.340651       2.510571                    0.998060      58.302596     141.476915       0.486162       0.416079      -1.165391       0.000000      -0.000000       0.002181       0.002181      -0.070141       0.000000       0.000000      -0.080019      -0.039163      -0.074223      -0.013054       0.087277             19.806615      21.029162       3.793363       0.000001      16.644814       0.000002      21.745869           0.000175
            3             Zr       4.530500       0.000000      19.494922       2.184187      92.947100 0.17189675E+04  0.52049597E+05                                16.776773                           13.810398       2.340566       2.510548                    0.998060      58.302566     141.476862       0.486161       0.416079      -1.165391      -0.000000      -0.000000      -0.002180       0.002180      -0.000418      -0.000000      -0.000000       0.161489      -0.039151      -0.074220      -0.013050       0.087271             19.806620      14.455770      -0.001806       0.000000      23.218254       0.000000      21.745836           0.000173
            4             Cd      -2.265250       3.923528      15.596078       1.025559     154.395619 0.37933358E+04  0.13951284E+06                                22.940137                           20.128950       0.820828       1.991052                    0.996650      74.981154     198.283834       0.415778       0.400546      -1.180586      -0.000000       0.000000       0.001257       0.001257      -0.052284      -0.000000      -0.000000      -0.060560      -0.086888      -0.045938      -0.028963       0.074901             26.014712      26.079402       3.981915      -0.000001      21.479271      -0.000000      30.485463           0.000008
            5             Cd       4.530500       0.000000       7.797922       1.025554     154.395299 0.37933284E+04  0.13951255E+06                                22.940142                           20.128960       0.820826       1.991050                    0.996649      74.981354     198.284642       0.415776       0.400547      -1.180585       0.000000      -0.000000      -0.001255       0.001255       0.000084       0.000000       0.000000       0.120832      -0.086919      -0.045929      -0.028973       0.074903             26.014704      19.180949      -0.000976       0.000001      28.377660       0.000001      30.485503           0.000008
            6             Cd       2.265250       3.923528       0.000000       1.026377     154.453885 0.37946927E+04  0.13954400E+06                                22.924687                           20.115921       0.841338       1.996675                    0.996716      74.912130     197.943300       0.416521       0.399884      -1.181338      -0.000000       0.000000      -0.000001       0.000001       0.052373       0.000000      -0.000000      -0.060470      -0.084328      -0.046419      -0.028109       0.074528             25.996715      26.056408      -3.974728       0.000000      21.466856      -0.000002      30.466881           0.000008
            7              C      -0.011326       3.290271      13.601973       0.504415      24.013822 0.26362853E+03  0.55095311E+04                                 7.473526                            5.668225       0.213188       2.116408                    0.999413      22.885396      63.533451       0.641285       0.457018      -1.032145       0.001883      -0.123633      -0.014622       0.124509      -0.021983       0.120832       0.003984       0.149647       0.203789      -0.116595      -0.059868       0.176463              8.552557       9.164351       0.547550      -4.674611       8.155463      -0.249779       8.337858           0.000005
            8              C       0.061162       4.831432      13.623964       0.500548      23.929769 0.27210295E+03  0.57302999E+04                                 7.492278                            5.789310       0.098370       2.084855                    0.999356      22.939104      63.872102       0.629666       0.461904      -1.029674       0.023617       0.132545      -0.008649       0.134910       0.015690       0.113194      -0.018763       0.075163       0.253164      -0.104389      -0.057311       0.161701              8.435574       9.791687      -0.524797      -4.426841       7.905917       0.615777       7.609119           0.000008
            9              C      -1.675379       6.211730       5.804051       0.496240      24.131797 0.26514018E+03  0.55487399E+04                                 7.494129                            5.682160       0.203488       2.112408                    0.999397      22.958424      63.768373       0.640921       0.456649      -1.032411      -0.105816       0.061800      -0.012627       0.123190       0.076056      -0.057326      -0.107984      -0.041126       0.207597      -0.117566      -0.061130       0.178697              8.577230       7.956215       0.164668       2.129294       9.413295       4.187421       8.362179           0.000006
           10              C      -0.376938       5.378372       5.826042       0.502603      23.885390 0.27150148E+03  0.57152121E+04                                 7.488524                            5.786703       0.101370       2.086126                    0.999424      22.912372      63.811181       0.629107       0.462510      -1.029202       0.102702      -0.085855      -0.008777       0.134149       0.023279      -0.072433      -0.091923      -0.063284       0.248257      -0.104177      -0.058527       0.162704              8.431125       8.828125       1.077349       2.744713       8.860919       3.522920       7.604332           0.000008
           11              C       1.686705       6.192112      21.399895       0.503478      24.009960 0.26358289E+03  0.55083166E+04                                 7.472576                            5.667688       0.204303       2.114159                    0.999455      22.883971      63.527159       0.641326       0.457010      -1.032154       0.107686       0.061655      -0.012447       0.124709      -0.053969      -0.062381       0.103958      -0.110531       0.202614      -0.114775      -0.061804       0.176579              8.551284       8.880569      -0.709836       2.552354       8.436851      -3.922738       8.336433           0.000004
           12              C       0.315776       5.484307      21.421886       0.499277      23.929117 0.27209403E+03  0.57302262E+04                                 7.493698                            5.790365       0.102177       2.085922                    0.999410      22.937624      63.874480       0.629404       0.462087      -1.029542      -0.126157      -0.044459      -0.009422       0.134093      -0.040899      -0.040624       0.109062      -0.009748       0.248476      -0.105631      -0.056810       0.162441              8.437186       7.924433      -0.553991       1.680226       9.776835      -4.142500       7.610291           0.000009
           13              C       4.541826       4.556785      13.601973       0.504416      24.013821 0.26362850E+03  0.55095304E+04                                 7.473526                            5.668225       0.213189       2.116408                    0.999413      22.885394      63.533446       0.641285       0.457018      -1.032145      -0.001883       0.123633      -0.014622       0.124509      -0.021983      -0.120832      -0.003984       0.149647       0.203789      -0.116595      -0.059868       0.176463              8.552557       9.164351       0.547550       4.674611       8.155463       0.249780       8.337858           0.000005
           14              C       4.469338       3.015624      13.623964       0.500549      23.929755 0.27210272E+03  0.57302939E+04                                 7.492275                            5.789308       0.098370       2.084855                    0.999356      22.939100      63.872087       0.629666       0.461904      -1.029674      -0.023617      -0.132545      -0.008649       0.134910       0.015690      -0.113194       0.018763       0.075163       0.253164      -0.104390      -0.057311       0.161701              8.435570       9.791681      -0.524796       4.426839       7.905914      -0.615776       7.609116           0.000008
           15              C       6.205879       1.635326       5.804051       0.496240      24.131793 0.26514014E+03  0.55487388E+04                                 7.494129                            5.682160       0.203488       2.112408                    0.999397      22.958421      63.768366       0.640921       0.456649      -1.032411       0.105816      -0.061800      -0.012627       0.123190       0.076056       0.057327       0.107984      -0.041126       0.207597      -0.117566      -0.061131       0.178697              8.577230       7.956215       0.164668      -2.129295       9.413294      -4.187421       8.362179           0.000006
           16              C       4.907438       2.468684       5.826042       0.502604      23.885390 0.27150149E+03  0.57152124E+04                                 7.488524                            5.786703       0.101369       2.086126                    0.999424      22.912372      63.811182       0.629107       0.462510      -1.029202      -0.102702       0.085855      -0.008777       0.134149       0.023279       0.072432       0.091923      -0.063284       0.248257      -0.104177      -0.058527       0.162704              8.431125       8.828125       1.077349      -2.744713       8.860919      -3.522920       7.604332           0.000008
           17              C       2.843795       1.654944      21.399895       0.503479      24.009954 0.26358281E+03  0.55083147E+04                                 7.472575                            5.667687       0.204303       2.114159                    0.999455      22.883967      63.527146       0.641326       0.457010      -1.032154      -0.107686      -0.061655      -0.012447       0.124710      -0.053969       0.062381      -0.103958      -0.110531       0.202614      -0.114775      -0.061804       0.176579              8.551283       8.880568      -0.709835      -2.552354       8.436850       3.922738       8.336432           0.000005
           18              C       4.214724       2.362749      21.421886       0.499277      23.929118 0.27209404E+03  0.57302264E+04                                 7.493699                            5.790365       0.102176       2.085921                    0.999410      22.937624      63.874483       0.629404       0.462087      -1.029542       0.126157       0.044459      -0.009422       0.134093      -0.040899       0.040624      -0.109062      -0.009748       0.248476      -0.105631      -0.056810       0.162441              8.437187       7.924433      -0.553991      -1.680226       9.776835       4.142500       7.610291           0.000008
           19              C       4.519174       4.556785       1.994105       0.503479      24.009962 0.26358305E+03  0.55083184E+04                                 7.472566                            5.667682       0.204309       2.114160                    0.999454      22.883951      63.526998       0.641327       0.457009      -1.032155      -0.000449       0.124081       0.012445       0.124705       0.020878      -0.121216       0.002046       0.148739       0.202615      -0.114775      -0.061799       0.176574              8.551271       9.162495      -0.547056       4.673358       8.154896      -0.249037       8.336423           0.000006
           20              C       4.591662       3.015624       1.972114       0.499271      23.929209 0.27209533E+03  0.57302615E+04                                 7.493726                            5.790385       0.102126       2.085906                    0.999410      22.937666      63.874679       0.629401       0.462088      -1.029542       0.024577      -0.131480       0.009423       0.134089      -0.016229      -0.114755      -0.019347       0.075705       0.248455      -0.105625      -0.056805       0.162430              8.437217       9.793539       0.525119       4.427644       7.907788       0.616134       7.610324           0.000008
           21              C       2.855121       1.635326       9.792027       0.504416      24.013917 0.26362957E+03  0.55095604E+04                                 7.473554                            5.668243       0.213210       2.116415                    0.999413      22.885465      63.533772       0.641282       0.457019      -1.032144      -0.108014      -0.060190       0.014618       0.124513      -0.075794       0.056966      -0.106641      -0.036751       0.203800      -0.116601      -0.059869       0.176470              8.552592       7.933514      -0.163096      -2.121000       9.386365       4.173250       8.337898           0.000006
           22              C       4.153562       2.468684       9.770036       0.500555      23.929668 0.27210177E+03  0.57302662E+04                                 7.492247                            5.789291       0.098366       2.084854                    0.999356      22.939021      63.871723       0.629668       0.461903      -1.029675       0.102982       0.086731       0.008650       0.134916      -0.024704       0.072848      -0.088650      -0.064758       0.253174      -0.104392      -0.057315       0.161707              8.435536       8.831806      -1.078948      -2.746678       8.865723       3.525849       7.609080           0.000008
           23              C       6.217205       1.654944      17.589949       0.496239      24.131730 0.26513936E+03  0.55487185E+04                                 7.494116                            5.682151       0.203477       2.112405                    0.999397      22.958389      63.768254       0.640922       0.456649      -1.032411       0.106430      -0.060741       0.012633       0.123192       0.055835       0.064849       0.103640      -0.111173       0.207593      -0.117565      -0.061132       0.178697              8.577214       8.906404       0.713256      -2.561748       8.463086      -3.937725       8.362151           0.000005
           24              C       4.846276       2.362749      17.567958       0.502606      23.885330 0.27150035E+03  0.57151840E+04                                 7.488509                            5.786687       0.101395       2.086133                    0.999424      22.912386      63.811255       0.629108       0.462510      -1.029202      -0.125702       0.046019       0.008773       0.134148       0.039043       0.043389       0.108694      -0.008680       0.248264      -0.104181      -0.058527       0.162708              8.431112       7.919689       0.552873      -1.678573       9.769330      -4.138449       7.604318           0.000007
           25              C       0.011326       3.290271       1.994105       0.503479      24.009964 0.26358307E+03  0.55083188E+04                                 7.472566                            5.667682       0.204309       2.114160                    0.999454      22.883953      63.527002       0.641327       0.457009      -1.032155       0.000449      -0.124081       0.012445       0.124705       0.020878       0.121216      -0.002046       0.148738       0.202614      -0.114774      -0.061799       0.176573              8.551271       9.162495      -0.547056      -4.673358       8.154896       0.249037       8.336423           0.000005
           26              C      -0.061162       4.831432       1.972114       0.499271      23.929205 0.27209524E+03  0.57302591E+04                                 7.493724                            5.790383       0.102126       2.085906                    0.999410      22.937669      63.874686       0.629402       0.462088      -1.029542      -0.024577       0.131480       0.009423       0.134089      -0.016229       0.114755       0.019347       0.075705       0.248454      -0.105625      -0.056805       0.162430              8.437215       9.793535       0.525118      -4.427644       7.907787      -0.616132       7.610324           0.000008
           27              C       1.675379       6.211730       9.792027       0.504416      24.013910 0.26362949E+03  0.55095584E+04                                 7.473553                            5.668243       0.213210       2.116415                    0.999413      22.885461      63.533764       0.641282       0.457019      -1.032144       0.108014       0.060189       0.014618       0.124513      -0.075794      -0.056966       0.106641      -0.036751       0.203800      -0.116601      -0.059869       0.176471              8.552592       7.933513      -0.163096       2.121000       9.386365      -4.173250       8.337898           0.000005
           28              C       0.376938       5.378372       9.770036       0.500556      23.929664 0.27210172E+03  0.57302648E+04                                 7.492246                            5.789291       0.098365       2.084854                    0.999356      22.939017      63.871707       0.629669       0.461903      -1.029675      -0.102982      -0.086731       0.008650       0.134916      -0.024704      -0.072848       0.088650      -0.064758       0.253173      -0.104392      -0.057315       0.161707              8.435534       8.831804      -1.078948       2.746677       8.865721      -3.525848       7.609078           0.000008
           29              C      -1.686705       6.192112      17.589949       0.496239      24.131731 0.26513937E+03  0.55487186E+04                                 7.494116                            5.682151       0.203477       2.112405                    0.999397      22.958390      63.768254       0.640922       0.456649      -1.032411      -0.106430       0.060741       0.012632       0.123192       0.055835      -0.064849      -0.103640      -0.111173       0.207593      -0.117564      -0.061132       0.178696              8.577213       8.906403       0.713256       2.561748       8.463085       3.937724       8.362151           0.000005
           30              C      -0.315776       5.484307      17.567958       0.502607      23.885331 0.27150036E+03  0.57151843E+04                                 7.488509                            5.786687       0.101395       2.086133                    0.999424      22.912386      63.811254       0.629108       0.462510      -1.029202       0.125701      -0.046019       0.008773       0.134148       0.039043      -0.043389      -0.108694      -0.008681       0.248264      -0.104181      -0.058527       0.162708              8.431112       7.919689       0.552873       1.678573       9.769330       4.138449       7.604318           0.000007
           31              O      -0.828175       2.691540      14.293968      -0.514573      37.746309 0.52709701E+03  0.12593458E+05                                 8.891390                            7.100119       0.461184       2.201094                    0.998610      27.094929      70.723965       0.714792       0.358651      -1.140640       0.010805       0.040604      -0.017351       0.045458       0.022989       0.013066      -0.030041       0.183590       0.204511      -0.133616       0.055700       0.077916             10.220259      11.995954       2.082475      -5.658706       8.006919      -1.986151      10.657903          -0.000009
           32              O       0.826363       2.737053      12.816169      -0.625691      45.035046 0.64394239E+03  0.16173068E+05                                10.018185                            7.859894       0.136098       2.066893                    0.998482      28.985667      77.544325       0.677865       0.359764      -1.139883      -0.053920      -0.007016       0.039623       0.067280      -0.041938      -0.001023       0.019853       0.163272       0.189168      -0.125236       0.056509       0.068728             11.695315      13.761399      -1.599204      -6.807408       8.798627       1.845675      12.525918          -0.000013
           33              O       1.055607       5.295193      12.965891      -0.619287      38.365270 0.57968474E+03  0.14191698E+05                                 8.977892                            7.429220       0.259554       2.104651                    0.998975      28.774137      76.178620       0.700709       0.357047      -1.141228      -0.072759       0.055123       0.055342       0.106748       0.011075      -0.001498      -0.023273       0.155713       0.140275      -0.105528       0.048781       0.056747             10.064457      13.071874       1.296168      -5.259832       7.052108      -0.817813      10.069389          -0.000013
           34              O      -0.789213       5.466259      14.238992      -0.491889      32.097758 0.46733651E+03  0.10844693E+05                                 7.972401                            6.676204       0.432172       2.192178                    0.998408      26.767549      69.064489       0.738002       0.357652      -1.140389       0.038309      -0.000624      -0.019117       0.042819      -0.025571       0.012921       0.021243       0.177616       0.206777      -0.129515       0.052862       0.076652              8.812186      10.588526      -2.213562      -4.098828       7.101490       1.764548       8.746541          -0.000009
           35              O      -1.785470       7.218507       6.496046      -0.511835      37.628895 0.52502029E+03  0.12531240E+05                                 8.872794                            7.085915       0.461607       2.201973                    0.998585      27.050275      70.567749       0.715552       0.358630      -1.140677       0.028682      -0.032229      -0.018871       0.047090       0.069418      -0.031275       0.005788      -0.134249       0.205205      -0.135499       0.059075       0.076424             10.197979       7.185053       0.683183       1.105171      12.774317       5.879145      10.634567          -0.000008
           36              O      -2.573324       5.762878       5.018247      -0.622080      44.953405 0.64244826E+03  0.16125998E+05                                10.005571                            7.850343       0.140713       2.068564                    0.998425      28.957393      77.443006       0.678340       0.359725      -1.139926       0.023499       0.051528       0.041913       0.070456       0.093290       0.019985      -0.008574      -0.007583       0.192579      -0.127626       0.055787       0.071839             11.679921      11.411893       2.943937       4.997179      11.118533       4.963039      12.509337          -0.000012
           37              O      -0.472531       4.285277       5.167969      -0.619098      38.350326 0.57944828E+03  0.14183859E+05                                 8.973804                            7.425979       0.272422       2.108525                    0.999016      28.772928      76.159338       0.701136       0.356881      -1.141409       0.084706       0.036884       0.055388       0.107719       0.061817      -0.019132       0.013239      -0.099366       0.136946      -0.105624       0.047648       0.057976             10.059771       7.430351       1.956416       1.919656      12.684743       4.961920      10.064219          -0.000013
           38              O       0.598026       5.797405       6.441070      -0.493034      32.127011 0.46791576E+03  0.10861251E+05                                 7.976008                            6.679205       0.443452       2.195422                    0.998409      26.783628      69.110766       0.738041       0.357531      -1.140512      -0.019689      -0.032258      -0.018496       0.042075       0.088910       0.012345      -0.022472      -0.041265       0.206056      -0.128458       0.051978       0.076481              8.816202       9.895542       2.617644       3.579535       7.802672       2.668463       8.750392          -0.000007
           39              O       2.613645       5.784065      22.091890      -0.515097      37.720506 0.52663929E+03  0.12579562E+05                                 8.887176                            7.096891       0.464824       2.202398                    0.998605      27.085212      70.686097       0.714989       0.358636      -1.140672      -0.040409      -0.010093      -0.017412       0.045143      -0.091793       0.019919       0.024560      -0.052002       0.206701      -0.134495       0.057467       0.077029             10.215272      10.801634      -2.767156       4.546388       9.190980      -3.905839      10.653203          -0.000008
           40              O       1.746961       7.194181      20.614091      -0.625058      45.095886 0.64501902E+03  0.16207334E+05                                10.027498                            7.866989       0.132956       2.065379                    0.998484      29.005463      77.621752       0.677472       0.359812      -1.139812       0.032841      -0.044020       0.039923       0.067898      -0.049915      -0.017710      -0.010129      -0.154298       0.187038      -0.125165       0.057551       0.067614             11.706344       8.663917      -1.349853       1.806431      13.918215      -6.825115      12.536901          -0.000014
           41              O      -0.583075       6.113641      20.763813      -0.619108      38.322595 0.57890998E+03  0.14167401E+05                                 8.969756                            7.422916       0.261144       2.105603                    0.998972      28.760992      76.119106       0.701225       0.356919      -1.141378      -0.011475      -0.090907       0.054971       0.106854      -0.073502       0.020839       0.009786      -0.059532       0.138712      -0.105824       0.048127       0.057697             10.054941       9.671808      -3.251729       3.334954      10.434150      -4.140903      10.058867          -0.000013
           42              O       0.191187       4.430448      22.036914      -0.490449      32.096611 0.46733633E+03  0.10844924E+05                                 7.973242                            6.677059       0.430531       2.191615                    0.998455      26.762755      69.057798       0.737797       0.357744      -1.140291      -0.018149       0.036226      -0.019940       0.045159      -0.062725      -0.025684      -0.001169      -0.137268       0.204569      -0.130074       0.054835       0.075239              8.812937       6.056819      -0.402831       0.521163      11.634718      -4.431961       8.747275          -0.000007
           43              O       5.358675       5.155516      14.293968      -0.514573      37.746304 0.52709689E+03  0.12593454E+05                                 8.891388                            7.100118       0.461184       2.201094                    0.998610      27.094927      70.723954       0.714792       0.358651      -1.140640      -0.010805      -0.040604      -0.017351       0.045458       0.022989      -0.013066       0.030041       0.183590       0.204511      -0.133616       0.055700       0.077916             10.220257      11.995953       2.082475       5.658705       8.006917       1.986151      10.657902          -0.000009
           44              O       3.704137       5.110003      12.816169      -0.625691      45.035060 0.64394262E+03  0.16173075E+05                                10.018187                            7.859896       0.136098       2.066893                    0.998482      28.985672      77.544342       0.677865       0.359764      -1.139883       0.053920       0.007016       0.039623       0.067280      -0.041938       0.001024      -0.019853       0.163271       0.189168      -0.125236       0.056509       0.068728             11.695317      13.761404      -1.599205       6.807409       8.798628      -1.845676      12.525920          -0.000013
           45              O       3.474894       2.551863      12.965891      -0.619287      38.365249 0.57968423E+03  0.14191683E+05                                 8.977888                            7.429217       0.259554       2.104651                    0.998975      28.774133      76.178605       0.700709       0.357047      -1.141228       0.072759      -0.055123       0.055342       0.106748       0.011075       0.001498       0.023273       0.155713       0.140275      -0.105528       0.048781       0.056747             10.064453      13.071864       1.296169       5.259831       7.052106       0.817815      10.069387          -0.000013
           46              O       5.319713       2.380797      14.238992      -0.491889      32.097746 0.46733626E+03  0.10844685E+05                                 7.972399                            6.676202       0.432173       2.192178                    0.998408      26.767544      69.064467       0.738003       0.357652      -1.140389      -0.038310       0.000624      -0.019117       0.042819      -0.025571      -0.012921      -0.021243       0.177616       0.206777      -0.129514       0.052862       0.076652              8.812183      10.588523      -2.213561       4.098827       7.101487      -1.764548       8.746539          -0.000008
           47              O       6.315970       0.628549       6.496046      -0.511835      37.628865 0.52501979E+03  0.12531225E+05                                 8.872788                            7.085911       0.461608       2.201973                    0.998585      27.050264      70.567706       0.715552       0.358630      -1.140677      -0.028681       0.032229      -0.018871       0.047089       0.069418       0.031275      -0.005788      -0.134249       0.205205      -0.135499       0.059075       0.076424             10.197973       7.185049       0.683183      -1.105170      12.774308      -5.879141      10.634560          -0.000007
           48              O       7.103824       2.084178       5.018247      -0.622080      44.953414 0.64244843E+03  0.16126003E+05                                10.005573                            7.850344       0.140713       2.068565                    0.998425      28.957396      77.443018       0.678340       0.359725      -1.139926      -0.023499      -0.051529       0.041913       0.070456       0.093290      -0.019984       0.008574      -0.007584       0.192579      -0.127626       0.055787       0.071839             11.679923      11.411895       2.943937      -4.997180      11.118534      -4.963039      12.509339          -0.000013
           49              O       5.003031       3.561779       5.167969      -0.619099      38.350317 0.57944812E+03  0.14183854E+05                                 8.973802                            7.425977       0.272423       2.108526                    0.999016      28.772927      76.159328       0.701136       0.356881      -1.141409      -0.084706      -0.036885       0.055388       0.107719       0.061817       0.019132      -0.013239      -0.099366       0.136946      -0.105624       0.047648       0.057975             10.059768       7.430349       1.956415      -1.919656      12.684740      -4.961918      10.064216          -0.000012
           50              O       3.932474       2.049651       6.441070      -0.493034      32.127013 0.46791580E+03  0.10861252E+05                                 7.976008                            6.679205       0.443454       2.195423                    0.998409      26.783630      69.110770       0.738042       0.357531      -1.140512       0.019689       0.032258      -0.018496       0.042075       0.088909      -0.012345       0.022472      -0.041265       0.206055      -0.128458       0.051978       0.076480              8.816202       9.895542       2.617644      -3.579535       7.802673      -2.668463       8.750392          -0.000006
           51              O       1.916855       2.062991      22.091890      -0.515097      37.720503 0.52663923E+03  0.12579560E+05                                 8.887175                            7.096890       0.464825       2.202399                    0.998605      27.085211      70.686091       0.714989       0.358636      -1.140672       0.040409       0.010093      -0.017412       0.045144      -0.091793      -0.019919      -0.024560      -0.052002       0.206701      -0.134495       0.057467       0.077029             10.215271      10.801633      -2.767156      -4.546387       9.190979       3.905839      10.653202          -0.000009
           52              O       2.783539       0.652875      20.614091      -0.625058      45.095896 0.64501920E+03  0.16207339E+05                                10.027499                            7.866990       0.132956       2.065379                    0.998484      29.005467      77.621766       0.677472       0.359812      -1.139812      -0.032840       0.044020       0.039923       0.067898      -0.049915       0.017710       0.010129      -0.154298       0.187038      -0.125165       0.057551       0.067614             11.706346       8.663918      -1.349853      -1.806431      13.918217       6.825116      12.536903          -0.000014
           53              O       5.113575       1.733415      20.763813      -0.619108      38.322605 0.57891018E+03  0.14167407E+05                                 8.969758                            7.422917       0.261143       2.105603                    0.998972      28.760997      76.119123       0.701225       0.356919      -1.141378       0.011475       0.090908       0.054971       0.106854      -0.073502      -0.020839      -0.009786      -0.059532       0.138712      -0.105825       0.048127       0.057697             10.054943       9.671809      -3.251729      -3.334955      10.434151       4.140904      10.058868          -0.000014
           54              O       4.339313       3.416608      22.036914      -0.490449      32.096601 0.46733614E+03  0.10844919E+05                                 7.973240                            6.677057       0.430531       2.191615                    0.998455      26.762753      69.057785       0.737797       0.357744      -1.140291       0.018149      -0.036226      -0.019940       0.045159      -0.062725       0.025684       0.001169      -0.137268       0.204569      -0.130074       0.054835       0.075239              8.812934       6.056817      -0.402831      -0.521163      11.634715       4.431960       8.747272          -0.000007
           55              O       3.702325       5.155516       1.302110      -0.515096      37.720031 0.52663162E+03  0.12579325E+05                                 8.887081                            7.096822       0.464784       2.202386                    0.998605      27.085092      70.685500       0.714996       0.358635      -1.140674       0.011467      -0.040036       0.017409       0.045138      -0.023387      -0.011308      -0.029531       0.184966       0.206691      -0.134484       0.057462       0.077022             10.215157      11.989919      -2.080997       5.655668       8.002464      -1.984356      10.653088          -0.000008
           56              O       5.356863       5.110003       2.779909      -0.625058      45.095456 0.64501242E+03  0.16207121E+05                                10.027422                            7.866940       0.132929       2.065372                    0.998484      29.005367      77.621305       0.677475       0.359811      -1.139813      -0.054548       0.006433      -0.039923       0.067902       0.041846      -0.000083       0.020403       0.163574       0.187022      -0.125145       0.057539       0.067606             11.706247      13.773518       1.600245       6.813868       8.808416       1.848132      12.536806          -0.000013
           57              O       5.586107       2.551863       2.630187      -0.619098      38.322297 0.57890439E+03  0.14167232E+05                                 8.969724                            7.422891       0.261119       2.105600                    0.998972      28.760804      76.118562       0.701225       0.356920      -1.141377      -0.072993      -0.055396      -0.054975       0.106859      -0.010982       0.001941      -0.022939       0.157049       0.138694      -0.105810       0.048123       0.057687             10.054904      13.059584      -1.295755       5.253582       7.046288      -0.817702      10.058838          -0.000012
           58              O       3.741287       2.380797       1.357086      -0.490450      32.096514 0.46733477E+03  0.10844878E+05                                 7.973218                            6.677041       0.430498       2.191603                    0.998456      26.762757      69.057734       0.737799       0.357743      -1.140292       0.040454       0.002395       0.019944       0.045167       0.028064      -0.011828       0.022827       0.177252       0.204536      -0.130053       0.054824       0.075228              8.812909      10.589064       2.213877       4.098758       7.102409       1.764634       8.747254          -0.000007
           59              O       2.745030       0.628549       9.100032      -0.514578      37.746851 0.52710568E+03  0.12593722E+05                                 8.891483                            7.100185       0.461235       2.201107                    0.998611      27.095117      70.724712       0.714787       0.358652      -1.140639       0.029767       0.029657       0.017351       0.045460      -0.068008       0.032550       0.003704      -0.131649       0.204530      -0.133636       0.055713       0.077923             10.220374       7.200781      -0.686086      -1.109320      12.802311       5.893741      10.658029          -0.000008
           60              O       1.957176       2.084178      10.577831      -0.625686      45.035067 0.64394209E+03  0.16173058E+05                                10.018186                            7.859890       0.136130       2.066902                    0.998483      28.985667      77.544317       0.677865       0.359764      -1.139883       0.020884      -0.050198      -0.039624       0.067276      -0.091679      -0.017704      -0.009045      -0.009024       0.189176      -0.125250       0.056522       0.068728             11.695321      11.424259      -2.948553      -5.002103      11.135772       4.972572      12.525931          -0.000013
           61              O       4.057969       3.561779      10.428109      -0.619298      38.365108 0.57968230E+03  0.14191616E+05                                 8.977839                            7.429183       0.259585       2.104659                    0.998975      28.774194      76.178581       0.700714       0.357045      -1.141230       0.084116      -0.035447      -0.055340       0.106745      -0.061896       0.019403       0.012938      -0.097072       0.140301      -0.105547       0.048784       0.056763             10.064392       7.434486      -1.958527      -1.921645      12.689371       4.964012      10.069321          -0.000013
           62              O       5.128526       2.049651       9.155008      -0.491891      32.097491 0.46733211E+03  0.10844561E+05                                 7.972342                            6.676160       0.432252       2.192204                    0.998408      26.767513      69.064225       0.738007       0.357651      -1.140390      -0.019696       0.032861       0.019116       0.042816      -0.089699      -0.011932      -0.021808      -0.044536       0.206790      -0.129520       0.052864       0.076656              8.812114       9.890177      -2.616685      -3.577521       7.799703       2.667380       8.746463          -0.000008
           63              O       7.144145       2.062991      16.897954      -0.511830      37.628767 0.52501837E+03  0.12531184E+05                                 8.872782                            7.085909       0.461593       2.201970                    0.998584      27.050190      70.567522       0.715551       0.358631      -1.140676      -0.042253       0.008723       0.018874       0.047092       0.092828      -0.020649       0.024192      -0.053144       0.205191      -0.135490       0.059067       0.076423             10.197963      10.785337       2.761813      -4.538887       9.174019      -3.896672      10.634534          -0.000008
           64              O       6.277461       0.652875      18.375753      -0.622083      44.953734 0.64245370E+03  0.16126174E+05                                10.005635                            7.850388       0.140739       2.068573                    0.998425      28.957459      77.443359       0.678336       0.359726      -1.139925       0.032876       0.046114      -0.041912       0.070455       0.049921       0.017415      -0.013021      -0.157821       0.192585      -0.127635       0.055789       0.071846             11.679999       8.642413       1.344943      -1.799530      13.888183      -6.809253      12.509402          -0.000013
           65              O       3.947425       1.733415      18.226031      -0.619096      38.350712 0.57945449E+03  0.14184055E+05                                 8.973885                            7.426035       0.272422       2.108524                    0.999016      28.772978      76.159689       0.701131       0.356883      -1.141407      -0.010406       0.091798      -0.055387       0.107716       0.073924      -0.021034       0.009954      -0.057422       0.136936      -0.105620       0.047650       0.057970             10.059872       9.676922       3.253470      -3.337359      10.438382      -4.143498      10.064313          -0.000014
           66              O       4.721687       3.416608      16.952930      -0.493040      32.127899 0.46793112E+03  0.10861706E+05                                 7.976193                            6.679348       0.443411       2.195409                    0.998409      26.783831      69.111806       0.738027       0.357534      -1.140508      -0.018091      -0.033174       0.018496       0.042071       0.062317       0.025635       0.000544      -0.133406       0.206081      -0.128474       0.051988       0.076486              8.816417       6.059085       0.402607      -0.521215      11.639561      -4.434332       8.750605          -0.000009
           67              O       0.828175       2.691540       1.302110      -0.515096      37.720052 0.52663193E+03  0.12579335E+05                                 8.887085                            7.096825       0.464783       2.202386                    0.998605      27.085097      70.685523       0.714996       0.358635      -1.140674      -0.011467       0.040036       0.017409       0.045138      -0.023387       0.011308       0.029531       0.184965       0.206691      -0.134484       0.057462       0.077022             10.215162      11.989926      -2.080998      -5.655672       8.002467       1.984357      10.653094          -0.000009
           68              O      -0.826363       2.737053       2.779909      -0.625058      45.095473 0.64501266E+03  0.16207129E+05                                10.027426                            7.866943       0.132928       2.065372                    0.998484      29.005369      77.621323       0.677475       0.359811      -1.139813       0.054548      -0.006433      -0.039923       0.067902       0.041846       0.000083      -0.020403       0.163574       0.187022      -0.125145       0.057539       0.067606             11.706252      13.773527       1.600246      -6.813872       8.808419      -1.848133      12.536811          -0.000013
           69              O      -1.055606       5.295193       2.630187      -0.619098      38.322285 0.57890405E+03  0.14167222E+05                                 8.969722                            7.422889       0.261120       2.105600                    0.998972      28.760804      76.118562       0.701225       0.356920      -1.141377       0.072993       0.055396      -0.054975       0.106859      -0.010982      -0.001941       0.022939       0.157049       0.138694      -0.105810       0.048123       0.057687             10.054901      13.059577      -1.295757      -5.253582       7.046287       0.817704      10.058839          -0.000012
           70              O       0.789213       5.466259       1.357086      -0.490449      32.096488 0.46733428E+03  0.10844863E+05                                 7.973213                            6.677036       0.430499       2.191604                    0.998456      26.762748      69.057695       0.737800       0.357743      -1.140292      -0.040454      -0.002395       0.019944       0.045167       0.028064       0.011828      -0.022827       0.177251       0.204536      -0.130052       0.054824       0.075228              8.812903      10.589056       2.213876      -4.098756       7.102404      -1.764633       8.747249          -0.000007
           71              O       1.785470       7.218507       9.100032      -0.514578      37.746845 0.52710558E+03  0.12593719E+05                                 8.891482                            7.100184       0.461235       2.201108                    0.998611      27.095114      70.724701       0.714787       0.358652      -1.140639      -0.029767      -0.029657       0.017351       0.045460      -0.068008      -0.032550      -0.003704      -0.131649       0.204530      -0.133636       0.055713       0.077923             10.220373       7.200780      -0.686086       1.109320      12.802310      -5.893741      10.658028          -0.000009
           72              O       2.573324       5.762878      10.577831      -0.625687      45.035086 0.64394242E+03  0.16173069E+05                                10.018190                            7.859893       0.136129       2.066901                    0.998483      28.985672      77.544341       0.677865       0.359764      -1.139883      -0.020884       0.050198      -0.039624       0.067276      -0.091679       0.017704       0.009045      -0.009024       0.189176      -0.125250       0.056522       0.068728             11.695325      11.424263      -2.948554       5.002105      11.135777      -4.972574      12.525936          -0.000013
           73              O       0.472531       4.285277      10.428109      -0.619298      38.365107 0.57968231E+03  0.14191616E+05                                 8.977839                            7.429183       0.259585       2.104659                    0.998975      28.774194      76.178581       0.700714       0.357045      -1.141230      -0.084116       0.035447      -0.055340       0.106745      -0.061896      -0.019403      -0.012938      -0.097072       0.140301      -0.105547       0.048784       0.056763             10.064392       7.434485      -1.958526       1.921645      12.689370      -4.964011      10.069320          -0.000013
           74              O      -0.598026       5.797405       9.155008      -0.491890      32.097470 0.46733174E+03  0.10844551E+05                                 7.972338                            6.676157       0.432255       2.192205                    0.998408      26.767506      69.064195       0.738007       0.357651      -1.140390       0.019696      -0.032861       0.019116       0.042816      -0.089699       0.011931       0.021808      -0.044536       0.206790      -0.129520       0.052864       0.076656              8.812109       9.890172      -2.616683       3.577519       7.799698      -2.667379       8.746458          -0.000007
           75              O      -2.613645       5.784065      16.897954      -0.511831      37.628766 0.52501832E+03  0.12531182E+05                                 8.872783                            7.085909       0.461593       2.201970                    0.998584      27.050187      70.567516       0.715551       0.358631      -1.140676       0.042253      -0.008722       0.018874       0.047092       0.092828       0.020649      -0.024192      -0.053144       0.205191      -0.135490       0.059067       0.076423             10.197964      10.785337       2.761813       4.538887       9.174020       3.896672      10.634534          -0.000008
           76              O      -1.746961       7.194181      18.375753      -0.622083      44.953757 0.64245409E+03  0.16126186E+05                                10.005638                            7.850390       0.140739       2.068573                    0.998425      28.957467      77.443389       0.678336       0.359726      -1.139925      -0.032876      -0.046114      -0.041912       0.070455       0.049921      -0.017414       0.013021      -0.157820       0.192585      -0.127635       0.055789       0.071846             11.680004       8.642416       1.344944       1.799531      13.888188       6.809256      12.509407          -0.000013
           77              O       0.583075       6.113641      18.226031      -0.619095      38.350719 0.57945465E+03  0.14184060E+05                                 8.973886                            7.426036       0.272423       2.108524                    0.999016      28.772982      76.159703       0.701131       0.356883      -1.141407       0.010406      -0.091797      -0.055387       0.107716       0.073924       0.021034      -0.009954      -0.057422       0.136936      -0.105620       0.047650       0.057970             10.059873       9.676923       3.253470       3.337359      10.438382       4.143498      10.064314          -0.000014
           78              O      -0.191187       4.430448      16.952930      -0.493039      32.127884 0.46793084E+03  0.10861698E+05                                 7.976190                            6.679346       0.443412       2.195409                    0.998409      26.783825      69.111783       0.738028       0.357534      -1.140508       0.018091       0.033174       0.018496       0.042070       0.062317      -0.025635      -0.000544      -0.133406       0.206081      -0.128474       0.051988       0.076486              8.816414       6.059083       0.402607       0.521215      11.639557       4.434331       8.750602          -0.000008
           79              H       8.250041       0.164788      15.025966       0.398188       0.587465 0.38639783E+01  0.32406853E+02                                 1.311786                            1.274612      -1.347380       2.423305                    0.999050       2.346032       6.575656       0.463181       1.576714      -0.656624      -0.025877      -0.004498      -0.007740       0.027382       0.003594       0.007968       0.002504       0.023241      -0.014251      -0.010363      -0.007232       0.017595              1.321484       1.451612      -0.120640       0.266581       1.163836      -0.083595       1.349003          -0.000007
           80              H      -3.719541       7.682268      15.025966       0.398188       0.587465 0.38639779E+01  0.32406851E+02                                 1.311786                            1.274613      -1.347381       2.423305                    0.999050       2.346032       6.575657       0.463181       1.576714      -0.656624       0.025877       0.004498      -0.007740       0.027382       0.003594      -0.007968      -0.002504       0.023241      -0.014251      -0.010363      -0.007232       0.017595              1.321484       1.451612      -0.120640      -0.266581       1.163836       0.083595       1.349003          -0.000007
           81              H       0.262769       0.784706      16.165956       0.399056       0.586531 0.38560595E+01  0.32324092E+02                                 1.310342                            1.273251      -1.343812       2.424582                    0.999101       2.343557       6.567214       0.463456       1.576577      -0.656633       0.016391       0.019492       0.007441       0.026532       0.012206       0.006141       0.005822      -0.005565      -0.014947      -0.010520      -0.007545       0.018065              1.320018       1.130138       0.064193       0.060787       1.482380       0.272194       1.347537          -0.000007
           82              H       4.267731       7.062350      16.165956       0.399056       0.586531 0.38560611E+01  0.32324107E+02                                 1.310342                            1.273251      -1.343812       2.424581                    0.999101       2.343557       6.567213       0.463456       1.576577      -0.656633      -0.016391      -0.019492       0.007441       0.026532       0.012206      -0.006141      -0.005822      -0.005565      -0.014947      -0.010520      -0.007545       0.018065              1.320019       1.130138       0.064193      -0.060787       1.482380      -0.272194       1.347537          -0.000007
           83              H       0.791025       0.202454      12.267814       0.397407       0.581069 0.38163275E+01  0.31977986E+02                                 1.311024                            1.273387      -1.337368       2.426646                    0.999248       2.374916       6.701314       0.458769       1.593332      -0.653473       0.022709      -0.000210       0.008629       0.024294      -0.002165       0.007881       0.000199       0.022387      -0.010500      -0.009893      -0.006364       0.016257              1.320762       1.447080       0.150050       0.263811       1.182268       0.089670       1.332938          -0.000008
           84              H       3.739475       7.644602      12.267814       0.397407       0.581069 0.38163302E+01  0.31978011E+02                                 1.311024                            1.273387      -1.337368       2.426647                    0.999248       2.374917       6.701315       0.458770       1.593331      -0.653473      -0.022709       0.000210       0.008629       0.024294      -0.002165      -0.007881      -0.000199       0.022387      -0.010500      -0.009893      -0.006364       0.016257              1.320762       1.447080       0.150050      -0.263811       1.182268      -0.089670       1.332938          -0.000008
           85              H      -0.220182       0.786275      11.126186       0.397410       0.581069 0.38163373E+01  0.31978175E+02                                 1.311039                            1.273400      -1.337477       2.426597                    0.999247       2.374929       6.701421       0.458759       1.593362      -0.653468      -0.011537       0.019562      -0.008628       0.024294      -0.010777       0.003769      -0.006924      -0.007444      -0.010502      -0.009893      -0.006365       0.016258              1.320777       1.118535      -0.039643       0.054250       1.510844      -0.273306       1.332952          -0.000008
           86              H       4.750682       7.060781      11.126186       0.397410       0.581070 0.38163455E+01  0.31978256E+02                                 1.311039                            1.273401      -1.337479       2.426596                    0.999247       2.374931       6.701425       0.458759       1.593360      -0.653468       0.011537      -0.019562      -0.008628       0.024294      -0.010777      -0.003769       0.006924      -0.007444      -0.010502      -0.009893      -0.006365       0.016258              1.320778       1.118536      -0.039643      -0.054250       1.510844       0.273306       1.332953          -0.000008
           87              H       0.548191       0.619917       7.228044       0.399056       0.586528 0.38560320E+01  0.32323756E+02                                 1.310330                            1.273240      -1.343741       2.424618                    0.999102       2.343542       6.567130       0.463462       1.576561      -0.656636       0.008685       0.023942      -0.007441       0.026533       0.008513      -0.001972      -0.008231      -0.018360      -0.014949      -0.010520      -0.007547       0.018066              1.320006       1.338714       0.184618      -0.205330       1.273779      -0.188737       1.347525          -0.000007
           88              H       3.982310       7.227139       7.228044       0.399056       0.586528 0.38560273E+01  0.32323709E+02                                 1.310330                            1.273239      -1.343741       2.424618                    0.999102       2.343541       6.567128       0.463462       1.576562      -0.656636      -0.008685      -0.023942      -0.007441       0.026533       0.008513       0.001972       0.008231      -0.018360      -0.014949      -0.010520      -0.007547       0.018066              1.320006       1.338714       0.184618       0.205330       1.273779       0.188737       1.347525          -0.000007
           89              H      -3.982310       7.227139       8.368034       0.398189       0.587468 0.38640014E+01  0.32407133E+02                                 1.311795                            1.274621      -1.347417       2.423292                    0.999050       2.346044       6.575723       0.463177       1.576726      -0.656622       0.009044      -0.024661       0.007739       0.027383      -0.008268       0.001815      -0.008153      -0.017847      -0.014254      -0.010364      -0.007233       0.017596              1.321493       1.340267      -0.184932       0.205687       1.275200      -0.189069       1.349012          -0.000007
           90              H       8.512810       0.619917       8.368034       0.398189       0.587468 0.38640014E+01  0.32407133E+02                                 1.311795                            1.274621      -1.347417       2.423292                    0.999050       2.346044       6.575723       0.463177       1.576726      -0.656622      -0.009044       0.024661       0.007739       0.027383      -0.008268      -0.001815       0.008153      -0.017847      -0.014254      -0.010364      -0.007233       0.017596              1.321493       1.340267      -0.184932      -0.205687       1.275200       0.189069       1.349012          -0.000007
           91              H       4.310318       7.060781       4.469892       0.397904       0.584225 0.38434072E+01  0.32269707E+02                                 1.316705                            1.278552      -1.356109       2.417338                    0.999138       2.383772       6.738411       0.457379       1.594967      -0.653147      -0.011673      -0.019289       0.006986       0.023603       0.011001      -0.003573      -0.007541      -0.007790      -0.010216      -0.010456      -0.006284       0.016740              1.326611       1.122668       0.040021      -0.054724       1.518319      -0.275784       1.338848          -0.000007
           92              H       0.220182       0.786275       4.469892       0.397904       0.584225 0.38434108E+01  0.32269746E+02                                 1.316706                            1.278553      -1.356109       2.417337                    0.999138       2.383773       6.738416       0.457378       1.594968      -0.653147       0.011673       0.019289       0.006986       0.023603       0.011001       0.003573       0.007541      -0.007790      -0.010216      -0.010456      -0.006284       0.016740              1.326612       1.122669       0.040021       0.054724       1.518320       0.275784       1.338848          -0.000007
           93              H      -3.739475       7.644602       3.328264       0.396117       0.586312 0.38608558E+01  0.32452103E+02                                 1.319899                            1.281528      -1.343702       2.421206                    0.999125       2.388890       6.756050       0.456817       1.595160      -0.653144       0.023155      -0.000233      -0.008198       0.024564       0.002336      -0.008006       0.000316       0.022425      -0.009246      -0.010205      -0.006051       0.016256              1.329862       1.458000      -0.151979      -0.267143       1.189715       0.090828       1.341872          -0.000007
           94              H       8.269975       0.202454       3.328264       0.396116       0.586312 0.38608527E+01  0.32452074E+02                                 1.319900                            1.281529      -1.343704       2.421205                    0.999125       2.388889       6.756049       0.456817       1.595162      -0.653144      -0.023155       0.000233      -0.008198       0.024564       0.002336       0.008006      -0.000317       0.022425      -0.009246      -0.010205      -0.006051       0.016256              1.329863       1.458001      -0.151979       0.267143       1.189715      -0.090828       1.341872          -0.000007
           95              H       4.793269       7.062350      22.823888       0.401861       0.579696 0.38021995E+01  0.31781153E+02                                 1.303764                            1.267333      -1.346163       2.426279                    0.999090       2.331274       6.537137       0.462587       1.584083      -0.655432       0.016069      -0.019142      -0.007061       0.025971      -0.011947      -0.006019       0.005469      -0.005155      -0.014657      -0.010325      -0.007226       0.017551              1.313240       1.125340      -0.063352      -0.060059       1.473650       0.269138       1.340730          -0.000007
           96              H      -0.262769       0.784706      22.823888       0.401861       0.579696 0.38021995E+01  0.31781153E+02                                 1.303764                            1.267333      -1.346162       2.426279                    0.999090       2.331274       6.537137       0.462587       1.584083      -0.655432      -0.016069       0.019142      -0.007061       0.025971      -0.011947       0.006019      -0.005469      -0.005155      -0.014657      -0.010325      -0.007226       0.017551              1.313240       1.125340      -0.063352       0.060059       1.473650      -0.269138       1.340730          -0.000007
           97              H       3.719541       7.682268       0.570112       0.401856       0.579693 0.38021631E+01  0.31780656E+02                                 1.303741                            1.267311      -1.346069       2.426320                    0.999090       2.331250       6.536971       0.462601       1.584044      -0.655439      -0.024612       0.004344       0.007062       0.025971      -0.003742      -0.007747       0.002478       0.023270      -0.014656      -0.010324      -0.007227       0.017551              1.313216       1.441408       0.119143      -0.263104       1.157533      -0.082555       1.340707          -0.000007
           98              H       0.810960       0.164788       0.570112       0.401856       0.579694 0.38021681E+01  0.31780707E+02                                 1.303741                            1.267312      -1.346069       2.426319                    0.999090       2.331251       6.536974       0.462601       1.584043      -0.655439       0.024612      -0.004344       0.007062       0.025971      -0.003742       0.007747      -0.002478       0.023270      -0.014656      -0.010324      -0.007227       0.017551              1.313217       1.441409       0.119143       0.263104       1.157534       0.082555       1.340708          -0.000007
           99              H       8.490157       0.583821      20.065736       0.396116       0.586316 0.38609000E+01  0.32452632E+02                                 1.319914                            1.281543      -1.343744       2.421188                    0.999125       2.388922       6.756200       0.456810       1.595178      -0.653141      -0.011779       0.019938       0.008197       0.024565      -0.008543      -0.004277       0.006774      -0.015260      -0.009247      -0.010205      -0.006051       0.016256              1.329878       1.388421      -0.192163      -0.212233       1.259325       0.185940       1.341887          -0.000008
          100              H      -3.959657       7.263235      20.065736       0.396116       0.586316 0.38609035E+01  0.32452666E+02                                 1.319915                            1.281544      -1.343746       2.421188                    0.999125       2.388923       6.756202       0.456810       1.595178      -0.653141       0.011779      -0.019938       0.008197       0.024565      -0.008543       0.004277      -0.006774      -0.015260      -0.009247      -0.010205      -0.006051       0.016256              1.329878       1.388421      -0.192163       0.212233       1.259326      -0.185940       1.341887          -0.000008
          101              H       3.959657       7.263235      18.924108       0.397900       0.584231 0.38434559E+01  0.32270177E+02                                 1.316706                            1.278553      -1.356055       2.417363                    0.999138       2.383791       6.738443       0.457383       1.594949      -0.653149      -0.010868      -0.019754      -0.006986       0.023603       0.008873       0.004744       0.006864      -0.015161      -0.010217      -0.010456      -0.006284       0.016740              1.326612       1.384748       0.191331       0.211473       1.256240       0.185283       1.338848          -0.000008
          102              H       0.570843       0.583821      18.924108       0.397900       0.584231 0.38434633E+01  0.32270253E+02                                 1.316707                            1.278554      -1.356057       2.417362                    0.999138       2.383793       6.738449       0.457383       1.594948      -0.653150       0.010868       0.019754      -0.006986       0.023603       0.008873      -0.004744      -0.006864      -0.015161      -0.010217      -0.010456      -0.006284       0.016740              1.326613       1.384749       0.191331      -0.211473       1.256240      -0.185283       1.338849          -0.000008
          103              N       0.000000       0.000000      15.596078      -0.701606      24.445089 0.41934873E+03  0.94971004E+04                                 6.421144                            6.017113       0.574441       2.255832                    0.994662      27.507935      70.747497       0.835330       0.323767      -1.165919       0.000000      -0.000000      -0.001042       0.001042       0.034321       0.000000      -0.000000       0.039954      -0.137513      -0.045838      -0.016792       0.062630              6.495123       6.223321      -0.476859      -0.000000       6.772614       0.000000       6.489432          -0.000017
          104              N       0.000000       0.000000      11.697000      -0.704319      24.536518 0.41987291E+03  0.95396724E+04                                 6.512935                            6.077380       0.444436       2.216424                    0.993065      27.652973      71.915845       0.817230       0.329873      -1.157113      -0.000000       0.000000       0.000004       0.000004      -0.030160       0.000000       0.000000       0.034813      -0.143602      -0.047867      -0.010889       0.058757              6.605230       6.198128       0.939568      -0.000000       7.283072       0.000000       6.334491          -0.000020
          105              N       0.000000       0.000000       7.797922      -0.701608      24.445282 0.41935352E+03  0.94972409E+04                                 6.421193                            6.017163       0.574271       2.255773                    0.994661      27.508089      70.748130       0.835323       0.323768      -1.165917      -0.000000       0.000000       0.001040       0.001040      -0.000145       0.000000      -0.000000      -0.079445      -0.137537      -0.045846      -0.016800       0.062645              6.495171       7.048322      -0.000593      -0.000001       5.947707       0.000001       6.489483          -0.000016
          106              N       0.000000       0.000000       3.899078      -0.703009      24.459410 0.41786196E+03  0.94834225E+04                                 6.497529                            6.058692       0.428402       2.212795                    0.992886      27.604473      71.770234       0.819252       0.329425      -1.157405      -0.000000      -0.000000      -0.001078       0.001078       0.029389      -0.000000      -0.000000       0.038895      -0.126704      -0.042235      -0.014123       0.056358              6.591075       6.187784      -0.936845       0.000000       7.264222       0.000000       6.321220          -0.000019
          107              N       0.000000       0.000000       0.000000      -0.714488      24.659725 0.42478142E+03  0.96499953E+04                                 6.456545                            6.055743       0.581375       2.255265                    0.994937      27.659792      71.220696       0.832806       0.323743      -1.166079      -0.000000       0.000000       0.000004       0.000004      -0.034831       0.000000       0.000000       0.040211      -0.135162      -0.045054      -0.017690       0.062744              6.529189       6.252030       0.483833      -0.000000       6.810749      -0.000000       6.524787          -0.000017
          108              N       0.000000       0.000000      19.494922      -0.703010      24.459883 0.41787356E+03  0.94837696E+04                                 6.497671                            6.058829       0.428184       2.212720                    0.992884      27.604808      71.771872       0.819231       0.329430      -1.157397       0.000000      -0.000000       0.001076       0.001076      -0.002153      -0.000000       0.000000      -0.070374      -0.126721      -0.042240      -0.014133       0.056373              6.591219       7.806639      -0.002321      -0.000000       5.645674      -0.000000       6.321343          -0.000020

******************************************************
Auxiliary information for the entire system
The total spin magnetic moment of the unit cell is   -0.000089
The total net atomic charge of the unit cell is   0.000003
Accuracy of reproducing the electrostatic potential in the unit cell:
  The inner radius (bohr) =    5.0000
  The outer radius (bohr) =   12.0000
  Valid grid points have density less than (e/(bohr^3)) =    0.0001
  The number of valid grid points were=         8224
  The rms potential error without charges in kcal/mol is=      4.18426
  The rms potential error with partial charges in kcal/mol is=      0.96051
  The RRMSE value at monopole order=      0.22955
  The rms potential error with partial charges and cloud penetration in kcal/mol is=      0.95373
  The RRMSE value at monopole order with cloud penetration is=      0.22793
  The rms potential error with partial charges and atomic dipoles in kcal/mol is=      1.02062
  The RRMSE value at dipole order=      0.24392
  The rms potential error with partial charges, atomic dipoles and cloud penetration in kcal/mol is=      0.99767
  The RRMSE value at dipole order with cloud penetration=      0.23843

******************************************************
The electron densities and ab initio electrostatic potential were computed in VASP using the PBE functional and
projector augmented wave method. See the main text of the journal article for a description of computational details.
The atomic charges, dipoles, and quadrupoles were computed with the DDEC6 method as described in
(a) T. A. Manz and N. Gabaldon Limas, RSC Adv. 6 (2016) 47771-47801 DOI: 10.1039/c6ra04656h
(b) N. Gabaldon Limas and T. A. Manz, RSC Adv. 8 (2018) 2678-2707 DOI: 10.1039/c7ra11829e.
For each atom in the material, the electron cloud parameters were fit to the spherically averaged atom-in-material
electron density using radial positions for which this density was between 10^-4 and 10^-2 electrons per cubic bohr.
The polarizabilities, dispersion coefficients, and quantum Drude oscillator (QDO) parameters were fit using the MCLF method.
The magnetic structure of the system was optimized in VASP from the default ferromagnetic initial guess using spin polarization.
The atomic spin moments (ASMs) were computed on this optimized magnetic structure using the DDEC6 partition as inputs
to the method of T. A. Manz and D. S. Sholl, J. Chem. Theory Comput. 7 (2011) 4146-4164 DOI: 10.1021/ct200539n.
The RMSE and RRMSE were computed using a uniform grid with Ewald summation.
