# Supplementary material for: A collection of forcefield precursors for metal–organic frameworks
Source: RSC Adv. 2019 Nov 13;9(63):36492–507. doi: 10.1039/c9ra07327b (PMC9075174; doi:10.1039/c9ra07327b)
Supplement: RA-009-C9RA07327B-s4382 [file RA-009-C9RA07327B-s4382.xyz]

  120
jmolscript: load "" {1 1 1} spacegroup "x,y,z" unitcell [{      9.105000     0.000000     0.000000 }, {     -4.552500     7.885161     0.000000 }, {      0.000000     0.000000    23.656000 }]
Zr    -2.521402     6.712559    19.713254     2.175771
Zr     2.521402     6.712559    11.828000     2.174409
Zr     0.000000     2.345362     3.942746     2.175798
Cd     0.000000     2.944161    15.770746     1.026955
Cd    -2.002781     6.413080     7.885254     1.026956
Cd     2.002781     6.413080     0.000000     1.027634
C     -0.528090     5.372949    17.787183     0.503204
C     -1.807343     4.535545    17.706989     0.498601
C      7.619064     1.182774    13.676243     0.506949
C     -0.204407     0.360352    13.786244     0.491372
C      0.364655     5.656026     9.901928     0.500227
C      0.279068     7.182593     9.821735     0.497697
C      1.767281     0.695471     5.790989     0.505023
C      0.414278    -0.003154     5.900989     0.496174
C      0.163435     4.741347     2.016437     0.494026
C      1.528274     4.052184     1.936244     0.499192
C      4.271155     6.006916    21.561498     0.506806
C      4.342630     7.527963    21.671498     0.490147
C      0.528090     5.372949    13.754072     0.500235
C      1.807342     4.535545    13.834265     0.497683
C      1.485936     1.182774    17.865011     0.505027
C      0.204407     0.360352    17.755011     0.496170
C     -0.364655     5.656026    21.639563     0.494019
C     -0.279068     7.182593    21.719756     0.499197
C      7.337720     0.695471     2.094502     0.506818
C      8.690723    -0.003154     1.984502     0.490135
C     -0.163435     4.741347     5.868817     0.503204
C     -1.528274     4.052184     5.949011     0.498612
C      4.833845     6.006916     9.979757     0.506936
C     -4.342630     7.527963     9.869756     0.491389
C      4.895303     1.478468    16.452748    -0.048324
C      4.209697     1.478468    15.088506    -0.047889
C      3.385239     2.906470     8.567494    -0.047886
C      3.728042     3.500223     7.203252    -0.048321
C      5.376958     3.500223     0.682002    -0.042722
C      5.719761     2.906470    22.973998    -0.042723
O     -0.632797     6.399597    18.515788    -0.611048
O      0.462079     4.985787    17.161718    -0.497212
O      1.631161     2.210211    17.185847    -0.496352
O     -2.750165     4.933745    18.474390    -0.616285
O     -1.869257     3.571978    16.942191    -0.504671
O      4.310762     7.143167    13.110392    -0.610984
O      8.388437     0.777477    17.054320    -0.493242
O      6.752268     0.727012    12.878800    -0.591775
O      1.306112     5.233381    10.630533    -0.612194
O     -0.465721     4.992095     9.276464    -0.494865
O      5.651018     5.367429     9.300593    -0.497657
O      1.095332     7.800001    10.589135    -0.612830
O     -0.524448     7.717996     9.056936    -0.505312
O      8.583284     0.580348     5.225137    -0.614017
O      1.031596     0.231824     9.169066    -0.490716
O      1.805977     1.674020     4.993545    -0.593415
O     -0.673315     4.137344     2.745042    -0.607250
O      0.003642     5.792439     1.390973    -0.493348
O      6.375321     0.307521     1.415102    -0.496468
O      1.654834     3.036576     2.703644    -0.612422
O      2.393704     4.480348     1.171445    -0.506957
O      0.763454     0.161646    20.995646    -0.608770
O      4.237467     6.875860     1.283575    -0.491569
O      5.099255     5.484129    20.764054    -0.594224
O      0.632797     6.399597    13.025467    -0.612222
O     -0.462079     4.985787    14.379536    -0.494864
O      7.473839     2.210211    14.355407    -0.497654
O      2.750165     4.933745    13.066865    -0.612793
O      1.869257     3.571978    14.599064    -0.505321
O      4.794238     7.143167    18.430863    -0.614006
O      0.716564     0.777477    14.486934    -0.490709
O      2.352732     0.727012    18.662455    -0.593419
O     -1.306112     5.233381    20.910958    -0.607233
O      0.465721     4.992095    22.265027    -0.493353
O      3.453982     5.367429    22.240898    -0.496466
O     -1.095331     7.800001    20.952356    -0.612438
O      0.524448     7.717996    22.484555    -0.506961
O      0.521717     0.580348     2.660354    -0.608756
O      8.073403     0.231824    22.372425    -0.491557
O      7.299023     1.674020     2.891946    -0.594234
O      0.673315     4.137344     5.140212    -0.611054
O     -0.003642     5.792439     6.494282    -0.497205
O      2.729679     0.307521     6.470153    -0.496358
O     -1.654834     3.036576     5.181610    -0.616306
O     -2.393705     4.480348     6.713809    -0.504667
O      8.341546     0.161646    10.545608    -0.610995
O      4.867533     6.875860     6.601680    -0.493254
O      4.005745     5.484129    10.777200    -0.591762
H      4.701367     0.639487    16.897481     0.140937
H      5.854970     1.525779    16.317909     0.123150
H      3.467184     2.589487    17.455762     0.320357
H      4.761460     3.487607    16.925868     0.334133
H      4.923984     2.498019    18.252970     0.344498
H      4.403633     0.639487    14.643774     0.144747
H      3.250030     1.525779    15.223346     0.121888
H      5.637816     2.589487    14.085492     0.320826
H      4.343540     3.487607    14.615386     0.332176
H      4.181016     2.498019    13.288285     0.347625
H      2.755628     3.493915     9.012226     0.144745
H      2.946378     2.051719     8.432654     0.121888
H      5.061469     3.587748     9.570508     0.320828
H      5.192126     2.017813     9.040614     0.332175
H      4.253856     2.371856    10.367715     0.347625
H      2.904495     3.751760     6.758519     0.140935
H      4.248848     4.307663     7.338091     0.123148
H      3.976154     1.707926     6.200238     0.320357
H      5.401086     2.379742     6.730132     0.334133
H      4.625340     3.015286     5.403030     0.344499
H      6.200505     3.751760     1.126735     0.140326
H      4.856152     4.307663     0.547163     0.120684
H      5.128846     1.707926     1.685017     0.320522
H      3.703914     2.379742     1.155122     0.332546
H      4.479660     3.015286     2.482224     0.345699
H      6.349372     3.493915    22.529265     0.140329
H      6.158622     2.051719    23.108837     0.120685
H      4.043530     3.587748    21.970983     0.320524
H      3.912874     2.017813    22.500878     0.332547
H      4.851144     2.371856    21.173776     0.345699
N      4.479205     2.602892    17.342214    -0.394285
N      4.625795     2.602892    14.199041    -0.399434
N      4.567068     2.704610     9.456959    -0.399432
N      4.493773     2.577659     6.313786    -0.394286
N      4.611227     2.577659     1.571468    -0.397064
N      4.537932     2.704610    22.084532    -0.397063

The following XYZ coordinates are in angstroms. Other properties are in atomic units.
The sperically averaged electron density of each atom fit to a function of the form exp(a - br)
eigen_1, eigen_2 and eigen_3 are the three eigenvalues of traceless quadrupole moment tensor
  atom number  atomic symbol              X              Y              Z     net charge C6 coefficient C8 coefficient C10 coefficient fluctuating dipole atomic polarizability isotropic forcefield polarizability              a              b squared Pearson coefficient          <r^3>          <r^4>         wp_QDO          m_QDO          q_QDO       dipole_x       dipole_y       dipole_z         dipole            Qxy            Qxz            Qyz     Q(x^2-y^2)  Q(3z^2 - R^2)        eigen_1        eigen_2        eigen_3 static polarizability      alpha(xx)      alpha(xy)      alpha(xz)      alpha(yy)      alpha(yz)      alpha(zz) atomic spin moment
            1             Zr      -2.521402       6.712559      19.713254       2.175771      97.988207 0.18488775E+04  0.56882978E+05                                17.199763                           14.200705       2.433053       2.533059                    0.998360      58.581495     142.233170       0.486731       0.409019      -1.173047      -0.001794       0.000287      -0.000854       0.002007       0.082522       0.008299       0.005750      -0.097702      -0.059741      -0.086229      -0.020281       0.106510             20.194942      20.844039      -3.710742      -0.394849      16.559677      -0.683572      23.181110           0.000102
            2             Zr       2.521402       6.712559      11.828000       2.174409      98.083909 0.18511385E+04  0.56964913E+05                                17.204727                           14.204739       2.432128       2.533620                    0.998108      58.575453     142.192934       0.486944       0.408751      -1.173342       0.000062       0.000112      -0.000002       0.000128      -0.081579       0.004630      -0.008019      -0.094022      -0.058928      -0.084334      -0.020333       0.104666             20.201537      20.855640       3.719339      -0.392043      16.560902       0.679673      23.188071           0.000098
            3             Zr       0.000000       2.345362       3.942746       2.175798      97.987975 0.18488727E+04  0.56882670E+05                                17.199600                           14.200583       2.433330       2.533145                    0.998361      58.580556     142.229690       0.486739       0.409013      -1.173054      -0.000696      -0.001637       0.000883       0.001986      -0.001108      -0.009138      -0.004318       0.191634      -0.059809      -0.086146      -0.020303       0.106449             20.194745      14.416982      -0.000219       0.788971      22.986374       0.000441      23.180878           0.000104
            4             Cd       0.000000       2.944161      15.770746       1.026955     157.305714 0.39868739E+04  0.14814766E+06                                22.955577                           20.449981       0.835146       1.993012                    0.997181      74.949162     197.828014       0.419044       0.393355      -1.188497      -0.000380       0.007275       0.000346       0.007293      -0.000123       0.016413      -0.000186       0.133080      -0.081577      -0.052945      -0.029645       0.082590             25.360762      20.688819       0.000385      -1.230117      27.713384      -0.001033      27.680082          -0.000002
            5             Cd      -2.002781       6.413080       7.885254       1.026956     157.305379 0.39868616E+04  0.14814714E+06                                22.955592                           20.449986       0.835126       1.993006                    0.997181      74.949237     197.828429       0.419042       0.393356      -1.188495       0.006107      -0.003966      -0.000345       0.007290       0.057558      -0.008042      -0.014304      -0.066745      -0.081589      -0.052936      -0.029648       0.082584             25.360790      25.957630      -3.041577       0.616009      22.444616       1.064761      27.680123          -0.000002
            6             Cd       2.002781       6.413080       0.000000       1.027634     157.342442 0.39878019E+04  0.14817674E+06                                22.948555                           20.444140       0.843935       1.995622                    0.997086      74.911054     197.662748       0.419396       0.393039      -1.188848      -0.006205      -0.003583      -0.000000       0.007165      -0.059448      -0.008487       0.014701      -0.068641      -0.077444      -0.055737      -0.028434       0.084171             25.352349      25.947495       3.038294       0.616165      22.439094      -1.067205      27.670457          -0.000002
            7              C      -0.528090       5.372949      17.787183       0.503204      23.312310 0.26642064E+03  0.55780165E+04                                 7.341872                            5.716548       0.153149       2.103390                    0.999513      22.752392      63.053477       0.636009       0.459972      -1.031325       0.104237       0.078259       0.023973       0.132532      -0.025724       0.067975      -0.092234      -0.066612       0.228513      -0.099762      -0.058682       0.158444              8.190446       8.533211      -0.642647      -2.441195       8.538314       3.367637       7.499813          -0.000004
            8              C      -1.807343       4.535545      17.706989       0.498601      23.985182 0.26616662E+03  0.55708010E+04                                 7.457894                            5.688059       0.228129       2.121568                    0.999571      22.870301      63.348343       0.642002       0.455833      -1.033763      -0.111224      -0.066756       0.005667       0.129844      -0.067946       0.046953      -0.111181      -0.045458       0.185915      -0.111394      -0.059511       0.170905              8.475131       7.962676       0.265040      -1.702400       9.275363       4.168463       8.187352          -0.000001
            9              C       7.619064       1.182774      13.676243       0.506949      23.106559 0.26135110E+03  0.54498936E+04                                 7.317204                            5.664918       0.304471       2.154287                    0.999746      22.635914      62.763736       0.637894       0.460462      -1.030249      -0.102159       0.075933      -0.023693       0.129475       0.066440      -0.061682      -0.098966      -0.025946       0.204711      -0.104872      -0.063431       0.168303              8.239179       8.087098      -0.427751       1.576179       8.871869       3.742895       7.758571          -0.000003
           10              C      -0.204407       0.360352      13.786244       0.491372      24.298050 0.27555441E+03  0.58106984E+04                                 7.520151                            5.789449       0.079834       2.074752                    0.999410      22.977803      63.642284       0.636776       0.456140      -1.034796       0.105014      -0.084953      -0.003989       0.135133       0.025289      -0.081967      -0.087119      -0.049981       0.211755      -0.103744      -0.054132       0.157876              8.475701       8.982023       0.747343       2.792359       8.613391       3.476959       7.831688          -0.000002
           11              C       0.364655       5.656026       9.901928       0.500227      23.367305 0.26716913E+03  0.55974745E+04                                 7.351323                            5.723233       0.137927       2.098130                    0.999525      22.789138      63.171610       0.635876       0.459756      -1.031471       0.018655      -0.130984       0.024039       0.134472      -0.017124      -0.115387      -0.013459       0.078817       0.230642      -0.102088      -0.058309       0.160397              8.201374       9.105405       0.318544       4.143799       7.987947       0.430138       7.510771          -0.000004
           12              C       0.279068       7.182593       9.821735       0.497697      24.006833 0.26646538E+03  0.55784130E+04                                 7.460498                            5.689945       0.229586       2.121480                    0.999512      22.885193      63.389689       0.642140       0.455624      -1.033920      -0.005428       0.125751       0.003233       0.125910       0.013933      -0.122112       0.013921       0.138065       0.182338      -0.109892      -0.062435       0.172327              8.478087       8.719735      -0.701727       4.462566       8.524060      -0.610913       8.190464          -0.000001
           13              C       1.767281       0.695471       5.790989       0.505023      23.138927 0.26178134E+03  0.54606366E+04                                 7.319653                            5.666503       0.306393       2.154739                    0.999730      22.660832      62.825211       0.638379       0.459963      -1.030618       0.112750       0.049898      -0.022959       0.125417      -0.046750      -0.055278       0.102371      -0.104437       0.205651      -0.107119      -0.062054       0.169173              8.242070       9.049677      -0.126385       2.454548       7.915647      -3.237748       7.760885          -0.000003
           14              C       0.414278      -0.003154       5.900989       0.496174      24.218724 0.27446623E+03  0.57821182E+04                                 7.505569                            5.778984       0.073961       2.073677                    0.999413      22.929110      63.479694       0.637181       0.456295      -1.034692      -0.127619      -0.049461      -0.005907       0.136996      -0.035323      -0.034281       0.113826      -0.015379       0.213100      -0.104696      -0.052541       0.157237              8.458772       8.042664      -0.212471       1.610195       9.518570      -4.146967       7.815080          -0.000002
           15              C       0.163435       4.741347       2.016437       0.494026      23.412445 0.26778940E+03  0.56124234E+04                                 7.352597                            5.724189       0.148907       2.101494                    0.999457      22.815477      63.207800       0.636917       0.458845      -1.032222      -0.120253       0.050806       0.021292       0.132270       0.042555       0.050163       0.108213      -0.008472       0.235502      -0.103027      -0.061252       0.164279              8.202770       7.993723       0.324963      -1.699874       9.103391      -3.804213       7.511194          -0.000004
           16              C       1.528274       4.052184       1.936244       0.499192      24.008185 0.26648062E+03  0.55791883E+04                                 7.463142                            5.691852       0.223056       2.119281                    0.999504      22.885207      63.406298       0.641694       0.455903      -1.033692       0.113340      -0.057312       0.002999       0.127042       0.052868       0.073528       0.095521      -0.094792       0.181620      -0.111070      -0.058782       0.169852              8.481153       9.184001       0.435274      -2.760886       8.066429      -3.561009       8.193028          -0.000001
           17              C       4.271155       6.006916      21.561498       0.506806      23.127595 0.26162935E+03  0.54568979E+04                                 7.318946                            5.666049       0.305222       2.154489                    0.999710      22.651990      62.805857       0.638177       0.460156      -1.030467      -0.012954      -0.123527      -0.024172       0.126534      -0.021994       0.116949      -0.006175       0.130777       0.204685      -0.105236      -0.064257       0.169494              8.241296       8.306764       0.553497      -4.030861       8.655839      -0.506487       7.761286          -0.000003
           18              C       4.342630       7.527963      21.671498       0.490147      24.285327 0.27538948E+03  0.58058092E+04                                 7.515009                            5.785951       0.080732       2.075183                    0.999331      22.968673      63.589865       0.637320       0.455862      -1.035050       0.019602       0.133958      -0.002466       0.135407       0.010625       0.117086      -0.028758       0.066165       0.216961      -0.106430      -0.052477       0.158907              8.469575       9.344977      -0.533128      -4.403383       8.237499       0.679925       7.826249          -0.000002
           19              C       0.528090       5.372949      13.754072       0.500235      23.367105 0.26716553E+03  0.55973800E+04                                 7.351285                            5.723197       0.137919       2.098131                    0.999525      22.788980      63.171058       0.635877       0.459757      -1.031471      -0.104107       0.081651      -0.024042       0.134474       0.025566       0.069349       0.093197      -0.069071       0.230642      -0.102088      -0.058307       0.160395              8.201339       8.543118       0.643149      -2.444383       8.550166      -3.373570       7.510732          -0.000004
           20              C       1.807342       4.535545      13.834265       0.497683      24.006822 0.26646662E+03  0.55784369E+04                                 7.460435                            5.689916       0.229630       2.121490                    0.999512      22.885276      63.389594       0.642150       0.455617      -1.033925       0.106183      -0.067577      -0.003228       0.125904       0.066749       0.049001       0.112710      -0.044911       0.182344      -0.109889      -0.062438       0.172327              8.477994       7.965201      -0.266179      -1.702158       9.278444      -4.170075       8.190337          -0.000001
           21              C       1.485936       1.182774      17.865011       0.505027      23.138741 0.26177878E+03  0.54605648E+04                                 7.319601                            5.666466       0.306404       2.154747                    0.999729      22.660647      62.824407       0.638383       0.459961      -1.030620       0.099588       0.072693       0.022959       0.125416      -0.068598      -0.061015       0.099056      -0.028752       0.205648      -0.107119      -0.062051       0.169170              8.242016       8.089598       0.427836       1.576689       8.875574      -3.744583       7.760875          -0.000002
           22              C       0.204407       0.360352      17.755011       0.496170      24.218553 0.27446410E+03  0.57820540E+04                                 7.505508                            5.778944       0.073999       2.073692                    0.999413      22.928937      63.478817       0.637187       0.456292      -1.034695      -0.106643      -0.085792       0.005905       0.136995      -0.024321      -0.081435       0.086600      -0.053493       0.213094      -0.104695      -0.052540       0.157235              8.458703       8.965509      -0.745347       2.786290       8.595551      -3.467933       7.815049          -0.000002
           23              C      -0.364655       5.656026      21.639563       0.494019      23.412622 0.26779267E+03  0.56125108E+04                                 7.352640                            5.724230       0.148860       2.101476                    0.999457      22.815622      63.208375       0.636914       0.458846      -1.032221      -0.016123      -0.129540      -0.021292       0.132264       0.017605      -0.118793       0.010661       0.077941       0.235510      -0.103020      -0.061256       0.164277              8.202807       9.107422      -0.318015       4.144472       7.989792      -0.429969       7.511207          -0.000004
           24              C      -0.279068       7.182593      21.719756       0.499197      24.008175 0.26647960E+03  0.55791673E+04                                 7.463170                            5.691861       0.223029       2.119275                    0.999504      22.885190      63.406458       0.641689       0.455907      -1.033689       0.007037       0.126812      -0.003000       0.127043      -0.014613      -0.119485      -0.015918       0.138961       0.181618      -0.111069      -0.058779       0.169848              8.481194       8.722837       0.701539       4.464397       8.527680       0.610475       8.193064          -0.000001
           25              C       7.337720       0.695471       2.094502       0.506818      23.127393 0.26162600E+03  0.54568065E+04                                 7.318888                            5.666000       0.305293       2.154513                    0.999710      22.651806      62.805069       0.638183       0.460154      -1.030469      -0.113454       0.050544       0.024176       0.126535       0.045632      -0.053124      -0.104371      -0.103488       0.204696      -0.105239      -0.064258       0.169497              8.241235       9.047827       0.125579       2.454020       7.914664       3.237567       7.761214          -0.000003
           26              C       8.690723      -0.003154       1.984502       0.490135      24.285478 0.27539210E+03  0.58058783E+04                                 7.515025                            5.785968       0.080818       2.075209                    0.999331      22.968851      63.590439       0.637320       0.455860      -1.035051       0.125806      -0.050009       0.002467       0.135404       0.033962      -0.033638      -0.115775      -0.014683       0.216967      -0.106426      -0.052479       0.158905              8.469586       8.052691       0.212965       1.612849       9.529820       4.153389       7.826246          -0.000003
           27              C      -0.163435       4.741347       5.868817       0.503204      23.312195 0.26641908E+03  0.55779719E+04                                 7.341830                            5.716518       0.153150       2.103392                    0.999513      22.752307      63.053033       0.636013       0.459970      -1.031327       0.119899       0.051142      -0.023972       0.132536      -0.041708       0.045888      -0.104991      -0.011246       0.228506      -0.099769      -0.058679       0.158448              8.190402       7.980409      -0.323528      -1.695835       9.091003       3.797960       7.499792          -0.000004
           28              C      -1.528274       4.052184       5.949011       0.498612      23.985004 0.26616394E+03  0.55707331E+04                                 7.457882                            5.688048       0.228120       2.121569                    0.999571      22.870138      63.347899       0.641999       0.455836      -1.033761      -0.113426      -0.062952      -0.005666       0.129848      -0.053655       0.072814      -0.096253      -0.094960       0.185904      -0.111397      -0.059510       0.170906              8.475126       9.176696      -0.435920      -2.758814       8.061301       3.558572       8.187379          -0.000002
           29              C       4.833845       6.006916       9.979757       0.506936      23.106733 0.26135448E+03  0.54499839E+04                                 7.317243                            5.664957       0.304434       2.154274                    0.999746      22.636108      62.764473       0.637891       0.460463      -1.030248       0.014683      -0.126437       0.023690       0.129472       0.021983       0.116548       0.003938       0.128046       0.204703      -0.104868      -0.063433       0.168301              8.239208       8.305239      -0.553699      -4.029516       8.653807       0.506439       7.758579          -0.000003
           30              C      -4.342630       7.527963       9.869756       0.491389      24.297907 0.27555181E+03  0.58106346E+04                                 7.520156                            5.789447       0.079760       2.074731                    0.999410      22.977663      63.642010       0.636772       0.456144      -1.034792      -0.021068       0.133421       0.003991       0.135133      -0.008998       0.116429       0.027425       0.068792       0.211763      -0.103743      -0.054132       0.157875              8.475710       9.352787       0.533259      -4.407324       8.242651      -0.679747       7.831691          -0.000002
           31              C       4.895303       1.478468      16.452748      -0.048324      21.608733 0.35657978E+03  0.80023675E+04                                 6.892759                            6.403444      -0.020290       2.042155                    0.996531      26.181081      74.276842       0.632911       0.431223      -1.051720      -0.071269       0.084380       0.025071       0.113259      -0.045703      -0.002107       0.078127      -0.090726       0.077010      -0.087720      -0.026695       0.114415              7.087990       6.897101       0.057542       0.180528       6.434499       0.503281       7.932368           0.000000
           32              C       4.209697       1.478468      15.088506      -0.047889      21.593339 0.35628618E+03  0.79944825E+04                                 6.889702                            6.400017      -0.020938       2.041659                    0.996770      26.167690      74.243459       0.633170       0.431116      -1.051739       0.070251       0.091756      -0.025250       0.118288       0.047314      -0.002838      -0.079738      -0.092841       0.075495      -0.089412      -0.027674       0.117085              7.084995       6.894659      -0.057412       0.180123       6.433428      -0.503053       7.926899           0.000000
           33              C       3.385239       2.906470       8.567494      -0.047886      21.593294 0.35628498E+03  0.79944461E+04                                 6.889682                            6.399996      -0.020936       2.041661                    0.996769      26.167644      74.243205       0.633172       0.431115      -1.051740       0.114589       0.014963       0.025251       0.118289      -0.016543       0.070478      -0.037410       0.128371       0.075499      -0.089411      -0.027677       0.117089              7.084974       6.498993       0.171006       0.345581       6.829067      -0.407519       7.926862          -0.000000
           34              C       3.728042       3.500223       7.203252      -0.048321      21.608703 0.35657899E+03  0.80023466E+04                                 6.892752                            6.403433      -0.020304       2.042150                    0.996531      26.181080      74.276863       0.632912       0.431222      -1.051720       0.037439      -0.103911      -0.025072       0.113260      -0.062136      -0.066608       0.040889      -0.033795       0.077011      -0.087719      -0.026696       0.114415              7.087984       6.599983       0.229097      -0.526110       6.731625       0.095298       7.932343          -0.000000
           35              C       5.376958       3.500223       0.682002      -0.042722      21.529097 0.35485675E+03  0.79560803E+04                                 6.886107                            6.397065      -0.035440       2.038500                    0.996427      26.119207      74.127272       0.631714       0.432454      -1.050704      -0.040138      -0.104219       0.027400       0.114993       0.063418      -0.065097      -0.039848      -0.034936       0.074017      -0.088042      -0.025228       0.113270              7.081239       6.596115      -0.226095      -0.524708       6.723058      -0.095660       7.924545           0.000000
           36              C       5.719761       2.906470      22.973998      -0.042723      21.529094 0.35485662E+03  0.79560738E+04                                 6.886099                            6.397060      -0.035434       2.038503                    0.996426      26.119176      74.127080       0.631715       0.432453      -1.050705      -0.110325       0.017350      -0.027400       0.114993       0.016580       0.067058       0.036450       0.127314       0.074019      -0.088043      -0.025228       0.113271              7.081230       6.495501      -0.168008       0.345190       6.823650       0.406586       7.924541          -0.000000
           37              O      -0.632797       6.399597      18.515788      -0.611048      37.090564 0.56555151E+03  0.13753110E+05                                 8.751857                            7.333660       0.370059       2.147095                    0.998913      28.423413      74.866289       0.706280       0.356616      -1.142188       0.090419      -0.041227      -0.040074       0.107150      -0.055779       0.010821       0.007365      -0.096785       0.141485      -0.098568       0.046876       0.051692              9.686454       7.042614      -1.440660      -1.837878      11.703416       4.370237      10.313333          -0.000009
           38              O       0.462079       4.985787      17.161718      -0.497212      31.066697 0.45576087E+03  0.10496211E+05                                 7.738972                            6.552588       0.517338       2.218857                    0.998934      26.648704      68.205298       0.752819       0.353281      -1.145400      -0.015617       0.026831       0.022781       0.038507      -0.091571      -0.017902      -0.025568      -0.027183       0.190965      -0.129157       0.056092       0.073065              8.442265       9.564225      -2.286193      -3.477156       7.446157       2.364875       8.316413          -0.000008
           39              O       1.631161       2.210211      17.185847      -0.496352      34.971846 0.50164697E+03  0.11832807E+05                                 8.461505                            6.934881       0.269758       2.163256                    0.995987      26.360991      68.270244       0.722280       0.359510      -1.140461      -0.014643      -0.019691       0.021976       0.032941      -0.035304      -0.032558      -0.011250      -0.095513       0.132423      -0.090285       0.037304       0.052981              9.495757       7.819963      -0.268778       0.580217      11.414472      -4.798250       9.252837          -0.000003
           40              O      -2.750165       4.933745      18.474390      -0.616285      41.112186 0.60436036E+03  0.14918078E+05                                 9.351002                            7.558179       0.175993       2.081785                    0.998756      28.588844      75.458140       0.700035       0.354462      -1.145811       0.012581      -0.057036      -0.034886       0.068032      -0.085429      -0.023917      -0.014862       0.015239       0.162025      -0.117077       0.051013       0.066064             10.638317      10.336431      -2.414609      -3.991286       9.960107       4.594323      11.618411          -0.000007
           41              O      -1.869257       3.571978      16.942191      -0.504671      37.470679 0.52079089E+03  0.12405409E+05                                 8.874722                            7.078566       0.386061       2.190056                    0.996885      26.760513      69.746081       0.712689       0.360793      -1.138942       0.013791       0.026728       0.021340       0.036878      -0.045307       0.015629      -0.000270      -0.113540       0.174451      -0.103044       0.041902       0.061141             10.160635       7.658530      -0.003128      -0.907007      12.601748       5.811999      10.221627          -0.000003
           42              O       4.310762       7.143167      13.110392      -0.610984      37.282463 0.56903229E+03  0.13853391E+05                                 8.785148                            7.342352       0.300293       2.120207                    0.998951      28.600910      75.276799       0.708145       0.355275      -1.143726       0.093195       0.030387       0.052199       0.111056       0.053515      -0.024434       0.021236      -0.113481       0.113260      -0.103511       0.038934       0.064577              9.767404       7.121747       1.508538       1.609016      12.051067       4.909994      10.129397          -0.000009
           43              O       8.388437       0.777477      17.054320      -0.493242      32.831880 0.47265839E+03  0.10978617E+05                                 8.070532                            6.695180       0.592514       2.247231                    0.998691      26.600071      68.244495       0.741477       0.355638      -1.144149       0.017797      -0.038780       0.021364       0.047718      -0.088691       0.001557       0.017898      -0.017922       0.195875      -0.122713       0.048223       0.074490              8.973732      10.520657      -2.576955       3.945244       7.447938      -2.635184       8.952602          -0.000007
           44              O       6.752268       0.727012      12.878800      -0.591775      39.700242 0.57580802E+03  0.14070396E+05                                 9.213271                            7.435987       0.172383       2.094527                    0.997939      28.109068      74.300467       0.696060       0.360106      -1.139020       0.017260       0.069024       0.020166       0.073952       0.083147       0.007281      -0.004739      -0.001243       0.174527      -0.112661       0.053457       0.059204             10.509614       9.888680       2.278315       3.451327      10.021624       4.836860      11.618539          -0.000007
           45              O       1.306112       5.233381      10.630533      -0.612194      37.089568 0.56546889E+03  0.13749880E+05                                 8.748644                            7.330545       0.371681       2.147369                    0.998996      28.434635      74.879745       0.706840       0.356365      -1.142448      -0.081113      -0.057774      -0.039596       0.107168      -0.015333      -0.000687      -0.013799       0.144154       0.140930      -0.098486       0.048022       0.050464              9.683228      11.780506      -1.298321       4.702447       6.957193      -0.593908      10.311985          -0.000010
           46              O      -0.465721       4.992095       9.276464      -0.494865      31.033207 0.45510876E+03  0.10477713E+05                                 7.734633                            6.548998       0.529048       2.222273                    0.998962      26.627586      68.145694       0.752816       0.353399      -1.145274       0.032235       0.001742       0.024560       0.040562       0.034495      -0.011907       0.029747       0.170295       0.194142      -0.129337       0.056821       0.072516              8.437359       9.949026       2.059085       3.783847       7.051059       1.828009       8.311992          -0.000008
           47              O       5.651018       5.367429       9.300593      -0.497657      34.986828 0.50200266E+03  0.11843883E+05                                 8.466138                            6.939228       0.260427       2.160200                    0.996040      26.362445      68.292814       0.721723       0.359706      -1.140249      -0.007947       0.022578       0.019729       0.031019      -0.022705       0.006890       0.033305       0.105411       0.131372      -0.088057       0.035493       0.052564              9.500590      10.753139      -1.423284      -4.447001       8.490947       1.898242       9.257684          -0.000004
           48              O       1.095332       7.800001      10.589135      -0.612830      40.997725 0.60234668E+03  0.14855427E+05                                 9.333027                            7.544875       0.184204       2.084663                    0.998757      28.549102      75.311426       0.700775       0.354396      -1.145906      -0.058465       0.015919      -0.035688       0.070323       0.049581       0.000645       0.026376       0.142637       0.161306      -0.117397       0.050186       0.067211             10.616754      12.118772       1.367913       5.959539       8.136134       1.156698      11.595357          -0.000007
           49              O      -0.524448       7.717996       9.056936      -0.505312      37.499274 0.52127870E+03  0.12420331E+05                                 8.880322                            7.082978       0.381339       2.189096                    0.996863      26.768546      69.783554       0.712278       0.360905      -1.138818       0.015083      -0.024103       0.018945       0.034167      -0.024883      -0.007834      -0.011228       0.137963       0.173598      -0.103223       0.042379       0.060844             10.166995      11.373941      -2.141080       5.489579       8.899133      -2.123108      10.227911          -0.000004
           50              O       8.583284       0.580348       5.225137      -0.614017      37.352903 0.57042989E+03  0.13895485E+05                                 8.794074                            7.349720       0.301113       2.119841                    0.998933      28.637366      75.386649       0.708050       0.355116      -1.143891      -0.022123      -0.095611       0.052202       0.111157      -0.075225       0.031307       0.013284      -0.031860       0.115060      -0.103624       0.040907       0.062718              9.777454       9.522037      -2.891913       3.451435       9.671403      -3.853384      10.138923          -0.000010
           51              O       1.031596       0.231824       9.169066      -0.490716      32.754502 0.47123876E+03  0.10937375E+05                                 8.058263                            6.685393       0.590852       2.247383                    0.998643      26.563759      68.124782       0.741976       0.355667      -1.144130      -0.043937       0.001872       0.022602       0.049445       0.037596       0.013403      -0.011381       0.162053       0.196997      -0.123198       0.049828       0.073370              8.959695      10.430840       2.614994      -4.246782       7.509380      -2.095845       8.938865          -0.000007
           52              O       1.805977       1.674020       4.993545      -0.593415      39.845931 0.57837970E+03  0.14150224E+05                                 9.237259                            7.454230       0.168735       2.092315                    0.997973      28.165678      74.516024       0.694915       0.360266      -1.138794       0.054290      -0.048827       0.020158       0.075748      -0.043989      -0.006711      -0.001693      -0.142536       0.175627      -0.113300       0.054470       0.058830             10.537772       8.038770      -1.202100       2.472695      11.925708      -5.422962      11.648837          -0.000007
           53              O      -0.673315       4.137344       2.745042      -0.607250      36.991179 0.56351920E+03  0.13691160E+05                                 8.735928                            7.320291       0.362952       2.145007                    0.998994      28.385638      74.729040       0.706961       0.356598      -1.142218      -0.005838       0.100700      -0.041776       0.109178       0.071006      -0.014097       0.005982      -0.043466       0.140345      -0.099168       0.045804       0.053364              9.668737       9.275418       2.734636      -2.861178       9.435955      -3.768550      10.294837          -0.000010
           54              O       0.003642       5.792439       1.390973      -0.493348      31.002962 0.45455072E+03  0.10461812E+05                                 7.730193                            6.545695       0.520663       2.220093                    0.999015      26.615940      68.109276       0.752872       0.353476      -1.145194      -0.013974      -0.029467       0.025825       0.041599       0.056534       0.030836      -0.006434      -0.144419       0.195754      -0.129354       0.057847       0.071507              8.432117       5.989134       0.224561      -0.308012      11.001247      -4.187300       8.305971          -0.000009
           55              O       6.375321       0.307521       1.415102      -0.496468      34.954791 0.50135435E+03  0.11824284E+05                                 8.459887                            6.933756       0.275966       2.164871                    0.996019      26.349169      68.236918       0.722192       0.359603      -1.140377       0.024797      -0.002249       0.022581       0.033613       0.058499       0.026397      -0.022695      -0.012147       0.134511      -0.090201       0.036359       0.053842              9.493917      10.280654       1.688922       3.864583       8.949083       2.900865       9.252013          -0.000004
           56              O       1.654834       3.036576       2.703644      -0.612422      40.946537 0.60139221E+03  0.14825821E+05                                 9.325933                            7.539266       0.184818       2.085351                    0.998645      28.522864      75.223721       0.700993       0.354431      -1.145892       0.041921       0.042696      -0.036735       0.070212       0.036019       0.024693      -0.016653      -0.159153       0.164863      -0.119232       0.048681       0.070552             10.608561       7.940950       1.038801      -1.975800      12.297964      -5.735442      11.586769          -0.000007
           57              O       2.393704       4.480348       1.171445      -0.506957      37.504132 0.52137296E+03  0.12423095E+05                                 8.880766                            7.083545       0.381131       2.188638                    0.996765      26.770642      69.789682       0.712263       0.360898      -1.138828      -0.027096      -0.002015       0.018271       0.032743       0.071879      -0.004785       0.012632      -0.025325       0.173618      -0.102789       0.041533       0.061256             10.167259      11.371813       2.141567      -4.582789       8.902336      -3.692964      10.227627          -0.000003
           58              O       0.763454       0.161646      20.995646      -0.608770      37.210454 0.56772274E+03  0.13813085E+05                                 8.772711                            7.332950       0.302804       2.120941                    0.998914      28.577802      75.184774       0.708760       0.355183      -1.143839      -0.074575       0.063304       0.053368       0.111432       0.024768      -0.006787      -0.033989       0.147875       0.114218      -0.104449       0.038572       0.065877              9.752725      12.105319       1.379240      -5.047184       7.038745      -1.060438      10.114111          -0.000010
           59              O       4.237467       6.875860       1.283575      -0.491569      32.799682 0.47207880E+03  0.10962014E+05                                 8.066075                            6.692137       0.577437       2.243064                    0.998624      26.582650      68.194558       0.741453       0.355751      -1.144035       0.023517       0.035136       0.022139       0.047725       0.051707      -0.015923      -0.006939      -0.144050       0.197954      -0.122560       0.048527       0.074033              8.968118       5.981131      -0.042749       0.308544      11.975063       4.730440       8.948160          -0.000007
           60              O       5.099255       5.484129      20.764054      -0.594224      39.866969 0.57868538E+03  0.14158971E+05                                 9.238698                            7.454737       0.178558       2.095014                    0.998084      28.172246      74.526393       0.695126       0.360125      -1.138955      -0.068458      -0.022081       0.018690       0.074320      -0.040653       0.003192       0.007670       0.143923       0.174907      -0.112199       0.053262       0.058937             10.540027      11.995427      -1.082638      -5.934829       7.970683       0.570065      11.653971          -0.000007
           61              O       0.632797       6.399597      13.025467      -0.612222      37.090910 0.56549119E+03  0.13750561E+05                                 8.748848                            7.330685       0.371872       2.147419                    0.998998      28.435134      74.881496       0.706833       0.356365      -1.142448      -0.090604      -0.041363       0.039609       0.107186       0.054738       0.012310      -0.006289      -0.098642       0.140917      -0.098476       0.048031       0.050446              9.683479       7.038812       1.439515      -1.836980      11.699374      -4.369585      10.312252          -0.000009
           62              O      -0.462079       4.985787      14.379536      -0.494864      31.032933 0.45510312E+03  0.10477546E+05                                 7.734578                            6.548948       0.529043       2.222273                    0.998962      26.627474      68.145201       0.752821       0.353398      -1.145275       0.017628       0.027046      -0.024558       0.040562       0.090989      -0.019808       0.025186      -0.025408       0.194151      -0.129340       0.056821       0.072519              8.437304       9.558702       2.284398      -3.474999       7.441278      -2.362897       8.311931          -0.000008
           63              O       7.473839       2.210211      14.355407      -0.497654      34.986670 0.50199872E+03  0.11843764E+05                                 8.466114                            6.939199       0.260439       2.160207                    0.996040      26.362340      68.292422       0.721725       0.359706      -1.140250       0.015581      -0.018165      -0.019727       0.031014       0.034293      -0.032290       0.010686      -0.092043       0.131375      -0.088063       0.035498       0.052566              9.500575       7.823887       0.267921       0.579581      11.420171       4.800339       9.257667          -0.000004
           64              O       2.750165       4.933745      13.066865      -0.612793      40.997170 0.60234265E+03  0.14855314E+05                                 9.333001                            7.544904       0.184215       2.084673                    0.998757      28.548804      75.310777       0.700766       0.354401      -1.145901      -0.015461      -0.058562       0.035667       0.070290       0.086554      -0.023163       0.012598       0.014529       0.161325      -0.117392       0.050165       0.067227             10.616674      10.316476       2.408415      -3.981446       9.938369      -4.582605      11.595179          -0.000007
           65              O       1.869257       3.571978      14.599064      -0.505321      37.499484 0.52128388E+03  0.12420483E+05                                 8.880344                            7.083008       0.381333       2.189090                    0.996863      26.768707      69.784025       0.712278       0.360905      -1.138819      -0.013334       0.025115      -0.018947       0.034170       0.047296       0.013642       0.001170      -0.112093       0.173594      -0.103226       0.042382       0.060843             10.167004       7.663640       0.001065      -0.906114      12.609477      -5.815650      10.227896          -0.000003
           66              O       4.794238       7.143167      18.430863      -0.614006      37.351726 0.57040901E+03  0.13894845E+05                                 8.793878                            7.349575       0.301165       2.119866                    0.998933      28.636961      75.385148       0.708059       0.355115      -1.143893      -0.093857       0.028647      -0.052211       0.111157      -0.051397      -0.027149      -0.020470      -0.114334       0.115014      -0.103596       0.040890       0.062707              9.777223       7.129467      -1.510572       1.611425      12.063474      -4.915550      10.138728          -0.000009
           67              O       0.716564       0.777477      14.486934      -0.490709      32.754428 0.47123704E+03  0.10937327E+05                                 8.058261                            6.685389       0.590873       2.247390                    0.998643      26.563691      68.124618       0.741975       0.355668      -1.144129      -0.020347      -0.038985      -0.022607       0.049446       0.088973       0.003150      -0.017301      -0.015908       0.196996      -0.123202       0.049826       0.073375              8.959694      10.504401       2.572527       3.938452       7.435817       2.629898       8.938866          -0.000007
           68              O       2.352732       0.727012      18.662455      -0.593419      39.845322 0.57836702E+03  0.14149842E+05                                 9.237182                            7.454158       0.168566       2.092272                    0.997973      28.165406      74.515212       0.694917       0.360267      -1.138793      -0.015141       0.071441      -0.020165       0.075760      -0.083705       0.004814       0.004959      -0.004906       0.175610      -0.113287       0.054463       0.058824             10.537698       9.912752      -2.284049       3.459977      10.051517      -4.852941      11.648823          -0.000006
           69              O      -1.306112       5.233381      20.910958      -0.607233      36.990907 0.56351721E+03  0.13691100E+05                                 8.735895                            7.320289       0.362876       2.144980                    0.998995      28.385543      74.728757       0.706959       0.356599      -1.142217       0.084293      -0.055385       0.041762       0.109164       0.016689       0.001877       0.015187       0.144698       0.140364      -0.099160       0.045795       0.053366              9.668675      11.764000       1.297863       4.694134       6.947294       0.593652      10.294730          -0.000009
           70              O       0.465721       4.992095      22.265027      -0.493353      31.002677 0.45454669E+03  0.10461692E+05                                 7.730123                            6.545647       0.520636       2.220080                    0.999016      26.615958      68.109147       0.752878       0.353474      -1.145196      -0.032509       0.002634      -0.025826       0.041602      -0.034266      -0.009847      -0.029921       0.170120       0.195754      -0.129348       0.057841       0.071507              8.432028       9.942578      -2.058005       3.780246       7.047631      -1.826880       8.305875          -0.000008
           71              O       3.453982       5.367429      22.240898      -0.496466      34.954670 0.50135222E+03  0.11824221E+05                                 8.459862                            6.933737       0.275955       2.164868                    0.996019      26.349146      68.236817       0.722193       0.359603      -1.140378       0.010452       0.022599      -0.022582       0.033614       0.023990       0.006455      -0.034207       0.107393       0.134509      -0.090199       0.036358       0.053842              9.493885      10.744584       1.421058      -4.444501       8.485072      -1.896400       9.251998          -0.000004
           72              O      -1.095331       7.800001      20.952356      -0.612438      40.947613 0.60140731E+03  0.14826288E+05                                 9.326083                            7.539347       0.184677       2.085298                    0.998644      28.523237      75.224964       0.700991       0.354430      -1.145893       0.057950       0.014953       0.036741       0.070226      -0.050902       0.002057      -0.029712       0.141950       0.164864      -0.119227       0.048695       0.070533             10.608769      12.108688      -1.367304       5.955149       8.130622      -1.156690      11.586997          -0.000007
           73              O       0.524448       7.717996      22.484555      -0.506961      37.504708 0.52138182E+03  0.12423367E+05                                 8.880882                            7.083624       0.381167       2.188649                    0.996765      26.770778      69.790355       0.712256       0.360900      -1.138826      -0.015294      -0.022460      -0.018272       0.032745       0.024975      -0.008545       0.010457       0.137153       0.173621      -0.102785       0.041531       0.061254             10.167407      11.374542       2.140123       5.489703       8.899897       2.122353      10.227782          -0.000003
           74              O       0.521717       0.580348       2.660354      -0.608756      37.211010 0.56773556E+03  0.13813485E+05                                 8.772848                            7.333079       0.302824       2.120949                    0.998917      28.577844      75.185301       0.708747       0.355188      -1.143834       0.017519      -0.096228      -0.053361       0.111418       0.076411       0.032822      -0.011117      -0.031053       0.114192      -0.104441       0.038570       0.065870              9.752862       9.500039       2.883543       3.442026       9.644324       3.840748      10.114224          -0.000011
           75              O       8.073403       0.231824      22.372425      -0.491557      32.799046 0.47206708E+03  0.10961670E+05                                 8.065967                            6.692049       0.577388       2.243053                    0.998624      26.582362      68.193517       0.741459       0.355751      -1.144036       0.042189       0.002798      -0.022135       0.047725      -0.036516       0.013972       0.010318       0.161583       0.197953      -0.122557       0.048523       0.074034              8.967999      10.439422      -2.616793      -4.250889       7.516535       2.097991       8.948040          -0.000007
           76              O       7.299023       1.674020       2.891946      -0.594234      39.866814 0.57867945E+03  0.14158782E+05                                 9.238656                            7.454685       0.178632       2.095041                    0.998084      28.172150      74.525891       0.695131       0.360124      -1.138956      -0.053350      -0.048255      -0.018686       0.074323       0.041992      -0.008232       0.001067      -0.142380       0.174921      -0.112202       0.053261       0.058941             10.539999       8.039197       1.201507       2.473714      11.926882       5.424789      11.653918          -0.000007
           77              O       0.673315       4.137344       5.140212      -0.611054      37.090108 0.56554358E+03  0.13752860E+05                                 8.751753                            7.333580       0.370240       2.147151                    0.998914      28.423368      74.865865       0.706288       0.356613      -1.142190       0.009523       0.098931       0.040086       0.107168      -0.069794      -0.011792      -0.005706      -0.048210       0.141464      -0.098562       0.046883       0.051678              9.686335       9.290428      -2.738424      -2.865689       9.455345       3.776747      10.313233          -0.000010
           78              O      -0.003642       5.792439       6.494282      -0.497205      31.066878 0.45576372E+03  0.10496297E+05                                 7.739017                            6.552623       0.517328       2.218855                    0.998933      26.648715      68.205471       0.752814       0.353282      -1.145398       0.015428      -0.026939      -0.022783       0.038507      -0.057557       0.031090       0.002720      -0.145022       0.190974      -0.129161       0.056096       0.073065              8.442320       5.995806      -0.225944      -0.309461      11.014678       4.193785       8.316475          -0.000009
           79              O       2.729679       0.307521       6.470153      -0.496358      34.972330 0.50165569E+03  0.11833071E+05                                 8.461598                            6.934954       0.269784       2.163261                    0.995988      26.361170      68.271016       0.722273       0.359511      -1.140459      -0.024378      -0.002832      -0.021979       0.032945      -0.059008       0.026021       0.022571      -0.013395       0.132426      -0.090283       0.037301       0.052982              9.495861      10.283193      -1.690875       3.865335       8.951468      -2.901644       9.252922          -0.000004
           80              O      -1.654834       3.036576       5.181610      -0.616306      41.112306 0.60436117E+03  0.14918101E+05                                 9.351002                            7.558165       0.175987       2.081780                    0.998754      28.588942      75.458373       0.700038       0.354460      -1.145813      -0.043130       0.039403       0.034907       0.068053      -0.036112       0.024844       0.013270      -0.155597       0.161996      -0.117078       0.051027       0.066051             10.638333       7.963129      -1.044379      -1.983259      12.333368       5.753709      11.618501          -0.000007
           81              O      -2.393705       4.480348       6.713809      -0.504667      37.470393 0.52078530E+03  0.12405240E+05                                 8.874673                            7.078523       0.386093       2.190069                    0.996886      26.760382      69.745584       0.712692       0.360793      -1.138943       0.030040      -0.001420      -0.021337       0.036874      -0.071815      -0.007580      -0.013667      -0.021710       0.174451      -0.103041       0.041902       0.061139             10.160585      11.363179      -2.142045      -4.579822       8.896992       3.691476      10.221585          -0.000003
           82              O       8.341546       0.161646      10.545608      -0.610995      37.282014 0.56902027E+03  0.13853016E+05                                 8.785047                            7.342244       0.300199       2.120180                    0.998949      28.600791      75.276098       0.708155       0.355272      -1.143729       0.072922       0.065513      -0.052199       0.111060      -0.022388      -0.006174       0.031777       0.149425       0.113281      -0.103513       0.038937       0.064576              9.767312      12.125132      -1.380189      -5.056705       7.047504       1.061559      10.129301          -0.000010
           83              O       4.867533       6.875860       6.601680      -0.493254      32.832772 0.47267454E+03  0.10979093E+05                                 8.070693                            6.695306       0.592501       2.247223                    0.998690      26.600408      68.245808       0.741467       0.355639      -1.144148      -0.024686       0.034805      -0.021363       0.047719      -0.052107      -0.016282       0.007599      -0.144661       0.195888      -0.122718       0.048226       0.074492              8.973915       5.984534       0.042045       0.309532      11.984444      -4.734376       8.952768          -0.000007
           84              O       4.005745       5.484129      10.777200      -0.591762      39.700185 0.57581233E+03  0.14070523E+05                                 9.213259                            7.436016       0.172656       2.094610                    0.997938      28.109106      74.300532       0.696059       0.360106      -1.139020       0.068387      -0.019561      -0.020176       0.073936       0.041033       0.000461      -0.008686       0.144655       0.174436      -0.112654       0.053470       0.059183             10.509560      11.961351       1.081659      -5.914379       7.948885      -0.570576      11.618445          -0.000006
           85              H       4.701367       0.639487      16.897481       0.140937       0.852828 0.61603222E+01  0.56713242E+02                                 1.499442                            1.460598      -0.687450       2.569923                    0.999865       3.192456       8.685030       0.512314       1.298641      -0.705579      -0.003639      -0.040229       0.015361       0.043215       0.000903       0.000712       0.004262      -0.021688       0.002497      -0.011323      -0.000776       0.012099              1.510111       1.291336       0.168289      -0.102537       1.817456      -0.314744       1.421543           0.000001
           86              H       5.854970       1.525779      16.317909       0.123150       0.977564 0.72264205E+01  0.69854094E+02                                 1.683867                            1.611247      -1.069111       2.369015                    0.996239       3.662370      10.510013       0.470333       1.347201      -0.692951       0.039913      -0.006316      -0.007468       0.041094      -0.003278      -0.004335       0.008272       0.012834      -0.010564      -0.012397       0.000439       0.011958              1.718761       2.335713       0.064215      -0.105104       1.377765       0.012287       1.442805           0.000001
           87              H       3.467184       2.589487      17.455762       0.320357       0.720611 0.48196136E+01  0.42443781E+02                                 1.432515                            1.359990      -1.277398       2.352516                    0.998229       2.884851       8.113336       0.483297       1.439098      -0.676125      -0.016823       0.000816       0.003499       0.017202      -0.003477      -0.005213       0.004603      -0.016939       0.008851      -0.011965       0.000386       0.011580              1.466984       2.049335       0.115797      -0.113477       1.161119       0.001565       1.190499           0.000000
           88              H       4.761460       3.487607      16.925868       0.334133       0.666878 0.46099513E+01  0.40108825E+02                                 1.376904                            1.350272      -1.110467       2.480720                    0.999411       2.595223       7.231351       0.474663       1.483123      -0.671714       0.004244       0.031433      -0.018446       0.036692      -0.000792      -0.003403      -0.010350      -0.027507      -0.002158      -0.014735      -0.004717       0.019452              1.383922       1.264149       0.223991      -0.038828       1.621575      -0.139283       1.266041           0.000000
           89              H       4.923984       2.498019      18.252970       0.344498       0.629765 0.42031185E+01  0.35626386E+02                                 1.319030                            1.285031      -1.029419       2.542370                    0.999710       2.414845       6.576211       0.490477       1.473286      -0.674869       0.019416      -0.012844       0.034472       0.041596      -0.009953       0.010643      -0.003815       0.001300       0.031387      -0.016146      -0.002599       0.018745              1.332582       1.226027       0.038215       0.235829       1.115261       0.008848       1.656458           0.000001
           90              H       4.403633       0.639487      14.643774       0.144747       0.846007 0.61058408E+01  0.56159174E+02                                 1.499978                            1.461034      -0.698100       2.569144                    0.999875       3.185885       8.699584       0.507954       1.311011      -0.703004       0.003292      -0.037333      -0.014279       0.040106      -0.001149       0.000628      -0.003901      -0.022532       0.002464      -0.011751      -0.000512       0.012263              1.510701       1.291734      -0.168473      -0.102627       1.818341       0.315074       1.422029           0.000000
           91              H       3.250030       1.525779      15.223346       0.121888       0.978472 0.72348505E+01  0.69956015E+02                                 1.685109                            1.612338      -1.059241       2.372753                    0.996423       3.665147      10.519541       0.470107       1.347454      -0.692918      -0.040715      -0.006610       0.007466       0.041918       0.003229      -0.004832      -0.008795       0.012951      -0.010909      -0.013005       0.000491       0.012514              1.720067       2.337843      -0.064287      -0.105196       1.378629      -0.012286       1.443730           0.000001
           92              H       5.637816       2.589487      14.085492       0.320826       0.719020 0.48066435E+01  0.42298791E+02                                 1.429952                            1.357815      -1.269949       2.356474                    0.998275       2.881972       8.100878       0.483893       1.438370      -0.676247       0.016307       0.001485      -0.003655       0.016778       0.003870      -0.005197      -0.004390      -0.016792       0.009485      -0.012070       0.000558       0.011512              1.464242       2.044326      -0.115471      -0.113312       1.159526      -0.001541       1.188875           0.000000
           93              H       4.343540       3.487607      14.615386       0.332176       0.668665 0.46264474E+01  0.40289140E+02                                 1.379675                            1.352977      -1.110423       2.480204                    0.999436       2.600352       7.249441       0.474025       1.483764      -0.671628      -0.005373       0.032252       0.018702       0.037667       0.001257      -0.003280       0.010088      -0.027051      -0.002150      -0.014573      -0.004467       0.019040              1.386705       1.266787      -0.224563      -0.038780       1.624955       0.139249       1.268374           0.000000
           94              H       4.181016       2.498019      13.288285       0.347625       0.626609 0.41758110E+01  0.35331033E+02                                 1.313276                            1.279750      -1.029902       2.541174                    0.999727       2.405471       6.540982       0.492209       1.470757      -0.675278      -0.019090      -0.013184      -0.032473       0.039910       0.009820       0.010639       0.003337       0.001644       0.032878      -0.016341      -0.002377       0.018718              1.326633       1.220849      -0.037902       0.233820       1.111089      -0.008672       1.647960           0.000001
           95              H       2.755628       3.493915       9.012226       0.144745       0.846022 0.61059806E+01  0.56160822E+02                                 1.499999                            1.461054      -0.698105       2.569139                    0.999875       3.185923       8.699736       0.507949       1.311016      -0.703003      -0.030685       0.021518       0.014279       0.040106      -0.010331       0.003065      -0.002495       0.009277       0.002465      -0.011751      -0.000512       0.012263              1.510723       1.540810      -0.312271      -0.221554       1.569311       0.246419       1.422048           0.000000
           96              H       2.946378       2.051719       8.432654       0.121888       0.978475 0.72348650E+01  0.69956143E+02                                 1.685106                            1.612336      -1.059256       2.372747                    0.996423       3.665146      10.519514       0.470109       1.347447      -0.692919      -0.026083      -0.031957      -0.007466       0.041920       0.007223       0.010033      -0.000212      -0.000882      -0.010910      -0.013005       0.000491       0.012515              1.720065       1.562754       0.383207       0.063238       2.153712       0.084959       1.443727           0.000001
           97              H       5.061469       3.587748       9.570508       0.320828       0.719015 0.48065834E+01  0.42297933E+02                                 1.429917                            1.357784      -1.269925       2.356485                    0.998276       2.881923       8.100585       0.483913       1.438321      -0.676255       0.009440       0.013382       0.003655       0.016779      -0.005337       0.006401       0.002305       0.015100       0.009483      -0.012070       0.000557       0.011512              1.464205       1.280696       0.325382       0.057988       1.923071       0.097355       1.188848           0.000000
           98              H       5.192126       2.017813       9.040614       0.332175       0.668650 0.46263098E+01  0.40287603E+02                                 1.379651                            1.352955      -1.110351       2.480239                    0.999437       2.600306       7.249259       0.474030       1.483759      -0.671629       0.025245      -0.020780      -0.018701       0.037668      -0.011086      -0.007095       0.007884       0.015703      -0.002150      -0.014573      -0.004466       0.019039              1.386681       1.340914      -0.267367      -0.101201       1.550777       0.103206       1.268353           0.000000
           99              H       4.253856       2.371856      10.367715       0.347625       0.626600 0.41757328E+01  0.35330183E+02                                 1.313261                            1.279737      -1.029899       2.541177                    0.999727       2.405446       6.540883       0.492213       1.470753      -0.675279      -0.020963      -0.009941       0.032473       0.039909       0.005621      -0.008209      -0.007546       0.016186       0.032876      -0.016340      -0.002377       0.018718              1.326618       1.105694       0.028576      -0.109398       1.226219      -0.206828       1.647941           0.000001
          100              H       2.904495       3.751760       6.758519       0.140935       0.852838 0.61604231E+01  0.56714454E+02                                 1.499460                            1.460613      -0.687453       2.569920                    0.999865       3.192488       8.685164       0.512308       1.298648      -0.705578      -0.036659       0.016962      -0.015361       0.043215      -0.008940      -0.004046       0.001515       0.012409       0.002499      -0.011324      -0.000775       0.012099              1.510129       1.831692      -0.143674       0.323851       1.277136      -0.068573       1.421559           0.000000
          101              H       4.248848       4.307663       7.338091       0.123148       0.977577 0.72265435E+01  0.69855630E+02                                 1.683886                            1.611263      -1.069153       2.368996                    0.996238       3.662414      10.510190       0.470329       1.347205      -0.692950       0.014487       0.037725       0.007467       0.041095       0.003919      -0.004996       0.007890      -0.012095      -0.010565      -0.012397       0.000439       0.011958              1.718781       1.672884       0.446921       0.041913       2.040640       0.097168       1.442819           0.000000
          102              H       3.976154       1.707926       6.200238       0.320357       0.720622 0.48196991E+01  0.42444673E+02                                 1.432520                            1.359995      -1.277397       2.352513                    0.998230       2.884871       8.113375       0.483300       1.439083      -0.676127      -0.007706      -0.014978      -0.003499       0.017203      -0.009073      -0.001380       0.006816       0.002449       0.008853      -0.011966       0.000386       0.011580              1.466990       1.483460       0.442509       0.055382       1.727006       0.099056       1.190503           0.000000
          103              H       5.401086       2.379742       6.730132       0.334133       0.666853 0.46097207E+01  0.40106248E+02                                 1.376863                            1.350232      -1.110333       2.480789                    0.999412       2.595151       7.231058       0.474673       1.483111      -0.671717       0.029345      -0.012041       0.018445       0.036693      -0.012308       0.010664      -0.002227       0.012383      -0.002157      -0.014736      -0.004716       0.019452              1.383880       1.726143      -0.042772       0.140031       1.159493      -0.036014       1.266005           0.000000
          104              H       4.625340       3.015286       5.403030       0.344499       0.629761 0.42030857E+01  0.35626040E+02                                 1.319025                            1.285027      -1.029409       2.542376                    0.999710       2.414837       6.576184       0.490478       1.473287      -0.674869      -0.001415       0.023237      -0.034471       0.041596      -0.004414      -0.002018      -0.011125      -0.017889       0.031385      -0.016146      -0.002599       0.018745              1.332577       1.176044       0.067071      -0.125578       1.165237      -0.199809       1.656449           0.000001
          105              H       6.200505       3.751760       1.126735       0.140326       0.853363 0.61673095E+01  0.56815729E+02                                 1.502711                            1.463592      -0.690823       2.569312                    0.999867       3.196214       8.709219       0.510455       1.302493      -0.704783       0.036193       0.016699       0.014125       0.042288       0.009043      -0.003135      -0.001244       0.012398       0.003294      -0.011524       0.000027       0.011497              1.513475       1.836293       0.144379       0.325107       1.279589       0.068910       1.424544           0.000000
          106              H       4.856152       4.307663       0.547163       0.120684       0.982841 0.72668410E+01  0.70260086E+02                                 1.681349                            1.608960      -1.030096       2.383075                    0.996871       3.661327      10.467835       0.474206       1.335907      -0.695229      -0.014675       0.038584      -0.007342       0.041928      -0.004308      -0.005572      -0.008803      -0.011635      -0.011654      -0.013604       0.001018       0.012586              1.716116       1.670440      -0.445985       0.041937       2.037150      -0.097035       1.440756           0.000001
          107              H       5.128846       1.707926       1.685017       0.320522       0.721047 0.48238026E+01  0.42495271E+02                                 1.433779                            1.361098      -1.281227       2.350623                    0.998109       2.887211       8.124723       0.482763       1.440193      -0.675911       0.007561      -0.014907       0.003600       0.017098       0.009186      -0.001299      -0.006589       0.002275       0.009035      -0.011988       0.000536       0.011452              1.468338       1.485018      -0.443237       0.055531       1.728571      -0.099231       1.191426           0.000000
          108              H       3.703914       2.379742       1.155122       0.332546       0.670393 0.46427530E+01  0.40476377E+02                                 1.383212                            1.356235      -1.109629       2.480345                    0.999416       2.606170       7.275397       0.472884       1.485681      -0.671251      -0.030472      -0.011662      -0.018244       0.037381       0.012356       0.010751       0.002351       0.011998      -0.002238      -0.014709      -0.004808       0.019517              1.390341       1.735200       0.043004       0.140944       1.164296       0.036243       1.271526           0.000000
          109              H       4.479660       3.015286       2.482224       0.345699       0.627594 0.41881902E+01  0.35496101E+02                                 1.320492                            1.286421      -1.024330       2.545114                    0.999708       2.414159       6.590850       0.487732       1.481736      -0.673376       0.001109       0.022216       0.033750       0.040421       0.004308      -0.002084       0.011313      -0.017946       0.032362      -0.016297      -0.002783       0.019080              1.334073       1.177251      -0.067152      -0.125681       1.166467       0.200183       1.658501           0.000001
          110              H       6.349372       3.493915      22.529265       0.140329       0.853360 0.61672875E+01  0.56815507E+02                                 1.502712                            1.463592      -0.690836       2.569310                    0.999867       3.196209       8.709220       0.510453       1.302498      -0.704782       0.032558       0.022994      -0.014126       0.042289       0.009889       0.002645       0.002093       0.009465       0.003295      -0.011523       0.000027       0.011497              1.513476       1.543802       0.313250      -0.222231       1.572081      -0.247095       1.424544           0.000001
          111              H       6.158622       2.051719      23.108837       0.120685       0.982839 0.72668145E+01  0.70259679E+02                                 1.681338                            1.608950      -1.030088       2.383078                    0.996872       3.661305      10.467718       0.474211       1.335895      -0.695231       0.026078      -0.032001       0.007342       0.041929      -0.007192       0.010409       0.000424      -0.001644      -0.011655      -0.013604       0.001018       0.012586              1.716104       1.559228      -0.381778       0.063066       2.148335      -0.084834       1.440748           0.000001
          112              H       4.043530       3.587748      21.970983       0.320524       0.721034 0.48236806E+01  0.42493806E+02                                 1.433745                            1.361069      -1.281185       2.350644                    0.998110       2.887153       8.124447       0.482777       1.440167      -0.675916      -0.009130       0.014001      -0.003600       0.017098       0.005578       0.006356      -0.002170       0.014774       0.009034      -0.011988       0.000535       0.011453              1.468303       1.283800      -0.327068       0.058169       1.929708      -0.097703       1.191401           0.000000
          113              H       3.912874       2.017813      22.500878       0.332547       0.670393 0.46427448E+01  0.40476210E+02                                 1.383201                            1.356224      -1.109657       2.480334                    0.999416       2.606154       7.275298       0.472892       1.485660      -0.671254      -0.025336      -0.020559       0.018244       0.037382       0.011373      -0.007411      -0.008135       0.015403      -0.002238      -0.014708      -0.004808       0.019517              1.390329       1.344255       0.268708      -0.101859       1.555216      -0.103939       1.271517           0.000000
          114              H       4.851144       2.371856      21.173776       0.345699       0.627591 0.41881615E+01  0.35495794E+02                                 1.320488                            1.286417      -1.024333       2.545114                    0.999708       2.414148       6.590812       0.487732       1.481737      -0.673376       0.019793      -0.010148      -0.033750       0.040421      -0.005617      -0.008755       0.007462       0.016434       0.032362      -0.016297      -0.002783       0.019079              1.334069       1.111004      -0.028906      -0.110522       1.232706       0.208934       1.658497           0.000001
          115              N       4.479205       2.602892      17.342214      -0.394285      23.679270 0.39579311E+03  0.89029344E+04                                 6.633517                            6.155468       0.138609       2.127464                    0.996933      25.910758      68.096086       0.758501       0.358992      -1.127533       0.033145      -0.096509      -0.065808       0.121422      -0.049322      -0.006394       0.036000      -0.092167       0.044444      -0.075791      -0.003932       0.079723              6.814699       7.085773       0.653951      -0.196820       6.559557       1.019830       6.798767           0.000001
          116              N       4.625795       2.602892      14.199041      -0.399434      23.759177 0.39763345E+03  0.89554487E+04                                 6.650933                            6.172749       0.124736       2.122420                    0.996732      25.971318      68.316064       0.756826       0.359340      -1.127167      -0.030805      -0.090704       0.068605       0.117825       0.047816      -0.007393      -0.033712      -0.096913       0.044153      -0.075868      -0.002945       0.078813              6.832115       7.102167      -0.656239      -0.200433       6.580897      -1.024728       6.813282           0.000001
          117              N       4.567068       2.704610       9.456959      -0.399432      23.759075 0.39763086E+03  0.89553599E+04                                 6.650866                            6.172695       0.124752       2.122428                    0.996732      25.971239      68.315338       0.756837       0.359336      -1.127172      -0.093955       0.018675      -0.068605       0.117826      -0.018059       0.032895      -0.010455       0.131274       0.044147      -0.075866      -0.002949       0.078815              6.832042       6.142840      -0.102409       0.987649       7.540072      -0.338797       6.813215           0.000001
          118              N       4.493773       2.577659       6.313786      -0.394286      23.679260 0.39579284E+03  0.89029232E+04                                 6.633511                            6.155465       0.138626       2.127471                    0.996933      25.910726      68.095891       0.758501       0.358992      -1.127533      -0.067004       0.076956       0.065808       0.121419      -0.064571      -0.027983       0.023537      -0.039339       0.044442      -0.075791      -0.003934       0.079725              6.814693       7.257426       0.554841      -0.784807       6.387899       0.680369       6.798754           0.000000
          119              N       4.611227       2.577659       1.571468      -0.397064      23.718756 0.39669347E+03  0.89284730E+04                                 6.638941                            6.159702       0.137520       2.126378                    0.996916      25.945000      68.211656       0.758732       0.358670      -1.127758       0.064559       0.074246      -0.066089       0.118524       0.065235      -0.023946      -0.020679      -0.039357       0.042754      -0.075836      -0.000591       0.076427              6.820617       7.266867      -0.554958      -0.783781       6.391725      -0.680295       6.803258           0.000000
          120              N       4.537932       2.704610      22.084532      -0.397063      23.718625 0.39669024E+03  0.89283685E+04                                 6.638874                            6.159646       0.137530       2.126382                    0.996916      25.944909      68.210958       0.758742       0.358667      -1.127763       0.096579       0.018787       0.066089       0.118525       0.015576       0.029881       0.010397       0.132671       0.042752      -0.075836      -0.000591       0.076427              6.820545       6.129837       0.101480       0.981029       7.528596       0.338630       6.803203           0.000001

******************************************************
Auxiliary information for the entire system
The total spin magnetic moment of the unit cell is   -0.000074
The total net atomic charge of the unit cell is   -0.000002
Accuracy of reproducing the electrostatic potential in the unit cell:
  The inner radius (bohr) =    5.0000
  The outer radius (bohr) =   12.0000
  Valid grid points have density less than (e/(bohr^3)) =    0.0001
  The number of valid grid points were=        11951
  The rms potential error without charges in kcal/mol is=      5.62224
  The rms potential error with partial charges in kcal/mol is=      1.42599
  The RRMSE value at monopole order=      0.25363
  The rms potential error with partial charges and cloud penetration in kcal/mol is=      1.42253
  The RRMSE value at monopole order with cloud penetration is=      0.25302
  The rms potential error with partial charges and atomic dipoles in kcal/mol is=      0.94681
  The RRMSE value at dipole order=      0.16840
  The rms potential error with partial charges, atomic dipoles and cloud penetration in kcal/mol is=      0.92420
  The RRMSE value at dipole order with cloud penetration=      0.16438

******************************************************
The electron densities and ab initio electrostatic potential were computed in VASP using the PBE functional and
projector augmented wave method. See the main text of the journal article for a description of computational details.
The atomic charges, dipoles, and quadrupoles were computed with the DDEC6 method as described in
(a) T. A. Manz and N. Gabaldon Limas, RSC Adv. 6 (2016) 47771-47801 DOI: 10.1039/c6ra04656h
(b) N. Gabaldon Limas and T. A. Manz, RSC Adv. 8 (2018) 2678-2707 DOI: 10.1039/c7ra11829e.
For each atom in the material, the electron cloud parameters were fit to the spherically averaged atom-in-material
electron density using radial positions for which this density was between 10^-4 and 10^-2 electrons per cubic bohr.
The polarizabilities, dispersion coefficients, and quantum Drude oscillator (QDO) parameters were fit using the MCLF method.
The magnetic structure of the system was optimized in VASP from the default ferromagnetic initial guess using spin polarization.
The atomic spin moments (ASMs) were computed on this optimized magnetic structure using the DDEC6 partition as inputs
to the method of T. A. Manz and D. S. Sholl, J. Chem. Theory Comput. 7 (2011) 4146-4164 DOI: 10.1021/ct200539n.
The RMSE and RRMSE were computed using a uniform grid with Ewald summation.
