# Supplementary material for: A collection of forcefield precursors for metal–organic frameworks
Source: RSC Adv. 2019 Nov 13;9(63):36492–507. doi: 10.1039/c9ra07327b (PMC9075174; doi:10.1039/c9ra07327b)
Supplement: RA-009-C9RA07327B-s4383 [file RA-009-C9RA07327B-s4383.xyz]

  128
jmolscript: load "" {1 1 1} spacegroup "x,y,z" unitcell [{     12.955400     0.000000     0.000000 }, {     -6.477786    12.342028     0.000000 }, {      0.000000    -1.703270    14.591424 }]
Eu     3.815206     2.613048    14.121434     1.273468
Eu    -2.662521     7.174075     7.765702     1.274324
Eu     2.662408     8.025710     0.469990     1.273468
Eu     9.140135     3.464683     6.825722     1.274323
H     -0.110146     2.812903     6.310791     0.134723
H      0.603675     6.210666     4.249023     0.137181
H      2.594944     2.845179     3.348732     0.122806
H     -0.071263     0.487026     5.639585     0.118957
H     -5.893491    10.708481     6.318087     0.114060
H      4.362083    -0.667595     5.697951     0.159868
H      4.910077     1.319376    12.592399     0.377745
H      5.285782     1.495518    13.409519     0.554487
H      6.367518     8.677490     0.984921     0.133010
H      7.081382     5.279727     3.046689     0.137630
H     -3.882797     8.645214     3.946980     0.122317
H      6.406367    11.003367     1.656127     0.119208
H      0.584282     0.781912     0.977625     0.117897
H      4.362083    -0.184040     1.597761     0.159386
H     -1.567670     8.467747     9.294737     0.380165
H     -1.191961     8.291605     8.477617     0.550648
H      6.587760     7.825855     8.280633     0.134723
H      5.873939     4.428092    10.342401     0.137181
H      3.882670     7.793579    11.242692     0.122805
H      6.548877    10.151732     8.951839     0.118956
H     12.371105    -0.069723     8.273337     0.114060
H      8.593317    -1.035675     8.893473     0.159868
H      1.567537     9.319382     1.999025     0.377746
H      1.191832     9.143240     1.181905     0.554487
H      0.110096     1.961268    13.606503     0.133010
H     -0.603768     5.359031    11.544735     0.137630
H     10.360411     1.993544    10.644444     0.122317
H      0.071247    -0.364609    12.935297     0.119208
H      5.893332     9.856846    13.613799     0.117896
H      8.593317    -1.519230    12.993663     0.159387
H      8.045284     2.171011     5.296687     0.380165
H      7.669575     2.347153     6.113807     0.550648
C      1.747671     1.207654     5.260208    -0.033474
C      1.349930     2.614667     4.921687     0.106677
C      0.367906     3.271642     5.658554    -0.162619
C      0.101015     4.640601     5.413418    -0.000788
C      0.755259     5.305177     4.393478    -0.098408
C      1.645301     4.602244     3.585113    -0.011436
C      1.962717     3.285629     3.868187    -0.142132
C     -0.881010     5.390602     6.262639     0.593263
C      2.351366     5.290576     2.425095     0.609448
C      0.833026     0.273211     5.652718    -0.118534
C     -5.248316    11.333939     6.077328    -0.111994
C     -3.945001    11.005893     6.138612     0.017791
C      3.459090    -0.445779     5.700869    -0.243220
C      3.043214     0.798069     5.258749     0.280070
C     -3.534306     9.692152     6.735401     0.571567
C     -4.730090    10.282739     2.035504    -0.033229
C      7.827589     8.875726     2.374025     0.103304
C      6.845575     8.218751     1.637158    -0.161518
C      6.578703     6.849792     1.882294     0.004105
C      7.232954     6.185216     2.902234    -0.102060
C      8.122985     6.888149     3.710599    -0.012981
C     -4.515017     8.204764     3.427525    -0.136755
C      5.596689     6.099791     1.033073     0.592442
C      8.829058     6.199817     4.870617     0.610111
C     -5.644747    11.217182     1.642994    -0.118845
C      1.229465     0.156454     1.218384    -0.116411
C      2.532776     0.484500     1.157100     0.016359
C     -3.018693    11.936172     1.594843    -0.242464
C     -3.434553    10.692324     2.036963     0.281683
C      2.943454     1.798241     0.560311     0.571855
C      4.729943     9.431104     9.331216    -0.033474
C      5.127684     8.024091     9.669737     0.106677
C      6.109708     7.367116     8.932870    -0.162619
C      6.376599     5.998157     9.178006    -0.000789
C      5.722355     5.333581    10.197946    -0.098407
C      4.832313     6.036514    11.006311    -0.011438
C      4.514897     7.353129    10.723237    -0.142131
C      7.358624     5.248156     8.328785     0.593264
C      4.126248     5.348182    12.166329     0.609450
C      5.644588    10.365547     8.938706    -0.118535
C     11.725930    -0.695181     8.514096    -0.111993
C     10.422615    -0.367135     8.452812     0.017792
C      3.018524    11.084537     8.890555    -0.243221
C      3.434400     9.840689     9.332675     0.280072
C     10.011920     0.946606     7.856023     0.571569
C     11.207704     0.356019    12.555920    -0.033229
C     -1.349975     1.763032    12.217399     0.103303
C     -0.367961     2.420007    12.954266    -0.161519
C     -0.101089     3.788966    12.709130     0.004103
C     -0.755340     4.453542    11.689190    -0.102060
C     -1.645371     3.750609    10.880825    -0.012981
C     -1.962769     2.433994    11.163899    -0.136756
C      0.880925     4.538967    13.558351     0.592445
C     -2.351444     4.438941     9.720807     0.610105
C     12.122361    -0.578424    12.948430    -0.118845
C      5.248149    10.482304    13.373040    -0.116410
C      3.944838    10.154258    13.434324     0.016359
C      9.496307    -1.297414    12.996581    -0.242464
C      9.912167    -0.053566    12.554461     0.281684
C      3.534160     8.840517    14.031113     0.571861
O     -0.658186     6.601725     6.481511    -0.477950
O      3.149424     4.598016     1.781613    -0.507152
O     -4.376402     8.936110     7.206704    -0.550497
O     -2.308723     9.390409     6.761666    -0.554324
O     -1.866912     4.783429     6.748534    -0.590037
O      2.028769     6.481129     2.185795    -0.554237
O      5.713310     1.603730    12.968858    -0.906630
O      5.819531     4.888668     0.814201    -0.478326
O     -3.328295     6.892377     5.514099    -0.507863
O      2.101348     2.554283     0.089008    -0.549886
O      4.169033     2.099984     0.534046    -0.554233
O      4.610780     6.706964     0.547178    -0.589964
O      8.506477     5.009264     5.109917    -0.554253
O     -0.764433     8.183393     8.918278    -0.905338
O      7.135800     4.037033     8.109913    -0.477953
O      3.328190     6.040742    12.809811    -0.507155
O     10.854016     1.702648     7.384720    -0.550501
O      8.786337     1.248349     7.829758    -0.554326
O      8.344526     5.855329     7.842890    -0.590037
O      4.448845     4.157629    12.405629    -0.554236
O      0.764304     9.035028     1.622566    -0.906629
O      0.658083     5.750090    13.777223    -0.478328
O      9.805909     3.746381     9.077325    -0.507856
O      4.376266     8.084475    14.502416    -0.549889
O      2.308581     8.538774    14.057378    -0.554238
O      1.866834     3.931794    14.044246    -0.589966
O     -2.028863     5.629494     9.481507    -0.554249
O      7.242047     2.455365     5.673146    -0.905338
F      3.992839     1.598119     4.769937    -0.109013
F     -2.484917     9.892274     2.525775    -0.109978
F      2.484775     9.040639     9.821487    -0.109014
F      8.962531     0.746484    12.065649    -0.109978

The following XYZ coordinates are in angstroms. Other properties are in atomic units.
The sperically averaged electron density of each atom fit to a function of the form exp(a - br)
eigen_1, eigen_2 and eigen_3 are the three eigenvalues of traceless quadrupole moment tensor
  atom number  atomic symbol              X              Y              Z     net charge C6 coefficient C8 coefficient C10 coefficient fluctuating dipole atomic polarizability isotropic forcefield polarizability              a              b squared Pearson coefficient          <r^3>          <r^4>         wp_QDO          m_QDO          q_QDO       dipole_x       dipole_y       dipole_z         dipole            Qxy            Qxz            Qyz     Q(x^2-y^2)  Q(3z^2 - R^2)        eigen_1        eigen_2        eigen_3 static polarizability      alpha(xx)      alpha(xy)      alpha(xz)      alpha(yy)      alpha(yz)      alpha(zz) atomic spin moment
            1             Eu       3.815206       2.613048      14.121434       1.273468     225.017789 0.61267978E+04  0.25193047E+06                                25.672704                           22.263047       0.598375       1.856860                    0.999692      96.256699     261.961805       0.491012       0.303366      -1.276050      -0.032510       0.056673       0.050763       0.082739      -0.003912       0.045927       0.053960       0.101100       0.200983      -0.104165      -0.001022       0.105186             29.854058      27.492149       5.896155      -4.805183      35.036772      -4.832614      27.033252           0.014505
            2             Eu      -2.662521       7.174075       7.765702       1.274324     225.069365 0.61287580E+04  0.25203863E+06                                25.680874                           22.270355       0.591581       1.855170                    0.999695      96.247309     261.975695       0.490793       0.303468      -1.275905      -0.033085      -0.056594      -0.051520       0.083377       0.002358      -0.044019       0.053523       0.101910       0.199881      -0.103501      -0.000206       0.103707             29.863108      27.497877      -5.896509       4.807428      35.050755      -4.835065      27.040691           0.014492
            3             Eu       2.662408       8.025710       0.469990       1.273468     225.018236 0.61268114E+04  0.25193117E+06                                25.672736                           22.263069       0.598388       1.856863                    0.999692      96.256805     261.962178       0.491012       0.303366      -1.276050       0.032509      -0.056677      -0.050763       0.082740      -0.003911       0.045927       0.053963       0.101102       0.200987      -0.104168      -0.001021       0.105189             29.854100      27.492180       5.896171      -4.805194      35.036829      -4.832626      27.033291           0.014511
            4             Eu       9.140135       3.464683       6.825722       1.274323     225.069739 0.61287725E+04  0.25203938E+06                                25.680903                           22.270384       0.591587       1.855171                    0.999695      96.247389     261.976030       0.490793       0.303468      -1.275905       0.033077       0.056604       0.051508       0.083374       0.002358      -0.044021       0.053524       0.101915       0.199890      -0.103505      -0.000206       0.103711             29.863136      27.497919      -5.896516       4.807420      35.050790      -4.835055      27.040700           0.014498
            5              H      -0.110146       2.812903       6.310791       0.134723       1.087719 0.78442757E+01  0.76904585E+02                                 1.761209                            1.646999      -1.355385       2.250690                    0.993825       3.569718      10.103468       0.481772       1.296776      -0.704078      -0.019683      -0.017458       0.028102       0.038496      -0.002240      -0.005640      -0.002429      -0.007412       0.016372      -0.009538       0.001520       0.008019              1.814877       1.739416       0.149952      -0.478659       1.810397      -0.310035       1.894817          -0.000009
            6              H       0.603675       6.210666       4.249023       0.137181       1.041682 0.75926862E+01  0.72858512E+02                                 1.635569                            1.564287      -1.113628       2.368827                    0.997451       3.252040       8.719080       0.528144       1.208562      -0.726181      -0.007138       0.041185      -0.006901       0.042365      -0.006847       0.002945      -0.005304      -0.018452      -0.033413      -0.012532      -0.005736       0.018268              1.653018       1.423426      -0.147641      -0.121976       2.049755      -0.138523       1.485873           0.000512
            7              H       2.594944       2.845179       3.348732       0.122806       1.046018 0.78138872E+01  0.77277493E+02                                 1.775070                            1.689186      -1.400461       2.222411                    0.992917       3.814779      11.192942       0.452274       1.369364      -0.687859       0.027051      -0.014760      -0.023056       0.038486      -0.003531      -0.008991       0.006703       0.000209      -0.006950      -0.010639      -0.002256       0.012894              1.810627       1.725729      -0.256012      -0.362691       1.813291       0.120072       1.892861           0.000565
            8              H      -0.071263       0.487026       5.639585       0.118957       1.149382 0.85930533E+01  0.85171503E+02                                 1.756516                            1.673512      -1.041956       2.389878                    0.997158       3.416829       9.354210       0.505612       1.222198      -0.723108      -0.037907       0.007060      -0.000510       0.038562       0.003357       0.004199      -0.005954       0.008328      -0.045555      -0.017769       0.004664       0.013106              1.772055       2.218149      -0.236813      -0.125943       1.638097      -0.036456       1.459920          -0.000068
            9              H      -5.893491      10.708481       6.318087       0.114060       1.184791 0.88011053E+01  0.87818173E+02                                 1.795809                            1.694432      -1.118006       2.347453                    0.996784       3.482877       9.588745       0.501784       1.223327      -0.722437      -0.027382      -0.027286       0.006793       0.039248       0.006923       0.002880      -0.002249       0.009335      -0.041462      -0.014732      -0.000605       0.015338              1.835027       1.901109       0.359507      -0.294753       1.983706      -0.259260       1.620265           0.000375
           10              H       4.362083      -0.667595       5.697951       0.159868       1.081286 0.78685128E+01  0.76324418E+02                                 1.704505                            1.615437      -1.044395       2.417957                    0.998109       3.176148       8.614100       0.507711       1.243709      -0.719649       0.036555      -0.010869       0.000718       0.038144      -0.000577      -0.002534       0.000004       0.023182      -0.027871      -0.009541      -0.006959       0.016499              1.732664       2.221830      -0.183993       0.042422       1.585713      -0.060515       1.390449           0.000359
           11              H       4.910077       1.319376      12.592399       0.377745       0.623367 0.38915508E+01  0.31837552E+02                                 1.201856                            1.149348      -1.020230       2.531869                    0.999885       2.248188       5.705502       0.588135       1.272952      -0.711392      -0.016353      -0.010004      -0.012660       0.022973       0.009491       0.004105       0.001488       0.026689      -0.008406      -0.014977      -0.003686       0.018663              1.212682       1.289629       0.118839       0.227438       1.032171       0.122854       1.316245          -0.000172
           12              H       5.285782       1.495518      13.409519       0.554487       0.170941 0.74272677E+00  0.41785164E+01                                 0.580261                            0.558792      -1.499421       2.464888                    0.999958       1.508735       3.613631       0.690576       1.576529      -0.648167       0.010615      -0.000520       0.004272       0.011454       0.003529       0.003943       0.000362       0.009584       0.006678      -0.007161      -0.000464       0.007624              0.588773       0.571758       0.020080      -0.003920       0.507680       0.024974       0.686880          -0.000067
           13              H       6.367518       8.677490       0.984921       0.133010       1.090459 0.78688986E+01  0.77214073E+02                                 1.765071                            1.650304      -1.353156       2.251213                    0.993847       3.576122      10.129323       0.480926       1.297912      -0.703855      -0.019183       0.017925      -0.028525       0.038768       0.001947       0.005963      -0.002224      -0.007574       0.016675      -0.009669       0.001414       0.008255              1.819006       1.743381      -0.150504       0.480510       1.814296      -0.311143       1.899342          -0.000009
           14              H       7.081382       5.279727       3.046689       0.137630       1.037576 0.75560777E+01  0.72422040E+02                                 1.631728                            1.560907      -1.117441       2.368063                    0.997449       3.245392       8.697076       0.528497       1.209175      -0.726065      -0.007547      -0.041438       0.007244       0.042737       0.006396      -0.002415      -0.005158      -0.018233      -0.032921      -0.012167      -0.005568       0.017735              1.649052       1.420502       0.147015       0.121551       2.043945      -0.137867       1.482708           0.000510
           15              H      -3.882797       8.645214       3.946980       0.122317       1.053330 0.78781672E+01  0.78049508E+02                                 1.780448                            1.693738      -1.409858       2.217211                    0.992779       3.825869      11.224280       0.452754       1.365521      -0.688549       0.027387       0.014559       0.022982       0.038603       0.003507       0.009345       0.006719      -0.000161      -0.007578      -0.011081      -0.002041       0.013122              1.816255       1.731246       0.257867       0.365178       1.818588       0.121414       1.898930           0.000570
           16              H       6.406367      11.003367       1.656127       0.119208       1.147382 0.85728216E+01  0.84914891E+02                                 1.753887                            1.671050      -1.041931       2.389781                    0.997248       3.413942       9.341057       0.506243       1.221481      -0.723265      -0.038126      -0.006852       0.000664       0.038743      -0.003242      -0.004124      -0.006175       0.007889      -0.045021      -0.017697       0.004945       0.012752              1.769391       2.214693       0.236288       0.125554       1.635624      -0.036291       1.457857          -0.000069
           17              H       0.584282       0.781912       0.977625       0.117897       1.170210 0.86691914E+01  0.86182889E+02                                 1.781775                            1.682276      -1.100108       2.356735                    0.996909       3.460235       9.511324       0.503288       1.224185      -0.722252      -0.026927       0.026131      -0.006833       0.038139      -0.007203      -0.002478      -0.001912       0.009098      -0.040368      -0.014174      -0.001128       0.015302              1.820247       1.885297      -0.354392       0.290708       1.966931      -0.255650       1.608513           0.000368
           18              H       4.362083      -0.184040       1.597761       0.159386       1.081058 0.78648941E+01  0.76261612E+02                                 1.702310                            1.613515      -1.039376       2.419784                    0.998170       3.175830       8.604694       0.508872       1.241322      -0.720174       0.036888       0.011004      -0.000995       0.038508       0.000366       0.002983       0.000258       0.023159      -0.027818      -0.009634      -0.006933       0.016567              1.730348       2.218410       0.183640      -0.042352       1.583710      -0.060379       1.388922           0.000358
           19              H      -1.567670       8.467747       9.294737       0.380165       0.621205 0.38744711E+01  0.31677819E+02                                 1.201565                            1.148818      -1.052733       2.518355                    0.999782       2.242416       5.697770       0.586465       1.277383      -0.710441      -0.015740       0.009008       0.012879       0.022243      -0.009586      -0.003768       0.001599       0.025801      -0.009551      -0.014490      -0.003943       0.018434              1.212456       1.289129      -0.118990      -0.228222       1.031517       0.123175       1.316722          -0.000171
           20              H      -1.191961       8.291605       8.477617       0.550648       0.173752 0.75791022E+00  0.42829088E+01                                 0.584926                            0.563093      -1.490992       2.464665                    0.999952       1.522182       3.646551       0.690894       1.568822      -0.649364       0.010460       0.000376      -0.004441       0.011370      -0.003648      -0.003882       0.000400       0.009496       0.006848      -0.007220      -0.000377       0.007597              0.593576       0.576377      -0.020333       0.004194       0.511403       0.025261       0.692948          -0.000068
           21              H       6.587760       7.825855       8.280633       0.134723       1.087721 0.78442992E+01  0.76904874E+02                                 1.761212                            1.647001      -1.355387       2.250689                    0.993825       3.569723      10.103486       0.481772       1.296776      -0.704078       0.019683       0.017458      -0.028102       0.038496      -0.002240      -0.005640      -0.002429      -0.007413       0.016372      -0.009539       0.001520       0.008019              1.814879       1.739419       0.149953      -0.478661       1.810400      -0.310036       1.894820          -0.000009
           22              H       5.873939       4.428092      10.342401       0.137181       1.041679 0.75926527E+01  0.72858107E+02                                 1.635565                            1.564284      -1.113620       2.368831                    0.997451       3.252033       8.719055       0.528145       1.208562      -0.726181       0.007138      -0.041185       0.006901       0.042365      -0.006847       0.002945      -0.005304      -0.018452      -0.033413      -0.012532      -0.005736       0.018268              1.653014       1.423422      -0.147641      -0.121975       2.049750      -0.138523       1.485869           0.000511
           23              H       3.882670       7.793579      11.242692       0.122805       1.046018 0.78138912E+01  0.77277532E+02                                 1.775070                            1.689185      -1.400459       2.222412                    0.992917       3.814779      11.192937       0.452274       1.369363      -0.687859      -0.027051       0.014760       0.023056       0.038486      -0.003531      -0.008991       0.006703       0.000209      -0.006950      -0.010639      -0.002256       0.012894              1.810627       1.725729      -0.256012      -0.362691       1.813291       0.120072       1.892860           0.000566
           24              H       6.548877      10.151732       8.951839       0.118956       1.149384 0.85930695E+01  0.85171702E+02                                 1.756518                            1.673514      -1.041957       2.389877                    0.997158       3.416832       9.354220       0.505612       1.222198      -0.723108       0.037907      -0.007060       0.000510       0.038562       0.003357       0.004199      -0.005954       0.008328      -0.045554      -0.017769       0.004664       0.013106              1.772057       2.218151      -0.236813      -0.125943       1.638099      -0.036456       1.459921          -0.000068
           25              H      12.371105      -0.069723       8.273337       0.114060       1.184792 0.88011109E+01  0.87818244E+02                                 1.795809                            1.694433      -1.118006       2.347452                    0.996784       3.482878       9.588749       0.501784       1.223327      -0.722437       0.027382       0.027286      -0.006793       0.039248       0.006923       0.002880      -0.002249       0.009335      -0.041462      -0.014732      -0.000605       0.015338              1.835027       1.901110       0.359507      -0.294753       1.983707      -0.259260       1.620265           0.000376
           26              H       8.593317      -1.035675       8.893473       0.159868       1.081291 0.78685538E+01  0.76324915E+02                                 1.704510                            1.615441      -1.044403       2.417952                    0.998109       3.176155       8.614125       0.507710       1.243709      -0.719649      -0.036555       0.010869      -0.000718       0.038144      -0.000577      -0.002534       0.000005       0.023182      -0.027871      -0.009540      -0.006959       0.016500              1.732669       2.221837      -0.183993       0.042423       1.585717      -0.060515       1.390452           0.000359
           27              H       1.567537       9.319382       1.999025       0.377746       0.623365 0.38915356E+01  0.31837394E+02                                 1.201853                            1.149345      -1.020228       2.531870                    0.999885       2.248185       5.705489       0.588137       1.272950      -0.711392       0.016353       0.010004       0.012660       0.022973       0.009491       0.004105       0.001488       0.026689      -0.008406      -0.014977      -0.003687       0.018663              1.212678       1.289625       0.118838       0.227437       1.032168       0.122853       1.316242          -0.000172
           28              H       1.191832       9.143240       1.181905       0.554487       0.170940 0.74272522E+00  0.41785063E+01                                 0.580261                            0.558791      -1.499420       2.464889                    0.999958       1.508734       3.613630       0.690575       1.576531      -0.648167      -0.010615       0.000520      -0.004272       0.011454       0.003529       0.003943       0.000361       0.009583       0.006678      -0.007161      -0.000464       0.007624              0.588773       0.571758       0.020080      -0.003920       0.507679       0.024974       0.686880          -0.000067
           29              H       0.110096       1.961268      13.606503       0.133010       1.090454 0.78688589E+01  0.77213601E+02                                 1.765068                            1.650302      -1.353152       2.251216                    0.993847       3.576115      10.129304       0.480926       1.297915      -0.703854       0.019183      -0.017926       0.028525       0.038768       0.001947       0.005963      -0.002225      -0.007575       0.016675      -0.009669       0.001414       0.008255              1.819003       1.743378      -0.150503       0.480509       1.814292      -0.311142       1.899338          -0.000009
           30              H      -0.603768       5.359031      11.544735       0.137630       1.037567 0.75559989E+01  0.72421102E+02                                 1.631721                            1.560900      -1.117423       2.368072                    0.997449       3.245375       8.697022       0.528498       1.209177      -0.726065       0.007546       0.041438      -0.007245       0.042738       0.006396      -0.002414      -0.005159      -0.018233      -0.032920      -0.012167      -0.005568       0.017735              1.649044       1.420496       0.147014       0.121550       2.043935      -0.137866       1.482702           0.000509
           31              H      10.360411       1.993544      10.644444       0.122317       1.053327 0.78781423E+01  0.78049213E+02                                 1.780446                            1.693737      -1.409854       2.217214                    0.992779       3.825864      11.224268       0.452754       1.365523      -0.688549      -0.027388      -0.014559      -0.022982       0.038603       0.003507       0.009345       0.006719      -0.000161      -0.007578      -0.011081      -0.002040       0.013122              1.816253       1.731245       0.257867       0.365177       1.818586       0.121414       1.898929           0.000570
           32              H       0.071247      -0.364609      12.935297       0.119208       1.147380 0.85728028E+01  0.84914661E+02                                 1.753886                            1.671049      -1.041925       2.389784                    0.997248       3.413938       9.341045       0.506243       1.221481      -0.723265       0.038126       0.006852      -0.000663       0.038743      -0.003242      -0.004123      -0.006175       0.007888      -0.045021      -0.017697       0.004945       0.012752              1.769390       2.214691       0.236288       0.125554       1.635622      -0.036291       1.457856          -0.000069
           33              H       5.893332       9.856846      13.613799       0.117896       1.170216 0.86692390E+01  0.86183463E+02                                 1.781778                            1.682279      -1.100119       2.356729                    0.996909       3.460244       9.511348       0.503288       1.224182      -0.722252       0.026927      -0.026131       0.006833       0.038139      -0.007203      -0.002478      -0.001912       0.009099      -0.040367      -0.014174      -0.001128       0.015303              1.820251       1.885301      -0.354393       0.290709       1.966935      -0.255651       1.608516           0.000368
           34              H       8.593317      -1.519230      12.993663       0.159387       1.081067 0.78649763E+01  0.76262605E+02                                 1.702318                            1.613522      -1.039393       2.419775                    0.998170       3.175846       8.604747       0.508871       1.241320      -0.720174      -0.036888      -0.011003       0.000995       0.038507       0.000365       0.002983       0.000258       0.023161      -0.027817      -0.009634      -0.006933       0.016567              1.730356       2.218422       0.183642      -0.042353       1.583718      -0.060380       1.388928           0.000358
           35              H       8.045284       2.171011       5.296687       0.380165       0.621205 0.38744674E+01  0.31677787E+02                                 1.201565                            1.148818      -1.052731       2.518356                    0.999782       2.242416       5.697773       0.586464       1.277384      -0.710441       0.015740      -0.009008      -0.012879       0.022243      -0.009586      -0.003769       0.001599       0.025801      -0.009551      -0.014490      -0.003944       0.018434              1.212456       1.289129      -0.118990      -0.228222       1.031517       0.123175       1.316722          -0.000172
           36              H       7.669575       2.347153       6.113807       0.550648       0.173751 0.75790880E+00  0.42828992E+01                                 0.584926                            0.563093      -1.490992       2.464665                    0.999952       1.522181       3.646549       0.690893       1.568824      -0.649364      -0.010460      -0.000376       0.004441       0.011370      -0.003648      -0.003882       0.000400       0.009496       0.006848      -0.007220      -0.000377       0.007597              0.593575       0.576376      -0.020333       0.004194       0.511403       0.025261       0.692947          -0.000068
           37              C       1.747671       1.207654       5.260208      -0.033474      37.287291 0.42620344E+03  0.99114367E+04                                 9.685350                            6.859248      -0.014628       2.000508                    0.999404      27.236099      76.379532       0.636237       0.413969      -1.072114      -0.046952       0.022430       0.000980       0.052044       0.000379      -0.009899      -0.005125      -0.042525       0.096318      -0.038702       0.004311       0.034391             12.087334      10.125627      -2.513662      -0.305422      19.706759      -4.076883       6.429616           0.012890
           38              C       1.349930       2.614667       4.921687       0.106677      38.670922 0.40544125E+03  0.93240308E+04                                10.019698                            6.755274      -0.138131       1.969901                    0.999030      26.191345      73.359637       0.631017       0.422075      -1.065509       0.004870      -0.008090       0.006318       0.011361       0.005666       0.002551      -0.010044      -0.026517      -0.047626      -0.019516      -0.005028       0.024545             12.861309       9.244172      -3.735914      -3.072239      18.900889      -3.358038      10.438867           0.017513
           39              C       0.367906       3.271642       5.658554      -0.162619      36.758067 0.45963875E+03  0.10985103E+05                                 9.710585                            7.232689      -0.033126       1.960508                    0.999084      30.123404      88.034172       0.600488       0.426790      -1.055022       0.004727       0.024131      -0.001000       0.024610       0.026489       0.018612      -0.004861       0.008937       0.076988      -0.043391       0.008524       0.034867             11.476024      10.511516      -4.318942      -4.188881      14.840680       0.187269       9.075874           0.005484
           40              C       0.101015       4.640601       5.413418      -0.000788      39.203028 0.42553723E+03  0.98480431E+04                                 9.924014                            6.788738       0.050302       2.024444                    0.999152      26.641564      73.453008       0.651661       0.406136      -1.082063       0.039404      -0.025997      -0.016350       0.049958       0.015242       0.012463      -0.004191       0.003586      -0.012458      -0.021359       0.001780       0.019579             12.797152      13.005379      -4.142588      -7.161430      12.912169       0.971124      12.473910           0.029133
           41              C       0.755259       5.305177       4.393478      -0.098408      34.282122 0.41987558E+03  0.98031581E+04                                 9.266990                            6.918414      -0.089870       1.948765                    0.999434      29.027038      83.644958       0.613673       0.427488      -1.055364       0.006696      -0.011893       0.001582       0.013740       0.002556       0.058443      -0.000941       0.014207      -0.022438      -0.057579      -0.003287       0.060866             11.006154      10.625437      -1.189998      -6.579337       9.529203      -0.656314      12.863822           0.036356
           42              C       1.645301       4.602244       3.585113      -0.011436      38.526906 0.42016182E+03  0.96895895E+04                                 9.793440                            6.728364       0.136490       2.052774                    0.999301      26.595025      73.117321       0.657330       0.404049      -1.083815      -0.022830      -0.022055       0.033682       0.046283      -0.012531       0.015509       0.011215       0.004986      -0.007778      -0.026299       0.009163       0.017136             12.607002       9.862041      -0.148869      -6.414571      12.845024      -3.820421      15.113941           0.010873
           43              C       1.962717       3.285629       3.868187      -0.142132      36.990982 0.46656215E+03  0.11233795E+05                                 9.871975                            7.359122      -0.190073       1.907961                    0.999277      30.494068      90.536599       0.584407       0.435285      -1.045960      -0.003699       0.022202      -0.000586       0.022516       0.016711       0.030697       0.041529       0.063418       0.020163      -0.060710      -0.004591       0.065302             11.749319       7.643491      -0.434454      -3.427966      15.440469      -4.786925      12.163997           0.036197
           44              C      -0.881010       5.390602       6.262639       0.593263      23.706280 0.24769622E+03  0.51085455E+04                                 7.618935                            5.571490      -0.028500       2.052354                    0.999424      22.046358      61.270768       0.631937       0.469953      -1.022555      -0.040624       0.021546       0.038860       0.060204      -0.013322       0.069110      -0.058963       0.014060       0.191862      -0.077018      -0.045743       0.122761              9.290242      10.936599      -1.776323      -4.630587       9.146369       2.018978       7.787757          -0.003703
           45              C       2.351366       5.290576       2.425095       0.609448      22.642117 0.24184727E+03  0.49564396E+04                                 7.382457                            5.508252      -0.008331       2.063222                    0.999414      21.789755      60.296039       0.635272       0.470455      -1.022646       0.025496       0.029799      -0.052528       0.065553       0.022013       0.077708       0.032919       0.076046      -0.016599      -0.070058      -0.038417       0.108475              8.858335       6.864602       0.236848      -3.670177       9.255572      -2.845503      10.454832          -0.001801
           46              C       0.833026       0.273211       5.652718      -0.118534      32.940695 0.42854953E+03  0.10070373E+05                                 9.005284                            6.968985       0.023621       1.982322                    0.999464      29.431644      85.455994       0.613327       0.424981      -1.055508       0.019477      -0.006904       0.008223       0.022240      -0.003374       0.005638       0.010179       0.016060      -0.022878      -0.017669       0.004281       0.013388             10.332425       9.299390      -0.562661      -0.924867      15.371256      -3.507766       6.326630          -0.000180
           47              C      -5.248316      11.333939       6.077328      -0.111994      31.799118 0.42130862E+03  0.98661540E+04                                 8.813921                            6.921867      -0.004744       1.974806                    0.999621      29.300858      85.155662       0.613312       0.426459      -1.053735       0.004709       0.020684      -0.007517       0.022506       0.021990      -0.001787       0.010901      -0.000756       0.040752      -0.030623       0.008921       0.021701              9.958876      10.102233      -1.853218      -0.472749      13.689342      -2.929386       6.085053           0.017780
           48              C      -3.945001      11.005893       6.138612       0.017791      34.214506 0.39923491E+03  0.91450715E+04                                 9.170934                            6.665878       0.001741       2.016019                    0.999396      26.493085      74.034655       0.640664       0.417366      -1.068606       0.004287       0.041251      -0.020707       0.046356       0.009299      -0.008852       0.020471       0.019279       0.026668      -0.030471       0.008933       0.021538             11.177952      10.030912      -1.852349       0.109436      16.758773      -4.577463       6.744170           0.014348
           49              C       3.459090      -0.445779       5.700869      -0.243220      35.396900 0.46227235E+03  0.11073094E+05                                 9.400510                            7.235318      -0.059822       1.943367                    0.999397      30.896550      90.643257       0.602125       0.424667      -1.055455      -0.001294      -0.031353       0.016412       0.035412       0.001033       0.003263       0.031424       0.062436       0.059526      -0.054435       0.020387       0.034047             10.764681      10.049465      -0.393083      -0.204281      15.661475      -3.791631       6.583104           0.001721
           50              C       3.043214       0.798069       5.258749       0.280070      28.929663 0.35216611E+03  0.78312706E+04                                 8.319261                            6.415187       0.105558       2.055504                    0.999757      24.675334      68.322922       0.628520       0.438230      -1.053841       0.073280       0.047666      -0.020607       0.089814       0.045921      -0.011718      -0.013667      -0.005831      -0.048210      -0.038014      -0.020379       0.058393              9.543184       9.765406      -1.677524      -0.150100      13.227080      -2.943725       5.637066           0.023565
           51              C      -3.534306       9.692152       6.735401       0.571567      23.765709 0.25450545E+03  0.52819040E+04                                 7.602568                            5.629165      -0.090133       2.021389                    0.999353      22.476705      62.554589       0.632107       0.466898      -1.024763       0.016349      -0.050382       0.002038       0.053007       0.016836       0.000354       0.076151      -0.001334       0.163917      -0.076551      -0.024391       0.100941              9.123391       8.361839      -1.854101       0.270093      13.043488      -3.568573       5.964847          -0.002726
           52              C      -4.730090      10.282739       2.035504      -0.033229      37.286350 0.42630464E+03  0.99141851E+04                                 9.683505                            6.859176      -0.017665       1.999690                    0.999399      27.239840      76.386682       0.636376       0.413862      -1.072204      -0.047875      -0.021297      -0.001535       0.052421      -0.000396       0.010848      -0.005027      -0.042578       0.097553      -0.039192       0.004189       0.035003             12.083082      10.123088       2.514700       0.304535      19.699093      -4.073436       6.427065           0.012919
           53              C       7.827589       8.875726       2.374025       0.103304      38.755807 0.40654696E+03  0.93555196E+04                                10.032408                            6.763692      -0.139522       1.968816                    0.999019      26.226675      73.474508       0.630755       0.421976      -1.065606       0.003373       0.010789      -0.010077       0.015144      -0.005943      -0.002875      -0.008343      -0.025747      -0.048483      -0.019151      -0.004557       0.023708             12.877165       9.255739       3.740956       3.077003      18.923335      -3.362523      10.452422           0.017605
           54              C       6.845575       8.218751       1.637158      -0.161518      36.733253 0.45922905E+03  0.10973049E+05                                 9.706108                            7.229070      -0.031487       1.960930                    0.999078      30.112183      87.997126       0.600677       0.426743      -1.055033       0.001706      -0.023137       0.000184       0.023201      -0.025683      -0.017338      -0.005591       0.012904       0.081919      -0.043432       0.008389       0.035042             11.470682      10.506264       4.314209       4.187365      14.832633       0.184460       9.073149           0.005430
           55              C       6.578703       6.849792       1.882294       0.004105      39.084321 0.42390056E+03  0.98013386E+04                                 9.909232                            6.778735       0.053065       2.025825                    0.999135      26.584233      73.277069       0.651659       0.406504      -1.081750       0.041808       0.023479       0.018527       0.051405      -0.014859      -0.010538      -0.006107       0.004252      -0.011046      -0.021012       0.003246       0.017766             12.778614      12.985810       4.134346       7.150834      12.892492       0.967992      12.457542           0.029136
           56              C       7.232954       6.185216       2.902234      -0.102060      34.379769 0.42125863E+03  0.98431216E+04                                 9.281956                            6.928053      -0.092431       1.947644                    0.999428      29.075955      83.806988       0.613504       0.427272      -1.055541       0.008917       0.010129       0.000520       0.013505      -0.001926      -0.060657       0.001308       0.015781      -0.021996      -0.059277      -0.004302       0.063579             11.026392      10.648128       1.190525       6.597406       9.537996      -0.656719      12.893052           0.036492
           57              C       8.122985       6.888149       3.710599      -0.012981      38.667521 0.42184279E+03  0.97395750E+04                                 9.821287                            6.745282       0.131280       2.050378                    0.999328      26.650685      73.349575       0.655897       0.404465      -1.083369      -0.023232       0.022465      -0.033928       0.046857       0.011814      -0.014828       0.010887       0.004621      -0.008087      -0.025175       0.008922       0.016253             12.645155       9.891317       0.147168       6.437952      12.880468      -3.834406      15.163678           0.010831
           58              C      -4.515017       8.204764       3.427525      -0.136755      36.733016 0.46268617E+03  0.11116536E+05                                 9.824248                            7.326405      -0.176316       1.913262                    0.999283      30.373023      90.061128       0.585999       0.435037      -1.046177      -0.005899      -0.020943      -0.002090       0.021858      -0.017636      -0.028945       0.039572       0.064639       0.023215      -0.059487      -0.004171       0.063658             11.687584       7.611018       0.438219       3.411528      15.353590      -4.748930      12.098142           0.036212
           59              C       5.596689       6.099791       1.033073       0.592442      23.761210 0.24835540E+03  0.51256931E+04                                 7.630361                            5.578770      -0.032522       2.050845                    0.999407      22.079307      61.389403       0.631528       0.469932      -1.022537      -0.040717      -0.022040      -0.038517       0.060226       0.012859      -0.070972      -0.059473       0.010566       0.189493      -0.078697      -0.045001       0.123698              9.305749      10.956583       1.780988       4.640890       9.159327       2.023054       7.801338          -0.003688
           60              C       8.829058       6.199817       4.870617       0.610111      22.616606 0.24152734E+03  0.49480541E+04                                 7.375960                            5.503795      -0.007721       2.064039                    0.999379      21.774883      60.236157       0.635695       0.470316      -1.022761       0.024651      -0.030087       0.053798       0.066387      -0.021564      -0.077918       0.032117       0.079542      -0.013411      -0.069427      -0.039781       0.109208              8.849971       6.859186      -0.235867       3.666962       9.245887      -2.840814      10.444842          -0.001777
           61              C      -5.644747      11.217182       1.642994      -0.118845      32.919245 0.42824881E+03  0.10061368E+05                                 9.000577                            6.966270       0.024186       1.982835                    0.999450      29.422610      85.416759       0.613493       0.424948      -1.055547       0.020276       0.008125      -0.009152       0.023683       0.004999      -0.007450       0.010844       0.015589      -0.019902      -0.019070       0.005167       0.013904             10.325688       9.295336       0.564806       0.922830      15.359242      -3.503355       6.322486          -0.000191
           62              C       1.229465       0.156454       1.218384      -0.116411      31.945157 0.42391917E+03  0.99423632E+04                                 8.840739                            6.944403      -0.012985       1.971290                    0.999580      29.381206      85.446496       0.612183       0.426597      -1.053678       0.007709      -0.022994       0.009469       0.026035      -0.018796       0.001128       0.011733      -0.001447       0.045877      -0.028355       0.006108       0.022247              9.988975      10.128542       1.870714       0.470211      13.734616      -2.937422       6.103767           0.017792
           63              C       2.532776       0.484500       1.157100       0.016359      34.233025 0.39954038E+03  0.91531047E+04                                 9.169466                            6.665160       0.006558       2.017313                    0.999378      26.510354      74.068230       0.641219       0.416958      -1.068951       0.003836      -0.041260       0.019652       0.045862      -0.009698       0.007987       0.021831       0.017400       0.029776      -0.031117       0.007953       0.023164             11.175897      10.024093       1.852550      -0.110348      16.759467      -4.577884       6.744131           0.014381
           64              C      -3.018693      11.936172       1.594843      -0.242464      35.393428 0.46229703E+03  0.11073552E+05                                 9.399187                            7.235415      -0.055698       1.944435                    0.999355      30.897559      90.638171       0.602148       0.424656      -1.055488       0.000220       0.032045      -0.016303       0.035955      -0.002306      -0.002346       0.032552       0.059991       0.056882      -0.054017       0.019837       0.034180             10.762169      10.046300       0.391932       0.204369      15.657893      -3.790676       6.582316           0.001712
           65              C      -3.434553      10.692324       2.036963       0.281683      28.904717 0.35183382E+03  0.78224373E+04                                 8.316589                            6.413850       0.108641       2.056360                    0.999761      24.661776      68.290550       0.628305       0.438461      -1.053648       0.073104      -0.047740       0.022581       0.090184      -0.046933       0.012723      -0.014604      -0.006117      -0.048595      -0.038960      -0.021086       0.060046              9.539273       9.761876       1.675313       0.150557      13.220788      -2.942092       5.635154           0.023592
           66              C       2.943454       1.798241       0.560311       0.571855      23.736769 0.25411392E+03  0.52712927E+04                                 7.594497                            5.623352      -0.085934       2.022907                    0.999306      22.456467      62.465879       0.632738       0.466652      -1.024987       0.016465       0.049800      -0.001306       0.052467      -0.016270      -0.000588       0.075524      -0.000467       0.162401      -0.075913      -0.024049       0.099963              9.113443       8.353289       1.850448      -0.269098      13.028129      -3.564439       5.958910          -0.002735
           67              C       4.729943       9.431104       9.331216      -0.033474      37.287220 0.42620260E+03  0.99114127E+04                                 9.685342                            6.859244      -0.014629       2.000508                    0.999404      27.236063      76.379425       0.636237       0.413969      -1.072114       0.046952      -0.022429      -0.000980       0.052043       0.000379      -0.009898      -0.005124      -0.042525       0.096321      -0.038702       0.004310       0.034392             12.087322      10.125621      -2.513660      -0.305423      19.706736      -4.076876       6.429610           0.012889
           68              C       5.127684       8.024091       9.669737       0.106677      38.670874 0.40544072E+03  0.93240164E+04                                10.019695                            6.755273      -0.138134       1.969900                    0.999030      26.191321      73.359575       0.631017       0.422075      -1.065509      -0.004870       0.008090      -0.006317       0.011361       0.005667       0.002553      -0.010043      -0.026516      -0.047625      -0.019516      -0.005027       0.024544             12.861304       9.244170      -3.735913      -3.072240      18.900877      -3.358033      10.438865           0.017512
           69              C       6.109708       7.367116       8.932870      -0.162619      36.758064 0.45963871E+03  0.10985102E+05                                 9.710582                            7.232687      -0.033125       1.960508                    0.999084      30.123408      88.034173       0.600488       0.426790      -1.055022      -0.004727      -0.024131       0.001000       0.024610       0.026489       0.018611      -0.004861       0.008937       0.076987      -0.043391       0.008524       0.034867             11.476020      10.511512      -4.318939      -4.188881      14.840675       0.187269       9.075873           0.005483
           70              C       6.376599       5.998157       9.178006      -0.000789      39.203023 0.42553717E+03  0.98480415E+04                                 9.924015                            6.788739       0.050302       2.024444                    0.999152      26.641558      73.452997       0.651661       0.406136      -1.082062      -0.039405       0.025996       0.016349       0.049958       0.015242       0.012464      -0.004191       0.003586      -0.012456      -0.021359       0.001780       0.019579             12.797154      13.005378      -4.142590      -7.161430      12.912173       0.971127      12.473911           0.029131
           71              C       5.722355       5.333581      10.197946      -0.098407      34.282021 0.41987411E+03  0.98031155E+04                                 9.266977                            6.918406      -0.089871       1.948766                    0.999434      29.026969      83.644734       0.613673       0.427488      -1.055363      -0.006696       0.011892      -0.001582       0.013740       0.002557       0.058445      -0.000941       0.014209      -0.022438      -0.057580      -0.003288       0.060868             11.006138      10.625421      -1.189996      -6.579327       9.529189      -0.656312      12.863805           0.036352
           72              C       4.832313       6.036514      11.006311      -0.011438      38.526890 0.42016176E+03  0.96895871E+04                                 9.793436                            6.728363       0.136492       2.052775                    0.999301      26.595020      73.117288       0.657330       0.404049      -1.083815       0.022829       0.022055      -0.033683       0.046283      -0.012531       0.015509       0.011216       0.004987      -0.007779      -0.026299       0.009163       0.017136             12.606996       9.862037      -0.148869      -6.414568      12.845016      -3.820417      15.113935           0.010872
           73              C       4.514897       7.353129      10.723237      -0.142131      36.990893 0.46656088E+03  0.11233757E+05                                 9.871961                            7.359113      -0.190073       1.907962                    0.999277      30.494020      90.536419       0.584407       0.435285      -1.045960       0.003700      -0.022202       0.000586       0.022515       0.016711       0.030698       0.041530       0.063418       0.020163      -0.060711      -0.004592       0.065303             11.749300       7.643482      -0.434454      -3.427962      15.440439      -4.786913      12.163979           0.036196
           74              C       7.358624       5.248156       8.328785       0.593264      23.706257 0.24769595E+03  0.51085389E+04                                 7.618930                            5.571487      -0.028502       2.052353                    0.999424      22.046351      61.270750       0.631937       0.469953      -1.022555       0.040624      -0.021545      -0.038859       0.060205      -0.013322       0.069109      -0.058963       0.014061       0.191861      -0.077018      -0.045743       0.122760              9.290236      10.936589      -1.776321      -4.630582       9.146367       2.018977       7.787752          -0.003703
           75              C       4.126248       5.348182      12.166329       0.609450      22.642067 0.24184671E+03  0.49564248E+04                                 7.382443                            5.508244      -0.008328       2.063224                    0.999414      21.789728      60.295924       0.635273       0.470454      -1.022647      -0.025497      -0.029798       0.052528       0.065553       0.022012       0.077707       0.032919       0.076045      -0.016598      -0.070057      -0.038416       0.108474              8.858317       6.864588       0.236845      -3.670167       9.255554      -2.845494      10.454807          -0.001801
           76              C       5.644588      10.365547       8.938706      -0.118535      32.940668 0.42854915E+03  0.10070361E+05                                 9.005279                            6.968981       0.023623       1.982323                    0.999464      29.431630      85.455934       0.613328       0.424981      -1.055508      -0.019477       0.006904      -0.008223       0.022240      -0.003374       0.005638       0.010179       0.016060      -0.022877      -0.017669       0.004281       0.013388             10.332418       9.299386      -0.562662      -0.924866      15.371242      -3.507762       6.326626          -0.000179
           77              C      11.725930      -0.695181       8.514096      -0.111993      31.799083 0.42130804E+03  0.98661374E+04                                 8.813917                            6.921864      -0.004746       1.974805                    0.999621      29.300833      85.155588       0.613311       0.426459      -1.053735      -0.004710      -0.020683       0.007517       0.022506       0.021990      -0.001787       0.010902      -0.000756       0.040756      -0.030623       0.008921       0.021702              9.958871      10.102231      -1.853217      -0.472748      13.689333      -2.929384       6.085050           0.017781
           78              C      10.422615      -0.367135       8.452812       0.017792      34.214486 0.39923463E+03  0.91450638E+04                                 9.170933                            6.665877       0.001738       2.016018                    0.999396      26.493073      74.034626       0.640663       0.417367      -1.068605      -0.004286      -0.041252       0.020708       0.046356       0.009299      -0.008852       0.020472       0.019278       0.026672      -0.030472       0.008932       0.021540             11.177949      10.030912      -1.852346       0.109435      16.758766      -4.577462       6.744168           0.014349
           79              C       3.018524      11.084537       8.890555      -0.243221      35.396908 0.46227248E+03  0.11073099E+05                                 9.400513                            7.235320      -0.059825       1.943366                    0.999397      30.896558      90.643303       0.602124       0.424667      -1.055454       0.001294       0.031352      -0.016411       0.035412       0.001033       0.003263       0.031425       0.062435       0.059529      -0.054435       0.020387       0.034048             10.764685      10.049471      -0.393083      -0.204281      15.661476      -3.791632       6.583106           0.001721
           80              C       3.434400       9.840689       9.332675       0.280072      28.929599 0.35216518E+03  0.78312456E+04                                 8.319256                            6.415183       0.105556       2.055504                    0.999757      24.675290      68.322806       0.628519       0.438231      -1.053840      -0.073279      -0.047666       0.020606       0.089814       0.045921      -0.011718      -0.013666      -0.005831      -0.048204      -0.038015      -0.020377       0.058392              9.543177       9.765400      -1.677525      -0.150100      13.227069      -2.943722       5.637063           0.023564
           81              C      10.011920       0.946606       7.856023       0.571569      23.765728 0.25450567E+03  0.52819101E+04                                 7.602574                            5.629169      -0.090133       2.021389                    0.999353      22.476718      62.554646       0.632106       0.466898      -1.024763      -0.016350       0.050382      -0.002038       0.053008       0.016836       0.000354       0.076152      -0.001335       0.163922      -0.076552      -0.024392       0.100944              9.123398       8.361844      -1.854103       0.270094      13.043499      -3.568577       5.964851          -0.002726
           82              C      11.207704       0.356019      12.555920      -0.033229      37.286346 0.42630447E+03  0.99141805E+04                                 9.683507                            6.859176      -0.017666       1.999690                    0.999399      27.239831      76.386660       0.636376       0.413862      -1.072204       0.047875       0.021297       0.001534       0.052421      -0.000396       0.010848      -0.005027      -0.042578       0.097554      -0.039192       0.004189       0.035003             12.083086      10.123090       2.514707       0.304533      19.699101      -4.073435       6.427065           0.012919
           83              C      -1.349975       1.763032      12.217399       0.103303      38.755852 0.40654743E+03  0.93555335E+04                                10.032417                            6.763697      -0.139524       1.968815                    0.999019      26.226694      73.474584       0.630755       0.421977      -1.065606      -0.003372      -0.010789       0.010077       0.015144      -0.005942      -0.002874      -0.008343      -0.025748      -0.048483      -0.019150      -0.004558       0.023709             12.877178       9.255749       3.740966       3.077005      18.923357      -3.362524      10.452429           0.017605
           84              C      -0.367961       2.420007      12.954266      -0.161519      36.733334 0.45923023E+03  0.10973085E+05                                 9.706125                            7.229082      -0.031489       1.960929                    0.999078      30.112218      87.997283       0.600677       0.426744      -1.055033      -0.001706       0.023137      -0.000184       0.023201      -0.025683      -0.017338      -0.005591       0.012904       0.081918      -0.043432       0.008390       0.035042             11.470705      10.506287       4.314227       4.187372      14.832666       0.184467       9.073163           0.005431
           85              C      -0.101089       3.788966      12.709130       0.004103      39.084421 0.42390186E+03  0.98013748E+04                                 9.909240                            6.778739       0.053067       2.025825                    0.999135      26.584286      73.277204       0.651659       0.406503      -1.081750      -0.041808      -0.023480      -0.018527       0.051405      -0.014858      -0.010537      -0.006108       0.004252      -0.011048      -0.021011       0.003247       0.017764             12.778626      12.985825       4.134356       7.150841      12.892503       0.967998      12.457551           0.029136
           86              C      -0.755340       4.453542      11.689190      -0.102060      34.379665 0.42125735E+03  0.98430820E+04                                 9.281932                            6.928038      -0.092422       1.947648                    0.999428      29.075901      83.806736       0.613505       0.427272      -1.055542      -0.008917      -0.010129      -0.000521       0.013504      -0.001927      -0.060656       0.001305       0.015778      -0.021993      -0.059276      -0.004301       0.063577             11.026361      10.648096       1.190519       6.597384       9.537970      -0.656721      12.893016           0.036490
           87              C      -1.645371       3.750609      10.880825      -0.012981      38.667465 0.42184218E+03  0.97395593E+04                                 9.821291                            6.745286       0.131278       2.050378                    0.999328      26.650650      73.349519       0.655896       0.404466      -1.083368       0.023231      -0.022464       0.033926       0.046854       0.011815      -0.014827       0.010886       0.004621      -0.008087      -0.025174       0.008922       0.016252             12.645159       9.891318       0.147165       6.437951      12.880476      -3.834414      15.163684           0.010827
           88              C      -1.962769       2.433994      11.163899      -0.136756      36.732980 0.46268585E+03  0.11116525E+05                                 9.824234                            7.326396      -0.176308       1.913265                    0.999283      30.373012      90.061033       0.586000       0.435037      -1.046178       0.005898       0.020943       0.002090       0.021858      -0.017636      -0.028942       0.039571       0.064638       0.023216      -0.059486      -0.004169       0.063654             11.687566       7.611009       0.438219       3.411523      15.353563      -4.748919      12.098124           0.036211
           89              C       0.880925       4.538967      13.558351       0.592445      23.761246 0.24835578E+03  0.51257034E+04                                 7.630371                            5.578776      -0.032523       2.050844                    0.999407      22.079329      61.389501       0.631527       0.469932      -1.022537       0.040717       0.022040       0.038517       0.060227       0.012860      -0.070974      -0.059474       0.010566       0.189496      -0.078698      -0.045002       0.123700              9.305763      10.956600       1.780995       4.640898       9.159341       2.023059       7.801348          -0.003686
           90              C      -2.351444       4.438941       9.720807       0.610105      22.616431 0.24152523E+03  0.49480000E+04                                 7.375927                            5.503773      -0.007737       2.064038                    0.999379      21.774764      60.235761       0.635695       0.470316      -1.022761      -0.024650       0.030084      -0.053797       0.066384      -0.021563      -0.077913       0.032115       0.079537      -0.013410      -0.069422      -0.039778       0.109200              8.849928       6.859154      -0.235862       3.666938       9.245846      -2.840795      10.444784          -0.001780
           91              C      12.122361      -0.578424      12.948430      -0.118845      32.919189 0.42824789E+03  0.10061341E+05                                 9.000566                            6.966262       0.024192       1.982837                    0.999450      29.422572      85.416607       0.613493       0.424948      -1.055547      -0.020276      -0.008124       0.009152       0.023683       0.004999      -0.007450       0.010844       0.015589      -0.019901      -0.019070       0.005167       0.013903             10.325675       9.295325       0.564808       0.922827      15.359223      -3.503350       6.322478          -0.000190
           92              C       5.248149      10.482304      13.373040      -0.116410      31.945170 0.42391926E+03  0.99423663E+04                                 8.840741                            6.944403      -0.012988       1.971289                    0.999580      29.381218      85.446543       0.612183       0.426597      -1.053678      -0.007709       0.022994      -0.009470       0.026035      -0.018796       0.001127       0.011734      -0.001445       0.045878      -0.028355       0.006107       0.022249              9.988978      10.128547       1.870713       0.470212      13.734619      -2.937423       6.103768           0.017792
           93              C       3.944838      10.154258      13.434324       0.016359      34.233092 0.39954108E+03  0.91531254E+04                                 9.169477                            6.665166       0.006550       2.017310                    0.999378      26.510386      74.068357       0.641219       0.416957      -1.068951      -0.003835       0.041261      -0.019652       0.045863      -0.009698       0.007987       0.021832       0.017399       0.029782      -0.031117       0.007951       0.023166             11.175914      10.024107       1.852551      -0.110347      16.759495      -4.577893       6.744139           0.014381
           94              C       9.496307      -1.297414      12.996581      -0.242464      35.393513 0.46229813E+03  0.11073588E+05                                 9.399206                            7.235427      -0.055705       1.944432                    0.999355      30.897611      90.638413       0.602147       0.424656      -1.055488      -0.000220      -0.032045       0.016303       0.035954      -0.002308      -0.002346       0.032553       0.059993       0.056888      -0.054019       0.019837       0.034182             10.762194      10.046322       0.391934       0.204370      15.657931      -3.790686       6.582329           0.001713
           95              C       9.912167      -0.053566      12.554461       0.281684      28.904695 0.35183336E+03  0.78224250E+04                                 8.316587                            6.413848       0.108641       2.056361                    0.999761      24.661756      68.290499       0.628305       0.438462      -1.053647      -0.073104       0.047740      -0.022580       0.090184      -0.046933       0.012723      -0.014604      -0.006117      -0.048593      -0.038960      -0.021086       0.060046              9.539273       9.761874       1.675316       0.150556      13.220791      -2.942093       5.635154           0.023592
           96              C       3.534160       8.840517      14.031113       0.571861      23.736895 0.25411540E+03  0.52713315E+04                                 7.594524                            5.623368      -0.085928       2.022907                    0.999306      22.456550      62.466176       0.632737       0.466652      -1.024987      -0.016466      -0.049801       0.001306       0.052469      -0.016270      -0.000589       0.075527      -0.000468       0.162413      -0.075916      -0.024052       0.099968              9.113478       8.353314       1.850457      -0.269100      13.028189      -3.564457       5.958931          -0.002733
           97              O      -0.658186       6.601725       6.481511      -0.477950      26.017497 0.39232344E+03  0.86911167E+04                                 6.843101                            6.029573       0.679592       2.303411                    0.997456      25.442368      63.582411       0.795636       0.347504      -1.151696       0.008596      -0.009567      -0.012972       0.018267       0.003339       0.041119       0.010056      -0.086771       0.027596      -0.069503       0.023533       0.045970              7.360468       6.205938      -0.668139      -0.753864      10.133246       1.957286       5.742220           0.121758
           98              O       3.149424       4.598016       1.781613      -0.507152      35.190165 0.55046425E+03  0.13341925E+05                                 8.659576                            7.400343      -0.023831       2.057999                    0.995606      27.165069      72.241895       0.677347       0.373083      -1.125485      -0.015323       0.008979       0.031396       0.036071      -0.001554       0.024279       0.028405       0.024430      -0.051668      -0.045911       0.009187       0.036724              9.602110       9.424635      -0.580519      -4.315064       8.012997       0.869387      11.368699           0.127113
           99              O      -4.376402       8.936110       7.206704      -0.550497      32.692627 0.49783549E+03  0.11714361E+05                                 8.037553                            6.859487       0.610413       2.249374                    0.997905      27.084790      69.939033       0.734420       0.354429      -1.145130      -0.007182       0.011894      -0.044726       0.046834       0.045397      -0.022990       0.019905      -0.021858       0.033792      -0.064508       0.023347       0.041161              8.834603       8.185450       1.647263      -2.103275      11.065234      -2.850868       7.253126           0.084203
          100              O      -2.308723       9.390409       6.761666      -0.554324      30.160984 0.45215454E+03  0.10386125E+05                                 7.581255                            6.480533       0.545319       2.228045                    0.997484      26.974144      68.810589       0.765550       0.348310      -1.150170      -0.009735       0.017671      -0.056774       0.060252      -0.029319       0.002709       0.024768       0.070965      -0.084288      -0.054477      -0.006014       0.060490              8.402003      10.755299      -2.952539       1.235141       8.864907      -1.170858       5.585804           0.115791
          101              O      -1.866912       4.783429       6.748534      -0.590037      43.394213 0.67592212E+03  0.17235189E+05                                 9.923767                            8.173751      -0.101319       2.002426                    0.995634      28.984460      78.904750       0.648051       0.370661      -1.127999       0.058179       0.012108       0.009906       0.060246       0.017137       0.023014      -0.037432       0.044564       0.054814      -0.060815       0.016353       0.044462             11.387938      15.147706       1.473679      -5.230486       8.726074      -1.614614      10.290034           0.092663
          102              O       2.028769       6.481129       2.185795      -0.554237      32.063034 0.47903401E+03  0.11148591E+05                                 7.888766                            6.670563       0.533584       2.221005                    0.998795      26.984125      68.985130       0.755549       0.348329      -1.151698      -0.024681      -0.053835       0.005378       0.059467      -0.014869       0.029622      -0.001581      -0.001757      -0.063937      -0.040043       0.004532       0.035511              8.816922       5.679798      -0.019763      -0.816140      12.342927      -3.811977       8.428040           0.116755
          103              O       5.713310       1.603730      12.968858      -0.906630      21.360207 0.34609408E+03  0.75143967E+04                                 6.106781                            5.747566       0.334275       2.167654                    0.997091      27.362071      70.227444       0.788136       0.357936      -1.130435       0.317628       0.076351      -0.104123       0.342868       0.049001       0.125261       0.023157       0.040502       0.299078      -0.124550      -0.059615       0.184165              6.296927       7.862483      -0.091597      -1.050746       5.337714       0.414577       5.690585           0.001129
          104              O       5.819531       4.888668       0.814201      -0.478326      26.011062 0.39220474E+03  0.86877407E+04                                 6.841118                            6.028013       0.677360       2.302742                    0.997464      25.443613      63.580659       0.795876       0.347430      -1.151770       0.008571       0.009709       0.012008       0.017661      -0.004468      -0.040360       0.009220      -0.085542       0.029148      -0.068465       0.023349       0.045116              7.358020       6.203893       0.667325       0.753250      10.129519       1.956140       5.740647           0.121805
          105              O      -3.328295       6.892377       5.514099      -0.507863      35.210724 0.55086294E+03  0.13353415E+05                                 8.660781                            7.401209      -0.012173       2.061055                    0.995699      27.179099      72.273715       0.677586       0.372901      -1.125673      -0.015901      -0.008493      -0.032348       0.037032       0.001069      -0.023508       0.028088       0.024786      -0.050701      -0.045027       0.008731       0.036296              9.603767       9.426236       0.581192       4.316910       8.013545       0.870512      11.371522           0.127437
          106              O       2.101348       2.554283       0.089008      -0.549886      32.707157 0.49803919E+03  0.11720892E+05                                 8.042574                            6.862931       0.608371       2.248713                    0.997958      27.082526      69.948874       0.733875       0.354639      -1.144907      -0.006710      -0.011745       0.044990       0.046979      -0.044776       0.023124       0.019866      -0.022176       0.033316      -0.064028       0.023353       0.040675              8.841036       8.190887      -1.649075       2.105223      11.074046      -2.853909       7.258175           0.084021
          107              O       4.169033       2.099984       0.534046      -0.554233      30.144747 0.45188097E+03  0.10378030E+05                                 7.577775                            6.477962       0.545376       2.228114                    0.997501      26.971665      68.793048       0.765828       0.348244      -1.150250      -0.010366      -0.017999       0.056531       0.060226       0.029249      -0.002135       0.025239       0.070680      -0.084895      -0.054715      -0.005828       0.060543              8.397686      10.750105       2.950113      -1.233544       8.859921      -1.169591       5.583032           0.115738
          108              O       4.610780       6.706964       0.547178      -0.589964      43.388795 0.67576392E+03  0.17229971E+05                                 9.922299                            8.172291      -0.096726       2.004006                    0.995599      28.981568      78.891553       0.648176       0.370616      -1.128045       0.057254      -0.011811      -0.010814       0.059451      -0.016848      -0.024191      -0.036772       0.044665       0.053096      -0.060469       0.015655       0.044814             11.386654      15.146288      -1.473911       5.230088       8.724639      -1.614897      10.289034           0.092670
          109              O       8.506477       5.009264       5.109917      -0.554253      32.051126 0.47881137E+03  0.11141997E+05                                 7.886876                            6.668955       0.534344       2.221454                    0.998769      26.978696      68.964504       0.755658       0.348323      -1.151715      -0.024015       0.053291      -0.006036       0.058763       0.015533      -0.029848      -0.002375       0.000221      -0.061008      -0.039369       0.002786       0.036583              8.815004       5.678267       0.018853       0.816350      12.340130      -3.811911       8.426613           0.116637
          110              O      -0.764433       8.183393       8.918278      -0.905338      21.315592 0.34507275E+03  0.74870352E+04                                 6.097030                            5.737614       0.341346       2.169780                    0.997132      27.354177      70.193508       0.789085       0.357753      -1.130527       0.317798      -0.075602       0.099294       0.341424      -0.049619      -0.120991       0.021958       0.039585       0.301019      -0.123506      -0.056930       0.180436              6.287061       7.851519       0.089323       1.051258       5.326945       0.412689       5.682719           0.001133
          111              O       7.135800       4.037033       8.109913      -0.477953      26.017585 0.39232507E+03  0.86911636E+04                                 6.843126                            6.029593       0.679582       2.303407                    0.997456      25.442377      63.582516       0.795634       0.347505      -1.151695      -0.008596       0.009566       0.012972       0.018267       0.003338       0.041118       0.010056      -0.086766       0.027592      -0.069500       0.023532       0.045968              7.360495       6.205961      -0.668143      -0.753869      10.133285       1.957295       5.742240           0.121747
          112              O       3.328190       6.040742      12.809811      -0.507155      35.190286 0.55046666E+03  0.13341998E+05                                 8.659594                            7.400358      -0.023833       2.057998                    0.995606      27.165126      72.242086       0.677346       0.373083      -1.125485       0.015323      -0.008979      -0.031395       0.036070      -0.001556       0.024279       0.028408       0.024432      -0.051669      -0.045914       0.009190       0.036724              9.602132       9.424654      -0.580519      -4.315075       8.013017       0.869388      11.368725           0.127113
          113              O      10.854016       1.702648       7.384720      -0.550501      32.692698 0.49783683E+03  0.11714399E+05                                 8.037558                            6.859491       0.610415       2.249374                    0.997905      27.084845      69.939168       0.734421       0.354428      -1.145131       0.007181      -0.011892       0.044726       0.046834       0.045400      -0.022991       0.019907      -0.021863       0.033803      -0.064513       0.023350       0.041163              8.834608       8.185454       1.647263      -2.103276      11.065240      -2.850870       7.253130           0.084188
          114              O       8.786337       1.248349       7.829758      -0.554326      30.161035 0.45215557E+03  0.10386151E+05                                 7.581245                            6.480525       0.545334       2.228049                    0.997484      26.974248      68.810785       0.765554       0.348308      -1.150171       0.009737      -0.017667       0.056773       0.060250      -0.029325       0.002713       0.024775       0.070972      -0.084277      -0.054487      -0.006008       0.060495              8.401991      10.755283      -2.952534       1.235139       8.864892      -1.170856       5.585796           0.115790
          115              O       8.344526       5.855329       7.842890      -0.590037      43.394258 0.67592303E+03  0.17235217E+05                                 9.923770                            8.173754      -0.101313       2.002428                    0.995634      28.984481      78.904802       0.648051       0.370661      -1.127999      -0.058179      -0.012109      -0.009906       0.060246       0.017137       0.023014      -0.037434       0.044565       0.054809      -0.060816       0.016354       0.044462             11.387941      15.147707       1.473682      -5.230488       8.726078      -1.614615      10.290037           0.092666
          116              O       4.448845       4.157629      12.405629      -0.554236      32.062977 0.47903296E+03  0.11148563E+05                                 7.888768                            6.670565       0.533580       2.221004                    0.998795      26.984059      68.984999       0.755547       0.348330      -1.151697       0.024681       0.053836      -0.005378       0.059467      -0.014869       0.029616      -0.001580      -0.001751      -0.063927      -0.040035       0.004528       0.035507              8.816924       5.679800      -0.019764      -0.816141      12.342931      -3.811977       8.428042           0.116760
          117              O       0.764304       9.035028       1.622566      -0.906629      21.360222 0.34609443E+03  0.75144066E+04                                 6.106786                            5.747571       0.334276       2.167655                    0.997091      27.362070      70.227456       0.788135       0.357936      -1.130435      -0.317627      -0.076351       0.104123       0.342867       0.049001       0.125261       0.023157       0.040502       0.299077      -0.124550      -0.059615       0.184165              6.296932       7.862487      -0.091598      -1.050748       5.337719       0.414577       5.690590           0.001130
          118              O       0.658083       5.750090      13.777223      -0.478328      26.011100 0.39220546E+03  0.86877581E+04                                 6.841108                            6.028005       0.677368       2.302744                    0.997464      25.443703      63.580823       0.795879       0.347428      -1.151772      -0.008568      -0.009708      -0.012006       0.017658      -0.004467      -0.040365       0.009220      -0.085554       0.029154      -0.068475       0.023354       0.045121              7.358009       6.203883       0.667323       0.753247      10.129506       1.956136       5.740638           0.121806
          119              O       9.805909       3.746381       9.077325      -0.507856      35.210444 0.55085768E+03  0.13353260E+05                                 8.660761                            7.401194      -0.012176       2.061055                    0.995699      27.178915      72.273247       0.677583       0.372903      -1.125671       0.015904       0.008490       0.032352       0.037036       0.001070      -0.023501       0.028076       0.024758      -0.050716      -0.045013       0.008734       0.036279              9.603743       9.426213       0.581194       4.316894       8.013530       0.870512      11.371487           0.127451
          120              O       4.376266       8.084475      14.502416      -0.549889      32.707290 0.49804164E+03  0.11720957E+05                                 8.042565                            6.862923       0.608391       2.248718                    0.997958      27.082678      69.949166       0.733880       0.354637      -1.144910       0.006706       0.011740      -0.044988       0.046976      -0.044787       0.023124       0.019869      -0.022194       0.033352      -0.064044       0.023361       0.040683              8.841027       8.190877      -1.649075       2.105221      11.074037      -2.853907       7.258169           0.084017
          121              O       2.308581       8.538774      14.057378      -0.554238      30.144954 0.45188496E+03  0.10378136E+05                                 7.577763                            6.477953       0.545399       2.228119                    0.997501      26.971958      68.793666       0.765836       0.348240      -1.150255       0.010369       0.017989      -0.056527       0.060220       0.029266      -0.002145       0.025257       0.070696      -0.084864      -0.054742      -0.005813       0.060555              8.397673      10.750087       2.950110      -1.233542       8.859907      -1.169589       5.583024           0.115732
          122              O       1.866834       3.931794      14.044246      -0.589966      43.388860 0.67576519E+03  0.17230010E+05                                 9.922301                            8.172293      -0.096729       2.004005                    0.995599      28.981603      78.891632       0.648176       0.370615      -1.128046      -0.057253       0.011812       0.010813       0.059450      -0.016848      -0.024192      -0.036775       0.044671       0.053101      -0.060473       0.015656       0.044817             11.386658      15.146294      -1.473909       5.230090       8.724641      -1.614897      10.289037           0.092666
          123              O      -2.028863       5.629494       9.481507      -0.554249      32.050951 0.47880793E+03  0.11141912E+05                                 7.886921                            6.668991       0.534301       2.221442                    0.998769      26.978360      68.963938       0.755644       0.348329      -1.151709       0.024021      -0.053292       0.006043       0.058767       0.015539      -0.029818      -0.002368       0.000248      -0.060966      -0.039333       0.002766       0.036567              8.815058       5.678299       0.018848       0.816360      12.340204      -3.811942       8.426671           0.116635
          124              O       7.242047       2.455365       5.673146      -0.905338      21.315666 0.34507440E+03  0.74870805E+04                                 6.097048                            5.737632       0.341338       2.169777                    0.997132      27.354209      70.193654       0.789083       0.357753      -1.130526      -0.317798       0.075602      -0.099293       0.341424      -0.049618      -0.120991       0.021959       0.039587       0.301019      -0.123505      -0.056931       0.180436              6.287079       7.851541       0.089325       1.051262       5.326962       0.412691       5.682736           0.001134
          125              F       3.992839       1.598119       4.769937      -0.109013      11.563897 0.14418242E+03  0.24485844E+04                                 3.788209                            3.499816       1.521779       2.778413                    0.999348      17.396713      36.182466       1.132124       0.318573      -1.195422      -0.062269      -0.048210       0.032229       0.085090       0.073142      -0.038166      -0.047760       0.019880      -0.086300      -0.067221      -0.046501       0.113722              3.937700       4.428037       1.163752      -0.425242       4.205848      -0.681372       3.179214           0.007759
          126              F      -2.484917       9.892274       2.525775      -0.109978      11.573616 0.14433838E+03  0.24519052E+04                                 3.790455                            3.501805       1.519088       2.777416                    0.999276      17.402610      36.200160       1.131751       0.318591      -1.195401      -0.061858       0.047370      -0.033015       0.084618      -0.072975       0.039328      -0.047795       0.020847      -0.084582      -0.066914      -0.047185       0.114099              3.940022       4.430898      -1.164724       0.425543       4.208232      -0.681908       3.180937           0.007767
          127              F       2.484775       9.040639       9.821487      -0.109014      11.563890 0.14418232E+03  0.24485823E+04                                 3.788207                            3.499815       1.521781       2.778414                    0.999348      17.396710      36.182456       1.132124       0.318573      -1.195422       0.062269       0.048209      -0.032229       0.085090       0.073142      -0.038166      -0.047760       0.019880      -0.086299      -0.067220      -0.046501       0.113722              3.937698       4.428035       1.163751      -0.425242       4.205846      -0.681372       3.179212           0.007759
          128              F       8.962531       0.746484      12.065649      -0.109978      11.573615 0.14433838E+03  0.24519052E+04                                 3.790455                            3.501806       1.519089       2.777417                    0.999276      17.402608      36.200157       1.131751       0.318591      -1.195401       0.061857      -0.047370       0.033015       0.084618      -0.072975       0.039328      -0.047795       0.020848      -0.084581      -0.066914      -0.047184       0.114099              3.940023       4.430898      -1.164724       0.425543       4.208233      -0.681909       3.180938           0.007767

******************************************************
Auxiliary information for the entire system
The total spin magnetic moment of the unit cell is   3.523021
The total net atomic charge of the unit cell is   0.000004
Accuracy of reproducing the electrostatic potential in the unit cell:
  The inner radius (bohr) =    5.0000
  The outer radius (bohr) =   12.0000
  Valid grid points have density less than (e/(bohr^3)) =    0.0001
  The number of valid grid points were=       126064
  The rms potential error without charges in kcal/mol is=      8.19370
  The rms potential error with partial charges in kcal/mol is=      2.68470
  The RRMSE value at monopole order=      0.32765
  The rms potential error with partial charges and cloud penetration in kcal/mol is=      2.67280
  The RRMSE value at monopole order with cloud penetration is=      0.32620
  The rms potential error with partial charges and atomic dipoles in kcal/mol is=      0.53007
  The RRMSE value at dipole order=      0.06469
  The rms potential error with partial charges, atomic dipoles and cloud penetration in kcal/mol is=      0.51463
  The RRMSE value at dipole order with cloud penetration=      0.06281

******************************************************
The electron densities and ab initio electrostatic potential were computed in VASP using the PBE functional and
projector augmented wave method. See the main text of the journal article for a description of computational details.
The atomic charges, dipoles, and quadrupoles were computed with the DDEC6 method as described in
(a) T. A. Manz and N. Gabaldon Limas, RSC Adv. 6 (2016) 47771-47801 DOI: 10.1039/c6ra04656h
(b) N. Gabaldon Limas and T. A. Manz, RSC Adv. 8 (2018) 2678-2707 DOI: 10.1039/c7ra11829e.
For each atom in the material, the electron cloud parameters were fit to the spherically averaged atom-in-material
electron density using radial positions for which this density was between 10^-4 and 10^-2 electrons per cubic bohr.
The polarizabilities, dispersion coefficients, and quantum Drude oscillator (QDO) parameters were fit using the MCLF method.
The magnetic structure of the system was optimized in VASP from the default ferromagnetic initial guess using spin polarization.
The atomic spin moments (ASMs) were computed on this optimized magnetic structure using the DDEC6 partition as inputs
to the method of T. A. Manz and D. S. Sholl, J. Chem. Theory Comput. 7 (2011) 4146-4164 DOI: 10.1021/ct200539n.
The RMSE and RRMSE were computed using a uniform grid with Ewald summation.
