# Supplementary material for: A collection of forcefield precursors for metal–organic frameworks
Source: RSC Adv. 2019 Nov 13;9(63):36492–507. doi: 10.1039/c9ra07327b (PMC9075174; doi:10.1039/c9ra07327b)
Supplement: RA-009-C9RA07327B-s4384 [file RA-009-C9RA07327B-s4384.xyz]

   79
jmolscript: load "" {1 1 1} spacegroup "x,y,z" unitcell [{      9.349000     0.000000     0.000000 }, {     -0.050113    10.440880     0.000000 }, {     -2.819513    -4.169571    11.088027 }]
Zn     1.060357    -1.265727     5.394990     0.864078
Zn     5.419017     7.537036     5.693037     0.864078
Zn     3.239687     3.135655     5.544014     0.947228
H      3.663147     0.141291     1.920446     0.111176
H      5.537227     0.477938     0.608733     0.099358
H      7.630126     0.637857     1.574500     0.117532
H     -0.886446    -0.975815     7.495506     0.115536
H     -1.062967    -0.813001     9.780749     0.135071
H      2.937289    -0.760248     9.995856     0.131734
H      3.009288    -0.902806     7.709505     0.108585
H      1.660184     3.041239     0.714069     0.136576
H      1.550783     2.962858     2.982679     0.116209
H      5.329545     3.814396     3.292035     0.112066
H      5.552735     3.837644     1.014554     0.127543
H      2.816227     6.130018     9.167581     0.111176
H      0.942147     5.793371    10.479294     0.099358
H     -1.150752     5.633452     9.513527     0.117532
H      7.365820     7.247124     3.592521     0.115536
H      7.542341     7.084310     1.307278     0.135072
H      3.542085     7.031557     1.092171     0.131734
H      3.470086     7.174115     3.378522     0.108585
H      4.819190     3.230070    10.373958     0.136576
H      4.928591     3.308451     8.105348     0.116209
H      1.149829     2.456913     7.795992     0.112066
H      0.926639     2.433665    10.073473     0.127544
C      7.021897     0.354704     3.493061    -0.019649
C      5.893915     0.190338     4.303042    -0.085658
C      4.629517     0.164455     3.706062    -0.080240
C      4.500650     0.224580     2.316732    -0.138180
C      5.626297     0.409029     1.531922    -0.112814
C      6.881534     0.491446     2.107390    -0.130207
C     -0.932400     0.318842     4.059881     0.601278
C      6.038108     0.048652     5.801256     0.596079
C      3.392718     0.092768     4.560284     0.628706
C     -0.110567    -0.937122     8.006221     0.127676
C     -0.223320    -0.839848     9.382910    -0.178919
C      0.926033    -0.783047    10.172267     0.096703
C      2.144375    -0.806296     9.511642    -0.181189
C      2.181731    -0.897786     8.134287     0.114511
C      3.646064     3.430742     0.570368     0.103615
C      2.430447     3.182581     1.215580    -0.169924
C      2.371260     3.146333     2.586393     0.118231
C      4.582626     3.634201     2.769457     0.106387
C      4.721075     3.661255     1.388665    -0.181399
C     -0.542523     5.916605     7.594966    -0.019648
C      0.585459     6.080971     6.784985    -0.085658
C      1.849857     6.106854     7.381965    -0.080240
C      1.978724     6.046729     8.771295    -0.138180
C      0.853077     5.862280     9.556105    -0.112815
C     -0.402160     5.779863     8.980637    -0.130207
C      7.411774     5.952467     7.028146     0.601278
C      0.441266     6.222657     5.286771     0.596079
C      3.086656     6.178541     6.527743     0.628705
C      6.589941     7.208431     3.081806     0.127676
C      6.702694     7.111157     1.705117    -0.178919
C      5.553341     7.054356     0.915760     0.096703
C      4.334999     7.077605     1.576385    -0.181190
C      4.297643     7.169095     2.953740     0.114511
C      2.833310     2.840567    10.517659     0.103615
C      4.048927     3.088728     9.872447    -0.169924
C      4.108114     3.124976     8.501634     0.118231
C      1.896748     2.637108     8.318570     0.106387
C      1.758299     2.610054     9.699362    -0.181400
N      1.072772    -0.978911     7.382963    -0.221724
N      3.421176     3.360402     3.388723    -0.218992
N      5.406602     7.250220     3.705064    -0.221724
N      3.058198     2.910907     7.699304    -0.218992
O     -0.706712    -0.646268     4.851899    -0.566253
O     -0.109642     1.167276     3.698079    -0.589947
O      6.499157     1.001737     6.448353    -0.571280
O      5.647607    -1.031615     6.327826    -0.582622
O      3.156738     0.974912     5.403528    -0.593226
O      2.642471    -0.910189     4.345398    -0.520040
O      7.186086     6.917577     6.236128    -0.566253
O      6.589016     5.104033     7.389948    -0.589946
O     -0.019783     5.269572     4.639674    -0.571279
O      0.831767     7.302924     4.760201    -0.582622
O      3.322636     5.296397     5.684499    -0.593226
O      3.836903     7.181498     6.742629    -0.520041

The following XYZ coordinates are in angstroms. Other properties are in atomic units.
The sperically averaged electron density of each atom fit to a function of the form exp(a - br)
eigen_1, eigen_2 and eigen_3 are the three eigenvalues of traceless quadrupole moment tensor
  atom number  atomic symbol              X              Y              Z     net charge C6 coefficient C8 coefficient C10 coefficient fluctuating dipole atomic polarizability isotropic forcefield polarizability              a              b squared Pearson coefficient          <r^3>          <r^4>         wp_QDO          m_QDO          q_QDO       dipole_x       dipole_y       dipole_z         dipole            Qxy            Qxz            Qyz     Q(x^2-y^2)  Q(3z^2 - R^2)        eigen_1        eigen_2        eigen_3 static polarizability      alpha(xx)      alpha(xy)      alpha(xz)      alpha(yy)      alpha(yz)      alpha(zz) atomic spin moment
            1             Zn       1.060357      -1.265727       5.394990       0.864078      89.119009 0.18819396E+04  0.60080628E+05                                16.446549                           14.328638       0.185446       1.923708                    0.996677      46.634096     128.270642       0.468967       0.409106      -1.135434      -0.017888      -0.036242      -0.102382       0.110070       0.011951      -0.017446       0.004203       0.087895      -0.052069      -0.039102      -0.018860       0.057962             18.465836      21.239639       0.370259      -0.216186      17.361739      -1.394157      16.796130           0.000012
            2             Zn       5.419017       7.537036       5.693037       0.864078      89.119020 0.18819398E+04  0.60080637E+05                                16.446550                           14.328639       0.185446       1.923708                    0.996677      46.634099     128.270652       0.468967       0.409106      -1.135434       0.017888       0.036241       0.102382       0.110070       0.011951      -0.017446       0.004203       0.087895      -0.052070      -0.039102      -0.018860       0.057962             18.465838      21.239642       0.370260      -0.216185      17.361741      -1.394157      16.796132           0.000012
            3             Zn       3.239687       3.135655       5.544014       0.947228      91.583455 0.16788448E+04  0.51833832E+05                                16.866418                           13.593602       0.719436       2.106753                    0.995671      43.751851     116.468513       0.480633       0.412753      -1.138481       0.000000       0.000000       0.000000       0.000000       0.048069       0.069666      -0.006952       0.440990      -0.850024      -0.291464      -0.083023       0.374487             20.300608       9.311417      -1.635613      -2.350065      26.585495       3.285427      25.004913           0.000019
            4              H       3.663147       0.141291       1.920446       0.111176       1.086547 0.84126689E+01  0.83657629E+02                                 1.749840                            1.702362      -0.948556       2.426927                    0.997971       3.529663       9.954243       0.476796       1.291818      -0.707065      -0.035813      -0.007224      -0.016050       0.039905       0.006947       0.004697       0.001841       0.033576       0.015819      -0.020836       0.003291       0.017545              1.751593       2.013780       0.011731       0.289773       1.482265       0.006418       1.758736           0.000009
            5              H       5.537227       0.477938       0.608733       0.099358       1.019971 0.70559320E+01  0.67362240E+02                                 1.693147                            1.564464      -0.857700       2.462271                    0.998408       3.529261       9.854368       0.493214       1.300793      -0.703595      -0.000941       0.002810      -0.038505       0.038619       0.004102      -0.003191      -0.001900       0.027155       0.036468      -0.020324       0.006163       0.014161              1.769656       1.386920      -0.019471       0.221229       1.384488      -0.050161       2.537559           0.000006
            6              H       7.630126       0.637857       1.574500       0.117532       1.071107 0.78559115E+01  0.75439382E+02                                 1.614352                            1.552504      -1.016638       2.396664                    0.998004       3.235425       8.459644       0.554376       1.150536      -0.740919       0.029818       0.008069      -0.022791       0.038388      -0.000604      -0.005419      -0.005841       0.020408       0.034664      -0.017303       0.002052       0.015251              1.616390       1.916214       0.114950      -0.294759       1.320243      -0.080948       1.612714           0.000012
            7              H      -0.886446      -0.975815       7.495506       0.115536       0.976595 0.67401255E+01  0.64347724E+02                                 1.717198                            1.584655      -1.160757       2.343490                    0.996080       3.624964      10.507511       0.459206       1.397118      -0.683269      -0.045421      -0.001638      -0.025389       0.052061       0.001771       0.002724       0.000332       0.027070       0.011404      -0.015552       0.002950       0.012602              1.792016       2.120698       0.017792       0.597406       1.356693       0.020457       1.898656           0.000007
            8              H      -1.062967      -0.813001       9.780749       0.135071       0.983041 0.71265686E+01  0.67215405E+02                                 1.570232                            1.515745      -0.806185       2.511842                    0.999729       3.127725       8.275176       0.537173       1.208936      -0.727159      -0.035475       0.000194       0.011574       0.037316       0.000976      -0.002330       0.002306       0.028278       0.001676      -0.014826       0.000558       0.014268              1.567312       1.825776      -0.029237      -0.235872       1.250750       0.015132       1.625409           0.000011
            9              H       2.937289      -0.760248       9.995856       0.131734       0.965800 0.71239774E+01  0.67314208E+02                                 1.566195                            1.527272      -0.749507       2.536188                    0.999860       3.138392       8.363391       0.527935       1.227839      -0.722952       0.034150      -0.001416       0.016594       0.037994      -0.000531       0.002172       0.000569       0.031664       0.007920      -0.017180       0.002277       0.014903              1.559881       1.669089       0.034322       0.256635       1.325146       0.043826       1.685408           0.000010
           10              H       3.009288      -0.902806       7.709505       0.108585       1.018532 0.72846364E+01  0.70650674E+02                                 1.743559                            1.631542      -1.099520       2.367408                    0.996493       3.619508      10.448835       0.460870       1.370313      -0.689107       0.048703       0.000472      -0.019674       0.052529       0.004154       0.000677      -0.000949       0.031942       0.017689      -0.019492       0.005898       0.013594              1.797235       2.132617      -0.014058      -0.536552       1.448834       0.029988       1.810254           0.000007
           11              H       1.660184       3.041239       0.714069       0.136576       0.958181 0.68026326E+01  0.63275874E+02                                 1.528967                            1.468873      -0.817280       2.508040                    0.999687       3.066795       7.998906       0.553633       1.189386      -0.731772      -0.032591      -0.006416      -0.016874       0.037257       0.004286       0.003368       0.000745       0.027391       0.005069      -0.015198       0.000763       0.014435              1.530850       1.706297       0.086971       0.258210       1.229387       0.035918       1.656866           0.000007
           12              H       1.550783       2.962858       2.982679       0.116209       1.080810 0.75471982E+01  0.73733589E+02                                 1.806664                            1.655117      -1.091279       2.375690                    0.996774       3.580430      10.321430       0.460600       1.361140      -0.691336      -0.047281      -0.010156       0.017584       0.051457       0.002294      -0.000425      -0.000526       0.027802       0.020174      -0.017461       0.006681       0.010780              1.881308       2.334545       0.251253      -0.516931       1.536832      -0.126615       1.772547           0.000005
           13              H       5.329545       3.814396       3.292035       0.112066       0.965100 0.69418359E+01  0.65425478E+02                                 1.591266                            1.526171      -0.710298       2.558299                    0.999780       3.184232       8.583777       0.516500       1.258239      -0.715737       0.045425       0.009423       0.026745       0.053549       0.007285       0.005203       0.001801       0.032382       0.013914      -0.020092       0.002372       0.017720              1.607689       1.736759       0.133402       0.371173       1.427403       0.102384       1.658906           0.000009
           14              H       5.552735       3.837644       1.014554       0.127543       1.040668 0.79745211E+01  0.78128190E+02                                 1.695540                            1.654601      -0.885307       2.470922                    0.998788       3.375525       9.402035       0.485612       1.287400      -0.708750       0.035270       0.003845      -0.013588       0.037992       0.004848      -0.001348      -0.000005       0.034887       0.012359      -0.020166       0.003973       0.016193              1.686749       1.849152       0.153499      -0.244789       1.508141      -0.066363       1.702955           0.000005
           15              H       2.816227       6.130018       9.167581       0.111176       1.086547 0.84126744E+01  0.83657697E+02                                 1.749840                            1.702363      -0.948556       2.426927                    0.997971       3.529664       9.954246       0.476796       1.291818      -0.707066       0.035813       0.007224       0.016050       0.039905       0.006947       0.004697       0.001841       0.033576       0.015819      -0.020836       0.003291       0.017545              1.751594       2.013780       0.011731       0.289774       1.482265       0.006418       1.758736           0.000009
           16              H       0.942147       5.793371      10.479294       0.099358       1.019972 0.70559349E+01  0.67362278E+02                                 1.693148                            1.564465      -0.857700       2.462271                    0.998408       3.529262       9.854373       0.493214       1.300793      -0.703595       0.000941      -0.002810       0.038505       0.038619       0.004102      -0.003191      -0.001900       0.027155       0.036468      -0.020324       0.006163       0.014161              1.769656       1.386921      -0.019471       0.221229       1.384489      -0.050162       2.537560           0.000006
           17              H      -1.150752       5.633452       9.513527       0.117532       1.071107 0.78559096E+01  0.75439355E+02                                 1.614351                            1.552504      -1.016638       2.396664                    0.998004       3.235425       8.459642       0.554376       1.150536      -0.740919      -0.029818      -0.008069       0.022791       0.038388      -0.000604      -0.005419      -0.005841       0.020408       0.034664      -0.017303       0.002052       0.015251              1.616390       1.916213       0.114950      -0.294759       1.320242      -0.080948       1.612714           0.000012
           18              H       7.365820       7.247124       3.592521       0.115536       0.976594 0.67401236E+01  0.64347698E+02                                 1.717198                            1.584655      -1.160756       2.343490                    0.996080       3.624963      10.507505       0.459207       1.397117      -0.683269       0.045421       0.001638       0.025389       0.052061       0.001771       0.002724       0.000332       0.027070       0.011404      -0.015552       0.002950       0.012603              1.792015       2.120697       0.017792       0.597406       1.356693       0.020457       1.898655           0.000007
           19              H       7.542341       7.084310       1.307278       0.135072       0.983040 0.71265662E+01  0.67215376E+02                                 1.570231                            1.515745      -0.806185       2.511842                    0.999729       3.127725       8.275175       0.537174       1.208935      -0.727159       0.035475      -0.000194      -0.011574       0.037316       0.000976      -0.002330       0.002306       0.028278       0.001676      -0.014826       0.000558       0.014268              1.567311       1.825775      -0.029237      -0.235871       1.250750       0.015132       1.625409           0.000011
           20              H       3.542085       7.031557       1.092171       0.131734       0.965799 0.71239750E+01  0.67314178E+02                                 1.566195                            1.527272      -0.749507       2.536188                    0.999860       3.138392       8.363390       0.527935       1.227839      -0.722952      -0.034150       0.001416      -0.016594       0.037994      -0.000531       0.002172       0.000569       0.031664       0.007920      -0.017180       0.002277       0.014903              1.559880       1.669088       0.034322       0.256635       1.325146       0.043826       1.685407           0.000010
           21              H       3.470086       7.174115       3.378522       0.108585       1.018532 0.72846366E+01  0.70650672E+02                                 1.743558                            1.631541      -1.099519       2.367409                    0.996493       3.619508      10.448833       0.460870       1.370312      -0.689107      -0.048703      -0.000472       0.019674       0.052529       0.004154       0.000677      -0.000949       0.031942       0.017689      -0.019492       0.005898       0.013594              1.797235       2.132617      -0.014058      -0.536552       1.448834       0.029988       1.810254           0.000007
           22              H       4.819190       3.230070      10.373958       0.136576       0.958181 0.68026288E+01  0.63275830E+02                                 1.528967                            1.468873      -0.817280       2.508040                    0.999687       3.066794       7.998903       0.553633       1.189386      -0.731772       0.032591       0.006416       0.016874       0.037257       0.004286       0.003368       0.000745       0.027391       0.005069      -0.015198       0.000763       0.014435              1.530850       1.706297       0.086971       0.258210       1.229386       0.035918       1.656865           0.000007
           23              H       4.928591       3.308451       8.105348       0.116209       1.080809 0.75471909E+01  0.73733498E+02                                 1.806663                            1.655116      -1.091278       2.375690                    0.996774       3.580428      10.321422       0.460600       1.361140      -0.691336       0.047281       0.010156      -0.017584       0.051457       0.002294      -0.000425      -0.000526       0.027802       0.020174      -0.017461       0.006681       0.010780              1.881307       2.334543       0.251253      -0.516931       1.536831      -0.126615       1.772546           0.000005
           24              H       1.149829       2.456913       7.795992       0.112066       0.965100 0.69418324E+01  0.65425433E+02                                 1.591266                            1.526170      -0.710298       2.558299                    0.999780       3.184231       8.583772       0.516500       1.258238      -0.715737      -0.045425      -0.009423      -0.026745       0.053549       0.007285       0.005203       0.001801       0.032382       0.013914      -0.020092       0.002372       0.017720              1.607688       1.736758       0.133402       0.371173       1.427402       0.102384       1.658905           0.000009
           25              H       0.926639       2.433665      10.073473       0.127544       1.040666 0.79745107E+01  0.78128064E+02                                 1.695539                            1.654600      -0.885306       2.470923                    0.998788       3.375523       9.402029       0.485612       1.287400      -0.708750      -0.035270      -0.003846       0.013588       0.037992       0.004848      -0.001348      -0.000005       0.034887       0.012359      -0.020166       0.003973       0.016193              1.686748       1.849150       0.153499      -0.244789       1.508140      -0.066363       1.702954           0.000005
           26              C       7.021897       0.354704       3.493061      -0.019649      38.041577 0.47266624E+03  0.11325338E+05                                 9.950190                            7.338463      -0.199218       1.939101                    0.998743      28.138200      81.153787       0.598305       0.427255      -1.059421      -0.038835       0.010358      -0.011888       0.041914       0.007308       0.002176      -0.001190      -0.064705      -0.040747      -0.026776      -0.013199       0.039975             11.902124      17.938300      -0.062021       2.618377       5.456573      -1.251524      12.311498          -0.000007
           27              C       5.893915       0.190338       4.303042      -0.085658      38.097783 0.53191428E+03  0.13185132E+05                                 9.991838                            7.853798      -0.301424       1.884118                    0.998852      30.154935      89.749121       0.568217       0.434860      -1.050095       0.002812       0.014635      -0.041599       0.044188       0.008619       0.008778       0.012671      -0.061230      -0.063147      -0.029546      -0.015670       0.045215             11.241581      14.913935      -0.013842       0.467730       5.628647      -1.217029      13.182162          -0.000008
           28              C       4.629517       0.164455       3.706062      -0.080240      38.968185 0.51571454E+03  0.12687510E+05                                10.224254                            7.772565      -0.348707       1.874577                    0.998287      29.874309      88.634031       0.566746       0.439289      -1.047239       0.040025      -0.002881      -0.032246       0.051480       0.018916      -0.003374       0.008184      -0.019059      -0.031950      -0.021068      -0.006174       0.027242             11.974894      15.651791      -0.218842      -2.140191       5.914525      -0.749961      14.358366          -0.000010
           29              C       4.500650       0.224580       2.316732      -0.138180      30.652600 0.47222317E+03  0.11424584E+05                                 8.688271                            7.402037      -0.189175       1.904006                    0.998290      30.940179      92.613424       0.581871       0.435097      -1.044228       0.027157      -0.003508       0.015676       0.031552       0.006099       0.023929       0.003253       0.046579      -0.034828      -0.022706      -0.018265       0.040970              9.289288       9.358225       0.132284      -0.925599       5.481690      -0.854951      13.027950           0.000005
           30              C       5.626297       0.409029       1.531922      -0.112814      30.619266 0.44702460E+03  0.10619492E+05                                 8.579155                            7.110549       0.116531       2.006988                    0.999628      29.761450      86.980178       0.607894       0.424137      -1.055680       0.005807      -0.002867       0.030789       0.031463       0.008582      -0.007260      -0.006922       0.024271       0.127828      -0.036421      -0.008025       0.044446              9.332405      10.388402       0.008506       1.183876       5.192874      -0.694522      12.415940           0.000004
           31              C       6.881534       0.491446       2.107390      -0.130207      30.877346 0.44290534E+03  0.10479053E+05                                 8.559031                            7.056266       0.065408       1.984735                    0.999722      29.860910      86.600193       0.614080       0.421570      -1.059125      -0.019408       0.001820       0.013685       0.023817      -0.001813      -0.026180      -0.007184       0.011055       0.014096      -0.024662      -0.005870       0.030531              9.223590      11.372136       0.186475       2.329456       4.915741      -0.921968      11.382894           0.000016
           32              C      -0.932400       0.318842       4.059881       0.601278      24.416772 0.25660752E+03  0.53634003E+04                                 7.814933                            5.727328      -0.250248       1.970046                    0.999087      22.780797      64.679883       0.611321       0.479365      -1.012927       0.038791      -0.009688       0.040474       0.056892      -0.032807      -0.039268       0.071625      -0.047255       0.189392      -0.072095      -0.049962       0.122056              9.230170      12.909800       0.865381       2.322623       8.007988      -2.536487       6.772722           0.000003
           33              C       6.038108       0.048652       5.801256       0.596079      22.431684 0.27086180E+03  0.57681476E+04                                 7.457076                            5.970515      -0.459916       1.892473                    0.998594      23.716503      69.127916       0.582788       0.493523      -1.000391       0.006175      -0.025570       0.058629       0.064260      -0.053289      -0.024876      -0.012409       0.154775      -0.136564      -0.081955      -0.037241       0.119196              8.126922       5.733885       1.861361       0.812224       9.569470      -0.114971       9.077410          -0.000002
           34              C       3.392718       0.092768       4.560284       0.628706      23.168930 0.25525445E+03  0.53673778E+04                                 7.748953                            5.843137      -0.410775       1.922710                    0.998797      23.083210      67.333653       0.580721       0.501591      -0.994181      -0.052809      -0.009243       0.039637       0.066673      -0.034524       0.073291      -0.052171       0.010929       0.163097      -0.066803      -0.057069       0.123872              9.039177      10.249051       1.381116      -3.274323       9.233064       1.679155       7.635416          -0.000001
           35              C      -0.110567      -0.937122       8.006221       0.127676      25.391483 0.33780331E+03  0.75181339E+04                                 7.816101                            6.361377      -0.086403       2.009042                    0.997589      25.829910      74.225857       0.612619       0.449231      -1.035621       0.044530      -0.002999      -0.000516       0.044633       0.000499       0.004102      -0.011765      -0.046550      -0.125499      -0.043825      -0.001947       0.045772              8.605885       8.996393       0.034488       0.896815       4.500110       0.707335      12.321153           0.000010
           36              C      -0.223320      -0.839848       9.382910      -0.178919      31.319677 0.43838323E+03  0.10325272E+05                                 8.656452                            7.013817       0.232133       2.054539                    0.999533      29.297211      84.233755       0.617977       0.420810      -1.061678      -0.003857      -0.009776      -0.010487       0.014847      -0.000932      -0.011178      -0.002249       0.015977      -0.064942      -0.024741       0.003040       0.021701              9.581809       8.549175       0.135125       1.374121       4.884232       0.983124      15.312021           0.000020
           37              C       0.926033      -0.783047      10.172267       0.096703      34.623401 0.42267397E+03  0.98328911E+04                                 9.387788                            6.938509      -0.094899       1.983859                    0.999454      26.475759      74.854434       0.616414       0.427128      -1.061169       0.001080      -0.013187      -0.003136       0.013597       0.002088       0.001927       0.000616       0.005967       0.018995      -0.006808      -0.000155       0.006962             11.456063       8.430935       0.208424      -0.277821       5.260061       0.757650      20.677193          -0.000003
           38              C       2.144375      -0.806296       9.511642      -0.181189      30.800962 0.44770011E+03  0.10614191E+05                                 8.600534                            7.117853       0.163270       2.031164                    0.999354      29.556133      85.623202       0.608786       0.424368      -1.058059       0.006345      -0.015858      -0.006726       0.018357      -0.001744       0.014898      -0.001411       0.034220      -0.049019      -0.021177      -0.008998       0.030175              9.488673       7.930558       0.108376      -1.434736       5.328632       0.982721      15.206829           0.000013
           39              C       2.181731      -0.897786       8.134287       0.114511      25.420174 0.34494280E+03  0.77139606E+04                                 7.776750                            6.395868      -0.072201       2.003133                    0.998794      26.188409      75.331042       0.615875       0.444716      -1.038685      -0.042196      -0.013357      -0.005329       0.044579       0.004384       0.002006      -0.011854      -0.010288      -0.135630      -0.047198       0.016358       0.030840              8.553201       8.405789       0.178639      -0.706926       4.871828       0.929152      12.381986           0.000004
           40              C       3.646064       3.430742       0.570368       0.103615      34.061008 0.41034208E+03  0.94827531E+04                                 9.303051                            6.850505      -0.058055       1.999821                    0.999450      26.268005      74.203156       0.617998       0.428875      -1.059287       0.002399      -0.009825       0.001406       0.010211      -0.005825      -0.001236      -0.000746      -0.000683      -0.019025      -0.006826      -0.002186       0.009012             11.336783       8.263053       0.916347      -0.564028       5.363792       0.323284      20.383506          -0.000000
           41              C       2.430447       3.182581       1.215580      -0.169924      30.795658 0.42243938E+03  0.98419115E+04                                 8.508668                            6.851186       0.286524       2.074671                    0.999725      28.815403      81.959391       0.630947       0.416676      -1.066043      -0.000357      -0.006227       0.008012       0.010153       0.001452       0.012483       0.006617       0.011392      -0.051914      -0.022938       0.003461       0.019477              9.407081       8.669552       0.837374      -1.771101       4.837971      -0.512751      14.713721           0.000011
           42              C       2.371260       3.146333       2.586393       0.118231      25.159942 0.32962396E+03  0.72856478E+04                                 7.713173                            6.246264       0.054640       2.052604                    0.998553      25.748718      73.551873       0.624315       0.443867      -1.039538       0.049858       0.009822       0.006960       0.051291      -0.004620       0.001788       0.005147      -0.037665      -0.140162      -0.047100       0.004081       0.043019              8.451293       8.692202       1.036328      -0.919923       4.776637      -0.276404      11.885039           0.000007
           43              C       4.582626       3.634201       2.769457       0.106387      24.450564 0.34430910E+03  0.76786331E+04                                 7.534387                            6.374173       0.109213       2.061349                    0.999081      26.018922      74.183219       0.620641       0.442518      -1.042359      -0.040697      -0.017398      -0.000030       0.044259      -0.013352       0.016648       0.010779       0.008122      -0.120203      -0.047145       0.012384       0.034761              8.124468       7.581645       1.029909      -0.568924       5.285884      -0.167890      11.505877           0.000003
           44              C       4.721075       3.661255       1.388665      -0.181399      30.978682 0.46163458E+03  0.11064739E+05                                 8.692763                            7.276178      -0.097324       1.943999                    0.998768      30.204652      88.922691       0.594188       0.430070      -1.051103       0.004540      -0.014867       0.011532       0.019355       0.000979      -0.011848       0.001489       0.036197      -0.030136      -0.015221      -0.011704       0.026924              9.504355       7.701473       1.015592       0.585622       5.839441       0.029515      14.972152           0.000000
           45              C      -0.542523       5.916605       7.594966      -0.019648      38.041570 0.47266614E+03  0.11325335E+05                                 9.950188                            7.338462      -0.199219       1.939101                    0.998743      28.138197      81.153774       0.598305       0.427255      -1.059421       0.038835      -0.010358       0.011888       0.041914       0.007308       0.002176      -0.001190      -0.064705      -0.040747      -0.026776      -0.013199       0.039975             11.902122      17.938297      -0.062022       2.618377       5.456573      -1.251524      12.311497          -0.000007
           46              C       0.585459       6.080971       6.784985      -0.085658      38.097794 0.53191448E+03  0.13185138E+05                                 9.991840                            7.853800      -0.301424       1.884118                    0.998852      30.154942      89.749150       0.568217       0.434860      -1.050095      -0.002812      -0.014635       0.041599       0.044188       0.008618       0.008778       0.012671      -0.061230      -0.063147      -0.029546      -0.015670       0.045215             11.241584      14.913939      -0.013843       0.467730       5.628648      -1.217029      13.182165          -0.000008
           47              C       1.849857       6.106854       7.381965      -0.080240      38.968189 0.51571461E+03  0.12687512E+05                                10.224255                            7.772566      -0.348707       1.874577                    0.998287      29.874312      88.634042       0.566746       0.439289      -1.047239      -0.040025       0.002881       0.032246       0.051480       0.018916      -0.003374       0.008184      -0.019059      -0.031950      -0.021068      -0.006174       0.027242             11.974895      15.651792      -0.218842      -2.140191       5.914526      -0.749961      14.358367          -0.000010
           48              C       1.978724       6.046729       8.771295      -0.138180      30.652599 0.47222313E+03  0.11424583E+05                                 8.688271                            7.402037      -0.189175       1.904006                    0.998290      30.940179      92.613424       0.581871       0.435097      -1.044228      -0.027157       0.003508      -0.015676       0.031553       0.006099       0.023929       0.003253       0.046579      -0.034828      -0.022706      -0.018265       0.040970              9.289288       9.358225       0.132284      -0.925599       5.481689      -0.854951      13.027949           0.000005
           49              C       0.853077       5.862280       9.556105      -0.112815      30.619268 0.44702462E+03  0.10619493E+05                                 8.579156                            7.110550       0.116531       2.006988                    0.999628      29.761452      86.980190       0.607894       0.424137      -1.055680      -0.005807       0.002867      -0.030790       0.031463       0.008582      -0.007259      -0.006923       0.024270       0.127828      -0.036421      -0.008025       0.044446              9.332407      10.388403       0.008505       1.183876       5.192875      -0.694522      12.415942           0.000004
           50              C      -0.402160       5.779863       8.980637      -0.130207      30.877351 0.44290542E+03  0.10479055E+05                                 8.559033                            7.056267       0.065407       1.984734                    0.999722      29.860912      86.600207       0.614080       0.421571      -1.059125       0.019408      -0.001820      -0.013685       0.023818      -0.001813      -0.026180      -0.007184       0.011054       0.014095      -0.024662      -0.005869       0.030531              9.223593      11.372139       0.186475       2.329458       4.915742      -0.921968      11.382897           0.000016
           51              C       7.411774       5.952467       7.028146       0.601278      24.416777 0.25660759E+03  0.53634021E+04                                 7.814934                            5.727329      -0.250248       1.970045                    0.999087      22.780800      64.679891       0.611321       0.479365      -1.012927      -0.038791       0.009688      -0.040473       0.056892      -0.032807      -0.039268       0.071625      -0.047255       0.189392      -0.072095      -0.049962       0.122056              9.230171      12.909802       0.865381       2.322624       8.007989      -2.536487       6.772723           0.000003
           52              C       0.441266       6.222657       5.286771       0.596079      22.431683 0.27086179E+03  0.57681474E+04                                 7.457076                            5.970515      -0.459916       1.892473                    0.998594      23.716502      69.127914       0.582788       0.493523      -1.000391      -0.006175       0.025571      -0.058629       0.064260      -0.053289      -0.024876      -0.012409       0.154775      -0.136564      -0.081955      -0.037241       0.119196              8.126922       5.733885       1.861361       0.812224       9.569470      -0.114971       9.077410          -0.000003
           53              C       3.086656       6.178541       6.527743       0.628705      23.168931 0.25525445E+03  0.53673779E+04                                 7.748954                            5.843137      -0.410775       1.922710                    0.998797      23.083211      67.333657       0.580721       0.501591      -0.994181       0.052809       0.009243      -0.039637       0.066673      -0.034524       0.073291      -0.052171       0.010929       0.163097      -0.066803      -0.057069       0.123872              9.039178      10.249051       1.381116      -3.274323       9.233066       1.679155       7.635416          -0.000001
           54              C       6.589941       7.208431       3.081806       0.127676      25.391487 0.33780339E+03  0.75181360E+04                                 7.816103                            6.361378      -0.086403       2.009042                    0.997589      25.829913      74.225873       0.612619       0.449231      -1.035621      -0.044530       0.002999       0.000516       0.044633       0.000499       0.004102      -0.011765      -0.046550      -0.125499      -0.043825      -0.001947       0.045772              8.605887       8.996394       0.034488       0.896815       4.500111       0.707335      12.321156           0.000010
           55              C       6.702694       7.111157       1.705117      -0.178919      31.319692 0.43838349E+03  0.10325280E+05                                 8.656455                            7.013820       0.232132       2.054539                    0.999533      29.297220      84.233792       0.617977       0.420810      -1.061678       0.003857       0.009776       0.010487       0.014847      -0.000932      -0.011178      -0.002249       0.015978      -0.064942      -0.024741       0.003039       0.021701              9.581813       8.549177       0.135125       1.374122       4.884234       0.983124      15.312028           0.000020
           56              C       5.553341       7.054356       0.915760       0.096703      34.623408 0.42267405E+03  0.98328935E+04                                 9.387789                            6.938509      -0.094899       1.983859                    0.999454      26.475763      74.854449       0.616414       0.427128      -1.061169      -0.001080       0.013187       0.003136       0.013597       0.002088       0.001927       0.000616       0.005968       0.018995      -0.006808      -0.000155       0.006962             11.456065       8.430935       0.208424      -0.277821       5.260061       0.757650      20.677198          -0.000002
           57              C       4.334999       7.077605       1.576385      -0.181190      30.800974 0.44770033E+03  0.10614197E+05                                 8.600538                            7.117856       0.163269       2.031164                    0.999354      29.556141      85.623238       0.608785       0.424368      -1.058059      -0.006345       0.015858       0.006726       0.018357      -0.001744       0.014898      -0.001411       0.034220      -0.049019      -0.021177      -0.008998       0.030175              9.488677       7.930560       0.108376      -1.434737       5.328634       0.982722      15.206836           0.000013
           58              C       4.297643       7.169095       2.953740       0.114511      25.420183 0.34494294E+03  0.77139649E+04                                 7.776753                            6.395871      -0.072202       2.003132                    0.998794      26.188416      75.331078       0.615875       0.444717      -1.038685       0.042196       0.013357       0.005329       0.044579       0.004384       0.002006      -0.011854      -0.010288      -0.135630      -0.047198       0.016358       0.030840              8.553204       8.405791       0.178639      -0.706926       4.871830       0.929153      12.381992           0.000004
           59              C       2.833310       2.840567      10.517659       0.103615      34.061011 0.41034209E+03  0.94827536E+04                                 9.303051                            6.850505      -0.058056       1.999821                    0.999450      26.268006      74.203158       0.617998       0.428875      -1.059287      -0.002399       0.009825      -0.001406       0.010211      -0.005825      -0.001236      -0.000746      -0.000683      -0.019025      -0.006826      -0.002186       0.009012             11.336784       8.263052       0.916347      -0.564028       5.363792       0.323284      20.383508          -0.000000
           60              C       4.048927       3.088728       9.872447      -0.169924      30.795657 0.42243937E+03  0.98419112E+04                                 8.508668                            6.851186       0.286525       2.074671                    0.999725      28.815402      81.959386       0.630947       0.416676      -1.066043       0.000358       0.006227      -0.008012       0.010153       0.001452       0.012483       0.006617       0.011393      -0.051914      -0.022938       0.003461       0.019477              9.407081       8.669552       0.837374      -1.771101       4.837971      -0.512751      14.713720           0.000011
           61              C       4.108114       3.124976       8.501634       0.118231      25.159936 0.32962389E+03  0.72856455E+04                                 7.713171                            6.246263       0.054641       2.052604                    0.998553      25.748713      73.551853       0.624315       0.443867      -1.039538      -0.049858      -0.009822      -0.006960       0.051291      -0.004620       0.001788       0.005147      -0.037665      -0.140162      -0.047100       0.004081       0.043019              8.451291       8.692200       1.036327      -0.919922       4.776636      -0.276404      11.885038           0.000007
           62              C       1.896748       2.637108       8.318570       0.106387      24.450571 0.34430923E+03  0.76786368E+04                                 7.534389                            6.374175       0.109213       2.061349                    0.999081      26.018927      74.183240       0.620640       0.442518      -1.042359       0.040696       0.017398       0.000030       0.044259      -0.013352       0.016648       0.010779       0.008122      -0.120203      -0.047145       0.012384       0.034761              8.124471       7.581646       1.029910      -0.568925       5.285885      -0.167891      11.505881           0.000002
           63              C       1.758299       2.610054       9.699362      -0.181400      30.978691 0.46163473E+03  0.11064744E+05                                 8.692766                            7.276180      -0.097325       1.943999                    0.998768      30.204656      88.922715       0.594188       0.430070      -1.051103      -0.004540       0.014866      -0.011532       0.019355       0.000979      -0.011848       0.001489       0.036197      -0.030136      -0.015221      -0.011704       0.026924              9.504359       7.701475       1.015592       0.585623       5.839443       0.029515      14.972159           0.000000
           64              N       1.072772      -0.978911       7.382963      -0.221724      31.696031 0.50899072E+03  0.12237813E+05                                 8.329002                            7.303150       0.012252       2.039773                    0.997900      27.509318      75.661239       0.648291       0.392954      -1.098238      -0.012435       0.003091       0.148010       0.148563      -0.000286       0.012725      -0.005313       0.072402      -0.224588      -0.076303       0.001581       0.074722              8.810266      10.054632       0.209137       0.401107       5.158533       0.757532      11.217631           0.000003
           65              N       3.421176       3.360402       3.388723      -0.218992      32.449910 0.51258450E+03  0.12302517E+05                                 8.437994                            7.300896       0.240582       2.114888                    0.998192      27.225621      73.959361       0.654424       0.389958      -1.104223       0.005821       0.014016      -0.151298       0.152058       0.015563       0.009995       0.011641       0.055527      -0.239730      -0.081795       0.008962       0.072832              9.046525       9.209237       1.111517      -0.720348       6.004763      -0.095038      11.925574           0.000001
           66              N       5.406602       7.250220       3.705064      -0.221724      31.696024 0.50899056E+03  0.12237808E+05                                 8.329001                            7.303149       0.012252       2.039773                    0.997900      27.509314      75.661224       0.648292       0.392954      -1.098238       0.012435      -0.003092      -0.148010       0.148563      -0.000286       0.012725      -0.005313       0.072402      -0.224588      -0.076303       0.001581       0.074722              8.810264      10.054630       0.209137       0.401107       5.158532       0.757531      11.217630           0.000003
           67              N       3.058198       2.910907       7.699304      -0.218992      32.449907 0.51258442E+03  0.12302514E+05                                 8.437993                            7.300895       0.240582       2.114888                    0.998192      27.225620      73.959355       0.654425       0.389958      -1.104223      -0.005821      -0.014016       0.151298       0.152058       0.015563       0.009995       0.011640       0.055527      -0.239730      -0.081794       0.008962       0.072832              9.046524       9.209235       1.111517      -0.720348       6.004762      -0.095040      11.925575           0.000001
           68              O      -0.706712      -0.646268       4.851899      -0.566253      41.074771 0.60124474E+03  0.14866541E+05                                 9.500227                            7.611696       0.178496       2.113459                    0.994214      27.847996      74.289997       0.685496       0.361362      -1.136886      -0.001056       0.029244      -0.004316       0.029580      -0.053049      -0.008885      -0.021595      -0.058872       0.058814      -0.074226       0.017568       0.056658             10.979362      12.223450      -3.795845       4.259127      10.781097      -4.603376       9.933541           0.000006
           69              O      -0.109642       1.167276       3.698079      -0.589947      35.209137 0.51378073E+03  0.12176204E+05                                 8.391106                            6.911893       0.885483       2.308615                    0.999330      28.092865      72.625683       0.741181       0.348696      -1.150659      -0.014924      -0.007319       0.023042       0.028412       0.052828      -0.071131       0.051639      -0.066198      -0.009569      -0.124044       0.053075       0.070969              9.375883      12.466120       4.874503      -1.246024       9.862706      -1.828054       5.798822           0.000011
           70              O       6.499157       1.001737       6.448353      -0.571280      32.764355 0.51899454E+03  0.12365937E+05                                 8.011537                            7.000464       0.657125       2.231896                    0.999155      28.340409      74.147385       0.725972       0.354097      -1.142995       0.014860      -0.030173      -0.007083       0.034372      -0.005427      -0.001435       0.074986       0.062692      -0.302671      -0.136933       0.054042       0.082891              8.505496       7.134201       1.720549       1.548684      10.547861       3.353372       7.834425           0.000016
           71              O       5.647607      -1.031615       6.327826      -0.582622      37.464110 0.57266799E+03  0.14033065E+05                                 8.902627                            7.444654       0.202154       2.106169                    0.995702      28.423424      76.271032       0.688714       0.362925      -1.132062       0.018005       0.030149       0.002682       0.035218       0.003591      -0.030009      -0.027269      -0.044471      -0.316989      -0.115521       0.035043       0.080478              9.790653       7.266125       2.398695      -0.685368      15.264215      -2.282987       6.841619           0.000012
           72              O       3.156738       0.974912       5.403528      -0.593226      43.189133 0.66466634E+03  0.16879768E+05                                 9.869040                            8.068237       0.105460       2.062342                    0.995653      29.144992      79.221170       0.656687       0.367270      -1.130421       0.016425      -0.039770       0.004023       0.043216      -0.056525       0.050405       0.009418      -0.099283       0.071049      -0.106285       0.037745       0.068540             11.275487       7.337620      -1.639330      -2.258949      15.880260       5.013156      10.608580           0.000006
           73              O       2.642471      -0.910189       4.345398      -0.520040      36.428971 0.52518373E+03  0.12571945E+05                                 8.794403                            7.108586       0.184618       2.130202                    0.993843      27.008579      71.223233       0.709134       0.360817      -1.135699      -0.012824       0.011884       0.000931       0.017508       0.051565       0.035202      -0.021003      -0.017265      -0.050881      -0.073104       0.011625       0.061479             10.107363      12.592749       4.913921      -2.306314      11.345958      -0.409245       6.383384           0.000010
           74              O       7.186086       6.917577       6.236128      -0.566253      41.074780 0.60124490E+03  0.14866547E+05                                 9.500229                            7.611697       0.178496       2.113459                    0.994214      27.848000      74.290011       0.685495       0.361362      -1.136886       0.001056      -0.029244       0.004316       0.029580      -0.053049      -0.008885      -0.021595      -0.058872       0.058814      -0.074226       0.017568       0.056658             10.979364      12.223452      -3.795846       4.259128      10.781098      -4.603377       9.933542           0.000006
           75              O       6.589016       5.104033       7.389948      -0.589946      35.209116 0.51378037E+03  0.12176193E+05                                 8.391102                            6.911891       0.885484       2.308616                    0.999330      28.092857      72.625655       0.741181       0.348696      -1.150659       0.014924       0.007319      -0.023042       0.028412       0.052828      -0.071131       0.051639      -0.066199      -0.009569      -0.124044       0.053075       0.070969              9.375879      12.466114       4.874501      -1.246024       9.862702      -1.828053       5.798820           0.000011
           76              O      -0.019783       5.269572       4.639674      -0.571279      32.764340 0.51899426E+03  0.12365929E+05                                 8.011534                            7.000461       0.657126       2.231896                    0.999155      28.340404      74.147363       0.725972       0.354097      -1.142995      -0.014860       0.030174       0.007083       0.034372      -0.005427      -0.001434       0.074986       0.062692      -0.302671      -0.136933       0.054042       0.082891              8.505492       7.134199       1.720548       1.548683      10.547856       3.353370       7.834422           0.000015
           77              O       0.831767       7.302924       4.760201      -0.582622      37.464103 0.57266787E+03  0.14033061E+05                                 8.902625                            7.444653       0.202154       2.106170                    0.995702      28.423421      76.271021       0.688714       0.362925      -1.132062      -0.018005      -0.030149      -0.002682       0.035218       0.003591      -0.030009      -0.027269      -0.044471      -0.316989      -0.115521       0.035043       0.080478              9.790651       7.266124       2.398694      -0.685368      15.264212      -2.282986       6.841618           0.000012
           78              O       3.322636       5.296397       5.684499      -0.593226      43.189138 0.66466638E+03  0.16879769E+05                                 9.869041                            8.068237       0.105460       2.062342                    0.995653      29.144994      79.221178       0.656687       0.367269      -1.130421      -0.016424       0.039770      -0.004023       0.043216      -0.056525       0.050405       0.009418      -0.099284       0.071049      -0.106285       0.037745       0.068540             11.275488       7.337620      -1.639329      -2.258948      15.880264       5.013155      10.608578           0.000006
           79              O       3.836903       7.181498       6.742629      -0.520041      36.428977 0.52518381E+03  0.12571948E+05                                 8.794404                            7.108587       0.184618       2.130202                    0.993843      27.008580      71.223239       0.709134       0.360817      -1.135699       0.012824      -0.011884      -0.000931       0.017508       0.051565       0.035202      -0.021003      -0.017265      -0.050881      -0.073104       0.011625       0.061479             10.107365      12.592751       4.913922      -2.306314      11.345960      -0.409245       6.383384           0.000010

******************************************************
Auxiliary information for the entire system
The total spin magnetic moment of the unit cell is   0.000479
The total net atomic charge of the unit cell is   0.000002
Accuracy of reproducing the electrostatic potential in the unit cell:
  The inner radius (bohr) =    5.0000
  The outer radius (bohr) =   12.0000
  Valid grid points have density less than (e/(bohr^3)) =    0.0001
  The number of valid grid points were=         5781
  The rms potential error without charges in kcal/mol is=      9.08690
  The rms potential error with partial charges in kcal/mol is=      1.22831
  The RRMSE value at monopole order=      0.13517
  The rms potential error with partial charges and cloud penetration in kcal/mol is=      1.22411
  The RRMSE value at monopole order with cloud penetration is=      0.13471
  The rms potential error with partial charges and atomic dipoles in kcal/mol is=      0.87427
  The RRMSE value at dipole order=      0.09621
  The rms potential error with partial charges, atomic dipoles and cloud penetration in kcal/mol is=      0.85884
  The RRMSE value at dipole order with cloud penetration=      0.09451

******************************************************
The electron densities and ab initio electrostatic potential were computed in VASP using the PBE functional and
projector augmented wave method. See the main text of the journal article for a description of computational details.
The atomic charges, dipoles, and quadrupoles were computed with the DDEC6 method as described in
(a) T. A. Manz and N. Gabaldon Limas, RSC Adv. 6 (2016) 47771-47801 DOI: 10.1039/c6ra04656h
(b) N. Gabaldon Limas and T. A. Manz, RSC Adv. 8 (2018) 2678-2707 DOI: 10.1039/c7ra11829e.
For each atom in the material, the electron cloud parameters were fit to the spherically averaged atom-in-material
electron density using radial positions for which this density was between 10^-4 and 10^-2 electrons per cubic bohr.
The polarizabilities, dispersion coefficients, and quantum Drude oscillator (QDO) parameters were fit using the MCLF method.
The magnetic structure of the system was optimized in VASP from the default ferromagnetic initial guess using spin polarization.
The atomic spin moments (ASMs) were computed on this optimized magnetic structure using the DDEC6 partition as inputs
to the method of T. A. Manz and D. S. Sholl, J. Chem. Theory Comput. 7 (2011) 4146-4164 DOI: 10.1021/ct200539n.
The RMSE and RRMSE were computed using a uniform grid with Ewald summation.
