# Supplementary material for: A collection of forcefield precursors for metal–organic frameworks
Source: RSC Adv. 2019 Nov 13;9(63):36492–507. doi: 10.1039/c9ra07327b (PMC9075174; doi:10.1039/c9ra07327b)
Supplement: RA-009-C9RA07327B-s4385 [file RA-009-C9RA07327B-s4385.xyz]

  158
jmolscript: load "" {1 1 1} spacegroup "x,y,z" unitcell [{      9.472000     0.000000     0.000000 }, {      4.735986    10.477001     0.000000 }, {      4.736013     2.817767    21.818705 }]
Zn     8.098842    10.853575    16.115950     0.860266
Zn    12.834845     9.088577    16.612107     0.860198
Zn    10.845157     2.441193     5.702755     0.860266
Zn     6.109154     4.206191     5.206598     0.860198
Zn     5.534969     4.732575    16.364029     0.936455
Zn    13.409030     8.562193     5.454676     0.936455
H     10.028013     2.164992    12.456299     0.110753
H      7.928070     2.180116    11.470093     0.102527
H      6.054510     1.842500    12.766124     0.104598
H      8.677299     2.223810     3.663361     0.102409
H      8.423448     1.990402     1.385488     0.132333
H      2.939160     1.874391     1.071298     0.133446
H      3.076505     2.132583     3.338262     0.113454
H     13.294908     5.618615    21.050687     0.136292
H     13.268385     5.545224    18.770632     0.111000
H      7.086960     3.498148    18.698630     0.105383
H      7.231883     3.539950    20.961230     0.135001
H     10.028012     7.300159    20.271759     0.112205
H      7.928071     7.285035    21.257964     0.102835
H     15.526508     7.622651    19.961933     0.104800
H      3.941299     4.423574     7.245992     0.102214
H      3.687451     4.656982     9.523865     0.130780
H      7.675163     4.772993     9.838054     0.132559
H      7.812505     4.514801     7.571091     0.113867
H      3.822903     3.846536    11.677371     0.136024
H     13.268383     3.919927    13.957426     0.111001
H      7.086953     5.967003    14.029427     0.103894
H      7.231873     5.925201    11.766828     0.133708
H      8.915986    11.129776     9.362406     0.110755
H     11.015929    11.114652    10.348612     0.102526
H     12.889489    11.452268     9.052581     0.104598
H     10.266700    11.070958    18.155344     0.102409
H     10.520551    11.304366    20.433217     0.132333
H     16.004839    11.420377    20.747407     0.133445
H     15.867494    11.162185    18.480443     0.113454
H      5.649091     7.676153     0.768018     0.136292
H      5.675614     7.749544     3.048073     0.111000
H     11.857039     9.796620     3.120075     0.105383
H     11.712116     9.754818     0.857475     0.134999
H      8.915987     5.994609     1.546946     0.112207
H     11.015928     6.009733     0.560741     0.102835
H      3.417491     5.672117     1.856772     0.104800
H     15.002700     8.871194    14.572713     0.102214
H     15.256548     8.637786    12.294840     0.130780
H     11.268836     8.521775    11.980651     0.132558
H     11.131494     8.779967    14.247614     0.113867
H     15.121096     9.448232    10.141334     0.136025
H      5.675616     9.374841     7.861279     0.111001
H     11.857046     7.327765     7.789278     0.103894
H     11.712126     7.369567    10.051877     0.133706
C      9.269212     2.045576    12.979729    -0.126148
C      8.011993     2.056081    12.386915    -0.108893
C      6.893161     1.881682    13.166061    -0.138096
C     11.741581    12.239476    14.550240    -0.072408
C     12.997758    12.204933    15.152436    -0.074341
C      9.398885     1.859657    14.343835    -0.004245
C     15.511911    12.205678    14.888866     0.548524
C     13.128473    12.047141    16.636981     0.593605
C     10.485405    12.185162    15.371714     0.625572
C      9.436195     2.152792     3.129675     0.119029
C      9.275549     2.010604     1.757715    -0.189686
C     10.390309     1.899294     0.952605     0.103408
C      2.161035     1.944660     1.577274    -0.179891
C      2.237759     2.095098     2.937670     0.126783
C      5.553728     4.595950    21.300511     0.110098
C     13.982859     5.190382    20.594457    -0.179057
C     13.974618     5.142374    19.221625     0.111698
C      6.428656     3.950097    19.176242     0.126269
C      6.517410     3.962210    20.542093    -0.186342
C      9.269210     7.419575    19.748328    -0.128226
C      8.011992     7.409070    20.341142    -0.108304
C      6.893158     7.583469    19.561996    -0.139149
C      7.005590     7.702676    18.177818    -0.072104
C      8.261766     7.737219    17.575621    -0.074520
C      9.398880     7.605494    18.384223    -0.004864
C     10.775919     7.736474    17.839191     0.548274
C      8.392478     7.895011    16.091077     0.592998
C     15.221412     7.756990    17.356343     0.626641
C      4.700196     4.494592     7.779677     0.120555
C      4.539552     4.636780     9.151638    -0.188404
C      5.654312     4.748090     9.956748     0.102733
C      6.897038     4.702724     9.332078    -0.177026
C      6.973760     4.552286     7.971682     0.124347
C      5.553720     4.869201    11.427547     0.109574
C      4.510854     4.274769    12.133600    -0.178260
C      4.502615     4.322777    13.506433     0.111068
C      6.428649     5.515054    13.551816     0.127985
C      6.517401     5.502941    12.185965    -0.184878
C      9.674787    11.249192     8.838976    -0.126148
C     10.932006    11.238687     9.431790    -0.108893
C     12.050838    11.413086     8.652644    -0.138097
C      7.202418     1.055292     7.268465    -0.072408
C      5.946241     1.089835     6.666269    -0.074341
C      4.809128     0.958110     7.474870    -0.004245
C      3.432088     1.089090     6.929839     0.548524
C      5.815526     1.247627     5.181724     0.593605
C      8.458594     1.109606     6.446991     0.625572
C      9.507804    11.141976    18.689030     0.119028
C      9.668450    11.284164    20.060990    -0.189687
C      8.553690    11.395474    20.866100     0.103407
C     16.782964    11.350108    20.241431    -0.179891
C     16.706240    11.199670    18.881035     0.126783
C     13.390271     8.698818     0.518194     0.110098
C      4.961140     8.104386     1.224248    -0.179057
C      4.969381     8.152394     2.597080     0.111699
C     12.515343     9.344671     2.642463     0.126268
C     12.426589     9.332558     1.276612    -0.186342
C      9.674789     5.875193     2.070377    -0.128226
C     10.932007     5.885698     1.477563    -0.108304
C     12.050841     5.711299     2.256709    -0.139150
C     11.938409     5.592092     3.640887    -0.072104
C     10.682233     5.557549     4.243084    -0.074520
C      9.545119     5.689274     3.434482    -0.004864
C      8.168080     5.558294     3.979514     0.548273
C     10.551521     5.399757     5.727628     0.592998
C      3.722587     5.537778     4.462362     0.626642
C     14.243803     8.800176    14.039028     0.120555
C     14.404447     8.657988    12.667067    -0.188404
C     13.289687     8.546678    11.861957     0.102733
C     12.046961     8.592044    12.486627    -0.177026
C     11.970239     8.742482    13.847023     0.124347
C     13.390279     8.425567    10.391158     0.109573
C     14.433145     9.019999     9.685105    -0.178261
C     14.441384     8.971991     8.312272     0.111069
C     12.515350     7.779714     8.266889     0.127984
C     12.426598     7.791827     9.632740    -0.184877
N     10.623890     2.190906     3.708743    -0.216790
N      5.461279     4.542656    18.494625    -0.223892
N      5.887889     4.456478     7.200609    -0.217092
N      5.461275     4.922495    14.233432    -0.223450
N      8.320109    11.103862    18.109962    -0.216790
N     13.482720     8.752112     3.324080    -0.223892
N     13.056110     8.838290    14.618096    -0.217092
N     13.482724     8.372273     7.585273    -0.223450
O     15.705899    11.358762    15.777542    -0.514044
O     11.554900     2.808437    14.710389    -0.603366
O      8.834828     2.540217    17.297433    -0.561944
O     12.729419    10.986671    17.176557    -0.587178
O      9.705197    11.226860    15.098544    -0.519895
O      5.521238     2.562141    16.238135    -0.594678
O     10.969904     8.583390    16.950516    -0.513559
O     11.554898     6.656714    18.017668    -0.602758
O      8.834821     6.924934    15.430625    -0.562074
O      7.993421     8.955481    15.551500    -0.586489
O     14.441203     8.715292    17.629514    -0.520087
O     14.993232     6.903010    16.489923    -0.595020
O      3.238100     1.936006     6.041163    -0.514044
O      7.389099    10.486331     7.108316    -0.603366
O     10.109171    10.754551     4.521272    -0.561944
O      6.214580     2.308097     4.642148    -0.587178
O      9.238802     2.067908     6.720161    -0.519895
O     13.422761    10.732627     5.580570    -0.594679
O      7.974095     4.711378     4.868189    -0.513559
O      7.389101     6.638054     3.801037    -0.602757
O     10.109178     6.369834     6.388080    -0.562074
O     10.950578     4.339287     6.267205    -0.586490
O      4.502796     4.579476     4.189191    -0.520087
O      3.950767     6.391758     5.328782    -0.595020

The following XYZ coordinates are in angstroms. Other properties are in atomic units.
The sperically averaged electron density of each atom fit to a function of the form exp(a - br)
eigen_1, eigen_2 and eigen_3 are the three eigenvalues of traceless quadrupole moment tensor
  atom number  atomic symbol              X              Y              Z     net charge C6 coefficient C8 coefficient C10 coefficient fluctuating dipole atomic polarizability isotropic forcefield polarizability              a              b squared Pearson coefficient          <r^3>          <r^4>         wp_QDO          m_QDO          q_QDO       dipole_x       dipole_y       dipole_z         dipole            Qxy            Qxz            Qyz     Q(x^2-y^2)  Q(3z^2 - R^2)        eigen_1        eigen_2        eigen_3 static polarizability      alpha(xx)      alpha(xy)      alpha(xz)      alpha(yy)      alpha(yz)      alpha(zz) atomic spin moment
            1             Zn       8.098842      10.853575      16.115950       0.860266      90.286598 0.19075922E+04  0.61134856E+05                                16.650042                           14.460388       0.149027       1.910257                    0.997105      46.882952     129.402966       0.464940       0.411060      -1.133548      -0.012593      -0.031449      -0.100682       0.106229      -0.008141      -0.015402       0.011565       0.065646      -0.038152      -0.033049      -0.012054       0.045103             18.862319      22.889769       0.872224       1.565150      17.571892      -1.366591      16.125296           0.000005
            2             Zn      12.834845       9.088577      16.612107       0.860198      90.352091 0.19093163E+04  0.61206938E+05                                16.661604                           14.469655       0.145262       1.909164                    0.997121      46.898498     129.484460       0.464637       0.411216      -1.133385      -0.012899       0.031460       0.100965       0.106536       0.008385       0.015659       0.011519       0.065248      -0.037373      -0.032892      -0.012147       0.045038             18.876164      22.908308      -0.872994      -1.566576      17.582481      -1.368312      16.137702           0.000004
            3             Zn      10.845157       2.441193       5.702755       0.860266      90.286601 0.19075923E+04  0.61134859E+05                                16.650042                           14.460388       0.149028       1.910257                    0.997105      46.882953     129.402968       0.464940       0.411060      -1.133548       0.012593       0.031449       0.100682       0.106229      -0.008141      -0.015402       0.011565       0.065646      -0.038152      -0.033049      -0.012054       0.045103             18.862319      22.889769       0.872223       1.565150      17.571893      -1.366591      16.125296           0.000005
            4             Zn       6.109154       4.206191       5.206598       0.860198      90.352098 0.19093164E+04  0.61206944E+05                                16.661605                           14.469655       0.145262       1.909163                    0.997121      46.898500     129.484467       0.464637       0.411216      -1.133385       0.012899      -0.031460      -0.100965       0.106536       0.008385       0.015659       0.011519       0.065248      -0.037373      -0.032892      -0.012147       0.045038             18.876165      22.908310      -0.872994      -1.566576      17.582482      -1.368313      16.137702           0.000004
            5             Zn       5.534969       4.732575      16.364029       0.936455      89.666270 0.16765463E+04  0.51771285E+05                                16.618263                           13.582517       0.672886       2.091691                    0.995935      43.951205     117.201922       0.480680       0.412645      -1.137980      -0.016637      -0.000029       0.000078       0.016637       0.000214      -0.000034      -0.004999       0.416950      -0.854265      -0.284869      -0.065983       0.350852             19.656413       8.812494       0.000040       0.000370      24.808642       3.125110      25.348104           0.000017
            6             Zn      13.409030       8.562193       5.454676       0.936455      89.666276 0.16765465E+04  0.51771290E+05                                16.618264                           13.582517       0.672886       2.091691                    0.995935      43.951207     117.201928       0.480680       0.412645      -1.137980       0.016637       0.000029      -0.000078       0.016637       0.000214      -0.000034      -0.004999       0.416950      -0.854265      -0.284869      -0.065983       0.350852             19.656414       8.812495       0.000040       0.000371      24.808643       3.125110      25.348104           0.000017
            7              H      10.028013       2.164992      12.456299       0.110753       1.108368 0.81545221E+01  0.79213667E+02                                 1.664573                            1.591147      -1.052001       2.376119                    0.997662       3.321124       8.796454       0.541565       1.164270      -0.737111       0.029115       0.009037      -0.022637       0.037971      -0.000989      -0.006803      -0.006241       0.020295       0.034805      -0.017577       0.001145       0.016432              1.675307       2.007644       0.124397      -0.326541       1.352578      -0.074933       1.665699           0.000003
            8              H       7.928070       2.180116      11.470093       0.102527       1.046948 0.72885199E+01  0.69999377E+02                                 1.708872                            1.580510      -0.881322       2.453112                    0.998311       3.503874       9.744437       0.496209       1.285246      -0.707224      -0.000894       0.005005      -0.036517       0.036869       0.003213      -0.003964      -0.003016       0.028411       0.031450      -0.020025       0.005698       0.014327              1.779783       1.408734      -0.038074       0.197274       1.394434      -0.107582       2.536179           0.000004
            9              H       6.054510       1.842500      12.766124       0.104598       1.110239 0.85798589E+01  0.85988253E+02                                 1.788417                            1.728191      -1.076731       2.360843                    0.996585       3.662303      10.466658       0.468180       1.305372      -0.703195      -0.033642      -0.007170      -0.017355       0.038528       0.007710       0.005411       0.000950       0.030832       0.019607      -0.020508       0.003630       0.016878              1.798910       2.113368      -0.073982       0.319295       1.497720      -0.028002       1.785644           0.000004
           10              H       8.677299       2.223810       3.663361       0.102409       0.991728 0.69697647E+01  0.67295441E+02                                 1.747296                            1.619915      -1.290535       2.269026                    0.994137       3.816985      11.233088       0.449305       1.411879      -0.679494      -0.040840       0.002184       0.024645       0.047749       0.000710      -0.000678      -0.000478       0.022582       0.020731      -0.014778       0.006552       0.008226              1.821250       2.093779      -0.035623      -0.596284       1.435577       0.046278       1.934395           0.000002
           11              H       8.423448       1.990402       1.385488       0.132333       1.022664 0.77092274E+01  0.74628450E+02                                 1.654730                            1.611075      -0.863255       2.482780                    0.999249       3.268077       8.944380       0.501142       1.262559      -0.714734      -0.035368       0.001493      -0.011281       0.037153      -0.001925       0.001782       0.002390       0.032623       0.007757      -0.018020       0.002674       0.015345              1.644505       1.910504       0.064855       0.222078       1.386076       0.016852       1.636936           0.000004
           12              H       2.939160       1.874391       1.071298       0.133446       0.993900 0.72396164E+01  0.68574055E+02                                 1.584931                            1.530210      -0.823889       2.501333                    0.999672       3.142174       8.340413       0.533144       1.212879      -0.726321       0.032942      -0.001523      -0.015998       0.036653      -0.000177      -0.002628       0.002597       0.030667       0.004674      -0.016487       0.001407       0.015080              1.583846       1.752618      -0.032659      -0.284633       1.296131       0.059907       1.702789           0.000005
           13              H       3.076505       2.132583       3.338262       0.113454       1.020010 0.71130508E+01  0.68515733E+02                                 1.741394                            1.609011      -1.077147       2.382253                    0.996876       3.555467      10.199221       0.465885       1.364876      -0.690406       0.047742       0.000697       0.019240       0.051478       0.001017       0.001778       0.001062       0.031166       0.012275      -0.017708       0.003802       0.013906              1.808759       2.247268       0.035300       0.546401       1.383149       0.033831       1.795859           0.000003
           14              H      13.294908       5.618615      21.050687       0.136292       0.974524 0.71035497E+01  0.67207663E+02                                 1.584609                            1.531789      -0.838372       2.496724                    0.999595       3.173239       8.517311       0.522648       1.238664      -0.719922      -0.028190       0.018316       0.015693       0.037100      -0.011114      -0.003124       0.003183       0.012615       0.006456      -0.013945       0.000584       0.013362              1.583091       1.675526      -0.248409      -0.230552       1.429115       0.119929       1.644631           0.000003
           15              H      13.268385       5.545224      18.770632       0.111000       1.101351 0.75392599E+01  0.73656498E+02                                 1.816863                            1.640586      -1.275288       2.274362                    0.994293       3.747437      10.812411       0.468299       1.338753      -0.694022      -0.039314       0.016680      -0.020995       0.047588      -0.001394       0.004177       0.005582       0.009897       0.022815      -0.011043       0.000330       0.010713              1.916014       2.210939      -0.508814       0.502611       1.734245      -0.339313       1.802859           0.000002
           16              H       7.086960       3.498148      18.698630       0.105383       1.050185 0.73433386E+01  0.71330204E+02                                 1.771180                            1.629464      -1.096550       2.356421                    0.996812       3.688988      10.641632       0.465049       1.355899      -0.691250       0.033793      -0.022257      -0.019903       0.045094      -0.003532       0.003774      -0.000239       0.003974       0.008926      -0.005923      -0.000364       0.006287              1.843157       1.863828      -0.413189      -0.471377       1.759058       0.406889       1.906583           0.000004
           17              H       7.231883       3.539950      20.961230       0.135001       0.978258 0.71873979E+01  0.68038869E+02                                 1.578025                            1.533143      -0.802980       2.513584                    0.999741       3.129470       8.337203       0.527589       1.226380      -0.723435       0.029741      -0.016771       0.013530       0.036727      -0.013989       0.001782      -0.001775       0.013312       0.006139      -0.016531       0.001595       0.014936              1.570881       1.652072      -0.231818       0.231811       1.471565      -0.091640       1.589006           0.000004
           18              H      10.028012       7.300159      20.271759       0.112205       1.104091 0.81155304E+01  0.78733893E+02                                 1.659536                            1.586740      -1.042944       2.380243                    0.997742       3.314304       8.770365       0.542670       1.163391      -0.737312       0.028490      -0.009034       0.022231       0.037250       0.000965       0.007022      -0.006218       0.020212       0.034945      -0.017555       0.000924       0.016631              1.670113       2.000503      -0.123700       0.324559       1.349227      -0.074506       1.660609           0.000003
           19              H       7.928071       7.285035      21.257964       0.102835       1.048471 0.72982403E+01  0.70088259E+02                                 1.707385                            1.579079      -0.872710       2.456042                    0.998439       3.502999       9.729068       0.497804       1.281212      -0.708061      -0.001156      -0.004865       0.036331       0.036674      -0.003146       0.004065      -0.003113       0.028429       0.031922      -0.020113       0.005619       0.014494              1.778237       1.407408       0.038021      -0.197047       1.393226      -0.107550       2.534076           0.000004
           20              H      15.526508       7.622651      19.961933       0.104800       1.110216 0.85782931E+01  0.85950491E+02                                 1.786503                            1.726502      -1.069321       2.363334                    0.996649       3.661929      10.457032       0.469131       1.303060      -0.703655      -0.033671       0.007062       0.017218       0.038472      -0.007697      -0.005617       0.001029       0.031050       0.019409      -0.020566       0.003424       0.017142              1.796939       2.110577       0.073850      -0.318559       1.496456      -0.027967       1.783785           0.000004
           21              H       3.941299       4.423574       7.245992       0.102214       0.992958 0.69782713E+01  0.67372657E+02                                 1.745884                            1.618708      -1.280863       2.272655                    0.994292       3.814454      11.211380       0.450557       1.408057      -0.680212      -0.040886      -0.002153      -0.025009       0.047976      -0.000619       0.000654      -0.000472       0.022753       0.020519      -0.014823       0.006539       0.008283              1.819700       2.091837       0.035591       0.595572       1.434517       0.046220       1.932747           0.000002
           22              H       3.687451       4.656982       9.523865       0.130780       1.026946 0.77505090E+01  0.75129437E+02                                 1.659393                            1.615415      -0.860821       2.483063                    0.999323       3.276535       8.974023       0.500445       1.262611      -0.714716      -0.035975      -0.001172       0.011215       0.037701       0.002054      -0.001845       0.002209       0.033075       0.008154      -0.018281       0.002746       0.015535              1.649152       1.916425      -0.065145      -0.223078       1.389491       0.016943       1.641540           0.000005
           23              H       7.675163       4.772993       9.838054       0.132559       0.996681 0.72640498E+01  0.68860159E+02                                 1.587500                            1.532460      -0.822921       2.501172                    0.999646       3.146923       8.355024       0.532949       1.212358      -0.726434       0.033170       0.001669       0.016336       0.037012       0.000089       0.002582       0.002648       0.030782       0.004735      -0.016569       0.001463       0.015106              1.586470       1.755936       0.032788       0.285662       1.297841       0.060045       1.705631           0.000005
           24              H       7.812505       4.514801       7.571091       0.113867       1.016833 0.70855260E+01  0.68160143E+02                                 1.735209                            1.603961      -1.063987       2.387890                    0.997061       3.546640      10.155306       0.467629       1.361591      -0.691069       0.047905      -0.000685      -0.019083       0.051571      -0.000927      -0.001763       0.001039       0.031421       0.011955      -0.017775       0.003710       0.014065              1.801984       2.237573      -0.035043      -0.542834       1.379154       0.033598       1.789225           0.000003
           25              H       3.822903       3.846536      11.677371       0.136024       0.975236 0.71103294E+01  0.67293131E+02                                 1.585959                            1.532984      -0.838210       2.496797                    0.999557       3.174808       8.525057       0.522165       1.239416      -0.719756      -0.028181      -0.018550      -0.015140       0.036980       0.011090       0.003444       0.003239       0.012785       0.006767      -0.014004       0.000449       0.013555              1.584465       1.677083       0.248865       0.231022       1.430227       0.120179       1.646085           0.000003
           26              H      13.268383       3.919927      13.957426       0.111001       1.099910 0.75285131E+01  0.73545683E+02                                 1.817623                            1.641198      -1.278428       2.273474                    0.994346       3.747327      10.821469       0.467319       1.341666      -0.693452      -0.039287      -0.017047       0.020930       0.047667       0.001454      -0.004190       0.005710       0.010105       0.022946      -0.011244       0.000439       0.010805              1.916874       2.212035       0.509207      -0.502956       1.734988      -0.339552       1.803598           0.000002
           27              H       7.086953       5.967003      14.029427       0.103894       1.053489 0.73692607E+01  0.71625347E+02                                 1.772804                            1.630721      -1.079724       2.362774                    0.997105       3.693036      10.646946       0.465690       1.353214      -0.691783       0.034301       0.022297       0.019618       0.045372       0.003640      -0.003596       0.000054       0.003587       0.009409      -0.006089       0.000051       0.006038              1.844970       1.865735       0.413982       0.472250       1.760747       0.407629       1.908429           0.000004
           28              H       7.231873       5.925201      11.766828       0.133708       0.979443 0.71935844E+01  0.68068949E+02                                 1.574495                            1.529903      -0.791476       2.516640                    0.999782       3.131508       8.323647       0.530504       1.220151      -0.724816       0.030307       0.017168      -0.013820       0.037473       0.014037      -0.001830      -0.001772       0.012993       0.006145      -0.016506       0.001578       0.014928              1.567344       1.648190       0.230890      -0.230920       1.468445      -0.091242       1.585398           0.000005
           29              H       8.915986      11.129776       9.362406       0.110755       1.108367 0.81545102E+01  0.79213530E+02                                 1.664572                            1.591147      -1.052000       2.376120                    0.997662       3.321122       8.796451       0.541565       1.164270      -0.737111      -0.029115      -0.009037       0.022637       0.037971      -0.000989      -0.006803      -0.006241       0.020295       0.034806      -0.017577       0.001145       0.016432              1.675306       2.007643       0.124397      -0.326540       1.352578      -0.074933       1.665698           0.000003
           30              H      11.015929      11.114652      10.348612       0.102526       1.046949 0.72885228E+01  0.69999409E+02                                 1.708872                            1.580510      -0.881321       2.453112                    0.998311       3.503875       9.744439       0.496209       1.285246      -0.707224       0.000894      -0.005005       0.036517       0.036869       0.003213      -0.003964      -0.003016       0.028411       0.031450      -0.020025       0.005698       0.014327              1.779783       1.408735      -0.038074       0.197274       1.394435      -0.107582       2.536179           0.000004
           31              H      12.889489      11.452268       9.052581       0.104598       1.110238 0.85798540E+01  0.85988189E+02                                 1.788416                            1.728190      -1.076731       2.360844                    0.996585       3.662302      10.466653       0.468180       1.305372      -0.703195       0.033642       0.007170       0.017355       0.038528       0.007710       0.005411       0.000950       0.030832       0.019607      -0.020508       0.003630       0.016878              1.798910       2.113367      -0.073982       0.319295       1.497720      -0.028002       1.785643           0.000004
           32              H      10.266700      11.070958      18.155344       0.102409       0.991728 0.69697656E+01  0.67295450E+02                                 1.747296                            1.619915      -1.290535       2.269026                    0.994137       3.816985      11.233087       0.449305       1.411879      -0.679495       0.040840      -0.002184      -0.024645       0.047749       0.000710      -0.000678      -0.000478       0.022582       0.020731      -0.014778       0.006552       0.008226              1.821250       2.093779      -0.035623      -0.596284       1.435577       0.046278       1.934394           0.000002
           33              H      10.520551      11.304366      20.433217       0.132333       1.022665 0.77092327E+01  0.74628511E+02                                 1.654730                            1.611075      -0.863255       2.482780                    0.999249       3.268078       8.944382       0.501142       1.262559      -0.714734       0.035368      -0.001493       0.011281       0.037153      -0.001925       0.001782       0.002390       0.032623       0.007757      -0.018020       0.002674       0.015345              1.644506       1.910505       0.064855       0.222078       1.386076       0.016852       1.636936           0.000004
           34              H      16.004839      11.420377      20.747407       0.133445       0.993901 0.72396227E+01  0.68574131E+02                                 1.584932                            1.530211      -0.823890       2.501333                    0.999672       3.142175       8.340417       0.533143       1.212880      -0.726321      -0.032942       0.001523       0.015998       0.036653      -0.000177      -0.002628       0.002597       0.030667       0.004674      -0.016487       0.001407       0.015080              1.583847       1.752619      -0.032659      -0.284633       1.296132       0.059907       1.702790           0.000005
           35              H      15.867494      11.162185      18.480443       0.113454       1.020010 0.71130550E+01  0.68515783E+02                                 1.741394                            1.609011      -1.077147       2.382253                    0.996876       3.555468      10.199224       0.465885       1.364876      -0.690406      -0.047742      -0.000697      -0.019240       0.051478       0.001017       0.001778       0.001062       0.031166       0.012275      -0.017708       0.003802       0.013906              1.808759       2.247269       0.035300       0.546401       1.383149       0.033831       1.795859           0.000003
           36              H       5.649091       7.676153       0.768018       0.136292       0.974523 0.71035407E+01  0.67207559E+02                                 1.584609                            1.531788      -0.838371       2.496725                    0.999595       3.173237       8.517305       0.522648       1.238665      -0.719922       0.028190      -0.018316      -0.015693       0.037100      -0.011114      -0.003124       0.003183       0.012615       0.006456      -0.013945       0.000584       0.013362              1.583090       1.675525      -0.248408      -0.230551       1.429115       0.119929       1.644630           0.000003
           37              H       5.675614       7.749544       3.048073       0.111000       1.101352 0.75392652E+01  0.73656559E+02                                 1.816863                            1.640586      -1.275288       2.274362                    0.994293       3.747438      10.812413       0.468299       1.338753      -0.694022       0.039314      -0.016680       0.020995       0.047588      -0.001394       0.004177       0.005582       0.009897       0.022816      -0.011043       0.000330       0.010713              1.916015       2.210939      -0.508814       0.502612       1.734246      -0.339313       1.802860           0.000002
           38              H      11.857039       9.796620       3.120075       0.105383       1.050185 0.73433379E+01  0.71330196E+02                                 1.771180                            1.629464      -1.096550       2.356421                    0.996812       3.688988      10.641633       0.465049       1.355899      -0.691250      -0.033793       0.022257       0.019903       0.045094      -0.003532       0.003774      -0.000239       0.003974       0.008925      -0.005923      -0.000364       0.006287              1.843157       1.863828      -0.413189      -0.471377       1.759058       0.406889       1.906583           0.000004
           39              H      11.712116       9.754818       0.857475       0.134999       0.978260 0.71874181E+01  0.68039109E+02                                 1.578027                            1.533146      -0.802982       2.513583                    0.999741       3.129474       8.337217       0.527588       1.226380      -0.723435      -0.029741       0.016771      -0.013530       0.036727      -0.013989       0.001782      -0.001775       0.013312       0.006139      -0.016531       0.001595       0.014936              1.570884       1.652075      -0.231818       0.231812       1.471567      -0.091640       1.589009           0.000004
           40              H       8.915987       5.994609       1.546946       0.112207       1.104088 0.81155050E+01  0.78733585E+02                                 1.659533                            1.586737      -1.042941       2.380244                    0.997742       3.314299       8.770348       0.542670       1.163391      -0.737312      -0.028490       0.009034      -0.022231       0.037250       0.000965       0.007022      -0.006218       0.020212       0.034945      -0.017555       0.000924       0.016631              1.670110       2.000499      -0.123700       0.324558       1.349225      -0.074506       1.660605           0.000003
           41              H      11.015928       6.009733       0.560741       0.102835       1.048471 0.72982403E+01  0.70088259E+02                                 1.707385                            1.579079      -0.872710       2.456042                    0.998439       3.502999       9.729068       0.497804       1.281212      -0.708061       0.001156       0.004865      -0.036331       0.036674      -0.003146       0.004065      -0.003113       0.028430       0.031922      -0.020113       0.005619       0.014494              1.778237       1.407408       0.038021      -0.197047       1.393226      -0.107550       2.534076           0.000004
           42              H       3.417491       5.672117       1.856772       0.104800       1.110215 0.85782879E+01  0.85950424E+02                                 1.786503                            1.726501      -1.069321       2.363335                    0.996649       3.661928      10.457028       0.469131       1.303060      -0.703655       0.033671      -0.007062      -0.017218       0.038471      -0.007697      -0.005617       0.001029       0.031050       0.019409      -0.020566       0.003424       0.017142              1.796939       2.110576       0.073850      -0.318559       1.496455      -0.027967       1.783784           0.000004
           43              H      15.002700       8.871194      14.572713       0.102214       0.992958 0.69782713E+01  0.67372657E+02                                 1.745884                            1.618708      -1.280863       2.272655                    0.994292       3.814454      11.211380       0.450557       1.408057      -0.680212       0.040886       0.002153       0.025009       0.047976      -0.000619       0.000654      -0.000472       0.022753       0.020519      -0.014823       0.006539       0.008283              1.819700       2.091837       0.035591       0.595572       1.434517       0.046220       1.932747           0.000002
           44              H      15.256548       8.637786      12.294840       0.130780       1.026947 0.77505169E+01  0.75129535E+02                                 1.659394                            1.615416      -0.860821       2.483062                    0.999323       3.276537       8.974031       0.500445       1.262611      -0.714716       0.035975       0.001172      -0.011215       0.037701       0.002054      -0.001845       0.002209       0.033075       0.008154      -0.018281       0.002746       0.015535              1.649153       1.916426      -0.065145      -0.223078       1.389491       0.016943       1.641541           0.000005
           45              H      11.268836       8.521775      11.980651       0.132558       0.996682 0.72640626E+01  0.68860311E+02                                 1.587502                            1.532462      -0.822922       2.501172                    0.999646       3.146926       8.355034       0.532949       1.212358      -0.726434      -0.033170      -0.001669      -0.016336       0.037012       0.000089       0.002582       0.002648       0.030782       0.004736      -0.016569       0.001463       0.015106              1.586471       1.755938       0.032788       0.285662       1.297843       0.060045       1.705633           0.000005
           46              H      11.131494       8.779967      14.247614       0.113867       1.016833 0.70855296E+01  0.68160185E+02                                 1.735209                            1.603961      -1.063988       2.387890                    0.997061       3.546641      10.155308       0.467629       1.361590      -0.691069      -0.047905       0.000685       0.019083       0.051571      -0.000927      -0.001763       0.001039       0.031421       0.011955      -0.017775       0.003710       0.014065              1.801984       2.237573      -0.035043      -0.542834       1.379154       0.033598       1.789225           0.000003
           47              H      15.121096       9.448232      10.141334       0.136025       0.975235 0.71103271E+01  0.67293109E+02                                 1.585959                            1.532984      -0.838210       2.496798                    0.999557       3.174808       8.525059       0.522165       1.239416      -0.719756       0.028181       0.018550       0.015140       0.036980       0.011090       0.003444       0.003239       0.012785       0.006767      -0.014004       0.000449       0.013555              1.584465       1.677083       0.248865       0.231022       1.430226       0.120179       1.646085           0.000003
           48              H       5.675616       9.374841       7.861279       0.111001       1.099910 0.75285160E+01  0.73545721E+02                                 1.817624                            1.641199      -1.278428       2.273474                    0.994346       3.747328      10.821474       0.467319       1.341666      -0.693452       0.039287       0.017047      -0.020930       0.047667       0.001454      -0.004190       0.005710       0.010105       0.022946      -0.011244       0.000439       0.010805              1.916875       2.212036       0.509208      -0.502956       1.734989      -0.339552       1.803599           0.000002
           49              H      11.857046       7.327765       7.789278       0.103894       1.053489 0.73692599E+01  0.71625339E+02                                 1.772804                            1.630721      -1.079724       2.362774                    0.997105       3.693036      10.646947       0.465690       1.353214      -0.691783      -0.034301      -0.022297      -0.019618       0.045372       0.003640      -0.003596       0.000054       0.003587       0.009409      -0.006089       0.000051       0.006038              1.844970       1.865735       0.413982       0.472250       1.760747       0.407629       1.908429           0.000004
           50              H      11.712126       7.369567      10.051877       0.133706       0.979445 0.71936010E+01  0.68069152E+02                                 1.574498                            1.529905      -0.791477       2.516639                    0.999782       3.131511       8.323660       0.530503       1.220152      -0.724815      -0.030307      -0.017168       0.013820       0.037473       0.014037      -0.001830      -0.001772       0.012993       0.006145      -0.016506       0.001578       0.014928              1.567347       1.648193       0.230891      -0.230921       1.468447      -0.091242       1.585401           0.000005
           51              C       9.269212       2.045576      12.979729      -0.126148      31.307738 0.43701026E+03  0.10313697E+05                                 8.657281                            7.017429       0.044743       1.979056                    0.999732      29.814396      86.595352       0.614169       0.422567      -1.057608      -0.025146       0.020465       0.011124       0.034277       0.006694      -0.032081       0.001491      -0.001592       0.010673      -0.032855      -0.000208       0.033064              9.400335      11.702472      -0.076262       2.226321       4.918971      -1.105852      11.579562          -0.000000
           52              C       8.011993       2.056081      12.386915      -0.108893      30.712547 0.43203424E+03  0.10166170E+05                                 8.557716                            6.959638       0.217478       2.042017                    0.999713      29.366566      85.142972       0.619128       0.420423      -1.059051       0.007637       0.000408       0.031892       0.032796       0.009830      -0.005163      -0.001113       0.026165       0.115323      -0.035589      -0.003513       0.039102              9.361278      10.841240      -0.374614       1.111594       4.955670      -0.926328      12.286924           0.000004
           53              C       6.893161       1.881682      13.166061      -0.138096      31.422516 0.46909116E+03  0.11332706E+05                                 8.826192                            7.371896      -0.203669       1.897561                    0.998601      30.976909      92.731298       0.583576       0.434443      -1.044367       0.029762      -0.003254       0.016294       0.034086       0.013060       0.029524       0.005994       0.034728      -0.025545      -0.026866      -0.016445       0.043311              9.509793      10.068759      -0.316905      -0.906694       5.299328      -1.101501      13.161292           0.000002
           54              C      11.741581      12.239476      14.550240      -0.072408      39.091279 0.50595951E+03  0.12369604E+05                                10.156248                            7.620908      -0.281186       1.901925                    0.998523      29.341834      86.355790       0.582019       0.430456      -1.054156       0.038834      -0.000102      -0.029418       0.048718       0.026639      -0.005239       0.006553      -0.031138      -0.031648      -0.028923      -0.007413       0.036336             11.955288      16.085996      -0.620173      -2.023007       5.727754      -0.966693      14.052113           0.000000
           55              C      12.997758      12.204933      15.152436      -0.074341      37.549239 0.51424798E+03  0.12633719E+05                                 9.894861                            7.716810      -0.265158       1.903063                    0.998899      29.599767      87.560735       0.574134       0.434244      -1.050992       0.002843       0.030824      -0.041704       0.051937       0.020031       0.008297       0.005042      -0.058228      -0.065164      -0.029957      -0.017021       0.046978             11.201697      14.980313      -0.390397       0.062522       5.531879      -1.182693      13.092898          -0.000003
           56              C       9.398885       1.859657      14.343835      -0.004245      37.427213 0.45883400E+03  0.10935361E+05                                 9.903892                            7.270695      -0.250958       1.927092                    0.998601      27.971935      81.009116       0.594841       0.432044      -1.054272      -0.038707       0.039831       0.005334       0.055796       0.016203       0.015362       0.005519      -0.067021      -0.025809      -0.039276      -0.003824       0.043100             11.841824      17.687077      -0.360869       2.316194       5.486226      -1.320731      12.352169          -0.000005
           57              C      15.511911      12.205678      14.888866       0.548524      26.422916 0.28870832E+03  0.62019405E+04                                 8.207381                            6.037332      -0.174397       1.979747                    0.999420      23.676471      67.690251       0.602248       0.473437      -1.018191       0.033556       0.004323       0.048561       0.059185      -0.039705      -0.046781       0.064918      -0.047748       0.171641      -0.076102      -0.043562       0.119664              9.746833      13.426098       0.584000       3.060160       8.598210      -2.524424       7.216190           0.000001
           58              C      13.128473      12.047141      16.636981       0.593605      22.089091 0.26976989E+03  0.57345722E+04                                 7.375846                            5.951012      -0.385696       1.918471                    0.998905      23.562340      68.440313       0.585301       0.492288      -1.001807       0.006891      -0.021660       0.056566       0.060961      -0.047889      -0.022869      -0.015532       0.163870      -0.150342      -0.083624      -0.038249       0.121873              7.999454       5.413942       1.466942       0.362825       9.447692      -0.091442       9.136729           0.000003
           59              C      10.485405      12.185162      15.371714       0.625572      22.689735 0.25191863E+03  0.52831603E+04                                 7.660415                            5.816691      -0.420620       1.921457                    0.998611      23.058135      67.309129       0.579895       0.503643      -0.992542      -0.048973      -0.015625       0.040976       0.065738      -0.037574       0.064838      -0.058843      -0.012569       0.148574      -0.068096      -0.052436       0.120532              8.909160      10.422697       1.383108      -3.101148       8.641467       1.633807       7.663317           0.000004
           60              C       9.436195       2.152792       3.129675       0.119029      25.688157 0.34501439E+03  0.77323027E+04                                 7.910682                            6.447968      -0.164339       1.977464                    0.997754      26.260275      76.144047       0.604776       0.451897      -1.032348       0.043813      -0.001427      -0.005106       0.044132      -0.002768      -0.009379      -0.012299      -0.035978      -0.132826      -0.047833       0.005896       0.041937              8.753994       9.046576       0.305339      -0.582670       4.812101       1.057133      12.403305           0.000000
           61              C       9.275549       2.010604       1.757715      -0.189686      31.441825 0.44816711E+03  0.10631002E+05                                 8.701618                            7.096535       0.190496       2.038193                    0.999411      29.692348      86.119610       0.612756       0.421390      -1.059627      -0.000302       0.008973       0.013053       0.015843      -0.011253       0.009873      -0.010681       0.028698      -0.050904      -0.023634      -0.006652       0.030286              9.654469       8.405268       0.308989      -1.237660       5.198100       1.274614      15.360040           0.000004
           62              C      10.390309       1.899294       0.952605       0.103408      34.678197 0.40971072E+03  0.94651572E+04                                 9.427691                            6.847956      -0.075683       1.993600                    0.999396      26.255925      74.173598       0.617703       0.429216      -1.059005       0.002672       0.007871       0.004201       0.009314      -0.011968       0.002059      -0.002667      -0.011373       0.016751      -0.016046       0.003878       0.012168             11.603571       8.696473       0.351506       0.196755       5.195221       1.480473      20.919019           0.000000
           63              C       2.161035       1.944660       1.577274      -0.179891      30.848088 0.42834380E+03  0.10025012E+05                                 8.542352                            6.910505       0.276598       2.069745                    0.999647      29.082831      83.202367       0.625973       0.418079      -1.063995       0.000229       0.006712       0.007931       0.010393      -0.003273      -0.014382      -0.001788       0.018452      -0.056966      -0.024157       0.000305       0.023852              9.470719       8.549645       0.346250       1.615730       4.870992       1.324321      14.991520           0.000005
           64              C       2.237759       2.095098       2.937670       0.126783      24.985528 0.32329029E+03  0.71041365E+04                                 7.660230                            6.170212       0.081571       2.063524                    0.998783      25.443113      72.236597       0.631173       0.441610      -1.041881      -0.047583       0.000696       0.009371       0.048502      -0.000695      -0.001125      -0.017298      -0.039213      -0.129353      -0.046561       0.001979       0.044582              8.471145       8.857836       0.165641       0.913775       4.415865       0.942379      12.139735           0.000000
           65              C       5.553728       4.595950      21.300511       0.110098      34.594975 0.41240502E+03  0.95465257E+04                                 9.432240                            6.883936      -0.096110       1.988294                    0.999485      26.250996      74.323032       0.614050       0.430904      -1.057578       0.002284       0.007795      -0.002868       0.008614       0.011846      -0.002365      -0.001889       0.009826      -0.018827      -0.009708      -0.006656       0.016365             11.608561       7.306813      -1.505899       0.411737       6.465191       1.118763      21.053678           0.000000
           66              C      13.982859       5.190382      20.594457      -0.179057      30.625529 0.43496597E+03  0.10229236E+05                                 8.526802                            6.986589       0.236517       2.057873                    0.999446      29.220848      84.070483       0.618888       0.420830      -1.061201       0.000815       0.009161      -0.008241       0.012349      -0.001252      -0.008321       0.009072       0.004251      -0.050486      -0.021713       0.006805       0.014908              9.370886       7.507739      -1.707032       1.200555       5.949669      -0.764640      14.655251           0.000001
           67              C      13.974618       5.142374      19.221625       0.111698      25.812167 0.33663869E+03  0.74832104E+04                                 7.876748                            6.330461      -0.078708       2.005185                    0.998651      25.995056      74.572886       0.617226       0.446414      -1.037602       0.043768      -0.027571      -0.000443       0.051730       0.025094       0.007254       0.008249      -0.023581      -0.141044      -0.048264      -0.004154       0.052418              8.714465       7.989440      -2.377244       0.527975       6.289376      -0.365699      11.864579           0.000002
           68              C       6.428656       3.950097      19.176242       0.126269      24.712120 0.32500403E+03  0.71632724E+04                                 7.647452                            6.214053      -0.011868       2.031333                    0.998679      25.659278      73.361507       0.623722       0.445546      -1.037826      -0.036891       0.030102      -0.000070       0.047614       0.024121      -0.002980       0.002952       0.000028      -0.143823      -0.048306       0.000214       0.048092              8.421618       6.747654      -2.059495      -0.329079       6.455227       0.793418      12.061973           0.000004
           69              C       6.517410       3.962210      20.542093      -0.186342      31.048356 0.43928625E+03  0.10365360E+05                                 8.632158                            7.039521       0.168038       2.033834                    0.999395      29.441545      85.087005       0.613620       0.423029      -1.058902       0.009221       0.007588      -0.010982       0.016224      -0.011479       0.008601      -0.005888       0.016842      -0.049084      -0.019078      -0.005924       0.025002              9.564376       6.980152      -1.639495      -0.835386       6.536913       1.399179      15.176062           0.000003
           70              C       9.269210       7.419575      19.748328      -0.128226      31.379532 0.43832575E+03  0.10352903E+05                                 8.672579                            7.030350       0.039249       1.976872                    0.999723      29.854353      86.756111       0.613271       0.422852      -1.057390      -0.026100      -0.020312      -0.011626       0.035057      -0.005841       0.031018       0.001401      -0.003520       0.012149      -0.032022       0.000374       0.031648              9.416821      11.721287       0.077802      -2.236075       4.927777      -1.108083      11.601400          -0.000001
           71              C       8.011992       7.409070      20.341142      -0.108304      30.649168 0.43082895E+03  0.10129914E+05                                 8.543512                            6.948412       0.220270       2.043550                    0.999729      29.325795      84.969289       0.619880       0.420240      -1.059252       0.007669      -0.000111      -0.032977       0.033857      -0.010043       0.005574      -0.001023       0.024715       0.114373      -0.034997      -0.003883       0.038880              9.345321      10.821192       0.373833      -1.109966       4.948113      -0.924828      12.266658           0.000003
           72              C       6.893158       7.583469      19.561996      -0.139149      31.459128 0.46982397E+03  0.11355556E+05                                 8.836251                            7.380878      -0.205643       1.896745                    0.998643      31.001267      92.844380       0.582802       0.434823      -1.044073       0.029404       0.003276      -0.016018       0.033644      -0.013192      -0.029073       0.006235       0.033948      -0.024396      -0.026331      -0.016430       0.042761              9.520333      10.078709       0.317847       0.908268       5.305882      -1.103131      13.176408           0.000002
           73              C       7.005590       7.702676      18.177818      -0.072104      39.088506 0.50595197E+03  0.12369319E+05                                10.155222                            7.620622      -0.284044       1.900988                    0.998459      29.341356      86.352780       0.582059       0.430430      -1.054177       0.040275       0.000641       0.030203       0.050346      -0.026558       0.004923       0.005946      -0.031003      -0.031581      -0.028427      -0.007748       0.036174             11.953470      16.084207       0.620227       2.021617       5.727344      -0.966552      14.048858          -0.000000
           74              C       8.261766       7.737219      17.575621      -0.074520      37.525229 0.51384414E+03  0.12620422E+05                                 9.887815                            7.711794      -0.261680       1.904300                    0.998844      29.586661      87.489942       0.574583       0.434021      -1.051202       0.003833      -0.031164       0.041345       0.051917      -0.019419      -0.007764       0.005660      -0.058555      -0.067638      -0.029396      -0.017856       0.047252             11.193132      14.967985       0.390051      -0.062619       5.527868      -1.181538      13.083542          -0.000003
           75              C       9.398880       7.605494      18.384223      -0.004864      37.440431 0.45900678E+03  0.10940400E+05                                 9.904404                            7.270893      -0.249394       1.927454                    0.998669      27.982048      81.039182       0.594983       0.431904      -1.054368      -0.039402      -0.040219      -0.004433       0.056478      -0.015542      -0.014658       0.005572      -0.068123      -0.025274      -0.039040      -0.004098       0.043138             11.842281      17.689267       0.361710      -2.317619       5.486436      -1.320557      12.351141          -0.000005
           76              C      10.775919       7.736474      17.839191       0.548274      26.470851 0.28930008E+03  0.62180924E+04                                 8.217871                            6.044123      -0.172305       1.979740                    0.999400      23.702117      67.791512       0.601794       0.473532      -1.018098       0.033541      -0.004222      -0.048414       0.059049       0.039759       0.046311       0.065258      -0.048654       0.171690      -0.076312      -0.043482       0.119794              9.760034      13.447227      -0.584019      -3.065875       8.607818      -2.527598       7.225056           0.000001
           77              C       8.392478       7.895011      16.091077       0.592998      22.115967 0.27017149E+03  0.57451271E+04                                 7.379865                            5.954088      -0.381843       1.919024                    0.998852      23.583060      68.507918       0.585361       0.492065      -1.001942       0.006676       0.020692      -0.056132       0.060196       0.047677       0.023151      -0.015191       0.163689      -0.149353      -0.083287      -0.038323       0.121610              8.003788       5.416556      -1.467691      -0.362769       9.453138      -0.091408       9.141671           0.000003
           78              C      15.221412       7.756990      17.356343       0.626641      22.667664 0.25163768E+03  0.52758325E+04                                 7.656199                            5.813875      -0.422514       1.921109                    0.998632      23.043712      67.259385       0.579968       0.503717      -0.992499      -0.048956       0.015274      -0.040465       0.065326       0.037895      -0.064935      -0.058609      -0.011612       0.149049      -0.068031      -0.052596       0.120626              8.903855      10.415900      -1.382420       3.098448       8.637014       1.632831       7.658652           0.000004
           79              C       4.700196       4.494592       7.779677       0.120555      25.661029 0.34452535E+03  0.77185715E+04                                 7.906033                            6.444575      -0.163292       1.977978                    0.997806      26.239177      76.068137       0.604772       0.452063      -1.032258       0.044726       0.001632       0.004621       0.044994       0.002414       0.007812      -0.011653      -0.034516      -0.133323      -0.047275       0.006158       0.041117              8.748513       9.040866      -0.305256       0.580291       4.809187       1.056179      12.395486           0.000000
           80              C       4.539552       4.636780       9.151638      -0.188404      31.416274 0.44769272E+03  0.10617895E+05                                 8.699740                            7.094963       0.186823       2.037433                    0.999389      29.680102      86.101943       0.612486       0.421649      -1.059368      -0.001581      -0.009448      -0.011621       0.015060       0.011864      -0.010531      -0.010114       0.030001      -0.050822      -0.023329      -0.007983       0.031312              9.651931       8.406292      -0.309247       1.234522       5.196478       1.273789      15.353024           0.000004
           81              C       5.654312       4.748090       9.956748       0.102733      34.685640 0.40988535E+03  0.94697391E+04                                 9.426887                            6.848059      -0.069082       1.995547                    0.999401      26.259930      74.175253       0.617912       0.429046      -1.059162       0.001944      -0.007577      -0.004226       0.008891       0.012449      -0.001448      -0.002273      -0.010811       0.018679      -0.016685       0.004916       0.011769             11.601590       8.697608      -0.351497      -0.196068       5.194608       1.479788      20.912555           0.000001
           82              C       6.897038       4.702724       9.332078      -0.177026      30.786195 0.42721234E+03  0.99923403E+04                                 8.532286                            6.902396       0.271611       2.068721                    0.999686      29.045842      83.082186       0.626175       0.418203      -1.063871       0.000428      -0.006500      -0.008267       0.010525       0.003660       0.014215      -0.002500       0.020610      -0.055648      -0.023815      -0.000766       0.024581              9.458822       8.541707      -0.345104      -1.608585       4.865328       1.321917      14.969431           0.000006
           83              C       6.973760       4.552286       7.971682       0.124347      25.046431 0.32433027E+03  0.71328048E+04                                 7.673429                            6.181799       0.075907       2.061256                    0.998798      25.482737      72.381607       0.630318       0.441849      -1.041727      -0.046721      -0.001243      -0.009921       0.047779       0.000416       0.000219      -0.018211      -0.042049      -0.129428      -0.046852       0.000546       0.046306              8.485311       8.866933      -0.165464      -0.910428       4.423730       0.944450      12.165270           0.000001
           84              C       5.553720       4.869201      11.427547       0.109574      34.598079 0.41250691E+03  0.95493613E+04                                 9.432288                            6.884601      -0.096730       1.988098                    0.999481      26.253244      74.328385       0.614052       0.430881      -1.057605       0.002522      -0.008249       0.002818       0.009075      -0.012010       0.002868      -0.001810       0.010522      -0.018937      -0.009957      -0.006810       0.016766             11.607897       7.306535       1.505767      -0.411248       6.465416       1.118455      21.051742           0.000001
           85              C       4.510854       4.274769      12.133600      -0.178260      30.591372 0.43435706E+03  0.10210582E+05                                 8.517293                            6.979178       0.235844       2.057721                    0.999462      29.202002      83.978096       0.619597       0.420526      -1.061471       0.000574      -0.008799       0.007672       0.011688       0.001003       0.009228       0.009401       0.004623      -0.047020      -0.021448       0.006351       0.015097              9.359955       7.500404       1.705713      -1.197625       5.943539      -0.762899      14.635924           0.000002
           86              C       4.502615       4.322777      13.506433       0.111068      25.821201 0.33680804E+03  0.74873659E+04                                 7.875799                            6.329658      -0.075608       2.005840                    0.998623      25.998938      74.568065       0.617661       0.446076      -1.037875       0.043180       0.027286       0.000683       0.051084      -0.025141      -0.007086       0.008369      -0.022529      -0.140361      -0.048027      -0.004112       0.052139              8.713485       7.988848       2.377297      -0.527899       6.288805      -0.365626      11.862803           0.000002
           87              C       6.428649       5.515054      13.551816       0.127985      24.676930 0.32437208E+03  0.71459569E+04                                 7.641232                            6.208845      -0.014990       2.030836                    0.998692      25.633414      73.273238       0.623849       0.445666      -1.037743      -0.036109      -0.029613       0.000788       0.046706      -0.022648       0.003278       0.003957       0.000153      -0.139840      -0.047163       0.001206       0.045957              8.414803       6.743622       2.058908       0.330912       6.450801       0.794098      12.049985           0.000005
           88              C       6.517401       5.502941      12.185965      -0.184878      31.031668 0.43897737E+03  0.10357028E+05                                 8.634606                            7.042015       0.168964       2.034248                    0.999377      29.425478      85.057128       0.612816       0.423626      -1.058449       0.009652      -0.006668       0.010336       0.015635       0.011605      -0.008754      -0.005900       0.018631      -0.047637      -0.018706      -0.006758       0.025464              9.567206       6.980609       1.638875       0.838293       6.539067       1.401597      15.181940           0.000004
           89              C       9.674787      11.249192       8.838976      -0.126148      31.307771 0.43701086E+03  0.10313715E+05                                 8.657290                            7.017436       0.044741       1.979055                    0.999732      29.814415      86.595444       0.614168       0.422567      -1.057607       0.025146      -0.020465      -0.011124       0.034277       0.006694      -0.032081       0.001492      -0.001592       0.010673      -0.032855      -0.000208       0.033064              9.400345      11.702484      -0.076262       2.226326       4.918976      -1.105853      11.579574          -0.000000
           90              C      10.932006      11.238687       9.431790      -0.108893      30.712548 0.43203423E+03  0.10166170E+05                                 8.557717                            6.959638       0.217478       2.042017                    0.999713      29.366568      85.142988       0.619128       0.420423      -1.059051      -0.007637      -0.000408      -0.031892       0.032796       0.009830      -0.005163      -0.001113       0.026164       0.115323      -0.035589      -0.003513       0.039102              9.361279      10.841241      -0.374614       1.111595       4.955671      -0.926328      12.286926           0.000004
           91              C      12.050838      11.413086       8.652644      -0.138097      31.422532 0.46909146E+03  0.11332715E+05                                 8.826195                            7.371899      -0.203669       1.897561                    0.998601      30.976920      92.731340       0.583576       0.434443      -1.044367      -0.029762       0.003254      -0.016294       0.034086       0.013060       0.029524       0.005994       0.034728      -0.025545      -0.026866      -0.016445       0.043311              9.509796      10.068762      -0.316905      -0.906696       5.299330      -1.101501      13.161297           0.000002
           92              C       7.202418       1.055292       7.268465      -0.072408      39.091277 0.50595948E+03  0.12369603E+05                                10.156249                            7.620908      -0.281186       1.901925                    0.998523      29.341834      86.355794       0.582019       0.430456      -1.054156      -0.038834       0.000102       0.029418       0.048718       0.026639      -0.005239       0.006553      -0.031138      -0.031648      -0.028923      -0.007413       0.036336             11.955288      16.085997      -0.620173      -2.023008       5.727754      -0.966693      14.052113           0.000000
           93              C       5.946241       1.089835       6.666269      -0.074341      37.549228 0.51424780E+03  0.12633714E+05                                 9.894859                            7.716809      -0.265158       1.903063                    0.998899      29.599761      87.560714       0.574134       0.434244      -1.050992      -0.002843      -0.030824       0.041704       0.051937       0.020031       0.008297       0.005042      -0.058228      -0.065164      -0.029957      -0.017021       0.046978             11.201695      14.980311      -0.390397       0.062522       5.531878      -1.182693      13.092896          -0.000003
           94              C       4.809128       0.958110       7.474870      -0.004245      37.427214 0.45883398E+03  0.10935361E+05                                 9.903894                            7.270696      -0.250959       1.927092                    0.998601      27.971936      81.009129       0.594841       0.432044      -1.054272       0.038707      -0.039831      -0.005334       0.055796       0.016203       0.015362       0.005519      -0.067021      -0.025809      -0.039276      -0.003824       0.043100             11.841826      17.687081      -0.360869       2.316195       5.486227      -1.320731      12.352171          -0.000005
           95              C       3.432088       1.089090       6.929839       0.548524      26.422918 0.28870832E+03  0.62019406E+04                                 8.207382                            6.037332      -0.174397       1.979747                    0.999420      23.676472      67.690261       0.602248       0.473437      -1.018191      -0.033556      -0.004323      -0.048561       0.059185      -0.039705      -0.046781       0.064918      -0.047748       0.171641      -0.076102      -0.043562       0.119664              9.746834      13.426101       0.584000       3.060161       8.598211      -2.524424       7.216191           0.000002
           96              C       5.815526       1.247627       5.181724       0.593605      22.089091 0.26976989E+03  0.57345721E+04                                 7.375846                            5.951012      -0.385695       1.918471                    0.998905      23.562340      68.440312       0.585301       0.492288      -1.001807      -0.006891       0.021660      -0.056566       0.060961      -0.047889      -0.022869      -0.015532       0.163870      -0.150342      -0.083624      -0.038249       0.121873              7.999454       5.413942       1.466942       0.362824       9.447691      -0.091442       9.136729           0.000002
           97              C       8.458594       1.109606       6.446991       0.625572      22.689737 0.25191864E+03  0.52831607E+04                                 7.660415                            5.816691      -0.420620       1.921457                    0.998611      23.058136      67.309132       0.579895       0.503643      -0.992543       0.048973       0.015625      -0.040976       0.065738      -0.037574       0.064838      -0.058843      -0.012569       0.148574      -0.068097      -0.052436       0.120532              8.909161      10.422697       1.383108      -3.101148       8.641467       1.633807       7.663317           0.000004
           98              C       9.507804      11.141976      18.689030       0.119028      25.688166 0.34501454E+03  0.77323074E+04                                 7.910685                            6.447971      -0.164340       1.977463                    0.997754      26.260283      76.144082       0.604776       0.451898      -1.032348      -0.043813       0.001427       0.005106       0.044132      -0.002768      -0.009379      -0.012299      -0.035978      -0.132826      -0.047833       0.005896       0.041937              8.753997       9.046579       0.305339      -0.582670       4.812102       1.057134      12.403311           0.000001
           99              C       9.668450      11.284164      20.060990      -0.189687      31.441825 0.44816710E+03  0.10631002E+05                                 8.701619                            7.096535       0.190495       2.038193                    0.999411      29.692349      86.119619       0.612756       0.421390      -1.059627       0.000302      -0.008973      -0.013053       0.015843      -0.011253       0.009873      -0.010681       0.028697      -0.050904      -0.023634      -0.006652       0.030286              9.654471       8.405269       0.308989      -1.237660       5.198101       1.274614      15.360042           0.000004
          100              C       8.553690      11.395474      20.866100       0.103407      34.678201 0.40971078E+03  0.94651588E+04                                 9.427691                            6.847956      -0.075683       1.993600                    0.999396      26.255927      74.173603       0.617703       0.429216      -1.059005      -0.002672      -0.007871      -0.004201       0.009314      -0.011968       0.002059      -0.002667      -0.011372       0.016751      -0.016046       0.003878       0.012168             11.603571       8.696474       0.351506       0.196754       5.195221       1.480473      20.919019           0.000001
          101              C      16.782964      11.350108      20.241431      -0.179891      30.848074 0.42834355E+03  0.10025005E+05                                 8.542349                            6.910503       0.276598       2.069745                    0.999647      29.082823      83.202337       0.625973       0.418079      -1.063995      -0.000229      -0.006712      -0.007931       0.010393      -0.003273      -0.014382      -0.001788       0.018452      -0.056966      -0.024157       0.000305       0.023852              9.470715       8.549642       0.346249       1.615728       4.870990       1.324320      14.991513           0.000004
          102              C      16.706240      11.199670      18.881035       0.126783      24.985527 0.32329025E+03  0.71041355E+04                                 7.660229                            6.170211       0.081572       2.063524                    0.998783      25.443112      72.236589       0.631174       0.441610      -1.041881       0.047583      -0.000696      -0.009371       0.048502      -0.000696      -0.001125      -0.017298      -0.039213      -0.129353      -0.046561       0.001979       0.044582              8.471144       8.857835       0.165641       0.913775       4.415865       0.942379      12.139733           0.000001
          103              C      13.390271       8.698818       0.518194       0.110098      34.594980 0.41240510E+03  0.95465277E+04                                 9.432240                            6.883937      -0.096109       1.988294                    0.999485      26.250998      74.323036       0.614050       0.430904      -1.057579      -0.002284      -0.007795       0.002868       0.008614       0.011846      -0.002365      -0.001889       0.009826      -0.018827      -0.009708      -0.006656       0.016365             11.608561       7.306814      -1.505899       0.411737       6.465191       1.118764      21.053677           0.000000
          104              C       4.961140       8.104386       1.224248      -0.179057      30.625543 0.43496623E+03  0.10229244E+05                                 8.526805                            6.986592       0.236516       2.057873                    0.999446      29.220855      84.070510       0.618887       0.420830      -1.061201      -0.000815      -0.009161       0.008241       0.012349      -0.001252      -0.008321       0.009072       0.004251      -0.050486      -0.021713       0.006805       0.014908              9.370889       7.507741      -1.707033       1.200557       5.949671      -0.764641      14.655257           0.000001
          105              C       4.969381       8.152394       2.597080       0.111699      25.812149 0.33663838E+03  0.74832014E+04                                 7.876743                            6.330457      -0.078706       2.005186                    0.998651      25.995044      74.572832       0.617226       0.446414      -1.037602      -0.043768       0.027571       0.000443       0.051730       0.025093       0.007254       0.008249      -0.023580      -0.141044      -0.048264      -0.004154       0.052418              8.714460       7.989436      -2.377243       0.527975       6.289373      -0.365699      11.864571           0.000002
          106              C      12.515343       9.344671       2.642463       0.126268      24.712126 0.32500413E+03  0.71632752E+04                                 7.647454                            6.214054      -0.011867       2.031333                    0.998679      25.659282      73.361521       0.623722       0.445546      -1.037826       0.036891      -0.030102       0.000070       0.047614       0.024121      -0.002980       0.002952       0.000028      -0.143823      -0.048306       0.000215       0.048092              8.421619       6.747654      -2.059495      -0.329078       6.455228       0.793418      12.061976           0.000004
          107              C      12.426589       9.332558       1.276612      -0.186342      31.048329 0.43928574E+03  0.10365345E+05                                 8.632152                            7.039515       0.168039       2.033834                    0.999395      29.441531      85.086946       0.613620       0.423029      -1.058903      -0.009221      -0.007588       0.010982       0.016224      -0.011479       0.008601      -0.005888       0.016842      -0.049083      -0.019078      -0.005925       0.025002              9.564369       6.980149      -1.639494      -0.835383       6.536908       1.399176      15.176049           0.000003
          108              C       9.674789       5.875193       2.070377      -0.128226      31.379556 0.43832621E+03  0.10352917E+05                                 8.672584                            7.030355       0.039248       1.976872                    0.999723      29.854365      86.756160       0.613271       0.422852      -1.057390       0.026100       0.020312       0.011626       0.035057      -0.005841       0.031018       0.001401      -0.003520       0.012149      -0.032022       0.000375       0.031648              9.416827      11.721293       0.077802      -2.236080       4.927780      -1.108083      11.601408          -0.000001
          109              C      10.932007       5.885698       1.477563      -0.108304      30.649165 0.43082889E+03  0.10129912E+05                                 8.543511                            6.948411       0.220269       2.043549                    0.999729      29.325794      84.969286       0.619880       0.420240      -1.059252      -0.007669       0.000112       0.032977       0.033857      -0.010043       0.005574      -0.001023       0.024715       0.114373      -0.034997      -0.003883       0.038880              9.345320      10.821190       0.373833      -1.109966       4.948112      -0.924828      12.266658           0.000003
          110              C      12.050841       5.711299       2.256709      -0.139150      31.459135 0.46982412E+03  0.11355561E+05                                 8.836253                            7.380880      -0.205643       1.896745                    0.998643      31.001272      92.844401       0.582801       0.434823      -1.044073      -0.029404      -0.003275       0.016018       0.033644      -0.013192      -0.029073       0.006235       0.033948      -0.024397      -0.026331      -0.016430       0.042761              9.520335      10.078711       0.317847       0.908269       5.305883      -1.103131      13.176411           0.000002
          111              C      11.938409       5.592092       3.640887      -0.072104      39.088512 0.50595207E+03  0.12369322E+05                                10.155223                            7.620623      -0.284044       1.900988                    0.998459      29.341360      86.352798       0.582059       0.430430      -1.054177      -0.040275      -0.000641      -0.030203       0.050346      -0.026558       0.004923       0.005946      -0.031003      -0.031581      -0.028427      -0.007748       0.036174             11.953471      16.084210       0.620227       2.021617       5.727345      -0.966552      14.048859           0.000000
          112              C      10.682233       5.557549       4.243084      -0.074520      37.525225 0.51384407E+03  0.12620420E+05                                 9.887814                            7.711793      -0.261679       1.904300                    0.998844      29.586659      87.489935       0.574583       0.434021      -1.051202      -0.003833       0.031164      -0.041345       0.051917      -0.019419      -0.007764       0.005660      -0.058555      -0.067638      -0.029396      -0.017856       0.047252             11.193131      14.967984       0.390051      -0.062619       5.527868      -1.181537      13.083541          -0.000004
          113              C       9.545119       5.689274       3.434482      -0.004864      37.440426 0.45900669E+03  0.10940398E+05                                 9.904404                            7.270893      -0.249395       1.927454                    0.998669      27.982046      81.039180       0.594983       0.431904      -1.054367       0.039402       0.040219       0.004433       0.056478      -0.015542      -0.014658       0.005572      -0.068123      -0.025275      -0.039040      -0.004098       0.043138             11.842281      17.689269       0.361710      -2.317620       5.486436      -1.320557      12.351140          -0.000005
          114              C       8.168080       5.558294       3.979514       0.548273      26.470858 0.28930015E+03  0.62180944E+04                                 8.217872                            6.044124      -0.172305       1.979739                    0.999400      23.702121      67.791525       0.601794       0.473532      -1.018098      -0.033541       0.004222       0.048414       0.059049       0.039759       0.046311       0.065258      -0.048654       0.171690      -0.076312      -0.043482       0.119794              9.760036      13.447230      -0.584019      -3.065876       8.607819      -2.527598       7.225057           0.000001
          115              C      10.551521       5.399757       5.727628       0.592998      22.115968 0.27017152E+03  0.57451276E+04                                 7.379864                            5.954088      -0.381843       1.919024                    0.998852      23.583061      68.507919       0.585361       0.492065      -1.001942      -0.006676      -0.020692       0.056132       0.060196       0.047677       0.023151      -0.015191       0.163689      -0.149352      -0.083287      -0.038323       0.121610              8.003788       5.416555      -1.467691      -0.362769       9.453138      -0.091408       9.141670           0.000003
          116              C       3.722587       5.537778       4.462362       0.626642      22.667662 0.25163766E+03  0.52758320E+04                                 7.656199                            5.813874      -0.422514       1.921109                    0.998632      23.043711      67.259383       0.579968       0.503717      -0.992499       0.048956      -0.015274       0.040465       0.065326       0.037895      -0.064935      -0.058609      -0.011612       0.149049      -0.068030      -0.052596       0.120626              8.903855      10.415900      -1.382420       3.098448       8.637014       1.632831       7.658652           0.000004
          117              C      14.243803       8.800176      14.039028       0.120555      25.661040 0.34452553E+03  0.77185767E+04                                 7.906035                            6.444577      -0.163293       1.977977                    0.997806      26.239185      76.068171       0.604772       0.452063      -1.032258      -0.044726      -0.001632      -0.004621       0.044994       0.002414       0.007812      -0.011653      -0.034516      -0.133323      -0.047275       0.006158       0.041117              8.748516       9.040869      -0.305256       0.580291       4.809189       1.056180      12.395491           0.000001
          118              C      14.404447       8.657988      12.667067      -0.188404      31.416267 0.44769258E+03  0.10617891E+05                                 8.699739                            7.094962       0.186823       2.037433                    0.999389      29.680099      86.101934       0.612486       0.421649      -1.059368       0.001581       0.009448       0.011621       0.015060       0.011864      -0.010531      -0.010114       0.030001      -0.050821      -0.023329      -0.007983       0.031312              9.651930       8.406292      -0.309247       1.234521       5.196477       1.273788      15.353022           0.000005
          119              C      13.289687       8.546678      11.861957       0.102733      34.685646 0.40988545E+03  0.94697418E+04                                 9.426887                            6.848060      -0.069081       1.995547                    0.999401      26.259933      74.175262       0.617912       0.429046      -1.059162      -0.001944       0.007577       0.004226       0.008891       0.012449      -0.001448      -0.002273      -0.010811       0.018679      -0.016685       0.004916       0.011769             11.601591       8.697609      -0.351497      -0.196068       5.194609       1.479788      20.912555           0.000001
          120              C      12.046961       8.592044      12.486627      -0.177026      30.786183 0.42721211E+03  0.99923337E+04                                 8.532284                            6.902394       0.271612       2.068721                    0.999686      29.045836      83.082165       0.626175       0.418203      -1.063871      -0.000428       0.006500       0.008267       0.010525       0.003660       0.014215      -0.002500       0.020610      -0.055648      -0.023815      -0.000766       0.024581              9.458819       8.541706      -0.345104      -1.608583       4.865326       1.321916      14.969426           0.000006
          121              C      11.970239       8.742482      13.847023       0.124347      25.046431 0.32433026E+03  0.71328047E+04                                 7.673429                            6.181800       0.075907       2.061256                    0.998798      25.482737      72.381609       0.630318       0.441849      -1.041727       0.046721       0.001244       0.009922       0.047779       0.000416       0.000219      -0.018211      -0.042049      -0.129428      -0.046852       0.000546       0.046306              8.485312       8.866933      -0.165464      -0.910427       4.423731       0.944450      12.165271           0.000001
          122              C      13.390279       8.425567      10.391158       0.109573      34.598080 0.41250694E+03  0.95493620E+04                                 9.432288                            6.884601      -0.096729       1.988098                    0.999481      26.253245      74.328387       0.614052       0.430881      -1.057605      -0.002522       0.008249      -0.002818       0.009074      -0.012010       0.002868      -0.001810       0.010522      -0.018937      -0.009957      -0.006810       0.016766             11.607897       7.306536       1.505767      -0.411248       6.465416       1.118454      21.051740           0.000001
          123              C      14.433145       9.019999       9.685105      -0.178261      30.591387 0.43435732E+03  0.10210590E+05                                 8.517297                            6.979181       0.235843       2.057721                    0.999462      29.202010      83.978133       0.619597       0.420526      -1.061471      -0.000574       0.008799      -0.007672       0.011688       0.001003       0.009228       0.009401       0.004623      -0.047020      -0.021448       0.006351       0.015097              9.359960       7.500407       1.705714      -1.197627       5.943541      -0.762900      14.635931           0.000003
          124              C      14.441384       8.971991       8.312272       0.111069      25.821186 0.33680779E+03  0.74873588E+04                                 7.875796                            6.329655      -0.075607       2.005840                    0.998623      25.998928      74.568026       0.617661       0.446076      -1.037875      -0.043180      -0.027286      -0.000683       0.051084      -0.025141      -0.007086       0.008369      -0.022529      -0.140361      -0.048027      -0.004112       0.052139              8.713482       7.988846       2.377297      -0.527900       6.288802      -0.365626      11.862798           0.000002
          125              C      12.515350       7.779714       8.266889       0.127984      24.676932 0.32437212E+03  0.71459580E+04                                 7.641233                            6.208846      -0.014990       2.030836                    0.998692      25.633415      73.273243       0.623849       0.445666      -1.037743       0.036109       0.029613      -0.000789       0.046706      -0.022648       0.003278       0.003957       0.000153      -0.139840      -0.047163       0.001206       0.045957              8.414804       6.743623       2.058908       0.330911       6.450802       0.794098      12.049987           0.000004
          126              C      12.426598       7.791827       9.632740      -0.184877      31.031643 0.43897692E+03  0.10357014E+05                                 8.634600                            7.042010       0.168965       2.034249                    0.999377      29.425465      85.057077       0.612816       0.423626      -1.058449      -0.009652       0.006668      -0.010335       0.015635       0.011605      -0.008754      -0.005900       0.018631      -0.047637      -0.018706      -0.006758       0.025464              9.567199       6.980607       1.638875       0.838291       6.539063       1.401595      15.181928           0.000004
          127              N      10.623890       2.190906       3.708743      -0.216790      31.270935 0.49139673E+03  0.11719118E+05                                 8.274165                            7.187553       0.026059       2.047550                    0.998046      27.286088      74.904931       0.651452       0.394240      -1.096613      -0.008707      -0.017382      -0.148494       0.149761      -0.004892      -0.010047      -0.005534       0.055222      -0.234588      -0.079268       0.011504       0.067764              8.796868      10.496828       0.354888       0.193599       4.984420       0.671410      10.909356          -0.000004
          128              N       5.461279       4.542656      18.494625      -0.223892      32.243490 0.49669271E+03  0.11824346E+05                                 8.371617                            7.154649       0.283078       2.127824                    0.998728      27.095094      73.239484       0.665728       0.386474      -1.107008      -0.000161      -0.006247       0.147157       0.147290      -0.029551      -0.004414       0.005873       0.033258      -0.229372      -0.076865       0.004419       0.072445              9.028191       7.908604      -2.515657      -0.290522       7.607103       0.163002      11.568866          -0.000001
          129              N       5.887889       4.456478       7.200609      -0.217092      31.273053 0.49140457E+03  0.11718889E+05                                 8.272155                            7.185768       0.025852       2.047556                    0.997985      27.288955      74.901812       0.651809       0.394038      -1.096797      -0.007748       0.017256       0.148474       0.149674       0.004854       0.009923      -0.005448       0.054334      -0.233518      -0.078888       0.011758       0.067130              8.794699      10.492341      -0.354720      -0.193537       4.983542       0.671093      10.908216          -0.000003
          130              N       5.461275       4.922495      14.233432      -0.223450      32.212291 0.49608620E+03  0.11806302E+05                                 8.367424                            7.151372       0.284438       2.128817                    0.998713      27.074540      73.172782       0.665728       0.386592      -1.106924      -0.000464       0.006354      -0.147052       0.147190       0.030105       0.004843       0.006225       0.033980      -0.233115      -0.078163       0.004388       0.073775              9.023440       7.905955       2.515205       0.290642       7.603964       0.163111      11.560400          -0.000001
          131              N       8.320109      11.103862      18.109962      -0.216790      31.270936 0.49139675E+03  0.11719119E+05                                 8.274165                            7.187554       0.026059       2.047550                    0.998046      27.286089      74.904935       0.651452       0.394240      -1.096613       0.008707       0.017382       0.148494       0.149761      -0.004892      -0.010047      -0.005534       0.055222      -0.234588      -0.079268       0.011504       0.067764              8.796868      10.496829       0.354888       0.193599       4.984420       0.671410      10.909356          -0.000003
          132              N      13.482720       8.752112       3.324080      -0.223892      32.243500 0.49669289E+03  0.11824351E+05                                 8.371619                            7.154650       0.283078       2.127824                    0.998728      27.095099      73.239502       0.665728       0.386474      -1.107008       0.000161       0.006247      -0.147157       0.147290      -0.029551      -0.004414       0.005873       0.033258      -0.229372      -0.076865       0.004419       0.072446              9.028193       7.908606      -2.515658      -0.290522       7.607104       0.163002      11.568869          -0.000001
          133              N      13.056110       8.838290      14.618096      -0.217092      31.273054 0.49140458E+03  0.11718889E+05                                 8.272155                            7.185768       0.025852       2.047556                    0.997985      27.288956      74.901815       0.651809       0.394038      -1.096797       0.007748      -0.017256      -0.148474       0.149674       0.004854       0.009923      -0.005448       0.054334      -0.233518      -0.078888       0.011758       0.067130              8.794700      10.492341      -0.354720      -0.193537       4.983542       0.671093      10.908216          -0.000003
          134              N      13.482724       8.372273       7.585273      -0.223450      32.212296 0.49608628E+03  0.11806304E+05                                 8.367425                            7.151372       0.284438       2.128817                    0.998713      27.074542      73.172788       0.665728       0.386592      -1.106924       0.000464      -0.006354       0.147052       0.147190       0.030105       0.004843       0.006225       0.033980      -0.233115      -0.078163       0.004388       0.073775              9.023440       7.905956       2.515205       0.290642       7.603964       0.163111      11.560401          -0.000001
          135              O      15.705899      11.358762      15.777542      -0.514044      39.137297 0.57283611E+03  0.14022006E+05                                 9.279692                            7.486699       0.046789       2.082984                    0.993262      27.276180      72.877419       0.681938       0.366929      -1.130266      -0.013147       0.051951       0.019323       0.056966      -0.062269      -0.018954      -0.006889      -0.034624       0.080089      -0.081418       0.028599       0.052819             10.713641      12.385588      -3.307390       4.047763      10.184065      -4.040515       9.571270          -0.000004
          136              O      11.554900       2.808437      14.710389      -0.603366      37.498879 0.57040611E+03  0.13843915E+05                                 8.784431                            7.262410       0.808153       2.270232                    0.999170      28.893360      75.017112       0.727818       0.346744      -1.154961      -0.034302       0.032633       0.047268       0.066902       0.084482      -0.090346       0.042336      -0.080072      -0.143441      -0.158532       0.039766       0.118766              9.932107      12.813437       5.532310      -1.151849      11.162985      -1.749573       5.819900          -0.000008
          137              O       8.834828       2.540217      17.297433      -0.561944      31.141061 0.49316265E+03  0.11587523E+05                                 7.721102                            6.796554       0.746591       2.271298                    0.998799      27.824163      72.007737       0.742142       0.351252      -1.146676       0.018226      -0.026800      -0.010219       0.033983      -0.008061      -0.013681       0.087119       0.071335      -0.281816      -0.143377       0.053948       0.089429              8.149167       6.644169       1.045871       0.751663      10.164691       3.427435       7.638643          -0.000002
          138              O      12.729419      10.986671      17.176557      -0.587178      37.227812 0.57293540E+03  0.14041723E+05                                 8.863645                            7.444527       0.187652       2.101950                    0.995414      28.434023      76.313478       0.688956       0.362744      -1.132166       0.015965       0.033147       0.001901       0.036840      -0.006089      -0.023692      -0.033249      -0.030650      -0.316558      -0.115563       0.041244       0.074318              9.730903       7.113861       1.175925      -1.073328      15.134799      -2.275220       6.944049           0.000001
          139              O       9.705197      11.226860      15.098544      -0.519895      35.511103 0.51260041E+03  0.12200282E+05                                 8.632723                            7.014990       0.229909       2.143235                    0.994393      26.984791      71.026864       0.714840       0.360003      -1.135992      -0.000195       0.005099       0.012248       0.013269       0.049068       0.033310      -0.029814      -0.015087      -0.053017      -0.075409       0.016913       0.058496              9.901565      12.674241       5.170024      -1.826291      10.770288      -0.429535       6.260166           0.000002
          140              O       5.521238       2.562141      16.238135      -0.594678      42.218560 0.66393158E+03  0.16870904E+05                                 9.740370                            8.089233       0.006724       2.032874                    0.994674      29.179419      79.560280       0.652181       0.369592      -1.127674       0.014173      -0.041279       0.005582       0.044000      -0.052601       0.045513       0.008594      -0.112235       0.081647      -0.106095       0.039831       0.066265             10.985489       7.105554      -1.250678      -1.931086      15.010574       4.567721      10.840340           0.000003
          141              O      10.969904       8.583390      16.950516      -0.513559      39.105309 0.57225547E+03  0.14004298E+05                                 9.274751                            7.483020       0.045097       2.082791                    0.993202      27.263043      72.834194       0.682087       0.366940      -1.130253      -0.013891      -0.052091      -0.019429       0.057306       0.062891       0.018515      -0.006931      -0.034662       0.079622      -0.081820       0.028501       0.053318             10.707501      12.378396       3.305583      -4.045317      10.177862      -4.037630       9.566243          -0.000004
          142              O      11.554898       6.656714      18.017668      -0.602758      37.430112 0.56910268E+03  0.13803932E+05                                 8.772208                            7.252883       0.806529       2.270362                    0.999183      28.871692      74.930200       0.728504       0.346627      -1.155096      -0.034481      -0.032343      -0.046959       0.066635      -0.084388       0.090191       0.042289      -0.079168      -0.144306      -0.158255       0.039592       0.118663              9.917647      12.794075      -5.523488       1.150125      11.146496      -1.746250       5.812370          -0.000008
          143              O       8.834821       6.924934      15.430625      -0.562074      31.158871 0.49348996E+03  0.11597517E+05                                 7.725338                            6.800029       0.743468       2.270428                    0.998766      27.827000      72.029961       0.741728       0.351378      -1.146536       0.018412       0.026778       0.009841       0.033954       0.008364       0.013854       0.087050       0.071631      -0.282648      -0.143531       0.053627       0.089904              8.153762       6.647490      -1.046621      -0.751853      10.171154       3.429883       7.642642          -0.000002
          144              O       7.993421       8.955481      15.551500      -0.586489      37.236612 0.57305722E+03  0.14046025E+05                                 8.866848                            7.446937       0.187835       2.102013                    0.995378      28.432074      76.321940       0.688592       0.362901      -1.131997       0.016188      -0.033291      -0.001698       0.037057       0.005577       0.023712      -0.033182      -0.030771      -0.317670      -0.115854       0.041376       0.074479              9.734599       7.115659      -1.176400       1.073630      15.142205      -2.275931       6.945932           0.000001
          145              O      14.441203       8.715292      17.629514      -0.520087      35.520336 0.51276962E+03  0.12205352E+05                                 8.634266                            7.016082       0.227754       2.142695                    0.994399      26.988875      71.041308       0.714792       0.359997      -1.135995      -0.000035      -0.004695      -0.012786       0.013621      -0.048869      -0.033468      -0.029437      -0.014479      -0.051522      -0.075105       0.017113       0.057992              9.903449      12.676738      -5.170734       1.826749      10.772430      -0.429424       6.261177           0.000002
          146              O      14.993232       6.903010      16.489923      -0.595020      42.238945 0.66437541E+03  0.16885275E+05                                 9.744170                            8.092442       0.004046       2.032014                    0.994674      29.187432      79.593610       0.651981       0.369638      -1.127620       0.014275       0.041016      -0.005776       0.043812       0.052673      -0.045360       0.008502      -0.111510       0.082582      -0.105893       0.039864       0.066030             10.989774       7.108301       1.250790       1.931594      15.017537       4.568801      10.843485           0.000003
          147              O       3.238100       1.936006       6.041163      -0.514044      39.137291 0.57283598E+03  0.14022002E+05                                 9.279692                            7.486698       0.046789       2.082984                    0.993262      27.276177      72.877409       0.681938       0.366929      -1.130266       0.013147      -0.051951      -0.019323       0.056966      -0.062269      -0.018954      -0.006889      -0.034624       0.080089      -0.081418       0.028599       0.052819             10.713640      12.385587      -3.307389       4.047762      10.184065      -4.040515       9.571270          -0.000004
          148              O       7.389099      10.486331       7.108316      -0.603366      37.498910 0.57040667E+03  0.13843932E+05                                 8.784436                            7.262414       0.808151       2.270231                    0.999170      28.893368      75.017148       0.727818       0.346744      -1.154961       0.034302      -0.032633      -0.047269       0.066902       0.084482      -0.090346       0.042336      -0.080072      -0.143441      -0.158532       0.039766       0.118766              9.932115      12.813448       5.532315      -1.151850      11.162993      -1.749574       5.819904          -0.000008
          149              O      10.109171      10.754551       4.521272      -0.561944      31.141070 0.49316284E+03  0.11587528E+05                                 7.721104                            6.796555       0.746590       2.271297                    0.998799      27.824167      72.007752       0.742142       0.351252      -1.146676      -0.018226       0.026800       0.010219       0.033983      -0.008061      -0.013681       0.087119       0.071335      -0.281817      -0.143377       0.053948       0.089429              8.149169       6.644170       1.045871       0.751663      10.164693       3.427435       7.638645          -0.000002
          150              O       6.214580       2.308097       4.642148      -0.587178      37.227814 0.57293544E+03  0.14041724E+05                                 8.863645                            7.444527       0.187652       2.101950                    0.995414      28.434024      76.313481       0.688956       0.362744      -1.132166      -0.015965      -0.033147      -0.001901       0.036841      -0.006090      -0.023692      -0.033249      -0.030650      -0.316558      -0.115563       0.041244       0.074318              9.730904       7.113861       1.175926      -1.073328      15.134800      -2.275220       6.944049           0.000001
          151              O       9.238802       2.067908       6.720161      -0.519895      35.511104 0.51260041E+03  0.12200282E+05                                 8.632723                            7.014990       0.229909       2.143235                    0.994393      26.984792      71.026865       0.714840       0.360003      -1.135993       0.000195      -0.005099      -0.012248       0.013269       0.049068       0.033310      -0.029814      -0.015087      -0.053017      -0.075409       0.016913       0.058496              9.901565      12.674241       5.170024      -1.826291      10.770288      -0.429535       6.260166           0.000002
          152              O      13.422761      10.732627       5.580570      -0.594679      42.218566 0.66393169E+03  0.16870908E+05                                 9.740371                            8.089234       0.006724       2.032874                    0.994674      29.179421      79.560289       0.652181       0.369592      -1.127674      -0.014173       0.041280      -0.005582       0.044000      -0.052601       0.045513       0.008594      -0.112235       0.081647      -0.106095       0.039831       0.066265             10.985491       7.105555      -1.250678      -1.931086      15.010576       4.567722      10.840342           0.000003
          153              O       7.974095       4.711378       4.868189      -0.513559      39.105313 0.57225554E+03  0.14004300E+05                                 9.274751                            7.483021       0.045097       2.082791                    0.993202      27.263045      72.834200       0.682087       0.366940      -1.130253       0.013891       0.052091       0.019429       0.057306       0.062891       0.018515      -0.006931      -0.034662       0.079622      -0.081820       0.028502       0.053318             10.707501      12.378398       3.305584      -4.045317      10.177863      -4.037630       9.566244          -0.000004
          154              O       7.389101       6.638054       3.801037      -0.602757      37.430112 0.56910266E+03  0.13803932E+05                                 8.772208                            7.252883       0.806529       2.270362                    0.999183      28.871690      74.930197       0.728504       0.346627      -1.155096       0.034481       0.032343       0.046959       0.066634      -0.084388       0.090191       0.042289      -0.079168      -0.144306      -0.158255       0.039592       0.118663              9.917648      12.794076      -5.523489       1.150125      11.146497      -1.746250       5.812370          -0.000008
          155              O      10.109178       6.369834       6.388080      -0.562074      31.158877 0.49349006E+03  0.11597521E+05                                 7.725339                            6.800030       0.743468       2.270428                    0.998766      27.827002      72.029969       0.741728       0.351378      -1.146536      -0.018413      -0.026778      -0.009841       0.033955       0.008364       0.013853       0.087050       0.071631      -0.282648      -0.143531       0.053627       0.089904              8.153763       6.647491      -1.046621      -0.751853      10.171155       3.429884       7.642643          -0.000002
          156              O      10.950578       4.339287       6.267205      -0.586490      37.236615 0.57305727E+03  0.14046026E+05                                 8.866849                            7.446938       0.187835       2.102012                    0.995378      28.432075      76.321945       0.688592       0.362901      -1.131997      -0.016188       0.033291       0.001699       0.037057       0.005576       0.023712      -0.033182      -0.030771      -0.317670      -0.115854       0.041376       0.074479              9.734600       7.115659      -1.176400       1.073630      15.142207      -2.275932       6.945932           0.000001
          157              O       4.502796       4.579476       4.189191      -0.520087      35.520336 0.51276961E+03  0.12205352E+05                                 8.634267                            7.016083       0.227754       2.142695                    0.994399      26.988874      71.041307       0.714792       0.359997      -1.135995       0.000035       0.004695       0.012786       0.013621      -0.048869      -0.033468      -0.029437      -0.014479      -0.051522      -0.075105       0.017113       0.057992              9.903449      12.676739      -5.170735       1.826749      10.772430      -0.429424       6.261178           0.000002
          158              O       3.950767       6.391758       5.328782      -0.595020      42.238945 0.66437540E+03  0.16885275E+05                                 9.744170                            8.092442       0.004045       2.032014                    0.994674      29.187432      79.593609       0.651981       0.369638      -1.127620      -0.014275      -0.041016       0.005776       0.043812       0.052673      -0.045360       0.008502      -0.111510       0.082582      -0.105893       0.039864       0.066030             10.989774       7.108301       1.250790       1.931594      15.017537       4.568801      10.843485           0.000003

******************************************************
Auxiliary information for the entire system
The total spin magnetic moment of the unit cell is   0.000271
The total net atomic charge of the unit cell is   0.000001
Accuracy of reproducing the electrostatic potential in the unit cell:
  The inner radius (bohr) =    5.0000
  The outer radius (bohr) =   12.0000
  Valid grid points have density less than (e/(bohr^3)) =    0.0001
  The number of valid grid points were=        14490
  The rms potential error without charges in kcal/mol is=     12.61202
  The rms potential error with partial charges in kcal/mol is=      0.72342
  The RRMSE value at monopole order=      0.05736
  The rms potential error with partial charges and cloud penetration in kcal/mol is=      0.71714
  The RRMSE value at monopole order with cloud penetration is=      0.05686
  The rms potential error with partial charges and atomic dipoles in kcal/mol is=      0.92109
  The RRMSE value at dipole order=      0.07303
  The rms potential error with partial charges, atomic dipoles and cloud penetration in kcal/mol is=      0.89876
  The RRMSE value at dipole order with cloud penetration=      0.07126

******************************************************
The electron densities and ab initio electrostatic potential were computed in VASP using the PBE functional and
projector augmented wave method. See the main text of the journal article for a description of computational details.
The atomic charges, dipoles, and quadrupoles were computed with the DDEC6 method as described in
(a) T. A. Manz and N. Gabaldon Limas, RSC Adv. 6 (2016) 47771-47801 DOI: 10.1039/c6ra04656h
(b) N. Gabaldon Limas and T. A. Manz, RSC Adv. 8 (2018) 2678-2707 DOI: 10.1039/c7ra11829e.
For each atom in the material, the electron cloud parameters were fit to the spherically averaged atom-in-material
electron density using radial positions for which this density was between 10^-4 and 10^-2 electrons per cubic bohr.
The polarizabilities, dispersion coefficients, and quantum Drude oscillator (QDO) parameters were fit using the MCLF method.
The magnetic structure of the system was optimized in VASP from the default ferromagnetic initial guess using spin polarization.
The atomic spin moments (ASMs) were computed on this optimized magnetic structure using the DDEC6 partition as inputs
to the method of T. A. Manz and D. S. Sholl, J. Chem. Theory Comput. 7 (2011) 4146-4164 DOI: 10.1021/ct200539n.
The RMSE and RRMSE were computed using a uniform grid with Ewald summation.
