# Supplementary material for: A collection of forcefield precursors for metal–organic frameworks
Source: RSC Adv. 2019 Nov 13;9(63):36492–507. doi: 10.1039/c9ra07327b (PMC9075174; doi:10.1039/c9ra07327b)
Supplement: RA-009-C9RA07327B-s4386 [file RA-009-C9RA07327B-s4386.xyz]

  130
jmolscript: load "" {1 1 1} spacegroup "x,y,z" unitcell [{      9.493000     0.000000     0.000000 }, {     -0.433633    13.217889     0.000000 }, {     -2.973088    -6.110132    14.741264 }]
Er     5.964210     2.027319    12.453862     1.886546
Er     0.122069     5.080438     2.287402     1.886546
H     -1.319893     4.691944    10.495780     0.162403
H      0.098425     4.992226     9.819156     0.158455
H     -1.117446     6.012983     9.614252     0.149447
H      5.785007     1.205648     8.657544     0.148721
H      5.214997     1.401320     7.174573     0.159672
H      6.492438     0.470619     7.423701     0.143038
H      5.832466     6.001739    11.586634     0.166408
H      4.969940     7.350175    11.573366     0.157050
H      6.562031     7.417075    11.421531     0.148975
H     -0.315869     9.994708     1.015673     0.156752
H      0.516970    10.754814     2.150750     0.152244
H      8.410951    10.746646     2.202345     0.148668
H      4.981156     9.582610     1.493290     0.154434
H      6.157781     8.670602     2.079992     0.145889
H      6.321053     9.363641     0.647141     0.171511
H      4.211762    -1.456638    14.139820     0.155588
H      3.016826    -2.490950    14.393370     0.172508
H      3.199322    -1.814683    12.953149     0.142713
H     -1.930608    -0.675827    11.257903     0.086104
H      7.355691    -2.498988     9.858957     0.119839
H      2.766659    -2.741924     9.124842     0.118213
H      1.038264    -1.321062     9.533175     0.113596
H      0.135719     0.743773    10.632874     0.120531
H      0.562720     2.625591    11.890304     0.136973
H      2.764680     3.107708    12.563979     0.105864
H      5.266876    -3.080352     9.045240     0.116754
H      7.406172     2.415813     4.245484     0.162403
H      5.987854     2.115531     4.922108     0.158455
H      7.203725     1.094774     5.127012     0.149448
H      0.301272     5.902109     6.083720     0.148721
H      0.871282     5.706437     7.566691     0.159672
H     -0.406159     6.637138     7.317563     0.143039
H      0.253813     1.106018     3.154630     0.166408
H      1.116339    -0.242418     3.167898     0.157049
H     -0.475752    -0.309318     3.319733     0.148974
H      6.402148    -2.886951    13.725591     0.156752
H      5.569309    -3.647057    12.590514     0.152244
H     -2.324672    -3.638889    12.538919     0.148668
H      1.105123    -2.474853    13.247974     0.154434
H     -0.071502    -1.562845    12.661272     0.145889
H     -0.234774    -2.255884    14.094123     0.171511
H      1.874517     8.564395     0.601444     0.155588
H      3.069453     9.598707     0.347894     0.172508
H      2.886957     8.922440     1.788115     0.142713
H      8.016887     7.783584     3.483361     0.086104
H     -1.269412     9.606745     4.882307     0.119840
H      3.319620     9.849681     5.616422     0.118213
H      5.048015     8.428819     5.208089     0.113597
H      5.950560     6.363984     4.108390     0.120531
H      5.523559     4.482166     2.850960     0.136973
H      3.321599     4.000049     2.177285     0.105864
H      0.819403    10.188109     5.696024     0.116754
C      7.365327     6.771226     0.459927     0.710909
C      5.881619     6.697368     0.210800    -0.185259
C      5.081215     7.745385     0.616185     0.085960
C      2.400486    -0.553270    14.332931     0.085441
C      6.020250     4.572152    13.498575     0.616784
C      6.044919     5.881834    14.136872    -0.148161
C     -0.335619    12.067535     0.769494     0.084598
C      5.956814     7.048773    13.349689     0.093142
C      6.871270     2.821637     9.988680     0.615981
C      7.343031     3.186735     8.610372    -0.158223
C      6.920433     2.459949     7.522467     0.092037
C     -1.298995     4.315119     8.480649     0.081377
C     -0.872590     5.067842     9.710071    -0.488694
C      6.027020     1.283333     7.711155    -0.489779
C      5.818435     6.945222    11.851976    -0.488064
C     -0.300613    10.772246     1.611220    -0.491555
C      5.687380     8.942403     1.264800    -0.493787
C      3.281741    -1.673574    13.920176    -0.494346
C      6.705881    -0.873759    10.896742     0.134593
C      6.591470    -1.981295    10.080076    -0.138827
C      2.927569    -1.916092     9.565606    -0.157573
C      1.903999    -1.094837     9.851587    -0.125516
C      2.058859     0.073651    10.594546     0.060542
C      3.372322     0.414187    11.029414     0.123831
C      1.020353     0.934635    10.921802    -0.071719
C      1.270624     2.040500    11.650021    -0.093395
C      2.601868     2.321879    12.055406     0.136743
C      4.485621    -0.421483    10.708054     0.132583
C      4.261891    -1.544394     9.925293     0.059874
C      5.366804    -2.317330     9.602459    -0.087078
C     -1.279048     0.336531    14.281337     0.710909
C      0.204660     0.410389    14.530464    -0.185259
C      1.005064    -0.637628    14.125079     0.085960
C      3.685793     7.661027     0.408333     0.085442
C      0.066029     2.535605     1.242689     0.616784
C      0.041360     1.225923     0.604392    -0.148160
C      6.421898    -4.959778    13.971770     0.084597
C      0.129465     0.058984     1.391575     0.093141
C     -0.784991     4.286120     4.752584     0.615981
C     -1.256752     3.921022     6.130892    -0.158223
C     -0.834154     4.647808     7.218797     0.092039
C      7.385274     2.792638     6.260615     0.081379
C      6.958869     2.039915     5.031193    -0.488694
C      0.059259     5.824424     7.030109    -0.489780
C      0.267844     0.162535     2.889288    -0.488064
C      6.386892    -3.664489    13.130044    -0.491555
C      0.398899    -1.834646    13.476464    -0.493787
C      2.804538     8.781331     0.821088    -0.494346
C     -0.619602     7.981516     3.844522     0.134593
C     -0.505191     9.089052     4.661188    -0.138827
C      3.158710     9.023849     5.175658    -0.157573
C      4.182280     8.202594     4.889677    -0.125517
C      4.027420     7.034106     4.146718     0.060542
C      2.713957     6.693570     3.711850     0.123831
C      5.065926     6.173122     3.819462    -0.071719
C      4.815655     5.067257     3.091243    -0.093395
C      3.484411     4.785878     2.685858     0.136743
C      1.600658     7.529240     4.033210     0.132583
C      1.824388     8.652151     4.815971     0.059874
C      0.719475     9.425087     5.138805    -0.087078
N      3.622934     1.538557    11.757632    -0.351193
N      5.699699    -0.062180    11.209257    -0.357743
N      2.463345     5.569200     2.983632    -0.351193
N      0.386580     7.169937     3.532007    -0.357743
O      5.093846     1.320690    14.381577    -0.696583
O      7.804190     6.203432     1.453489    -0.634292
O      4.882548     3.993408    13.191957    -0.660574
O     -2.431150     3.934214    13.219966    -0.621418
O     -1.883452     2.140842    10.728692    -0.636888
O      5.712490     3.123167    10.364583    -0.642629
O      0.992433     5.787067     0.359687    -0.696583
O     -1.717911     0.904325    13.287775    -0.634291
O      1.203731     3.114349     1.549307    -0.660574
O      8.517429     3.173543     1.521298    -0.621418
O      7.969731     4.966915     4.012572    -0.636888
O      0.373789     3.984590     4.376681    -0.642628

The following XYZ coordinates are in angstroms. Other properties are in atomic units.
The sperically averaged electron density of each atom fit to a function of the form exp(a - br)
eigen_1, eigen_2 and eigen_3 are the three eigenvalues of traceless quadrupole moment tensor
  atom number  atomic symbol              X              Y              Z     net charge C6 coefficient C8 coefficient C10 coefficient fluctuating dipole atomic polarizability isotropic forcefield polarizability              a              b squared Pearson coefficient          <r^3>          <r^4>         wp_QDO          m_QDO          q_QDO       dipole_x       dipole_y       dipole_z         dipole            Qxy            Qxz            Qyz     Q(x^2-y^2)  Q(3z^2 - R^2)        eigen_1        eigen_2        eigen_3 static polarizability      alpha(xx)      alpha(xy)      alpha(xz)      alpha(yy)      alpha(yz)      alpha(zz) atomic spin moment
            1             Er       5.964210       2.027319      12.453862       1.886546     152.405939 0.35315145E+04  0.12411233E+06                                19.420409                           16.628866       2.411732       2.489668                    0.999316      73.374942     173.340988       0.593549       0.293627      -1.311553       0.054474       0.046707       0.063928       0.096103      -0.024734      -0.019766      -0.042997       0.004970       0.173938      -0.070144      -0.006018       0.076163             23.106962      19.938919       2.895526      -2.644027      22.491165      -1.863809      26.890801          -0.000006
            2             Er       0.122069       5.080438       2.287402       1.886546     152.405944 0.35315144E+04  0.12411233E+06                                19.420411                           16.628867       2.411733       2.489668                    0.999316      73.374939     173.340985       0.593549       0.293627      -1.311552      -0.054477      -0.046712      -0.063918       0.096100      -0.024734      -0.019767      -0.042998       0.004971       0.173938      -0.070145      -0.006018       0.076163             23.106964      19.938922       2.895528      -2.644029      22.491165      -1.863814      26.890806          -0.000005
            3              H      -1.319893       4.691944      10.495780       0.162403       1.020871 0.73699821E+01  0.71388753E+02                                 1.721941                            1.618153      -1.200483       2.325705                    0.996570       3.509574       9.988238       0.474612       1.332307      -0.696868      -0.010830      -0.011790       0.013069       0.020666       0.002410      -0.000189       0.000786       0.002665       0.012208      -0.004855       0.000703       0.004153              1.781124       1.568042       0.171397      -0.405517       1.597659      -0.285991       2.177669           0.000001
            4              H       0.098425       4.992226       9.819156       0.158455       1.031857 0.77920692E+01  0.74658013E+02                                 1.587300                            1.551773      -0.834911       2.487206                    0.999719       3.125389       8.157094       0.551630       1.158870      -0.739740       0.013525      -0.008361      -0.002641       0.016118      -0.004005      -0.000238       0.003348       0.008755       0.001989      -0.007426       0.001381       0.006045              1.579940       2.018132      -0.054304       0.118328       1.306365      -0.048428       1.415324           0.000002
            5              H      -1.117446       6.012983       9.614252       0.149447       1.074114 0.80650717E+01  0.77951676E+02                                 1.624508                            1.572349      -0.900496       2.445358                    0.999475       3.227068       8.462820       0.551275       1.149531      -0.741145      -0.008089       0.007442      -0.006849       0.012951      -0.003827       0.004023      -0.001602      -0.001472       0.005093      -0.005527      -0.000868       0.006395              1.628742       1.329822      -0.189555      -0.063825       2.099449      -0.013620       1.456955           0.000001
            6              H       5.785007       1.205648       8.657544       0.148721       1.043896 0.75734466E+01  0.74457492E+02                                 1.793510                            1.672495      -1.402861       2.219246                    0.993791       3.816823      11.235115       0.449805       1.385056      -0.684605      -0.002106       0.008130       0.019622       0.021344      -0.000215      -0.002045      -0.001939       0.004456       0.006451      -0.004068       0.000031       0.004037              1.878980       1.492943       0.157102      -0.331172       1.506206      -0.224249       2.637792          -0.000001
            7              H       5.214997       1.401320       7.174573       0.159672       1.031577 0.78287876E+01  0.75186953E+02                                 1.601501                            1.568093      -0.812762       2.500885                    0.999774       3.096239       8.121883       0.541474       1.177824      -0.735875      -0.010951       0.013383      -0.007793       0.018967      -0.004209       0.002164      -0.003225       0.003433      -0.008085      -0.005045      -0.002179       0.007224              1.591422       1.824633      -0.001264       0.322903       1.298512      -0.091124       1.651123          -0.000001
            8              H       6.492438       0.470619       7.423701       0.143038       1.173202 0.94223393E+01  0.95166739E+02                                 1.760004                            1.730648      -1.008612       2.389045                    0.999169       3.433788       9.360345       0.508733       1.192038      -0.730700       0.014572      -0.002583      -0.003810       0.015282      -0.003886      -0.002674       0.002156       0.008823      -0.012432      -0.005580      -0.003201       0.008781              1.741383       1.522657      -0.234608      -0.157203       2.071483       0.137701       1.630010          -0.000002
            9              H       5.832466       6.001739      11.586634       0.166408       1.027140 0.73093434E+01  0.70451818E+02                                 1.714341                            1.600575      -1.157252       2.350331                    0.996819       3.413803       9.600788       0.483490       1.314332      -0.701258      -0.000819      -0.021487      -0.000403       0.021506      -0.000648       0.001667       0.003309      -0.005720       0.005189      -0.004630      -0.000599       0.005229              1.781637       1.309308      -0.070616      -0.047526       2.482998       0.296238       1.552605           0.000002
           10              H       4.969940       7.350175      11.573366       0.157050       1.045236 0.78973866E+01  0.75747907E+02                                 1.587826                            1.551929      -0.868717       2.467670                    0.999656       3.109368       8.059133       0.558377       1.143645      -0.743891      -0.014698       0.001898       0.005134       0.015684      -0.002704      -0.001566       0.003491       0.011321      -0.004371      -0.007265      -0.000367       0.007632              1.579918       1.762499      -0.307656       0.218830       1.580836      -0.079919       1.396417           0.000003
           11              H       6.562031       7.417075      11.421531       0.148975       1.049754 0.80148118E+01  0.77623467E+02                                 1.621435                            1.585457      -0.904275       2.443787                    0.999505       3.262834       8.666482       0.537724       1.176107      -0.734278       0.013765       0.003890       0.003016       0.014618       0.004727       0.002001       0.001590       0.008984      -0.002257      -0.006235      -0.001391       0.007626              1.612671       1.627650       0.229189      -0.300738       1.651383      -0.117020       1.558979           0.000003
           12              H      -0.315869       9.994708       1.015673       0.156752       0.911426 0.66852992E+01  0.63978602E+02                                 1.671134                            1.599951      -1.259755       2.293573                    0.995045       3.681532      10.841047       0.445726       1.435899      -0.675591      -0.000419      -0.012609      -0.016122       0.020471       0.000706       0.000780       0.001276      -0.009245      -0.007679      -0.003824      -0.002336       0.006161              1.720400       1.388276      -0.000830       0.018278       2.070301       0.368524       1.702623          -0.000001
           13              H       0.516970      10.754814       2.150750       0.152244       1.045753 0.81768191E+01  0.80922176E+02                                 1.730170                            1.691884      -0.960848       2.428587                    0.998306       3.468971       9.833175       0.471449       1.312767      -0.702610       0.016797       0.004339       0.000184       0.017349       0.000983       0.003224      -0.000434       0.008326      -0.022524      -0.008204      -0.000445       0.008649              1.736672       1.927812      -0.158486       0.380686       1.604296      -0.081438       1.677908           0.000002
           14              H       8.410951      10.746646       2.202345       0.148668       1.079081 0.85673525E+01  0.85498341E+02                                 1.742805                            1.712729      -0.986875       2.409549                    0.998456       3.484156       9.810893       0.478006       1.283991      -0.708857      -0.016556       0.005053       0.001015       0.017339      -0.002745      -0.005645      -0.000266       0.010789      -0.019549      -0.008590      -0.002419       0.011009              1.740338       1.880596       0.112149      -0.356569       1.611960      -0.082693       1.728458           0.000003
           15              H       4.981156       9.582610       1.493290       0.154434       1.071446 0.80425552E+01  0.77918154E+02                                 1.644087                            1.588163      -1.036773       2.388244                    0.998972       3.234893       8.578829       0.537569       1.176055      -0.734675      -0.016455       0.006922      -0.003746       0.018241      -0.002030       0.000703       0.003081      -0.005479      -0.019503      -0.007391       0.000182       0.007209              1.654102       1.993040      -0.315407      -0.115627       1.630650       0.132193       1.338617           0.000003
           16              H       6.157781       8.670602       2.079992       0.145889       1.019403 0.77808032E+01  0.76376993E+02                                 1.721143                            1.663709      -1.014173       2.395033                    0.997911       3.579199      10.245494       0.467742       1.334017      -0.696829       0.006068      -0.011898       0.007503       0.015319      -0.002887       0.006189      -0.004082      -0.003615       0.007136      -0.007062      -0.002250       0.009312              1.744063       1.772582      -0.067953       0.410758       1.442985      -0.186707       2.016623           0.000000
           17              H       6.321053       9.363641       0.647141       0.171511       0.982000 0.72362806E+01  0.69952563E+02                                 1.702253                            1.623346      -1.149873       2.354532                    0.997132       3.452711       9.899004       0.463959       1.365645      -0.690803       0.011201       0.004826      -0.018501       0.022160       0.001778      -0.001149      -0.000013      -0.000513      -0.002352      -0.002056      -0.000328       0.002384              1.748226       1.955667       0.397803      -0.402042       1.611300      -0.237601       1.677712           0.000002
           18              H       4.211762      -1.456638      14.139820       0.155588       0.927441 0.68650013E+01  0.66286183E+02                                 1.705417                            1.632192      -1.338717       2.258434                    0.993549       3.761009      11.207541       0.435904       1.455235      -0.671804       0.016105       0.007473       0.008259       0.019582       0.001590      -0.001457       0.000895       0.007752      -0.013919      -0.005181      -0.001470       0.006651              1.762224       2.379747       0.036994       0.199735       1.483016       0.065025       1.423910          -0.000001
           19              H       3.016826      -2.490950      14.393370       0.172508       1.013698 0.77601137E+01  0.74896715E+02                                 1.635565                            1.605314      -0.764627       2.539994                    0.999859       3.086652       8.308453       0.509598       1.245327      -0.720526      -0.006860      -0.010625       0.015535       0.020032       0.002899      -0.007477      -0.004304      -0.003872      -0.002387      -0.008733      -0.001097       0.009830              1.632510       1.519840       0.069693      -0.069902       1.880328      -0.316844       1.497362           0.000005
           20              H       3.199322      -1.814683      12.953149       0.142713       1.114831 0.88852349E+01  0.90215857E+02                                 1.826336                            1.778407      -1.241769       2.284872                    0.995930       3.754542      10.952333       0.451926       1.334826      -0.696298      -0.004488       0.003236      -0.013373       0.014472      -0.002859       0.002222       0.001213       0.000822       0.014931      -0.005900       0.000263       0.005637              1.828811       1.604793      -0.047567      -0.022776       1.458533       0.091998       2.423108           0.000001
           21              H      -1.930608      -0.675827      11.257903       0.086104       1.119527 0.77450914E+01  0.76352151E+02                                 1.857328                            1.677173      -1.199902       2.297081                    0.994613       3.870988      11.302987       0.456195       1.361948      -0.689477       0.041389       0.010415       0.017704       0.046205       0.000990       0.003266       0.006103       0.017049      -0.022057      -0.012481      -0.000488       0.012969              1.987385       2.682044       0.263727       0.507945       1.569126       0.087057       1.710987           0.000000
           22              H       7.355691      -2.498988       9.858957       0.119839       1.116352 0.78899630E+01  0.75723060E+02                                 1.658592                            1.553290      -0.786997       2.503236                    0.999660       3.172789       8.248835       0.556534       1.146730      -0.742760       0.027381      -0.022337      -0.009246       0.036526      -0.005576       0.002592       0.015682       0.008886      -0.031000      -0.022332       0.008082       0.014250              1.700888       1.999183      -0.386735      -0.166709       1.657855       0.126316       1.445627           0.000000
           23              H       2.766659      -2.741924       9.124842       0.118213       1.200448 0.85443736E+01  0.83771278E+02                                 1.751898                            1.623409      -0.872073       2.463484                    0.998906       3.272611       8.639141       0.540113       1.156663      -0.740119      -0.011281      -0.034505      -0.012566       0.038416       0.002262       0.005425       0.011509       0.003421      -0.051175      -0.022250       0.007017       0.015232              1.814483       1.529165       0.141981       0.111149       2.171496       0.536586       1.742788           0.000001
           24              H       1.038264      -1.321062       9.533175       0.113596       1.116628 0.79618764E+01  0.76873592E+02                                 1.681086                            1.576223      -0.788453       2.500493                    0.999469       3.253964       8.589569       0.542117       1.170175      -0.736254      -0.031180      -0.007624      -0.014883       0.035381      -0.002006       0.007047       0.010469       0.003747      -0.032716      -0.018399       0.007754       0.010645              1.725271       2.239584       0.157437       0.270684       1.427037       0.137625       1.509193           0.000000
           25              H       0.135719       0.743773      10.632874       0.120531       1.116335 0.78888943E+01  0.77722372E+02                                 1.822476                            1.673033      -1.105092       2.356035                    0.996182       3.640131      10.446398       0.467253       1.330528      -0.697134      -0.036605      -0.002049      -0.009142       0.037784       0.004343       0.002989       0.008901       0.007932      -0.006107      -0.011484       0.000551       0.010934              1.925842       2.732096       0.037237       0.312191       1.508949       0.020293       1.536480          -0.000001
           26              H       0.562720       2.625591      11.890304       0.136973       1.018446 0.71762801E+01  0.68738922E+02                                 1.696192                            1.585819      -0.854583       2.492565                    0.999107       3.328027       9.280300       0.486590       1.314133      -0.702441      -0.035358       0.022912       0.011865       0.043771      -0.006870      -0.001910       0.013363      -0.000358      -0.027231      -0.017405       0.000699       0.016706              1.760587       2.110817      -0.492702      -0.105563       1.710088       0.080081       1.460855           0.000002
           27              H       2.764680       3.107708      12.563979       0.105864       1.212996 0.89094515E+01  0.89307422E+02                                 1.842171                            1.717439      -0.963606       2.423293                    0.997724       3.483619       9.660687       0.492183       1.241489      -0.718685       0.007662       0.043589       0.027940       0.052339      -0.008100      -0.002590       0.012302      -0.007622      -0.015247      -0.013417      -0.004360       0.017778              1.883925       1.688293       0.261056       0.158171       2.171141       0.463942       1.792341           0.000004
           28              H       5.266876      -3.080352       9.045240       0.116754       1.138072 0.80142200E+01  0.77347183E+02                                 1.695560                            1.576305      -0.782142       2.508426                    0.999581       3.191705       8.367295       0.545849       1.162654      -0.738955      -0.001674      -0.030067      -0.019929       0.036111      -0.003747       0.000606       0.012169       0.002656      -0.023017      -0.016091       0.004273       0.011817              1.754741       1.434375       0.037558       0.074002       2.028740       0.527382       1.801109          -0.000000
           29              H       7.406172       2.415813       4.245484       0.162403       1.020873 0.73699961E+01  0.71388931E+02                                 1.721943                            1.618155      -1.200486       2.325704                    0.996570       3.509578       9.988256       0.474611       1.332308      -0.696868       0.010830       0.011790      -0.013069       0.020666       0.002410      -0.000189       0.000786       0.002665       0.012208      -0.004855       0.000703       0.004153              1.781126       1.568045       0.171398      -0.405518       1.597661      -0.285992       2.177673           0.000001
           30              H       5.987854       2.115531       4.922108       0.158455       1.031861 0.77921078E+01  0.74658496E+02                                 1.587305                            1.551778      -0.834914       2.487205                    0.999719       3.125396       8.157126       0.551628       1.158873      -0.739739      -0.013525       0.008361       0.002641       0.016118      -0.004005      -0.000238       0.003348       0.008755       0.001989      -0.007426       0.001380       0.006045              1.579946       2.018140      -0.054305       0.118328       1.306369      -0.048429       1.415329           0.000002
           31              H       7.203725       1.094774       5.127012       0.149448       1.074116 0.80650920E+01  0.77951950E+02                                 1.624512                            1.572352      -0.900497       2.445358                    0.999475       3.227072       8.462845       0.551273       1.149534      -0.741144       0.008089      -0.007442       0.006849       0.012951      -0.003827       0.004023      -0.001603      -0.001472       0.005093      -0.005527      -0.000868       0.006395              1.628747       1.329826      -0.189555      -0.063825       2.099456      -0.013620       1.456958           0.000001
           32              H       0.301272       5.902109       6.083720       0.148721       1.043896 0.75734490E+01  0.74457522E+02                                 1.793510                            1.672495      -1.402862       2.219246                    0.993791       3.816824      11.235119       0.449805       1.385056      -0.684605       0.002106      -0.008130      -0.019622       0.021344      -0.000215      -0.002045      -0.001939       0.004456       0.006451      -0.004068       0.000031       0.004037              1.878981       1.492943       0.157102      -0.331172       1.506206      -0.224249       2.637792          -0.000001
           33              H       0.871282       5.706437       7.566691       0.159672       1.031576 0.78287743E+01  0.75186783E+02                                 1.601498                            1.568091      -0.812762       2.500886                    0.999774       3.096237       8.121872       0.541475       1.177823      -0.735875       0.010951      -0.013383       0.007793       0.018968      -0.004209       0.002164      -0.003225       0.003433      -0.008085      -0.005045      -0.002179       0.007224              1.591420       1.824630      -0.001264       0.322903       1.298510      -0.091124       1.651120          -0.000001
           34              H      -0.406159       6.637138       7.317563       0.143039       1.173201 0.94223236E+01  0.95166536E+02                                 1.760002                            1.730646      -1.008611       2.389045                    0.999169       3.433785       9.360333       0.508733       1.192037      -0.730700      -0.014572       0.002583       0.003811       0.015282      -0.003886      -0.002674       0.002156       0.008823      -0.012432      -0.005580      -0.003201       0.008781              1.741381       1.522656      -0.234607      -0.157203       2.071480       0.137701       1.630008          -0.000001
           35              H       0.253813       1.106018       3.154630       0.166408       1.027140 0.73093396E+01  0.70451768E+02                                 1.714340                            1.600574      -1.157250       2.350332                    0.996819       3.413802       9.600782       0.483490       1.314331      -0.701258       0.000819       0.021487       0.000403       0.021506      -0.000648       0.001667       0.003309      -0.005719       0.005189      -0.004630      -0.000599       0.005229              1.781636       1.309307      -0.070616      -0.047526       2.482996       0.296238       1.552604           0.000002
           36              H       1.116339      -0.242418       3.167898       0.157049       1.045236 0.78973871E+01  0.75747913E+02                                 1.587826                            1.551929      -0.868716       2.467670                    0.999656       3.109368       8.059133       0.558377       1.143646      -0.743891       0.014698      -0.001898      -0.005134       0.015684      -0.002704      -0.001566       0.003491       0.011321      -0.004371      -0.007265      -0.000367       0.007632              1.579918       1.762500      -0.307656       0.218830       1.580836      -0.079919       1.396418           0.000003
           37              H      -0.475752      -0.309318       3.319733       0.148974       1.049756 0.80148380E+01  0.77623801E+02                                 1.621439                            1.585461      -0.904277       2.443786                    0.999505       3.262839       8.666506       0.537723       1.176109      -0.734277      -0.013765      -0.003890      -0.003016       0.014618       0.004727       0.002001       0.001590       0.008984      -0.002257      -0.006234      -0.001391       0.007625              1.612675       1.627654       0.229190      -0.300740       1.651387      -0.117020       1.558984           0.000003
           38              H       6.402148      -2.886951      13.725591       0.156752       0.911427 0.66853061E+01  0.63978683E+02                                 1.671135                            1.599952      -1.259755       2.293572                    0.995045       3.681534      10.841054       0.445726       1.435898      -0.675591       0.000419       0.012609       0.016122       0.020471       0.000706       0.000780       0.001276      -0.009245      -0.007679      -0.003824      -0.002336       0.006161              1.720401       1.388277      -0.000830       0.018278       2.070303       0.368524       1.702624          -0.000001
           39              H       5.569309      -3.647057      12.590514       0.152244       1.045754 0.81768239E+01  0.80922231E+02                                 1.730170                            1.691884      -0.960848       2.428587                    0.998306       3.468972       9.833177       0.471450       1.312767      -0.702610      -0.016797      -0.004339      -0.000184       0.017349       0.000983       0.003224      -0.000434       0.008326      -0.022524      -0.008204      -0.000445       0.008649              1.736672       1.927812      -0.158486       0.380686       1.604296      -0.081438       1.677908           0.000002
           40              H      -2.324672      -3.638889      12.538919       0.148668       1.079080 0.85673426E+01  0.85498204E+02                                 1.742803                            1.712727      -0.986874       2.409549                    0.998456       3.484153       9.810877       0.478006       1.283989      -0.708857       0.016556      -0.005053      -0.001015       0.017339      -0.002745      -0.005645      -0.000266       0.010789      -0.019549      -0.008590      -0.002419       0.011009              1.740336       1.880594       0.112148      -0.356568       1.611958      -0.082692       1.728456           0.000003
           41              H       1.105123      -2.474853      13.247974       0.154434       1.071445 0.80425454E+01  0.77918021E+02                                 1.644085                            1.588161      -1.036777       2.388243                    0.998972       3.234891       8.578817       0.537570       1.176053      -0.734675       0.016455      -0.006922       0.003746       0.018240      -0.002030       0.000703       0.003082      -0.005479      -0.019503      -0.007391       0.000182       0.007209              1.654100       1.993037      -0.315407      -0.115627       1.630647       0.132193       1.338615           0.000003
           42              H      -0.071502      -1.562845      12.661272       0.145889       1.019403 0.77808005E+01  0.76376955E+02                                 1.721142                            1.663708      -1.014174       2.395033                    0.997911       3.579198      10.245488       0.467743       1.334016      -0.696829      -0.006068       0.011898      -0.007503       0.015319      -0.002887       0.006189      -0.004082      -0.003615       0.007136      -0.007062      -0.002250       0.009312              1.744062       1.772581      -0.067953       0.410757       1.442984      -0.186707       2.016622           0.000000
           43              H      -0.234774      -2.255884      14.094123       0.171511       0.982001 0.72362906E+01  0.69952672E+02                                 1.702253                            1.623346      -1.149874       2.354531                    0.997132       3.452712       9.899002       0.463960       1.365643      -0.690804      -0.011201      -0.004826       0.018501       0.022160       0.001778      -0.001149      -0.000013      -0.000513      -0.002351      -0.002056      -0.000328       0.002384              1.748226       1.955666       0.397803      -0.402042       1.611300      -0.237601       1.677712           0.000002
           44              H       1.874517       8.564395       0.601444       0.155588       0.927442 0.68650120E+01  0.66286313E+02                                 1.705418                            1.632193      -1.338718       2.258434                    0.993549       3.761012      11.207552       0.435904       1.455235      -0.671804      -0.016105      -0.007473      -0.008259       0.019582       0.001590      -0.001457       0.000896       0.007752      -0.013919      -0.005181      -0.001470       0.006651              1.762226       2.379749       0.036994       0.199735       1.483017       0.065025       1.423911          -0.000001
           45              H       3.069453       9.598707       0.347894       0.172508       1.013700 0.77601315E+01  0.74896940E+02                                 1.635567                            1.605317      -0.764629       2.539993                    0.999859       3.086655       8.308468       0.509598       1.245328      -0.720526       0.006860       0.010625      -0.015535       0.020032       0.002900      -0.007477      -0.004304      -0.003872      -0.002388      -0.008733      -0.001097       0.009830              1.632513       1.519843       0.069693      -0.069902       1.880332      -0.316845       1.497364           0.000005
           46              H       2.886957       8.922440       1.788115       0.142713       1.114831 0.88852321E+01  0.90215822E+02                                 1.826336                            1.778407      -1.241768       2.284872                    0.995930       3.754542      10.952333       0.451926       1.334826      -0.696298       0.004488      -0.003236       0.013373       0.014472      -0.002859       0.002222       0.001213       0.000822       0.014931      -0.005900       0.000263       0.005637              1.828811       1.604793      -0.047567      -0.022776       1.458533       0.091998       2.423108           0.000001
           47              H       8.016887       7.783584       3.483361       0.086104       1.119527 0.77450914E+01  0.76352151E+02                                 1.857328                            1.677173      -1.199902       2.297081                    0.994613       3.870988      11.302987       0.456195       1.361948      -0.689477      -0.041389      -0.010415      -0.017704       0.046205       0.000990       0.003266       0.006103       0.017049      -0.022057      -0.012481      -0.000488       0.012969              1.987385       2.682044       0.263727       0.507945       1.569126       0.087057       1.710987           0.000000
           48              H      -1.269412       9.606745       4.882307       0.119840       1.116352 0.78899598E+01  0.75723025E+02                                 1.658592                            1.553289      -0.786997       2.503237                    0.999660       3.172789       8.248836       0.556534       1.146730      -0.742760      -0.027381       0.022337       0.009246       0.036526      -0.005576       0.002592       0.015682       0.008886      -0.031000      -0.022332       0.008082       0.014250              1.700888       1.999182      -0.386735      -0.166709       1.657855       0.126316       1.445627          -0.000000
           49              H       3.319620       9.849681       5.616422       0.118213       1.200448 0.85443728E+01  0.83771277E+02                                 1.751899                            1.623409      -0.872072       2.463484                    0.998906       3.272611       8.639144       0.540112       1.156664      -0.740119       0.011281       0.034505       0.012566       0.038416       0.002262       0.005425       0.011509       0.003421      -0.051175      -0.022250       0.007017       0.015232              1.814484       1.529166       0.141981       0.111149       2.171497       0.536586       1.742788           0.000001
           50              H       5.048015       8.428819       5.208089       0.113597       1.116627 0.79618710E+01  0.76873538E+02                                 1.681086                            1.576223      -0.788451       2.500494                    0.999469       3.253963       8.589570       0.542117       1.170177      -0.736254       0.031180       0.007624       0.014883       0.035381      -0.002006       0.007047       0.010469       0.003747      -0.032716      -0.018399       0.007754       0.010645              1.725272       2.239584       0.157437       0.270684       1.427038       0.137625       1.509193           0.000001
           51              H       5.950560       6.363984       4.108390       0.120531       1.116335 0.78888924E+01  0.77722356E+02                                 1.822477                            1.673033      -1.105091       2.356035                    0.996182       3.640131      10.446401       0.467253       1.330529      -0.697134       0.036605       0.002049       0.009142       0.037784       0.004343       0.002989       0.008901       0.007932      -0.006107      -0.011484       0.000551       0.010934              1.925842       2.732097       0.037237       0.312191       1.508949       0.020293       1.536480          -0.000001
           52              H       5.523559       4.482166       2.850960       0.136973       1.018445 0.71762719E+01  0.68738826E+02                                 1.696192                            1.585819      -0.854582       2.492565                    0.999107       3.328025       9.280294       0.486590       1.314133      -0.702441       0.035358      -0.022912      -0.011866       0.043771      -0.006870      -0.001910       0.013363      -0.000358      -0.027231      -0.017405       0.000699       0.016706              1.760586       2.110816      -0.492702      -0.105563       1.710087       0.080081       1.460854           0.000002
           53              H       3.321599       4.000049       2.177285       0.105864       1.212993 0.89094305E+01  0.89307152E+02                                 1.842168                            1.717436      -0.963604       2.423294                    0.997724       3.483615       9.660670       0.492184       1.241488      -0.718685      -0.007662      -0.043589      -0.027940       0.052339      -0.008100      -0.002590       0.012302      -0.007622      -0.015247      -0.013417      -0.004360       0.017778              1.883922       1.688290       0.261055       0.158171       2.171137       0.463941       1.792339           0.000004
           54              H       0.819403      10.188109       5.696024       0.116754       1.138071 0.80142113E+01  0.77347082E+02                                 1.695559                            1.576304      -0.782141       2.508427                    0.999581       3.191703       8.367290       0.545849       1.162654      -0.738954       0.001674       0.030067       0.019929       0.036111      -0.003747       0.000606       0.012169       0.002656      -0.023017      -0.016091       0.004273       0.011817              1.754740       1.434374       0.037558       0.074002       2.028739       0.527381       1.801108          -0.000000
           55              C       7.365327       6.771226       0.459927       0.710909      21.191524 0.21578904E+03  0.43657275E+04                                 7.366640                            5.434628      -0.458306       1.931296                    0.998248      21.760086      62.955236       0.589844       0.513265      -0.985129       0.059422       0.015900       0.015249       0.063375      -0.009336      -0.014630       0.076596      -0.127167      -0.047155      -0.066762      -0.050604       0.117366              9.029339      12.670440       0.528687       0.845748       5.981601      -2.460204       8.435978           0.000024
           56              C       5.881619       6.697368       0.210800      -0.185259      40.242432 0.53318899E+03  0.13197500E+05                                10.431437                            7.913362      -0.264695       1.893656                    0.997967      30.597612      90.391763       0.561854       0.440425      -1.048914      -0.006630       0.000757      -0.001958       0.006954       0.005878      -0.000365      -0.019274      -0.037545       0.059106      -0.029684      -0.004876       0.034560             12.932828      21.005494      -0.417485       1.310831      10.453434       2.421985       7.339555          -0.000005
           57              C       5.081215       7.745385       0.616185       0.085960      32.707729 0.43814141E+03  0.10330266E+05                                 9.096262                            7.142879      -0.105498       1.973281                    0.999401      27.279095      78.773314       0.594902       0.436680      -1.050664       0.058680       0.063644       0.032295       0.092395       0.008722       0.004873       0.027576      -0.058379      -0.074282      -0.034882      -0.018049       0.052931             10.767394      16.496487       0.146865       0.808232       9.578635       2.432921       6.227061          -0.000008
           58              C       2.400486      -0.553270      14.332931       0.085441      32.684245 0.44003342E+03  0.10384718E+05                                 9.098387                            7.154067      -0.036423       1.996233                    0.999436      27.271643      78.755948       0.595039       0.436166      -1.051109       0.074429      -0.052776      -0.012445       0.092087      -0.023892      -0.005824       0.014813      -0.041735      -0.064786      -0.025462      -0.020783       0.046244             10.781255      16.370924      -1.114920       0.416797       9.711823       2.448460       6.261017          -0.000007
           59              C       6.020250       4.572152      13.498575       0.616784      24.732003 0.26352388E+03  0.55532653E+04                                 7.978894                            5.836013      -0.251812       1.967466                    0.999493      22.910100      65.643918       0.599700       0.484667      -1.008588      -0.000804      -0.022010      -0.017325       0.028023       0.001196       0.000750      -0.072469       0.017097       0.230339      -0.080398      -0.029803       0.110201             10.026116       7.527077       0.184685       0.042370      15.805022       4.315403       6.746248           0.000024
           60              C       6.044919       5.881834      14.136872      -0.148161      45.690051 0.49229988E+03  0.11863300E+05                                10.979529                            7.341969      -0.109249       1.951348                    0.998889      29.073364      82.872750       0.619019       0.410607      -1.074789      -0.005128      -0.000159      -0.001410       0.005320      -0.000311      -0.002915      -0.003945       0.044406      -0.022411      -0.019768      -0.006423       0.026190             14.520347       5.303171      -0.066052       0.675166      24.634475       2.808815      13.623395           0.000004
           61              C      -0.335619      12.067535       0.769494       0.084598      35.714795 0.40472658E+03  0.92990989E+04                                 9.477395                            6.741381       0.033821       2.021215                    0.999667      26.341785      73.633658       0.633082       0.421083      -1.066640      -0.000146      -0.089527       0.023647       0.092597      -0.004795       0.005429      -0.039057      -0.038673       0.027962      -0.027331      -0.024501       0.051833             11.908168       4.542213      -0.174538       0.600145      19.288732       1.059965      11.893559          -0.000001
           62              C       5.956814       7.048773      13.349689       0.093142      35.753147 0.40283628E+03  0.92364244E+04                                 9.438898                            6.707063       0.043300       2.023835                    0.999601      26.233027      73.035772       0.637916       0.418762      -1.069088      -0.007492      -0.033494      -0.086842       0.093378       0.000732       0.008085      -0.010020      -0.003346       0.135289      -0.026066      -0.021388       0.047454             11.803412       4.457268      -0.203126       0.538799      18.783137       1.488477      12.169831          -0.000000
           63              C       6.871270       2.821637       9.988680       0.615981      23.152070 0.25119012E+03  0.52399053E+04                                 7.650534                            5.698634      -0.271352       1.961868                    0.999310      22.884142      65.629805       0.605641       0.484809      -1.006666      -0.006498       0.000575       0.024334       0.025193       0.040656       0.040406       0.060994      -0.075081      -0.151899      -0.084889      -0.027792       0.112681              9.551241       8.029425      -0.092441      -2.471587       6.240710      -3.378225      14.383590           0.000010
           64              C       7.343031       3.186735       8.610372      -0.158223      44.784333 0.51659765E+03  0.12599298E+05                                10.860607                            7.537813      -0.113963       1.944498                    0.999027      29.511063      84.619303       0.608895       0.412448      -1.073619      -0.004357      -0.003139       0.001997       0.005729      -0.013583       0.007030      -0.003855       0.024348      -0.062015      -0.021965      -0.007875       0.029841             13.986130       8.659783       4.342731      -2.978139      10.874157      -2.806357      22.424451          -0.000002
           65              C       6.920433       2.459949       7.522467       0.092037      34.489512 0.39885053E+03  0.91376238E+04                                 9.237884                            6.684085       0.010655       2.012453                    0.999636      26.358561      73.757949       0.636470       0.420054      -1.066477      -0.060887      -0.063043       0.037104       0.095175       0.035838       0.002633       0.003938      -0.009261      -0.062342      -0.025828      -0.021025       0.046852             11.286436       7.522740       3.978873      -2.259389       9.503871      -1.867177      16.832695          -0.000004
           66              C      -1.298995       4.315119       8.480649       0.081377      35.724011 0.42108512E+03  0.97609190E+04                                 9.444042                            6.860011       0.057693       2.023033                    0.999665      26.614077      74.466278       0.630484       0.419094      -1.069036       0.012587       0.027730       0.089350       0.094397       0.028178       0.014736       0.030740      -0.020752       0.032765      -0.036533      -0.015678       0.052211             11.574414       7.292216       3.577078      -2.135223       9.377255      -1.425900      18.053772          -0.000006
           67              C      -0.872590       5.067842       9.710071      -0.488694      28.041288 0.45191836E+03  0.10735011E+05                                 7.829308                            6.888801       0.123930       1.992054                    0.998428      32.488068      94.084142       0.654795       0.393784      -1.078465      -0.024225      -0.046849      -0.058388       0.078682      -0.002609       0.009472       0.014175       0.002251       0.084832      -0.022683      -0.011297       0.033981              8.254808       6.535412       0.502458      -0.064074       7.499401       0.763356      10.729612          -0.000004
           68              C       6.027020       1.283333       7.711155      -0.489779      28.573740 0.46199634E+03  0.11064971E+05                                 7.989057                            6.985944       0.002880       1.951579                    0.997989      32.970930      96.726419       0.645582       0.396135      -1.073953       0.044749       0.079635      -0.003576       0.091416      -0.007448      -0.009435      -0.002429       0.016830      -0.013444      -0.013628      -0.003033       0.016661              8.471084       7.500134       2.289398      -1.232523       8.645063      -1.542238       9.268057          -0.000013
           69              C       5.818435       6.945222      11.851976      -0.488064      27.976353 0.45175927E+03  0.10722677E+05                                 7.801702                            6.879287       0.159268       2.003858                    0.998639      32.351381      93.434158       0.656899       0.392836      -1.079881       0.004282      -0.005840       0.081717       0.082037       0.008601       0.004492       0.021125       0.021746       0.055055      -0.030565       0.000772       0.029793              8.125990       5.619870      -0.346881       0.037660       9.068278       0.838025       9.689821          -0.000006
           70              C      -0.300613      10.772246       1.611220      -0.491555      30.482000 0.49973015E+03  0.12187294E+05                                 8.330359                            7.240704      -0.011560       1.948121                    0.997529      33.159777      97.675503       0.638377       0.393421      -1.077447      -0.000504       0.068164      -0.057649       0.089275      -0.002239      -0.001977      -0.006618      -0.012980      -0.089855      -0.030918       0.008336       0.022582              9.233318       6.484366      -0.480594       0.349678      12.996824      -1.960388       8.218763           0.000001
           71              C       5.687380       8.942403       1.264800      -0.493787      27.395787 0.45570151E+03  0.10866556E+05                                 7.693958                            6.893039       0.109835       1.990074                    0.998054      32.609755      95.163296       0.656935       0.390996      -1.078484      -0.032249      -0.060070      -0.047180       0.082911      -0.001016       0.018823       0.003823      -0.012695      -0.062272      -0.031210       0.013906       0.017304              8.074101       9.279853       1.599664       0.357005       8.110472       0.789410       6.831978           0.000004
           72              C       3.281741      -1.673574      13.920176      -0.494346      28.058343 0.47102389E+03  0.11343218E+05                                 7.847481                            7.013386       0.031149       1.962832                    0.997831      33.019985      97.341440       0.649485       0.391601      -1.076353      -0.037986       0.056030       0.034414       0.075938      -0.016065      -0.008727       0.003306      -0.000474      -0.013373      -0.015534      -0.005618       0.021152              8.380342      10.035985      -2.180265      -0.491562       8.162634       0.525585       6.942407          -0.000000
           73              C       6.705881      -0.873759      10.896742       0.134593      25.967302 0.33340573E+03  0.73812710E+04                                 7.816685                            6.228392       0.104827       2.060668                    0.999504      25.792334      73.443323       0.634071       0.436325      -1.045276      -0.054253       0.015547       0.003258       0.056530       0.020435      -0.008093      -0.055149       0.017815       0.072424      -0.060826      -0.005171       0.065996              8.757472      11.373933      -0.592536       1.404174       8.394364       2.075776       6.504117           0.000003
           74              C       6.591470      -1.981295      10.080076      -0.138827      29.645999 0.41006729E+03  0.94769335E+04                                 8.224959                            6.719635       0.324716       2.084779                    0.999809      28.523070      80.634461       0.641839       0.412922      -1.069135      -0.021683      -0.001160       0.005409       0.022378      -0.010515      -0.003654       0.009210      -0.006744      -0.035983      -0.015421      -0.004523       0.019944              8.864005      10.837899      -0.445362       1.064041       8.795158       2.481610       6.958957          -0.000008
           75              C       2.927569      -1.916092       9.565606      -0.157573      34.241238 0.43616492E+03  0.10240703E+05                                 9.014191                            6.901553       0.160506       2.011318                    0.999770      29.696845      84.725634       0.637020       0.409519      -1.070936       0.016270       0.005969       0.017527       0.024648       0.010628       0.008649       0.017254      -0.014600      -0.072611      -0.030874      -0.000788       0.031662             10.015633      13.451102      -0.989752       0.625666       9.638806       3.111597       6.956991          -0.000010
           76              C       1.903999      -1.094837       9.851587      -0.125516      32.211224 0.41449062E+03  0.96221590E+04                                 8.689209                            6.763001       0.176997       2.026146                    0.999826      29.082127      82.884193       0.637607       0.413805      -1.066646       0.007278       0.018931       0.009223       0.022280       0.008287       0.012594      -0.011611       0.012678      -0.016091      -0.023082       0.006615       0.016467              9.490932      11.274004      -1.811008      -0.035046       9.953417       3.567104       7.245375          -0.000009
           77              C       2.058859       0.073651      10.594546       0.060542      32.149540 0.39311140E+03  0.89816720E+04                                 8.810893                            6.658045       0.016402       2.026192                    0.999445      26.114300      73.190630       0.633951       0.422872      -1.063735      -0.019318      -0.010383      -0.006783       0.022956       0.001804      -0.002448       0.003812      -0.026909       0.019125      -0.017079       0.004476       0.012603             10.089384      13.117853      -2.449565      -0.225036      10.205459       3.421147       6.944839          -0.000003
           78              C       3.372322       0.414187      11.029414       0.123831      32.722748 0.40290032E+03  0.93310098E+04                                 9.159176                            6.903932      -0.228307       1.945607                    0.999217      26.696314      77.176995       0.596140       0.443636      -1.043302       0.001620       0.055093       0.029128       0.062340      -0.008299      -0.013122      -0.017792      -0.059300       0.077678      -0.047172       0.007134       0.040038             10.682415      15.225399      -2.441538      -0.399687       9.872630       3.025210       6.949218          -0.000001
           79              C       1.020353       0.934635      10.921802      -0.071719      30.313415 0.40767396E+03  0.94752864E+04                                 8.608841                            6.854892      -0.058227       1.976623                    0.998892      28.437521      82.524475       0.609687       0.432235      -1.049463       0.003728       0.010018       0.008727       0.013799       0.003078      -0.009765      -0.026440       0.005203       0.079646      -0.028688      -0.012526       0.041214              9.647201      13.590582      -2.453225       0.279182       8.870488       2.177885       6.480533          -0.000006
           80              C       1.270624       2.040500      11.650021      -0.093395      29.200364 0.41630943E+03  0.96814970E+04                                 8.281305                            6.852493       0.090746       2.024794                    0.999275      28.140753      80.449388       0.622684       0.422973      -1.060103      -0.001820      -0.017135       0.001591       0.017305       0.000196      -0.008232      -0.007669       0.007700       0.013165      -0.011411      -0.001924       0.013336              9.076674      12.991448      -0.973414       1.136484       7.879774       1.764018       6.358800          -0.000005
           81              C       2.601868       2.321879      12.055406       0.136743      25.039182 0.32324770E+03  0.70857143E+04                                 7.551975                            6.096801       0.026686       2.037787                    0.999315      25.489242      71.706563       0.647975       0.431221      -1.050652       0.028558      -0.032633      -0.021231       0.048282       0.012113      -0.023552      -0.028377      -0.064615       0.111490      -0.057175      -0.005097       0.062271              8.342831      11.572358      -0.365126       0.737019       7.579823       2.021553       5.876313          -0.000002
           82              C       4.485621      -0.421483      10.708054       0.132583      32.885488 0.39235647E+03  0.90387831E+04                                 9.191090                            6.815526      -0.248026       1.940243                    0.999280      26.585714      76.987414       0.598863       0.443965      -1.041722       0.062450       0.008321       0.015954       0.064990      -0.003217      -0.003063      -0.034752       0.027901       0.027407      -0.042463       0.009730       0.032734             10.834252      15.537280      -2.108119      -0.088553       9.838388       2.981526       7.127088          -0.000000
           83              C       4.261891      -1.544394       9.925293       0.059874      32.645090 0.40044516E+03  0.91944669E+04                                 8.907448                            6.733396      -0.051588       2.001748                    0.999454      26.288816      73.936760       0.628298       0.424577      -1.062335      -0.013472      -0.012597      -0.014727       0.023603      -0.006009       0.007917      -0.006126       0.027649      -0.041832      -0.017928      -0.006275       0.024202             10.057652      14.422023      -1.208394       0.554364       9.043480       2.836042       6.707454           0.000002
           84              C       5.366804      -2.317330       9.602459      -0.087078      30.244928 0.39618206E+03  0.90869210E+04                                 8.383439                            6.625769       0.299344       2.080649                    0.999822      28.100157      79.406398       0.642651       0.415536      -1.066345       0.006267       0.006286       0.013639       0.016273       0.006562      -0.002013      -0.006598      -0.041979       0.028345      -0.026744       0.005514       0.021229              9.220373      11.818205      -1.311472       0.724124       8.832000       2.727376       7.010915          -0.000005
           85              C      -1.279048       0.336531      14.281337       0.710909      21.191525 0.21578905E+03  0.43657279E+04                                 7.366641                            5.434629      -0.458307       1.931296                    0.998248      21.760089      62.955249       0.589844       0.513265      -0.985129      -0.059422      -0.015900      -0.015249       0.063375      -0.009336      -0.014630       0.076596      -0.127167      -0.047155      -0.066762      -0.050604       0.117366              9.029340      12.670441       0.528688       0.845748       5.981601      -2.460204       8.435978           0.000024
           86              C       0.204660       0.410389      14.530464      -0.185259      40.242428 0.53318892E+03  0.13197498E+05                                10.431437                            7.913361      -0.264695       1.893656                    0.997967      30.597610      90.391758       0.561854       0.440425      -1.048914       0.006630      -0.000757       0.001959       0.006954       0.005878      -0.000365      -0.019274      -0.037544       0.059106      -0.029684      -0.004876       0.034561             12.932828      21.005494      -0.417485       1.310831      10.453434       2.421985       7.339554          -0.000004
           87              C       1.005064      -0.637628      14.125079       0.085960      32.707728 0.43814139E+03  0.10330266E+05                                 9.096262                            7.142878      -0.105498       1.973281                    0.999401      27.279094      78.773308       0.594902       0.436680      -1.050664      -0.058680      -0.063644      -0.032295       0.092395       0.008722       0.004873       0.027576      -0.058379      -0.074281      -0.034882      -0.018049       0.052931             10.767394      16.496487       0.146866       0.808232       9.578634       2.432920       6.227060          -0.000008
           88              C       3.685793       7.661027       0.408333       0.085442      32.684238 0.44003330E+03  0.10384714E+05                                 9.098386                            7.154066      -0.036424       1.996232                    0.999436      27.271639      78.755937       0.595039       0.436166      -1.051109      -0.074429       0.052776       0.012445       0.092086      -0.023891      -0.005824       0.014813      -0.041736      -0.064786      -0.025462      -0.020783       0.046244             10.781254      16.370923      -1.114920       0.416797       9.711823       2.448459       6.261017          -0.000006
           89              C       0.066029       2.535605       1.242689       0.616784      24.731993 0.26352379E+03  0.55532625E+04                                 7.978891                            5.836012      -0.251811       1.967467                    0.999493      22.910088      65.643864       0.599700       0.484667      -1.008588       0.000804       0.022010       0.017325       0.028023       0.001196       0.000750      -0.072469       0.017098       0.230338      -0.080398      -0.029802       0.110201             10.026111       7.527074       0.184685       0.042369      15.805014       4.315401       6.746245           0.000024
           90              C       0.041360       1.225923       0.604392      -0.148160      45.690001 0.49229936E+03  0.11863284E+05                                10.979519                            7.341964      -0.109247       1.951349                    0.998889      29.073346      82.872669       0.619019       0.410607      -1.074789       0.005127       0.000159       0.001410       0.005320      -0.000311      -0.002915      -0.003945       0.044406      -0.022412      -0.019768      -0.006423       0.026191             14.520333       5.303167      -0.066052       0.675165      24.634449       2.808811      13.623383           0.000003
           91              C       6.421898      -4.959778      13.971770       0.084597      35.714797 0.40472658E+03  0.92990985E+04                                 9.477394                            6.741380       0.033822       2.021216                    0.999667      26.341785      73.633648       0.633082       0.421083      -1.066640       0.000146       0.089527      -0.023647       0.092597      -0.004795       0.005429      -0.039057      -0.038673       0.027962      -0.027331      -0.024501       0.051833             11.908168       4.542213      -0.174538       0.600145      19.288734       1.059965      11.893556          -0.000000
           92              C       0.129465       0.058984       1.391575       0.093141      35.753141 0.40283623E+03  0.92364229E+04                                 9.438896                            6.707062       0.043301       2.023836                    0.999601      26.233025      73.035755       0.637916       0.418762      -1.069088       0.007491       0.033494       0.086842       0.093378       0.000732       0.008085      -0.010020      -0.003346       0.135289      -0.026066      -0.021388       0.047454             11.803409       4.457267      -0.203126       0.538798      18.783130       1.488477      12.169830           0.000000
           93              C      -0.784991       4.286120       4.752584       0.615981      23.152074 0.25119017E+03  0.52399067E+04                                 7.650535                            5.698635      -0.271352       1.961868                    0.999310      22.884146      65.629820       0.605641       0.484809      -1.006666       0.006498      -0.000575      -0.024334       0.025193       0.040656       0.040405       0.060994      -0.075082      -0.151898      -0.084889      -0.027792       0.112681              9.551242       8.029426      -0.092440      -2.471588       6.240711      -3.378226      14.383589           0.000010
           94              C      -1.256752       3.921022       6.130892      -0.158223      44.784371 0.51659815E+03  0.12599314E+05                                10.860614                            7.537817      -0.113963       1.944498                    0.999027      29.511078      84.619362       0.608895       0.412448      -1.073619       0.004357       0.003139      -0.001998       0.005729      -0.013583       0.007030      -0.003855       0.024348      -0.062015      -0.021966      -0.007875       0.029841             13.986139       8.659788       4.342735      -2.978141      10.874165      -2.806360      22.424463          -0.000002
           95              C      -0.834154       4.647808       7.218797       0.092039      34.489483 0.39885013E+03  0.91376124E+04                                 9.237879                            6.684082       0.010655       2.012453                    0.999636      26.358547      73.757901       0.636470       0.420054      -1.066477       0.060887       0.063043      -0.037104       0.095175       0.035838       0.002633       0.003938      -0.009261      -0.062342      -0.025828      -0.021025       0.046852             11.286429       7.522737       3.978871      -2.259388       9.503867      -1.867176      16.832684          -0.000004
           96              C       7.385274       2.792638       6.260615       0.081379      35.723985 0.42108475E+03  0.97609085E+04                                 9.444037                            6.860008       0.057693       2.023033                    0.999665      26.614065      74.466238       0.630485       0.419094      -1.069036      -0.012587      -0.027730      -0.089350       0.094397       0.028178       0.014736       0.030740      -0.020752       0.032765      -0.036533      -0.015678       0.052211             11.574409       7.292213       3.577077      -2.135220       9.377251      -1.425897      18.053762          -0.000005
           97              C       6.958869       2.039915       5.031193      -0.488694      28.041303 0.45191866E+03  0.10735022E+05                                 7.829313                            6.888805       0.123927       1.992053                    0.998428      32.488088      94.084260       0.654794       0.393785      -1.078465       0.024225       0.046849       0.058388       0.078682      -0.002609       0.009472       0.014175       0.002251       0.084832      -0.022684      -0.011297       0.033981              8.254814       6.535419       0.502458      -0.064074       7.499407       0.763356      10.729617          -0.000004
           98              C       0.059259       5.824424       7.030109      -0.489780      28.573759 0.46199672E+03  0.11064982E+05                                 7.989061                            6.985947       0.002879       1.951578                    0.997989      32.970940      96.726448       0.645582       0.396135      -1.073953      -0.044749      -0.079634       0.003576       0.091416      -0.007447      -0.009435      -0.002429       0.016829      -0.013444      -0.013628      -0.003033       0.016661              8.471088       7.500137       2.289401      -1.232525       8.645068      -1.542240       9.268061          -0.000013
           99              C       0.267844       0.162535       2.889288      -0.488064      27.976333 0.45175884E+03  0.10722665E+05                                 7.801698                            6.879284       0.159270       2.003859                    0.998639      32.351368      93.434112       0.656900       0.392836      -1.079882      -0.004282       0.005840      -0.081717       0.082037       0.008601       0.004492       0.021125       0.021747       0.055054      -0.030565       0.000772       0.029793              8.125985       5.619869      -0.346880       0.037659       9.068272       0.838024       9.689815          -0.000007
          100              C       6.386892      -3.664489      13.130044      -0.491555      30.481999 0.49973010E+03  0.12187292E+05                                 8.330359                            7.240703      -0.011560       1.948121                    0.997529      33.159775      97.675490       0.638377       0.393421      -1.077448       0.000504      -0.068164       0.057649       0.089275      -0.002239      -0.001977      -0.006618      -0.012979      -0.089855      -0.030918       0.008336       0.022582              9.233319       6.484365      -0.480594       0.349679      12.996828      -1.960387       8.218762          -0.000000
          101              C       0.398899      -1.834646      13.476464      -0.493787      27.395789 0.45570153E+03  0.10866556E+05                                 7.693957                            6.893038       0.109836       1.990074                    0.998054      32.609757      95.163279       0.656935       0.390996      -1.078485       0.032249       0.060070       0.047179       0.082911      -0.001015       0.018823       0.003824      -0.012696      -0.062272      -0.031209       0.013905       0.017304              8.074100       9.279851       1.599665       0.357005       8.110471       0.789410       6.831977           0.000003
          102              C       2.804538       8.781331       0.821088      -0.494346      28.058349 0.47102402E+03  0.11343222E+05                                 7.847482                            7.013386       0.031149       1.962832                    0.997831      33.019995      97.341482       0.649485       0.391601      -1.076353       0.037986      -0.056030      -0.034414       0.075938      -0.016065      -0.008727       0.003306      -0.000474      -0.013375      -0.015533      -0.005619       0.021152              8.380343      10.035987      -2.180264      -0.491562       8.162635       0.525583       6.942407          -0.000001
          103              C      -0.619602       7.981516       3.844522       0.134593      25.967307 0.33340580E+03  0.73812731E+04                                 7.816686                            6.228392       0.104826       2.060668                    0.999504      25.792338      73.443338       0.634071       0.436325      -1.045276       0.054253      -0.015547      -0.003258       0.056530       0.020435      -0.008093      -0.055149       0.017815       0.072425      -0.060825      -0.005171       0.065996              8.757473      11.373935      -0.592536       1.404174       8.394365       2.075776       6.504118           0.000003
          104              C      -0.505191       9.089052       4.661188      -0.138827      29.646010 0.41006749E+03  0.94769395E+04                                 8.224962                            6.719638       0.324715       2.084779                    0.999809      28.523076      80.634495       0.641838       0.412922      -1.069135       0.021684       0.001160      -0.005409       0.022378      -0.010515      -0.003654       0.009210      -0.006744      -0.035982      -0.015421      -0.004523       0.019944              8.864008      10.837904      -0.445362       1.064042       8.795162       2.481611       6.958959          -0.000008
          105              C       3.158710       9.023849       5.175658      -0.157573      34.241229 0.43616477E+03  0.10240699E+05                                 9.014190                            6.901553       0.160507       2.011318                    0.999770      29.696838      84.725617       0.637020       0.409519      -1.070936      -0.016270      -0.005969      -0.017527       0.024648       0.010628       0.008649       0.017254      -0.014600      -0.072611      -0.030873      -0.000788       0.031661             10.015633      13.451101      -0.989752       0.625665       9.638806       3.111597       6.956991          -0.000009
          106              C       4.182280       8.202594       4.889677      -0.125517      32.211232 0.41449076E+03  0.96221633E+04                                 8.689212                            6.763003       0.176998       2.026147                    0.999826      29.082130      82.884216       0.637606       0.413805      -1.066646      -0.007278      -0.018930      -0.009223       0.022280       0.008287       0.012594      -0.011611       0.012678      -0.016092      -0.023082       0.006615       0.016467              9.490935      11.274008      -1.811009      -0.035046       9.953421       3.567105       7.245377          -0.000009
          107              C       4.027420       7.034106       4.146718       0.060542      32.149545 0.39311147E+03  0.89816742E+04                                 8.810894                            6.658046       0.016402       2.026192                    0.999445      26.114303      73.190648       0.633951       0.422872      -1.063735       0.019318       0.010383       0.006783       0.022956       0.001804      -0.002448       0.003812      -0.026909       0.019124      -0.017079       0.004476       0.012603             10.089386      13.117856      -2.449566      -0.225036      10.205461       3.421147       6.944840          -0.000003
          108              C       2.713957       6.693570       3.711850       0.123831      32.722748 0.40290032E+03  0.93310102E+04                                 9.159177                            6.903933      -0.228308       1.945607                    0.999217      26.696315      77.177005       0.596140       0.443636      -1.043302      -0.001621      -0.055093      -0.029128       0.062340      -0.008299      -0.013122      -0.017792      -0.059300       0.077678      -0.047172       0.007134       0.040038             10.682416      15.225401      -2.441538      -0.399687       9.872630       3.025210       6.949218          -0.000001
          109              C       5.065926       6.173122       3.819462      -0.071719      30.313416 0.40767398E+03  0.94752869E+04                                 8.608841                            6.854892      -0.058226       1.976623                    0.998892      28.437521      82.524477       0.609687       0.432235      -1.049463      -0.003728      -0.010018      -0.008727       0.013799       0.003078      -0.009765      -0.026440       0.005203       0.079645      -0.028688      -0.012526       0.041214              9.647201      13.590583      -2.453226       0.279182       8.870488       2.177884       6.480533          -0.000006
          110              C       4.815655       5.067257       3.091243      -0.093395      29.200355 0.41630932E+03  0.96814933E+04                                 8.281303                            6.852492       0.090747       2.024794                    0.999275      28.140747      80.449361       0.622684       0.422973      -1.060103       0.001820       0.017135      -0.001591       0.017305       0.000195      -0.008232      -0.007669       0.007700       0.013165      -0.011411      -0.001924       0.013335              9.076671      12.991444      -0.973414       1.136484       7.879773       1.764017       6.358798          -0.000005
          111              C       3.484411       4.785878       2.685858       0.136743      25.039178 0.32324767E+03  0.70857135E+04                                 7.551974                            6.096801       0.026687       2.037787                    0.999315      25.489238      71.706543       0.647975       0.431221      -1.050652      -0.028558       0.032633       0.021231       0.048282       0.012113      -0.023552      -0.028377      -0.064615       0.111490      -0.057175      -0.005096       0.062271              8.342830      11.572356      -0.365126       0.737018       7.579821       2.021552       5.876311          -0.000002
          112              C       1.600658       7.529240       4.033210       0.132583      32.885488 0.39235647E+03  0.90387832E+04                                 9.191090                            6.815526      -0.248027       1.940243                    0.999280      26.585714      76.987414       0.598863       0.443965      -1.041722      -0.062450      -0.008322      -0.015954       0.064990      -0.003216      -0.003063      -0.034752       0.027901       0.027407      -0.042463       0.009730       0.032734             10.834252      15.537281      -2.108119      -0.088553       9.838388       2.981526       7.127088          -0.000001
          113              C       1.824388       8.652151       4.815971       0.059874      32.645087 0.40044513E+03  0.91944660E+04                                 8.907448                            6.733396      -0.051588       2.001748                    0.999454      26.288815      73.936753       0.628299       0.424577      -1.062335       0.013472       0.012597       0.014727       0.023603      -0.006009       0.007917      -0.006126       0.027649      -0.041832      -0.017928      -0.006275       0.024202             10.057652      14.422023      -1.208394       0.554365       9.043479       2.836042       6.707453           0.000002
          114              C       0.719475       9.425087       5.138805      -0.087078      30.244931 0.39618212E+03  0.90869228E+04                                 8.383439                            6.625769       0.299344       2.080649                    0.999822      28.100159      79.406404       0.642651       0.415536      -1.066345      -0.006267      -0.006286      -0.013639       0.016273       0.006562      -0.002013      -0.006598      -0.041979       0.028345      -0.026744       0.005514       0.021229              9.220373      11.818206      -1.311472       0.724124       8.832000       2.727376       7.010915          -0.000005
          115              N       3.622934       1.538557      11.757632      -0.351193      41.601423 0.63370333E+03  0.16127551E+05                                10.057828                            8.236932      -0.185057       1.930429                    0.998185      30.618869      87.226557       0.599442       0.401491      -1.090105      -0.189114      -0.032164      -0.067136       0.203239      -0.037967      -0.055664      -0.011188      -0.210106       0.158890      -0.153769       0.068436       0.085333             11.132561      13.487013      -1.892435      -0.941902      11.602267       3.503757       8.308404          -0.000012
          116              N       5.699699      -0.062180      11.209257      -0.357743      43.752494 0.63825692E+03  0.16274771E+05                                10.447710                            8.272583      -0.161707       1.941293                    0.997984      30.568493      87.206046       0.597405       0.402085      -1.089553      -0.025189      -0.161524      -0.114231       0.199432      -0.018023      -0.009185      -0.091615       0.134749      -0.035702      -0.133479       0.057491       0.075988             12.087576      18.583167      -1.606773       0.982957       9.926054       1.588721       7.753505          -0.000011
          117              N       2.463345       5.569200       2.983632      -0.351193      41.601430 0.63370350E+03  0.16127556E+05                                10.057829                            8.236933      -0.185057       1.930429                    0.998185      30.618873      87.226576       0.599442       0.401491      -1.090105       0.189114       0.032164       0.067136       0.203239      -0.037967      -0.055664      -0.011188      -0.210105       0.158890      -0.153769       0.068436       0.085333             11.132563      13.487016      -1.892435      -0.941902      11.602267       3.503756       8.308404          -0.000011
          118              N       0.386580       7.169937       3.532007      -0.357743      43.752493 0.63825691E+03  0.16274771E+05                                10.447710                            8.272583      -0.161706       1.941294                    0.997984      30.568493      87.206044       0.597405       0.402085      -1.089553       0.025189       0.161524       0.114231       0.199432      -0.018024      -0.009185      -0.091615       0.134749      -0.035702      -0.133479       0.057491       0.075988             12.087575      18.583167      -1.606773       0.982957       9.926054       1.588721       7.753505          -0.000010
          119              O       5.093846       1.320690      14.381577      -0.696583      49.858064 0.76670651E+03  0.20154386E+05                                10.806395                            8.649077       0.041993       2.025781                    0.995108      30.483420      83.965865       0.636831       0.365883      -1.132869      -0.016650      -0.014903       0.080210       0.083264       0.009028      -0.045818       0.018019      -0.091288      -0.010834      -0.076234       0.022630       0.053605             12.918598      14.563312       4.289894      -5.550047      10.295356      -5.013954      13.897128          -0.000016
          120              O       7.804190       6.203432       1.453489      -0.634292      47.578695 0.66993982E+03  0.17022510E+05                                10.504183                            8.090829       0.002632       2.043798                    0.993107      28.815518      77.973784       0.657865       0.366422      -1.132724      -0.038613       0.027704      -0.017178       0.050533      -0.015648       0.006084       0.016561      -0.122528       0.103511      -0.081060       0.023971       0.057090             12.795304      13.660420      -3.344409       6.026475       9.165157      -4.865834      15.560334          -0.000013
          121              O       4.882548       3.993408      13.191957      -0.660574      38.745650 0.62407342E+03  0.15559578E+05                                 9.119507                            7.727028       0.346320       2.134095                    0.995781      29.423763      78.558019       0.684736       0.358774      -1.140092      -0.018109       0.035158       0.003376       0.039692       0.084179       0.043623      -0.029959       0.046626       0.052804      -0.115350       0.031534       0.083816             10.421571      11.303640       5.144422       1.572063      12.950674       2.373182       7.010398          -0.000011
          122              O      -2.431150       3.934214      13.219966      -0.621418      33.695280 0.54620272E+03  0.13191234E+05                                 8.272868                            7.231497       0.385377       2.164899                    0.995274      28.325844      74.791134       0.706384       0.359033      -1.138208       0.014015       0.039728       0.009709       0.043232      -0.069157      -0.029208      -0.028595       0.004958       0.091477      -0.097493       0.043420       0.054073              9.254568       9.611500      -3.690551      -1.402236      11.171183       2.065899       6.981021          -0.000006
          123              O      -1.883452       2.140842      10.728692      -0.636888      42.536722 0.66132797E+03  0.16739311E+05                                 9.765863                            8.030130       0.180170       2.095757                    0.993227      28.987974      78.135671       0.661799       0.365645      -1.134010       0.037776       0.011924      -0.028144       0.048593      -0.005819       0.073580      -0.009518      -0.057180      -0.045416      -0.091764       0.031311       0.060453             11.551130      10.536954      -2.290558       2.306683       9.677638      -5.289813      14.438798          -0.000010
          124              O       5.712490       3.123167      10.364583      -0.642629      33.398566 0.55611932E+03  0.13517255E+05                                 8.234258                            7.307906       0.349044       2.135783                    0.996761      29.105268      77.582212       0.699740       0.360122      -1.135161      -0.006510       0.028117      -0.048711       0.056619       0.016044      -0.023808       0.068130       0.051537      -0.153091      -0.103667       0.047048       0.056618              9.005452      10.954260      -0.341654      -3.754391       6.148466      -0.290400       9.913631          -0.000012
          125              O       0.992433       5.787067       0.359687      -0.696583      49.858111 0.76670736E+03  0.20154414E+05                                10.806402                            8.649082       0.041992       2.025780                    0.995108      30.483436      83.965927       0.636831       0.365883      -1.132869       0.016650       0.014903      -0.080210       0.083264       0.009028      -0.045817       0.018019      -0.091288      -0.010834      -0.076234       0.022629       0.053605             12.918607      14.563322       4.289898      -5.550051      10.295362      -5.013958      13.897138          -0.000016
          126              O      -1.717911       0.904325      13.287775      -0.634291      47.578696 0.66993981E+03  0.17022510E+05                                10.504184                            8.090830       0.002631       2.043798                    0.993107      28.815517      77.973785       0.657865       0.366422      -1.132724       0.038613      -0.027704       0.017178       0.050533      -0.015649       0.006084       0.016561      -0.122527       0.103511      -0.081060       0.023971       0.057090             12.795305      13.660420      -3.344410       6.026475       9.165158      -4.865834      15.560336          -0.000013
          127              O       1.203731       3.114349       1.549307      -0.660574      38.745602 0.62407251E+03  0.15559549E+05                                 9.119498                            7.727021       0.346322       2.134096                    0.995781      29.423751      78.557960       0.684737       0.358774      -1.140092       0.018109      -0.035158      -0.003375       0.039692       0.084179       0.043623      -0.029960       0.046626       0.052803      -0.115350       0.031534       0.083816             10.421559      11.303627       5.144415       1.572061      12.950658       2.373178       7.010391          -0.000010
          128              O       8.517429       3.173543       1.521298      -0.621418      33.695241 0.54620195E+03  0.13191211E+05                                 8.272860                            7.231491       0.385380       2.164900                    0.995274      28.325832      74.791076       0.706384       0.359032      -1.138208      -0.014015      -0.039728      -0.009710       0.043232      -0.069157      -0.029207      -0.028595       0.004958       0.091476      -0.097492       0.043419       0.054073              9.254558       9.611490      -3.690546      -1.402234      11.171170       2.065896       6.981014          -0.000006
          129              O       7.969731       4.966915       4.012572      -0.636888      42.536711 0.66132775E+03  0.16739304E+05                                 9.765862                            8.030129       0.180169       2.095757                    0.993227      28.987969      78.135654       0.661799       0.365645      -1.134010      -0.037776      -0.011924       0.028145       0.048594      -0.005819       0.073580      -0.009518      -0.057180      -0.045416      -0.091763       0.031311       0.060452             11.551128      10.536952      -2.290557       2.306682       9.677638      -5.289813      14.438794          -0.000010
          130              O       0.373789       3.984590       4.376681      -0.642628      33.398578 0.55611956E+03  0.13517262E+05                                 8.234260                            7.307908       0.349041       2.135782                    0.996761      29.105270      77.582227       0.699739       0.360122      -1.135161       0.006510      -0.028117       0.048711       0.056619       0.016044      -0.023808       0.068130       0.051536      -0.153091      -0.103667       0.047049       0.056618              9.005456      10.954264      -0.341654      -3.754393       6.148468      -0.290401       9.913634          -0.000012

******************************************************
Auxiliary information for the entire system
The total spin magnetic moment of the unit cell is   -0.000195
The total net atomic charge of the unit cell is   -0.000004
Accuracy of reproducing the electrostatic potential in the unit cell:
  The inner radius (bohr) =    5.0000
  The outer radius (bohr) =   12.0000
  Valid grid points have density less than (e/(bohr^3)) =    0.0001
  The number of valid grid points were=        51664
  The rms potential error without charges in kcal/mol is=      8.79905
  The rms potential error with partial charges in kcal/mol is=      0.87897
  The RRMSE value at monopole order=      0.09989
  The rms potential error with partial charges and cloud penetration in kcal/mol is=      0.87577
  The RRMSE value at monopole order with cloud penetration is=      0.09953
  The rms potential error with partial charges and atomic dipoles in kcal/mol is=      0.43076
  The RRMSE value at dipole order=      0.04895
  The rms potential error with partial charges, atomic dipoles and cloud penetration in kcal/mol is=      0.43089
  The RRMSE value at dipole order with cloud penetration=      0.04897

******************************************************
The electron densities and ab initio electrostatic potential were computed in VASP using the PBE functional and
projector augmented wave method. See the main text of the journal article for a description of computational details.
The atomic charges, dipoles, and quadrupoles were computed with the DDEC6 method as described in
(a) T. A. Manz and N. Gabaldon Limas, RSC Adv. 6 (2016) 47771-47801 DOI: 10.1039/c6ra04656h
(b) N. Gabaldon Limas and T. A. Manz, RSC Adv. 8 (2018) 2678-2707 DOI: 10.1039/c7ra11829e.
For each atom in the material, the electron cloud parameters were fit to the spherically averaged atom-in-material
electron density using radial positions for which this density was between 10^-4 and 10^-2 electrons per cubic bohr.
The polarizabilities, dispersion coefficients, and quantum Drude oscillator (QDO) parameters were fit using the MCLF method.
The magnetic structure of the system was optimized in VASP from the default ferromagnetic initial guess using spin polarization.
The atomic spin moments (ASMs) were computed on this optimized magnetic structure using the DDEC6 partition as inputs
to the method of T. A. Manz and D. S. Sholl, J. Chem. Theory Comput. 7 (2011) 4146-4164 DOI: 10.1021/ct200539n.
The RMSE and RRMSE were computed using a uniform grid with Ewald summation.
