# Supplementary material for: A collection of forcefield precursors for metal–organic frameworks
Source: RSC Adv. 2019 Nov 13;9(63):36492–507. doi: 10.1039/c9ra07327b (PMC9075174; doi:10.1039/c9ra07327b)
Supplement: RA-009-C9RA07327B-s4387 [file RA-009-C9RA07327B-s4387.xyz]

  130
jmolscript: load "" {1 1 1} spacegroup "x,y,z" unitcell [{      9.493000     0.000000     0.000000 }, {     -0.433633    13.217889     0.000000 }, {     -2.973088    -6.110132    14.741264 }]
Er     5.964343     2.027116    12.453715     1.886194
Er     0.121936     5.080641     2.287549     1.886194
H      5.849784     9.599156     0.595547     0.179701
H      5.091349     9.263474     1.925209     0.150849
H      6.520882     8.673818     1.667237     0.156413
H      3.226983    -2.379932    14.568791     0.180375
H      2.999442    -2.003262    13.063708     0.149282
H      4.191616    -1.367692    13.858262     0.156972
H      5.707984     6.033848    11.617590     0.173155
H      5.057176     7.459273    11.574840     0.160435
H      6.611919     7.304199    11.445117     0.154633
H     -0.468024    10.012291     1.027466     0.163156
H      0.563571    10.668074     2.009234     0.158149
H      8.519552    10.800989     2.284896     0.151902
H     -1.061204     4.542382    10.489883     0.170334
H      0.066354     5.249363     9.664373     0.162916
H     -1.355607     5.900532     9.767562     0.157366
H      5.102794     1.580760     7.672828     0.170351
H      6.179130     0.643423     7.022738     0.151171
H      6.188021     0.892745     8.570571     0.150507
H      2.769086     3.089415    12.550712     0.101714
H      0.569247     2.609829    11.893252     0.136364
H      0.159198     0.779848    10.663830     0.118919
H      1.077097    -1.337635     9.531701     0.113436
H      2.735096    -2.705936     9.133687     0.116909
H      5.266471    -3.049153     9.068826     0.114691
H      7.326348    -2.482839     9.886966     0.121070
H     -1.981181    -0.648893    11.272645     0.083394
H      0.236495    -2.491399    14.145717     0.179701
H      0.994930    -2.155717    12.816055     0.150849
H     -0.434603    -1.566061    13.074027     0.156413
H      2.859296     9.487689     0.172473     0.180375
H      3.086837     9.111019     1.677556     0.149282
H      1.894663     8.475449     0.883002     0.156971
H      0.378295     1.073909     3.123674     0.173155
H      1.029103    -0.351516     3.166424     0.160435
H     -0.525640    -0.196442     3.296147     0.154633
H      6.554303    -2.904534    13.713798     0.163155
H      5.522708    -3.560317    12.732030     0.158149
H     -2.433273    -3.693232    12.456368     0.151902
H      7.147483     2.565375     4.251381     0.170335
H      6.019925     1.858394     5.076891     0.162916
H      7.441886     1.207225     4.973702     0.157366
H      0.983485     5.526997     7.068436     0.170351
H     -0.092851     6.464334     7.718526     0.151171
H     -0.101742     6.215012     6.170693     0.150506
H      3.317193     4.018342     2.190552     0.101714
H      5.517032     4.497928     2.848012     0.136364
H      5.927081     6.327909     4.077434     0.118919
H      5.009182     8.445392     5.209563     0.113437
H      3.351183     9.813693     5.607577     0.116908
H      0.819808    10.156910     5.672438     0.114691
H     -1.240069     9.590596     4.854298     0.121070
H      8.067460     7.756650     3.468619     0.083394
C      7.357704     6.772037     0.464350     0.707886
C      5.884786     6.706820     0.216697    -0.185425
C      5.087903     7.744063     0.616185     0.093063
C      5.689647     8.921666     1.257430    -0.509677
C      2.402008    -0.541885    14.337353     0.082830
C      3.283683    -1.674896    13.920176    -0.509186
C      6.022076     4.574285    13.502998     0.618109
C      6.049961     5.882233    14.148665    -0.147365
C      5.956024     7.063001    13.360008     0.095674
C      5.821276     6.954874    11.863769    -0.508496
C     -0.336626    12.069368     0.765072     0.086216
C     -0.299996    10.763305     1.600901    -0.509091
C      6.863595     2.814417     9.990155     0.624882
C      7.337473     3.192122     8.613321    -0.163363
C     -1.307190     4.323760     8.482123     0.085628
C     -0.875865     5.071196     9.711545    -0.511532
C      6.919781     2.460560     7.520993     0.091807
C      6.016672     1.290041     7.714103    -0.512203
C      2.606701     2.319236    12.055406     0.140520
C      1.263993     2.039988    11.654443    -0.092856
C      1.030071     0.956382    10.939492    -0.076149
C      2.050793     0.059323    10.581279     0.060680
C      1.923137    -1.108965     9.844216    -0.120099
C      2.904222    -1.898909     9.565606    -0.152876
C      4.269203    -1.545305     9.917922     0.061675
C      5.360275    -2.301780     9.612778    -0.089123
C      6.576969    -1.973576    10.093343    -0.139341
C      6.676417    -0.844081    10.914432     0.136477
C      4.501664    -0.428192    10.705106     0.132588
C      3.374663     0.429537    11.033836     0.114712
C     -1.271425     0.335720    14.276914     0.707886
C      0.201493     0.400937    14.524567    -0.185425
C      0.998376    -0.636306    14.125079     0.093064
C      0.396632    -1.813909    13.483834    -0.509678
C      3.684271     7.649642     0.403911     0.082830
C      2.802596     8.782653     0.821088    -0.509186
C      0.064203     2.533472     1.238266     0.618109
C      0.036318     1.225524     0.592599    -0.147365
C      0.130255     0.044756     1.381256     0.095673
C      0.265003     0.152883     2.877495    -0.508495
C      6.422905    -4.961611    13.976192     0.086215
C      6.386275    -3.655548    13.140363    -0.509091
C     -0.777316     4.293340     4.751109     0.624882
C     -1.251194     3.915635     6.127943    -0.163363
C      7.393469     2.783997     6.259141     0.085630
C      6.962144     2.036561     5.029719    -0.511532
C     -0.833502     4.647197     7.220271     0.091808
C      0.069607     5.817716     7.027161    -0.512202
C      3.479578     4.788521     2.685858     0.140520
C      4.822286     5.067769     3.086821    -0.092856
C      5.056208     6.151375     3.801772    -0.076149
C      4.035486     7.048434     4.159985     0.060680
C      4.163142     8.216722     4.897048    -0.120099
C      3.182057     9.006666     5.175658    -0.152876
C      1.817076     8.653062     4.823342     0.061675
C      0.726004     9.409537     5.128486    -0.089123
C     -0.490690     9.081333     4.647921    -0.139341
C     -0.590138     7.951838     3.826832     0.136477
C      1.584615     7.535949     4.036158     0.132588
C      2.711616     6.678220     3.707428     0.114712
N      3.618964     1.543844    11.757632    -0.347899
N      5.704199    -0.054761    11.213680    -0.352205
N      2.467315     5.563913     2.983632    -0.347899
N      0.382080     7.162518     3.527584    -0.352205
O      5.096780     1.318047    14.381577    -0.699903
O      7.805096     6.204754     1.453489    -0.631205
O      4.882773     3.996151    13.194905    -0.663110
O     -2.430825     3.933803    13.227336    -0.621121
O     -1.885959     2.140131    10.727218    -0.642861
O      5.712707     3.116558    10.364583    -0.638018
O      0.989499     5.789710     0.359687    -0.699903
O     -1.718817     0.903003    13.287775    -0.631205
O      1.203506     3.111606     1.546359    -0.663110
O      8.517104     3.173954     1.513928    -0.621121
O      7.972238     4.967626     4.014046    -0.642862
O      0.373572     3.991199     4.376681    -0.638018

The following XYZ coordinates are in angstroms. Other properties are in atomic units.
The sperically averaged electron density of each atom fit to a function of the form exp(a - br)
eigen_1, eigen_2 and eigen_3 are the three eigenvalues of traceless quadrupole moment tensor
  atom number  atomic symbol              X              Y              Z     net charge C6 coefficient C8 coefficient C10 coefficient fluctuating dipole atomic polarizability isotropic forcefield polarizability              a              b squared Pearson coefficient          <r^3>          <r^4>         wp_QDO          m_QDO          q_QDO       dipole_x       dipole_y       dipole_z         dipole            Qxy            Qxz            Qyz     Q(x^2-y^2)  Q(3z^2 - R^2)        eigen_1        eigen_2        eigen_3 static polarizability      alpha(xx)      alpha(xy)      alpha(xz)      alpha(yy)      alpha(yz)      alpha(zz) atomic spin moment
            1             Er       5.964343       2.027116      12.453715       1.886194     152.491005 0.35340906E+04  0.12418678E+06                                19.369898                           16.583249       2.435753       2.496892                    0.999364      73.314356     173.010310       0.597332       0.291805      -1.314004       0.055239       0.047586       0.066387       0.098606      -0.026063      -0.019474      -0.043390       0.003954       0.174407      -0.071312      -0.005159       0.076471             23.053859      19.834761       2.847018      -2.679927      22.475288      -1.857416      26.851528          -0.000008
            2             Er       0.121936       5.080641       2.287549       1.886194     152.491004 0.35340906E+04  0.12418678E+06                                19.369900                           16.583250       2.435753       2.496892                    0.999364      73.314354     173.010311       0.597332       0.291805      -1.314004      -0.055245      -0.047585      -0.066391       0.098611      -0.026062      -0.019474      -0.043389       0.003953       0.174407      -0.071311      -0.005160       0.076471             23.053861      19.834763       2.847018      -2.679929      22.475288      -1.857417      26.851532          -0.000009
            3              H       5.849784       9.599156       0.595547       0.179701       0.955246 0.71165169E+01  0.67619960E+02                                 1.603565                            1.561048      -0.769448       2.544015                    0.999898       3.096328       8.433751       0.501999       1.284092      -0.710737       0.001336       0.006854      -0.016773       0.018168      -0.000493       0.002923      -0.002302      -0.002525       0.005526      -0.003836      -0.000764       0.004599              1.611221       1.441418       0.214204      -0.142114       1.743524      -0.372842       1.648721           0.000005
            4              H       5.091349       9.263474       1.925209       0.150849       1.050023 0.78187825E+01  0.75525545E+02                                 1.642782                            1.581772      -1.027982       2.389603                    0.998796       3.295237       8.843091       0.528410       1.199997      -0.728003      -0.011780      -0.000051       0.003027       0.012162       0.000288      -0.001148       0.002374      -0.001281      -0.006158      -0.003550       0.000701       0.002849              1.655304       1.872014      -0.134795      -0.364646       1.392528       0.190611       1.701370           0.000003
            5              H       6.520882       8.673818       1.667237       0.156413       0.894134 0.64120770E+01  0.60339744E+02                                 1.616863                            1.540994      -1.026326       2.406278                    0.997606       3.459553       9.893085       0.468669       1.388784      -0.685622       0.012842      -0.009155       0.000838       0.015794      -0.002188       0.003942      -0.001165       0.002767      -0.007213      -0.004575      -0.001211       0.005786              1.666858       2.164526      -0.118941       0.353672       1.378948      -0.055056       1.457098           0.000001
            6              H       3.226983      -2.379932      14.568791       0.180375       0.942032 0.70359679E+01  0.66543878E+02                                 1.580866                            1.547170      -0.742043       2.559660                    0.999969       3.038512       8.208270       0.507619       1.275803      -0.713180      -0.003383      -0.008525       0.016140       0.018563       0.002494      -0.004667      -0.002971      -0.002847       0.006904      -0.005483      -0.001763       0.007245              1.583554       1.399328      -0.080804       0.004346       1.722951      -0.381317       1.628384           0.000005
            7              H       2.999442      -2.003262      13.063708       0.149282       1.062423 0.82712337E+01  0.81920965E+02                                 1.726519                            1.684529      -1.073809       2.371252                    0.997579       3.500103       9.858004       0.480688       1.286524      -0.707639      -0.007344      -0.000900      -0.008721       0.011437      -0.001335       0.001577       0.002269      -0.002303       0.006024      -0.003816       0.000221       0.003595              1.722926       1.651943       0.020477       0.182628       1.452986       0.224941       2.063848           0.000002
            8              H       4.191616      -1.367692      13.858262       0.156972       0.877260 0.64460410E+01  0.61200192E+02                                 1.638508                            1.578954      -1.250775       2.305486                    0.993603       3.632971      10.695961       0.444805       1.450364      -0.673120       0.015770       0.009525       0.002469       0.018588       0.002351      -0.002797       0.000400       0.007014      -0.016342      -0.006246      -0.001214       0.007459              1.685136       2.257119       0.135258      -0.065460       1.447950       0.013468       1.350338          -0.000000
            9              H       5.707984       6.033848      11.617590       0.173155       0.973912 0.68229249E+01  0.64513460E+02                                 1.644591                            1.540032      -1.087413       2.391231                    0.997720       3.269052       9.047391       0.496943       1.303528      -0.704095      -0.003552      -0.018871       0.000269       0.019204      -0.000242       0.001840       0.002874      -0.003420       0.002479      -0.003582      -0.000557       0.004139              1.703536       1.265165       0.048236      -0.002807       2.370458       0.255869       1.474985           0.000002
           10              H       5.057176       7.459273      11.574840       0.160435       0.972988 0.71022191E+01  0.66391772E+02                                 1.517175                            1.474107      -0.808539       2.504079                    0.999831       3.020377       7.749155       0.571072       1.147348      -0.742682      -0.012834       0.003670       0.005399       0.014398      -0.003046      -0.001112       0.003576       0.007627      -0.003503      -0.006242       0.000015       0.006227              1.517868       1.603747      -0.335852       0.195800       1.609270      -0.103015       1.340587           0.000003
           11              H       6.611919       7.304199      11.445117       0.154633       0.974447 0.72751465E+01  0.68719377E+02                                 1.538038                            1.506887      -0.838539       2.481834                    0.999716       3.145320       8.228875       0.554010       1.170444      -0.735756       0.012891       0.001402       0.003525       0.013438       0.003398       0.002666       0.001753       0.010732      -0.005735      -0.005685      -0.002544       0.008230              1.527936       1.627755       0.161602      -0.314292       1.471094      -0.061913       1.484959           0.000003
           12              H      -0.468024      10.012291       1.027466       0.163156       0.858375 0.61832069E+01  0.58087219E+02                                 1.614059                            1.546029      -1.165411       2.346328                    0.996047       3.571219      10.452956       0.449766       1.449615      -0.673320      -0.004094      -0.010591      -0.014484       0.018404       0.001182       0.001585       0.001410      -0.006920      -0.008126      -0.004034      -0.001324       0.005358              1.659687       1.359156       0.130523       0.088952       1.978547       0.343988       1.641357           0.000001
           13              H       0.563571      10.668074       2.009234       0.158149       0.959067 0.72862454E+01  0.70004211E+02                                 1.630126                            1.594855      -0.807147       2.508086                    0.999324       3.315035       9.234866       0.486985       1.309091      -0.703658       0.016382       0.002156      -0.001866       0.016629       0.000865       0.001542      -0.000984       0.009919      -0.024573      -0.008475      -0.000776       0.009251              1.640004       1.922894      -0.217084       0.292434       1.514512      -0.089874       1.482606           0.000003
           14              H       8.519552      10.800989       2.284896       0.151902       1.022980 0.79197101E+01  0.77414645E+02                                 1.674035                            1.640765      -0.909097       2.450881                    0.999019       3.383572       9.396709       0.491561       1.274720      -0.710899      -0.012936       0.006805       0.002368       0.014807      -0.002064      -0.005566       0.000639       0.007924      -0.014840      -0.007222      -0.001918       0.009141              1.671320       1.679520       0.043847      -0.353328       1.556279      -0.041080       1.778163           0.000003
           15              H      -1.061204       4.542382      10.489883       0.170334       0.962634 0.68132637E+01  0.64587590E+02                                 1.647671                            1.550761      -1.106715       2.378569                    0.997689       3.337099       9.336187       0.488142       1.323627      -0.699362      -0.004790      -0.013562       0.011449       0.018384       0.001230       0.001762      -0.000366      -0.000427       0.009909      -0.003295      -0.000551       0.003846              1.703059       1.372274       0.109980      -0.167520       1.664190      -0.429541       2.072713           0.000001
           16              H       0.066354       5.249363       9.664373       0.162916       0.950510 0.69044956E+01  0.64026346E+02                                 1.487534                            1.448764      -0.811564       2.507356                    0.999820       2.981747       7.594856       0.579409       1.139972      -0.744614       0.013988      -0.004511      -0.006979       0.016270      -0.000673      -0.003294       0.003560       0.011516       0.005242      -0.007961       0.000533       0.007427              1.481620       1.850164       0.141699      -0.031284       1.249501      -0.045570       1.345195           0.000001
           17              H      -1.355607       5.900532       9.767562       0.157366       0.965187 0.70282811E+01  0.65814244E+02                                 1.529323                            1.480754      -0.810526       2.499220                    0.999777       3.109516       8.098872       0.559097       1.169898      -0.735873      -0.012012       0.004156      -0.003061       0.013074      -0.004750       0.003680      -0.001291       0.004723       0.002405      -0.005839      -0.001354       0.007193              1.537261       1.397485      -0.337632      -0.119145       1.847585       0.120781       1.366712           0.000001
           18              H       5.102794       1.580760       7.672828       0.170351       0.970864 0.74000113E+01  0.70395966E+02                                 1.570316                            1.552339      -0.726402       2.556232                    0.999981       3.030053       8.029406       0.527252       1.221159      -0.725935      -0.011688       0.014864       0.000859       0.018928      -0.006355      -0.000129      -0.001514       0.002620      -0.012469      -0.005569      -0.003056       0.008625              1.551944       1.983347      -0.122501      -0.002408       1.314604      -0.048045       1.357881          -0.000003
           19              H       6.179130       0.643423       7.022738       0.151171       1.042174 0.77412345E+01  0.74219295E+02                                 1.606655                            1.552128      -0.942937       2.432455                    0.999229       3.202265       8.423174       0.547424       1.167014      -0.736759       0.009786      -0.001273      -0.012622       0.016022       0.000472      -0.003872       0.003497       0.001787      -0.000706      -0.005539       0.000473       0.005066              1.610993       1.280811      -0.006870      -0.140295       1.651270       0.303848       1.900898          -0.000002
           20              H       6.188021       0.892745       8.570571       0.150507       1.023695 0.74089812E+01  0.72334820E+02                                 1.761742                            1.648141      -1.363155       2.242065                    0.993309       3.732373      10.895571       0.456305       1.374870      -0.686884       0.008312       0.001584       0.015915       0.018025       0.000300       0.000873      -0.003305       0.004942       0.009208      -0.005367       0.000855       0.004512              1.840904       1.374475       0.054773       0.047994       1.673350      -0.516272       2.474887          -0.000001
           21              H       2.769086       3.089415      12.550712       0.101714       1.167728 0.84612512E+01  0.83764484E+02                                 1.796427                            1.674197      -0.955632       2.428592                    0.998047       3.453127       9.530467       0.498048       1.242252      -0.718256       0.007696       0.042116       0.025619       0.049893      -0.008055      -0.001947       0.010530      -0.007246      -0.015867      -0.012201      -0.004000       0.016201              1.837292       1.647289       0.249964       0.149719       2.117060       0.451943       1.747529           0.000003
           22              H       0.569247       2.609829      11.893252       0.136364       0.976235 0.67610298E+01  0.63774905E+02                                 1.644864                            1.536194      -0.844422       2.498362                    0.999477       3.270064       9.035707       0.496088       1.308913      -0.703456      -0.034041       0.021590       0.010925       0.041765      -0.005491      -0.001849       0.012672      -0.001092      -0.026494      -0.016439       0.001129       0.015309              1.707685       2.040388      -0.474477      -0.107639       1.660798       0.085800       1.421867           0.000002
           23              H       0.159198       0.779848      10.663830       0.118919       1.046316 0.72868619E+01  0.70352894E+02                                 1.744766                            1.607985      -1.023328       2.397448                    0.997516       3.532749      10.023379       0.476771       1.330622      -0.697394      -0.034864      -0.001602      -0.007584       0.035715       0.003953       0.002338       0.008156       0.005036      -0.007351      -0.010125       0.000417       0.009707              1.838201       2.590415       0.032007       0.294228       1.447705       0.025063       1.476484          -0.000000
           24              H       1.077097      -1.337635       9.531701       0.113436       1.052128 0.73371159E+01  0.69296347E+02                                 1.605814                            1.505495      -0.741162       2.526243                    0.999798       3.152602       8.187266       0.559830       1.158417      -0.739313      -0.028593      -0.007371      -0.014401       0.032852      -0.001975       0.005537       0.010412       0.002517      -0.029898      -0.017034       0.007323       0.009711              1.647714       2.139235       0.145307       0.257446       1.365589       0.129529       1.438319           0.000000
           25              H       2.735096      -2.705936       9.133687       0.116909       1.127632 0.78562139E+01  0.75340286E+02                                 1.671451                            1.549791      -0.814422       2.492974                    0.999498       3.186933       8.290237       0.557093       1.146474      -0.742586      -0.012826      -0.031966      -0.011429       0.036290       0.002106       0.005377       0.011014       0.004253      -0.049665      -0.021578       0.006848       0.014730              1.730796       1.460593       0.123173       0.097397       2.073146       0.506270       1.658649           0.000001
           26              H       5.266471      -3.049153       9.068826       0.114691       1.078145 0.74454009E+01  0.70420165E+02                                 1.621154                            1.508279      -0.758419       2.521075                    0.999780       3.120527       8.051041       0.565185       1.145794      -0.742993      -0.001365      -0.028531      -0.019122       0.034374      -0.003496       0.000993       0.011326       0.003123      -0.021902      -0.015245       0.004525       0.010720              1.676332       1.373904       0.030072       0.065418       1.940798       0.497721       1.714293          -0.000001
           27              H       7.326348      -2.482839       9.886966       0.121070       1.043792 0.72101817E+01  0.67519119E+02                                 1.571185                            1.473621      -0.767200       2.516488                    0.999841       3.072436       7.837713       0.579120       1.129424      -0.747119       0.026820      -0.022191      -0.008840       0.035915      -0.005303       0.003431       0.015398       0.008159      -0.031718      -0.022251       0.008646       0.013605              1.610006       1.891403      -0.361717      -0.145028       1.570847       0.108173       1.367768           0.000000
           28              H      -1.981181      -0.648893      11.272645       0.083394       1.080460 0.73745808E+01  0.71643725E+02                                 1.799377                            1.626676      -1.034089       2.375705                    0.997001       3.745612      10.773270       0.468564       1.345539      -0.693215       0.039985       0.010211       0.017321       0.044755      -0.000272       0.003378       0.005469       0.019031      -0.027776      -0.013282      -0.001354       0.014636              1.922333       2.580735       0.242686       0.489388       1.520707       0.080390       1.665556           0.000001
           29              H       0.236495      -2.491399      14.145717       0.179701       0.955247 0.71165323E+01  0.67620151E+02                                 1.603568                            1.561050      -0.769450       2.544014                    0.999898       3.096331       8.433765       0.501998       1.284093      -0.710736      -0.001336      -0.006854       0.016773       0.018168      -0.000493       0.002923      -0.002302      -0.002525       0.005526      -0.003836      -0.000764       0.004599              1.611223       1.441420       0.214204      -0.142115       1.743526      -0.372843       1.648724           0.000005
           30              H       0.994930      -2.155717      12.816055       0.150849       1.050023 0.78187866E+01  0.75525605E+02                                 1.642783                            1.581774      -1.027983       2.389602                    0.998796       3.295238       8.843099       0.528410       1.199998      -0.728003       0.011780       0.000051      -0.003027       0.012162       0.000288      -0.001148       0.002374      -0.001281      -0.006158      -0.003550       0.000701       0.002849              1.655305       1.872016      -0.134795      -0.364647       1.392529       0.190611       1.701372           0.000003
           31              H      -0.434603      -1.566061      13.074027       0.156413       0.894134 0.64120766E+01  0.60339738E+02                                 1.616863                            1.540994      -1.026325       2.406278                    0.997606       3.459553       9.893084       0.468670       1.388784      -0.685622      -0.012842       0.009155      -0.000838       0.015794      -0.002188       0.003942      -0.001165       0.002767      -0.007213      -0.004574      -0.001211       0.005786              1.666857       2.164526      -0.118941       0.353672       1.378948      -0.055056       1.457098           0.000001
           32              H       2.859296       9.487689       0.172473       0.180375       0.942032 0.70359678E+01  0.66543877E+02                                 1.580866                            1.547170      -0.742043       2.559660                    0.999969       3.038512       8.208270       0.507619       1.275803      -0.713180       0.003383       0.008525      -0.016139       0.018563       0.002494      -0.004667      -0.002971      -0.002847       0.006903      -0.005483      -0.001762       0.007245              1.583554       1.399328      -0.080804       0.004346       1.722951      -0.381317       1.628384           0.000005
           33              H       3.086837       9.111019       1.677556       0.149282       1.062422 0.82712207E+01  0.81920797E+02                                 1.726517                            1.684527      -1.073808       2.371253                    0.997579       3.500100       9.857991       0.480689       1.286523      -0.707639       0.007344       0.000901       0.008721       0.011437      -0.001335       0.001577       0.002269      -0.002303       0.006024      -0.003816       0.000221       0.003595              1.722924       1.651942       0.020477       0.182628       1.452984       0.224941       2.063846           0.000002
           34              H       1.894663       8.475449       0.883002       0.156971       0.877260 0.64460428E+01  0.61200214E+02                                 1.638508                            1.578954      -1.250776       2.305486                    0.993603       3.632972      10.695964       0.444805       1.450364      -0.673120      -0.015770      -0.009525      -0.002469       0.018588       0.002351      -0.002797       0.000400       0.007014      -0.016342      -0.006246      -0.001214       0.007460              1.685136       2.257119       0.135258      -0.065460       1.447950       0.013468       1.350339          -0.000000
           35              H       0.378295       1.073909       3.123674       0.173155       0.973913 0.68229279E+01  0.64513487E+02                                 1.644591                            1.540032      -1.087413       2.391231                    0.997720       3.269052       9.047387       0.496943       1.303526      -0.704095       0.003552       0.018871      -0.000269       0.019204      -0.000242       0.001840       0.002874      -0.003420       0.002479      -0.003582      -0.000557       0.004139              1.703535       1.265164       0.048236      -0.002807       2.370457       0.255869       1.474984           0.000002
           36              H       1.029103      -0.351516       3.166424       0.160435       0.972988 0.71022128E+01  0.66391688E+02                                 1.517174                            1.474106      -0.808540       2.504079                    0.999831       3.020376       7.749147       0.571073       1.147347      -0.742682       0.012834      -0.003670      -0.005399       0.014398      -0.003046      -0.001112       0.003576       0.007627      -0.003503      -0.006242       0.000015       0.006227              1.517866       1.603745      -0.335851       0.195799       1.609268      -0.103015       1.340585           0.000004
           37              H      -0.525640      -0.196442       3.296147       0.154633       0.974448 0.72751557E+01  0.68719483E+02                                 1.538039                            1.506887      -0.838540       2.481834                    0.999716       3.145322       8.228881       0.554010       1.170444      -0.735756      -0.012891      -0.001402      -0.003525       0.013438       0.003398       0.002666       0.001753       0.010732      -0.005735      -0.005685      -0.002544       0.008230              1.527936       1.627755       0.161602      -0.314292       1.471094      -0.061913       1.484959           0.000003
           38              H       6.554303      -2.904534      13.713798       0.163155       0.858376 0.61832076E+01  0.58087226E+02                                 1.614059                            1.546029      -1.165411       2.346328                    0.996047       3.571219      10.452955       0.449766       1.449615      -0.673320       0.004095       0.010591       0.014484       0.018404       0.001182       0.001585       0.001410      -0.006920      -0.008126      -0.004034      -0.001324       0.005358              1.659687       1.359156       0.130523       0.088952       1.978548       0.343988       1.641357           0.000002
           39              H       5.522708      -3.560317      12.732030       0.158149       0.959066 0.72862392E+01  0.70004142E+02                                 1.630126                            1.594855      -0.807146       2.508086                    0.999324       3.315034       9.234865       0.486985       1.309092      -0.703657      -0.016382      -0.002156       0.001866       0.016629       0.000865       0.001542      -0.000984       0.009919      -0.024573      -0.008475      -0.000776       0.009251              1.640004       1.922894      -0.217084       0.292434       1.514512      -0.089874       1.482606           0.000003
           40              H      -2.433273      -3.693232      12.456368       0.151902       1.022978 0.79196969E+01  0.77414479E+02                                 1.674034                            1.640763      -0.909095       2.450882                    0.999019       3.383569       9.396697       0.491561       1.274719      -0.710899       0.012936      -0.006805      -0.002368       0.014807      -0.002064      -0.005566       0.000639       0.007924      -0.014840      -0.007222      -0.001918       0.009141              1.671319       1.679518       0.043847      -0.353327       1.556277      -0.041080       1.778161           0.000003
           41              H       7.147483       2.565375       4.251381       0.170335       0.962634 0.68132596E+01  0.64587541E+02                                 1.647670                            1.550760      -1.106717       2.378569                    0.997689       3.337098       9.336183       0.488143       1.323627      -0.699362       0.004790       0.013562      -0.011449       0.018384       0.001230       0.001762      -0.000366      -0.000427       0.009909      -0.003295      -0.000551       0.003846              1.703058       1.372274       0.109980      -0.167520       1.664189      -0.429540       2.072712           0.000002
           42              H       6.019925       1.858394       5.076891       0.162916       0.950511 0.69045054E+01  0.64026458E+02                                 1.487535                            1.448764      -0.811566       2.507354                    0.999820       2.981749       7.594862       0.579409       1.139972      -0.744614      -0.013988       0.004511       0.006979       0.016270      -0.000673      -0.003294       0.003560       0.011515       0.005242      -0.007961       0.000534       0.007427              1.481621       1.850165       0.141700      -0.031284       1.249502      -0.045570       1.345195           0.000001
           43              H       7.441886       1.207225       4.973702       0.157366       0.965186 0.70282762E+01  0.65814192E+02                                 1.529323                            1.480754      -0.810526       2.499220                    0.999777       3.109515       8.098871       0.559097       1.169898      -0.735873       0.012012      -0.004156       0.003061       0.013074      -0.004750       0.003680      -0.001291       0.004723       0.002405      -0.005839      -0.001354       0.007193              1.537261       1.397485      -0.337632      -0.119145       1.847585       0.120781       1.366712           0.000001
           44              H       0.983485       5.526997       7.068436       0.170351       0.970862 0.73999956E+01  0.70395779E+02                                 1.570314                            1.552338      -0.726401       2.556233                    0.999981       3.030050       8.029396       0.527253       1.221159      -0.725935       0.011688      -0.014864      -0.000859       0.018928      -0.006355      -0.000129      -0.001514       0.002620      -0.012469      -0.005569      -0.003056       0.008625              1.551942       1.983344      -0.122501      -0.002408       1.314603      -0.048045       1.357879          -0.000003
           45              H      -0.092851       6.464334       7.718526       0.151171       1.042173 0.77412301E+01  0.74219241E+02                                 1.606654                            1.552127      -0.942937       2.432456                    0.999229       3.202264       8.423170       0.547424       1.167014      -0.736759      -0.009786       0.001273       0.012622       0.016022       0.000472      -0.003872       0.003497       0.001787      -0.000706      -0.005539       0.000473       0.005066              1.610992       1.280811      -0.006870      -0.140295       1.651269       0.303847       1.900897          -0.000001
           46              H      -0.101742       6.215012       6.170693       0.150506       1.023695 0.74089849E+01  0.72334860E+02                                 1.761742                            1.648142      -1.363154       2.242066                    0.993309       3.732374      10.895572       0.456305       1.374870      -0.686884      -0.008312      -0.001584      -0.015915       0.018025       0.000300       0.000873      -0.003305       0.004942       0.009208      -0.005367       0.000855       0.004512              1.840904       1.374475       0.054773       0.047994       1.673351      -0.516272       2.474888          -0.000001
           47              H       3.317193       4.018342       2.190552       0.101714       1.167728 0.84612432E+01  0.83764380E+02                                 1.796426                            1.674196      -0.955631       2.428592                    0.998047       3.453125       9.530458       0.498048       1.242252      -0.718256      -0.007696      -0.042116      -0.025619       0.049893      -0.008055      -0.001947       0.010530      -0.007246      -0.015867      -0.012201      -0.004000       0.016201              1.837291       1.647287       0.249964       0.149719       2.117058       0.451942       1.747527           0.000003
           48              H       5.517032       4.497928       2.848012       0.136364       0.976235 0.67610267E+01  0.63774870E+02                                 1.644864                            1.536194      -0.844422       2.498363                    0.999477       3.270063       9.035705       0.496088       1.308913      -0.703456       0.034041      -0.021590      -0.010925       0.041765      -0.005491      -0.001849       0.012672      -0.001092      -0.026494      -0.016439       0.001129       0.015309              1.707685       2.040388      -0.474477      -0.107639       1.660798       0.085800       1.421867           0.000002
           49              H       5.927081       6.327909       4.077434       0.118919       1.046316 0.72868625E+01  0.70352903E+02                                 1.744766                            1.607985      -1.023328       2.397448                    0.997516       3.532749      10.023380       0.476771       1.330622      -0.697394       0.034864       0.001602       0.007584       0.035715       0.003953       0.002339       0.008156       0.005036      -0.007351      -0.010125       0.000417       0.009707              1.838202       2.590416       0.032007       0.294229       1.447705       0.025063       1.476484          -0.000000
           50              H       5.009182       8.445392       5.209563       0.113437       1.052127 0.73371073E+01  0.69296249E+02                                 1.605813                            1.505495      -0.741161       2.526243                    0.999798       3.152600       8.187261       0.559830       1.158417      -0.739313       0.028593       0.007371       0.014401       0.032852      -0.001975       0.005537       0.010412       0.002517      -0.029897      -0.017034       0.007323       0.009711              1.647713       2.139234       0.145307       0.257446       1.365588       0.129529       1.438318           0.000000
           51              H       3.351183       9.813693       5.607577       0.116908       1.127632 0.78562148E+01  0.75340294E+02                                 1.671452                            1.549791      -0.814422       2.492974                    0.999498       3.186933       8.290236       0.557093       1.146474      -0.742586       0.012826       0.031966       0.011429       0.036290       0.002106       0.005377       0.011014       0.004253      -0.049665      -0.021578       0.006848       0.014730              1.730796       1.460593       0.123173       0.097397       2.073147       0.506270       1.658649           0.000001
           52              H       0.819808      10.156910       5.672438       0.114691       1.078145 0.74453970E+01  0.70420120E+02                                 1.621153                            1.508279      -0.758419       2.521075                    0.999780       3.120526       8.051038       0.565185       1.145794      -0.742993       0.001365       0.028531       0.019122       0.034374      -0.003496       0.000993       0.011326       0.003123      -0.021902      -0.015245       0.004525       0.010720              1.676332       1.373904       0.030072       0.065418       1.940798       0.497721       1.714293          -0.000001
           53              H      -1.240069       9.590596       4.854298       0.121070       1.043791 0.72101780E+01  0.67519080E+02                                 1.571185                            1.473621      -0.767200       2.516488                    0.999841       3.072435       7.837712       0.579120       1.129424      -0.747119      -0.026819       0.022191       0.008840       0.035915      -0.005303       0.003431       0.015398       0.008159      -0.031718      -0.022251       0.008646       0.013605              1.610006       1.891403      -0.361717      -0.145028       1.570848       0.108173       1.367768           0.000000
           54              H       8.067460       7.756650       3.468619       0.083394       1.080460 0.73745816E+01  0.71643733E+02                                 1.799376                            1.626676      -1.034089       2.375705                    0.997001       3.745612      10.773269       0.468564       1.345538      -0.693215      -0.039985      -0.010211      -0.017321       0.044755      -0.000272       0.003378       0.005469       0.019031      -0.027776      -0.013282      -0.001354       0.014636              1.922333       2.580735       0.242686       0.489388       1.520707       0.080390       1.665556           0.000001
           55              C       7.357704       6.772037       0.464350       0.707886      21.361051 0.21667544E+03  0.43854807E+04                                 7.391739                            5.433929      -0.416578       1.941865                    0.998385      21.791226      62.932941       0.592174       0.511034      -0.986804       0.059899       0.010411       0.011574       0.061889      -0.008027      -0.013609       0.070462      -0.126110      -0.055937      -0.064089      -0.047772       0.111861              9.097625      12.924669       0.456354       0.882311       5.937582      -2.409123       8.430624           0.000021
           56              C       5.884786       6.706820       0.216697      -0.185425      39.775772 0.52071847E+03  0.12816816E+05                                10.351470                            7.820848      -0.243386       1.902143                    0.998191      30.429664      89.736007       0.564928       0.440490      -1.048547      -0.003622       0.000062      -0.002947       0.004670       0.006767      -0.001476      -0.020961      -0.042883       0.050408      -0.030964      -0.005487       0.036452             12.873541      21.011195      -0.432796       1.345869      10.322211       2.379041       7.287218          -0.000002
           57              C       5.087903       7.744063       0.616185       0.093063      32.237215 0.42870269E+03  0.10054997E+05                                 9.007602                            7.063627      -0.091626       1.979460                    0.999502      27.098283      78.101446       0.598342       0.436446      -1.050580       0.062036       0.067472       0.031893       0.097047       0.008573       0.007189       0.027579      -0.056799      -0.074578      -0.035694      -0.016797       0.052492             10.668056      16.297527       0.190431       0.841092       9.534453       2.431541       6.172187          -0.000006
           58              C       5.689647       8.921666       1.257430      -0.509677      26.362531 0.43212761E+03  0.10185309E+05                                 7.537869                            6.747397       0.080141       1.984050                    0.998014      32.405502      94.528092       0.657737       0.395086      -1.073906      -0.027625      -0.057268      -0.044562       0.077643       0.000428       0.012907       0.014851       0.000026      -0.059660      -0.029579       0.009521       0.020058              7.908165       9.089680       1.522289       0.296545       8.005822       0.839683       6.628995           0.000001
           59              C       2.402008      -0.541885      14.337353       0.082830      33.065429 0.44815885E+03  0.10616081E+05                                 9.160297                            7.214101      -0.059857       1.988965                    0.999281      27.288450      78.736401       0.593759       0.435476      -1.052405       0.073308      -0.054524      -0.011698       0.092108      -0.024624      -0.005667       0.020292      -0.045627      -0.085513      -0.034370      -0.018788       0.053159             10.867168      16.540830      -1.014179       0.502405       9.752873       2.445416       6.307799          -0.000006
           60              C       3.283683      -1.674896      13.920176      -0.509186      27.060476 0.45355250E+03  0.10831255E+05                                 7.704422                            6.927228      -0.012973       1.953217                    0.997368      32.862443      96.807249       0.646446       0.396755      -1.071700      -0.043524       0.053455       0.033384       0.076592      -0.006348      -0.005699       0.014867       0.007015      -0.066648      -0.028556       0.006235       0.022321              8.200952       9.772387      -2.149638      -0.471028       8.069301       0.491810       6.761168           0.000001
           61              C       6.022076       4.574285      13.502998       0.618109      24.744153 0.26322181E+03  0.55429205E+04                                 7.976841                            5.829944      -0.249815       1.969214                    0.999498      22.837866      65.321473       0.600691       0.484215      -1.009258       0.000001      -0.022861      -0.017532       0.028810       0.001965       0.000573      -0.073492       0.014743       0.234433      -0.080575      -0.031617       0.112192             10.036990       7.501591       0.158639       0.056635      15.817713       4.411458       6.791667           0.000022
           62              C       6.049961       5.882233      14.148665      -0.147365      45.442142 0.48927702E+03  0.11769957E+05                                10.943632                            7.319635      -0.103788       1.954095                    0.998928      28.977131      82.472612       0.620056       0.410634      -1.074987      -0.002723      -0.000830      -0.001524       0.003229      -0.001438      -0.002514      -0.006182       0.038139      -0.021478      -0.018924      -0.003959       0.022883             14.502721       5.290865      -0.068711       0.672901      24.603421       3.015743      13.613875           0.000006
           63              C       5.956024       7.063001      13.360008       0.095674      35.421504 0.39733951E+03  0.90757597E+04                                 9.373658                            6.655871       0.071953       2.034752                    0.999632      26.059491      72.326213       0.641365       0.418099      -1.069911      -0.007654      -0.033766      -0.088393       0.094932       0.000272       0.011050      -0.010972      -0.007202       0.147123      -0.030090      -0.022107       0.052197             11.729814       4.429006      -0.193943       0.535062      18.633832       1.669087      12.126605           0.000000
           64              C       5.821276       6.954874      11.863769      -0.508496      27.270225 0.43619222E+03  0.10271650E+05                                 7.704321                            6.793432       0.136028       1.998734                    0.998509      32.242912      93.014329       0.655559       0.396764      -1.076273       0.002391      -0.003386       0.082935       0.083039       0.001003       0.008873       0.021347       0.022528       0.054455      -0.030069      -0.000173       0.030243              8.025998       5.544408      -0.308808       0.039865       8.914335       0.865229       9.619252          -0.000005
           65              C      -0.336626      12.069368       0.765072       0.086216      34.931356 0.39204428E+03  0.89402555E+04                                 9.338055                            6.635120       0.036330       2.024689                    0.999661      26.136022      72.889787       0.637819       0.421108      -1.066151      -0.000139      -0.092411       0.026074       0.096020      -0.002976       0.004535      -0.041048      -0.037350       0.026069      -0.029887      -0.023133       0.053020             11.736301       4.476889      -0.167270       0.585535      19.045148       1.205520      11.686867           0.000002
           66              C      -0.299996      10.763305       1.600901      -0.509091      29.663265 0.48376601E+03  0.11709610E+05                                 8.222417                            7.159165       0.018992       1.960634                    0.997301      32.981328      96.975136       0.636910       0.397302      -1.074162      -0.002096       0.072681      -0.057956       0.092983      -0.004464      -0.005588      -0.007917      -0.013237      -0.086940      -0.031192       0.007995       0.023198              9.110454       6.380312      -0.467136       0.348525      12.853564      -1.932331       8.097484          -0.000003
           67              C       6.863595       2.814417       9.990155       0.624882      22.772507 0.24579099E+03  0.51050982E+04                                 7.608472                            5.664415      -0.308667       1.955386                    0.999165      22.724505      65.264305       0.602410       0.489526      -1.003131      -0.008604       0.001165       0.024788       0.026265       0.043756       0.042621       0.063402      -0.080886      -0.148574      -0.086260      -0.032007       0.118267              9.500044       8.036384      -0.103293      -2.519268       6.173148      -3.369011      14.290599           0.000012
           68              C       7.337473       3.192122       8.613321      -0.163363      45.112248 0.52336497E+03  0.12804818E+05                                10.921712                            7.590718      -0.158035       1.929700                    0.998779      29.637498      85.091986       0.606380       0.412850      -1.073452      -0.006081      -0.000892       0.003146       0.006905      -0.009536       0.005519      -0.000320       0.027986      -0.051873      -0.018127      -0.008115       0.026242             14.078954       8.734563       4.376077      -3.080891      10.941267      -2.925538      22.561031          -0.000000
           69              C      -1.307190       4.323760       8.482123       0.085628      35.383666 0.41763181E+03  0.96543002E+04                                 9.364867                            6.817869       0.107997       2.039343                    0.999613      26.486498      73.841012       0.634810       0.417383      -1.070867       0.014576       0.028020       0.092839       0.098065       0.032454       0.015748       0.032517      -0.016376       0.039945      -0.041683      -0.014592       0.056275             11.463366       7.251605       3.534861      -2.149628       9.270424      -1.394057      17.868069          -0.000005
           70              C      -0.875865       5.071196       9.711545      -0.511532      27.291263 0.43596332E+03  0.10264180E+05                                 7.705250                            6.785040       0.170981       2.008873                    0.998601      32.282377      93.097069       0.656970       0.395992      -1.076874      -0.024481      -0.050625      -0.059664       0.081988      -0.002397       0.004973       0.019498       0.026968       0.070248      -0.032496       0.001698       0.030798              8.125411       6.360690       0.478459      -0.042501       7.424820       0.741936      10.590722          -0.000002
           71              C       6.919781       2.460560       7.520993       0.091807      34.496517 0.40048705E+03  0.91786927E+04                                 9.225823                            6.686897       0.032911       2.018800                    0.999623      26.347620      73.589148       0.638295       0.418689      -1.068022      -0.063344      -0.064644       0.038223       0.098246       0.039752       0.004669       0.006197      -0.021460      -0.061401      -0.030942      -0.021295       0.052236             11.274167       7.576166       3.973083      -2.349510       9.413811      -1.901479      16.832524          -0.000005
           72              C       6.016672       1.290041       7.714103      -0.512203      27.908348 0.44775823E+03  0.10648033E+05                                 7.891656                            6.903402       0.039086       1.964101                    0.998035      32.901721      96.407589       0.645307       0.399130      -1.071161       0.051902       0.075804      -0.007734       0.092195      -0.002907      -0.008273       0.000204       0.002020       0.008222      -0.008044      -0.001900       0.009943              8.369765       7.434639       2.272731      -1.145001       8.481476      -1.601179       9.193179          -0.000008
           73              C       2.606701       2.319236      12.055406       0.140520      24.614960 0.31538570E+03  0.68787432E+04                                 7.499685                            6.047216       0.005191       2.034195                    0.999255      25.357494      71.420966       0.645860       0.434811      -1.047289       0.026071      -0.032117      -0.021442       0.046593       0.012246      -0.022520      -0.028959      -0.066281       0.113347      -0.057802      -0.005140       0.062942              8.292136      11.523836      -0.378071       0.698564       7.524413       2.006980       5.828158          -0.000003
           74              C       1.263993       2.039988      11.654443      -0.092856      28.353823 0.39881787E+03  0.91852314E+04                                 8.144015                            6.724855       0.074279       2.024222                    0.999110      27.881878      79.592547       0.625415       0.425229      -1.057598      -0.004132      -0.012810       0.001812       0.013581       0.003019      -0.005673      -0.010257       0.007316       0.001950      -0.012284      -0.000716       0.013000              8.932954      12.761673      -0.945765       1.088984       7.749317       1.772337       6.287873          -0.000002
           75              C       1.030071       0.956382      10.939492      -0.076149      29.609873 0.39659034E+03  0.91592081E+04                                 8.482984                            6.770465      -0.019523       1.990011                    0.998948      28.312974      82.043311       0.611877       0.433437      -1.048181       0.005839       0.008228       0.009765       0.014041       0.006292      -0.010515      -0.029924       0.004488       0.060785      -0.030141      -0.010953       0.041094              9.470910      13.080200      -2.436374       0.200894       8.864292       2.260083       6.468238          -0.000005
           76              C       2.050793       0.059323      10.581279       0.060680      32.584040 0.39993842E+03  0.91600190E+04                                 8.855573                            6.699377       0.086125       2.048801                    0.999515      26.032117      72.607113       0.635471       0.420830      -1.067005      -0.026254      -0.014142      -0.009739       0.031371       0.000158      -0.001123       0.010313      -0.014741      -0.003291      -0.008483      -0.006195       0.014678             10.101231      12.547756      -2.529791      -0.393264      10.629325       3.687403       7.126613          -0.000003
           77              C       1.923137      -1.108965       9.844216      -0.120099      30.820256 0.38080711E+03  0.86691048E+04                                 8.449865                            6.499023       0.164175       2.029480                    0.999865      28.535343      80.968469       0.646866       0.415932      -1.063530       0.005761       0.022217       0.009353       0.024784       0.011315       0.011949      -0.010691       0.011539      -0.005602      -0.023156       0.007234       0.015922              9.265417      10.880285      -1.912046      -0.149596       9.852759       3.546825       7.063206          -0.000007
           78              C       2.904222      -1.898909       9.565606      -0.152876      33.106142 0.41068990E+03  0.95088616E+04                                 8.840883                            6.723523       0.160221       2.017989                    0.999805      29.235229      83.121394       0.640886       0.412773      -1.067664       0.020299       0.005665       0.016187       0.026574       0.014194       0.012155       0.014280      -0.010143      -0.062647      -0.027579      -0.004527       0.032105              9.847179      13.317770      -1.186170       0.485930       9.447559       3.016804       6.776209          -0.000007
           79              C       4.269203      -1.545305       9.917922       0.061675      32.347276 0.39396968E+03  0.90015290E+04                                 8.834410                            6.669072       0.013488       2.025542                    0.999500      26.037323      72.852577       0.633218       0.423350      -1.063985      -0.017894      -0.017652      -0.017252       0.030487      -0.005605       0.008544      -0.002459       0.029247      -0.046198      -0.017399      -0.007887       0.025286              9.977602      14.482516      -1.326049       0.529609       8.865625       2.721702       6.584666           0.000000
           80              C       5.360275      -2.301780       9.612778      -0.089123      29.147953 0.37606304E+03  0.85198338E+04                                 8.180534                            6.461519       0.305373       2.086192                    0.999822      27.803500      78.266061       0.649375       0.416332      -1.065082       0.006199       0.003228       0.010997       0.013030       0.007887      -0.003089      -0.007939      -0.045474       0.035407      -0.030041       0.006112       0.023929              8.988150      11.501654      -1.369961       0.673909       8.655579       2.643208       6.807216          -0.000004
           81              C       6.576969      -1.973576      10.093343      -0.139341      29.050299 0.40129857E+03  0.92142776E+04                                 8.101523                            6.641111       0.373583       2.102757                    0.999810      28.231521      79.269653       0.647243       0.412140      -1.070805      -0.019190      -0.001207       0.005992       0.020140      -0.009682      -0.000055       0.015321      -0.005217      -0.039362      -0.021717       0.000338       0.021379              8.719878      10.661659      -0.549890       1.029385       8.695043       2.374266       6.802933          -0.000006
           82              C       6.676417      -0.844081      10.914432       0.136477      24.990016 0.31733887E+03  0.69496442E+04                                 7.645034                            6.097943       0.067437       2.051830                    0.999571      25.582868      72.803784       0.636491       0.439415      -1.041888      -0.049549       0.009887       0.000695       0.050531       0.023997      -0.006727      -0.055536       0.021093       0.068742      -0.063791      -0.002140       0.065930              8.550346      11.113506      -0.669722       1.345236       8.192602       1.960380       6.344931           0.000002
           83              C       4.501664      -0.428192      10.705106       0.132588      32.832330 0.39742201E+03  0.91812476E+04                                 9.189410                            6.865958      -0.229932       1.946578                    0.999300      26.598936      77.034218       0.596039       0.444817      -1.041636       0.066943       0.007990       0.017890       0.069751      -0.004045      -0.006193      -0.037027       0.032138       0.013895      -0.046449       0.014178       0.032272             10.777469      15.379296      -1.990259       0.025564       9.800934       3.010037       7.152178          -0.000001
           84              C       3.374663       0.429537      11.033836       0.114712      32.973948 0.41632343E+03  0.97102664E+04                                 9.181574                            7.004179      -0.177744       1.958100                    0.999308      26.921757      77.817470       0.594280       0.441891      -1.045507       0.002997       0.058317       0.033093       0.067120      -0.009893      -0.016477      -0.020198      -0.057915       0.067217      -0.047637       0.006777       0.040860             10.623380      14.857343      -2.374893      -0.410148       9.984010       3.118134       7.028788          -0.000001
           85              C      -1.271425       0.335720      14.276914       0.707886      21.361047 0.21667540E+03  0.43854798E+04                                 7.391738                            5.433929      -0.416579       1.941865                    0.998385      21.791225      62.932941       0.592174       0.511034      -0.986804      -0.059899      -0.010411      -0.011574       0.061889      -0.008027      -0.013609       0.070462      -0.126109      -0.055937      -0.064089      -0.047772       0.111861              9.097625      12.924669       0.456354       0.882311       5.937582      -2.409123       8.430624           0.000022
           86              C       0.201493       0.400937      14.524567      -0.185425      39.775774 0.52071850E+03  0.12816817E+05                                10.351471                            7.820849      -0.243385       1.902143                    0.998191      30.429664      89.736006       0.564928       0.440490      -1.048547       0.003622      -0.000062       0.002947       0.004670       0.006767      -0.001476      -0.020961      -0.042883       0.050409      -0.030964      -0.005487       0.036452             12.873542      21.011195      -0.432797       1.345869      10.322212       2.379041       7.287218          -0.000001
           87              C       0.998376      -0.636306      14.125079       0.093064      32.237209 0.42870257E+03  0.10054993E+05                                 9.007601                            7.063626      -0.091625       1.979460                    0.999502      27.098280      78.101438       0.598342       0.436446      -1.050580      -0.062036      -0.067472      -0.031893       0.097047       0.008573       0.007189       0.027580      -0.056799      -0.074578      -0.035695      -0.016797       0.052492             10.668055      16.297524       0.190431       0.841092       9.534453       2.431540       6.172186          -0.000006
           88              C       0.396632      -1.813909      13.483834      -0.509678      26.362543 0.43212788E+03  0.10185317E+05                                 7.537871                            6.747399       0.080141       1.984050                    0.998014      32.405517      94.528153       0.657737       0.395086      -1.073906       0.027625       0.057268       0.044562       0.077643       0.000429       0.012907       0.014851       0.000027      -0.059659      -0.029579       0.009520       0.020059              7.908168       9.089682       1.522290       0.296544       8.005825       0.839683       6.628997           0.000000
           89              C       3.684271       7.649642       0.403911       0.082830      33.065418 0.44815866E+03  0.10616075E+05                                 9.160295                            7.214100      -0.059858       1.988965                    0.999281      27.288443      78.736376       0.593759       0.435476      -1.052405      -0.073308       0.054524       0.011698       0.092108      -0.024624      -0.005667       0.020292      -0.045627      -0.085513      -0.034370      -0.018789       0.053158             10.867165      16.540827      -1.014180       0.502405       9.752871       2.445415       6.307798          -0.000006
           90              C       2.802596       8.782653       0.821088      -0.509186      27.060481 0.45355260E+03  0.10831258E+05                                 7.704422                            6.927228      -0.012972       1.953217                    0.997368      32.862445      96.807244       0.646446       0.396755      -1.071700       0.043524      -0.053455      -0.033384       0.076592      -0.006348      -0.005698       0.014867       0.007014      -0.066649      -0.028556       0.006236       0.022321              8.200952       9.772388      -2.149638      -0.471028       8.069301       0.491810       6.761167           0.000001
           91              C       0.064203       2.533472       1.238266       0.618109      24.744151 0.26322179E+03  0.55429199E+04                                 7.976839                            5.829944      -0.249814       1.969215                    0.999498      22.837861      65.321448       0.600691       0.484215      -1.009259      -0.000001       0.022861       0.017532       0.028810       0.001965       0.000573      -0.073492       0.014743       0.234433      -0.080575      -0.031618       0.112192             10.036988       7.501590       0.158639       0.056635      15.817710       4.411457       6.791666           0.000023
           92              C       0.036318       1.225524       0.592599      -0.147365      45.442118 0.48927677E+03  0.11769949E+05                                10.943628                            7.319633      -0.103787       1.954095                    0.998928      28.977123      82.472578       0.620056       0.410634      -1.074987       0.002723       0.000830       0.001524       0.003229      -0.001438      -0.002514      -0.006182       0.038140      -0.021478      -0.018924      -0.003959       0.022883             14.502715       5.290864      -0.068711       0.672900      24.603410       3.015741      13.613870           0.000006
           93              C       0.130255       0.044756       1.381256       0.095673      35.421514 0.39733965E+03  0.90757636E+04                                 9.373660                            6.655872       0.071952       2.034752                    0.999632      26.059496      72.326229       0.641365       0.418099      -1.069911       0.007654       0.033766       0.088393       0.094932       0.000272       0.011050      -0.010972      -0.007202       0.147123      -0.030090      -0.022107       0.052197             11.729817       4.429007      -0.193943       0.535061      18.633836       1.669088      12.126607           0.000001
           94              C       0.265003       0.152883       2.877495      -0.508495      27.270219 0.43619208E+03  0.10271645E+05                                 7.704319                            6.793430       0.136028       1.998734                    0.998509      32.242908      93.014305       0.655560       0.396764      -1.076273      -0.002391       0.003386      -0.082935       0.083039       0.001003       0.008873       0.021347       0.022529       0.054455      -0.030070      -0.000173       0.030243              8.025996       5.544407      -0.308807       0.039865       8.914332       0.865230       9.619250          -0.000005
           95              C       6.422905      -4.961611      13.976192       0.086215      34.931357 0.39204430E+03  0.89402558E+04                                 9.338055                            6.635120       0.036331       2.024689                    0.999661      26.136022      72.889784       0.637819       0.421108      -1.066151       0.000139       0.092411      -0.026074       0.096020      -0.002976       0.004535      -0.041048      -0.037350       0.026069      -0.029887      -0.023133       0.053020             11.736301       4.476889      -0.167270       0.585535      19.045148       1.205520      11.686866           0.000003
           96              C       6.386275      -3.655548      13.140363      -0.509091      29.663258 0.48376586E+03  0.11709605E+05                                 8.222415                            7.159164       0.018993       1.960634                    0.997301      32.981319      96.975099       0.636911       0.397302      -1.074162       0.002096      -0.072682       0.057956       0.092983      -0.004464      -0.005588      -0.007917      -0.013237      -0.086940      -0.031193       0.007995       0.023198              9.110452       6.380311      -0.467136       0.348526      12.853563      -1.932330       8.097482          -0.000003
           97              C      -0.777316       4.293340       4.751109       0.624882      22.772507 0.24579098E+03  0.51050981E+04                                 7.608472                            5.664415      -0.308668       1.955386                    0.999165      22.724507      65.264317       0.602410       0.489526      -1.003131       0.008604      -0.001165      -0.024788       0.026264       0.043756       0.042621       0.063402      -0.080886      -0.148574      -0.086260      -0.032007       0.118267              9.500045       8.036385      -0.103293      -2.519269       6.173149      -3.369011      14.290601           0.000011
           98              C      -1.251194       3.915635       6.127943      -0.163363      45.112278 0.52336535E+03  0.12804829E+05                                10.921716                            7.590721      -0.158035       1.929700                    0.998779      29.637509      85.092026       0.606380       0.412850      -1.073452       0.006081       0.000892      -0.003146       0.006905      -0.009536       0.005519      -0.000320       0.027987      -0.051873      -0.018127      -0.008115       0.026242             14.078961       8.734566       4.376079      -3.080894      10.941272      -2.925541      22.561043           0.000000
           99              C       7.393469       2.783997       6.259141       0.085630      35.383640 0.41763144E+03  0.96542897E+04                                 9.364863                            6.817867       0.107997       2.039344                    0.999613      26.486485      73.840972       0.634810       0.417383      -1.070867      -0.014575      -0.028020      -0.092839       0.098064       0.032454       0.015748       0.032517      -0.016376       0.039945      -0.041683      -0.014592       0.056275             11.463361       7.251603       3.534859      -2.149627       9.270421      -1.394056      17.868061          -0.000005
          100              C       6.962144       2.036561       5.029719      -0.511532      27.291277 0.43596363E+03  0.10264190E+05                                 7.705253                            6.785042       0.170980       2.008872                    0.998601      32.282389      93.097113       0.656970       0.395992      -1.076874       0.024481       0.050625       0.059664       0.081988      -0.002397       0.004973       0.019498       0.026968       0.070248      -0.032496       0.001698       0.030798              8.125413       6.360692       0.478459      -0.042501       7.424822       0.741937      10.590726          -0.000003
          101              C      -0.833502       4.647197       7.220271       0.091808      34.496491 0.40048672E+03  0.91786828E+04                                 9.225818                            6.686894       0.032911       2.018800                    0.999623      26.347608      73.589101       0.638296       0.418689      -1.068022       0.063344       0.064644      -0.038223       0.098246       0.039752       0.004669       0.006197      -0.021460      -0.061401      -0.030942      -0.021295       0.052236             11.274160       7.576161       3.973080      -2.349508       9.413805      -1.901477      16.832514          -0.000005
          102              C       0.069607       5.817716       7.027161      -0.512202      27.908342 0.44775811E+03  0.10648029E+05                                 7.891655                            6.903401       0.039087       1.964102                    0.998035      32.901712      96.407552       0.645307       0.399130      -1.071161      -0.051902      -0.075804       0.007734       0.092195      -0.002907      -0.008273       0.000204       0.002021       0.008222      -0.008043      -0.001900       0.009943              8.369763       7.434637       2.272730      -1.145000       8.481475      -1.601179       9.193178          -0.000008
          103              C       3.479578       4.788521       2.685858       0.140520      24.614956 0.31538564E+03  0.68787416E+04                                 7.499684                            6.047216       0.005191       2.034195                    0.999255      25.357490      71.420950       0.645860       0.434811      -1.047289      -0.026071       0.032116       0.021442       0.046593       0.012246      -0.022520      -0.028959      -0.066281       0.113347      -0.057802      -0.005140       0.062942              8.292135      11.523835      -0.378071       0.698564       7.524412       2.006979       5.828157          -0.000002
          104              C       4.822286       5.067769       3.086821      -0.092856      28.353816 0.39881776E+03  0.91852279E+04                                 8.144014                            6.724854       0.074281       2.024223                    0.999110      27.881873      79.592525       0.625415       0.425229      -1.057599       0.004132       0.012810      -0.001812       0.013581       0.003019      -0.005673      -0.010257       0.007315       0.001949      -0.012283      -0.000716       0.013000              8.932952      12.761670      -0.945766       1.088983       7.749315       1.772337       6.287872          -0.000003
          105              C       5.056208       6.151375       3.801772      -0.076149      29.609873 0.39659035E+03  0.91592083E+04                                 8.482984                            6.770465      -0.019523       1.990011                    0.998948      28.312974      82.043312       0.611877       0.433437      -1.048181      -0.005839      -0.008228      -0.009765       0.014041       0.006292      -0.010515      -0.029924       0.004488       0.060785      -0.030141      -0.010952       0.041093              9.470910      13.080201      -2.436375       0.200894       8.864291       2.260083       6.468238          -0.000005
          106              C       4.035486       7.048434       4.159985       0.060680      32.584040 0.39993843E+03  0.91600192E+04                                 8.855573                            6.699377       0.086125       2.048801                    0.999515      26.032117      72.607114       0.635471       0.420830      -1.067005       0.026254       0.014142       0.009739       0.031371       0.000158      -0.001123       0.010314      -0.014741      -0.003291      -0.008483      -0.006195       0.014678             10.101232      12.547757      -2.529791      -0.393264      10.629325       3.687403       7.126613          -0.000003
          107              C       4.163142       8.216722       4.897048      -0.120099      30.820253 0.38080710E+03  0.86691041E+04                                 8.449863                            6.499022       0.164177       2.029481                    0.999865      28.535341      80.968455       0.646866       0.415932      -1.063530      -0.005761      -0.022217      -0.009352       0.024784       0.011315       0.011949      -0.010691       0.011539      -0.005603      -0.023156       0.007234       0.015922              9.265415      10.880283      -1.912046      -0.149596       9.852758       3.546825       7.063205          -0.000007
          108              C       3.182057       9.006666       5.175658      -0.152876      33.106135 0.41068979E+03  0.95088584E+04                                 8.840882                            6.723522       0.160221       2.017989                    0.999805      29.235225      83.121378       0.640886       0.412773      -1.067664      -0.020299      -0.005665      -0.016187       0.026573       0.014194       0.012155       0.014280      -0.010143      -0.062647      -0.027579      -0.004527       0.032105              9.847178      13.317768      -1.186169       0.485930       9.447558       3.016803       6.776208          -0.000007
          109              C       1.817076       8.653062       4.823342       0.061675      32.347272 0.39396963E+03  0.90015276E+04                                 8.834409                            6.669072       0.013488       2.025542                    0.999500      26.037321      72.852570       0.633218       0.423350      -1.063985       0.017894       0.017652       0.017252       0.030487      -0.005605       0.008544      -0.002459       0.029247      -0.046198      -0.017399      -0.007887       0.025286              9.977602      14.482515      -1.326048       0.529609       8.865624       2.721702       6.584665           0.000001
          110              C       0.726004       9.409537       5.128486      -0.089123      29.147955 0.37606308E+03  0.85198351E+04                                 8.180535                            6.461520       0.305372       2.086192                    0.999822      27.803501      78.266069       0.649375       0.416332      -1.065082      -0.006199      -0.003228      -0.010997       0.013030       0.007887      -0.003088      -0.007939      -0.045474       0.035407      -0.030041       0.006112       0.023929              8.988150      11.501655      -1.369961       0.673909       8.655579       2.643208       6.807217          -0.000004
          111              C      -0.490690       9.081333       4.647921      -0.139341      29.050308 0.40129875E+03  0.92142829E+04                                 8.101526                            6.641113       0.373582       2.102756                    0.999810      28.231527      79.269682       0.647243       0.412140      -1.070804       0.019190       0.001207      -0.005992       0.020140      -0.009682      -0.000055       0.015321      -0.005217      -0.039361      -0.021717       0.000338       0.021379              8.719881      10.661662      -0.549890       1.029385       8.695046       2.374267       6.802935          -0.000006
          112              C      -0.590138       7.951838       3.826832       0.136477      24.990020 0.31733893E+03  0.69496457E+04                                 7.645035                            6.097944       0.067438       2.051830                    0.999571      25.582871      72.803796       0.636491       0.439415      -1.041888       0.049549      -0.009887      -0.000695       0.050531       0.023997      -0.006727      -0.055536       0.021092       0.068742      -0.063791      -0.002140       0.065931              8.550347      11.113507      -0.669722       1.345236       8.192603       1.960380       6.344932           0.000001
          113              C       1.584615       7.535949       4.036158       0.132588      32.832327 0.39742197E+03  0.91812465E+04                                 9.189409                            6.865958      -0.229931       1.946579                    0.999300      26.598934      77.034209       0.596039       0.444817      -1.041636      -0.066943      -0.007990      -0.017890       0.069751      -0.004045      -0.006193      -0.037027       0.032138       0.013895      -0.046449       0.014178       0.032272             10.777468      15.379294      -1.990259       0.025564       9.800933       3.010037       7.152177          -0.000001
          114              C       2.711616       6.678220       3.707428       0.114712      32.973940 0.41632332E+03  0.97102633E+04                                 9.181573                            7.004179      -0.177744       1.958100                    0.999308      26.921753      77.817459       0.594280       0.441891      -1.045507      -0.002997      -0.058317      -0.033093       0.067120      -0.009893      -0.016477      -0.020198      -0.057915       0.067218      -0.047637       0.006777       0.040860             10.623379      14.857342      -2.374893      -0.410148       9.984009       3.118134       7.028787          -0.000001
          115              N       3.618964       1.543844      11.757632      -0.347899      41.101642 0.62133698E+03  0.15752027E+05                                 9.988061                            8.169934      -0.211997       1.921746                    0.998213      30.595651      87.298441       0.599730       0.402848      -1.088017      -0.188622      -0.031900      -0.067058       0.202713      -0.039564      -0.055746      -0.010880      -0.210263       0.155088      -0.153868       0.067361       0.086507             11.043204      13.380607      -1.941113      -0.971942      11.506747       3.478731       8.242258          -0.000007
          116              N       5.704199      -0.054761      11.213680      -0.352205      42.254520 0.61043837E+03  0.15422394E+05                                10.238200                            8.114230      -0.216311       1.926164                    0.997953      30.410294      86.895347       0.599394       0.404468      -1.085870      -0.022655      -0.156905      -0.111397       0.193757      -0.012761      -0.003807      -0.094684       0.132565      -0.029967      -0.134489       0.060520       0.073968             11.796851      18.016283      -1.543398       0.966111       9.746215       1.583390       7.628054          -0.000007
          117              N       2.467315       5.563913       2.983632      -0.347899      41.101646 0.62133707E+03  0.15752029E+05                                 9.988062                            8.169935      -0.211995       1.921747                    0.998213      30.595653      87.298449       0.599730       0.402848      -1.088017       0.188622       0.031900       0.067059       0.202713      -0.039564      -0.055746      -0.010881      -0.210263       0.155088      -0.153868       0.067361       0.086507             11.043205      13.380608      -1.941113      -0.971942      11.506746       3.478731       8.242259          -0.000007
          118              N       0.382080       7.162518       3.527584      -0.352205      42.254515 0.61043829E+03  0.15422392E+05                                10.238198                            8.114229      -0.216311       1.926164                    0.997953      30.410292      86.895333       0.599394       0.404468      -1.085870       0.022655       0.156905       0.111397       0.193757      -0.012761      -0.003807      -0.094684       0.132565      -0.029967      -0.134489       0.060520       0.073968             11.796849      18.016280      -1.543398       0.966111       9.746213       1.583389       7.628053          -0.000007
          119              O       5.096780       1.318047      14.381577      -0.699903      50.154760 0.77319817E+03  0.20361843E+05                                10.851107                            8.681404       0.050178       2.027345                    0.995066      30.547274      84.135875       0.636296       0.365528      -1.133482      -0.015598      -0.013546       0.080934       0.083529       0.008278      -0.047082       0.014861      -0.089038      -0.025616      -0.075982       0.023402       0.052579             12.997409      14.738517       4.316247      -5.657922      10.254525      -4.993217      13.999187          -0.000012
          120              O       7.805096       6.204754       1.453489      -0.631205      47.433610 0.66422295E+03  0.16839426E+05                                10.490129                            8.055433      -0.000880       2.044659                    0.992900      28.716388      77.592772       0.659474       0.366349      -1.132895      -0.036957       0.024927      -0.019277       0.048568      -0.014837       0.007421       0.021702      -0.118452       0.109905      -0.080259       0.019409       0.060850             12.815496      13.791490      -3.429864       6.090083       9.181641      -4.906035      15.473357          -0.000010
          121              O       4.882773       3.996151      13.194905      -0.663110      38.731640 0.62530181E+03  0.15595943E+05                                 9.108748                            7.730385       0.358474       2.136733                    0.995845      29.473729      78.674133       0.685236       0.358380      -1.140546      -0.017499       0.031987       0.005407       0.036859       0.087393       0.045145      -0.031547       0.046805       0.052893      -0.119586       0.032848       0.086738             10.401761      11.237980       5.100572       1.643378      12.951327       2.443225       7.015976          -0.000009
          122              O      -2.430825       3.933803      13.227336      -0.621121      33.416331 0.54030567E+03  0.13007727E+05                                 8.210186                            7.179701       0.427506       2.179711                    0.995369      28.229478      74.312359       0.711115       0.357770      -1.139712       0.010685       0.038756       0.010695       0.041600      -0.069551      -0.029064      -0.031575      -0.002401       0.104547      -0.100556       0.047513       0.053044              9.183211       9.543882      -3.668812      -1.390700      11.115589       2.096721       6.890162          -0.000005
          123              O      -1.885959       2.140131      10.727218      -0.642861      42.522239 0.66266292E+03  0.16781801E+05                                 9.757997                            8.033574       0.107531       2.071210                    0.993086      29.053655      78.336707       0.662223       0.365221      -1.134322       0.038075       0.011890      -0.028208       0.048854      -0.009103       0.074139      -0.011749      -0.054792      -0.051827      -0.092186       0.028251       0.063934             11.527560      10.547436      -2.223351       2.279693       9.627657      -5.250430      14.407588          -0.000008
          124              O       5.712707       3.116558      10.364583      -0.638018      32.822753 0.54297546E+03  0.13118817E+05                                 8.133539                            7.217138       0.387612       2.153409                    0.996383      28.862907      76.700448       0.704710       0.359734      -1.135491      -0.003279       0.025510      -0.048027       0.054481       0.018706      -0.025929       0.070776       0.040888      -0.155288      -0.106195       0.052107       0.054088              8.895078      10.859395      -0.339217      -3.723169       6.034086      -0.350193       9.791754          -0.000010
          125              O       0.989499       5.789710       0.359687      -0.699903      50.154751 0.77319802E+03  0.20361838E+05                                10.851106                            8.681403       0.050178       2.027345                    0.995066      30.547271      84.135864       0.636296       0.365528      -1.133482       0.015598       0.013546      -0.080934       0.083529       0.008278      -0.047082       0.014861      -0.089038      -0.025616      -0.075982       0.023402       0.052580             12.997408      14.738514       4.316246      -5.657921      10.254523      -4.993216      13.999186          -0.000012
          126              O      -1.718817       0.903003      13.287775      -0.631205      47.433628 0.66422325E+03  0.16839435E+05                                10.490131                            8.055435      -0.000880       2.044659                    0.992900      28.716394      77.592794       0.659474       0.366349      -1.132895       0.036957      -0.024927       0.019278       0.048568      -0.014837       0.007420       0.021702      -0.118452       0.109905      -0.080259       0.019409       0.060850             12.815499      13.791494      -3.429865       6.090084       9.181644      -4.906037      15.473360          -0.000010
          127              O       1.203506       3.111606       1.546359      -0.663110      38.731621 0.62530146E+03  0.15595932E+05                                 9.108743                            7.730381       0.358476       2.136734                    0.995845      29.473728      78.674116       0.685237       0.358380      -1.140546       0.017499      -0.031988      -0.005408       0.036860       0.087392       0.045145      -0.031547       0.046805       0.052893      -0.119586       0.032849       0.086737             10.401755      11.237974       5.100568       1.643377      12.951319       2.443223       7.015973          -0.000009
          128              O       8.517104       3.173954       1.513928      -0.621121      33.416296 0.54030498E+03  0.13007706E+05                                 8.210180                            7.179697       0.427507       2.179712                    0.995369      28.229462      74.312301       0.711115       0.357770      -1.139712      -0.010685      -0.038755      -0.010695       0.041600      -0.069551      -0.029064      -0.031575      -0.002400       0.104545      -0.100556       0.047512       0.053044              9.183204       9.543875      -3.668809      -1.390699      11.115580       2.096719       6.890157          -0.000005
          129              O       7.972238       4.967626       4.014046      -0.642862      42.522255 0.66266322E+03  0.16781810E+05                                 9.757999                            8.033575       0.107532       2.071210                    0.993086      29.053662      78.336729       0.662223       0.365221      -1.134322      -0.038074      -0.011890       0.028208       0.048854      -0.009103       0.074139      -0.011749      -0.054792      -0.051827      -0.092186       0.028251       0.063934             11.527563      10.547438      -2.223351       2.279693       9.627659      -5.250432      14.407591          -0.000008
          130              O       0.373572       3.991199       4.376681      -0.638018      32.822763 0.54297566E+03  0.13118823E+05                                 8.133541                            7.217140       0.387611       2.153409                    0.996383      28.862912      76.700467       0.704710       0.359734      -1.135491       0.003279      -0.025510       0.048027       0.054481       0.018705      -0.025929       0.070776       0.040888      -0.155289      -0.106195       0.052107       0.054088              8.895081      10.859398      -0.339216      -3.723170       6.034087      -0.350194       9.791757          -0.000010

******************************************************
Auxiliary information for the entire system
The total spin magnetic moment of the unit cell is   -0.000108
The total net atomic charge of the unit cell is   0.000002
Accuracy of reproducing the electrostatic potential in the unit cell:
  The inner radius (bohr) =    5.0000
  The outer radius (bohr) =   12.0000
  Valid grid points have density less than (e/(bohr^3)) =    0.0001
  The number of valid grid points were=        54057
  The rms potential error without charges in kcal/mol is=      8.98582
  The rms potential error with partial charges in kcal/mol is=      0.74770
  The RRMSE value at monopole order=      0.08321
  The rms potential error with partial charges and cloud penetration in kcal/mol is=      0.74866
  The RRMSE value at monopole order with cloud penetration is=      0.08332
  The rms potential error with partial charges and atomic dipoles in kcal/mol is=      0.38773
  The RRMSE value at dipole order=      0.04315
  The rms potential error with partial charges, atomic dipoles and cloud penetration in kcal/mol is=      0.39352
  The RRMSE value at dipole order with cloud penetration=      0.04379

******************************************************
The electron densities and ab initio electrostatic potential were computed in VASP using the PBE functional and
projector augmented wave method. See the main text of the journal article for a description of computational details.
The atomic charges, dipoles, and quadrupoles were computed with the DDEC6 method as described in
(a) T. A. Manz and N. Gabaldon Limas, RSC Adv. 6 (2016) 47771-47801 DOI: 10.1039/c6ra04656h
(b) N. Gabaldon Limas and T. A. Manz, RSC Adv. 8 (2018) 2678-2707 DOI: 10.1039/c7ra11829e.
For each atom in the material, the electron cloud parameters were fit to the spherically averaged atom-in-material
electron density using radial positions for which this density was between 10^-4 and 10^-2 electrons per cubic bohr.
The polarizabilities, dispersion coefficients, and quantum Drude oscillator (QDO) parameters were fit using the MCLF method.
The magnetic structure of the system was optimized in VASP from the default ferromagnetic initial guess using spin polarization.
The atomic spin moments (ASMs) were computed on this optimized magnetic structure using the DDEC6 partition as inputs
to the method of T. A. Manz and D. S. Sholl, J. Chem. Theory Comput. 7 (2011) 4146-4164 DOI: 10.1021/ct200539n.
The RMSE and RRMSE were computed using a uniform grid with Ewald summation.
