# Supplementary material for: A collection of forcefield precursors for metal–organic frameworks
Source: RSC Adv. 2019 Nov 13;9(63):36492–507. doi: 10.1039/c9ra07327b (PMC9075174; doi:10.1039/c9ra07327b)
Supplement: RA-009-C9RA07327B-s4388 [file RA-009-C9RA07327B-s4388.xyz]

   50
jmolscript: load "" {1 1 1} spacegroup "x,y,z" unitcell [{      8.651400     0.000000     0.000000 }, {      2.037919     9.946473     0.000000 }, {      3.513683     4.019970     9.811701 }]
Tm     4.333956     7.003309     6.404686     2.009637
Tm     9.869046     6.963134     3.407015     2.009635
H      8.428656     4.217571     7.562859     0.112649
H      2.406872     1.045974     0.802597     0.117715
H      8.505127     7.031985     8.591125     0.108685
H     10.911091    10.115352     9.666488     0.119915
H     11.988917    10.503445     6.690599     0.120235
H      1.203548     1.387884     2.724709     0.128319
H      5.774346     9.748872     2.248842     0.112648
H     11.796130    12.920469     9.009104     0.117714
H      5.697875     6.934458     1.220576     0.108684
H      3.291911     3.851091     0.145213     0.119916
H      2.214085     3.462998     3.121102     0.120235
H     12.999454    12.578559     7.086992     0.128318
C      6.180155     5.601587     8.049520     0.608296
C      7.046687     4.774590     8.934535    -0.005180
C      8.184730     4.142652     8.477310    -0.090644
C      3.189815     0.621461     0.472924    -0.096304
C     10.958020     7.932691     8.155486     0.606796
C      9.865376     8.490078     9.001254    -0.006386
C      8.647479     7.829602     9.088579    -0.110718
C     10.079030     9.660454     9.726339    -0.107025
C     11.181879     9.425088     4.388774     0.641573
C     11.840251    10.721700     4.669389    -0.022279
C     12.171496    11.089616     5.965514    -0.114610
C      1.427622     1.640884     3.611687    -0.084816
C      8.022847     8.364856     1.762181     0.608295
C      7.156315     9.191853     0.877166    -0.005182
C      6.018272     9.823791     1.334391    -0.090635
C     11.013187    13.344982     9.338777    -0.096294
C      3.244982     6.033752     1.656215     0.606796
C      4.337626     5.476365     0.810447    -0.006387
C      5.555523     6.136841     0.723122    -0.110717
C      4.123972     4.305989     0.085362    -0.107024
C      3.021123     4.541355     5.422927     0.641574
C      2.362751     3.244743     5.142312    -0.022279
C      2.031506     2.876827     3.846187    -0.114603
C     12.775380    12.325559     6.200014    -0.084808
O      6.500510     5.770900     6.828944    -0.704887
O      5.140626     6.133339     8.524406    -0.615049
O     10.754967     6.862239     7.492215    -0.634634
O     12.058109     8.527432     8.094653    -0.631747
O     11.438711     8.394206     5.089329    -0.775129
O     10.371278     9.358391     3.432133    -0.574427
O      7.702492     8.195543     2.982757    -0.704886
O      9.062376     7.833104     1.287295    -0.615048
O      3.448035     7.104204     2.319486    -0.634635
O      2.144893     5.439011     1.717048    -0.631745
O      2.764291     5.572237     4.722372    -0.775129
O      3.831724     4.608052     6.379568    -0.574427

The following XYZ coordinates are in angstroms. Other properties are in atomic units.
The sperically averaged electron density of each atom fit to a function of the form exp(a - br)
eigen_1, eigen_2 and eigen_3 are the three eigenvalues of traceless quadrupole moment tensor
  atom number  atomic symbol              X              Y              Z     net charge C6 coefficient C8 coefficient C10 coefficient fluctuating dipole atomic polarizability isotropic forcefield polarizability              a              b squared Pearson coefficient          <r^3>          <r^4>         wp_QDO          m_QDO          q_QDO       dipole_x       dipole_y       dipole_z         dipole            Qxy            Qxz            Qyz     Q(x^2-y^2)  Q(3z^2 - R^2)        eigen_1        eigen_2        eigen_3 static polarizability      alpha(xx)      alpha(xy)      alpha(xz)      alpha(yy)      alpha(yz)      alpha(zz) atomic spin moment
            1             Tm       4.333956       7.003309       6.404686       2.009637      87.216121 0.19869955E+04  0.60928867E+05                                13.307292                           12.284728       2.230744       2.467071                    0.999735      68.186835     154.147442       0.701317       0.284817      -1.311837       0.022107       0.042054      -0.061281       0.077541       0.156286      -0.054363      -0.018603      -0.001670       0.155067      -0.184965       0.028668       0.156297             14.522810      15.191104      -3.620233       2.842315      14.561500      -1.286897      13.815827          -0.000008
            2             Tm       9.869046       6.963134       3.407015       2.009635      87.216449 0.19870048E+04  0.60929229E+05                                13.307332                           12.284763       2.230744       2.467071                    0.999735      68.186889     154.147686       0.701316       0.284817      -1.311837      -0.022106      -0.042054       0.061282       0.077541       0.156286      -0.054363      -0.018604      -0.001669       0.155066      -0.184965       0.028668       0.156297             14.522855      15.191152      -3.620248       2.842327      14.561545      -1.286904      13.815870          -0.000010
            3              H       8.428656       4.217571       7.562859       0.112649       1.173710 0.88124904E+01  0.88878559E+02                                 1.855483                            1.749123      -1.082883       2.362883                    0.996370       3.659590      10.478909       0.466482       1.301887      -0.703933       0.008159       0.005947      -0.036680       0.038044      -0.004623      -0.003252      -0.003359       0.012703       0.026553      -0.013095       0.002843       0.010252              1.892093       1.653006      -0.078331      -0.291867       1.577281      -0.071149       2.445993          -0.000004
            4              H       2.406872       1.045974       0.802597       0.117715       1.017949 0.72698302E+01  0.69602938E+02                                 1.659512                            1.566113      -0.980656       2.412218                    0.997960       3.432718       9.455108       0.505649       1.265183      -0.711767      -0.035809       0.016726       0.011536       0.041172      -0.009228      -0.007084       0.000821       0.010235      -0.003937      -0.010972      -0.003069       0.014041              1.698366       1.906804      -0.348111      -0.262748       1.558241       0.099473       1.630054          -0.000004
            5              H       8.505127       7.031985       8.591125       0.108685       1.124219 0.83073205E+01  0.83637999E+02                                 1.875357                            1.749334      -1.468545       2.173408                    0.991937       4.040394      12.061388       0.440401       1.381388      -0.684608      -0.002278      -0.032021      -0.020758       0.038229       0.003015      -0.000351       0.012784       0.002376      -0.008856      -0.014518       0.002513       0.012005              1.933255       1.684308       0.246751       0.011247       2.404545       0.481903       1.710912          -0.000003
            6              H      10.911091      10.115352       9.666488       0.119915       1.043992 0.76080059E+01  0.74614365E+02                                 1.764599                            1.660462      -1.277981       2.276061                    0.993752       3.749813      10.895968       0.459554       1.358996      -0.690335       0.037667       0.017903      -0.003509       0.041852       0.008289      -0.006330       0.004642       0.009053      -0.027184      -0.014713       0.000283       0.014430              1.810380       2.167026       0.405839      -0.096891       1.789972       0.068488       1.474144          -0.000002
            7              H      11.988917      10.503445       6.690599       0.120235       1.055552 0.74619600E+01  0.72591078E+02                                 1.755913                            1.626687      -1.213058       2.301913                    0.995347       3.681879      10.542343       0.473467       1.329800      -0.696361      -0.010808      -0.020941       0.035633       0.042721       0.013683       0.004455      -0.000286      -0.001574       0.035927      -0.020065       0.006375       0.013690              1.822848       1.399104       0.216822      -0.202112       1.995800      -0.498239       2.073641          -0.000006
            8              H       1.203548       1.387884       2.724709       0.128319       1.042808 0.74214773E+01  0.71163963E+02                                 1.675740                            1.575903      -0.831048       2.496163                    0.999247       3.275092       8.921548       0.509022       1.254874      -0.715815      -0.012265      -0.009545      -0.040721       0.043586       0.004965       0.005842      -0.000085      -0.014628       0.038208      -0.016297       0.002254       0.014043              1.717419       1.416735       0.103862       0.073341       1.533094       0.258427       2.202428          -0.000011
            9              H       5.774346       9.748872       2.248842       0.112648       1.173715 0.88125330E+01  0.88879090E+02                                 1.855488                            1.749127      -1.082885       2.362882                    0.996370       3.659596      10.478930       0.466481       1.301886      -0.703933      -0.008159      -0.005946       0.036680       0.038044      -0.004624      -0.003252      -0.003359       0.012703       0.026553      -0.013095       0.002843       0.010252              1.892099       1.653010      -0.078332      -0.291869       1.577284      -0.071150       2.446002          -0.000005
           10              H      11.796130      12.920469       9.009104       0.117714       1.017954 0.72698779E+01  0.69603496E+02                                 1.659517                            1.566117      -0.980659       2.412216                    0.997960       3.432727       9.455134       0.505650       1.265181      -0.711767       0.035809      -0.016726      -0.011536       0.041171      -0.009228      -0.007084       0.000821       0.010235      -0.003937      -0.010972      -0.003069       0.014041              1.698371       1.906811      -0.348114      -0.262750       1.558246       0.099474       1.630058          -0.000004
           11              H       5.697875       6.934458       1.220576       0.108684       1.124220 0.83073309E+01  0.83638132E+02                                 1.875359                            1.749335      -1.468546       2.173408                    0.991937       4.040397      12.061400       0.440400       1.381388      -0.684608       0.002278       0.032021       0.020758       0.038229       0.003015      -0.000351       0.012784       0.002376      -0.008856      -0.014518       0.002513       0.012005              1.933257       1.684309       0.246751       0.011247       2.404548       0.481904       1.710914          -0.000003
           12              H       3.291911       3.851091       0.145213       0.119916       1.043991 0.76080000E+01  0.74614293E+02                                 1.764598                            1.660461      -1.277979       2.276061                    0.993752       3.749811      10.895961       0.459554       1.358996      -0.690335      -0.037667      -0.017903       0.003509       0.041852       0.008289      -0.006330       0.004642       0.009053      -0.027184      -0.014713       0.000283       0.014430              1.810379       2.167025       0.405838      -0.096891       1.789971       0.068488       1.474143          -0.000002
           13              H       2.214085       3.462998       3.121102       0.120235       1.055557 0.74619949E+01  0.72591496E+02                                 1.755916                            1.626690      -1.213061       2.301911                    0.995347       3.681886      10.542366       0.473467       1.329799      -0.696361       0.010808       0.020941      -0.035633       0.042721       0.013683       0.004455      -0.000286      -0.001574       0.035927      -0.020065       0.006375       0.013690              1.822852       1.399106       0.216823      -0.202113       1.995805      -0.498242       2.073646          -0.000006
           14              H      12.999454      12.578559       7.086992       0.128318       1.042812 0.74215127E+01  0.71164380E+02                                 1.675744                            1.575906      -0.831052       2.496161                    0.999247       3.275097       8.921563       0.509022       1.254873      -0.715816       0.012265       0.009545       0.040721       0.043586       0.004965       0.005842      -0.000085      -0.014628       0.038208      -0.016297       0.002255       0.014043              1.717423       1.416738       0.103863       0.073342       1.533097       0.258429       2.202435          -0.000011
           15              C       6.180155       5.601587       8.049520       0.608296      23.415802 0.26088221E+03  0.54791595E+04                                 7.675574                            5.803212      -0.211577       1.985700                    0.999255      22.800889      65.042510       0.602439       0.484087      -1.009739      -0.030088       0.006435      -0.031028       0.043697       0.090358      -0.020252       0.072315      -0.040276      -0.107839      -0.122287      -0.001811       0.124098              9.024519      10.175097      -3.482659       2.328872       7.114521      -2.371319       9.783938           0.000002
           16              C       7.046687       4.774590       8.934535      -0.005180      35.040910 0.42019583E+03  0.97261311E+04                                 9.309090                            6.830961       0.089654       2.050990                    0.999056      26.511994      73.902370       0.635440       0.416431      -1.071734       0.019835      -0.023036       0.019894       0.036330       0.015613      -0.002260       0.003963       0.008393       0.009663      -0.018710       0.004118       0.014593             11.182767      11.731134      -5.115407       2.128752       9.739563      -3.539053      12.077604          -0.000006
           17              C       8.184730       4.142652       8.477310      -0.090644      31.844342 0.42082900E+03  0.98433548E+04                                 8.794562                            6.899762       0.046261       1.997099                    0.999541      28.947919      83.836542       0.617269       0.424223      -1.056060      -0.002035       0.006643       0.024969       0.025918       0.022075       0.002451      -0.005479       0.003134       0.031787      -0.028260       0.010813       0.017447              9.865593      10.406898      -4.333850       0.372724       8.950116      -2.102220      10.239764          -0.000011
           18              C       3.189815       0.621461       0.472924      -0.096304      32.396402 0.43324966E+03  0.10178502E+05                                 8.870974                            6.986694       0.142062       2.025782                    0.999747      28.860979      82.984725       0.617055       0.422509      -1.060176       0.012383      -0.019099      -0.012468       0.025953       0.004344      -0.006004       0.006980       0.011946      -0.093467      -0.033127       0.009909       0.023218              9.951517       9.035742      -3.398891       0.761241       8.587114      -3.075115      12.231694          -0.000016
           19              C      10.958020       7.932691       8.155486       0.606796      22.754555 0.25167042E+03  0.52214634E+04                                 7.429582                            5.635198      -0.054347       2.038041                    0.999735      22.347694      62.694539       0.623919       0.473170      -1.018807       0.042115      -0.025241      -0.009528       0.050016       0.002523       0.084118      -0.079093      -0.071727       0.107093      -0.120050      -0.009047       0.129096              8.642268      10.350335      -0.647007      -3.423976       7.838054       2.731569       7.738416          -0.000003
           20              C       9.865376       8.490078       9.001254      -0.006386      35.730392 0.41398595E+03  0.95293284E+04                                 9.338135                            6.711187       0.109933       2.049968                    0.999272      26.461950      73.119733       0.652206       0.407985      -1.079212      -0.027758       0.010562       0.030719       0.042729       0.000496       0.003376      -0.004738      -0.004648      -0.013600      -0.007940       0.001208       0.006731             11.215803      13.735919      -0.312274      -4.738600      10.342243       3.973350       9.569247          -0.000015
           21              C       8.647479       7.829602       9.088579      -0.110718      35.026264 0.45966951E+03  0.11025852E+05                                 9.474508                            7.283152      -0.179727       1.914669                    0.999116      30.165758      89.368562       0.590086       0.432737      -1.047580       0.010196       0.015188       0.023728       0.029961      -0.014006       0.011008       0.002890      -0.029524       0.012379      -0.026574       0.008114       0.018460             10.717687      13.607953       1.096561      -3.694438      10.143274       2.895899       8.401833          -0.000023
           22              C      10.079030       9.660454       9.726339      -0.107025      34.187414 0.44834760E+03  0.10661869E+05                                 9.262696                            7.150414      -0.067712       1.953955                    0.999321      29.633112      86.731283       0.602294       0.427640      -1.053207      -0.020142      -0.012836      -0.001508       0.023932       0.000831       0.001099      -0.015817       0.028613      -0.046316      -0.027476       0.005412       0.022064             10.457191      11.360287      -0.014077      -3.252965      10.973738       4.135827       9.037548          -0.000020
           23              C      11.181879       9.425088       4.388774       0.641573      23.781132 0.24261522E+03  0.50096293E+04                                 7.743152                            5.602359      -0.195091       1.998448                    0.999423      22.206523      63.047419       0.611454       0.485127      -1.008037      -0.028410      -0.053630       0.003718       0.060804      -0.052646      -0.104728       0.004696       0.101265       0.174336      -0.114194      -0.038180       0.152374              9.263222       6.866554       2.675409       2.492550      13.042940       0.075016       7.880173          -0.000007
           24              C      11.840251      10.721700       4.669389      -0.022279      37.177796 0.42905491E+03  0.99763386E+04                                 9.636420                            6.863320       0.032912       2.021105                    0.999213      26.917670      75.036675       0.639825       0.411706      -1.075527       0.003337       0.045522       0.007262       0.046218      -0.000052       0.000432      -0.001430       0.013987      -0.008396      -0.006197      -0.002213       0.008411             11.809125       7.159360       5.343577       0.690408      16.881989       1.074986      11.386025           0.000002
           25              C      12.171496      11.089616       5.965514      -0.114610      35.206101 0.44928427E+03  0.10673349E+05                                 9.422019                            7.141216       0.023446       1.980729                    0.999534      29.580633      86.101831       0.605720       0.425652      -1.056052      -0.009682       0.030911      -0.007739       0.033303       0.017909       0.000021      -0.017464       0.026420       0.059431      -0.036573       0.008728       0.027846             10.877913       6.448472       4.050566       0.491808      14.564296       1.098808      11.620971          -0.000014
           26              C       1.427622       1.640884       3.611687      -0.084816      33.016377 0.41686352E+03  0.96961810E+04                                 8.980838                            6.840228       0.176172       2.042208                    0.999660      28.459089      81.327936       0.625635       0.420900      -1.061562       0.001952       0.012463       0.019378       0.023122      -0.001286       0.006891       0.004723       0.029388       0.055995      -0.024684       0.002768       0.021916             10.356478       6.483097       4.109076      -0.251660      14.206380      -0.123283      10.379957          -0.000014
           27              C       8.022847       8.364856       1.762181       0.608295      23.415819 0.26088247E+03  0.54791662E+04                                 7.675576                            5.803214      -0.211577       1.985700                    0.999255      22.800904      65.042558       0.602439       0.484087      -1.009739       0.030088      -0.006435       0.031027       0.043697       0.090358      -0.020252       0.072315      -0.040276      -0.107838      -0.122287      -0.001811       0.124098              9.024520      10.175099      -3.482659       2.328873       7.114523      -2.371319       9.783940           0.000001
           28              C       7.156315       9.191853       0.877166      -0.005182      35.041012 0.42019729E+03  0.97261735E+04                                 9.309109                            6.830974       0.089652       2.050988                    0.999056      26.512035      73.902518       0.635439       0.416431      -1.071734      -0.019835       0.023036      -0.019894       0.036330       0.015613      -0.002260       0.003963       0.008393       0.009663      -0.018710       0.004118       0.014592             11.182791      11.731159      -5.115420       2.128760       9.739585      -3.539064      12.077630          -0.000005
           29              C       6.018272       9.823791       1.334391      -0.090635      31.844109 0.42082514E+03  0.98432397E+04                                 8.794511                            6.899722       0.046271       1.997104                    0.999541      28.947792      83.836011       0.617272       0.424222      -1.056061       0.002035      -0.006642      -0.024969       0.025917       0.022074       0.002451      -0.005480       0.003133       0.031786      -0.028260       0.010813       0.017447              9.865533      10.406829      -4.333816       0.372717       8.950056      -2.102206      10.239714          -0.000011
           30              C      11.013187      13.344982       9.338777      -0.096294      32.396183 0.43324597E+03  0.10178393E+05                                 8.870928                            6.986658       0.142071       2.025786                    0.999747      28.860865      82.984262       0.617058       0.422509      -1.060177      -0.012383       0.019099       0.012468       0.025953       0.004344      -0.006004       0.006979       0.011945      -0.093466      -0.033126       0.009909       0.023217              9.951463       9.035701      -3.398875       0.761232       8.587068      -3.075091      12.231619          -0.000018
           31              C       3.244982       6.033752       1.656215       0.606796      22.754556 0.25167043E+03  0.52214637E+04                                 7.429582                            5.635199      -0.054346       2.038041                    0.999735      22.347694      62.694541       0.623919       0.473170      -1.018807      -0.042115       0.025242       0.009528       0.050016       0.002523       0.084118      -0.079093      -0.071727       0.107094      -0.120050      -0.009047       0.129096              8.642269      10.350337      -0.647007      -3.423976       7.838054       2.731569       7.738416          -0.000004
           32              C       4.337626       5.476365       0.810447      -0.006387      35.730391 0.41398594E+03  0.95293279E+04                                 9.338134                            6.711187       0.109933       2.049968                    0.999272      26.461950      73.119727       0.652206       0.407985      -1.079212       0.027758      -0.010562      -0.030720       0.042729       0.000496       0.003376      -0.004738      -0.004648      -0.013599      -0.007939       0.001208       0.006731             11.215802      13.735919      -0.312274      -4.738600      10.342242       3.973349       9.569246          -0.000015
           33              C       5.555523       6.136841       0.723122      -0.110717      35.026264 0.45966948E+03  0.11025851E+05                                 9.474508                            7.283151      -0.179726       1.914669                    0.999116      30.165759      89.368568       0.590086       0.432737      -1.047580      -0.010196      -0.015188      -0.023728       0.029961      -0.014006       0.011008       0.002890      -0.029524       0.012380      -0.026574       0.008115       0.018460             10.717687      13.607953       1.096561      -3.694438      10.143274       2.895900       8.401833          -0.000022
           34              C       4.123972       4.305989       0.085362      -0.107024      34.187402 0.44834743E+03  0.10661863E+05                                 9.262693                            7.150412      -0.067709       1.953956                    0.999321      29.633105      86.731247       0.602295       0.427640      -1.053207       0.020142       0.012836       0.001508       0.023932       0.000831       0.001099      -0.015818       0.028613      -0.046317      -0.027477       0.005412       0.022064             10.457187      11.360283      -0.014077      -3.252963      10.973734       4.135825       9.037544          -0.000018
           35              C       3.021123       4.541355       5.422927       0.641574      23.781134 0.24261526E+03  0.50096305E+04                                 7.743151                            5.602359      -0.195091       1.998448                    0.999423      22.206529      63.047441       0.611454       0.485126      -1.008037       0.028410       0.053630      -0.003718       0.060804      -0.052646      -0.104727       0.004696       0.101265       0.174335      -0.114194      -0.038180       0.152374              9.263221       6.866554       2.675407       2.492551      13.042936       0.075016       7.880174          -0.000007
           36              C       2.362751       3.244743       5.142312      -0.022279      37.177871 0.42905592E+03  0.99763682E+04                                 9.636436                            6.863330       0.032909       2.021104                    0.999213      26.917695      75.036782       0.639824       0.411706      -1.075527      -0.003336      -0.045522      -0.007262       0.046218      -0.000052       0.000432      -0.001430       0.013988      -0.008397      -0.006197      -0.002214       0.008411             11.809146       7.159372       5.343589       0.690411      16.882024       1.074991      11.386042           0.000003
           37              C       2.031506       2.876827       3.846187      -0.114603      35.205944 0.44928170E+03  0.10673271E+05                                 9.421986                            7.141190       0.023451       1.980732                    0.999534      29.580558      86.101519       0.605722       0.425651      -1.056053       0.009682      -0.030911       0.007739       0.033304       0.017909       0.000021      -0.017464       0.026419       0.059432      -0.036573       0.008727       0.027845             10.877874       6.448450       4.050552       0.491804      14.564243       1.098796      11.620929          -0.000015
           38              C      12.775380      12.325559       6.200014      -0.084808      33.016156 0.41686017E+03  0.96960814E+04                                 8.980789                            6.840193       0.176181       2.042213                    0.999660      28.458980      81.327476       0.625637       0.420899      -1.061563      -0.001952      -0.012463      -0.019378       0.023123      -0.001286       0.006891       0.004723       0.029387       0.055994      -0.024684       0.002768       0.021916             10.356419       6.483060       4.109047      -0.251655      14.206287      -0.123277      10.379909          -0.000014
           39              O       6.500510       5.770900       6.828944      -0.704887      37.222991 0.63962329E+03  0.16092867E+05                                 8.794424                            7.815744       0.441609       2.128675                    0.999063      31.020744      84.000593       0.679750       0.358136      -1.137256       0.066386      -0.099692       0.048061       0.129056       0.074404      -0.020103       0.037724      -0.021576       0.127817      -0.107210       0.038754       0.068456              9.317452       8.474404      -0.500857       0.486921       6.412451      -1.559743      13.065502          -0.000047
           40              O       5.140626       6.133339       8.524406      -0.615049      35.425817 0.55095947E+03  0.13312087E+05                                 8.531488                            7.233349       0.500426       2.192667                    0.997711      28.418885      74.633395       0.711851       0.356115      -1.142494       0.010070      -0.051529       0.078639       0.094555       0.011722      -0.037306       0.069376       0.022826      -0.195830      -0.113136       0.048302       0.064834              9.539410      13.345182      -3.904884       0.826175       7.810231      -0.083436       7.462816          -0.000026
           41              O      10.754967       6.862239       7.492215      -0.634634      38.565979 0.63363747E+03  0.15858610E+05                                 9.066865                            7.827743       0.418546       2.155966                    0.996829      29.305373      78.398192       0.674867       0.362630      -1.137021      -0.060026      -0.005555       0.058977       0.084334      -0.002897       0.041478       0.004764      -0.158810       0.087793      -0.106792       0.041334       0.065459              9.920059       7.806083      -0.173673      -1.512763      12.210144       4.194832       9.743952          -0.000013
           42              O      12.058109       8.527432       8.094653      -0.631747      33.515233 0.54941478E+03  0.13253555E+05                                 8.140267                            7.197167       0.691975       2.250597                    0.998596      28.501151      74.570785       0.718158       0.353553      -1.145586      -0.048408       0.036700       0.092767       0.110887       0.032204       0.055907      -0.066763       0.005517      -0.015798      -0.105368       0.034752       0.070616              8.702367      11.653999       1.343243      -1.360803       7.661019       0.064917       6.792084          -0.000019
           43              O      11.438711       8.394206       5.089329      -0.775129      55.495137 0.87474176E+03  0.23805569E+05                                11.650989                            9.276563       0.006892       1.973564                    0.998482      33.082270      93.239309       0.610073       0.368914      -1.128595      -0.050018       0.084779       0.002601       0.098468      -0.059135      -0.091255      -0.018295      -0.035876       0.070581      -0.124538       0.026721       0.097817             13.496859       7.495729      -1.184139       1.744026      19.263860      -5.899954      13.730989          -0.000002
           44              O      10.371278       9.358391       3.432133      -0.574427      33.873788 0.50486370E+03  0.11930713E+05                                 8.273651                            6.908408       0.533187       2.215694                    0.998290      27.593966      71.587996       0.731140       0.354497      -1.144185       0.013411       0.075043      -0.025731       0.080457      -0.033034       0.000231       0.014712       0.168361       0.172867      -0.120423       0.057343       0.063080              9.229519       9.873005       1.825411       4.813179       7.610605       1.566234      10.204947          -0.000019
           45              O       7.702492       8.195543       2.982757      -0.704886      37.222969 0.63962280E+03  0.16092852E+05                                 8.794422                            7.815742       0.441607       2.128674                    0.999063      31.020728      84.000551       0.679750       0.358136      -1.137256      -0.066387       0.099692      -0.048060       0.129056       0.074404      -0.020103       0.037724      -0.021575       0.127818      -0.107210       0.038754       0.068456              9.317450       8.474402      -0.500857       0.486921       6.412450      -1.559742      13.065499          -0.000046
           46              O       9.062376       7.833104       1.287295      -0.615048      35.425816 0.55095946E+03  0.13312087E+05                                 8.531489                            7.233350       0.500424       2.192667                    0.997711      28.418881      74.633393       0.711851       0.356115      -1.142494      -0.010070       0.051528      -0.078639       0.094555       0.011722      -0.037306       0.069376       0.022826      -0.195830      -0.113136       0.048302       0.064834              9.539411      13.345184      -3.904885       0.826176       7.810231      -0.083437       7.462817          -0.000025
           47              O       3.448035       7.104204       2.319486      -0.634635      38.565984 0.63363760E+03  0.15858614E+05                                 9.066867                            7.827744       0.418545       2.155965                    0.996829      29.305374      78.398200       0.674867       0.362630      -1.137021       0.060025       0.005555      -0.058977       0.084334      -0.002897       0.041478       0.004764      -0.158810       0.087793      -0.106792       0.041334       0.065459              9.920061       7.806085      -0.173674      -1.512764      12.210145       4.194831       9.743953          -0.000013
           48              O       2.144893       5.439011       1.717048      -0.631745      33.515212 0.54941433E+03  0.13253542E+05                                 8.140264                            7.197164       0.691975       2.250597                    0.998596      28.501139      74.570744       0.718158       0.353553      -1.145586       0.048409      -0.036699      -0.092767       0.110887       0.032204       0.055907      -0.066763       0.005517      -0.015797      -0.105368       0.034751       0.070616              8.702363      11.653993       1.343243      -1.360803       7.661016       0.064917       6.792081          -0.000019
           49              O       2.764291       5.572237       4.722372      -0.775129      55.495192 0.87474271E+03  0.23805603E+05                                11.650999                            9.276570       0.006890       1.973563                    0.998482      33.082283      93.239376       0.610073       0.368915      -1.128595       0.050018      -0.084778      -0.002601       0.098468      -0.059135      -0.091255      -0.018295      -0.035875       0.070581      -0.124539       0.026721       0.097817             13.496872       7.495736      -1.184143       1.744030      19.263876      -5.899962      13.731003          -0.000002
           50              O       3.831724       4.608052       6.379568      -0.574427      33.873812 0.50486410E+03  0.11930725E+05                                 8.273658                            6.908413       0.533184       2.215693                    0.998290      27.593969      71.588024       0.731140       0.354498      -1.144185      -0.013410      -0.075043       0.025731       0.080457      -0.033034       0.000231       0.014712       0.168361       0.172868      -0.120423       0.057343       0.063080              9.229527       9.873014       1.825412       4.813185       7.610609       1.566234      10.204957          -0.000019

******************************************************
Auxiliary information for the entire system
The total spin magnetic moment of the unit cell is   -0.000578
The total net atomic charge of the unit cell is   0.000001
Accuracy of reproducing the electrostatic potential in the unit cell:
  The inner radius (bohr) =    5.0000
  The outer radius (bohr) =   12.0000
  Valid grid points have density less than (e/(bohr^3)) =    0.0001
  The number of valid grid points were=        29218
  The rms potential error without charges in kcal/mol is=      9.68856
  The rms potential error with partial charges in kcal/mol is=      2.37147
  The RRMSE value at monopole order=      0.24477
  The rms potential error with partial charges and cloud penetration in kcal/mol is=      2.36406
  The RRMSE value at monopole order with cloud penetration is=      0.24400
  The rms potential error with partial charges and atomic dipoles in kcal/mol is=      0.69149
  The RRMSE value at dipole order=      0.07137
  The rms potential error with partial charges, atomic dipoles and cloud penetration in kcal/mol is=      0.67462
  The RRMSE value at dipole order with cloud penetration=      0.06963

******************************************************
The electron densities and ab initio electrostatic potential were computed in VASP using the PBE functional and
projector augmented wave method. See the main text of the journal article for a description of computational details.
The atomic charges, dipoles, and quadrupoles were computed with the DDEC6 method as described in
(a) T. A. Manz and N. Gabaldon Limas, RSC Adv. 6 (2016) 47771-47801 DOI: 10.1039/c6ra04656h
(b) N. Gabaldon Limas and T. A. Manz, RSC Adv. 8 (2018) 2678-2707 DOI: 10.1039/c7ra11829e.
For each atom in the material, the electron cloud parameters were fit to the spherically averaged atom-in-material
electron density using radial positions for which this density was between 10^-4 and 10^-2 electrons per cubic bohr.
The polarizabilities, dispersion coefficients, and quantum Drude oscillator (QDO) parameters were fit using the MCLF method.
The magnetic structure of the system was optimized in VASP from the default ferromagnetic initial guess using spin polarization.
The atomic spin moments (ASMs) were computed on this optimized magnetic structure using the DDEC6 partition as inputs
to the method of T. A. Manz and D. S. Sholl, J. Chem. Theory Comput. 7 (2011) 4146-4164 DOI: 10.1021/ct200539n.
The RMSE and RRMSE were computed using a uniform grid with Ewald summation.
