# Supplementary material for: A collection of forcefield precursors for metal–organic frameworks
Source: RSC Adv. 2019 Nov 13;9(63):36492–507. doi: 10.1039/c9ra07327b (PMC9075174; doi:10.1039/c9ra07327b)
Supplement: RA-009-C9RA07327B-s4389 [file RA-009-C9RA07327B-s4389.xyz]

   50
jmolscript: load "" {1 1 1} spacegroup "x,y,z" unitcell [{      8.651400     0.000000     0.000000 }, {      2.037919     9.946473     0.000000 }, {      3.513683     4.019970     9.811701 }]
Tm     4.333833     7.003290     6.404882     2.009442
Tm     9.869169     6.963153     3.406819     2.009439
H      8.425795     4.219854     7.585426     0.113023
H      2.420439     1.024262     0.795729     0.117697
H      8.509087     7.051136     8.603881     0.108111
H     10.890147    10.108369     9.661582     0.119198
H     11.993844    10.513118     6.672938     0.121703
H      1.216386     1.393131     2.742370     0.128124
H      5.777207     9.746589     2.226275     0.113022
H     11.782563    12.942181     9.015972     0.117696
H      5.693915     6.915307     1.207820     0.108111
H      3.312855     3.858074     0.150119     0.119198
H      2.209158     3.453325     3.138763     0.121703
H     12.986616    12.573312     7.069331     0.128124
C      6.174583     5.601607     8.054425     0.609252
C      7.045955     4.774208     8.938460    -0.002236
C      8.186339     4.145254     8.481234    -0.092438
C      3.190428     0.613102     0.471943    -0.096573
C     10.955897     7.930490     8.152542     0.606947
C      9.867310     8.491072     9.001254    -0.004948
C      8.648737     7.831803     9.091522    -0.111926
C     10.077167     9.660835     9.722415    -0.106168
C     11.178911     9.419332     4.391717     0.639275
C     11.837632    10.727689     4.674294    -0.019884
C     12.170631    11.089616     5.965514    -0.117748
C      1.430829     1.643868     3.611687    -0.086423
C      8.028419     8.364836     1.757276     0.609252
C      7.157047     9.192235     0.873241    -0.002238
C      6.016663     9.821189     1.330467    -0.092428
C     11.012574    13.353341     9.339758    -0.096563
C      3.247105     6.035953     1.659159     0.606947
C      4.335692     5.475371     0.810447    -0.004948
C      5.554265     6.134640     0.720179    -0.111926
C      4.125835     4.305608     0.089286    -0.106167
C      3.024091     4.547111     5.419984     0.639275
C      2.365370     3.238754     5.137407    -0.019883
C      2.032371     2.876827     3.846187    -0.117742
C     12.772173    12.322575     6.200014    -0.086415
O      6.496536     5.771302     6.829925    -0.709602
O      5.138910     6.133127     8.521462    -0.611741
O     10.756184     6.862641     7.493196    -0.632413
O     12.059579     8.524851     8.095634    -0.633753
O     11.441144     8.395010     5.091292    -0.772048
O     10.368317     9.358200     3.434095    -0.574886
O      7.706466     8.195141     2.981776    -0.709602
O      9.064092     7.833316     1.290239    -0.611741
O      3.446818     7.103802     2.318505    -0.632413
O      2.143423     5.441592     1.716067    -0.633752
O      2.761858     5.571433     4.720409    -0.772049
O      3.834685     4.608243     6.377606    -0.574886

The following XYZ coordinates are in angstroms. Other properties are in atomic units.
The sperically averaged electron density of each atom fit to a function of the form exp(a - br)
eigen_1, eigen_2 and eigen_3 are the three eigenvalues of traceless quadrupole moment tensor
  atom number  atomic symbol              X              Y              Z     net charge C6 coefficient C8 coefficient C10 coefficient fluctuating dipole atomic polarizability isotropic forcefield polarizability              a              b squared Pearson coefficient          <r^3>          <r^4>         wp_QDO          m_QDO          q_QDO       dipole_x       dipole_y       dipole_z         dipole            Qxy            Qxz            Qyz     Q(x^2-y^2)  Q(3z^2 - R^2)        eigen_1        eigen_2        eigen_3 static polarizability      alpha(xx)      alpha(xy)      alpha(xz)      alpha(yy)      alpha(yz)      alpha(zz) atomic spin moment
            1             Tm       4.333833       7.003290       6.404882       2.009442      87.104996 0.19830657E+04  0.60776768E+05                                13.293872                           12.270218       2.230858       2.467564                    0.999748      68.161919     154.038569       0.701951       0.284707      -1.311996       0.022500       0.042382      -0.060914       0.077544       0.156983      -0.053658      -0.019976      -0.000787       0.160172      -0.186148       0.029264       0.156883             14.510925      15.180448      -3.632165       2.834951      14.547675      -1.291259      13.804651          -0.000010
            2             Tm       9.869169       6.963153       3.406819       2.009439      87.105449 0.19830787E+04  0.60777268E+05                                13.293928                           12.270267       2.230857       2.467563                    0.999748      68.161980     154.038879       0.701949       0.284708      -1.311995      -0.022500      -0.042382       0.060915       0.077544       0.156983      -0.053659      -0.019977      -0.000787       0.160173      -0.186148       0.029264       0.156884             14.510988      15.180516      -3.632185       2.834968      14.547738      -1.291268      13.804710          -0.000011
            3              H       8.425795       4.219854       7.585426       0.113023       1.109069 0.81821360E+01  0.80990193E+02                                 1.785626                            1.685140      -1.024442       2.393581                    0.997229       3.569527      10.120087       0.475449       1.301477      -0.704109       0.008393       0.005453      -0.035627       0.037007      -0.004729      -0.003090      -0.003444       0.012395       0.025288      -0.012868       0.003073       0.009794              1.819977       1.592915      -0.074165      -0.271390       1.522433      -0.072682       2.344583          -0.000003
            4              H       2.420439       1.024262       0.795729       0.117697       0.974129 0.68617124E+01  0.64724828E+02                                 1.609316                            1.520353      -0.887489       2.459629                    0.998891       3.357167       9.165197       0.514020       1.263244      -0.712354      -0.034733       0.015694       0.011536       0.039822      -0.008696      -0.007120       0.000721       0.010054      -0.002144      -0.010759      -0.002724       0.013483              1.645821       1.851576      -0.333339      -0.248323       1.509353       0.091898       1.576535          -0.000002
            5              H       8.509087       7.051136       8.603881       0.108111       1.068698 0.77898209E+01  0.77207726E+02                                 1.817748                            1.698394      -1.360541       2.227077                    0.993045       3.949139      11.712231       0.445033       1.388612      -0.683442      -0.002733      -0.031157      -0.020182       0.037223       0.002772      -0.000612       0.012316       0.002789      -0.008448      -0.014114       0.002786       0.011328              1.871931       1.636114       0.230663       0.006803       2.316590       0.461036       1.663088          -0.000001
            6              H      10.890147      10.108369       9.661582       0.119198       0.994624 0.71401181E+01  0.68892759E+02                                 1.706757                            1.607948      -1.224911       2.304655                    0.994746       3.656985      10.524714       0.467485       1.357907      -0.690779       0.036909       0.017825      -0.003707       0.041155       0.007703      -0.006030       0.004549       0.008090      -0.025243      -0.013923       0.000600       0.013323              1.749645       2.088587       0.385777      -0.096993       1.730682       0.064636       1.429665          -0.000001
            7              H      11.993844      10.513118       6.672938       0.121703       0.999440 0.69611276E+01  0.66569396E+02                                 1.695826                            1.574021      -1.114378       2.352438                    0.996600       3.591335      10.203725       0.479886       1.334666      -0.695553      -0.009430      -0.019613       0.033455       0.039910       0.013450       0.004019       0.000060      -0.001155       0.034511      -0.019481       0.006275       0.013206              1.758057       1.356135       0.206615      -0.187977       1.925256      -0.469875       1.992780          -0.000006
            8              H       1.216386       1.393131       2.742370       0.128124       0.993869 0.69649455E+01  0.65710719E+02                                 1.619312                            1.524298      -0.801645       2.512249                    0.999642       3.212070       8.668813       0.518961       1.250988      -0.716632      -0.011047      -0.009179      -0.040023       0.042522       0.004976       0.005305      -0.000081      -0.014624       0.036723      -0.015891       0.002527       0.013364              1.658694       1.369749       0.100333       0.069666       1.488780       0.250232       2.117554          -0.000009
            9              H       5.777207       9.746589       2.226275       0.113022       1.109074 0.81821772E+01  0.80990692E+02                                 1.785631                            1.685143      -1.024445       2.393579                    0.997229       3.569533      10.120106       0.475449       1.301475      -0.704110      -0.008393      -0.005453       0.035627       0.037007      -0.004729      -0.003090      -0.003444       0.012395       0.025288      -0.012868       0.003073       0.009794              1.819982       1.592918      -0.074165      -0.271392       1.522436      -0.072682       2.344592          -0.000003
           10              H      11.782563      12.942181       9.015972       0.117696       0.974134 0.68617582E+01  0.64725356E+02                                 1.609321                            1.520356      -0.887491       2.459627                    0.998891       3.357176       9.165223       0.514020       1.263242      -0.712355       0.034733      -0.015694      -0.011535       0.039822      -0.008696      -0.007120       0.000721       0.010054      -0.002144      -0.010759      -0.002724       0.013483              1.645826       1.851583      -0.333341      -0.248325       1.509357       0.091899       1.576539          -0.000002
           11              H       5.693915       6.915307       1.207820       0.108111       1.068698 0.77898225E+01  0.77207755E+02                                 1.817749                            1.698395      -1.360541       2.227077                    0.993045       3.949141      11.712243       0.445032       1.388613      -0.683442       0.002733       0.031157       0.020182       0.037223       0.002771      -0.000612       0.012317       0.002789      -0.008448      -0.014114       0.002786       0.011328              1.871932       1.636115       0.230664       0.006803       2.316592       0.461037       1.663089          -0.000002
           12              H       3.312855       3.858074       0.150119       0.119198       0.994625 0.71401238E+01  0.68892815E+02                                 1.706756                            1.607948      -1.224909       2.304656                    0.994746       3.656985      10.524708       0.467486       1.357905      -0.690779      -0.036909      -0.017825       0.003707       0.041155       0.007703      -0.006030       0.004549       0.008090      -0.025243      -0.013923       0.000600       0.013323              1.749644       2.088586       0.385777      -0.096993       1.730682       0.064635       1.429665          -0.000001
           13              H       2.209158       3.453325       3.138763       0.121703       0.999444 0.69611590E+01  0.66569757E+02                                 1.695829                            1.574023      -1.114382       2.352435                    0.996600       3.591341      10.203740       0.479887       1.334664      -0.695553       0.009430       0.019613      -0.033455       0.039910       0.013450       0.004019       0.000060      -0.001155       0.034512      -0.019481       0.006275       0.013207              1.758060       1.356137       0.206616      -0.187978       1.925259      -0.469877       1.992784          -0.000006
           14              H      12.986616      12.573312       7.069331       0.128124       0.993873 0.69649782E+01  0.65711099E+02                                 1.619316                            1.524301      -0.801647       2.512247                    0.999642       3.212075       8.668829       0.518961       1.250987      -0.716632       0.011047       0.009179       0.040023       0.042522       0.004976       0.005305      -0.000081      -0.014624       0.036723      -0.015891       0.002528       0.013364              1.658698       1.369752       0.100334       0.069666       1.488782       0.250233       2.117561          -0.000009
           15              C       6.174583       5.601607       8.054425       0.609252      23.359312 0.25968003E+03  0.54460250E+04                                 7.660745                            5.787225      -0.194563       1.992303                    0.999236      22.727438      64.724273       0.603854       0.483652      -1.010261      -0.030349       0.007271      -0.032458       0.045027       0.091137      -0.021036       0.072223      -0.041003      -0.102807      -0.123127      -0.000849       0.123977              9.016629      10.191175      -3.506476       2.343787       7.118653      -2.373745       9.740059          -0.000003
           16              C       7.045955       4.774208       8.938460      -0.002236      34.823382 0.41687398E+03  0.96257905E+04                                 9.262583                            6.797838       0.115984       2.060891                    0.999150      26.374316      73.321567       0.638126       0.415689      -1.072694       0.020693      -0.022218       0.018804       0.035714       0.013391      -0.004332       0.003842       0.009795       0.013506      -0.017927       0.005647       0.012281             11.132190      11.692039      -5.086640       2.149831       9.681437      -3.555185      12.023095          -0.000015
           17              C       8.186339       4.145254       8.481234      -0.092438      31.359940 0.41298986E+03  0.96208054E+04                                 8.728717                            6.855160       0.034282       1.995282                    0.999484      28.842890      83.536064       0.616179       0.426704      -1.053851      -0.000914       0.006338       0.022619       0.023508       0.021034       0.001575      -0.004637       0.003148       0.031539      -0.026885       0.010331       0.016554              9.787838      10.356134      -4.292832       0.411209       8.862900      -2.104914      10.144479          -0.000019
           18              C       3.190428       0.613102       0.471943      -0.096573      31.716024 0.42147593E+03  0.98400637E+04                                 8.762212                            6.903896       0.143590       2.028852                    0.999750      28.686805      82.393650       0.618634       0.424079      -1.058533       0.012017      -0.019235      -0.010183       0.024862       0.004375      -0.007663       0.007175       0.012722      -0.087534      -0.031828       0.008944       0.022884              9.826148       8.933172      -3.334372       0.789147       8.458302      -3.072251      12.086971          -0.000022
           19              C      10.955897       7.930490       8.152542       0.606947      22.717311 0.25094543E+03  0.52017390E+04                                 7.419842                            5.625263      -0.049239       2.040278                    0.999714      22.310234      62.524802       0.624884       0.472865      -1.019153       0.042869      -0.025147      -0.009575       0.050615       0.003320       0.083251      -0.079535      -0.071678       0.104951      -0.119883      -0.008549       0.128431              8.636220      10.318048      -0.675556      -3.420854       7.842017       2.756692       7.748596          -0.000006
           20              C       9.867310       8.491072       9.001254      -0.004948      35.529058 0.41125834E+03  0.94482032E+04                                 9.295269                            6.683425       0.124446       2.055769                    0.999269      26.367124      72.718995       0.654571       0.407300      -1.079975      -0.026508       0.010356       0.030873       0.041989       0.002493       0.004027      -0.003813      -0.003781      -0.018295      -0.009314       0.002819       0.006495             11.165401      13.636688      -0.360297      -4.734220      10.312725       3.978196       9.546790          -0.000020
           21              C       8.648737       7.831803       9.091522      -0.111926      34.585386 0.45344714E+03  0.10846487E+05                                 9.417648                            7.251475      -0.195444       1.910738                    0.999035      30.112992      89.273610       0.588825       0.434868      -1.045630       0.008633       0.013563       0.022734       0.027845      -0.013756       0.009615       0.004529      -0.028181       0.009799      -0.025273       0.007187       0.018086             10.647793      13.543604       1.052181      -3.712237      10.026757       2.856270       8.373017          -0.000029
           22              C      10.077167       9.660835       9.722415      -0.106168      33.611600 0.43906928E+03  0.10393854E+05                                 9.182397                            7.094942      -0.085748       1.950354                    0.999284      29.506716      86.356963       0.601820       0.429928      -1.051088      -0.018659      -0.011261      -0.000838       0.021810       0.001457       0.000498      -0.015062       0.029795      -0.046229      -0.026947       0.004271       0.022675             10.362708      11.219673      -0.055265      -3.244996      10.886436       4.106331       8.982016          -0.000029
           23              C      11.178911       9.419332       4.391717       0.639275      23.731412 0.24322191E+03  0.50234566E+04                                 7.725348                            5.605112      -0.181755       2.002716                    0.999383      22.210787      62.992421       0.612222       0.484392      -1.008788      -0.028325      -0.053659       0.003276       0.060764      -0.052312      -0.105013       0.004164       0.103345       0.177513      -0.114986      -0.038221       0.153207              9.224710       6.846983       2.591455       2.509078      12.931172       0.041519       7.895975          -0.000007
           24              C      11.837632      10.727689       4.674294      -0.019884      36.896782 0.42863241E+03  0.99586271E+04                                 9.578228                            6.852515       0.056288       2.028989                    0.999250      26.845781      74.673504       0.641720       0.410815      -1.076697       0.002549       0.046235       0.006926       0.046821       0.001467       0.001071      -0.003211       0.012147      -0.000500      -0.007642       0.001228       0.006414             11.707540       7.104780       5.271452       0.680616      16.678594       1.055881      11.339246          -0.000007
           25              C      12.170631      11.089616       5.965514      -0.117748      34.529049 0.43988190E+03  0.10404600E+05                                 9.326695                            7.086971      -0.007590       1.972428                    0.999557      29.506322      85.960995       0.604784       0.428170      -1.053511      -0.008914       0.031335      -0.005225       0.032994       0.018654      -0.000625      -0.015603       0.025061       0.061525      -0.036014       0.008441       0.027573             10.745365       6.389789       3.998978       0.506004      14.394125       1.095456      11.452180          -0.000019
           26              C       1.430829       1.643868       3.611687      -0.086423      32.495131 0.40991741E+03  0.94994288E+04                                 8.905946                            6.799662       0.173066       2.043141                    0.999671      28.357991      81.022508       0.624878       0.422970      -1.059727       0.002679       0.013831       0.017324       0.022329      -0.000811       0.007985       0.004804       0.027724       0.060630      -0.024586       0.000775       0.023811             10.251996       6.432436       4.063134      -0.256495      14.057652      -0.103194      10.265899          -0.000019
           27              C       8.028419       8.364836       1.757276       0.609252      23.359323 0.25968022E+03  0.54460299E+04                                 7.660746                            5.787227      -0.194564       1.992302                    0.999236      22.727449      64.724312       0.603853       0.483652      -1.010261       0.030349      -0.007271       0.032458       0.045027       0.091137      -0.021036       0.072223      -0.041004      -0.102806      -0.123127      -0.000849       0.123976              9.016630      10.191177      -3.506475       2.343787       7.118653      -2.373745       9.740060          -0.000004
           28              C       7.157047       9.192235       0.873241      -0.002238      34.823474 0.41687533E+03  0.96258292E+04                                 9.262600                            6.797850       0.115983       2.060890                    0.999150      26.374352      73.321688       0.638125       0.415689      -1.072694      -0.020693       0.022218      -0.018804       0.035713       0.013391      -0.004332       0.003842       0.009795       0.013506      -0.017927       0.005647       0.012280             11.132211      11.692060      -5.086652       2.149840       9.681456      -3.555195      12.023118          -0.000014
           29              C       6.016663       9.821189       1.330467      -0.092428      31.359676 0.41298551E+03  0.96206759E+04                                 8.728657                            6.855115       0.034296       1.995289                    0.999484      28.842744      83.535448       0.616183       0.426703      -1.053852       0.000914      -0.006337      -0.022619       0.023508       0.021034       0.001575      -0.004638       0.003148       0.031538      -0.026884       0.010331       0.016554              9.787769      10.356054      -4.292793       0.411202       8.862832      -2.104898      10.144422          -0.000019
           30              C      11.012574      13.353341       9.339758      -0.096563      31.715789 0.42147200E+03  0.98399474E+04                                 8.762161                            6.903857       0.143601       2.028857                    0.999750      28.686681      82.393141       0.618637       0.424078      -1.058534      -0.012017       0.019236       0.010183       0.024862       0.004374      -0.007663       0.007175       0.012721      -0.087532      -0.031827       0.008944       0.022883              9.826089       8.933127      -3.334355       0.789137       8.458252      -3.072225      12.086888          -0.000024
           31              C       3.247105       6.035953       1.659159       0.606947      22.717310 0.25094543E+03  0.52017389E+04                                 7.419842                            5.625263      -0.049239       2.040278                    0.999714      22.310233      62.524800       0.624884       0.472865      -1.019153      -0.042870       0.025148       0.009574       0.050615       0.003320       0.083251      -0.079535      -0.071678       0.104952      -0.119883      -0.008549       0.128432              8.636221      10.318050      -0.675556      -3.420855       7.842017       2.756691       7.748596          -0.000006
           32              C       4.335692       5.475371       0.810447      -0.004948      35.529056 0.41125832E+03  0.94482022E+04                                 9.295268                            6.683425       0.124447       2.055769                    0.999269      26.367123      72.718985       0.654571       0.407300      -1.079975       0.026508      -0.010356      -0.030873       0.041989       0.002493       0.004027      -0.003813      -0.003781      -0.018295      -0.009314       0.002819       0.006495             11.165400      13.636688      -0.360297      -4.734220      10.312722       3.978195       9.546788          -0.000021
           33              C       5.554265       6.134640       0.720179      -0.111926      34.585402 0.45344737E+03  0.10846494E+05                                 9.417652                            7.251478      -0.195444       1.910738                    0.999035      30.113001      89.273659       0.588825       0.434868      -1.045630      -0.008634      -0.013563      -0.022734       0.027845      -0.013756       0.009615       0.004529      -0.028181       0.009800      -0.025273       0.007187       0.018086             10.647798      13.543612       1.052181      -3.712240      10.026761       2.856272       8.373022          -0.000028
           34              C       4.125835       4.305608       0.089286      -0.106167      33.611564 0.43906872E+03  0.10393837E+05                                 9.182388                            7.094936      -0.085743       1.950356                    0.999284      29.506697      86.356870       0.601820       0.429928      -1.051088       0.018659       0.011262       0.000838       0.021810       0.001456       0.000498      -0.015063       0.029794      -0.046229      -0.026947       0.004272       0.022675             10.362698      11.219662      -0.055263      -3.244992      10.886425       4.106325       8.982006          -0.000028
           35              C       3.024091       4.547111       5.419984       0.639275      23.731414 0.24322196E+03  0.50234577E+04                                 7.725347                            5.605112      -0.181754       2.002717                    0.999383      22.210793      62.992438       0.612222       0.484392      -1.008788       0.028325       0.053659      -0.003275       0.060764      -0.052312      -0.105012       0.004164       0.103345       0.177512      -0.114986      -0.038221       0.153207              9.224708       6.846983       2.591453       2.509079      12.931167       0.041519       7.895974          -0.000006
           36              C       2.365370       3.238754       5.137407      -0.019883      36.896831 0.42863307E+03  0.99586468E+04                                 9.578240                            6.852523       0.056285       2.028988                    0.999250      26.845794      74.673569       0.641719       0.410815      -1.076697      -0.002549      -0.046235      -0.006926       0.046820       0.001467       0.001071      -0.003211       0.012148      -0.000501      -0.007642       0.001228       0.006414             11.707556       7.104789       5.271461       0.680619      16.678620       1.055885      11.339258          -0.000006
           37              C       2.032371       2.876827       3.846187      -0.117742      34.528896 0.43987941E+03  0.10404525E+05                                 9.326661                            7.086945      -0.007585       1.972431                    0.999557      29.506248      85.960674       0.604786       0.428170      -1.053511       0.008914      -0.031335       0.005225       0.032994       0.018654      -0.000625      -0.015602       0.025060       0.061525      -0.036014       0.008440       0.027573             10.745325       6.389767       3.998963       0.506001      14.394070       1.095444      11.452137          -0.000020
           38              C      12.772173      12.322575       6.200014      -0.086415      32.494930 0.40991436E+03  0.94993385E+04                                 8.905901                            6.799630       0.173075       2.043145                    0.999671      28.357890      81.022088       0.624881       0.422969      -1.059727      -0.002679      -0.013831      -0.017324       0.022329      -0.000810       0.007986       0.004804       0.027723       0.060629      -0.024585       0.000775       0.023810             10.251943       6.432404       4.063108      -0.256490      14.057569      -0.103188      10.265856          -0.000019
           39              O       6.496536       5.771302       6.829925      -0.709602      37.387036 0.64443423E+03  0.16241686E+05                                 8.817837                            7.842015       0.447524       2.129211                    0.999070      31.101782      84.247636       0.679119       0.357856      -1.137662       0.066555      -0.100269       0.048010       0.129570       0.072536      -0.019648       0.037344      -0.019240       0.131380      -0.105558       0.038076       0.067482              9.341621       8.511356      -0.502906       0.475884       6.432138      -1.557060      13.081370          -0.000044
           40              O       5.138910       6.133127       8.521462      -0.611741      35.096844 0.54328077E+03  0.13082665E+05                                 8.478361                            7.182806       0.554933       2.211963                    0.997953      28.320214      74.288499       0.714232       0.356119      -1.142309       0.010998      -0.050618       0.076341       0.092256       0.013547      -0.034315       0.068814       0.020963      -0.195760      -0.111728       0.049751       0.061977              9.481282      13.270255      -3.900986       0.808744       7.774267      -0.083629       7.399324          -0.000025
           41              O      10.756184       6.862641       7.493196      -0.632413      38.317176 0.62719646E+03  0.15658699E+05                                 9.027577                            7.787590       0.418483       2.157130                    0.996862      29.228029      78.116634       0.676582       0.362605      -1.136943      -0.059157      -0.004890       0.059842       0.084289      -0.003335       0.040759       0.003166      -0.157057       0.087131      -0.105506       0.041214       0.064292              9.881034       7.764003      -0.183187      -1.505338      12.166840       4.186859       9.712258          -0.000020
           42              O      12.059579       8.524851       8.095634      -0.633753      33.408490 0.54799640E+03  0.13207436E+05                                 8.114955                            7.180542       0.710069       2.256324                    0.998622      28.492762      74.453305       0.720273       0.352832      -1.146463      -0.048270       0.037358       0.093560       0.111710       0.032311       0.054921      -0.066430       0.005126      -0.018133      -0.104637       0.035130       0.069508              8.672207      11.632446       1.332835      -1.338857       7.615994       0.082835       6.768181          -0.000021
           43              O      11.441144       8.395010       5.091292      -0.772048      55.127268 0.86726369E+03  0.23555057E+05                                11.601345                            9.240366       0.005165       1.973929                    0.998500      33.006613      92.979873       0.610822       0.369197      -1.128206      -0.049650       0.086038       0.002639       0.099371      -0.059378      -0.090406      -0.017117      -0.031582       0.073197      -0.122790       0.024249       0.098541             13.425524       7.489624      -1.234230       1.778598      19.090970      -5.872901      13.695980          -0.000006
           44              O      10.368317       9.358200       3.434095      -0.574886      33.840635 0.50435339E+03  0.11915340E+05                                 8.266437                            6.904008       0.538151       2.217175                    0.998279      27.598201      71.583128       0.731536       0.354404      -1.144289       0.012950       0.076710      -0.026546       0.082200      -0.032371       0.000447       0.013018       0.167904       0.172994      -0.119745       0.057555       0.062190              9.217514       9.856764       1.781134       4.812878       7.582288       1.532853      10.213490          -0.000022
           45              O       7.706466       8.195141       2.981776      -0.709602      37.387026 0.64443402E+03  0.16241680E+05                                 8.817836                            7.842014       0.447524       2.129211                    0.999070      31.101779      84.247627       0.679119       0.357856      -1.137662      -0.066555       0.100269      -0.048009       0.129570       0.072536      -0.019648       0.037344      -0.019241       0.131380      -0.105558       0.038076       0.067482              9.341619       8.511354      -0.502906       0.475883       6.432137      -1.557059      13.081366          -0.000043
           46              O       9.064092       7.833316       1.290239      -0.611741      35.096834 0.54328059E+03  0.13082660E+05                                 8.478360                            7.182805       0.554931       2.211962                    0.997953      28.320207      74.288484       0.714231       0.356119      -1.142309      -0.010998       0.050618      -0.076342       0.092256       0.013547      -0.034315       0.068814       0.020963      -0.195760      -0.111728       0.049751       0.061977              9.481281      13.270253      -3.900985       0.808744       7.774266      -0.083629       7.399324          -0.000025
           47              O       3.446818       7.103802       2.318505      -0.632413      38.317177 0.62719651E+03  0.15658701E+05                                 9.027578                            7.787591       0.418482       2.157130                    0.996862      29.228029      78.116637       0.676581       0.362605      -1.136943       0.059157       0.004890      -0.059843       0.084289      -0.003335       0.040759       0.003165      -0.157056       0.087131      -0.105506       0.041214       0.064292              9.881034       7.764005      -0.183188      -1.505339      12.166839       4.186859       9.712258          -0.000020
           48              O       2.143423       5.441592       1.716067      -0.633752      33.408470 0.54799597E+03  0.13207423E+05                                 8.114951                            7.180539       0.710070       2.256324                    0.998622      28.492751      74.453266       0.720273       0.352832      -1.146463       0.048271      -0.037358      -0.093560       0.111710       0.032310       0.054921      -0.066429       0.005127      -0.018132      -0.104637       0.035129       0.069508              8.672203      11.632441       1.332835      -1.338856       7.615992       0.082835       6.768178          -0.000021
           49              O       2.761858       5.571433       4.720409      -0.772049      55.127306 0.86726426E+03  0.23555078E+05                                11.601353                            9.240370       0.005163       1.973929                    0.998500      33.006621      92.979917       0.610822       0.369197      -1.128206       0.049650      -0.086038      -0.002639       0.099371      -0.059378      -0.090407      -0.017118      -0.031581       0.073197      -0.122791       0.024249       0.098542             13.425534       7.489629      -1.234235       1.778602      19.090982      -5.872909      13.695991          -0.000007
           50              O       3.834685       4.608243       6.377606      -0.574886      33.840675 0.50435407E+03  0.11915361E+05                                 8.266447                            6.904015       0.538147       2.217174                    0.998279      27.598208      71.583176       0.731535       0.354405      -1.144289      -0.012950      -0.076710       0.026547       0.082200      -0.032371       0.000447       0.013018       0.167905       0.172995      -0.119745       0.057555       0.062190              9.217525       9.856777       1.781135       4.812886       7.582295       1.532854      10.213503          -0.000023

******************************************************
Auxiliary information for the entire system
The total spin magnetic moment of the unit cell is   -0.000734
The total net atomic charge of the unit cell is   -0.000001
Accuracy of reproducing the electrostatic potential in the unit cell:
  The inner radius (bohr) =    5.0000
  The outer radius (bohr) =   12.0000
  Valid grid points have density less than (e/(bohr^3)) =    0.0001
  The number of valid grid points were=        29364
  The rms potential error without charges in kcal/mol is=      9.66175
  The rms potential error with partial charges in kcal/mol is=      2.34574
  The RRMSE value at monopole order=      0.24279
  The rms potential error with partial charges and cloud penetration in kcal/mol is=      2.33911
  The RRMSE value at monopole order with cloud penetration is=      0.24210
  The rms potential error with partial charges and atomic dipoles in kcal/mol is=      0.69316
  The RRMSE value at dipole order=      0.07174
  The rms potential error with partial charges, atomic dipoles and cloud penetration in kcal/mol is=      0.67687
  The RRMSE value at dipole order with cloud penetration=      0.07006

******************************************************
The electron densities and ab initio electrostatic potential were computed in VASP using the PBE functional and
projector augmented wave method. See the main text of the journal article for a description of computational details.
The atomic charges, dipoles, and quadrupoles were computed with the DDEC6 method as described in
(a) T. A. Manz and N. Gabaldon Limas, RSC Adv. 6 (2016) 47771-47801 DOI: 10.1039/c6ra04656h
(b) N. Gabaldon Limas and T. A. Manz, RSC Adv. 8 (2018) 2678-2707 DOI: 10.1039/c7ra11829e.
For each atom in the material, the electron cloud parameters were fit to the spherically averaged atom-in-material
electron density using radial positions for which this density was between 10^-4 and 10^-2 electrons per cubic bohr.
The polarizabilities, dispersion coefficients, and quantum Drude oscillator (QDO) parameters were fit using the MCLF method.
The magnetic structure of the system was optimized in VASP from the default ferromagnetic initial guess using spin polarization.
The atomic spin moments (ASMs) were computed on this optimized magnetic structure using the DDEC6 partition as inputs
to the method of T. A. Manz and D. S. Sholl, J. Chem. Theory Comput. 7 (2011) 4146-4164 DOI: 10.1021/ct200539n.
The RMSE and RRMSE were computed using a uniform grid with Ewald summation.
