# Supplementary material for: A collection of forcefield precursors for metal–organic frameworks
Source: RSC Adv. 2019 Nov 13;9(63):36492–507. doi: 10.1039/c9ra07327b (PMC9075174; doi:10.1039/c9ra07327b)
Supplement: RA-009-C9RA07327B-s4390 [file RA-009-C9RA07327B-s4390.xyz]

   94
jmolscript: load "" {1 1 1} spacegroup "x,y,z" unitcell [{     10.069100     0.000000     0.000000 }, {     -3.345815    10.425369     0.000000 }, {     -4.574966    -3.820903    11.801181 }]
Er    -1.699448     6.617210     2.310907     1.898610
Er     3.847767    -0.012744     9.490274     1.898610
H      4.472400     5.837237     1.918872     0.118169
H     -0.022205     0.584140     9.987339     0.121764
H      3.946171     8.356785     3.671347     0.115872
H     -3.544776     7.945004     6.659406     0.112160
H     -0.966843     2.645862     5.020222     0.123531
H      2.048780     5.287747     5.206681     0.120349
H      3.378238     3.201267    10.781559     0.083917
H      3.096647     4.716070     9.097530     0.123924
H     -6.718700     6.977782     9.556596     0.123539
H     -2.954266    -1.668836    11.281929     0.126606
H      2.213595     2.730119     1.610861     0.119856
H      2.876589     2.009098     3.956936     0.119354
H      3.306962     0.278317     5.409661     0.130805
H     -0.374587     8.526803     4.724013     0.092872
H     -2.324081     0.767229     9.882309     0.118169
H      2.170524     6.020326     1.813842     0.121765
H     -1.797852    -1.752319     8.129834     0.115872
H      5.693095    -1.340538     5.141775     0.112161
H      3.115162     3.958604     6.780959     0.123533
H      0.099539     1.316719     6.594500     0.120348
H     -1.229919     3.403199     1.019622     0.083916
H     -0.948328     1.888396     2.703651     0.123925
H      8.867019    -0.373316     2.244585     0.123539
H      5.102585     8.273302     0.519252     0.126606
H     -0.065276     3.874347    10.190320     0.119857
H     -0.728270     4.595368     7.844245     0.119354
H     -1.158643     6.326149     6.391520     0.130805
H      2.522906    -1.922337     7.077168     0.092873
C      6.250000     5.025775     0.116832     0.673630
C      4.747930     5.110941     0.056646    -0.029875
C      4.025126     5.587192     1.142354    -0.104510
C     -0.495923     0.911256    10.719013    -0.108979
C     -3.643220     7.565486     4.051345     0.571110
C     -4.665112     8.068129     5.007241    -0.004512
C      4.151109     8.418184     4.576498    -0.111183
C     -4.389466     8.173170     6.344315    -0.102074
C     -0.265405     4.981059     3.967557     0.570953
C      0.430302     4.099671     4.967117    -0.010277
C     -0.148486     2.910718     5.374258    -0.115579
C      1.657034     4.492437     5.486369    -0.113821
C     -6.606366     4.104343    10.986900     0.138521
C      3.301856     5.007133     9.956656    -0.121506
C     -6.619758     6.341933    10.229264    -0.077283
C     -2.969372    -3.694377    11.539195     0.055055
C      1.760660     1.484381     0.113291    -0.124410
C      2.112560     1.833053     1.390179    -0.138991
C      2.325134     0.836916     2.380298     0.055827
C      2.760319     1.127419     3.685509    -0.078958
C      3.009051     0.104504     4.545815    -0.119972
C      2.809364    -1.210476     4.118612     0.123798
C      2.147258    -0.521005     2.030983     0.123809
C     -1.603702     9.558426     0.684468     0.129667
C     -4.101681     1.578691    11.684349     0.673630
C     -2.599611     1.493525    11.744535    -0.029874
C     -1.876807     1.017274    10.658827    -0.104513
C      2.644242     5.693210     1.082168    -0.108982
C      5.791539    -0.961020     7.749836     0.571110
C      6.813431    -1.463663     6.793940    -0.004512
C     -2.002790    -1.813718     7.224683    -0.111184
C      6.537785    -1.568704     5.456866    -0.102076
C      2.413724     1.623407     7.833624     0.570953
C      1.718017     2.504795     6.834064    -0.010278
C      2.296805     3.693748     6.426923    -0.115578
C      0.491285     2.112029     6.314812    -0.113818
C      8.754685     2.500123     0.814281     0.138523
C     -1.153537     1.597333     1.844525    -0.121506
C      8.768077     0.262533     1.571917    -0.077282
C      5.117691    10.298843     0.261986     0.055055
C      0.387659     5.120085    11.687890    -0.124411
C      0.035759     4.771413    10.411002    -0.138990
C     -0.176815     5.767550     9.420883     0.055827
C     -0.612000     5.477047     8.115672    -0.078958
C     -0.860732     6.499962     7.255366    -0.119971
C     -0.661045     7.814942     7.682569     0.123798
C      0.001061     7.125471     9.770198     0.123809
C      3.752021    -2.953960    11.116713     0.129666
N     -1.767269     8.240241     0.437824    -0.367498
N     -0.940379     8.894030     2.900730    -0.368254
N      3.915588    -1.635775    11.363357    -0.367499
N      3.088698    -2.289564     8.900451    -0.368254
O      6.839741     5.467612     1.131733    -0.666279
O      2.261225     0.705351    10.926713    -0.681201
O     -3.761354     7.781491     2.811041    -0.636543
O     -2.648482     6.904547     4.489169    -0.635970
O     -1.270187     4.525655     3.332654    -0.627318
O      0.128308     6.166605     3.783459    -0.628707
O     -4.691422     1.136854    10.669448    -0.666279
O     -0.112906     5.899115     0.874468    -0.681201
O      5.909673    -1.177025     8.990140    -0.636542
O      4.796801    -0.300081     7.312012    -0.635970
O      3.418506     2.078811     8.468527    -0.627317
O      2.020011     0.437861     8.017722    -0.628707

The following XYZ coordinates are in angstroms. Other properties are in atomic units.
The sperically averaged electron density of each atom fit to a function of the form exp(a - br)
eigen_1, eigen_2 and eigen_3 are the three eigenvalues of traceless quadrupole moment tensor
  atom number  atomic symbol              X              Y              Z     net charge C6 coefficient C8 coefficient C10 coefficient fluctuating dipole atomic polarizability isotropic forcefield polarizability              a              b squared Pearson coefficient          <r^3>          <r^4>         wp_QDO          m_QDO          q_QDO       dipole_x       dipole_y       dipole_z         dipole            Qxy            Qxz            Qyz     Q(x^2-y^2)  Q(3z^2 - R^2)        eigen_1        eigen_2        eigen_3 static polarizability      alpha(xx)      alpha(xy)      alpha(xz)      alpha(yy)      alpha(yz)      alpha(zz) atomic spin moment
            1             Er      -1.699448       6.617210       2.310907       1.898610     159.714014 0.36082681E+04  0.12729205E+06                                19.456271                           16.302656       2.448892       2.497254                    0.999483      73.230058     172.435476       0.628571       0.276216      -1.333854      -0.014129      -0.091088       0.003835       0.092257       0.034286      -0.041514       0.019302       0.200641      -0.124774      -0.098446      -0.036593       0.135039             22.808456      22.074575      -6.288631      -1.458888      24.372886       1.761450      21.977908          -0.000001
            2             Er       3.847767      -0.012744       9.490274       1.898610     159.714040 0.36082686E+04  0.12729207E+06                                19.456275                           16.302658       2.448890       2.497254                    0.999483      73.230059     172.435491       0.628571       0.276216      -1.333854       0.014131       0.091087      -0.003838       0.092256       0.034287      -0.041515       0.019302       0.200641      -0.124775      -0.098446      -0.036593       0.135040             22.808462      22.074581      -6.288633      -1.458889      24.372894       1.761450      21.977911          -0.000004
            3              H       4.472400       5.837237       1.918872       0.118169       1.073984 0.78298832E+01  0.76414783E+02                                 1.725699                            1.631717      -1.067787       2.374745                    0.997538       3.475352       9.683654       0.492174       1.275163      -0.709943       0.017317       0.010660       0.034086       0.039691      -0.003395       0.002508       0.005684       0.010387       0.041537      -0.014471      -0.000753       0.015224              1.754829       1.791351       0.189150       0.335268       1.504258       0.252981       1.968877          -0.000003
            4              H      -0.022205       0.584140       9.987339       0.121764       1.000780 0.71656548E+01  0.68629725E+02                                 1.664688                            1.574220      -1.066237       2.375962                    0.997647       3.467279       9.676373       0.493109       1.296900      -0.704578       0.018954      -0.015450      -0.031504       0.039880      -0.000962       0.000348       0.009098       0.003830       0.023877      -0.010525      -0.001943       0.012468              1.697216       1.787592      -0.119941      -0.389814       1.424830       0.221747       1.879225          -0.000007
            5              H       3.946171       8.356785       3.671347       0.115872       1.005104 0.70965279E+01  0.67225330E+02                                 1.624112                            1.532176      -0.790047       2.504826                    0.999705       3.277754       8.846561       0.521215       1.240516      -0.718575      -0.010931      -0.002425      -0.037532       0.039167      -0.005726       0.008421       0.002034       0.015960       0.029571      -0.015643       0.000020       0.015623              1.659731       1.439532       0.016503       0.045565       1.314946       0.078166       2.224715          -0.000009
            6              H      -3.544776       7.945004       6.659406       0.112160       1.019402 0.71656844E+01  0.68514568E+02                                 1.670332                            1.560932      -1.041574       2.383390                    0.997273       3.508476       9.729423       0.502388       1.275091      -0.708765       0.032512      -0.008352       0.013405       0.036145      -0.003677       0.003550       0.001765       0.018952       0.023996      -0.014424       0.003898       0.010526              1.715979       2.285820      -0.237804       0.228028       1.349943      -0.033568       1.512173          -0.000006
            7              H      -0.966843       2.645862       5.020222       0.123531       1.052348 0.76325704E+01  0.73128748E+02                                 1.633714                            1.559216      -0.882562       2.465912                    0.999156       3.212717       8.527367       0.535199       1.194464      -0.730391      -0.035485      -0.012488      -0.012939       0.039781       0.010311       0.005442      -0.003231       0.004574      -0.029479      -0.014132      -0.001549       0.015682              1.649636       1.879277       0.184576       0.327784       1.466040       0.083072       1.603591           0.000004
            8              H       2.048780       5.287747       5.206681       0.120349       0.996352 0.71726409E+01  0.68381945E+02                                 1.630120                            1.552820      -1.006973       2.405046                    0.998211       3.384040       9.274773       0.509623       1.260650      -0.713029       0.017917       0.032854      -0.010565       0.038884       0.009884       0.004708      -0.006059       0.004876      -0.013245      -0.014070       0.001683       0.012388              1.652389       1.491089       0.273956      -0.063658       1.984426      -0.252940       1.481652          -0.000014
            9              H       3.378238       3.201267      10.781559       0.083917       1.046438 0.72891455E+01  0.71159827E+02                                 1.802750                            1.648665      -1.311389       2.242510                    0.993790       3.986400      11.789994       0.448671       1.398362      -0.681246      -0.001453      -0.042325      -0.013788       0.044538       0.003963       0.002372       0.000778      -0.006902      -0.004114      -0.005451      -0.000877       0.006328              1.895982       1.439996       0.054882       0.050070       2.700620       0.263635       1.547330          -0.000006
           10              H       3.096647       4.716070       9.097530       0.123924       0.972182 0.68004657E+01  0.64444908E+02                                 1.648460                            1.544943      -1.034480       2.394400                    0.997542       3.460027       9.682882       0.491064       1.316187      -0.700251      -0.006813      -0.010290      -0.034675       0.036806       0.002166       0.004076      -0.003734      -0.016920       0.030280      -0.014622       0.002528       0.012094              1.692566       1.329987       0.077871       0.222553       1.525289       0.359998       2.222421          -0.000009
           11              H      -6.718700       6.977782       9.556596       0.123539       0.936425 0.65834806E+01  0.62253613E+02                                 1.643871                            1.547986      -1.019953       2.401861                    0.997411       3.536172      10.078942       0.474556       1.364928      -0.689804      -0.005104       0.023845      -0.027919       0.037069       0.002900       0.005900       0.001277      -0.009998       0.030961      -0.012249       0.000027       0.012222              1.686316       1.312655      -0.035960       0.052780       1.849316      -0.497467       1.896977          -0.000007
           12              H      -2.954266      -1.668836      11.281929       0.126606       0.922989 0.65388543E+01  0.62066474E+02                                 1.661682                            1.568050      -1.225596       2.310644                    0.994567       3.641681      10.587583       0.457616       1.410099      -0.680465      -0.009173       0.027433      -0.026364       0.039138      -0.002888       0.003713      -0.001524      -0.019184       0.013914      -0.013019       0.004170       0.008849              1.711264       1.350556      -0.020549       0.100310       1.958343      -0.435288       1.824893          -0.000004
           13              H       2.213595       2.730119       1.610861       0.119856       0.951778 0.68533552E+01  0.65275572E+02                                 1.645670                            1.567525      -0.989093       2.414851                    0.997821       3.515978       9.965532       0.478302       1.344487      -0.694364       0.002983       0.034867       0.008406       0.035990      -0.001826       0.005261       0.002395      -0.014332       0.015184      -0.011756       0.003964       0.007792              1.676663       1.325400       0.147575       0.037247       2.263480       0.100115       1.441109          -0.000011
           14              H       2.876589       2.009098       3.956936       0.119354       1.097752 0.80858953E+01  0.79211467E+02                                 1.725094                            1.638870      -1.021142       2.402396                    0.997284       3.415548       9.402845       0.501943       1.245638      -0.717170       0.006741       0.033530       0.011300       0.036019       0.003813       0.007090      -0.002085      -0.013010       0.004229      -0.012244       0.005395       0.006848              1.746459       1.359351       0.048740       0.033561       2.253433       0.307709       1.626594          -0.000002
           15              H       3.306962       0.278317       5.409661       0.130805       1.015202 0.69277947E+01  0.66426311E+02                                 1.741229                            1.591110      -1.247492       2.300578                    0.994776       3.609740      10.399511       0.466148       1.370367      -0.688324       0.013285       0.010795       0.036362       0.040190       0.007264       0.006296       0.003400      -0.023768       0.020359      -0.018407       0.004140       0.014266              1.830713       1.523996      -0.031645       0.390750       1.492024       0.132205       2.476119          -0.000005
           16              H      -0.374587       8.526803       4.724013       0.092872       1.031220 0.70314735E+01  0.67700272E+02                                 1.762984                            1.603631      -1.154235       2.328592                    0.995246       3.729139      10.780849       0.463840       1.371493      -0.687887       0.009078      -0.034177       0.031725       0.047507      -0.001568       0.004205      -0.007692      -0.013405       0.027975      -0.012187      -0.002741       0.014928              1.861916       1.471562      -0.146272       0.190844       2.067998      -0.552310       2.046188          -0.000008
           17              H      -2.324081       0.767229       9.882309       0.118169       1.073983 0.78298762E+01  0.76414710E+02                                 1.725699                            1.631717      -1.067788       2.374745                    0.997538       3.475352       9.683659       0.492173       1.275164      -0.709943      -0.017317      -0.010660      -0.034086       0.039691      -0.003395       0.002508       0.005684       0.010387       0.041538      -0.014471      -0.000753       0.015224              1.754829       1.791351       0.189150       0.335268       1.504258       0.252981       1.968877          -0.000003
           18              H       2.170524       6.020326       1.813842       0.121765       1.000777 0.71656303E+01  0.68629430E+02                                 1.664685                            1.574217      -1.066235       2.375964                    0.997647       3.467273       9.676351       0.493110       1.296899      -0.704578      -0.018954       0.015450       0.031504       0.039880      -0.000962       0.000348       0.009098       0.003830       0.023876      -0.010525      -0.001943       0.012468              1.697212       1.787588      -0.119941      -0.389812       1.424827       0.221747       1.879221          -0.000007
           19              H      -1.797852      -1.752319       8.129834       0.115872       1.005103 0.70965151E+01  0.67225168E+02                                 1.624110                            1.532173      -0.790044       2.504827                    0.999705       3.277751       8.846546       0.521216       1.240515      -0.718575       0.010931       0.002425       0.037532       0.039167      -0.005726       0.008421       0.002035       0.015960       0.029571      -0.015643       0.000020       0.015623              1.659728       1.439530       0.016503       0.045565       1.314944       0.078166       2.224711          -0.000008
           20              H       5.693095      -1.340538       5.141775       0.112161       1.019401 0.71656762E+01  0.68514463E+02                                 1.670330                            1.560930      -1.041574       2.383390                    0.997273       3.508474       9.729412       0.502389       1.275090      -0.708765      -0.032512       0.008352      -0.013404       0.036145      -0.003677       0.003550       0.001765       0.018952       0.023996      -0.014423       0.003898       0.010526              1.715976       2.285816      -0.237803       0.228027       1.349942      -0.033568       1.512171          -0.000006
           21              H       3.115162       3.958604       6.780959       0.123533       1.052346 0.76325554E+01  0.73128574E+02                                 1.633712                            1.559215      -0.882561       2.465913                    0.999156       3.212714       8.527359       0.535199       1.194465      -0.730391       0.035485       0.012488       0.012939       0.039781       0.010311       0.005442      -0.003231       0.004574      -0.029479      -0.014132      -0.001549       0.015682              1.649634       1.879275       0.184575       0.327784       1.466039       0.083072       1.603590           0.000003
           22              H       0.099539       1.316719       6.594500       0.120348       0.996355 0.71726654E+01  0.68382232E+02                                 1.630123                            1.552823      -1.006975       2.405044                    0.998211       3.384045       9.274788       0.509623       1.260650      -0.713029      -0.017917      -0.032854       0.010565       0.038884       0.009884       0.004708      -0.006059       0.004876      -0.013245      -0.014071       0.001683       0.012388              1.652392       1.491091       0.273957      -0.063658       1.984429      -0.252941       1.481654          -0.000014
           23              H      -1.229919       3.403199       1.019622       0.083916       1.046440 0.72891598E+01  0.71159994E+02                                 1.802751                            1.648666      -1.311389       2.242509                    0.993790       3.986403      11.790001       0.448671       1.398361      -0.681247       0.001453       0.042325       0.013788       0.044538       0.003963       0.002372       0.000778      -0.006902      -0.004114      -0.005451      -0.000877       0.006328              1.895984       1.439996       0.054883       0.050070       2.700623       0.263635       1.547331          -0.000006
           24              H      -0.948328       1.888396       2.703651       0.123925       0.972181 0.68004556E+01  0.64444778E+02                                 1.648458                            1.544941      -1.034478       2.394401                    0.997542       3.460023       9.682863       0.491065       1.316186      -0.700251       0.006813       0.010290       0.034675       0.036806       0.002166       0.004076      -0.003734      -0.016920       0.030279      -0.014622       0.002528       0.012094              1.692563       1.329985       0.077871       0.222552       1.525287       0.359998       2.222418          -0.000009
           25              H       8.867019      -0.373316       2.244585       0.123539       0.936426 0.65834874E+01  0.62253695E+02                                 1.643872                            1.547987      -1.019954       2.401860                    0.997411       3.536174      10.078950       0.474556       1.364928      -0.689804       0.005104      -0.023845       0.027919       0.037069       0.002900       0.005900       0.001277      -0.009998       0.030961      -0.012249       0.000027       0.012222              1.686317       1.312656      -0.035960       0.052780       1.849317      -0.497468       1.896978          -0.000007
           26              H       5.102585       8.273302       0.519252       0.126606       0.922991 0.65388716E+01  0.62066677E+02                                 1.661684                            1.568052      -1.225598       2.310643                    0.994567       3.641686      10.587600       0.457616       1.410098      -0.680465       0.009173      -0.027433       0.026364       0.039138      -0.002888       0.003713      -0.001524      -0.019184       0.013914      -0.013019       0.004170       0.008849              1.711266       1.350558      -0.020549       0.100311       1.958346      -0.435289       1.824895          -0.000003
           27              H      -0.065276       3.874347      10.190320       0.119857       0.951779 0.68533682E+01  0.65275733E+02                                 1.645672                            1.567526      -0.989095       2.414850                    0.997821       3.515982       9.965549       0.478301       1.344488      -0.694364      -0.002983      -0.034867      -0.008406       0.035990      -0.001826       0.005261       0.002395      -0.014332       0.015185      -0.011756       0.003964       0.007792              1.676665       1.325402       0.147575       0.037247       2.263483       0.100115       1.441111          -0.000011
           28              H      -0.728270       4.595368       7.844245       0.119354       1.097754 0.80859126E+01  0.79211681E+02                                 1.725096                            1.638871      -1.021143       2.402395                    0.997283       3.415552       9.402860       0.501942       1.245638      -0.717170      -0.006741      -0.033530      -0.011300       0.036019       0.003813       0.007090      -0.002085      -0.013010       0.004229      -0.012244       0.005395       0.006848              1.746461       1.359352       0.048740       0.033561       2.253436       0.307710       1.626596          -0.000002
           29              H      -1.158643       6.326149       6.391520       0.130805       1.015202 0.69277882E+01  0.66426233E+02                                 1.741228                            1.591110      -1.247491       2.300578                    0.994776       3.609738      10.399504       0.466148       1.370367      -0.688324      -0.013285      -0.010795      -0.036362       0.040190       0.007264       0.006296       0.003400      -0.023768       0.020359      -0.018407       0.004140       0.014266              1.830712       1.523996      -0.031645       0.390750       1.492024       0.132205       2.476118          -0.000005
           30              H       2.522906      -1.922337       7.077168       0.092873       1.031219 0.70314693E+01  0.67700216E+02                                 1.762982                            1.603630      -1.154234       2.328593                    0.995246       3.729137      10.780839       0.463841       1.371492      -0.687888      -0.009078       0.034177      -0.031725       0.047508      -0.001568       0.004205      -0.007692      -0.013405       0.027975      -0.012187      -0.002741       0.014928              1.861915       1.471561      -0.146271       0.190844       2.067996      -0.552309       2.046187          -0.000008
           31              C       6.250000       5.025775       0.116832       0.673630      22.420084 0.22705113E+03  0.46113697E+04                                 7.436603                            5.428712      -0.126560       2.037579                    0.999126      21.501672      60.551496       0.619582       0.486745      -1.007158       0.080691      -0.014030       0.006316       0.082145       0.002827      -0.001321      -0.062248      -0.151955      -0.008790      -0.074566      -0.036836       0.111402              8.846165      12.906679      -0.582775      -0.082942       5.772552       2.190113       7.859265           0.000014
           32              C       4.747930       5.110941       0.056646      -0.029875      35.140211 0.43290047E+03  0.10085769E+05                                 9.290288                            6.895505       0.185262       2.070080                    0.999482      26.938814      75.110251       0.638278       0.411884      -1.075674      -0.051684       0.002272      -0.003841       0.051876      -0.001637      -0.001149       0.002225      -0.032564       0.006788      -0.017550       0.001927       0.015623             11.200407      18.978551      -0.164711      -0.329911       5.906791       1.675191       8.715880          -0.000012
           33              C       4.025126       5.587192       1.142354      -0.104510      32.362513 0.42660914E+03  0.10006744E+05                                 8.893325                            6.951578       0.077740       2.002196                    0.999697      29.128620      84.316478       0.614717       0.424784      -1.056334      -0.015380       0.000812      -0.020751       0.025842       0.006557       0.013185       0.000220      -0.026584       0.044865      -0.026294       0.006609       0.019686             10.104382      15.976739       0.332173      -0.843401       5.814994       1.518651       8.521414          -0.000014
           34              C      -0.495923       0.911256      10.719013      -0.108979      32.012415 0.42399546E+03  0.99247593E+04                                 8.808400                            6.914767       0.138639       2.021616                    0.999769      29.033526      83.804516       0.618760       0.422888      -1.058092      -0.014990       0.001677       0.015772       0.021824      -0.001398      -0.017125       0.004997      -0.030491       0.018974      -0.027192       0.008300       0.018892              9.956901      15.824487       0.583669       0.164490       5.653677       1.479876       8.392539          -0.000013
           35              C      -3.643220       7.565486       4.051345       0.571110      24.430144 0.25823398E+03  0.53879043E+04                                 7.716682                            5.652615       0.016939       2.050837                    0.999656      22.805541      63.991304       0.632678       0.463999      -1.024627       0.029128      -0.022895      -0.030006       0.047676       0.075378       0.047014       0.001532      -0.082774      -0.137069      -0.096297      -0.016799       0.113096              9.281388      10.526796      -2.916245      -2.961141       5.768345       0.667870      11.549024           0.000008
           36              C      -4.665112       8.068129       5.007241      -0.004512      35.272556 0.40593170E+03  0.92985719E+04                                 9.261131                            6.654269       0.049593       2.029534                    0.999216      26.362215      72.677922       0.653678       0.409052      -1.078459      -0.026715       0.007409       0.025212       0.037473      -0.000901       0.001728      -0.009110      -0.019451      -0.010519      -0.009124      -0.006759       0.015883             11.320644      13.829285      -2.936650      -4.182527       5.778686       2.329872      14.353962          -0.000013
           37              C       4.151109       8.418184       4.576498      -0.111183      32.335319 0.40851776E+03  0.94395824E+04                                 8.749061                            6.702646       0.220768       2.045543                    0.999558      28.558893      80.935971       0.642764       0.412395      -1.068639      -0.002935       0.002191       0.023627       0.023909       0.006506       0.017222       0.000507      -0.013854       0.066043      -0.025948      -0.002701       0.028648             10.030626      12.979666      -2.236680      -3.008504       5.365852       1.484173      11.746358          -0.000010
           38              C      -4.389466       8.173170       6.344315      -0.102074      32.955609 0.40998692E+03  0.95066222E+04                                 8.946124                            6.777779       0.096286       2.008935                    0.999738      28.735013      82.270162       0.628657       0.420181      -1.060903      -0.023418       0.005593      -0.001211       0.024107      -0.002665       0.015848      -0.004080       0.005416      -0.039878      -0.021677       0.002944       0.018733             10.340247      12.147554      -2.138194      -2.820460       5.427314       1.859643      13.445872          -0.000015
           39              C      -0.265405       4.981059       3.967557       0.570953      23.776814 0.26533948E+03  0.55836945E+04                                 7.669720                            5.784826      -0.038899       2.035909                    0.999552      22.976071      65.120201       0.615427       0.472944      -1.017950      -0.023530       0.028471      -0.031836       0.048763      -0.000503      -0.085456       0.053349       0.055298       0.055654      -0.094657      -0.019392       0.114050              9.011207       7.582004      -1.222999       3.593102      10.091384      -2.875467       9.360234           0.000007
           40              C       0.430302       4.099671       4.967117      -0.010277      35.195349 0.44531659E+03  0.10466482E+05                                 9.344955                            7.049084       0.041327       2.025539                    0.999268      27.073113      76.240163       0.622797       0.418435      -1.069613       0.013605      -0.021876       0.032713       0.041639       0.002644      -0.002791       0.008953       0.001660      -0.003792      -0.010896       0.002658       0.008238             11.003224       9.793129      -1.381642       4.324225      11.913307      -4.590916      11.303236          -0.000020
           41              C      -0.148486       2.910718       5.374258      -0.115579      30.744489 0.42099320E+03  0.98247241E+04                                 8.525176                            6.869354       0.188595       2.035040                    0.999769      29.020428      83.299881       0.624414       0.420328      -1.061023       0.014684       0.002292       0.012441       0.019381       0.007966       0.002606       0.015089       0.021129      -0.046364      -0.025621       0.002995       0.022626              9.379364       8.075832      -0.266810       2.871400      10.561153      -3.342172       9.501109          -0.000009
           42              C       1.657034       4.492437       5.486369      -0.113821      31.373497 0.43719579E+03  0.10307291E+05                                 8.670231                            7.022587       0.049884       1.987819                    0.999682      29.358528      84.906661       0.614169       0.423009      -1.058550      -0.004524      -0.014470       0.013860       0.020541       0.014385      -0.007920      -0.003601      -0.007566      -0.035607      -0.015874      -0.006679       0.022552              9.521946       9.252801      -0.431521       3.374453       9.641160      -3.102993       9.671879          -0.000022
           43              C      -6.606366       4.104343      10.986900       0.138521      25.183196 0.32923111E+03  0.72995951E+04                                 7.774811                            6.282047      -0.224933       1.958063                    0.998283      26.043283      75.341787       0.614576       0.449503      -1.032743       0.023915       0.031555       0.028438       0.048748      -0.000033      -0.020194       0.029632       0.101585      -0.140209      -0.070121      -0.007556       0.077677              8.507964       4.672574      -0.008231       1.422386      11.096749       0.419615       9.754569          -0.000004
           44              C       3.301856       5.007133       9.956656      -0.121506      28.949897 0.41333663E+03  0.96094242E+04                                 8.223682                            6.820678       0.126327       2.029141                    0.999552      28.570273      82.062151       0.624209       0.422068      -1.059096       0.005648       0.003246       0.005268       0.008378      -0.010727       0.001752      -0.000945       0.004410       0.005647      -0.011903       0.001447       0.010456              8.808645       4.844767       0.314065       1.391816      11.431132       0.397398      10.150036          -0.000010
           45              C      -6.619758       6.341933      10.229264      -0.077283      29.479580 0.41941749E+03  0.98059207E+04                                 8.431765                            6.952082      -0.038251       1.981335                    0.998687      28.506492      82.644596       0.606247       0.432130      -1.050786      -0.002576      -0.003868       0.007969       0.009225      -0.004667      -0.004975      -0.004905       0.049231      -0.050253      -0.022250      -0.011584       0.033833              9.094546       5.012095       0.588091       1.382163      11.316746       0.384137      10.954795          -0.000004
           46              C      -2.969372      -3.694377      11.539195       0.055055      30.512022 0.39750798E+03  0.91280413E+04                                 8.551546                            6.718831      -0.133667       1.976077                    0.999230      26.452355      74.876628       0.626328       0.425866      -1.059461      -0.001149       0.026145      -0.018126       0.031834      -0.004639       0.005631       0.008177      -0.013375      -0.026133      -0.015342       0.000949       0.014393              9.532816       4.983809       0.708045       1.856921      12.193714       0.836987      11.420924          -0.000000
           47              C       1.760660       1.484381       0.113291      -0.124410      32.557599 0.46281504E+03  0.11115627E+05                                 9.039551                            7.339133      -0.201927       1.914585                    0.997692      30.010434      88.845109       0.584341       0.436429      -1.045792      -0.009055      -0.021879      -0.003150       0.023887      -0.011418      -0.000970      -0.002525       0.020311      -0.002680      -0.015339      -0.000390       0.015729              9.847215       5.657808       1.005799       1.993236      12.579889       0.653720      11.303946          -0.000004
           48              C       2.112560       1.833053       1.390179      -0.138991      32.419407 0.45603265E+03  0.10880079E+05                                 8.890808                            7.193295       0.020760       1.978155                    0.999253      29.912291      87.409802       0.603363       0.425492      -1.055573       0.002822      -0.011412       0.011298       0.016304      -0.006918       0.005340       0.008316      -0.006001      -0.025011      -0.015596       0.002875       0.012721              9.677656       5.488540       0.297612       2.228824      11.169260      -1.402052      12.375169          -0.000015
           49              C       2.325134       0.836916       2.380298       0.055827      32.466214 0.40308247E+03  0.92447695E+04                                 8.819319                            6.694789       0.036775       2.027593                    0.999326      26.202909      72.995802       0.640461       0.416976      -1.070081       0.004745       0.024580       0.002442       0.025153      -0.004833       0.000592      -0.010881      -0.006580       0.018473      -0.010999      -0.004020       0.015019             10.027151       5.315832      -0.006111       3.013238      10.618189      -1.281940      14.147432          -0.000001
           50              C       2.760319       1.127419       3.685509      -0.078958      29.846032 0.39380962E+03  0.90389955E+04                                 8.382498                            6.639683       0.112689       2.026004                    0.999575      28.121237      80.072991       0.635671       0.419797      -1.061271       0.003147      -0.008141      -0.000957       0.008781       0.010695      -0.008576       0.000564       0.028437      -0.059703      -0.021926      -0.007117       0.029043              9.254678       5.165791      -0.347898       2.559342       9.769536      -0.426096      12.828707           0.000001
           51              C       3.009051       0.104504       4.545815      -0.119972      31.530014 0.42059416E+03  0.98226868E+04                                 8.751046                            6.903341       0.082761       2.018492                    0.998993      28.575690      82.316254       0.617238       0.424900      -1.057123      -0.003192       0.002447      -0.015014       0.015544       0.011315      -0.000457       0.006019       0.012008      -0.005601      -0.014271       0.000039       0.014233              9.719880       5.671639      -0.350874       2.775990      11.070939      -0.469536      12.417061          -0.000010
           52              C       2.809364      -1.210476       4.118612       0.123798      26.891047 0.33037529E+03  0.72916453E+04                                 7.971303                            6.188216       0.135267       2.069648                    0.999596      25.733946      72.972438       0.638460       0.434665      -1.047113      -0.012993       0.008669      -0.048642       0.051088      -0.020886      -0.029439      -0.020878       0.098591      -0.025265      -0.063242      -0.003340       0.066582              8.952684       5.399505       0.246720       2.615710      10.074191      -0.228277      11.384354          -0.000015
           53              C       2.147258      -0.521005       2.030983       0.123809      33.332200 0.39962439E+03  0.92071183E+04                                 9.162827                            6.804230      -0.198596       1.948980                    0.999218      26.551918      75.773671       0.611923       0.434447      -1.052096       0.018427      -0.041809       0.045783       0.064681      -0.009065      -0.019349      -0.013675       0.083533       0.020857      -0.050741       0.003162       0.047579             10.637240       5.690016       0.224110       3.362543      11.321021      -0.333815      14.900682           0.000001
           54              C      -1.603702       9.558426       0.684468       0.129667      32.237796 0.38821940E+03  0.89074452E+04                                 9.022656                            6.749473      -0.303460       1.919019                    0.999041      26.571872      76.445066       0.606647       0.440042      -1.045486      -0.004709      -0.060474      -0.022334       0.064638      -0.002085      -0.015884       0.031963       0.062999      -0.064409      -0.054111       0.006556       0.047555             10.432835       5.440922       0.523845       2.711400      12.246328       0.533733      13.611256           0.000005
           55              C      -4.101681       1.578691      11.684349       0.673630      22.420078 0.22705105E+03  0.46113675E+04                                 7.436602                            5.428711      -0.126559       2.037579                    0.999126      21.501666      60.551471       0.619582       0.486745      -1.007158      -0.080691       0.014030      -0.006316       0.082144       0.002827      -0.001321      -0.062248      -0.151955      -0.008790      -0.074566      -0.036836       0.111401              8.846163      12.906677      -0.582775      -0.082942       5.772550       2.190112       7.859263           0.000015
           56              C      -2.599611       1.493525      11.744535      -0.029874      35.140193 0.43290018E+03  0.10085761E+05                                 9.290285                            6.895503       0.185261       2.070079                    0.999482      26.938807      75.110233       0.638278       0.411884      -1.075673       0.051684      -0.002272       0.003841       0.051876      -0.001638      -0.001149       0.002226      -0.032564       0.006787      -0.017550       0.001927       0.015623             11.200404      18.978543      -0.164711      -0.329912       5.906790       1.675190       8.715878          -0.000010
           57              C      -1.876807       1.017274      10.658827      -0.104513      32.362590 0.42661039E+03  0.10006782E+05                                 8.893342                            6.951590       0.077735       2.002194                    0.999697      29.128663      84.316660       0.614717       0.424784      -1.056334       0.015379      -0.000812       0.020752       0.025842       0.006558       0.013185       0.000220      -0.026584       0.044865      -0.026294       0.006608       0.019686             10.104403      15.976776       0.332174      -0.843405       5.815004       1.518654       8.521428          -0.000016
           58              C       2.644242       5.693210       1.082168      -0.108982      32.012466 0.42399637E+03  0.99247863E+04                                 8.808412                            6.914777       0.138635       2.021614                    0.999769      29.033552      83.804626       0.618759       0.422888      -1.058092       0.014990      -0.001677      -0.015772       0.021823      -0.001399      -0.017124       0.004996      -0.030491       0.018973      -0.027192       0.008300       0.018892              9.956915      15.824510       0.583671       0.164493       5.653684       1.479877       8.392549          -0.000015
           59              C       5.791539      -0.961020       7.749836       0.571110      24.430149 0.25823403E+03  0.53879054E+04                                 7.716684                            5.652615       0.016939       2.050837                    0.999656      22.805542      63.991308       0.632678       0.463999      -1.024627      -0.029128       0.022895       0.030006       0.047676       0.075378       0.047014       0.001532      -0.082774      -0.137069      -0.096297      -0.016799       0.113096              9.281390      10.526798      -2.916246      -2.961142       5.768346       0.667870      11.549026           0.000009
           60              C       6.813431      -1.463663       6.793940      -0.004512      35.272546 0.40593154E+03  0.92985677E+04                                 9.261130                            6.654268       0.049592       2.029533                    0.999216      26.362211      72.677913       0.653678       0.409052      -1.078459       0.026715      -0.007409      -0.025212       0.037473      -0.000901       0.001728      -0.009110      -0.019451      -0.010518      -0.009124      -0.006758       0.015882             11.320643      13.829283      -2.936650      -4.182527       5.778686       2.329872      14.353961          -0.000013
           61              C      -2.002790      -1.813718       7.224683      -0.111184      32.335344 0.40851817E+03  0.94395945E+04                                 8.749067                            6.702651       0.220768       2.045543                    0.999558      28.558905      80.936017       0.642763       0.412395      -1.068639       0.002935      -0.002191      -0.023627       0.023909       0.006506       0.017222       0.000507      -0.013854       0.066043      -0.025948      -0.002701       0.028648             10.030632      12.979678      -2.236682      -3.008507       5.365856       1.484174      11.746362          -0.000011
           62              C       6.537785      -1.568704       5.456866      -0.102076      32.955652 0.40998757E+03  0.95066412E+04                                 8.946132                            6.777785       0.096285       2.008934                    0.999738      28.735036      82.270247       0.628657       0.420181      -1.060903       0.023418      -0.005593       0.001211       0.024107      -0.002665       0.015848      -0.004080       0.005416      -0.039878      -0.021677       0.002944       0.018733             10.340257      12.147563      -2.138196      -2.820466       5.427318       1.859647      13.445889          -0.000016
           63              C       2.413724       1.623407       7.833624       0.570953      23.776810 0.26533943E+03  0.55836935E+04                                 7.669719                            5.784826      -0.038899       2.035909                    0.999552      22.976072      65.120208       0.615427       0.472944      -1.017950       0.023530      -0.028471       0.031836       0.048763      -0.000503      -0.085456       0.053349       0.055298       0.055654      -0.094658      -0.019392       0.114050              9.011206       7.582003      -1.222999       3.593102      10.091383      -2.875465       9.360233           0.000006
           64              C       1.718017       2.504795       6.834064      -0.010278      35.195373 0.44531695E+03  0.10466492E+05                                 9.344959                            7.049087       0.041328       2.025539                    0.999268      27.073122      76.240193       0.622797       0.418435      -1.069613      -0.013605       0.021876      -0.032714       0.041639       0.002644      -0.002790       0.008953       0.001660      -0.003793      -0.010895       0.002658       0.008238             11.003230       9.793134      -1.381644       4.324228      11.913312      -4.590919      11.303242          -0.000020
           65              C       2.296805       3.693748       6.426923      -0.115578      30.744450 0.42099254E+03  0.98247041E+04                                 8.525166                            6.869346       0.188599       2.035041                    0.999769      29.020404      83.299773       0.624415       0.420327      -1.061023      -0.014684      -0.002292      -0.012441       0.019382       0.007966       0.002606       0.015088       0.021129      -0.046364      -0.025620       0.002994       0.022626              9.379353       8.075823      -0.266809       2.871397      10.561139      -3.342167       9.501098          -0.000009
           66              C       0.491285       2.112029       6.314812      -0.113818      31.373442 0.43719477E+03  0.10307260E+05                                 8.670217                            7.022576       0.049888       1.987820                    0.999682      29.358498      84.906524       0.614170       0.423009      -1.058550       0.004524       0.014470      -0.013860       0.020542       0.014385      -0.007920      -0.003601      -0.007567      -0.035608      -0.015873      -0.006679       0.022552              9.521931       9.252785      -0.431518       3.374446       9.641146      -3.102988       9.671861          -0.000023
           67              C       8.754685       2.500123       0.814281       0.138523      25.183160 0.32923049E+03  0.72995769E+04                                 7.774799                            6.282037      -0.224928       1.958065                    0.998283      26.043256      75.341654       0.614577       0.449503      -1.032744      -0.023915      -0.031554      -0.028438       0.048748      -0.000033      -0.020194       0.029632       0.101585      -0.140209      -0.070121      -0.007556       0.077677              8.507951       4.672567      -0.008230       1.422383      11.096734       0.419615       9.754551          -0.000004
           68              C      -1.153537       1.597333       1.844525      -0.121506      28.949884 0.41333640E+03  0.96094167E+04                                 8.223678                            6.820676       0.126330       2.029142                    0.999552      28.570261      82.062084       0.624209       0.422068      -1.059096      -0.005649      -0.003246      -0.005268       0.008378      -0.010727       0.001752      -0.000944       0.004410       0.005647      -0.011903       0.001447       0.010456              8.808640       4.844764       0.314065       1.391814      11.431127       0.397397      10.150029          -0.000012
           69              C       8.768077       0.262533       1.571917      -0.077282      29.479558 0.41941708E+03  0.98059084E+04                                 8.431760                            6.952077      -0.038249       1.981336                    0.998687      28.506478      82.644532       0.606248       0.432130      -1.050787       0.002576       0.003868      -0.007969       0.009225      -0.004668      -0.004975      -0.004905       0.049231      -0.050253      -0.022250      -0.011584       0.033833              9.094539       5.012092       0.588090       1.382162      11.316738       0.384135      10.954789          -0.000002
           70              C       5.117691      10.298843       0.261986       0.055055      30.512026 0.39750803E+03  0.91280426E+04                                 8.551547                            6.718831      -0.133667       1.976077                    0.999230      26.452357      74.876634       0.626328       0.425866      -1.059461       0.001150      -0.026145       0.018126       0.031834      -0.004639       0.005631       0.008177      -0.013375      -0.026133      -0.015342       0.000949       0.014393              9.532817       4.983809       0.708045       1.856921      12.193716       0.836986      11.420925          -0.000001
           71              C       0.387659       5.120085      11.687890      -0.124411      32.557626 0.46281550E+03  0.11115641E+05                                 9.039559                            7.339139      -0.201930       1.914584                    0.997692      30.010454      88.845206       0.584340       0.436429      -1.045792       0.009055       0.021879       0.003150       0.023887      -0.011418      -0.000970      -0.002525       0.020311      -0.002680      -0.015339      -0.000390       0.015729              9.847223       5.657813       1.005800       1.993238      12.579900       0.653720      11.303956          -0.000005
           72              C       0.035759       4.771413      10.411002      -0.138990      32.419412 0.45603272E+03  0.10880082E+05                                 8.890810                            7.193296       0.020758       1.978154                    0.999253      29.912296      87.409837       0.603363       0.425492      -1.055573      -0.002822       0.011412      -0.011297       0.016304      -0.006918       0.005339       0.008316      -0.006001      -0.025011      -0.015596       0.002875       0.012721              9.677659       5.488542       0.297612       2.228825      11.169263      -1.402052      12.375173          -0.000013
           73              C      -0.176815       5.767550       9.420883       0.055827      32.466216 0.40308248E+03  0.92447698E+04                                 8.819320                            6.694789       0.036775       2.027593                    0.999326      26.202909      72.995808       0.640461       0.416976      -1.070081      -0.004744      -0.024580      -0.002442       0.025153      -0.004833       0.000593      -0.010881      -0.006579       0.018473      -0.010999      -0.004020       0.015019             10.027153       5.315833      -0.006111       3.013239      10.618191      -1.281940      14.147434          -0.000003
           74              C      -0.612000       5.477047       8.115672      -0.078958      29.846031 0.39380958E+03  0.90389943E+04                                 8.382499                            6.639683       0.112689       2.026004                    0.999575      28.121236      80.072996       0.635671       0.419797      -1.061270      -0.003147       0.008141       0.000957       0.008781       0.010695      -0.008576       0.000564       0.028437      -0.059703      -0.021926      -0.007117       0.029043              9.254679       5.165791      -0.347898       2.559342       9.769538      -0.426096      12.828707           0.000002
           75              C      -0.860732       6.499962       7.255366      -0.119971      31.529989 0.42059375E+03  0.98226747E+04                                 8.751041                            6.903337       0.082763       2.018493                    0.998993      28.575673      82.316187       0.617238       0.424900      -1.057123       0.003191      -0.002447       0.015015       0.015544       0.011315      -0.000458       0.006019       0.012009      -0.005601      -0.014272       0.000039       0.014233              9.719874       5.671636      -0.350874       2.775988      11.070933      -0.469536      12.417052          -0.000010
           76              C      -0.661045       7.814942       7.682569       0.123798      26.891042 0.33037521E+03  0.72916431E+04                                 7.971302                            6.188216       0.135269       2.069648                    0.999596      25.733941      72.972417       0.638460       0.434665      -1.047113       0.012993      -0.008669       0.048642       0.051088      -0.020886      -0.029439      -0.020878       0.098591      -0.025266      -0.063242      -0.003340       0.066583              8.952682       5.399505       0.246720       2.615709      10.074190      -0.228277      11.384352          -0.000016
           77              C       0.001061       7.125471       9.770198       0.123809      33.332203 0.39962442E+03  0.92071193E+04                                 9.162826                            6.804230      -0.198595       1.948980                    0.999218      26.551920      75.773672       0.611924       0.434447      -1.052096      -0.018427       0.041809      -0.045783       0.064681      -0.009064      -0.019349      -0.013675       0.083533       0.020857      -0.050741       0.003162       0.047579             10.637239       5.690015       0.224110       3.362542      11.321022      -0.333816      14.900679           0.000001
           78              C       3.752021      -2.953960      11.116713       0.129666      32.237798 0.38821941E+03  0.89074457E+04                                 9.022657                            6.749474      -0.303461       1.919019                    0.999041      26.571874      76.445076       0.606647       0.440042      -1.045486       0.004710       0.060474       0.022334       0.064638      -0.002085      -0.015884       0.031963       0.062999      -0.064409      -0.054111       0.006556       0.047555             10.432836       5.440922       0.523845       2.711399      12.246332       0.533731      13.611254           0.000005
           79              N      -1.767269       8.240241       0.437824      -0.367498      42.503718 0.61645369E+03  0.15573433E+05                                10.163628                            8.077947      -0.094011       1.958604                    0.998504      30.523398      86.503356       0.610786       0.396947      -1.093720      -0.005944       0.140836      -0.146970       0.203642       0.015022      -0.022473       0.109523       0.107148      -0.134669      -0.150883       0.069682       0.081201             11.384158       6.254508       0.682057       1.989979      14.571323       2.831644      13.326644          -0.000005
           80              N      -0.940379       8.894030       2.900730      -0.368254      44.100475 0.60372217E+03  0.15147034E+05                                10.362512                            7.948628      -0.031309       1.974220                    0.998850      30.428697      85.469263       0.622067       0.392445      -1.098683       0.041208       0.198979       0.054499       0.210382      -0.032576      -0.014259      -0.059012       0.196728       0.162883      -0.148812       0.069465       0.079348             11.933683       7.054619      -0.178467       3.810791      11.496193      -1.994843      17.250237          -0.000007
           81              N       3.915588      -1.635775      11.363357      -0.367499      42.503754 0.61645431E+03  0.15573453E+05                                10.163634                            8.077951      -0.094012       1.958604                    0.998504      30.523413      86.503410       0.610786       0.396947      -1.093720       0.005944      -0.140836       0.146970       0.203642       0.015022      -0.022473       0.109523       0.107147      -0.134669      -0.150883       0.069682       0.081201             11.384165       6.254511       0.682057       1.989980      14.571335       2.831645      13.326648          -0.000004
           82              N       3.088698      -2.289564       8.900451      -0.368254      44.100483 0.60372232E+03  0.15147038E+05                                10.362513                            7.948629      -0.031310       1.974220                    0.998850      30.428701      85.469276       0.622067       0.392445      -1.098683      -0.041208      -0.198979      -0.054499       0.210383      -0.032576      -0.014259      -0.059012       0.196726       0.162883      -0.148812       0.069465       0.079347             11.933684       7.054619      -0.178467       3.810790      11.496196      -1.994844      17.250237          -0.000005
           83              O       6.839741       5.467612       1.131733      -0.666279      43.630261 0.65126264E+03  0.16458529E+05                                 9.885355                            7.985965       0.070999       2.047551                    0.995549      29.570535      80.231841       0.659996       0.367223      -1.130238      -0.044724      -0.055343      -0.039094       0.081187       0.013399       0.024898      -0.027782      -0.117096       0.068286      -0.079413       0.014058       0.065355             11.149169      12.286953       2.315164       4.725912       9.016427       3.677526      12.144127          -0.000012
           84              O       2.261225       0.705351      10.926713      -0.681201      49.101707 0.71705449E+03  0.18556414E+05                                10.734460                            8.389863      -0.009660       2.009341                    0.996426      30.262508      83.000804       0.642947       0.368120      -1.129919      -0.049328       0.027687       0.054441       0.078509      -0.002593      -0.020373      -0.034905      -0.114849       0.072112      -0.074547       0.002588       0.071960             12.622105      14.212387      -4.586407      -5.771265      10.354686       4.141375      13.299241          -0.000012
           85              O      -3.761354       7.781491       2.811041      -0.636543      42.427116 0.68864657E+03  0.17577507E+05                                 9.671446                            8.176989       0.243063       2.109432                    0.994466      29.172654      78.516774       0.659058       0.364101      -1.137185      -0.045524       0.015684       0.020316       0.052260       0.054579       0.019926      -0.022866      -0.083185       0.142508      -0.097805       0.036787       0.061017             10.819042       8.385680      -0.783182      -0.974837       7.522021      -1.170589      16.549424          -0.000026
           86              O      -2.648482       6.904547       4.489169      -0.635970      38.267746 0.59781196E+03  0.14771600E+05                                 9.071468                            7.617798       0.296426       2.126248                    0.996038      29.008396      77.549125       0.680954       0.364020      -1.133953      -0.027641       0.004616       0.044503       0.052592      -0.008931       0.053096      -0.007502      -0.000231      -0.232619      -0.098252       0.034141       0.064111             10.136319      13.226366      -4.397570       0.812604       8.255575      -0.586337       8.927016          -0.000008
           87              O      -1.270187       4.525655       3.332654      -0.627318      34.869261 0.56276301E+03  0.13698187E+05                                 8.494093                            7.364418       0.324411       2.139716                    0.995866      28.670666      76.092283       0.696283       0.361395      -1.135917       0.016604      -0.039499       0.027697       0.051020       0.013628       0.003356       0.064446       0.103750       0.069774      -0.098599       0.036827       0.061772              9.267476       9.435542       0.207668       3.786017       8.559436       0.832711       9.807449          -0.000001
           88              O       0.128308       6.166605       3.783459      -0.628707      38.916251 0.63319796E+03  0.15853675E+05                                 9.146567                            7.836280       0.285846       2.120915                    0.996708      29.037985      77.838992       0.672673       0.363673      -1.135572       0.029213      -0.025844       0.027491       0.047719       0.006507      -0.075203       0.011418      -0.082117      -0.071753      -0.102778       0.046856       0.055923             10.076608       7.538970      -0.335957       0.696589      14.338314      -2.232738       8.352540          -0.000026
           89              O      -4.691422       1.136854      10.669448      -0.666279      43.630273 0.65126286E+03  0.16458536E+05                                 9.885359                            7.985968       0.070998       2.047551                    0.995549      29.570533      80.231848       0.659996       0.367223      -1.130238       0.044724       0.055342       0.039094       0.081187       0.013399       0.024898      -0.027782      -0.117095       0.068287      -0.079413       0.014058       0.065355             11.149173      12.286960       2.315165       4.725914       9.016430       3.677527      12.144130          -0.000012
           90              O      -0.112906       5.899115       0.874468      -0.681201      49.101655 0.71705356E+03  0.18556384E+05                                10.734454                            8.389858      -0.009659       2.009342                    0.996426      30.262487      83.000733       0.642947       0.368120      -1.129919       0.049328      -0.027687      -0.054441       0.078509      -0.002593      -0.020373      -0.034905      -0.114850       0.072112      -0.074547       0.002588       0.071960             12.622097      14.212378      -4.586403      -5.771261      10.354679       4.141372      13.299234          -0.000012
           91              O       5.909673      -1.177025       8.990140      -0.636542      42.427086 0.68864599E+03  0.17577488E+05                                 9.671440                            8.176984       0.243065       2.109432                    0.994466      29.172645      78.516730       0.659058       0.364101      -1.137185       0.045524      -0.015683      -0.020317       0.052261       0.054579       0.019926      -0.022866      -0.083185       0.142509      -0.097805       0.036787       0.061017             10.819034       8.385675      -0.783181      -0.974836       7.522016      -1.170588      16.549412          -0.000026
           92              O       4.796801      -0.300081       7.312012      -0.635970      38.267745 0.59781194E+03  0.14771598E+05                                 9.071467                            7.617797       0.296427       2.126248                    0.996038      29.008397      77.549123       0.680954       0.364020      -1.133953       0.027641      -0.004616      -0.044503       0.052592      -0.008931       0.053096      -0.007502      -0.000231      -0.232619      -0.098252       0.034141       0.064111             10.136318      13.226365      -4.397570       0.812603       8.255574      -0.586337       8.927015          -0.000009
           93              O       3.418506       2.078811       8.468527      -0.627317      34.869291 0.56276359E+03  0.13698206E+05                                 8.494100                            7.364424       0.324409       2.139716                    0.995866      28.670667      76.092313       0.696283       0.361396      -1.135916      -0.016604       0.039499      -0.027697       0.051020       0.013628       0.003356       0.064446       0.103750       0.069775      -0.098599       0.036827       0.061772              9.267484       9.435550       0.207668       3.786021       8.559445       0.832712       9.807458          -0.000001
           94              O       2.020011       0.437861       8.017722      -0.628707      38.916276 0.63319849E+03  0.15853691E+05                                 9.146571                            7.836283       0.285846       2.120915                    0.996708      29.037996      77.839032       0.672673       0.363673      -1.135572      -0.029214       0.025844      -0.027492       0.047719       0.006507      -0.075203       0.011419      -0.082116      -0.071752      -0.102778       0.046856       0.055923             10.076612       7.538974      -0.335957       0.696589      14.338319      -2.232738       8.352544          -0.000027

******************************************************
Auxiliary information for the entire system
The total spin magnetic moment of the unit cell is   -0.000683
The total net atomic charge of the unit cell is   0.000000
Accuracy of reproducing the electrostatic potential in the unit cell:
  The inner radius (bohr) =    5.0000
  The outer radius (bohr) =   12.0000
  Valid grid points have density less than (e/(bohr^3)) =    0.0001
  The number of valid grid points were=        23990
  The rms potential error without charges in kcal/mol is=      3.62567
  The rms potential error with partial charges in kcal/mol is=      0.62250
  The RRMSE value at monopole order=      0.17169
  The rms potential error with partial charges and cloud penetration in kcal/mol is=      0.63342
  The RRMSE value at monopole order with cloud penetration is=      0.17471
  The rms potential error with partial charges and atomic dipoles in kcal/mol is=      0.81091
  The RRMSE value at dipole order=      0.22366
  The rms potential error with partial charges, atomic dipoles and cloud penetration in kcal/mol is=      0.76919
  The RRMSE value at dipole order with cloud penetration=      0.21215

******************************************************
The electron densities and ab initio electrostatic potential were computed in VASP using the PBE functional and
projector augmented wave method. See the main text of the journal article for a description of computational details.
The atomic charges, dipoles, and quadrupoles were computed with the DDEC6 method as described in
(a) T. A. Manz and N. Gabaldon Limas, RSC Adv. 6 (2016) 47771-47801 DOI: 10.1039/c6ra04656h
(b) N. Gabaldon Limas and T. A. Manz, RSC Adv. 8 (2018) 2678-2707 DOI: 10.1039/c7ra11829e.
For each atom in the material, the electron cloud parameters were fit to the spherically averaged atom-in-material
electron density using radial positions for which this density was between 10^-4 and 10^-2 electrons per cubic bohr.
The polarizabilities, dispersion coefficients, and quantum Drude oscillator (QDO) parameters were fit using the MCLF method.
The magnetic structure of the system was optimized in VASP from the default ferromagnetic initial guess using spin polarization.
The atomic spin moments (ASMs) were computed on this optimized magnetic structure using the DDEC6 partition as inputs
to the method of T. A. Manz and D. S. Sholl, J. Chem. Theory Comput. 7 (2011) 4146-4164 DOI: 10.1021/ct200539n.
The RMSE and RRMSE were computed using a uniform grid with Ewald summation.
