# Supplementary material for: A collection of forcefield precursors for metal–organic frameworks
Source: RSC Adv. 2019 Nov 13;9(63):36492–507. doi: 10.1039/c9ra07327b (PMC9075174; doi:10.1039/c9ra07327b)
Supplement: RA-009-C9RA07327B-s4391 [file RA-009-C9RA07327B-s4391.xyz]

   86
jmolscript: load "" {1 1 1} spacegroup "x,y,z" unitcell [{      9.955000     0.000000     0.000000 }, {      1.533382    12.702786     0.000000 }, {      1.786585     4.671947    12.862684 }]
Tm     6.929419     9.885181     4.820677     2.053099
Tm     6.345548     7.489552     8.042007     2.053099
H      4.331867    14.387152     5.287849     0.156006
H      5.071917    13.007690     5.190093     0.163646
H      4.469512    13.479380     6.558683     0.163200
H      9.591256    13.971635     8.718327     0.162277
H      9.085907    12.648826     8.045609     0.156311
H     10.222707    13.488235     7.366459     0.156407
H      2.520047     6.763986     3.825362     0.173345
H      3.347640     8.080321     3.623418     0.175138
H      3.864791     6.973430     4.604841     0.171733
H      3.054889    10.443541     8.926703     0.168120
H      3.917925    10.819255     7.673877     0.166689
H      2.553029    11.547030     7.932417     0.177923
H      2.794827     1.219161     2.205950     0.166683
H      3.548813    12.746096     1.521656     0.163382
H      4.548784    12.447987     2.690873     0.168072
H     11.146501    15.638705    12.689038     0.164598
H      9.206041    11.294741     1.351868     0.158859
H      8.446927    10.070311     0.733173     0.166228
H      8.943100     2.987581     7.574835     0.156006
H      8.203050     4.367043     7.672591     0.163646
H      8.805455     3.895353     6.304001     0.163200
H      3.683711     3.403098     4.144357     0.162277
H      4.189060     4.725907     4.817075     0.156311
H      3.052260     3.886498     5.496225     0.156407
H     10.754920    10.610747     9.037322     0.173345
H      9.927327     9.294412     9.239266     0.175138
H      9.410176    10.401303     8.257843     0.171733
H     10.220078     6.931192     3.935981     0.168119
H      9.357042     6.555478     5.188807     0.166688
H     10.721938     5.827703     4.930267     0.177923
H     10.480140    16.155572    10.656734     0.166683
H      9.726154     4.628637    11.341028     0.163381
H      8.726183     4.926746    10.171811     0.168072
H      2.128466     1.736028     0.173646     0.164598
H      4.068926     6.079992    11.510816     0.158859
H      4.828040     7.304422    12.129511     0.166228
C      6.891250    12.308882     7.151652     0.694811
C      7.166217    13.742263     6.768344    -0.171744
C      6.187355    14.438598     6.090481     0.103802
C      4.901401    13.767769     5.750906    -0.513526
C      8.379051    14.319822     7.116923     0.085863
C      9.413209    13.535383     7.880966    -0.508509
C      4.362656     9.391088     5.808788     0.692081
C      2.950653     9.021560     6.148363    -0.184727
C      2.331825     8.054153     5.380461     0.102433
C      3.084100     7.410020     4.257548    -0.516672
C      2.309726     9.669680     7.201817     0.085101
C      3.023697    10.712412     8.005735    -0.512813
C      6.626339    11.287206     2.499220     0.654014
C      6.563056    12.030003     1.183367    -0.152952
C      5.491882    12.861517     0.944121     0.102310
C      4.380167    13.004243     1.928116    -0.507602
C      7.575492    11.857547     0.271403     0.094997
C      8.753605    10.965424     0.571103    -0.517742
C      6.383717     5.065851     5.711032     0.694811
C      6.108750     3.632470     6.094340    -0.171744
C      7.087612     2.936135     6.772203     0.103802
C      8.373566     3.606964     7.111778    -0.513526
C      4.895916     3.054911     5.745761     0.085863
C      3.861758     3.839350     4.981718    -0.508508
C      8.912311     7.983645     7.053896     0.692081
C     10.324314     8.353173     6.714321    -0.184727
C     10.943142     9.320580     7.482223     0.102433
C     10.190867     9.964713     8.605136    -0.516672
C     10.965241     7.705053     5.660867     0.085100
C     10.251270     6.662321     4.856949    -0.512812
C      6.648628     6.087527    10.363464     0.654014
C      6.711911     5.344730    11.679317    -0.152952
C      7.783085     4.513216    11.918563     0.102311
C      8.894800     4.370490    10.934568    -0.507602
C      5.699475     5.517186    12.591281     0.094998
C      4.521362     6.409309    12.291581    -0.517742
O      7.247664    11.397048     6.361884    -0.776931
O      6.339610    12.074349     8.223114    -0.577584
O      4.589276    10.222006     4.917404    -0.574557
O      5.327150     8.841363     6.390181    -0.800493
O      6.831482    11.915936     3.555246    -0.639415
O      6.479515    10.060904     2.522372    -0.691862
O      6.027303     5.977685     6.500800    -0.776931
O      6.935357     5.300384     4.639570    -0.577583
O      8.685691     7.152727     7.945280    -0.574557
O      7.947817     8.533370     6.472503    -0.800492
O      6.443485     5.458797     9.307438    -0.639415
O      6.795452     7.313829    10.340312    -0.691862

The following XYZ coordinates are in angstroms. Other properties are in atomic units.
The sperically averaged electron density of each atom fit to a function of the form exp(a - br)
eigen_1, eigen_2 and eigen_3 are the three eigenvalues of traceless quadrupole moment tensor
  atom number  atomic symbol              X              Y              Z     net charge C6 coefficient C8 coefficient C10 coefficient fluctuating dipole atomic polarizability isotropic forcefield polarizability              a              b squared Pearson coefficient          <r^3>          <r^4>         wp_QDO          m_QDO          q_QDO       dipole_x       dipole_y       dipole_z         dipole            Qxy            Qxz            Qyz     Q(x^2-y^2)  Q(3z^2 - R^2)        eigen_1        eigen_2        eigen_3 static polarizability      alpha(xx)      alpha(xy)      alpha(xz)      alpha(yy)      alpha(yz)      alpha(zz) atomic spin moment
            1             Tm       6.929419       9.885181       4.820677       2.053099      86.566662 0.18387663E+04  0.55163008E+05                                13.079829                           11.661034       2.145548       2.474810                    0.999966      66.026427     146.436641       0.736217       0.277319      -1.323926       0.039514      -0.026720       0.026410       0.054523       0.027612      -0.056218       0.066815       0.073347      -0.408471      -0.173448       0.053970       0.119478             14.938390      12.842899      -0.683756       1.311590      14.604732      -4.341458      17.367539           0.000002
            2             Tm       6.345548       7.489552       8.042007       2.053099      86.566662 0.18387663E+04  0.55163007E+05                                13.079828                           11.661034       2.145548       2.474810                    0.999966      66.026428     146.436642       0.736217       0.277319      -1.323926      -0.039513       0.026720      -0.026411       0.054523       0.027612      -0.056218       0.066815       0.073347      -0.408471      -0.173448       0.053970       0.119479             14.938390      12.842898      -0.683755       1.311590      14.604732      -4.341458      17.367539           0.000002
            3              H       4.331867      14.387152       5.287849       0.156006       0.990038 0.70865647E+01  0.66397174E+02                                 1.545064                            1.478159      -0.914903       2.448192                    0.999422       3.118600       8.084962       0.565399       1.156212      -0.739152       0.000311       0.013363      -0.005128       0.014317       0.001376       0.002804      -0.001033       0.001625      -0.011596      -0.005228       0.001134       0.004094              1.566644       1.561061      -0.233452       0.193954       1.741642      -0.219263       1.397228           0.000001
            4              H       5.071917      13.007690       5.190093       0.163646       0.933491 0.66796437E+01  0.63517345E+02                                 1.658622                            1.567353      -1.191907       2.329051                    0.995854       3.544997      10.197818       0.467042       1.379150      -0.686665       0.010987      -0.009619      -0.010431       0.017946       0.000674      -0.001787       0.003434       0.004017      -0.002551      -0.005060       0.001626       0.003433              1.722176       1.366150      -0.059632      -0.048860       2.076728       0.469966       1.723651           0.000000
            5              H       4.469512      13.479380       6.558683       0.163200       0.991256 0.72946307E+01  0.69360197E+02                                 1.602008                            1.544476      -0.863643       2.481281                    0.999612       3.150328       8.431229       0.525302       1.226282      -0.722927       0.000466      -0.001486       0.015979       0.016055       0.002374      -0.002218       0.000466      -0.001147       0.017862      -0.005777      -0.000669       0.006446              1.628151       1.620469       0.194060      -0.342738       1.493243      -0.258748       1.770741           0.000001
            6              H       9.591256      13.971635       8.718327       0.162277       0.929170 0.66360119E+01  0.61136419E+02                                 1.483862                            1.433561      -0.763525       2.527142                    0.999946       2.999657       7.700387       0.572476       1.161331      -0.738658      -0.007835       0.012106       0.011100       0.018197      -0.003566      -0.002650       0.003792      -0.007127       0.006352      -0.006256      -0.001436       0.007691              1.503178       1.231600       0.072457       0.156695       1.506335       0.317790       1.771600           0.000001
            7              H       9.085907      12.648826       8.045609       0.156311       0.968485 0.67965256E+01  0.64247840E+02                                 1.636624                            1.533444      -1.114925       2.363383                    0.997446       3.380823       9.377594       0.499407       1.297419      -0.704415      -0.013217      -0.011344      -0.000462       0.017424       0.001802      -0.000333      -0.000238      -0.005966       0.004429      -0.004235       0.001412       0.002823              1.696903       1.473509       0.185578       0.039444       2.340173      -0.134366       1.277028           0.000000
            8              H      10.222707      13.488235       7.366459       0.156407       0.965743 0.70770546E+01  0.66289007E+02                                 1.526203                            1.484057      -0.787857       2.510402                    0.999916       3.062109       7.938618       0.560321       1.167025      -0.737399       0.004879       0.003591      -0.015656       0.016787       0.000083      -0.005833      -0.002258       0.000619       0.014677      -0.005820      -0.002726       0.008547              1.540845       1.859411      -0.117029      -0.287138       1.417945       0.020940       1.345179           0.000001
            9              H       2.520047       6.763986       3.825362       0.173345       0.919314 0.64105428E+01  0.58430813E+02                                 1.460749                            1.398980      -0.856864       2.495809                    0.999670       2.933511       7.440294       0.586948       1.144878      -0.742822      -0.011640      -0.008719      -0.002257       0.014717       0.001517      -0.002134       0.005508       0.000449       0.002095      -0.006508       0.000835       0.005673              1.480933       1.560903       0.260304       0.132084       1.553160       0.208698       1.328738           0.000002
           10              H       3.347640       8.080321       3.623418       0.175138       0.944356 0.67637630E+01  0.62570297E+02                                 1.503596                            1.450564      -0.831722       2.506132                    0.999838       2.938853       7.543743       0.567557       1.166587      -0.738306       0.000124       0.013374      -0.009789       0.016575      -0.002506      -0.003129      -0.004027      -0.009791       0.006355      -0.008223       0.001128       0.007095              1.528607       1.328478       0.194816      -0.164559       1.657347      -0.351455       1.599996           0.000003
           11              H       3.864791       6.973430       4.604841       0.171733       0.936305 0.67056073E+01  0.63678341E+02                                 1.658189                            1.568855      -1.031684       2.414385                    0.997349       3.382486       9.650428       0.468591       1.376445      -0.688596       0.012170      -0.008233       0.009917       0.017727      -0.004647       0.003767       0.000418       0.005250       0.011873      -0.007784       0.000867       0.006918              1.719328       2.034870      -0.440484       0.249387       1.749133      -0.134572       1.373980           0.000000
           12              H       3.054889      10.443541       8.926703       0.168120       0.980914 0.72331208E+01  0.68001567E+02                                 1.542205                            1.501964      -0.751780       2.539690                    0.999976       2.973365       7.678543       0.557042       1.169566      -0.738296      -0.000722      -0.004632       0.012892       0.013718       0.006618       0.000460      -0.002606      -0.006408       0.016401      -0.010289       0.003124       0.007165              1.545298       1.377608       0.014703       0.026965       1.323273      -0.174338       1.935014           0.000003
           13              H       3.917925      10.819255       7.673877       0.166689       0.963026 0.67716666E+01  0.64900208E+02                                 1.721986                            1.599925      -1.358748       2.258738                    0.994072       3.624910      10.621487       0.450838       1.417539      -0.678950       0.013255       0.004685      -0.009383       0.016902       0.002725      -0.006311       0.004037      -0.000231       0.010664      -0.008912       0.000787       0.008125              1.810241       2.457718       0.221660      -0.361859       1.498993      -0.011576       1.474011           0.000000
           14              H       2.553029      11.547030       7.932417       0.177923       0.884953 0.62327036E+01  0.56869792E+02                                 1.476520                            1.421282      -0.742771       2.553166                    0.999980       2.944711       7.672695       0.552313       1.215390      -0.725911      -0.008007       0.011720      -0.005492       0.015220      -0.001732       0.004865       0.001437      -0.000305      -0.003709      -0.006045       0.001443       0.004602              1.504506       1.506634      -0.289612      -0.026020       1.840237      -0.020439       1.166648           0.000001
           15              H       2.794827       1.219161       2.205950       0.166683       0.926936 0.66931405E+01  0.61821396E+02                                 1.484330                            1.442394      -0.746716       2.542197                    0.999980       2.994066       7.706651       0.568890       1.165653      -0.737657       0.008346       0.012804       0.001132       0.015326       0.004106      -0.001577      -0.000950      -0.005053      -0.008278      -0.004162      -0.002318       0.006480              1.494082       1.203156      -0.074809      -0.021279       1.800730       0.241851       1.478361           0.000000
           16              H       3.548813      12.746096       1.521656       0.163382       0.913630 0.64343993E+01  0.58286768E+02                                 1.412783                            1.368259      -0.817524       2.501876                    0.999855       2.895929       7.154171       0.619704       1.091088      -0.757179      -0.006915      -0.007264      -0.010393       0.014443       0.002272       0.002251       0.003242       0.003869       0.013502      -0.005709      -0.001047       0.006757              1.423375       1.725348       0.156793       0.229764       1.189643       0.016041       1.355133           0.000003
           17              H       4.548784      12.447987       2.690873       0.168072       0.931466 0.64484242E+01  0.60019799E+02                                 1.584076                            1.486835      -0.981880       2.438758                    0.998456       3.228725       8.818514       0.511873       1.285591      -0.707693       0.008305      -0.011727       0.011947       0.018688      -0.001245      -0.001539      -0.002714      -0.002528       0.001455      -0.003732       0.000248       0.003484              1.642505       1.346501      -0.103352       0.097344       1.540571      -0.429798       2.040443          -0.000001
           18              H      11.146501      15.638705      12.689038       0.164598       0.958920 0.66503157E+01  0.60878586E+02                                 1.467013                            1.396315      -0.960804       2.435781                    0.999273       2.980455       7.456323       0.608595       1.099399      -0.754046       0.003477       0.003782      -0.014221       0.015121      -0.004096      -0.001484      -0.000544       0.004042      -0.001016      -0.004757      -0.000166       0.004923              1.491405       1.491577      -0.044772      -0.329418       1.204156      -0.077474       1.778480           0.000002
           19              H       9.206041      11.294741       1.351868       0.158859       1.039702 0.76782299E+01  0.73107719E+02                                 1.578947                            1.526860      -0.846395       2.483168                    0.999680       3.083521       7.955132       0.564983       1.138594      -0.744936       0.002076       0.013199       0.008123       0.015637       0.000138       0.001258       0.007540      -0.003521      -0.003526      -0.007290      -0.001122       0.008412              1.596517       1.561668       0.076143       0.341850       1.306241       0.154143       1.921642           0.000001
           20              H       8.446927      10.070311       0.733173       0.166228       1.026317 0.76192736E+01  0.72447173E+02                                 1.567615                            1.523232      -0.953227       2.439358                    0.999277       3.072797       7.936514       0.564090       1.141957      -0.743972      -0.013789      -0.012331      -0.002772       0.018705       0.003903       0.000757       0.002311      -0.002050      -0.021872      -0.007722      -0.000304       0.008026              1.567448       1.357411       0.144654      -0.078147       1.955337      -0.178019       1.389595           0.000004
           21              H       8.943100       2.987581       7.574835       0.156006       0.990038 0.70865656E+01  0.66397182E+02                                 1.545064                            1.478158      -0.914904       2.448192                    0.999422       3.118600       8.084961       0.565399       1.156212      -0.739152      -0.000311      -0.013363       0.005128       0.014317       0.001376       0.002804      -0.001033       0.001625      -0.011596      -0.005228       0.001134       0.004094              1.566644       1.561061      -0.233452       0.193954       1.741642      -0.219263       1.397228           0.000001
           22              H       8.203050       4.367043       7.672591       0.163646       0.933491 0.66796414E+01  0.63517316E+02                                 1.658621                            1.567352      -1.191907       2.329051                    0.995854       3.544996      10.197814       0.467042       1.379150      -0.686665      -0.010987       0.009619       0.010431       0.017946       0.000674      -0.001787       0.003434       0.004017      -0.002551      -0.005060       0.001626       0.003433              1.722176       1.366149      -0.059632      -0.048860       2.076728       0.469966       1.723650           0.000000
           23              H       8.805455       3.895353       6.304001       0.163200       0.991257 0.72946333E+01  0.69360221E+02                                 1.602007                            1.544476      -0.863643       2.481281                    0.999612       3.150329       8.431229       0.525302       1.226281      -0.722927      -0.000466       0.001486      -0.015979       0.016055       0.002374      -0.002218       0.000466      -0.001147       0.017862      -0.005777      -0.000669       0.006446              1.628150       1.620468       0.194060      -0.342738       1.493242      -0.258748       1.770741           0.000001
           24              H       3.683711       3.403098       4.144357       0.162277       0.929171 0.66360151E+01  0.61136449E+02                                 1.483861                            1.433560      -0.763526       2.527142                    0.999946       2.999658       7.700387       0.572476       1.161330      -0.738658       0.007835      -0.012106      -0.011100       0.018197      -0.003566      -0.002650       0.003792      -0.007127       0.006352      -0.006255      -0.001436       0.007691              1.503178       1.231599       0.072457       0.156695       1.506334       0.317790       1.771599           0.000001
           25              H       4.189060       4.725907       4.817075       0.156311       0.968485 0.67965237E+01  0.64247818E+02                                 1.636624                            1.533444      -1.114925       2.363383                    0.997446       3.380822       9.377591       0.499407       1.297419      -0.704415       0.013217       0.011344       0.000462       0.017424       0.001802      -0.000333      -0.000238      -0.005966       0.004429      -0.004235       0.001412       0.002823              1.696903       1.473509       0.185578       0.039444       2.340173      -0.134366       1.277028           0.000000
           26              H       3.052260       3.886498       5.496225       0.156407       0.965744 0.70770554E+01  0.66289015E+02                                 1.526203                            1.484057      -0.787857       2.510402                    0.999916       3.062109       7.938617       0.560321       1.167025      -0.737399      -0.004879      -0.003591       0.015656       0.016787       0.000083      -0.005833      -0.002258       0.000619       0.014677      -0.005820      -0.002726       0.008547              1.540845       1.859411      -0.117029      -0.287138       1.417945       0.020940       1.345179           0.000001
           27              H      10.754920      10.610747       9.037322       0.173345       0.919314 0.64105442E+01  0.58430828E+02                                 1.460749                            1.398979      -0.856864       2.495809                    0.999670       2.933512       7.440296       0.586948       1.144878      -0.742823       0.011640       0.008718       0.002257       0.014717       0.001517      -0.002134       0.005508       0.000449       0.002095      -0.006508       0.000835       0.005673              1.480933       1.560902       0.260304       0.132084       1.553160       0.208698       1.328737           0.000001
           28              H       9.927327       9.294412       9.239266       0.175138       0.944355 0.67637619E+01  0.62570284E+02                                 1.503595                            1.450564      -0.831722       2.506132                    0.999838       2.938853       7.543743       0.567557       1.166587      -0.738306      -0.000124      -0.013374       0.009790       0.016575      -0.002506      -0.003129      -0.004027      -0.009791       0.006355      -0.008223       0.001128       0.007095              1.528607       1.328478       0.194816      -0.164559       1.657347      -0.351455       1.599996           0.000003
           29              H       9.410176      10.401303       8.257843       0.171733       0.936305 0.67056038E+01  0.63678298E+02                                 1.658188                            1.568855      -1.031683       2.414385                    0.997349       3.382485       9.650424       0.468591       1.376445      -0.688596      -0.012170       0.008233      -0.009917       0.017727      -0.004647       0.003767       0.000418       0.005250       0.011873      -0.007784       0.000867       0.006918              1.719327       2.034870      -0.440484       0.249387       1.749133      -0.134572       1.373980           0.000000
           30              H      10.220078       6.931192       3.935981       0.168119       0.980914 0.72331193E+01  0.68001543E+02                                 1.542205                            1.501964      -0.751780       2.539689                    0.999976       2.973365       7.678540       0.557043       1.169566      -0.738296       0.000722       0.004632      -0.012892       0.013718       0.006618       0.000460      -0.002606      -0.006408       0.016401      -0.010289       0.003124       0.007165              1.545298       1.377608       0.014703       0.026965       1.323273      -0.174338       1.935013           0.000003
           31              H       9.357042       6.555478       5.188807       0.166688       0.963026 0.67716687E+01  0.64900231E+02                                 1.721986                            1.599925      -1.358747       2.258738                    0.994072       3.624910      10.621486       0.450838       1.417539      -0.678950      -0.013255      -0.004685       0.009383       0.016902       0.002725      -0.006311       0.004037      -0.000231       0.010664      -0.008912       0.000787       0.008125              1.810241       2.457718       0.221660      -0.361859       1.498993      -0.011576       1.474012           0.000000
           32              H      10.721938       5.827703       4.930267       0.177923       0.884953 0.62327047E+01  0.56869802E+02                                 1.476520                            1.421282      -0.742771       2.553166                    0.999980       2.944711       7.672694       0.552313       1.215389      -0.725911       0.008007      -0.011720       0.005492       0.015220      -0.001732       0.004865       0.001437      -0.000305      -0.003709      -0.006045       0.001443       0.004602              1.504506       1.506633      -0.289612      -0.026020       1.840237      -0.020439       1.166648           0.000001
           33              H      10.480140      16.155572      10.656734       0.166683       0.926937 0.66931447E+01  0.61821437E+02                                 1.484330                            1.442394      -0.746716       2.542197                    0.999980       2.994067       7.706651       0.568890       1.165651      -0.737658      -0.008346      -0.012804      -0.001132       0.015326       0.004106      -0.001577      -0.000950      -0.005053      -0.008277      -0.004162      -0.002318       0.006480              1.494082       1.203156      -0.074809      -0.021279       1.800729       0.241851       1.478360           0.000000
           34              H       9.726154       4.628637      11.341028       0.163381       0.913630 0.64343976E+01  0.58286742E+02                                 1.412782                            1.368258      -0.817524       2.501875                    0.999855       2.895929       7.154168       0.619704       1.091088      -0.757179       0.006915       0.007264       0.010393       0.014443       0.002272       0.002251       0.003242       0.003869       0.013502      -0.005709      -0.001047       0.006757              1.423374       1.725348       0.156793       0.229764       1.189642       0.016041       1.355133           0.000003
           35              H       8.726183       4.926746      10.171811       0.168072       0.931466 0.64484267E+01  0.60019817E+02                                 1.584075                            1.486834      -0.981880       2.438758                    0.998456       3.228725       8.818509       0.511874       1.285590      -0.707694      -0.008305       0.011727      -0.011947       0.018688      -0.001245      -0.001539      -0.002714      -0.002528       0.001455      -0.003732       0.000248       0.003484              1.642504       1.346500      -0.103352       0.097344       1.540571      -0.429798       2.040442          -0.000001
           36              H       2.128466       1.736028       0.173646       0.164598       0.958920 0.66503176E+01  0.60878612E+02                                 1.467014                            1.396315      -0.960804       2.435781                    0.999273       2.980455       7.456325       0.608594       1.099400      -0.754046      -0.003477      -0.003782       0.014221       0.015121      -0.004096      -0.001484      -0.000544       0.004042      -0.001016      -0.004757      -0.000166       0.004923              1.491405       1.491578      -0.044772      -0.329418       1.204157      -0.077474       1.778481           0.000002
           37              H       4.068926       6.079992      11.510816       0.158859       1.039701 0.76782204E+01  0.73107595E+02                                 1.578945                            1.526858      -0.846395       2.483169                    0.999680       3.083520       7.955124       0.564984       1.138592      -0.744937      -0.002076      -0.013199      -0.008123       0.015637       0.000138       0.001258       0.007540      -0.003521      -0.003526      -0.007290      -0.001122       0.008412              1.596515       1.561665       0.076143       0.341849       1.306239       0.154143       1.921639           0.000001
           38              H       4.828040       7.304422      12.129511       0.166228       1.026319 0.76192851E+01  0.72447312E+02                                 1.567616                            1.523234      -0.953227       2.439358                    0.999277       3.072799       7.936522       0.564089       1.141958      -0.743971       0.013789       0.012331       0.002772       0.018705       0.003903       0.000757       0.002311      -0.002050      -0.021872      -0.007722      -0.000304       0.008026              1.567449       1.357413       0.144654      -0.078148       1.955339      -0.178020       1.389596           0.000004
           39              C       6.891250      12.308882       7.151652       0.694811      21.075571 0.23246372E+03  0.47904415E+04                                 7.406661                            5.673919      -0.661553       1.861141                    0.997715      22.251745      64.929690       0.572326       0.519329      -0.982440       0.009505      -0.061891      -0.022805       0.066640      -0.020349       0.071823       0.002120       0.152731      -0.081980      -0.073552      -0.052170       0.125722              8.671512       5.586255       1.028308      -1.312844      13.240809       0.063347       7.187473           0.000003
           40              C       7.166217      13.742263       6.768344      -0.171744      44.182469 0.51772850E+03  0.12657049E+05                                10.806695                            7.582249      -0.155832       1.934063                    0.998783      29.678809      85.715493       0.601659       0.416414      -1.069085       0.001269       0.003654      -0.002094       0.004398      -0.005699      -0.007396       0.020991       0.005261       0.075300      -0.024545      -0.011294       0.035839             13.501638      13.363766       2.905936       3.338954      19.861363      -1.695984       7.279786           0.000003
           41              C       6.187355      14.438598       6.090481       0.103802      33.755694 0.39850287E+03  0.91365586E+04                                 9.174605                            6.726743       0.014726       2.019714                    0.999696      26.189185      73.545167       0.627401       0.425804      -1.061824      -0.069247      -0.062656      -0.017151       0.094948       0.013724       0.025593       0.007346       0.062812      -0.043851      -0.028102      -0.024049       0.052151             11.066389      11.646167       2.478896       2.783416      15.436570      -1.292013       6.116429           0.000002
           42              C       4.901401      13.767769       5.750906      -0.513526      28.200594 0.43867247E+03  0.10357588E+05                                 7.910483                            6.805750       0.115926       1.994457                    0.998033      32.336988      93.790367       0.655156       0.395952      -1.075485       0.074588       0.038415       0.014078       0.085072       0.016339       0.001068       0.002071       0.012859      -0.027317      -0.013308      -0.008938       0.022246              8.674474       9.725087       2.005019       0.784864       9.563071       0.562752       6.735266           0.000006
           43              C       8.379051      14.319822       7.116923       0.085863      34.702394 0.40336735E+03  0.92511601E+04                                 9.243490                            6.702905       0.161741       2.061157                    0.999543      26.238085      73.047376       0.639372       0.417693      -1.069828       0.039587      -0.068656       0.052096       0.094841      -0.021930       0.036262      -0.012540       0.036632      -0.032793      -0.033866      -0.022030       0.055895             11.163578      11.662882       1.602144       3.148015      15.477206      -1.660929       6.350645           0.000002
           44              C       9.413209      13.535383       7.880966      -0.508509      28.416152 0.44643281E+03  0.10562044E+05                                 7.917066                            6.857497       0.236783       2.024763                    0.999144      32.345874      93.185624       0.655402       0.395008      -1.078683      -0.071419       0.043305      -0.041376       0.093209      -0.012574      -0.010460      -0.003806      -0.015337       0.030848      -0.023456       0.008993       0.014463              8.503147       8.718285      -1.479905       1.516310      10.044444      -0.738887       6.746712           0.000003
           45              C       4.362656       9.391088       5.808788       0.692081      22.687111 0.22772569E+03  0.46697485E+04                                 7.758981                            5.580405      -0.472627       1.917107                    0.998947      22.248396      64.807456       0.582471       0.512803      -0.985331       0.043219       0.006368       0.004322       0.043899      -0.020012       0.024972       0.090737      -0.139592       0.061107      -0.101171      -0.031654       0.132825              9.847960      15.062649       1.595324      -1.085580       7.738024      -2.512235       6.743208           0.000003
           46              C       2.950653       9.021560       6.148363      -0.184727      45.530099 0.52311850E+03  0.12816381E+05                                11.021626                            7.595678      -0.191293       1.918761                    0.998346      29.916546      86.371920       0.604472       0.413585      -1.071376      -0.006289       0.013928      -0.016237       0.022297      -0.007503       0.000536      -0.009836      -0.017709      -0.025728      -0.013080      -0.006052       0.019132             14.344422      22.659185       3.714941      -3.240798      10.533206       3.197836       9.840876           0.000002
           47              C       2.331825       8.054153       5.380461       0.102433      34.286835 0.40561173E+03  0.93297593E+04                                 9.249190                            6.766546       0.038759       2.022732                    0.999680      26.304836      73.706002       0.629059       0.423306      -1.064639       0.061880      -0.027364      -0.064102       0.093204      -0.008425      -0.019950       0.033498      -0.036134       0.056377      -0.035448      -0.017489       0.052937             11.317923      16.684873       2.432091      -2.436586       8.863393       3.036428       8.405503           0.000002
           48              C       3.084100       7.410020       4.257548      -0.516672      26.766190 0.42301387E+03  0.98767445E+04                                 7.590108                            6.662251       0.205972       2.030439                    0.998198      31.735008      90.904784       0.666697       0.393476      -1.079439      -0.041129       0.028014       0.050310       0.070763      -0.018512      -0.023426       0.017287       0.007801       0.062118      -0.029336      -0.015024       0.044360              8.077287       8.711747      -0.790561      -1.186241       7.961715       0.981814       7.558400           0.000009
           49              C       2.309726       9.669680       7.201817       0.085101      34.911043 0.41298027E+03  0.95280128E+04                                 9.290088                            6.780887       0.144432       2.049583                    0.999418      26.512891      74.043188       0.635855       0.417518      -1.069889       0.056190       0.070896       0.021296       0.092936       0.022579       0.003420       0.034187      -0.035576       0.036850      -0.038971      -0.011832       0.050803             11.361977      16.623962       2.861081      -2.036697       9.144133       3.148333       8.317837           0.000002
           50              C       3.023697      10.712412       8.005735      -0.512813      28.010004 0.44009571E+03  0.10395956E+05                                 7.883888                            6.824119       0.135804       2.003013                    0.997957      32.251987      93.457919       0.653449       0.396805      -1.075285      -0.034356      -0.035205      -0.041371       0.064275       0.039185       0.018334       0.023663      -0.016306       0.052692      -0.048815      -0.006287       0.055102              8.526470       9.854654       1.755710       0.157644       8.761152       1.275681       6.963604           0.000008
           51              C       6.626339      11.287206       2.499220       0.654014      22.824270 0.24248527E+03  0.50103294E+04                                 7.618599                            5.638354      -0.336875       1.952813                    0.999231      22.241093      63.334137       0.602941       0.491644      -1.003867      -0.021821      -0.014977       0.012048       0.029080      -0.008225      -0.037114       0.048114       0.151905      -0.237522      -0.113622      -0.010626       0.124248              9.384818       4.449532       0.187750       0.104433       8.927786      -2.889943      14.777136           0.000004
           52              C       6.563056      12.030003       1.183367      -0.152952      42.787994 0.47990181E+03  0.11472930E+05                                10.488374                            7.237637      -0.048447       1.977665                    0.998543      28.667951      80.974881       0.625910       0.409329      -1.077324       0.000701      -0.004011       0.008053       0.009023       0.014046       0.003706       0.017526      -0.037153      -0.030521      -0.019666      -0.015679       0.035345             13.387416      10.974378      -2.809534      -2.350802       9.310353      -5.271015      19.877518           0.000002
           53              C       5.491882      12.861517       0.944121       0.102310      33.218815 0.39051331E+03  0.88680693E+04                                 8.938858                            6.571853       0.146590       2.058828                    0.999445      25.817886      71.100830       0.650342       0.414735      -1.073671      -0.053444      -0.006416       0.080243       0.096625      -0.016613      -0.029890       0.008438       0.039794       0.007128      -0.027549      -0.018960       0.046509             10.750300       9.838570      -2.538531      -2.116128       7.535366      -3.514304      14.876965           0.000004
           54              C       4.380167      13.004243       1.928116      -0.507602      27.405128 0.42428606E+03  0.98956960E+04                                 7.694856                            6.667721       0.334456       2.063648                    0.999289      31.669260      90.124880       0.668330       0.392941      -1.081791       0.066189      -0.013645      -0.043135       0.080173       0.011871      -0.015494       0.005064       0.017380       0.023180      -0.023442       0.001008       0.022434              8.303293       8.213650      -0.484492      -1.736970       6.324242      -0.459862      10.371988           0.000006
           55              C       7.575492      11.857547       0.271403       0.094997      34.314747 0.39764813E+03  0.90744773E+04                                 9.145327                            6.642092       0.069697       2.033980                    0.999662      26.009856      71.893766       0.645121       0.416047      -1.072420       0.060334      -0.061771       0.041033       0.095601      -0.038297      -0.005193      -0.000667       0.028844      -0.082342      -0.030922      -0.023909       0.054831             11.077384      10.234242      -2.800423      -1.934597       7.802699      -3.701220      15.195212           0.000005
           56              C       8.753605      10.965424       0.571103      -0.517742      27.117602 0.43033913E+03  0.10093856E+05                                 7.677448                            6.767749       0.134029       1.994721                    0.998778      32.326502      92.897089       0.654261       0.399125      -1.075295      -0.066646       0.049578      -0.029096       0.088013      -0.009096       0.008165       0.010215       0.008314      -0.060316      -0.026514       0.006403       0.020111              8.013649       8.616180      -1.763520       0.361861       7.272276      -1.030342       8.152491           0.000009
           57              C       6.383717       5.065851       5.711032       0.694811      21.075575 0.23246376E+03  0.47904427E+04                                 7.406662                            5.673919      -0.661553       1.861141                    0.997715      22.251745      64.929689       0.572326       0.519329      -0.982440      -0.009505       0.061891       0.022805       0.066640      -0.020349       0.071823       0.002120       0.152731      -0.081980      -0.073552      -0.052170       0.125722              8.671513       5.586255       1.028308      -1.312844      13.240812       0.063347       7.187473           0.000003
           58              C       6.108750       3.632470       6.094340      -0.171744      44.182483 0.51772869E+03  0.12657055E+05                                10.806698                            7.582251      -0.155832       1.934063                    0.998783      29.678815      85.715518       0.601659       0.416414      -1.069085      -0.001269      -0.003654       0.002094       0.004398      -0.005699      -0.007396       0.020991       0.005261       0.075300      -0.024545      -0.011294       0.035839             13.501642      13.363769       2.905936       3.338954      19.861369      -1.695984       7.279788           0.000002
           59              C       7.087612       2.936135       6.772203       0.103802      33.755692 0.39850283E+03  0.91365577E+04                                 9.174605                            6.726743       0.014726       2.019713                    0.999696      26.189184      73.545166       0.627401       0.425804      -1.061824       0.069247       0.062656       0.017151       0.094948       0.013725       0.025593       0.007346       0.062812      -0.043851      -0.028102      -0.024049       0.052151             11.066389      11.646167       2.478896       2.783416      15.436570      -1.292013       6.116429           0.000002
           60              C       8.373566       3.606964       7.111778      -0.513526      28.200595 0.43867250E+03  0.10357589E+05                                 7.910483                            6.805750       0.115926       1.994457                    0.998033      32.336989      93.790368       0.655156       0.395952      -1.075485      -0.074588      -0.038415      -0.014078       0.085072       0.016340       0.001068       0.002071       0.012859      -0.027317      -0.013308      -0.008938       0.022246              8.674475       9.725087       2.005020       0.784864       9.563071       0.562752       6.735266           0.000006
           61              C       4.895916       3.054911       5.745761       0.085863      34.702385 0.40336724E+03  0.92511568E+04                                 9.243488                            6.702905       0.161741       2.061158                    0.999543      26.238081      73.047361       0.639373       0.417693      -1.069828      -0.039587       0.068656      -0.052096       0.094841      -0.021930       0.036262      -0.012540       0.036632      -0.032793      -0.033866      -0.022030       0.055895             11.163576      11.662880       1.602143       3.148014      15.477203      -1.660928       6.350644           0.000002
           62              C       3.861758       3.839350       4.981718      -0.508508      28.416148 0.44643273E+03  0.10562042E+05                                 7.917065                            6.857496       0.236783       2.024763                    0.999144      32.345871      93.185609       0.655402       0.395008      -1.078683       0.071419      -0.043305       0.041376       0.093209      -0.012574      -0.010460      -0.003806      -0.015337       0.030848      -0.023456       0.008993       0.014463              8.503146       8.718283      -1.479905       1.516310      10.044443      -0.738887       6.746711           0.000003
           63              C       8.912311       7.983645       7.053896       0.692081      22.687114 0.22772572E+03  0.46697492E+04                                 7.758982                            5.580405      -0.472627       1.917107                    0.998947      22.248397      64.807461       0.582471       0.512803      -0.985331      -0.043219      -0.006368      -0.004322       0.043899      -0.020012       0.024972       0.090737      -0.139593       0.061107      -0.101171      -0.031654       0.132825              9.847962      15.062651       1.595325      -1.085580       7.738025      -2.512235       6.743209           0.000003
           64              C      10.324314       8.353173       6.714321      -0.184727      45.530090 0.52311839E+03  0.12816377E+05                                11.021624                            7.595677      -0.191293       1.918761                    0.998346      29.916543      86.371905       0.604472       0.413585      -1.071376       0.006289      -0.013928       0.016237       0.022297      -0.007503       0.000536      -0.009836      -0.017709      -0.025728      -0.013080      -0.006052       0.019132             14.344420      22.659180       3.714940      -3.240797      10.533204       3.197835       9.840874           0.000002
           65              C      10.943142       9.320580       7.482223       0.102433      34.286847 0.40561189E+03  0.93297640E+04                                 9.249192                            6.766548       0.038758       2.022732                    0.999680      26.304842      73.706024       0.629059       0.423306      -1.064639      -0.061880       0.027364       0.064102       0.093204      -0.008425      -0.019950       0.033498      -0.036134       0.056377      -0.035448      -0.017489       0.052937             11.317926      16.684877       2.432092      -2.436586       8.863395       3.036429       8.405504           0.000002
           66              C      10.190867       9.964713       8.605136      -0.516672      26.766193 0.42301395E+03  0.98767468E+04                                 7.590109                            6.662252       0.205971       2.030439                    0.998198      31.735010      90.904796       0.666697       0.393476      -1.079439       0.041129      -0.028014      -0.050310       0.070763      -0.018512      -0.023426       0.017287       0.007801       0.062118      -0.029336      -0.015024       0.044360              8.077288       8.711748      -0.790561      -1.186242       7.961716       0.981815       7.558401           0.000009
           67              C      10.965241       7.705053       5.660867       0.085100      34.911051 0.41298039E+03  0.95280160E+04                                 9.290089                            6.780887       0.144433       2.049583                    0.999418      26.512895      74.043197       0.635855       0.417518      -1.069889      -0.056190      -0.070896      -0.021296       0.092936       0.022579       0.003420       0.034187      -0.035576       0.036850      -0.038971      -0.011832       0.050803             11.361978      16.623964       2.861081      -2.036697       9.144134       3.148333       8.317837           0.000002
           68              C      10.251270       6.662321       4.856949      -0.512812      28.009989 0.44009540E+03  0.10395947E+05                                 7.883884                            6.824116       0.135805       2.003014                    0.997957      32.251976      93.457868       0.653449       0.396805      -1.075285       0.034356       0.035205       0.041371       0.064275       0.039185       0.018334       0.023663      -0.016306       0.052692      -0.048815      -0.006287       0.055102              8.526466       9.854649       1.755708       0.157643       8.761148       1.275680       6.963601           0.000008
           69              C       6.648628       6.087527      10.363464       0.654014      22.824270 0.24248527E+03  0.50103294E+04                                 7.618598                            5.638354      -0.336874       1.952813                    0.999231      22.241092      63.334129       0.602941       0.491644      -1.003867       0.021821       0.014977      -0.012048       0.029080      -0.008225      -0.037114       0.048114       0.151905      -0.237522      -0.113622      -0.010626       0.124248              9.384817       4.449532       0.187751       0.104433       8.927785      -2.889942      14.777135           0.000004
           70              C       6.711911       5.344730      11.679317      -0.152952      42.787985 0.47990170E+03  0.11472927E+05                                10.488372                            7.237636      -0.048446       1.977665                    0.998543      28.667947      80.974861       0.625910       0.409329      -1.077324      -0.000701       0.004010      -0.008053       0.009023       0.014046       0.003706       0.017526      -0.037153      -0.030521      -0.019666      -0.015679       0.035345             13.387414      10.974376      -2.809533      -2.350801       9.310351      -5.271014      19.877514           0.000002
           71              C       7.783085       4.513216      11.918563       0.102311      33.218808 0.39051322E+03  0.88680667E+04                                 8.938856                            6.571853       0.146589       2.058828                    0.999445      25.817882      71.100817       0.650342       0.414735      -1.073671       0.053444       0.006416      -0.080243       0.096625      -0.016613      -0.029890       0.008438       0.039794       0.007128      -0.027549      -0.018960       0.046509             10.750299       9.838568      -2.538530      -2.116127       7.535365      -3.514304      14.876963           0.000004
           72              C       8.894800       4.370490      10.934568      -0.507602      27.405117 0.42428583E+03  0.98956889E+04                                 7.694853                            6.667718       0.334457       2.063649                    0.999289      31.669253      90.124838       0.668331       0.392941      -1.081792      -0.066189       0.013645       0.043135       0.080173       0.011871      -0.015494       0.005064       0.017380       0.023180      -0.023442       0.001008       0.022434              8.303290       8.213647      -0.484492      -1.736969       6.324239      -0.459862      10.371983           0.000006
           73              C       5.699475       5.517186      12.591281       0.094998      34.314730 0.39764791E+03  0.90744709E+04                                 9.145324                            6.642090       0.069698       2.033980                    0.999662      26.009848      71.893734       0.645121       0.416047      -1.072420      -0.060334       0.061771      -0.041033       0.095601      -0.038297      -0.005193      -0.000667       0.028844      -0.082342      -0.030922      -0.023909       0.054831             11.077380      10.234237      -2.800422      -1.934597       7.802696      -3.701219      15.195206           0.000005
           74              C       4.521362       6.409309      12.291581      -0.517742      27.117605 0.43033919E+03  0.10093857E+05                                 7.677449                            6.767749       0.134029       1.994721                    0.998778      32.326504      92.897098       0.654261       0.399125      -1.075295       0.066646      -0.049578       0.029096       0.088013      -0.009096       0.008166       0.010215       0.008314      -0.060316      -0.026514       0.006403       0.020111              8.013650       8.616181      -1.763520       0.361860       7.272278      -1.030344       8.152491           0.000010
           75              O       7.247664      11.397048       6.361884      -0.776931      49.908809 0.78240568E+03  0.20745408E+05                                10.862866                            8.759780      -0.011283       1.982898                    0.996687      32.318189      90.452409       0.628102       0.367778      -1.127379       0.009433       0.106880       0.101983       0.148030      -0.028260       0.044605       0.017514       0.044582      -0.075884      -0.064648       0.001711       0.062937             12.644917       7.672724      -1.077757      -0.128506      19.644782       5.907759      10.617246           0.000002
           76              O       6.339610      12.074349       8.223114      -0.577584      28.037241 0.45132272E+03  0.10401378E+05                                 7.170529                            6.471341       0.673890       2.240607                    0.998780      28.030659      72.511430       0.763783       0.347963      -1.146128       0.005940       0.019673      -0.013169       0.024408      -0.000086       0.017151      -0.001126       0.261531       0.173540      -0.159695       0.051956       0.107739              7.445694       6.845626       1.279298      -2.283965       6.550663      -1.483327       8.940794           0.000013
           77              O       4.589276      10.222006       4.917404      -0.574557      33.705441 0.50012816E+03  0.11799866E+05                                 8.300240                            6.894307       0.535287       2.232777                    0.995472      27.256110      70.828648       0.728415       0.356395      -1.141800      -0.079535       0.039158       0.004728       0.088778       0.010826      -0.013198       0.007223      -0.137411       0.135977      -0.093574       0.040645       0.052929              9.735024       8.640014       2.992289      -2.471951      10.857087      -4.854405       9.707969           0.000002
           78              O       5.327150       8.841363       6.390181      -0.800493      62.834223 0.91547953E+03  0.25265762E+05                                12.806037                            9.549176      -0.196915       1.912837                    0.997356      33.520902      95.961075       0.594166       0.373520      -1.122143      -0.065047       0.015040      -0.028768       0.072697      -0.035152       0.036384       0.061069      -0.012769      -0.049329      -0.091185       0.028377       0.062808             16.421071      24.613480      -6.240568       5.412446      14.133559      -4.470556      10.516174           0.000001
           79              O       6.831482      11.915936       3.555246      -0.639415      36.635993 0.56574045E+03  0.13807362E+05                                 8.813719                            7.398578       0.396992       2.154296                    0.996251      29.063372      77.576687       0.691675       0.362836      -1.133265      -0.032716       0.104093      -0.038109       0.115577       0.004965      -0.002318       0.077084       0.064672       0.042409      -0.094477       0.025488       0.068989             10.081087       5.585749       0.286494       1.020674       7.829560       1.988600      16.827954           0.000002
           80              O       6.479515      10.060904       2.522372      -0.691862      31.990263 0.51664206E+03  0.12322311E+05                                 7.892185                            6.951211       0.576552       2.195134                    0.998455      29.429366      77.576868       0.732219       0.350722      -1.143280      -0.061849       0.031537      -0.117257       0.136269       0.014629      -0.026427       0.015267       0.006594      -0.222085      -0.082664       0.029437       0.053227              8.558081       5.259513       0.875420      -0.554504      11.728186      -2.509377       8.686543           0.000011
           81              O       6.027303       5.977685       6.500800      -0.776931      49.908808 0.78240567E+03  0.20745408E+05                                10.862867                            8.759781      -0.011284       1.982897                    0.996687      32.318188      90.452408       0.628102       0.367778      -1.127379      -0.009433      -0.106880      -0.101983       0.148030      -0.028260       0.044605       0.017514       0.044582      -0.075884      -0.064648       0.001711       0.062937             12.644918       7.672724      -1.077757      -0.128505      19.644784       5.907758      10.617245           0.000002
           82              O       6.935357       5.300384       4.639570      -0.577583      28.037200 0.45132189E+03  0.10401353E+05                                 7.170520                            6.471333       0.673892       2.240608                    0.998780      28.030646      72.511369       0.763783       0.347962      -1.146129      -0.005940      -0.019673       0.013169       0.024408      -0.000086       0.017151      -0.001126       0.261531       0.173542      -0.159695       0.051956       0.107739              7.445685       6.845617       1.279296      -2.283962       6.550655      -1.483325       8.940783           0.000013
           83              O       8.685691       7.152727       7.945280      -0.574557      33.705428 0.50012791E+03  0.11799859E+05                                 8.300238                            6.894305       0.535287       2.232777                    0.995472      27.256105      70.828630       0.728416       0.356395      -1.141800       0.079535      -0.039158      -0.004728       0.088778       0.010826      -0.013198       0.007223      -0.137411       0.135977      -0.093574       0.040645       0.052929              9.735021       8.640012       2.992288      -2.471950      10.857084      -4.854404       9.707966           0.000002
           84              O       7.947817       8.533370       6.472503      -0.800492      62.834223 0.91547954E+03  0.25265763E+05                                12.806038                            9.549176      -0.196916       1.912837                    0.997356      33.520902      95.961077       0.594166       0.373520      -1.122143       0.065047      -0.015040       0.028768       0.072697      -0.035152       0.036384       0.061069      -0.012768      -0.049329      -0.091185       0.028377       0.062808             16.421071      24.613481      -6.240568       5.412446      14.133559      -4.470555      10.516174           0.000001
           85              O       6.443485       5.458797       9.307438      -0.639415      36.635982 0.56574023E+03  0.13807356E+05                                 8.813716                            7.398576       0.396992       2.154296                    0.996251      29.063371      77.576676       0.691675       0.362836      -1.133265       0.032717      -0.104093       0.038109       0.115577       0.004965      -0.002318       0.077084       0.064671       0.042409      -0.094477       0.025488       0.068989             10.081084       5.585747       0.286493       1.020674       7.829557       1.988600      16.827947           0.000002
           86              O       6.795452       7.313829      10.340312      -0.691862      31.990267 0.51664214E+03  0.12322314E+05                                 7.892187                            6.951212       0.576553       2.195134                    0.998455      29.429366      77.576872       0.732219       0.350722      -1.143280       0.061849      -0.031537       0.117257       0.136269       0.014630      -0.026426       0.015267       0.006594      -0.222085      -0.082664       0.029437       0.053227              8.558082       5.259514       0.875420      -0.554504      11.728188      -2.509378       8.686545           0.000011

******************************************************
Auxiliary information for the entire system
The total spin magnetic moment of the unit cell is   0.000264
The total net atomic charge of the unit cell is   -0.000000
Accuracy of reproducing the electrostatic potential in the unit cell:
  The inner radius (bohr) =    5.0000
  The outer radius (bohr) =   12.0000
  Valid grid points have density less than (e/(bohr^3)) =    0.0001
  The number of valid grid points were=       103556
  The rms potential error without charges in kcal/mol is=      7.94594
  The rms potential error with partial charges in kcal/mol is=      1.01505
  The RRMSE value at monopole order=      0.12774
  The rms potential error with partial charges and cloud penetration in kcal/mol is=      1.01700
  The RRMSE value at monopole order with cloud penetration is=      0.12799
  The rms potential error with partial charges and atomic dipoles in kcal/mol is=      0.48735
  The RRMSE value at dipole order=      0.06133
  The rms potential error with partial charges, atomic dipoles and cloud penetration in kcal/mol is=      0.50239
  The RRMSE value at dipole order with cloud penetration=      0.06323

******************************************************
The electron densities and ab initio electrostatic potential were computed in VASP using the PBE functional and
projector augmented wave method. See the main text of the journal article for a description of computational details.
The atomic charges, dipoles, and quadrupoles were computed with the DDEC6 method as described in
(a) T. A. Manz and N. Gabaldon Limas, RSC Adv. 6 (2016) 47771-47801 DOI: 10.1039/c6ra04656h
(b) N. Gabaldon Limas and T. A. Manz, RSC Adv. 8 (2018) 2678-2707 DOI: 10.1039/c7ra11829e.
For each atom in the material, the electron cloud parameters were fit to the spherically averaged atom-in-material
electron density using radial positions for which this density was between 10^-4 and 10^-2 electrons per cubic bohr.
The polarizabilities, dispersion coefficients, and quantum Drude oscillator (QDO) parameters were fit using the MCLF method.
The magnetic structure of the system was optimized in VASP from the default ferromagnetic initial guess using spin polarization.
The atomic spin moments (ASMs) were computed on this optimized magnetic structure using the DDEC6 partition as inputs
to the method of T. A. Manz and D. S. Sholl, J. Chem. Theory Comput. 7 (2011) 4146-4164 DOI: 10.1021/ct200539n.
The RMSE and RRMSE were computed using a uniform grid with Ewald summation.
