# Supplementary material for: A collection of forcefield precursors for metal–organic frameworks
Source: RSC Adv. 2019 Nov 13;9(63):36492–507. doi: 10.1039/c9ra07327b (PMC9075174; doi:10.1039/c9ra07327b)
Supplement: RA-009-C9RA07327B-s4392 [file RA-009-C9RA07327B-s4392.xyz]

  136
jmolscript: load "" {1 1 1} spacegroup "x,y,z" unitcell [{     12.967700     0.000000     0.000000 }, {      0.000000    12.967700     0.000000 }, {      0.000000     0.000000    13.545000 }]
Ag    10.787959     4.300478    10.123533     0.267041
Ag     8.663591     2.183372    10.123533     0.267041
Ag     8.667222     4.304109     3.351033     0.267041
Ag    10.784328     2.179741     3.351033     0.267041
Ag     2.179741     8.667222     3.421467     0.267041
Ag     4.304109    10.784328     3.421467     0.267041
Ag     4.300478     8.663591    10.193967     0.267041
Ag     2.183372    10.787959    10.193967     0.267041
H      0.982952     4.078342    10.594899     0.157117
H      1.378467     4.787675     9.214664     0.176840
H      2.024258     5.294712    10.589481     0.165875
H      0.374767    10.228922    13.425804     0.181150
H      1.320112    11.096461     0.838435     0.180047
H      0.098555    10.269122     1.457442     0.156543
H      5.500898     2.405508    10.594899     0.157117
H      5.105383     1.696175     9.214664     0.176840
H      4.459592     1.189138    10.589481     0.165875
H      6.109083     9.222628    13.425804     0.181150
H      5.163738     8.355089     0.838435     0.180047
H      6.385295     9.182428     1.457442     0.156543
H      8.889358     7.466802     3.822399     0.157117
H      8.180025     7.862317     2.442163     0.176840
H      7.672988     8.508108     3.816981     0.165875
H      2.738778     6.858617     6.653304     0.181151
H      1.871239     7.803962     7.610935     0.180047
H      2.698578     6.582405     8.229942     0.156543
H     10.562192    11.984748     3.822399     0.157117
H     11.271525    11.589233     2.442163     0.176840
H     11.778562    10.943442     3.816981     0.165875
H      3.745072    12.592933     6.653304     0.181151
H      4.612611    11.647588     7.610935     0.180047
H      3.785272    12.869145     8.229942     0.156543
H     11.984748     8.889358     2.950101     0.157117
H     11.589233     8.180025     4.330336     0.176840
H     10.943442     7.672988     2.955519     0.165875
H     12.592933     2.738778     0.119196     0.181151
H     11.647588     1.871239    12.706565     0.180047
H     12.869145     2.698578    12.087558     0.156543
H      7.466802    10.562192     2.950101     0.157117
H      7.862317    11.271525     4.330336     0.176840
H      8.508108    11.778562     2.955519     0.165875
H      6.858617     3.745072     0.119196     0.181151
H      7.803962     4.612611    12.706565     0.180047
H      6.582405     3.785272    12.087558     0.156543
H      4.078342     5.500898     9.722601     0.157117
H      4.787675     5.105383    11.102837     0.176840
H      5.294712     4.459592     9.728019     0.165875
H     10.228922     6.109083     6.891696     0.181151
H     11.096461     5.163738     5.934064     0.180047
H     10.269122     6.385295     5.315058     0.156543
H      2.405508     0.982952     9.722601     0.157117
H      1.696175     1.378467    11.102837     0.176840
H      1.189138     2.024258     9.728019     0.165875
H      9.222628     0.374767     6.891696     0.181151
H      8.355089     1.320112     5.934064     0.180047
H      9.182428     0.098555     5.315058     0.156543
C      1.595027     8.071096    11.701525     0.560606
C      0.744346     7.250241    12.655094    -0.067998
C     12.923610     6.254322    12.159346     0.013104
C      0.756017     7.536827     0.502520     0.003797
C      1.215073     4.931616    10.170940    -0.462994
C      0.793623    10.273012     0.766647    -0.454205
C      4.888823    11.380454    11.701525     0.560606
C      5.739504    12.201309    12.655094    -0.067998
C      6.527940     0.229528    12.159346     0.013104
C      5.727833    11.914723     0.502520     0.003797
C      5.268777     1.552234    10.170940    -0.462994
C      5.690227     9.178538     0.766647    -0.454205
C      4.896604     8.078877     4.929025     0.560606
C      5.717459     7.228196     5.882594    -0.067998
C      6.713378     6.439760     5.386846     0.013104
C      5.430873     7.239867     7.275019     0.003797
C      8.036084     7.698923     3.398440    -0.462994
C      2.694688     7.277473     7.539147    -0.454205
C      1.587246    11.372673     4.929025     0.560606
C      0.766391    12.223354     5.882594    -0.067998
C     12.738172     0.044090     5.386846     0.013105
C      1.052977    12.211683     7.275019     0.003797
C     11.415466    11.752627     3.398440    -0.462994
C      3.789162    12.174077     7.539147    -0.454205
C     11.372673     4.896604     1.843475     0.560606
C     12.223354     5.717459     0.889906    -0.067998
C      0.044090     6.713378     1.385654     0.013104
C     12.211683     5.430873    13.042481     0.003797
C     11.752627     8.036084     3.374059    -0.462994
C     12.174077     2.694688    12.778353    -0.454205
C      8.078877     1.587246     1.843475     0.560606
C      7.228196     0.766391     0.889906    -0.067998
C      6.439760    12.738172     1.385654     0.013104
C      7.239867     1.052977    13.042481     0.003797
C      7.698923    11.415466     3.374059    -0.462994
C      7.277473     3.789162    12.778353    -0.454205
C      8.071096     4.888823     8.615974     0.560606
C      7.250241     5.739504     7.662407    -0.067998
C      6.254322     6.527940     8.158153     0.013104
C      7.536827     5.727833     6.269980     0.003797
C      4.931616     5.268777    10.146560    -0.462994
C     10.273012     5.690227     6.005853    -0.454205
C     11.380454     1.595027     8.615974     0.560606
C     12.201309     0.744346     7.662407    -0.067998
C      0.229528    12.923610     8.158153     0.013104
C     11.914723     0.756017     6.269980     0.003797
C      1.552234     1.215073    10.146560    -0.462994
C      9.178538     0.793623     6.005853    -0.454205
S     12.819868     6.100006    10.380888     0.090897
S      1.890691     8.827113     0.995558     0.079334
S      6.631682     0.383844    10.380888     0.090897
S      4.593159    10.624437     0.995558     0.079334
S      6.867694     6.336018     3.608388     0.090897
S      4.140587     8.374541     7.768058     0.079334
S     12.583856     0.147832     3.608388     0.090897
S      2.343263    11.077009     7.768058     0.079334
S      0.147832     6.867694     3.164112     0.090897
S     11.077009     4.140587    12.549443     0.079334
S      6.336018    12.583856     3.164112     0.090897
S      8.374541     2.343263    12.549443     0.079334
S      6.100006     6.631682     9.936612     0.090897
S      8.827113     4.593159     5.776942     0.079334
S      0.383844    12.819868     9.936612     0.090897
S     10.624437     1.890691     5.776942     0.079334
O      1.113925     9.146119    11.335810    -0.516385
O      2.718030     7.589995    11.396763    -0.530771
O      5.369925    10.305431    11.335810    -0.516385
O      3.765820    11.861555    11.396763    -0.530771
O      3.821581     7.597775     4.563311    -0.516385
O      5.377705     9.201880     4.624263    -0.530771
O      2.662269    11.853775     4.563311    -0.516385
O      1.106145    10.249670     4.624263    -0.530771
O     11.853775     3.821581     2.209189    -0.516385
O     10.249670     5.377705     2.148237    -0.530771
O      7.597775     2.662269     2.209189    -0.516385
O      9.201880     1.106145     2.148237    -0.530771
O      9.146119     5.369925     8.981690    -0.516385
O      7.589995     3.765820     8.920737    -0.530771
O     10.305431     1.113925     8.981690    -0.516385
O     11.861555     2.718030     8.920737    -0.530771

The following XYZ coordinates are in angstroms. Other properties are in atomic units.
The sperically averaged electron density of each atom fit to a function of the form exp(a - br)
eigen_1, eigen_2 and eigen_3 are the three eigenvalues of traceless quadrupole moment tensor
  atom number  atomic symbol              X              Y              Z     net charge C6 coefficient C8 coefficient C10 coefficient fluctuating dipole atomic polarizability isotropic forcefield polarizability              a              b squared Pearson coefficient          <r^3>          <r^4>         wp_QDO          m_QDO          q_QDO       dipole_x       dipole_y       dipole_z         dipole            Qxy            Qxz            Qyz     Q(x^2-y^2)  Q(3z^2 - R^2)        eigen_1        eigen_2        eigen_3 static polarizability      alpha(xx)      alpha(xy)      alpha(xz)      alpha(yy)      alpha(yz)      alpha(zz) atomic spin moment
            1             Ag      10.787959       4.300478      10.123533       0.267041     204.955061 0.56725119E+04  0.22949178E+06                                27.618736                           24.572060       1.603384       2.128957                    0.998736      89.145500     243.027175       0.379293       0.399153      -1.187861      -0.028260      -0.006819      -0.242913       0.244647      -0.137773      -0.017326      -0.014248      -0.014042       0.086782      -0.155136       0.031620       0.123516             31.263222      35.492733       2.804748      11.199927      24.816476       4.888729      33.480455           0.000001
            2             Ag       8.663591       2.183372      10.123533       0.267041     204.955050 0.56725116E+04  0.22949176E+06                                27.618734                           24.572060       1.603384       2.128957                    0.998736      89.145499     243.027169       0.379293       0.399153      -1.187861       0.028260       0.006819      -0.242914       0.244647      -0.137773       0.017326       0.014248      -0.014042       0.086782      -0.155136       0.031620       0.123516             31.263220      35.492730       2.804748     -11.199926      24.816476      -4.888729      33.480453           0.000001
            3             Ag       8.667222       4.304109       3.351033       0.267041     204.955017 0.56725116E+04  0.22949176E+06                                27.618732                           24.572060       1.603384       2.128957                    0.998736      89.145501     243.027179       0.379293       0.399153      -1.187861       0.006819      -0.028260      -0.242914       0.244647       0.137773       0.014248      -0.017326       0.014042       0.086782      -0.155136       0.031620       0.123516             31.263214      24.816469      -2.804753      -4.888730      35.492720      11.199925      33.480453           0.000001
            4             Ag      10.784328       2.179741       3.351033       0.267041     204.955013 0.56725114E+04  0.22949175E+06                                27.618732                           24.572059       1.603384       2.128957                    0.998736      89.145499     243.027173       0.379293       0.399153      -1.187861      -0.006819       0.028260      -0.242914       0.244647       0.137773      -0.014248       0.017326       0.014042       0.086782      -0.155136       0.031620       0.123516             31.263214      24.816469      -2.804752       4.888729      35.492721     -11.199926      33.480453           0.000001
            5             Ag       2.179741       8.667222       3.421467       0.267041     204.955030 0.56725116E+04  0.22949176E+06                                27.618733                           24.572060       1.603384       2.128957                    0.998736      89.145501     243.027179       0.379293       0.399153      -1.187861       0.028260       0.006819       0.242914       0.244647      -0.137773      -0.017326      -0.014248      -0.014042       0.086782      -0.155136       0.031620       0.123516             31.263217      35.492723       2.804754      11.199928      24.816472       4.888731      33.480456           0.000001
            6             Ag       4.304109      10.784328       3.421467       0.267041     204.955015 0.56725111E+04  0.22949174E+06                                27.618732                           24.572058       1.603384       2.128957                    0.998736      89.145498     243.027166       0.379294       0.399153      -1.187861      -0.028260      -0.006819       0.242914       0.244647      -0.137773       0.017326       0.014248      -0.014042       0.086782      -0.155136       0.031620       0.123516             31.263215      35.492721       2.804753     -11.199927      24.816470      -4.888731      33.480454           0.000001
            7             Ag       4.300478       8.663591      10.193967       0.267041     204.955020 0.56725110E+04  0.22949174E+06                                27.618732                           24.572058       1.603384       2.128957                    0.998736      89.145500     243.027175       0.379294       0.399153      -1.187861      -0.006819       0.028260       0.242913       0.244647       0.137773       0.014248      -0.017326       0.014042       0.086782      -0.155136       0.031620       0.123516             31.263215      24.816470      -2.804751      -4.888727      35.492726      11.199925      33.480450           0.000001
            8             Ag       2.183372      10.787959      10.193967       0.267041     204.955008 0.56725107E+04  0.22949172E+06                                27.618731                           24.572057       1.603384       2.128957                    0.998736      89.145499     243.027168       0.379294       0.399153      -1.187861       0.006819      -0.028260       0.242913       0.244647       0.137773      -0.014248       0.017326       0.014042       0.086782      -0.155136       0.031620       0.123516             31.263213      24.816469      -2.804751       4.888727      35.492723     -11.199924      33.480448           0.000001
            9              H       0.982952       4.078342      10.594899       0.157117       0.992297 0.72557122E+01  0.70038614E+02                                 1.689953                            1.604651      -1.300572       2.273738                    0.995382       3.543149      10.080776       0.476800       1.330799      -0.696759      -0.005807      -0.015285       0.010342       0.019347       0.000831      -0.000622      -0.003941       0.002232       0.001438      -0.004498       0.000559       0.003939              1.730433       1.505579       0.308916      -0.178419       2.181844      -0.249065       1.503876           0.000001
           10              H       1.378467       4.787675       9.214664       0.176840       0.969058 0.71548228E+01  0.67815785E+02                                 1.595061                            1.546966      -0.743376       2.555060                    0.999921       3.055630       8.209559       0.515205       1.254279      -0.717658      -0.000095      -0.005278      -0.021960       0.022585      -0.008617       0.000762       0.001175       0.003019       0.025217      -0.013041       0.004538       0.008503              1.604314       1.375166       0.066403      -0.127530       1.405933       0.045495       2.031843           0.000002
           11              H       2.024258       5.294712      10.589481       0.165875       1.008519 0.75141779E+01  0.72965932E+02                                 1.689801                            1.620055      -1.284301       2.280958                    0.996728       3.494695       9.881479       0.481569       1.309813      -0.701500       0.015557       0.007398       0.014216       0.022335      -0.003353       0.003847      -0.000410       0.001580       0.001654      -0.004790      -0.000745       0.005534              1.719738       2.038342       0.371679       0.167114       1.639773       0.191647       1.481098           0.000001
           12              H       0.374767      10.228922      13.425804       0.181150       1.005079 0.75264868E+01  0.72468102E+02                                 1.647451                            1.594826      -1.051634       2.405480                    0.998663       3.183324       8.706369       0.501979       1.267260      -0.713634      -0.010483      -0.001042      -0.022494       0.024838      -0.001954       0.005206      -0.000947       0.002520      -0.009997      -0.006280      -0.000346       0.006626              1.659805       1.404224       0.024548       0.183194       1.433069       0.134055       2.142121           0.000001
           13              H       1.320112      11.096461       0.838435       0.180047       1.104731 0.85286938E+01  0.85317611E+02                                 1.810636                            1.744159      -0.998497       2.438616                    0.998128       3.324973       9.482861       0.457751       1.337584      -0.699169       0.010017       0.019144      -0.002505       0.021751       0.001609       0.001839      -0.004876      -0.007103      -0.021991      -0.009341       0.000522       0.008819              1.831714       1.841991       0.467597      -0.014252       2.118200       0.057045       1.534949           0.000002
           14              H       0.098555      10.269122       1.457442       0.156543       0.988675 0.71867387E+01  0.69228194E+02                                 1.692321                            1.602831      -1.127691       2.356063                    0.996533       3.499237       9.955238       0.474330       1.340524      -0.695283      -0.013536      -0.000316       0.013246       0.018941       0.000008      -0.002706      -0.002580       0.001694       0.007654      -0.003743      -0.001140       0.004883              1.737849       1.798619       0.009019      -0.567010       1.429269       0.012945       1.985659           0.000001
           15              H       5.500898       2.405508      10.594899       0.157117       0.992297 0.72557122E+01  0.70038614E+02                                 1.689953                            1.604651      -1.300572       2.273738                    0.995382       3.543149      10.080776       0.476800       1.330799      -0.696759       0.005807       0.015285       0.010342       0.019347       0.000831       0.000622       0.003941       0.002232       0.001438      -0.004498       0.000559       0.003939              1.730433       1.505579       0.308916       0.178419       2.181844       0.249065       1.503876           0.000001
           16              H       5.105383       1.696175       9.214664       0.176840       0.969058 0.71548241E+01  0.67815800E+02                                 1.595061                            1.546966      -0.743376       2.555060                    0.999921       3.055630       8.209559       0.515205       1.254279      -0.717658       0.000095       0.005278      -0.021960       0.022585      -0.008617      -0.000762      -0.001175       0.003019       0.025217      -0.013041       0.004538       0.008503              1.604314       1.375166       0.066403       0.127530       1.405933      -0.045495       2.031844           0.000002
           17              H       4.459592       1.189138      10.589481       0.165875       1.008519 0.75141779E+01  0.72965932E+02                                 1.689801                            1.620055      -1.284301       2.280958                    0.996728       3.494695       9.881479       0.481569       1.309813      -0.701500      -0.015557      -0.007398       0.014216       0.022335      -0.003353      -0.003847       0.000410       0.001580       0.001654      -0.004790      -0.000745       0.005534              1.719738       2.038342       0.371679      -0.167114       1.639773      -0.191647       1.481098           0.000001
           18              H       6.109083       9.222628      13.425804       0.181150       1.005080 0.75264896E+01  0.72468131E+02                                 1.647450                            1.594826      -1.051634       2.405480                    0.998663       3.183325       8.706370       0.501980       1.267259      -0.713634       0.010483       0.001042      -0.022494       0.024838      -0.001954      -0.005206       0.000947       0.002520      -0.009997      -0.006280      -0.000346       0.006626              1.659805       1.404224       0.024548      -0.183194       1.433069      -0.134055       2.142121           0.000001
           19              H       5.163738       8.355089       0.838435       0.180047       1.104731 0.85286938E+01  0.85317611E+02                                 1.810636                            1.744159      -0.998497       2.438616                    0.998128       3.324973       9.482861       0.457751       1.337584      -0.699169      -0.010017      -0.019144      -0.002505       0.021751       0.001609      -0.001839       0.004876      -0.007103      -0.021991      -0.009341       0.000522       0.008819              1.831714       1.841991       0.467597       0.014252       2.118200      -0.057045       1.534949           0.000002
           20              H       6.385295       9.182428       1.457442       0.156543       0.988675 0.71867381E+01  0.69228188E+02                                 1.692321                            1.602831      -1.127691       2.356063                    0.996533       3.499237       9.955239       0.474330       1.340525      -0.695283       0.013536       0.000316       0.013246       0.018941       0.000008       0.002706       0.002580       0.001694       0.007654      -0.003743      -0.001140       0.004883              1.737849       1.798619       0.009019       0.567010       1.429269      -0.012945       1.985659           0.000001
           21              H       8.889358       7.466802       3.822399       0.157117       0.992297 0.72557119E+01  0.70038611E+02                                 1.689953                            1.604651      -1.300571       2.273738                    0.995382       3.543149      10.080776       0.476800       1.330799      -0.696759       0.015285      -0.005807       0.010342       0.019347      -0.000831       0.003941      -0.000622      -0.002232       0.001438      -0.004498       0.000559       0.003939              1.730433       2.181844      -0.308916       0.249064       1.505579      -0.178418       1.503876           0.000001
           22              H       8.180025       7.862317       2.442163       0.176840       0.969058 0.71548278E+01  0.67815845E+02                                 1.595061                            1.546967      -0.743376       2.555060                    0.999921       3.055630       8.209560       0.515205       1.254279      -0.717658       0.005278      -0.000095      -0.021960       0.022585       0.008617      -0.001175       0.000762      -0.003019       0.025217      -0.013041       0.004538       0.008503              1.604315       1.405934      -0.066403      -0.045495       1.375166      -0.127530       2.031844           0.000002
           23              H       7.672988       8.508108       3.816981       0.165875       1.008519 0.75141784E+01  0.72965939E+02                                 1.689801                            1.620055      -1.284301       2.280958                    0.996728       3.494695       9.881480       0.481569       1.309813      -0.701500      -0.007398       0.015557       0.014216       0.022335       0.003353       0.000410       0.003847      -0.001580       0.001654      -0.004790      -0.000745       0.005534              1.719738       1.639773      -0.371679      -0.191647       2.038343       0.167113       1.481099           0.000001
           24              H       2.738778       6.858617       6.653304       0.181151       1.005079 0.75264871E+01  0.72468103E+02                                 1.647450                            1.594826      -1.051634       2.405480                    0.998663       3.183324       8.706368       0.501980       1.267259      -0.713634       0.001042      -0.010483      -0.022494       0.024838       0.001954       0.000947       0.005206      -0.002520      -0.009997      -0.006280      -0.000346       0.006626              1.659804       1.433069      -0.024548      -0.134055       1.404224       0.183194       2.142121           0.000001
           25              H       1.871239       7.803962       7.610935       0.180047       1.104731 0.85286938E+01  0.85317611E+02                                 1.810636                            1.744159      -0.998497       2.438616                    0.998128       3.324973       9.482861       0.457751       1.337584      -0.699169      -0.019144       0.010017      -0.002505       0.021751      -0.001609       0.004876       0.001839       0.007103      -0.021991      -0.009341       0.000522       0.008819              1.831714       2.118200      -0.467597      -0.057045       1.841991      -0.014252       1.534949           0.000002
           26              H       2.698578       6.582405       8.229942       0.156543       0.988675 0.71867394E+01  0.69228200E+02                                 1.692321                            1.602831      -1.127691       2.356063                    0.996533       3.499237       9.955237       0.474330       1.340524      -0.695283       0.000316      -0.013536       0.013246       0.018941      -0.000008       0.002580      -0.002706      -0.001694       0.007654      -0.003743      -0.001140       0.004883              1.737849       1.429269      -0.009019      -0.012945       1.798618      -0.567010       1.985659           0.000001
           27              H      10.562192      11.984748       3.822399       0.157117       0.992297 0.72557119E+01  0.70038611E+02                                 1.689953                            1.604651      -1.300571       2.273738                    0.995382       3.543149      10.080776       0.476800       1.330799      -0.696759      -0.015285       0.005807       0.010342       0.019347      -0.000831      -0.003941       0.000622      -0.002232       0.001438      -0.004498       0.000559       0.003939              1.730433       2.181844      -0.308916      -0.249064       1.505579       0.178418       1.503876           0.000001
           28              H      11.271525      11.589233       2.442163       0.176840       0.969058 0.71548277E+01  0.67815842E+02                                 1.595061                            1.546967      -0.743376       2.555060                    0.999921       3.055630       8.209559       0.515205       1.254279      -0.717658      -0.005278       0.000095      -0.021960       0.022585       0.008617       0.001175      -0.000762      -0.003019       0.025217      -0.013041       0.004538       0.008503              1.604315       1.405934      -0.066403       0.045495       1.375166       0.127530       2.031844           0.000002
           29              H      11.778562      10.943442       3.816981       0.165875       1.008519 0.75141777E+01  0.72965929E+02                                 1.689801                            1.620055      -1.284301       2.280958                    0.996728       3.494695       9.881479       0.481569       1.309813      -0.701500       0.007398      -0.015557       0.014216       0.022335       0.003353      -0.000410      -0.003847      -0.001580       0.001654      -0.004790      -0.000745       0.005534              1.719738       1.639773      -0.371679       0.191647       2.038342      -0.167113       1.481098           0.000001
           30              H       3.745072      12.592933       6.653304       0.181151       1.005079 0.75264871E+01  0.72468103E+02                                 1.647450                            1.594826      -1.051634       2.405480                    0.998663       3.183324       8.706368       0.501980       1.267259      -0.713634      -0.001042       0.010483      -0.022494       0.024838       0.001954      -0.000947      -0.005206      -0.002520      -0.009997      -0.006280      -0.000346       0.006626              1.659804       1.433069      -0.024548       0.134055       1.404224      -0.183194       2.142121           0.000001
           31              H       4.612611      11.647588       7.610935       0.180047       1.104731 0.85286938E+01  0.85317611E+02                                 1.810636                            1.744159      -0.998497       2.438616                    0.998128       3.324973       9.482861       0.457751       1.337584      -0.699169       0.019144      -0.010017      -0.002505       0.021751      -0.001609      -0.004876      -0.001839       0.007103      -0.021991      -0.009341       0.000522       0.008819              1.831714       2.118200      -0.467597       0.057045       1.841991       0.014252       1.534949           0.000002
           32              H       3.785272      12.869145       8.229942       0.156543       0.988675 0.71867394E+01  0.69228200E+02                                 1.692321                            1.602831      -1.127691       2.356063                    0.996533       3.499237       9.955237       0.474330       1.340524      -0.695283      -0.000316       0.013536       0.013246       0.018941      -0.000008      -0.002580       0.002706      -0.001694       0.007654      -0.003743      -0.001140       0.004883              1.737849       1.429269      -0.009019       0.012945       1.798618       0.567010       1.985659           0.000001
           33              H      11.984748       8.889358       2.950101       0.157117       0.992297 0.72557092E+01  0.70038580E+02                                 1.689953                            1.604651      -1.300572       2.273738                    0.995382       3.543149      10.080777       0.476800       1.330799      -0.696759       0.005807       0.015285      -0.010342       0.019347       0.000831      -0.000622      -0.003941       0.002232       0.001438      -0.004498       0.000559       0.003939              1.730433       1.505579       0.308916      -0.178418       2.181845      -0.249064       1.503876           0.000001
           34              H      11.589233       8.180025       4.330336       0.176840       0.969058 0.71548292E+01  0.67815859E+02                                 1.595061                            1.546967      -0.743376       2.555060                    0.999921       3.055630       8.209559       0.515205       1.254279      -0.717658       0.000095       0.005278       0.021960       0.022585      -0.008617       0.000762       0.001175       0.003019       0.025217      -0.013041       0.004538       0.008503              1.604315       1.375166       0.066403      -0.127530       1.405934       0.045495       2.031844           0.000002
           35              H      10.943442       7.672988       2.955519       0.165875       1.008519 0.75141749E+01  0.72965899E+02                                 1.689801                            1.620055      -1.284301       2.280958                    0.996728       3.494695       9.881480       0.481569       1.309813      -0.701500      -0.015557      -0.007398      -0.014216       0.022335      -0.003353       0.003847      -0.000410       0.001580       0.001654      -0.004790      -0.000745       0.005534              1.719738       2.038343       0.371679       0.167113       1.639773       0.191647       1.481098           0.000001
           36              H      12.592933       2.738778       0.119196       0.181151       1.005079 0.75264870E+01  0.72468102E+02                                 1.647450                            1.594826      -1.051634       2.405480                    0.998663       3.183324       8.706368       0.501980       1.267259      -0.713634       0.010483       0.001042       0.022494       0.024838      -0.001954       0.005206      -0.000947       0.002520      -0.009997      -0.006280      -0.000346       0.006626              1.659804       1.404224       0.024548       0.183194       1.433069       0.134055       2.142120           0.000001
           37              H      11.647588       1.871239      12.706565       0.180047       1.104732 0.85286939E+01  0.85317610E+02                                 1.810636                            1.744159      -0.998497       2.438616                    0.998128       3.324973       9.482860       0.457751       1.337584      -0.699170      -0.010017      -0.019144       0.002505       0.021751       0.001609       0.001839      -0.004876      -0.007103      -0.021991      -0.009341       0.000522       0.008819              1.831713       1.841991       0.467597      -0.014252       2.118200       0.057045       1.534949           0.000002
           38              H      12.869145       2.698578      12.087558       0.156543       0.988675 0.71867394E+01  0.69228200E+02                                 1.692321                            1.602831      -1.127691       2.356063                    0.996533       3.499237       9.955237       0.474330       1.340524      -0.695283       0.013536       0.000316      -0.013246       0.018941       0.000008      -0.002706      -0.002580       0.001694       0.007654      -0.003743      -0.001140       0.004883              1.737849       1.798618       0.009019      -0.567010       1.429269       0.012945       1.985659           0.000001
           39              H       7.466802      10.562192       2.950101       0.157117       0.992297 0.72557092E+01  0.70038580E+02                                 1.689953                            1.604651      -1.300572       2.273738                    0.995382       3.543149      10.080777       0.476800       1.330799      -0.696759      -0.005807      -0.015285      -0.010342       0.019347       0.000831       0.000622       0.003941       0.002232       0.001438      -0.004498       0.000559       0.003939              1.730433       1.505579       0.308916       0.178418       2.181845       0.249064       1.503876           0.000001
           40              H       7.862317      11.271525       4.330336       0.176840       0.969058 0.71548293E+01  0.67815862E+02                                 1.595061                            1.546967      -0.743376       2.555060                    0.999921       3.055630       8.209560       0.515205       1.254279      -0.717658      -0.000095      -0.005278       0.021960       0.022585      -0.008617      -0.000762      -0.001175       0.003019       0.025217      -0.013041       0.004538       0.008503              1.604315       1.375166       0.066403       0.127530       1.405934      -0.045495       2.031845           0.000002
           41              H       8.508108      11.778562       2.955519       0.165875       1.008519 0.75141762E+01  0.72965914E+02                                 1.689801                            1.620055      -1.284301       2.280958                    0.996728       3.494695       9.881480       0.481569       1.309813      -0.701500       0.015557       0.007398      -0.014216       0.022335      -0.003353      -0.003847       0.000410       0.001580       0.001654      -0.004790      -0.000745       0.005534              1.719738       2.038343       0.371679      -0.167113       1.639773      -0.191647       1.481098           0.000001
           42              H       6.858617       3.745072       0.119196       0.181151       1.005079 0.75264870E+01  0.72468102E+02                                 1.647450                            1.594826      -1.051634       2.405480                    0.998663       3.183324       8.706368       0.501980       1.267259      -0.713634      -0.010483      -0.001042       0.022494       0.024838      -0.001954      -0.005206       0.000947       0.002520      -0.009997      -0.006280      -0.000346       0.006626              1.659804       1.404224       0.024548      -0.183194       1.433069      -0.134055       2.142120           0.000001
           43              H       7.803962       4.612611      12.706565       0.180047       1.104731 0.85286924E+01  0.85317590E+02                                 1.810635                            1.744159      -0.998497       2.438616                    0.998128       3.324973       9.482859       0.457751       1.337583      -0.699170       0.010017       0.019144       0.002505       0.021751       0.001609      -0.001839       0.004876      -0.007103      -0.021991      -0.009341       0.000522       0.008819              1.831713       1.841991       0.467596       0.014252       2.118199      -0.057045       1.534949           0.000002
           44              H       6.582405       3.785272      12.087558       0.156543       0.988675 0.71867394E+01  0.69228200E+02                                 1.692321                            1.602831      -1.127691       2.356063                    0.996533       3.499237       9.955237       0.474330       1.340524      -0.695283      -0.013536      -0.000316      -0.013246       0.018941       0.000008       0.002706       0.002580       0.001694       0.007654      -0.003743      -0.001140       0.004883              1.737849       1.798618       0.009019       0.567010       1.429269      -0.012945       1.985659           0.000001
           45              H       4.078342       5.500898       9.722601       0.157117       0.992297 0.72557119E+01  0.70038611E+02                                 1.689953                            1.604651      -1.300572       2.273738                    0.995382       3.543149      10.080776       0.476800       1.330799      -0.696759      -0.015285       0.005807      -0.010342       0.019347      -0.000831       0.003941      -0.000622      -0.002232       0.001438      -0.004498       0.000559       0.003939              1.730433       2.181844      -0.308916       0.249064       1.505579      -0.178418       1.503876           0.000001
           46              H       4.787675       5.105383      11.102837       0.176840       0.969058 0.71548276E+01  0.67815838E+02                                 1.595061                            1.546966      -0.743376       2.555060                    0.999921       3.055630       8.209558       0.515205       1.254278      -0.717658      -0.005278       0.000095       0.021960       0.022585       0.008617      -0.001175       0.000762      -0.003019       0.025217      -0.013041       0.004538       0.008503              1.604314       1.405933      -0.066403      -0.045495       1.375166      -0.127530       2.031843           0.000002
           47              H       5.294712       4.459592       9.728019       0.165875       1.008519 0.75141784E+01  0.72965939E+02                                 1.689801                            1.620055      -1.284301       2.280958                    0.996728       3.494695       9.881480       0.481569       1.309813      -0.701500       0.007398      -0.015557      -0.014216       0.022335       0.003353       0.000410       0.003847      -0.001580       0.001654      -0.004790      -0.000745       0.005534              1.719738       1.639773      -0.371679      -0.191647       2.038343       0.167113       1.481099           0.000001
           48              H      10.228922       6.109083       6.891696       0.181151       1.005079 0.75264857E+01  0.72468087E+02                                 1.647450                            1.594826      -1.051634       2.405480                    0.998663       3.183324       8.706368       0.501980       1.267259      -0.713634      -0.001042       0.010483       0.022494       0.024838       0.001954       0.000947       0.005206      -0.002520      -0.009997      -0.006280      -0.000346       0.006626              1.659804       1.433069      -0.024548      -0.134055       1.404223       0.183194       2.142121           0.000001
           49              H      11.096461       5.163738       5.934064       0.180047       1.104731 0.85286941E+01  0.85317618E+02                                 1.810636                            1.744160      -0.998497       2.438616                    0.998128       3.324973       9.482862       0.457750       1.337584      -0.699169       0.019144      -0.010017       0.002505       0.021751      -0.001609       0.004876       0.001839       0.007103      -0.021991      -0.009341       0.000522       0.008819              1.831714       2.118200      -0.467597      -0.057045       1.841991      -0.014251       1.534949           0.000002
           50              H      10.269122       6.385295       5.315058       0.156543       0.988675 0.71867387E+01  0.69228193E+02                                 1.692321                            1.602831      -1.127691       2.356063                    0.996533       3.499237       9.955238       0.474330       1.340524      -0.695283      -0.000316       0.013536      -0.013246       0.018941      -0.000008       0.002580      -0.002706      -0.001694       0.007654      -0.003743      -0.001140       0.004883              1.737849       1.429269      -0.009019      -0.012945       1.798618      -0.567010       1.985659           0.000001
           51              H       2.405508       0.982952       9.722601       0.157117       0.992297 0.72557119E+01  0.70038611E+02                                 1.689953                            1.604651      -1.300572       2.273738                    0.995382       3.543149      10.080776       0.476800       1.330799      -0.696759       0.015285      -0.005807      -0.010342       0.019347      -0.000831      -0.003941       0.000622      -0.002232       0.001438      -0.004498       0.000559       0.003939              1.730433       2.181844      -0.308916      -0.249064       1.505579       0.178418       1.503876           0.000001
           52              H       1.696175       1.378467      11.102837       0.176840       0.969058 0.71548290E+01  0.67815857E+02                                 1.595061                            1.546967      -0.743376       2.555060                    0.999921       3.055630       8.209559       0.515205       1.254279      -0.717658       0.005278      -0.000095       0.021960       0.022585       0.008617       0.001175      -0.000762      -0.003019       0.025217      -0.013041       0.004538       0.008503              1.604315       1.405934      -0.066403       0.045495       1.375166       0.127530       2.031844           0.000002
           53              H       1.189138       2.024258       9.728019       0.165875       1.008519 0.75141784E+01  0.72965939E+02                                 1.689801                            1.620055      -1.284301       2.280958                    0.996728       3.494695       9.881480       0.481569       1.309813      -0.701500      -0.007398       0.015557      -0.014216       0.022335       0.003353      -0.000410      -0.003847      -0.001580       0.001654      -0.004790      -0.000745       0.005534              1.719738       1.639773      -0.371679       0.191647       2.038343      -0.167114       1.481099           0.000001
           54              H       9.222628       0.374767       6.891696       0.181151       1.005079 0.75264857E+01  0.72468087E+02                                 1.647450                            1.594826      -1.051634       2.405480                    0.998663       3.183324       8.706368       0.501980       1.267259      -0.713634       0.001042      -0.010483       0.022494       0.024838       0.001954      -0.000947      -0.005206      -0.002520      -0.009997      -0.006280      -0.000346       0.006626              1.659804       1.433069      -0.024548       0.134055       1.404223      -0.183194       2.142121           0.000001
           55              H       8.355089       1.320112       5.934064       0.180047       1.104732 0.85286943E+01  0.85317616E+02                                 1.810636                            1.744159      -0.998497       2.438616                    0.998128       3.324973       9.482860       0.457751       1.337584      -0.699170      -0.019144       0.010017       0.002505       0.021751      -0.001609      -0.004876      -0.001839       0.007103      -0.021991      -0.009341       0.000522       0.008819              1.831713       2.118200      -0.467596       0.057045       1.841991       0.014251       1.534949           0.000002
           56              H       9.182428       0.098555       5.315058       0.156543       0.988675 0.71867394E+01  0.69228199E+02                                 1.692321                            1.602830      -1.127691       2.356063                    0.996533       3.499237       9.955237       0.474330       1.340524      -0.695283       0.000316      -0.013536      -0.013246       0.018941      -0.000008      -0.002580       0.002706      -0.001694       0.007654      -0.003743      -0.001140       0.004883              1.737849       1.429269      -0.009019       0.012945       1.798618       0.567010       1.985658           0.000001
           57              C       1.595027       8.071096      11.701525       0.560606      24.851483 0.28053891E+03  0.60256931E+04                                 7.967940                            6.009310      -0.366497       1.904547                    0.999194      24.486371      71.632292       0.590751       0.482711      -1.006145       0.030832       0.024517      -0.025553       0.046954       0.036043       0.014223       0.035413      -0.013899       0.077671      -0.051875      -0.009954       0.061829              9.342294       9.592096       0.941371      -3.517175      10.176127      -2.680648       8.258658           0.000003
           58              C       0.744346       7.250241      12.655094      -0.067998      44.731061 0.49287282E+03  0.11935010E+05                                10.990695                            7.437454      -0.259062       1.903582                    0.998988      29.116310      84.449197       0.600998       0.420867      -1.063305      -0.015150      -0.009225       0.023988       0.029834      -0.076038       0.007998      -0.009901       0.004535      -0.142350      -0.052883      -0.047990       0.100873             14.058984      11.666121       7.148137      -3.027548      14.087646      -0.513331      16.423185           0.000001
           59              C      12.923610       6.254322      12.159346       0.013104      38.659508 0.47483004E+03  0.11384499E+05                                10.006471                            7.359192      -0.128479       1.953431                    0.998864      28.319760      81.570583       0.597279       0.427714      -1.059665       0.007485       0.005630      -0.023876       0.025647      -0.062755       0.004544       0.006325       0.019264       0.018469      -0.067387       0.006967       0.060420             12.090977      10.228045       6.145052      -1.462675      12.730688       0.534339      13.314199          -0.000000
           60              C       0.756017       7.536827       0.502520       0.003797      40.092003 0.49676653E+03  0.12021250E+05                                10.213299                            7.488243      -0.072843       1.968101                    0.998965      28.491718      81.901611       0.597957       0.423291      -1.064583       0.011251       0.018808      -0.012063       0.025017      -0.020569       0.021787       0.011803       0.003133      -0.142860      -0.057340       0.012108       0.045232             12.437814       9.756314       5.603660      -1.780386      12.424425       0.452670      15.132703           0.000000
           61              C       1.215073       4.931616      10.170940      -0.462994      28.099223 0.50186205E+03  0.12218488E+05                                 7.852759                            7.291200       0.048281       1.971079                    0.996907      32.670051      95.286652       0.633327       0.397233      -1.077829      -0.062728       0.048652       0.008722       0.079862      -0.067528       0.012958       0.006888       0.020084      -0.005985      -0.070032       0.000361       0.069670              8.071283       8.292940       1.027053      -0.941288       8.509303       0.752834       7.411607           0.000001
           62              C       0.793623      10.273012       0.766647      -0.454205      26.791684 0.48581071E+03  0.11768258E+05                                 7.641732                            7.197226       0.020692       1.965163                    0.996574      32.747130      96.237179       0.632363       0.399848      -1.072745       0.050124      -0.061615      -0.003606       0.079510      -0.056778       0.011270      -0.016351      -0.022152      -0.151761      -0.053587      -0.032421       0.086008              7.784601       6.877700       0.235466      -0.702131       8.174683       0.574094       8.301420           0.000002
           63              C       4.888823      11.380454      11.701525       0.560606      24.851482 0.28053890E+03  0.60256928E+04                                 7.967940                            6.009310      -0.366497       1.904547                    0.999194      24.486371      71.632293       0.590751       0.482711      -1.006145      -0.030832      -0.024517      -0.025553       0.046954       0.036043      -0.014223      -0.035413      -0.013899       0.077671      -0.051875      -0.009954       0.061829              9.342294       9.592096       0.941371       3.517175      10.176127       2.680648       8.258658           0.000003
           64              C       5.739504      12.201309      12.655094      -0.067998      44.731061 0.49287283E+03  0.11935010E+05                                10.990695                            7.437454      -0.259062       1.903582                    0.998988      29.116310      84.449196       0.600998       0.420867      -1.063305       0.015150       0.009225       0.023988       0.029834      -0.076038      -0.007998       0.009901       0.004535      -0.142350      -0.052883      -0.047990       0.100873             14.058984      11.666121       7.148137       3.027548      14.087646       0.513331      16.423184           0.000001
           65              C       6.527940       0.229528      12.159346       0.013104      38.659505 0.47483001E+03  0.11384498E+05                                10.006470                            7.359192      -0.128479       1.953431                    0.998864      28.319759      81.570578       0.597279       0.427714      -1.059665      -0.007485      -0.005630      -0.023876       0.025647      -0.062755      -0.004544      -0.006325       0.019264       0.018469      -0.067387       0.006967       0.060420             12.090977      10.228044       6.145051       1.462675      12.730688      -0.534339      13.314198          -0.000000
           66              C       5.727833      11.914723       0.502520       0.003797      40.092001 0.49676650E+03  0.12021249E+05                                10.213298                            7.488243      -0.072843       1.968101                    0.998965      28.491717      81.901608       0.597957       0.423291      -1.064583      -0.011251      -0.018808      -0.012063       0.025017      -0.020569      -0.021787      -0.011802       0.003133      -0.142860      -0.057340       0.012108       0.045232             12.437814       9.756314       5.603660       1.780386      12.424424      -0.452669      15.132703           0.000000
           67              C       5.268777       1.552234      10.170940      -0.462994      28.099223 0.50186204E+03  0.12218488E+05                                 7.852759                            7.291200       0.048281       1.971079                    0.996907      32.670051      95.286652       0.633327       0.397233      -1.077829       0.062728      -0.048652       0.008722       0.079862      -0.067528      -0.012958      -0.006888       0.020084      -0.005985      -0.070032       0.000361       0.069670              8.071283       8.292940       1.027053       0.941288       8.509303      -0.752834       7.411607           0.000001
           68              C       5.690227       9.178538       0.766647      -0.454205      26.791684 0.48581071E+03  0.11768259E+05                                 7.641733                            7.197227       0.020692       1.965163                    0.996574      32.747130      96.237184       0.632363       0.399848      -1.072744      -0.050124       0.061615      -0.003606       0.079510      -0.056778      -0.011270       0.016351      -0.022152      -0.151761      -0.053587      -0.032421       0.086008              7.784602       6.877701       0.235466       0.702132       8.174684      -0.574094       8.301420           0.000002
           69              C       4.896604       8.078877       4.929025       0.560606      24.851479 0.28053883E+03  0.60256910E+04                                 7.967940                            6.009310      -0.366497       1.904547                    0.999194      24.486371      71.632293       0.590751       0.482711      -1.006145      -0.024517       0.030832      -0.025553       0.046954      -0.036043      -0.035413       0.014223       0.013899       0.077671      -0.051876      -0.009954       0.061829              9.342293      10.176127      -0.941370       2.680646       9.592097      -3.517176       8.258656           0.000003
           70              C       5.717459       7.228196       5.882594      -0.067998      44.731057 0.49287256E+03  0.11935002E+05                                10.990694                            7.437452      -0.259062       1.903581                    0.998988      29.116311      84.449197       0.600998       0.420867      -1.063305       0.009225      -0.015150       0.023988       0.029834       0.076038       0.009901       0.007998      -0.004535      -0.142350      -0.052883      -0.047990       0.100873             14.058984      14.087646      -7.148138       0.513330      11.666120      -3.027548      16.423185           0.000001
           71              C       6.713378       6.439760       5.386846       0.013104      38.659498 0.47482979E+03  0.11384492E+05                                10.006468                            7.359190      -0.128479       1.953431                    0.998864      28.319759      81.570575       0.597279       0.427714      -1.059665      -0.005630       0.007485      -0.023876       0.025647       0.062755      -0.006325       0.004544      -0.019264       0.018469      -0.067387       0.006967       0.060420             12.090975      12.730691      -6.145054      -0.534342      10.228045      -1.462671      13.314188          -0.000000
           72              C       5.430873       7.239867       7.275019       0.003797      40.092006 0.49676625E+03  0.12021241E+05                                10.213299                            7.488242      -0.072843       1.968101                    0.998965      28.491717      81.901611       0.597957       0.423291      -1.064583      -0.018808       0.011251      -0.012063       0.025017       0.020569      -0.011803       0.021787      -0.003133      -0.142860      -0.057340       0.012108       0.045232             12.437818      12.424426      -5.603661      -0.452670       9.756315      -1.780387      15.132711           0.000000
           73              C       8.036084       7.698923       3.398440      -0.462994      28.099237 0.50186241E+03  0.12218499E+05                                 7.852762                            7.291203       0.048281       1.971079                    0.996907      32.670051      95.286654       0.633327       0.397233      -1.077829      -0.048652      -0.062728       0.008722       0.079862       0.067528      -0.006888       0.012958      -0.020084      -0.005985      -0.070032       0.000361       0.069670              8.071286       8.509305      -1.027053      -0.752835       8.292943      -0.941288       7.411609           0.000001
           74              C       2.694688       7.277473       7.539147      -0.454205      26.791684 0.48581071E+03  0.11768258E+05                                 7.641733                            7.197227       0.020692       1.965163                    0.996574      32.747130      96.237180       0.632363       0.399848      -1.072745       0.061615       0.050124      -0.003606       0.079510       0.056778       0.016351       0.011270       0.022152      -0.151761      -0.053587      -0.032421       0.086008              7.784602       8.174684      -0.235467      -0.574095       6.877701      -0.702131       8.301421           0.000002
           75              C       1.587246      11.372673       4.929025       0.560606      24.851480 0.28053884E+03  0.60256913E+04                                 7.967940                            6.009310      -0.366497       1.904547                    0.999194      24.486371      71.632291       0.590751       0.482711      -1.006145       0.024517      -0.030832      -0.025553       0.046954      -0.036043       0.035413      -0.014223       0.013899       0.077671      -0.051876      -0.009954       0.061829              9.342293      10.176127      -0.941370      -2.680645       9.592097       3.517176       8.258656           0.000003
           76              C       0.766391      12.223354       5.882594      -0.067998      44.731055 0.49287253E+03  0.11935001E+05                                10.990693                            7.437452      -0.259062       1.903582                    0.998988      29.116310      84.449193       0.600998       0.420867      -1.063305      -0.009225       0.015150       0.023988       0.029834       0.076038      -0.009901      -0.007998      -0.004535      -0.142350      -0.052883      -0.047990       0.100873             14.058983      14.087646      -7.148137      -0.513329      11.666119       3.027547      16.423184           0.000001
           77              C      12.738172       0.044090       5.386846       0.013105      38.659497 0.47482977E+03  0.11384491E+05                                10.006469                            7.359190      -0.128479       1.953431                    0.998864      28.319758      81.570576       0.597279       0.427714      -1.059665       0.005630      -0.007485      -0.023876       0.025647       0.062755       0.006325      -0.004544      -0.019264       0.018469      -0.067387       0.006967       0.060420             12.090975      12.730692      -6.145054       0.534342      10.228045       1.462671      13.314189          -0.000000
           78              C       1.052977      12.211683       7.275019       0.003797      40.092006 0.49676625E+03  0.12021241E+05                                10.213299                            7.488241      -0.072843       1.968101                    0.998965      28.491717      81.901608       0.597957       0.423291      -1.064583       0.018808      -0.011251      -0.012063       0.025017       0.020569       0.011803      -0.021787      -0.003133      -0.142860      -0.057340       0.012108       0.045232             12.437817      12.424426      -5.603660       0.452670       9.756315       1.780387      15.132711           0.000000
           79              C      11.415466      11.752627       3.398440      -0.462994      28.099237 0.50186242E+03  0.12218499E+05                                 7.852762                            7.291203       0.048281       1.971079                    0.996907      32.670051      95.286654       0.633327       0.397233      -1.077829       0.048652       0.062728       0.008722       0.079862       0.067528       0.006888      -0.012958      -0.020084      -0.005985      -0.070032       0.000361       0.069670              8.071286       8.509305      -1.027053       0.752834       8.292944       0.941288       7.411609           0.000001
           80              C       3.789162      12.174077       7.539147      -0.454205      26.791685 0.48581071E+03  0.11768258E+05                                 7.641733                            7.197227       0.020692       1.965163                    0.996574      32.747130      96.237182       0.632363       0.399848      -1.072745      -0.061615      -0.050124      -0.003606       0.079510       0.056778      -0.016351      -0.011270       0.022152      -0.151761      -0.053587      -0.032421       0.086008              7.784602       8.174684      -0.235467       0.574095       6.877701       0.702131       8.301421           0.000002
           81              C      11.372673       4.896604       1.843475       0.560606      24.851477 0.28053882E+03  0.60256908E+04                                 7.967939                            6.009310      -0.366497       1.904547                    0.999194      24.486371      71.632294       0.590751       0.482711      -1.006145      -0.030832      -0.024517       0.025553       0.046954       0.036043       0.014223       0.035413      -0.013899       0.077671      -0.051876      -0.009954       0.061829              9.342293       9.592096       0.941370      -3.517175      10.176126      -2.680645       8.258656           0.000003
           82              C      12.223354       5.717459       0.889906      -0.067998      44.731052 0.49287252E+03  0.11935001E+05                                10.990693                            7.437452      -0.259062       1.903582                    0.998988      29.116310      84.449194       0.600998       0.420867      -1.063305       0.015150       0.009225      -0.023988       0.029834      -0.076038       0.007998      -0.009901       0.004535      -0.142350      -0.052883      -0.047990       0.100873             14.058982      11.666118       7.148137      -3.027544      14.087647      -0.513326      16.423180           0.000001
           83              C       0.044090       6.713378       1.385654       0.013104      38.659506 0.47482986E+03  0.11384494E+05                                10.006470                            7.359190      -0.128479       1.953431                    0.998864      28.319761      81.570583       0.597279       0.427714      -1.059665      -0.007485      -0.005630       0.023876       0.025647      -0.062755       0.004544       0.006325       0.019264       0.018469      -0.067387       0.006967       0.060420             12.090977      10.228046       6.145055      -1.462672      12.730693       0.534342      13.314192          -0.000000
           84              C      12.211683       5.430873      13.042481       0.003797      40.092001 0.49676643E+03  0.12021247E+05                                10.213299                            7.488243      -0.072843       1.968101                    0.998965      28.491718      81.901615       0.597957       0.423291      -1.064583      -0.011251      -0.018808       0.012063       0.025017      -0.020569       0.021787       0.011803       0.003133      -0.142860      -0.057340       0.012108       0.045232             12.437815       9.756311       5.603656      -1.780387      12.424421       0.452671      15.132712           0.000000
           85              C      11.752627       8.036084       3.374059      -0.462994      28.099224 0.50186204E+03  0.12218487E+05                                 7.852759                            7.291200       0.048281       1.971079                    0.996907      32.670050      95.286650       0.633327       0.397233      -1.077829       0.062728      -0.048652      -0.008722       0.079862      -0.067528       0.012958       0.006888       0.020084      -0.005985      -0.070032       0.000361       0.069670              8.071284       8.292942       1.027054      -0.941288       8.509305       0.752835       7.411604           0.000001
           86              C      12.174077       2.694688      12.778353      -0.454205      26.791684 0.48581071E+03  0.11768258E+05                                 7.641732                            7.197227       0.020692       1.965163                    0.996574      32.747131      96.237182       0.632363       0.399848      -1.072745      -0.050124       0.061615       0.003606       0.079510      -0.056778       0.011270      -0.016351      -0.022152      -0.151761      -0.053587      -0.032421       0.086008              7.784601       6.877700       0.235466      -0.702132       8.174684       0.574096       8.301420           0.000002
           87              C       8.078877       1.587246       1.843475       0.560606      24.851478 0.28053883E+03  0.60256911E+04                                 7.967939                            6.009310      -0.366497       1.904547                    0.999194      24.486371      71.632293       0.590751       0.482711      -1.006145       0.030832       0.024517       0.025553       0.046954       0.036043      -0.014223      -0.035413      -0.013899       0.077671      -0.051875      -0.009954       0.061829              9.342293       9.592096       0.941370       3.517175      10.176126       2.680645       8.258656           0.000003
           88              C       7.228196       0.766391       0.889906      -0.067998      44.731049 0.49287249E+03  0.11935000E+05                                10.990693                            7.437452      -0.259062       1.903582                    0.998988      29.116309      84.449191       0.600998       0.420867      -1.063305      -0.015150      -0.009225      -0.023988       0.029834      -0.076038      -0.007998       0.009901       0.004535      -0.142350      -0.052883      -0.047990       0.100873             14.058981      11.666118       7.148137       3.027544      14.087646       0.513326      16.423180           0.000001
           89              C       6.439760      12.738172       1.385654       0.013104      38.659504 0.47482984E+03  0.11384493E+05                                10.006469                            7.359190      -0.128479       1.953431                    0.998864      28.319760      81.570579       0.597279       0.427714      -1.059665       0.007485       0.005630       0.023876       0.025647      -0.062755      -0.004544      -0.006325       0.019264       0.018469      -0.067387       0.006967       0.060420             12.090977      10.228046       6.145055       1.462672      12.730693      -0.534341      13.314191          -0.000000
           90              C       7.239867       1.052977      13.042481       0.003797      40.092000 0.49676643E+03  0.12021247E+05                                10.213298                            7.488243      -0.072843       1.968101                    0.998965      28.491718      81.901611       0.597957       0.423291      -1.064583       0.011251       0.018808       0.012063       0.025017      -0.020569      -0.021787      -0.011803       0.003133      -0.142860      -0.057340       0.012108       0.045232             12.437814       9.756310       5.603655       1.780387      12.424420      -0.452670      15.132711           0.000000
           91              C       7.698923      11.415466       3.374059      -0.462994      28.099224 0.50186203E+03  0.12218487E+05                                 7.852759                            7.291200       0.048281       1.971079                    0.996907      32.670050      95.286651       0.633327       0.397233      -1.077829      -0.062728       0.048652      -0.008722       0.079862      -0.067528      -0.012958      -0.006888       0.020084      -0.005985      -0.070032       0.000361       0.069670              8.071284       8.292942       1.027054       0.941288       8.509305      -0.752835       7.411604           0.000001
           92              C       7.277473       3.789162      12.778353      -0.454205      26.791684 0.48581070E+03  0.11768258E+05                                 7.641733                            7.197227       0.020692       1.965163                    0.996574      32.747130      96.237181       0.632363       0.399848      -1.072744       0.050124      -0.061615       0.003606       0.079510      -0.056778      -0.011270       0.016351      -0.022152      -0.151761      -0.053587      -0.032421       0.086008              7.784602       6.877701       0.235466       0.702132       8.174684      -0.574096       8.301420           0.000002
           93              C       8.071096       4.888823       8.615974       0.560606      24.851498 0.28053890E+03  0.60256929E+04                                 7.967943                            6.009310      -0.366497       1.904547                    0.999194      24.486372      71.632296       0.590751       0.482711      -1.006146       0.024517      -0.030832       0.025553       0.046954      -0.036043      -0.035413       0.014223       0.013899       0.077671      -0.051876      -0.009954       0.061829              9.342300      10.176133      -0.941381       2.680654       9.592103      -3.517182       8.258665           0.000003
           94              C       7.250241       5.739504       7.662407      -0.067998      44.731071 0.49287259E+03  0.11935003E+05                                10.990696                            7.437452      -0.259062       1.903581                    0.998988      29.116310      84.449196       0.600998       0.420867      -1.063305      -0.009225       0.015150      -0.023988       0.029834       0.076038       0.009901       0.007998      -0.004535      -0.142350      -0.052883      -0.047990       0.100873             14.058989      14.087663      -7.148153       0.513347      11.666137      -3.027558      16.423167           0.000001
           95              C       6.254322       6.527940       8.158153       0.013104      38.659511 0.47482973E+03  0.11384490E+05                                10.006471                            7.359190      -0.128479       1.953431                    0.998864      28.319760      81.570585       0.597279       0.427714      -1.059665       0.005630      -0.007485       0.023876       0.025647       0.062755      -0.006325       0.004544      -0.019264       0.018469      -0.067387       0.006967       0.060420             12.090981      12.730702      -6.145064      -0.534328      10.228056      -1.462681      13.314185          -0.000000
           96              C       7.536827       5.727833       6.269980       0.003797      40.092012 0.49676686E+03  0.12021259E+05                                10.213301                            7.488246      -0.072843       1.968101                    0.998965      28.491718      81.901613       0.597957       0.423291      -1.064583       0.018808      -0.011251       0.012063       0.025017       0.020569      -0.011802       0.021787      -0.003133      -0.142860      -0.057340       0.012108       0.045232             12.437817      12.424429      -5.603662      -0.452668       9.756318      -1.780387      15.132704           0.000000
           97              C       4.931616       5.268777      10.146560      -0.462994      28.099234 0.50186237E+03  0.12218497E+05                                 7.852761                            7.291203       0.048281       1.971079                    0.996907      32.670050      95.286650       0.633327       0.397233      -1.077829       0.048652       0.062728      -0.008722       0.079862       0.067528      -0.006888       0.012958      -0.020084      -0.005985      -0.070032       0.000361       0.069670              8.071285       8.509304      -1.027053      -0.752834       8.292943      -0.941287       7.411608           0.000001
           98              C      10.273012       5.690227       6.005853      -0.454205      26.791686 0.48581078E+03  0.11768260E+05                                 7.641733                            7.197227       0.020692       1.965163                    0.996574      32.747131      96.237185       0.632363       0.399848      -1.072745      -0.061615      -0.050124       0.003606       0.079510       0.056778       0.016351       0.011270       0.022152      -0.151761      -0.053587      -0.032421       0.086008              7.784602       8.174684      -0.235466      -0.574097       6.877700      -0.702129       8.301421           0.000002
           99              C      11.380454       1.595027       8.615974       0.560606      24.851497 0.28053890E+03  0.60256928E+04                                 7.967943                            6.009310      -0.366497       1.904547                    0.999194      24.486371      71.632291       0.590751       0.482711      -1.006146      -0.024517       0.030832       0.025553       0.046954      -0.036043       0.035413      -0.014223       0.013899       0.077671      -0.051875      -0.009954       0.061829              9.342300      10.176133      -0.941381      -2.680654       9.592103       3.517181       8.258665           0.000003
          100              C      12.201309       0.744346       7.662407      -0.067998      44.731069 0.49287257E+03  0.11935002E+05                                10.990696                            7.437452      -0.259062       1.903582                    0.998988      29.116309      84.449192       0.600998       0.420867      -1.063305       0.009225      -0.015150      -0.023988       0.029834       0.076038      -0.009901      -0.007998      -0.004535      -0.142350      -0.052883      -0.047990       0.100873             14.058988      14.087662      -7.148153      -0.513347      11.666136       3.027558      16.423166           0.000001
          101              C       0.229528      12.923610       8.158153       0.013104      38.659511 0.47482974E+03  0.11384490E+05                                10.006471                            7.359189      -0.128479       1.953431                    0.998864      28.319760      81.570580       0.597279       0.427714      -1.059665      -0.005630       0.007485       0.023876       0.025647       0.062755       0.006325      -0.004544      -0.019264       0.018469      -0.067387       0.006967       0.060420             12.090980      12.730701      -6.145064       0.534328      10.228055       1.462681      13.314184          -0.000000
          102              C      11.914723       0.756017       6.269980       0.003797      40.092012 0.49676686E+03  0.12021259E+05                                10.213301                            7.488246      -0.072843       1.968101                    0.998965      28.491718      81.901612       0.597957       0.423291      -1.064583      -0.018808       0.011251       0.012063       0.025017       0.020569       0.011803      -0.021787      -0.003133      -0.142860      -0.057340       0.012108       0.045232             12.437816      12.424428      -5.603662       0.452667       9.756317       1.780387      15.132703           0.000000
          103              C       1.552234       1.215073      10.146560      -0.462994      28.099236 0.50186240E+03  0.12218498E+05                                 7.852761                            7.291203       0.048281       1.971079                    0.996907      32.670051      95.286653       0.633327       0.397233      -1.077829      -0.048652      -0.062728      -0.008722       0.079862       0.067528       0.006888      -0.012958      -0.020084      -0.005985      -0.070032       0.000361       0.069670              8.071285       8.509304      -1.027053       0.752834       8.292943       0.941287       7.411608           0.000001
          104              C       9.178538       0.793623       6.005853      -0.454205      26.791685 0.48581075E+03  0.11768260E+05                                 7.641733                            7.197227       0.020692       1.965163                    0.996574      32.747130      96.237182       0.632363       0.399848      -1.072744       0.061615       0.050124       0.003606       0.079510       0.056778      -0.016351      -0.011270       0.022152      -0.151761      -0.053587      -0.032421       0.086008              7.784602       8.174684      -0.235466       0.574097       6.877700       0.702129       8.301421           0.000002
          105              S      12.819868       6.100006      10.380888       0.090897     102.930439 0.26752926E+04  0.93703253E+05                                15.229869                           14.196305       1.285460       2.092304                    0.999905      64.605309     189.042088       0.619031       0.282495      -1.239667       0.090862      -0.117861       0.054127       0.158357      -0.322527      -0.071387       0.253409       0.180972       0.537749      -0.467712       0.030003       0.437709             16.116227      15.120992       1.658322       0.817542      13.917497       3.448769      19.310193           0.000006
          106              S       1.890691       8.827113       0.995558       0.079334     130.809113 0.33935172E+04  0.12609007E+06                                17.982001                           16.046440       0.886127       1.967302                    0.999911      67.216678     202.315138       0.579344       0.284537      -1.237928      -0.131940       0.064675      -0.017946       0.148031      -0.068301       0.172868       0.042142      -0.385785      -0.814227      -0.374674       0.034061       0.340613             20.345739      19.675254       7.059642       4.524155      21.912104       4.557955      19.449859           0.000003
          107              S       6.631682       0.383844      10.380888       0.090897     102.930441 0.26752927E+04  0.93703257E+05                                15.229869                           14.196306       1.285460       2.092304                    0.999905      64.605310     189.042092       0.619031       0.282495      -1.239667      -0.090862       0.117861       0.054127       0.158357      -0.322527       0.071387      -0.253410       0.180972       0.537749      -0.467712       0.030003       0.437709             16.116227      15.120992       1.658322      -0.817542      13.917498      -3.448769      19.310193           0.000006
          108              S       4.593159      10.624437       0.995558       0.079334     130.809110 0.33935172E+04  0.12609006E+06                                17.982001                           16.046440       0.886127       1.967302                    0.999911      67.216677     202.315135       0.579344       0.284537      -1.237928       0.131940      -0.064675      -0.017946       0.148031      -0.068301      -0.172868      -0.042142      -0.385785      -0.814227      -0.374674       0.034061       0.340613             20.345739      19.675254       7.059642      -4.524155      21.912104      -4.557955      19.449859           0.000003
          109              S       6.867694       6.336018       3.608388       0.090897     102.930419 0.26752922E+04  0.93703233E+05                                15.229867                           14.196304       1.285460       2.092304                    0.999905      64.605309     189.042081       0.619031       0.282495      -1.239667       0.117861       0.090862       0.054127       0.158357       0.322527      -0.253410      -0.071387      -0.180972       0.537749      -0.467712       0.030003       0.437709             16.116224      13.917494      -1.658321      -3.448767      15.120989       0.817540      19.310188           0.000006
          110              S       4.140587       8.374541       7.768058       0.079334     130.809137 0.33935177E+04  0.12609009E+06                                17.982004                           16.046441       0.886127       1.967302                    0.999911      67.216677     202.315139       0.579344       0.284537      -1.237928      -0.064675      -0.131940      -0.017946       0.148031       0.068301      -0.042142       0.172868       0.385785      -0.814227      -0.374674       0.034061       0.340613             20.345745      21.912109      -7.059645      -4.557960      19.675257       4.524160      19.449868           0.000003
          111              S      12.583856       0.147832       3.608388       0.090897     102.930430 0.26752926E+04  0.93703251E+05                                15.229868                           14.196305       1.285460       2.092304                    0.999905      64.605310     189.042091       0.619031       0.282495      -1.239667      -0.117861      -0.090862       0.054127       0.158357       0.322527       0.253410       0.071387      -0.180972       0.537749      -0.467712       0.030003       0.437709             16.116225      13.917495      -1.658321       3.448767      15.120991      -0.817540      19.310190           0.000006
          112              S       2.343263      11.077009       7.768058       0.079334     130.809129 0.33935175E+04  0.12609008E+06                                17.982003                           16.046441       0.886127       1.967302                    0.999911      67.216676     202.315132       0.579344       0.284537      -1.237928       0.064675       0.131940      -0.017946       0.148031       0.068301       0.042142      -0.172868       0.385785      -0.814227      -0.374674       0.034061       0.340613             20.345744      21.912107      -7.059644       4.557960      19.675256      -4.524160      19.449867           0.000003
          113              S       0.147832       6.867694       3.164112       0.090897     102.930434 0.26752926E+04  0.93703255E+05                                15.229869                           14.196305       1.285460       2.092304                    0.999905      64.605311     189.042096       0.619031       0.282495      -1.239667      -0.090862       0.117861      -0.054127       0.158357      -0.322527      -0.071387       0.253410       0.180972       0.537749      -0.467712       0.030003       0.437709             16.116226      15.120992       1.658322       0.817543      13.917496       3.448766      19.310191           0.000006
          114              S      11.077009       4.140587      12.549443       0.079334     130.809110 0.33935174E+04  0.12609007E+06                                17.982001                           16.046441       0.886127       1.967302                    0.999911      67.216676     202.315133       0.579344       0.284537      -1.237928       0.131940      -0.064675       0.017946       0.148031      -0.068301       0.172868       0.042142      -0.385785      -0.814227      -0.374674       0.034061       0.340613             20.345740      19.675251       7.059641       4.524153      21.912107       4.557960      19.449861           0.000003
          115              S       6.336018      12.583856       3.164112       0.090897     102.930428 0.26752925E+04  0.93703246E+05                                15.229868                           14.196305       1.285460       2.092304                    0.999905      64.605311     189.042092       0.619031       0.282495      -1.239667       0.090862      -0.117861      -0.054127       0.158357      -0.322527       0.071387      -0.253410       0.180972       0.537749      -0.467712       0.030003       0.437709             16.116225      15.120991       1.658321      -0.817543      13.917495      -3.448766      19.310190           0.000006
          116              S       8.374541       2.343263      12.549443       0.079334     130.809108 0.33935174E+04  0.12609007E+06                                17.982001                           16.046440       0.886127       1.967302                    0.999911      67.216676     202.315132       0.579344       0.284537      -1.237928      -0.131940       0.064675       0.017946       0.148031      -0.068301      -0.172868      -0.042142      -0.385785      -0.814227      -0.374674       0.034061       0.340613             20.345739      19.675251       7.059641      -4.524153      21.912107      -4.557959      19.449860           0.000003
          117              S       6.100006       6.631682       9.936612       0.090897     102.930438 0.26752937E+04  0.93703302E+05                                15.229870                           14.196309       1.285460       2.092304                    0.999905      64.605311     189.042099       0.619030       0.282495      -1.239667      -0.117861      -0.090862      -0.054127       0.158357       0.322527      -0.253410      -0.071387      -0.180972       0.537749      -0.467712       0.030003       0.437709             16.116226      13.917499      -1.658322      -3.448768      15.120995       0.817542      19.310183           0.000006
          118              S       8.827113       4.593159       5.776942       0.079334     130.809101 0.33935172E+04  0.12609006E+06                                17.982000                           16.046440       0.886127       1.967302                    0.999911      67.216677     202.315137       0.579344       0.284537      -1.237928       0.064675       0.131940       0.017946       0.148031       0.068301      -0.042142       0.172868       0.385785      -0.814227      -0.374674       0.034061       0.340613             20.345737      21.912101      -7.059640      -4.557954      19.675252       4.524154      19.449858           0.000003
          119              S       0.383844      12.819868       9.936612       0.090897     102.930423 0.26752932E+04  0.93703279E+05                                15.229868                           14.196307       1.285460       2.092304                    0.999905      64.605308     189.042083       0.619030       0.282495      -1.239667       0.117861       0.090862      -0.054127       0.158357       0.322527       0.253410       0.071387      -0.180972       0.537749      -0.467712       0.030003       0.437709             16.116224      13.917497      -1.658322       3.448767      15.120993      -0.817542      19.310181           0.000006
          120              S      10.624437       1.890691       5.776942       0.079334     130.809100 0.33935172E+04  0.12609006E+06                                17.982000                           16.046440       0.886127       1.967302                    0.999911      67.216677     202.315136       0.579344       0.284537      -1.237928      -0.064675      -0.131940       0.017946       0.148031       0.068301       0.042142      -0.172868       0.385785      -0.814227      -0.374674       0.034061       0.340613             20.345737      21.912101      -7.059640       4.557954      19.675252      -4.524154      19.449857           0.000003
          121              O       1.113925       9.146119      11.335810      -0.516385      36.534384 0.56931176E+03  0.14008008E+05                                 8.967355                            7.574447      -0.146694       1.992201                    0.995316      28.611546      78.343088       0.658714       0.377905      -1.114458       0.050176       0.021801      -0.018726       0.057823       0.014008       0.021156      -0.018923      -0.091394      -0.022348      -0.056183       0.000444       0.055738              9.945804       6.423279      -0.208263      -0.646594      14.781118      -4.146784       8.633015           0.000002
          122              O       2.718030       7.589995      11.396763      -0.530771      36.606657 0.57858453E+03  0.14223717E+05                                 8.833705                            7.535095       0.140620       2.088092                    0.995737      28.239961      76.061086       0.677046       0.367995      -1.127413       0.017011       0.053858      -0.032389       0.065109       0.013385      -0.028345       0.033439       0.101262      -0.054765      -0.071127       0.002098       0.069029              9.715023      13.716567      -0.665286      -4.383256       7.345541       0.518022       8.082962           0.000000
          123              O       5.369925      10.305431      11.335810      -0.516385      36.534388 0.56931183E+03  0.14008010E+05                                 8.967356                            7.574448      -0.146694       1.992201                    0.995316      28.611546      78.343092       0.658714       0.377905      -1.114458      -0.050176      -0.021801      -0.018726       0.057823       0.014008      -0.021156       0.018923      -0.091394      -0.022348      -0.056183       0.000444       0.055738              9.945805       6.423280      -0.208263       0.646594      14.781120       4.146784       8.633016           0.000002
          124              O       3.765820      11.861555      11.396763      -0.530771      36.606659 0.57858456E+03  0.14223718E+05                                 8.833705                            7.535095       0.140620       2.088092                    0.995737      28.239961      76.061088       0.677046       0.367995      -1.127413      -0.017011      -0.053858      -0.032389       0.065109       0.013385       0.028345      -0.033439       0.101262      -0.054765      -0.071127       0.002098       0.069029              9.715024      13.716568      -0.665286       4.383256       7.345541      -0.518022       8.082963           0.000000
          125              O       3.821581       7.597775       4.563311      -0.516385      36.534376 0.56931158E+03  0.14008002E+05                                 8.967353                            7.574446      -0.146694       1.992201                    0.995316      28.611545      78.343084       0.658714       0.377905      -1.114458      -0.021801       0.050176      -0.018726       0.057823      -0.014008       0.018923       0.021156       0.091394      -0.022348      -0.056183       0.000444       0.055738              9.945802      14.781117       0.208264       4.146779       6.423278      -0.646595       8.633012           0.000002
          126              O       5.377705       9.201880       4.624263      -0.530771      36.606664 0.57858457E+03  0.14223718E+05                                 8.833706                            7.535095       0.140620       2.088092                    0.995737      28.239961      76.061088       0.677046       0.367995      -1.127413      -0.053858       0.017011      -0.032389       0.065109      -0.013385      -0.033439      -0.028345      -0.101262      -0.054765      -0.071127       0.002098       0.069029              9.715026       7.345541       0.665286      -0.518022      13.716570      -4.383259       8.082965           0.000000
          127              O       2.662269      11.853775       4.563311      -0.516385      36.534376 0.56931160E+03  0.14008003E+05                                 8.967353                            7.574446      -0.146694       1.992201                    0.995316      28.611546      78.343086       0.658714       0.377905      -1.114458       0.021801      -0.050176      -0.018726       0.057823      -0.014008      -0.018923      -0.021156       0.091394      -0.022348      -0.056182       0.000444       0.055738              9.945802      14.781117       0.208264      -4.146779       6.423278       0.646595       8.633012           0.000002
          128              O       1.106145      10.249670       4.624263      -0.530771      36.606661 0.57858452E+03  0.14223717E+05                                 8.833706                            7.535095       0.140620       2.088092                    0.995737      28.239960      76.061084       0.677046       0.367995      -1.127413       0.053858      -0.017011      -0.032389       0.065109      -0.013385       0.033439       0.028345      -0.101262      -0.054765      -0.071127       0.002098       0.069029              9.715025       7.345541       0.665286       0.518022      13.716570       4.383259       8.082965           0.000000
          129              O      11.853775       3.821581       2.209189      -0.516385      36.534380 0.56931169E+03  0.14008006E+05                                 8.967354                            7.574447      -0.146694       1.992201                    0.995316      28.611547      78.343093       0.658714       0.377905      -1.114458      -0.050176      -0.021801       0.018726       0.057823       0.014008       0.021156      -0.018923      -0.091394      -0.022348      -0.056183       0.000444       0.055738              9.945803       6.423279      -0.208264      -0.646595      14.781118      -4.146780       8.633013           0.000002
          130              O      10.249670       5.377705       2.148237      -0.530771      36.606661 0.57858454E+03  0.14223717E+05                                 8.833706                            7.535095       0.140620       2.088092                    0.995737      28.239960      76.061085       0.677046       0.367995      -1.127413      -0.017011      -0.053858       0.032389       0.065109       0.013385      -0.028345       0.033439       0.101262      -0.054765      -0.071127       0.002098       0.069029              9.715025      13.716569      -0.665286      -4.383258       7.345541       0.518022       8.082964           0.000000
          131              O       7.597775       2.662269       2.209189      -0.516385      36.534374 0.56931159E+03  0.14008002E+05                                 8.967353                            7.574446      -0.146694       1.992201                    0.995316      28.611546      78.343086       0.658714       0.377905      -1.114458       0.050176       0.021801       0.018726       0.057823       0.014008      -0.021156       0.018923      -0.091394      -0.022348      -0.056183       0.000444       0.055738              9.945802       6.423278      -0.208264       0.646595      14.781115       4.146779       8.633012           0.000002
          132              O       9.201880       1.106145       2.148237      -0.530771      36.606661 0.57858454E+03  0.14223717E+05                                 8.833706                            7.535095       0.140620       2.088092                    0.995737      28.239960      76.061085       0.677046       0.367995      -1.127413       0.017011       0.053858       0.032389       0.065109       0.013385       0.028345      -0.033439       0.101262      -0.054765      -0.071127       0.002098       0.069029              9.715025      13.716569      -0.665286       4.383258       7.345541      -0.518022       8.082964           0.000000
          133              O       9.146119       5.369925       8.981690      -0.516385      36.534403 0.56931205E+03  0.14008016E+05                                 8.967358                            7.574449      -0.146694       1.992201                    0.995316      28.611548      78.343098       0.658714       0.377905      -1.114458       0.021801      -0.050176       0.018726       0.057823      -0.014008       0.018923       0.021156       0.091394      -0.022348      -0.056183       0.000444       0.055738              9.945810      14.781127       0.208259       4.146791       6.423280      -0.646595       8.633022           0.000002
          134              O       7.589995       3.765820       8.920737      -0.530771      36.606669 0.57858468E+03  0.14223721E+05                                 8.833707                            7.535096       0.140620       2.088092                    0.995737      28.239961      76.061088       0.677046       0.367995      -1.127413       0.053858      -0.017011       0.032389       0.065109      -0.013385      -0.033439      -0.028345      -0.101262      -0.054765      -0.071127       0.002098       0.069029              9.715028       7.345541       0.665282      -0.518021      13.716574      -4.383262       8.082968           0.000000
          135              O      10.305431       1.113925       8.981690      -0.516385      36.534394 0.56931188E+03  0.14008011E+05                                 8.967356                            7.574448      -0.146694       1.992201                    0.995316      28.611545      78.343085       0.658714       0.377905      -1.114458      -0.021801       0.050176       0.018726       0.057823      -0.014008      -0.018923      -0.021156       0.091394      -0.022348      -0.056183       0.000444       0.055738              9.945808      14.781124       0.208259      -4.146790       6.423279       0.646595       8.633020           0.000002
          136              O      11.861555       2.718030       8.920737      -0.530771      36.606669 0.57858467E+03  0.14223721E+05                                 8.833707                            7.535096       0.140620       2.088092                    0.995737      28.239961      76.061087       0.677046       0.367995      -1.127413      -0.053858       0.017011       0.032389       0.065109      -0.013385       0.033439       0.028345      -0.101262      -0.054765      -0.071127       0.002098       0.069029              9.715027       7.345541       0.665282       0.518021      13.716574       4.383262       8.082968           0.000000

******************************************************
Auxiliary information for the entire system
The total spin magnetic moment of the unit cell is   0.000210
The total net atomic charge of the unit cell is   -0.000009
Accuracy of reproducing the electrostatic potential in the unit cell:
  The inner radius (bohr) =    5.0000
  The outer radius (bohr) =   12.0000
  Valid grid points have density less than (e/(bohr^3)) =    0.0001
  The number of valid grid points were=        71840
  The rms potential error without charges in kcal/mol is=      4.84745
  The rms potential error with partial charges in kcal/mol is=      1.04486
  The RRMSE value at monopole order=      0.21555
  The rms potential error with partial charges and cloud penetration in kcal/mol is=      1.03723
  The RRMSE value at monopole order with cloud penetration is=      0.21397
  The rms potential error with partial charges and atomic dipoles in kcal/mol is=      0.72781
  The RRMSE value at dipole order=      0.15014
  The rms potential error with partial charges, atomic dipoles and cloud penetration in kcal/mol is=      0.70158
  The RRMSE value at dipole order with cloud penetration=      0.14473

******************************************************
The electron densities and ab initio electrostatic potential were computed in VASP using the PBE functional and
projector augmented wave method. See the main text of the journal article for a description of computational details.
The atomic charges, dipoles, and quadrupoles were computed with the DDEC6 method as described in
(a) T. A. Manz and N. Gabaldon Limas, RSC Adv. 6 (2016) 47771-47801 DOI: 10.1039/c6ra04656h
(b) N. Gabaldon Limas and T. A. Manz, RSC Adv. 8 (2018) 2678-2707 DOI: 10.1039/c7ra11829e.
For each atom in the material, the electron cloud parameters were fit to the spherically averaged atom-in-material
electron density using radial positions for which this density was between 10^-4 and 10^-2 electrons per cubic bohr.
The polarizabilities, dispersion coefficients, and quantum Drude oscillator (QDO) parameters were fit using the MCLF method.
The magnetic structure of the system was optimized in VASP from the default ferromagnetic initial guess using spin polarization.
The atomic spin moments (ASMs) were computed on this optimized magnetic structure using the DDEC6 partition as inputs
to the method of T. A. Manz and D. S. Sholl, J. Chem. Theory Comput. 7 (2011) 4146-4164 DOI: 10.1021/ct200539n.
The RMSE and RRMSE were computed using a uniform grid with Ewald summation.
