# Supplementary material for: A collection of forcefield precursors for metal–organic frameworks
Source: RSC Adv. 2019 Nov 13;9(63):36492–507. doi: 10.1039/c9ra07327b (PMC9075174; doi:10.1039/c9ra07327b)
Supplement: RA-009-C9RA07327B-s4393 [file RA-009-C9RA07327B-s4393.xyz]

  108
jmolscript: load "" {1 1 1} spacegroup "x,y,z" unitcell [{     10.207000     0.000000     0.000000 }, {      0.000000    11.720300     0.000000 }, {      0.000000    -0.375575    14.950883 }]
Mn     0.809925     8.383611    12.990523     0.988382
Mn     4.009922     8.365086    12.155666     0.980035
Mn     5.913425     8.633476     9.435801     0.988052
Mn     9.113422     8.652001    10.270659     0.979978
Mn     9.397075     2.961114     1.960360     0.990463
Mn     6.197078     2.979639     2.795217     0.980483
Mn     4.293575     2.711249     5.515082     0.988637
Mn     1.093578     2.692724     4.680224     0.980520
Mn     0.000000     0.000000     0.000000     1.001110
Mn     5.103500     5.672362     7.475441     1.000287
Mn     0.000000     5.860150     0.000000     1.009418
Mn     5.103500    -0.187787     7.475441     1.009158
H      8.243173     5.880569    11.551052     0.022203
H      3.004941     5.570583    14.699708     0.031156
H      2.461928     7.264696     9.499791     0.024920
H      3.842935    10.623713    14.352848     0.028900
H      9.862003    -0.046472    11.041227     0.027896
H      8.645329     9.345382     1.088424     0.029653
H      3.139673    11.136519    10.875272     0.022114
H      8.108441    11.446505     7.726616     0.031157
H      7.565428     9.752392    12.926533     0.024848
H      8.946436     6.393374     8.073477     0.028842
H      4.758503     5.343260    11.385097     0.027743
H      3.541829     8.047280     6.387017     0.029580
H      1.963827     5.464156     3.399831     0.022285
H      7.202059     5.774142     0.251175     0.031340
H      7.745072     4.080029     5.451092     0.025043
H      6.364065     0.721012     0.598035     0.029026
H      0.344997    11.391197     3.909656     0.028005
H      1.561671     1.999343    13.862459     0.029804
H      7.067327     0.208206     4.075611     0.022134
H      2.098559    -0.101780     7.224267     0.031276
H      2.641572     1.592333     2.024350     0.024912
H      1.260564     4.951351     6.877406     0.028899
H      5.448497     6.001465     3.565786     0.027788
H      6.665171     3.297445     8.563866     0.029671
C      8.866821     6.162077    12.195435     0.532138
C      2.831422     6.294083    14.125594     0.536268
C      1.769894     7.613520    10.030547     0.538015
C      2.927368    10.453595    14.219785     0.529428
C     10.060019    11.181970    11.818673     0.532172
C      9.185279     8.869475     0.484409     0.541780
C      3.763321    10.855010    10.230889     0.532005
C      7.934922    10.723005     8.300730     0.536258
C      6.873394     9.403567    12.395777     0.537954
C      8.030868     6.563492     8.206540     0.529313
C      4.956519     5.835118    10.607651     0.532011
C      4.081779     8.523188     6.991033     0.541670
C      1.340179     5.182648     2.755448     0.532240
C      7.375578     5.050642     0.825289     0.536530
C      8.437106     3.731205     4.920336     0.538254
C      7.279632     0.891130     0.731098     0.529580
C      0.146981     0.162755     3.132210     0.532266
C      1.021721     2.475250    14.466474     0.541900
C      6.443679     0.489715     4.719994     0.532002
C      2.272078     0.621720     6.650153     0.536415
C      3.333606     1.941158     2.555106     0.538080
C      2.176132     4.781233     6.744343     0.529344
C      5.250481     5.509607     4.343232     0.532018
C      6.125221     2.821537     7.959850     0.541692
O      9.382274     7.302112    12.022753    -0.551690
O      0.673662     7.783214     9.480654    -0.510404
O      2.630344     9.577769    13.346055    -0.552836
O      9.910997     9.173654    14.643044    -0.554967
O      2.046504     7.865618    11.239177    -0.554708
O     10.131468     9.928875    11.695777    -0.556616
O      1.619851     6.670375    14.029460    -0.547363
O      2.140408    11.098550    14.906180    -0.500005
O      3.799045     6.778722    13.542211    -0.502271
O      0.016331     0.095792    12.842958    -0.505411
O      9.132203     7.647168     0.526271    -0.511248
O      9.090354     5.385450    13.111476    -0.501342
O      4.278774     9.714975    10.403572    -0.551691
O      5.777162     9.233874    12.945671    -0.510500
O      7.733844     7.439319     9.080269    -0.552858
O      4.807497     7.843433     7.783280    -0.554888
O      7.150003     9.151470    11.187148    -0.554594
O      5.027968     7.088212    10.730548    -0.556672
O      6.723351    10.346712     8.396864    -0.547277
O      7.243908     5.918538     7.520145    -0.499921
O      8.902545    10.238366     8.884114    -0.502366
O      5.119831     5.200995     9.583366    -0.505290
O      4.028703     9.745495     6.949170    -0.511351
O      3.986854    -0.088663     9.314849    -0.501259
O      0.824726     4.042613     2.928130    -0.551983
O      9.533338     3.561511     5.470229    -0.510193
O      7.576656     1.766956     1.604828    -0.553133
O      0.296003     2.171071     0.307839    -0.555219
O      8.160497     3.479107     3.711706    -0.554902
O      0.075532     1.415850     3.255106    -0.556893
O      8.587149     4.674350     0.921423    -0.547535
O      8.066592     0.246175     0.044703    -0.499671
O      6.407955     4.566003     1.408672    -0.502208
O     -0.016331    11.248933     2.107925    -0.505161
O      1.074797     3.697557    14.424612    -0.511092
O      1.116646     5.959275     1.839407    -0.501066
O      5.928226     1.629750     4.547311    -0.551824
O      4.429838     2.110851     2.005212    -0.510359
O      2.473156     3.905406     5.870614    -0.553041
O      5.399503     3.501292     7.167603    -0.554994
O      3.056996     2.193255     3.763735    -0.554659
O      5.179032     4.256513     4.220335    -0.556805
O      3.483649     0.998013     6.554019    -0.547291
O      2.963092     5.426187     7.430738    -0.499656
O      1.304455     1.106359     6.066769    -0.502405
O      5.087169     6.143730     5.367517    -0.505113
O      6.178297     1.599230     8.001713    -0.511268
O      6.220146    11.433388     5.636034    -0.501057

The following XYZ coordinates are in angstroms. Other properties are in atomic units.
The sperically averaged electron density of each atom fit to a function of the form exp(a - br)
eigen_1, eigen_2 and eigen_3 are the three eigenvalues of traceless quadrupole moment tensor
  atom number  atomic symbol              X              Y              Z     net charge C6 coefficient C8 coefficient C10 coefficient fluctuating dipole atomic polarizability isotropic forcefield polarizability              a              b squared Pearson coefficient          <r^3>          <r^4>         wp_QDO          m_QDO          q_QDO       dipole_x       dipole_y       dipole_z         dipole            Qxy            Qxz            Qyz     Q(x^2-y^2)  Q(3z^2 - R^2)        eigen_1        eigen_2        eigen_3 static polarizability      alpha(xx)      alpha(xy)      alpha(xz)      alpha(yy)      alpha(yz)      alpha(zz) atomic spin moment
            1             Mn       0.809925       8.383611      12.990523       0.988382     104.692855 0.24783149E+04  0.85507884E+05                                19.404967                           17.293295       0.159916       1.837925                    0.999678      54.614013     160.734539       0.392307       0.452512      -1.097438       0.002871       0.000683      -0.005755       0.006468       0.003311       0.006701      -0.001084       0.016527       0.022131      -0.012893       0.000006       0.012887             21.386101      23.192589      -0.658265      -0.543803      19.824006      -0.356811      21.141708           4.704360
            2             Mn       4.009922       8.365086      12.155666       0.980035     138.415716 0.31129726E+04  0.11269705E+06                                22.317189                           18.746475       0.173505       1.844834                    0.999419      54.363542     159.193292       0.399644       0.423346      -1.125851       0.009151      -0.004198       0.009239       0.013665      -0.033456       0.020755       0.004532       0.017341       0.065433      -0.049334       0.011355       0.037979             25.979202      32.018903       1.092763      -7.638090      19.920190      -0.234477      25.998513           4.694644
            3             Mn       5.913425       8.633476       9.435801       0.988052     104.693830 0.24783456E+04  0.85510186E+05                                19.405997                           17.294117       0.159654       1.837827                    0.999678      54.617100     160.750790       0.392269       0.452550      -1.097403       0.002845      -0.000717       0.005742       0.006448      -0.003346      -0.006713      -0.001058       0.016418       0.022099      -0.012850      -0.000027       0.012877             21.387336      23.193689       0.658228       0.543833      19.825633      -0.356978      21.142686           4.703949
            4             Mn       9.113422       8.652001      10.270659       0.979978     138.422308 0.31131697E+04  0.11270578E+06                                22.317639                           18.746871       0.173538       1.844831                    0.999419      54.365111     159.198129       0.399647       0.423337      -1.125859       0.009141       0.004199      -0.009283       0.013688       0.033504      -0.020768       0.004507       0.017310       0.065467      -0.049376       0.011358       0.038019             25.979696      32.019505      -1.092826       7.638572      19.920443      -0.234676      25.999140           4.694128
            5             Mn       9.397075       2.961114       1.960360       0.990463     104.670029 0.24774912E+04  0.85466431E+05                                19.396892                           17.286245       0.161426       1.838565                    0.999673      54.588593     160.611068       0.392556       0.452294      -1.097647      -0.002857      -0.000696       0.005732       0.006442       0.003383       0.006726      -0.001086       0.016468       0.022100      -0.012897      -0.000003       0.012900             21.377029      23.182271      -0.658327      -0.543592      19.815642      -0.356569      21.133173           4.704788
            6             Mn       6.197078       2.979639       2.795217       0.980483     138.407509 0.31127326E+04  0.11268409E+06                                22.314113                           18.744033       0.173850       1.844981                    0.999417      54.357432     159.162669       0.399733       0.423268      -1.125924      -0.009168       0.004174      -0.009227       0.013660      -0.033492       0.020869       0.004605       0.017171       0.065558      -0.049430       0.011380       0.038050             25.975418      32.013342       1.091893      -7.637013      19.917512      -0.234002      25.995400           4.694010
            7             Mn       4.293575       2.711249       5.515082       0.988637     104.686481 0.24780923E+04  0.85497652E+05                                19.403650                           17.292107       0.160001       1.837985                    0.999677      54.609860     160.716025       0.392337       0.452491      -1.097460      -0.002841       0.000728      -0.005712       0.006421      -0.003402      -0.006739      -0.001044       0.016330       0.022108      -0.012837      -0.000054       0.012891             21.384639      23.190386       0.658150       0.543817      19.823211      -0.356807      21.140321           4.704234
            8             Mn       1.093578       2.692724       4.680224       0.980520     138.406504 0.31127156E+04  0.11268310E+06                                22.313776                           18.743797       0.173847       1.844986                    0.999417      54.356611     159.159019       0.399742       0.423260      -1.125932      -0.009102      -0.004205       0.009298       0.013675       0.033546      -0.020879       0.004537       0.017155       0.065460      -0.049445       0.011347       0.038098             25.974963      32.012035      -1.091871       7.637397      19.917271      -0.234428      25.995582           4.693991
            9             Mn       0.000000       0.000000       0.000000       1.001110     123.492427 0.28049075E+04  0.99229733E+05                                21.075314                           18.071485       0.169711       1.847662                    0.999416      53.854001     157.425531       0.396536       0.436617      -1.113857       0.000058      -0.000022      -0.000075       0.000097       0.024515       0.043568      -0.032136      -0.016090      -0.053032      -0.071457       0.034592       0.036866             24.035033      20.297329      -1.130297      -1.613653      28.807661       6.714025      23.000107           4.687266
           10             Mn       5.103500       5.672362       7.475441       1.000287     123.505551 0.28053096E+04  0.99250232E+05                                21.079039                           18.074548       0.169209       1.847443                    0.999419      53.863342     157.471884       0.396433       0.436702      -1.113772       0.000025       0.000011       0.000048       0.000055      -0.024425      -0.043483      -0.032082      -0.016021      -0.052830      -0.071293       0.034464       0.036829             24.039419      20.300656       1.130682       1.614166      28.812637       6.715213      23.004963           4.686076
           11             Mn       0.000000       5.860150       0.000000       1.009418     139.204231 0.31267166E+04  0.11325514E+06                                22.369618                           18.793550       0.144175       1.839311                    0.999582      53.831290     157.385195       0.399187       0.423604      -1.126318      -0.000030       0.000057      -0.000062       0.000090       0.016922      -0.019857       0.059562       0.060535      -0.026992      -0.083181       0.037613       0.045568             25.963039      21.804919       0.862184      -1.079163      31.580466      -9.038288      24.503732           4.685520
           12             Mn       5.103500      -0.187787       7.475441       1.009158     139.205615 0.31266753E+04  0.11325468E+06                                22.371094                           18.794467       0.143977       1.839243                    0.999582      53.833335     157.398306       0.399139       0.423651      -1.126272      -0.000014      -0.000020       0.000036       0.000044      -0.016922       0.019791       0.059463       0.060381      -0.026908      -0.083027       0.037577       0.045450             25.965031      21.805991      -0.860728       1.078359      31.583941      -9.038456      24.505162           4.684998
           13              H       8.243173       5.880569      11.551052       0.022203       1.343749 0.98047646E+01  0.99720331E+02                                 1.896772                            1.742215      -0.720961       2.498209                    0.999698       3.649094       9.884817       0.518754       1.160908      -0.737754      -0.041834      -0.023155      -0.038043       0.061102       0.005285       0.005321       0.004918       0.001423      -0.008877      -0.006821      -0.003843       0.010664              1.964252       2.089915       0.221026       0.689102       1.587756       0.162079       2.215085           0.002499
           14              H       3.004941       5.570583      14.699708       0.031156       1.418401 0.10311122E+02  0.10654816E+03                                 1.984271                            1.799362      -1.085601       2.340236                    0.996525       3.778124      10.427146       0.503389       1.177504      -0.732730       0.018796      -0.048606       0.037924       0.064451      -0.007495       0.003397      -0.009171      -0.002795      -0.005623      -0.009842      -0.004231       0.014073              2.077448       1.698701      -0.086610       0.072891       2.393816      -0.783767       2.139827           0.002214
           15              H       2.461928       7.264696       9.499791       0.024920       1.276808 0.90675694E+01  0.92285250E+02                                 1.963746                            1.768752      -1.190736       2.286446                    0.994745       4.046299      11.713139       0.465147       1.293821      -0.703657       0.044656      -0.023148      -0.036550       0.062176      -0.005112      -0.005387      -0.003564       0.004816       0.000664      -0.009511       0.002337       0.007174              2.079056       2.465277      -0.408413      -0.639170       1.689351       0.359424       2.082541           0.001435
           16              H       3.842935      10.623713      14.352848       0.028900       1.362267 0.99030174E+01  0.10084633E+03                                 1.900411                            1.739780      -0.914908       2.412213                    0.998455       3.665012       9.894167       0.524760       1.146179      -0.741028       0.057637       0.013046       0.014687       0.060892       0.006173       0.004675       0.000727       0.003506      -0.002948      -0.006980      -0.001776       0.008757              1.965878       2.792182       0.181039       0.138278       1.541772       0.158025       1.563680           0.002346
           17              H       9.862003      -0.046472      11.041227       0.027896       1.372567 0.10151332E+02  0.10310122E+03                                 1.852012                            1.720292      -0.841209       2.444496                    0.999124       3.526689       9.237402       0.551636       1.093233      -0.756502      -0.013303       0.037826      -0.047017       0.061793      -0.003593       0.000642      -0.007656      -0.012834      -0.006072      -0.007359      -0.005013       0.012372              1.892089       1.510750      -0.089277       0.249390       1.772774      -0.443859       2.392741           0.002378
           18              H       8.645329       9.345382       1.088424       0.029653       1.473125 0.10975197E+02  0.11436290E+03                                 1.988476                            1.824195      -0.981104       2.385143                    0.997745       3.679411       9.958982       0.516978       1.137002      -0.744540      -0.038583       0.025242       0.044978       0.064411      -0.002235      -0.014378       0.000305       0.007991       0.009443      -0.011907      -0.005399       0.017306              2.054186       1.901752      -0.373549      -0.427978       2.207905       0.504979       2.052902           0.002134
           19              H       3.139673      11.136519      10.875272       0.022114       1.344215 0.98089005E+01  0.99772248E+02                                 1.897125                            1.742513      -0.721043       2.498085                    0.999697       3.649884       9.887230       0.518745       1.160815      -0.737774      -0.041817       0.023147       0.038014       0.061070      -0.005286      -0.005317       0.004914       0.001424      -0.008880      -0.006816      -0.003844       0.010660              1.964630       2.090321      -0.221080      -0.689294       1.588031       0.162108       2.215536           0.002506
           20              H       8.108441      11.446505       7.726616       0.031157       1.418649 0.10313374E+02  0.10657804E+03                                 1.984544                            1.799588      -1.086053       2.340027                    0.996519       3.778577      10.428976       0.503341       1.177542      -0.732719       0.018780       0.048608      -0.037924       0.064449       0.007491      -0.003390      -0.009175      -0.002794      -0.005632      -0.009848      -0.004223       0.014070              2.077745       1.698926       0.086618      -0.072899       2.394183      -0.783928       2.140126           0.002204
           21              H       7.565428       9.752392      12.926533       0.024848       1.277229 0.90711159E+01  0.92330003E+02                                 1.964118                            1.769049      -1.190789       2.286354                    0.994741       4.047075      11.715782       0.465129       1.293750      -0.703670       0.044640       0.023145       0.036536       0.062155       0.005108       0.005390      -0.003561       0.004805       0.000661      -0.009507       0.002335       0.007172              2.079473       2.465812       0.408534       0.639361       1.689643       0.359534       2.082962           0.001439
           22              H       8.946436       6.393374       8.073477       0.028842       1.362605 0.99059696E+01  0.10088354E+03                                 1.900675                            1.739999      -0.915235       2.412015                    0.998452       3.665563       9.895887       0.524748       1.146125      -0.741039       0.057626      -0.013048      -0.014691       0.060884      -0.006173      -0.004679       0.000730       0.003504      -0.002969      -0.006980      -0.001782       0.008762              1.966163       2.792648      -0.181078      -0.138308       1.541969       0.158063       1.563873           0.002329
           23              H       4.758503       5.343260      11.385097       0.027743       1.373427 0.10159159E+02  0.10320074E+03                                 1.852767                            1.720939      -0.841833       2.444109                    0.999118       3.527978       9.241715       0.551540       1.093212      -0.756505      -0.013302      -0.037814       0.046985       0.061762       0.003593      -0.000644      -0.007648      -0.012829      -0.006084      -0.007354      -0.005012       0.012366              1.892880       1.511291       0.089329      -0.249550       1.773499      -0.444119       2.393850           0.002378
           24              H       3.541829       8.047280       6.387017       0.029580       1.473797 0.10981354E+02  0.11444403E+03                                 1.989126                            1.824741      -0.981750       2.384806                    0.997736       3.680364       9.962563       0.516882       1.137045      -0.744527      -0.038567      -0.025247      -0.044962       0.064392       0.002232       0.014379       0.000305       0.007984       0.009417      -0.011910      -0.005393       0.017302              2.054882       1.902351       0.373729       0.428176       2.208726       0.505233       2.053569           0.002124
           25              H       1.963827       5.464156       3.399831       0.022285       1.343232 0.98001493E+01  0.99661399E+02                                 1.896290                            1.741812      -0.720643       2.498412                    0.999700       3.648234       9.881809       0.518813       1.160916      -0.737755       0.041844       0.023185       0.038044       0.061121       0.005301       0.005316       0.004928       0.001402      -0.008918      -0.006829      -0.003851       0.010680              1.963734       2.089349       0.220946       0.688828       1.587386       0.162030       2.214468           0.002490
           26              H       7.202059       5.774142       0.251175       0.031340       1.417466 0.10303039E+02  0.10644610E+03                                 1.983639                            1.798843      -1.085094       2.340622                    0.996534       3.776712      10.423092       0.503372       1.177749      -0.732676      -0.018814       0.048639      -0.037961       0.064504      -0.007508       0.003404      -0.009184      -0.002790      -0.005635      -0.009857      -0.004237       0.014095              2.076757       1.698182      -0.086582       0.072872       2.392982      -0.783381       2.139108           0.002211
           27              H       7.745072       4.080029       5.451092       0.025043       1.276309 0.90633180E+01  0.92231126E+02                                 1.963253                            1.768354      -1.190538       2.286609                    0.994751       4.045295      11.709526       0.465193       1.293845      -0.703654      -0.044662       0.023159       0.036570       0.062196      -0.005112      -0.005382      -0.003570       0.004819       0.000691      -0.009513       0.002345       0.007168              2.078504       2.464546      -0.408251      -0.638927       1.688963       0.359290       2.082004           0.001430
           28              H       6.364065       0.721012       0.598035       0.029026       1.361522 0.98964169E+01  0.10076258E+03                                 1.899780                            1.739252      -0.914184       2.412641                    0.998462       3.663799       9.890165       0.524816       1.146247      -0.741015      -0.057655      -0.013071      -0.014718       0.060923       0.006179       0.004690       0.000728       0.003506      -0.002924      -0.006995      -0.001774       0.008770              1.965203       2.791097       0.180965       0.138226       1.541311       0.157935       1.563202           0.002341
           29              H       0.344997      11.391197       3.909656       0.028005       1.371774 0.10144102E+02  0.10300911E+03                                 1.851303                            1.719685      -0.840585       2.444860                    0.999129       3.525524       9.233415       0.551732       1.093240      -0.756503       0.013300      -0.037860       0.047024       0.061818      -0.003595       0.000634      -0.007669      -0.012869      -0.006107      -0.007378      -0.005019       0.012397              1.891346       1.510238      -0.089229       0.249237       1.772101      -0.443614       2.391699           0.002359
           30              H       1.561671       1.999343      13.862459       0.029804       1.472115 0.10966089E+02  0.11424500E+03                                 1.987668                            1.823519      -0.980630       2.385481                    0.997753       3.677961       9.954260       0.517036       1.137103      -0.744519       0.038604      -0.025247      -0.045014       0.064451      -0.002232      -0.014403       0.000293       0.008007       0.009455      -0.011929      -0.005405       0.017334              2.053322       1.900998      -0.373323      -0.427712       2.206918       0.504669       2.052051           0.002143
           31              H       7.067327       0.208206       4.075611       0.022134       1.344059 0.98074836E+01  0.99753783E+02                                 1.896947                            1.742363      -0.720780       2.498205                    0.999698       3.649623       9.886176       0.518780       1.160783      -0.737782       0.041810      -0.023169      -0.038009       0.061071      -0.005295      -0.005312       0.004917       0.001413      -0.008887      -0.006815      -0.003851       0.010665              1.964439       2.090111      -0.221049      -0.689193       1.587895       0.162089       2.215312           0.002491
           32              H       2.098559      -0.101780       7.224267       0.031276       1.418014 0.10307867E+02  0.10650821E+03                                 1.984090                            1.799216      -1.085649       2.340309                    0.996527       3.777608      10.426082       0.503342       1.177685      -0.732688      -0.018789      -0.048628       0.037954       0.064484       0.007494      -0.003393      -0.009186      -0.002798      -0.005634      -0.009856      -0.004226       0.014082              2.077250       1.698554       0.086596      -0.072885       2.393586      -0.783652       2.139610           0.002205
           33              H       2.641572       1.592333       2.024350       0.024912       1.277025 0.90693862E+01  0.92308077E+02                                 1.963921                            1.768891      -1.190743       2.286408                    0.994743       4.046674      11.714381       0.465145       1.293766      -0.703667      -0.044637      -0.023160      -0.036545       0.062165       0.005109       0.005387      -0.003573       0.004817       0.000664      -0.009515       0.002344       0.007171              2.079252       2.465511       0.408466       0.639268       1.689489       0.359485       2.082757           0.001433
           34              H       1.260564       4.951351       6.877406       0.028899       1.362224 0.99025934E+01  0.10084037E+03                                 1.900328                            1.739709      -0.914784       2.412262                    0.998455       3.664933       9.893696       0.524790       1.146134      -0.741039      -0.057631       0.013061       0.014722       0.060899      -0.006173      -0.004688       0.000731       0.003512      -0.002963      -0.006985      -0.001784       0.008769              1.965791       2.792045      -0.181039      -0.138282       1.541717       0.158015       1.563611           0.002331
           35              H       5.448497       6.001465       3.565786       0.027788       1.373007 0.10155310E+02  0.10315148E+03                                 1.852378                            1.720604      -0.841459       2.444309                    0.999121       3.527368       9.239551       0.551600       1.093200      -0.756509       0.013291       0.037837      -0.046988       0.061775       0.003593      -0.000639      -0.007656      -0.012847      -0.006085      -0.007363      -0.005014       0.012378              1.892473       1.511007       0.089303      -0.249466       1.773130      -0.443988       2.393283           0.002364
           36              H       6.665171       3.297445       8.563866       0.029671       1.473241 0.10976327E+02  0.11437863E+03                                 1.988653                            1.824345      -0.981533       2.384966                    0.997741       3.679571       9.959874       0.516928       1.137072      -0.744522       0.038571       0.025251       0.044986       0.064413       0.002233       0.014391       0.000298       0.007988       0.009416      -0.011923      -0.005392       0.017315              2.054377       1.901909       0.373597       0.428022       2.208153       0.505052       2.053070           0.002133
           37              C       8.866821       6.162077      12.195435       0.532138      18.822739 0.20088741E+03  0.39362347E+04                                 6.308554                            4.883820       0.546163       2.241734                    0.999632      21.688175      58.968753       0.702069       0.445244      -1.035282       0.042587       0.027867       0.034370       0.061413      -0.056084      -0.072050       0.065441       0.097615      -0.063497      -0.096004      -0.043785       0.139789              7.022233       5.396853       0.910575       1.713056       7.959768      -2.468760       7.710078           0.016183
           38              C       2.831422       6.294083      14.125594       0.536268      19.820237 0.21081757E+03  0.41931111E+04                                 6.625279                            5.065605       0.237067       2.137206                    0.999757      22.115293      61.159937       0.674667       0.456443      -1.025885      -0.022925       0.051581      -0.034417       0.066111       0.003953       0.035871       0.095229      -0.091736       0.157285      -0.089894      -0.047117       0.137010              7.428213       9.464483       0.577532      -1.626065       6.584690      -2.720086       6.235465           0.018832
           39              C       1.769894       7.613520      10.030547       0.538015      19.327908 0.21280552E+03  0.42460320E+04                                 6.543859                            5.097597       0.286190       2.156704                    0.999713      22.100800      61.378582       0.670388       0.457909      -1.024233      -0.041459       0.020650       0.044801       0.064440       0.044011      -0.033238      -0.047809      -0.173231      -0.156425      -0.089859      -0.048946       0.138805              7.265586       9.439689      -1.012083       0.556615       4.180824       1.197212       8.176246           0.018702
           40              C       2.927368      10.453595      14.219785       0.529428      19.727952 0.20329217E+03  0.39952487E+04                                 6.516953                            4.912334       0.498348       2.223859                    0.999686      21.793533      59.344915       0.700159       0.445129      -1.035342      -0.060060      -0.027149      -0.012236       0.067038       0.009467       0.017740      -0.107435      -0.086242       0.082813      -0.090181      -0.045893       0.136074              7.407296       7.941630      -0.766232      -0.956267       7.123852       3.616213       7.156406           0.018525
           41              C      10.060019      11.181970      11.818673       0.532172      18.751360 0.20151211E+03  0.39601946E+04                                 6.337939                            4.931644       0.409114       2.196416                    0.999891      21.870658      59.980134       0.688616       0.452599      -1.028797       0.010871      -0.041179       0.044873       0.061867       0.006075      -0.038328      -0.024957       0.179468      -0.190043      -0.088890      -0.040788       0.129678              7.015147       3.996302       0.215087       0.993645       8.531507       1.699920       8.517631           0.020149
           42              C       9.185279       8.869475       0.484409       0.541780      19.362120 0.20595747E+03  0.40778887E+04                                 6.537378                            5.016452       0.288361       2.156526                    0.999842      22.050840      61.100495       0.675151       0.458192      -1.023583       0.047282      -0.022549      -0.038800       0.065188      -0.005800       0.086435       0.000309       0.147385       0.094757      -0.089906      -0.042347       0.132253              7.341005       5.143646       0.322436      -1.641909      11.132806      -0.291694       5.746564           0.020080
           43              C       3.763321      10.855010      10.230889       0.532005      18.825787 0.20092361E+03  0.39371298E+04                                 6.309100                            4.884156       0.546174       2.241666                    0.999631      21.691160      58.978667       0.702066       0.445225      -1.035291       0.042576      -0.027899      -0.034395       0.061434       0.056062       0.072017       0.065462       0.097647      -0.063484      -0.096032      -0.043732       0.139764              7.022882       5.397350      -0.910669      -1.713287       7.960468      -2.469014       7.710828           0.016192
           44              C       7.934922      10.723005       8.300730       0.536258      19.821406 0.21083059E+03  0.41934596E+04                                 6.625629                            5.065815       0.236758       2.137089                    0.999757      22.116389      61.164809       0.674638       0.456453      -1.025873      -0.022890      -0.051592       0.034403       0.066100      -0.003976      -0.035852       0.095224      -0.091735       0.157212      -0.089859      -0.047136       0.136996              7.428636       9.464958      -0.577605       1.626143       6.585164      -2.720331       6.235785           0.018810
           45              C       6.873394       9.403567      12.395777       0.537954      19.329644 0.21282504E+03  0.42465144E+04                                 6.544074                            5.097689       0.286397       2.156726                    0.999713      22.102572      61.383969       0.670411       0.457884      -1.024248      -0.041494      -0.020636      -0.044805       0.064460      -0.043990       0.033287      -0.047797      -0.173221      -0.156464      -0.089907      -0.048890       0.138797              7.265859       9.440054       1.012185      -0.556468       4.180947       1.197312       8.176575           0.018714
           46              C       8.030868       6.563492       8.206540       0.529313      19.729978 0.20331582E+03  0.39958241E+04                                 6.517245                            4.912509       0.498379       2.223823                    0.999686      21.795381      59.350500       0.700171       0.445109      -1.035355      -0.060086       0.027185       0.012267       0.067080      -0.009485      -0.017766      -0.107433      -0.086182       0.082628      -0.090215      -0.045827       0.136042              7.407644       7.942151       0.766254       0.956283       7.124196       3.616355       7.156583           0.018505
           47              C       4.956519       5.835118      10.607651       0.532011      18.754403 0.20154585E+03  0.39610425E+04                                 6.338507                            4.931945       0.409155       2.196359                    0.999891      21.873905      59.991374       0.688615       0.452578      -1.028804       0.010847       0.041225      -0.044880       0.061898      -0.006056       0.038314      -0.025001       0.179447      -0.189957      -0.088916      -0.040733       0.129649              7.015842       3.996568      -0.215067      -0.993822       8.532348       1.699921       8.518610           0.020155
           48              C       4.081779       8.523188       6.991033       0.541670      19.364504 0.20598232E+03  0.40785391E+04                                 6.537968                            5.016764       0.288173       2.156420                    0.999842      22.053324      61.110291       0.675123       0.458193      -1.023573       0.047297       0.022536       0.038783       0.065185       0.005810      -0.086435       0.000323       0.147322       0.094658      -0.089861      -0.042369       0.132230              7.341760       5.144111      -0.322358       1.642146      11.134080      -0.291567       5.747089           0.020075
           49              C       1.340179       5.182648       2.755448       0.532240      18.820859 0.20086714E+03  0.39357294E+04                                 6.308186                            4.883629       0.546229       2.241799                    0.999632      21.686416      58.962720       0.702073       0.445254      -1.035279      -0.042565      -0.027935      -0.034318       0.061400      -0.056077      -0.072101       0.065438       0.097521      -0.063561      -0.095986      -0.043820       0.139806              7.021788       5.396445       0.910429       1.712829       7.959315      -2.468687       7.709603           0.016159
           50              C       7.375578       5.050642       0.825289       0.536530      19.815872 0.21076948E+03  0.41919298E+04                                 6.624647                            5.065276       0.236817       2.137223                    0.999756      22.111320      61.147990       0.674637       0.456488      -1.025856       0.022935      -0.051555       0.034364       0.066067       0.003978       0.035851       0.095304      -0.091565       0.157261      -0.089841      -0.047207       0.137048              7.427419       9.463533       0.577518      -1.625909       6.583925      -2.719638       6.234800           0.018795
           51              C       8.437106       3.731205       4.920336       0.538254      19.324586 0.21276664E+03  0.42450725E+04                                 6.543387                            5.097363       0.285896       2.156688                    0.999711      22.097651      61.368986       0.670356       0.457951      -1.024207       0.041418      -0.020638      -0.044824       0.064425       0.044043      -0.033166      -0.047834      -0.173313      -0.156362      -0.089809      -0.049039       0.138848              7.264980       9.438715      -1.011914       0.556677       4.180559       1.197076       8.175665           0.018664
           52              C       7.279632       0.891130       0.731098       0.529580      19.724478 0.20325435E+03  0.39943001E+04                                 6.516246                            4.911930       0.498751       2.224067                    0.999686      21.790393      59.333891       0.700180       0.445139      -1.035341       0.060011       0.027186       0.012294       0.067020       0.009467       0.017765      -0.107420      -0.086357       0.083048      -0.090173      -0.045935       0.136108              7.406438       7.940520      -0.766191      -0.956202       7.123107       3.615765       7.155687           0.018482
           53              C       0.146981       0.162755       3.132210       0.532266      18.749301 0.20149062E+03  0.39596483E+04                                 6.337514                            4.931432       0.409250       2.196508                    0.999891      21.868514      59.972409       0.688623       0.452608      -1.028797      -0.010829       0.041232      -0.044818       0.061855       0.006091      -0.038377      -0.024933       0.179419      -0.190179      -0.088884      -0.040811       0.129695              7.014636       3.996091       0.215118       0.993486       8.530871       1.700004       8.516944           0.020113
           54              C       1.021721       2.475250      14.466474       0.541900      19.359765 0.20593414E+03  0.40773079E+04                                 6.537002                            5.016297       0.288258       2.156546                    0.999842      22.048543      61.093064       0.675137       0.458215      -1.023571      -0.047328       0.022460       0.038733       0.065151      -0.005744       0.086452       0.000212       0.147353       0.094678      -0.089860      -0.042398       0.132258              7.340540       5.143259       0.322531      -1.641601      11.132271      -0.291814       5.746090           0.020069
           55              C       6.443679       0.489715       4.719994       0.532002      18.825571 0.20092208E+03  0.39370771E+04                                 6.308975                            4.884090       0.546396       2.241740                    0.999630      21.690891      58.977018       0.702084       0.445216      -1.035300      -0.042593       0.027926       0.034371       0.061444       0.056035       0.072032       0.065488       0.097610      -0.063503      -0.096053      -0.043710       0.139763              7.022741       5.397196      -0.910608      -1.713209       7.960315      -2.469019       7.710710           0.016168
           56              C       2.272078       0.621720       6.650153       0.536415      19.818670 0.21080041E+03  0.41927051E+04                                 6.625178                            5.065573       0.236677       2.137123                    0.999757      22.113706      61.156059       0.674631       0.456475      -1.025862       0.022864       0.051603      -0.034357       0.066076      -0.003989      -0.035844       0.095259      -0.091649       0.157194      -0.089833      -0.047179       0.137012              7.428074       9.464314      -0.577574       1.626013       6.584613      -2.720014       6.235296           0.018807
           57              C       3.333606       1.941158       2.555106       0.538080      19.327816 0.21280349E+03  0.42459784E+04                                 6.543806                            5.097553       0.286392       2.156772                    0.999713      22.100693      61.378044       0.670395       0.457906      -1.024236       0.041509       0.020588       0.044803       0.064453      -0.044007       0.033253      -0.047806      -0.173292      -0.156402      -0.089891      -0.048935       0.138826              7.265517       9.439476       1.012103      -0.556424       4.180791       1.197260       8.176284           0.018686
           58              C       2.176132       4.781233       6.744343       0.529344      19.728603 0.20330151E+03  0.39954475E+04                                 6.516872                            4.912293       0.498768       2.223976                    0.999685      21.794030      59.344893       0.700200       0.445102      -1.035366       0.060069      -0.027229      -0.012257       0.067082      -0.009506      -0.017805      -0.107418      -0.086239       0.082728      -0.090236      -0.045815       0.136050              7.407197       7.941518       0.766217       0.956227       7.123840       3.616159       7.156232           0.018497
           59              C       5.250481       5.509607       4.343232       0.532018      18.753639 0.20153834E+03  0.39608289E+04                                 6.338227                            4.931784       0.409514       2.196491                    0.999891      21.872920      59.986747       0.688646       0.452566      -1.028819      -0.010863      -0.041255       0.044860       0.061906      -0.006056       0.038342      -0.025018       0.179404      -0.190022      -0.088939      -0.040710       0.129649              7.015520       3.996403      -0.215071      -0.993732       8.531962       1.699962       8.518195           0.020126
           60              C       6.125221       2.821537       7.959850       0.541692      19.363707 0.20597521E+03  0.40783452E+04                                 6.537778                            5.016680       0.288266       2.156468                    0.999842      22.052288      61.106152       0.675131       0.458194      -1.023577      -0.047352      -0.022499      -0.038722       0.065175       0.005787      -0.086432       0.000278       0.147306       0.094625      -0.089840      -0.042382       0.132222              7.341538       5.143900      -0.322452       1.641991      11.133878      -0.291645       5.746838           0.020077
           61              O       9.382274       7.302112      12.022753      -0.551690      39.687867 0.63403326E+03  0.15891022E+05                                 9.250495                            7.854801      -0.081087       2.030434                    0.993918      27.946945      75.125952       0.669694       0.364913      -1.133807      -0.020557      -0.057734       0.022817       0.065394       0.007098      -0.052257       0.001912      -0.052181      -0.165719      -0.086522       0.031447       0.055076             10.122215       8.503257       2.943577       0.524333      13.722926      -2.789645       8.140461           0.081345
           62              O       0.673662       7.783214       9.480654      -0.510404      31.886073 0.45181746E+03  0.10377845E+05                                 7.897627                            6.497732       0.536887       2.239862                    0.998033      26.302129      67.124080       0.760974       0.350422      -1.148278       0.043474       0.005076       0.042107       0.060735       0.007056       0.045824      -0.047426       0.015896      -0.241122      -0.110739       0.044897       0.065842              8.803458      14.456816      -1.352312       2.231928       5.176227       0.144206       6.777332           0.051088
           63              O       2.630344       9.577769      13.346055      -0.552836      42.197771 0.62574784E+03  0.15620312E+05                                 9.658939                            7.779739      -0.015162       2.054301                    0.993499      27.827860      74.475140       0.676478       0.362712      -1.136363       0.001638       0.045061       0.047511       0.065501       0.012324       0.020509       0.014184      -0.100517       0.139943      -0.077925       0.019537       0.058388             11.075762       9.079900       0.643468      -0.428046      12.049658       6.145005      12.097728           0.084964
           64              O       9.910997       9.173654      14.643044      -0.554967      39.455010 0.62858574E+03  0.15752845E+05                                 9.300918                            7.849757      -0.198252       1.994568                    0.993062      28.097908      76.036003       0.664863       0.367603      -1.129406      -0.027337      -0.040845       0.043047       0.065336       0.033498       0.009021      -0.043807       0.050267       0.046671      -0.071440       0.025332       0.046108             10.284655       8.217963       2.087518      -2.881125      12.695171      -1.199724       9.940833           0.085844
           65              O       2.046504       7.865618      11.239177      -0.554708      38.838354 0.61088685E+03  0.15182809E+05                                 9.137867                            7.702492      -0.079056       2.026099                    0.995333      28.014859      75.212810       0.676677       0.364194      -1.133350      -0.028377      -0.011766      -0.056609       0.064407       0.035152       0.024510       0.001423      -0.096904       0.119281      -0.083991       0.033001       0.050990             10.043089       9.624285       0.479038       1.305449       5.974386       1.953316      14.530597           0.078567
           66              O      10.131468       9.928875      11.695777      -0.556616      41.159195 0.64197522E+03  0.16176374E+05                                 9.546949                            7.945331      -0.234601       1.979408                    0.993571      28.241102      76.678306       0.659183       0.368754      -1.128316       0.000195       0.061533       0.016107       0.063606       0.002471      -0.024799       0.015292      -0.032273      -0.206732      -0.077326       0.024794       0.052532             10.588400       7.644745       0.281319       1.418244      15.724691       2.221975       8.395765           0.082946
           67              O       1.619851       6.670375      14.029460      -0.547363      38.528112 0.60149087E+03  0.14884908E+05                                 9.088324                            7.629621      -0.189128       1.998678                    0.993231      27.787554      74.334720       0.681994       0.362918      -1.134845       0.063684      -0.013211       0.000598       0.065043      -0.020759       0.015619       0.052566       0.060363      -0.026846      -0.076602       0.035445       0.041157             10.005813      14.161043      -1.167366      -0.747783       8.828392      -2.322290       7.028003           0.085861
           68              O       2.140408      11.098550      14.906180      -0.500005      34.258192 0.47163476E+03  0.10951906E+05                                 8.322560                            6.686642       0.477105       2.223828                    0.997328      26.287003      67.492664       0.741960       0.355502      -1.143946       0.022071      -0.041576      -0.029694       0.055654      -0.056485      -0.051211      -0.035890      -0.053002       0.037476      -0.102571       0.045816       0.056755              9.455411      10.233275      -3.462808      -3.159838       9.244210       4.112658       8.888748           0.046931
           69              O       3.799045       6.778722      13.542211      -0.502271      31.831621 0.43629684E+03  0.99301225E+04                                 7.868701                            6.370330       0.565515       2.252074                    0.998462      26.026755      66.030633       0.771544       0.348797      -1.150080      -0.051305      -0.007231       0.020080       0.055567       0.069412      -0.046153       0.036962      -0.012948       0.089003      -0.109571       0.051322       0.058249              8.862936      10.688611       2.737571      -3.863663       7.271391      -3.011670       8.628806           0.050516
           70              O       0.016331       0.095792      12.842958      -0.505411      33.600989 0.45852552E+03  0.10581458E+05                                 8.211078                            6.584750       0.411876       2.199359                    0.997371      26.337008      67.593139       0.748476       0.354606      -1.143722      -0.008432      -0.040309      -0.036798       0.055227       0.021503      -0.012318       0.061879       0.111039       0.057032      -0.101949       0.049827       0.052122              9.309555       5.392813       0.882301       1.187386       9.210221       4.966705      13.325629           0.048190
           71              O       9.132203       7.647168       0.526271      -0.511248      35.013819 0.46883480E+03  0.10875431E+05                                 8.455456                            6.653665       0.474214       2.219772                    0.997624      26.404377      67.854847       0.745669       0.354106      -1.144572       0.016297       0.053464      -0.008795       0.056580       0.003965       0.084384      -0.001487      -0.058881      -0.105945      -0.108838       0.046912       0.061927              9.749784       5.687340      -0.011490      -0.308120      17.953146      -1.027871       5.608867           0.048812
           72              O       9.090354       5.385450      13.111476      -0.501342      31.471960 0.42698959E+03  0.96701343E+04                                 7.803035                            6.303069       0.422361       2.200557                    0.998088      26.116416      66.185212       0.775127       0.348914      -1.149497       0.006923       0.042305      -0.035310       0.055538      -0.072659      -0.039231      -0.043081       0.024378       0.110587      -0.114509       0.054436       0.060072              8.829101       5.625885      -0.968185       1.888683       9.110742      -5.036451      11.750677           0.045236
           73              O       4.278774       9.714975      10.403572      -0.551691      39.688179 0.63402710E+03  0.15890862E+05                                 9.250621                            7.854812      -0.081000       2.030473                    0.993916      27.946798      75.126065       0.669686       0.364918      -1.133801      -0.020526       0.057720      -0.022915       0.065407      -0.007099       0.052265       0.001889      -0.052183      -0.165673      -0.086518       0.031445       0.055073             10.122421       8.503327      -2.943773      -0.524265      13.723408      -2.789767       8.140527           0.081335
           74              O       5.777162       9.233874      12.945671      -0.510500      31.890397 0.45188898E+03  0.10379912E+05                                 7.898308                            6.498228       0.536721       2.239751                    0.998036      26.304290      67.131256       0.760948       0.350420      -1.148278       0.043465      -0.005101      -0.042221       0.060810      -0.007052      -0.045827      -0.047430       0.015895      -0.241177      -0.110755       0.044904       0.065852              8.804255      14.458288       1.352523      -2.232052       5.176606       0.144231       6.777870           0.051107
           75              O       7.733844       7.439319       9.080269      -0.552858      42.197433 0.62573758E+03  0.15619987E+05                                 9.658853                            7.779652      -0.014945       2.054377                    0.993499      27.827725      74.474540       0.676485       0.362710      -1.136366       0.001557      -0.045074      -0.047590       0.065566      -0.012296      -0.020493       0.014198      -0.100471       0.139853      -0.077879       0.019512       0.058367             11.075661       9.079779      -0.643544       0.427914      12.049734       6.144993      12.097471           0.084958
           76              O       4.807497       7.843433       7.783280      -0.554888      39.449874 0.62847089E+03  0.15749215E+05                                 9.300073                            7.848974      -0.197977       1.994702                    0.993060      28.095385      76.026847       0.664906       0.367597      -1.129413      -0.027314       0.040781      -0.043062       0.065296      -0.033506      -0.008997      -0.043807       0.050229       0.046663      -0.071427       0.025297       0.046130             10.283770       8.217322      -2.087518       2.881027      12.693969      -1.199954       9.940021           0.085809
           77              O       7.150003       9.151470      11.187148      -0.554594      38.836221 0.61083723E+03  0.15181286E+05                                 9.137615                            7.702239      -0.079257       2.026057                    0.995332      28.013638      75.209116       0.676680       0.364200      -1.133344      -0.028463       0.011751       0.056536       0.064378      -0.035173      -0.024530       0.001418      -0.096913       0.119262      -0.084010       0.033009       0.051001             10.042829       9.623807      -0.479015      -1.305422       5.974227       1.953334      14.530453           0.078540
           78              O       5.027968       7.088212      10.730548      -0.556672      41.160569 0.64198414E+03  0.16176655E+05                                 9.547133                            7.945338      -0.234395       1.979467                    0.993571      28.241511      76.679544       0.659189       0.368750      -1.128319       0.000193      -0.061543      -0.016221       0.063645      -0.002470       0.024768       0.015311      -0.032288      -0.206692      -0.077304       0.024766       0.052538             10.588716       7.644661      -0.281255      -1.418210      15.725730       2.221979       8.395758           0.082954
           79              O       6.723351      10.346712       8.396864      -0.547277      38.526387 0.60145392E+03  0.14883810E+05                                 9.088210                            7.629497      -0.189214       1.998682                    0.993229      27.786297      74.331631       0.681983       0.362928      -1.134833       0.063616       0.013200      -0.000640       0.064974       0.020763      -0.015627       0.052569       0.060387      -0.026908      -0.076617       0.035439       0.041178             10.005708      14.160921       1.167487       0.747674       8.828354      -2.322238       7.027848           0.085821
           80              O       7.243908       5.918538       7.520145      -0.499921      34.256981 0.47161091E+03  0.10951239E+05                                 8.322447                            6.686546       0.476948       2.223795                    0.997328      26.286040      67.490355       0.741952       0.355509      -1.143937       0.021944       0.041571       0.029740       0.055625       0.056494       0.051233      -0.035880      -0.053022       0.037432      -0.102589       0.045823       0.056766              9.455273      10.233297       3.462861       3.159851       9.244091       4.112454       8.888432           0.046888
           81              O       8.902545      10.238366       8.884114      -0.502366      31.834622 0.43634437E+03  0.99314753E+04                                 7.869154                            6.370635       0.565720       2.252116                    0.998463      26.028164      66.035125       0.771533       0.348793      -1.150084      -0.051336       0.007217      -0.020151       0.055619      -0.069405       0.046152       0.036942      -0.012969       0.088970      -0.109553       0.051304       0.058249              8.863483      10.689273      -2.737861       3.863937       7.271911      -3.011994       8.629266           0.050513
           82              O       5.119831       5.200995       9.583366      -0.505290      33.603246 0.45854807E+03  0.10582186E+05                                 8.211760                            6.585152       0.411425       2.199238                    0.997369      26.336346      67.593705       0.748407       0.354632      -1.143693      -0.008450       0.040352       0.036667       0.055174      -0.021497       0.012315       0.061917       0.111061       0.057032      -0.101986       0.049840       0.052146              9.310435       5.393154      -0.882462      -1.187623       9.211038       4.967315      13.327113           0.048164
           83              O       4.028703       9.745495       6.949170      -0.511351      35.023560 0.46897887E+03  0.10879686E+05                                 8.457233                            6.654840       0.473919       2.219622                    0.997624      26.407332      67.866863       0.745572       0.354122      -1.144551       0.016342      -0.053461       0.008819       0.056595      -0.003961      -0.084399      -0.001473      -0.058906      -0.105998      -0.108864       0.046931       0.061933              9.752051       5.688425       0.011670       0.308201      17.957863      -1.027978       5.609865           0.048790
           84              O       3.986854      -0.088663       9.314849      -0.501259      31.475486 0.42703741E+03  0.96715590E+04                                 7.803898                            6.303654       0.421793       2.200382                    0.998085      26.116562      66.188338       0.775042       0.348939      -1.149467       0.006954      -0.042324       0.035228       0.055504       0.072675       0.039241      -0.043099       0.024345       0.110533      -0.114528       0.054462       0.060065              8.830155       5.626490       0.968373      -1.889023       9.111800      -5.037186      11.752176           0.045222
           85              O       0.824726       4.042613       2.928130      -0.551983      39.703008 0.63434643E+03  0.15900883E+05                                 9.252816                            7.856765      -0.081337       2.030219                    0.993922      27.953847      75.150027       0.669606       0.364915      -1.133802       0.020725       0.057849      -0.022768       0.065532       0.007074      -0.052246       0.001936      -0.052163      -0.165701      -0.086507       0.031456       0.055050             10.124782       8.505390       2.944060       0.524788      13.726147      -2.790558       8.142808           0.081388
           86              O       9.533338       3.561511       5.470229      -0.510193      31.874737 0.45163222E+03  0.10372456E+05                                 7.895631                            6.496292       0.537349       2.240109                    0.998032      26.297716      67.107662       0.761083       0.350411      -1.148295      -0.043467      -0.005035      -0.041943       0.060614       0.007070       0.045830      -0.047437       0.015836      -0.240969      -0.110713       0.044905       0.065808              8.801045      14.452240      -1.351786       2.231365       5.175064       0.144149       6.775832           0.051084
           87              O       7.576656       1.766956       1.604828      -0.553133      42.213300 0.62604382E+03  0.15629567E+05                                 9.661192                            7.781551      -0.015438       2.054081                    0.993504      27.834501      74.497663       0.676402       0.362709      -1.136364      -0.001787      -0.045211      -0.047571       0.065652       0.012330       0.020508       0.014155      -0.100460       0.139983      -0.077906       0.019537       0.058369             11.078377       9.082297       0.643361      -0.428620      12.052235       6.146429      12.100599           0.085010
           88              O       0.296003       2.171071       0.307839      -0.555219      39.470345 0.62890247E+03  0.15762893E+05                                 9.303499                            7.851910      -0.198633       1.994327                    0.993068      28.104677      76.061387       0.664745       0.367620      -1.129384       0.027454       0.040714      -0.043297       0.065468       0.033441       0.009020      -0.043793       0.050296       0.046704      -0.071407       0.025337       0.046069             10.287602       8.219808       2.087675      -2.881715      12.699461      -1.199363       9.943537           0.085894
           89              O       8.160497       3.479107       3.711706      -0.554902      38.848425 0.61109762E+03  0.15189358E+05                                 9.139348                            7.703777      -0.079070       2.025990                    0.995340      28.019775      75.229263       0.676627       0.364190      -1.133353       0.028266       0.011825       0.056752       0.064495       0.035142       0.024503       0.001422      -0.096996       0.119107      -0.083993       0.033025       0.050968             10.044721       9.626118       0.479110       1.305321       5.975283       1.953602      14.532762           0.078591
           90              O       0.075532       1.415850       3.255106      -0.556893      41.174218 0.64228014E+03  0.16186040E+05                                 9.549275                            7.947279      -0.234775       1.979231                    0.993576      28.247762      76.702033       0.659092       0.368760      -1.128307      -0.000102      -0.061702      -0.016018       0.063748       0.002481      -0.024825       0.015270      -0.032245      -0.206629      -0.077303       0.024807       0.052496             10.590992       7.646771       0.281555       1.418870      15.728007       2.222706       8.398197           0.082989
           91              O       8.587149       4.674350       0.921423      -0.547535      38.539058 0.60171671E+03  0.14891947E+05                                 9.090091                            7.631115      -0.189520       1.998450                    0.993236      27.792593      74.352682       0.681917       0.362924      -1.134836      -0.063712       0.013419      -0.000787       0.065114      -0.020766       0.015637       0.052593       0.060304      -0.026710      -0.076615       0.035500       0.041116             10.007798      14.163193      -1.167268      -0.748130       8.830560      -2.323181       7.029639           0.085895
           92              O       8.066592       0.246175       0.044703      -0.499671      34.246977 0.47145199E+03  0.10946576E+05                                 8.320854                            6.685413       0.476854       2.223855                    0.997326      26.281890      67.475690       0.742019       0.355509      -1.143943      -0.022094       0.041435       0.029535       0.055473      -0.056496      -0.051212      -0.035906      -0.053061       0.037635      -0.102605       0.045841       0.056763              9.453389      10.230766      -3.461799      -3.159003       9.242358       4.111704       8.887043           0.046905
           93              O       6.407955       4.566003       1.408672      -0.502208      31.824218 0.43618613E+03  0.99269033E+04                                 7.867315                            6.369363       0.566273       2.252368                    0.998464      26.024419      66.020866       0.771636       0.348780      -1.150102       0.051178       0.007327      -0.020168       0.055494       0.069399      -0.046121       0.036964      -0.012953       0.089053      -0.109549       0.051334       0.058215              8.861252      10.686669       2.736865      -3.862707       7.269986      -3.010860       8.627100           0.050513
           94              O      -0.016331      11.248933       2.107925      -0.505161      33.592040 0.45838156E+03  0.10577267E+05                                 8.209590                            6.583673       0.411793       2.199391                    0.997373      26.333400      67.580286       0.748547       0.354602      -1.143730       0.008498       0.040156       0.036739       0.055086       0.021503      -0.012346       0.061892       0.111068       0.056919      -0.101968       0.049840       0.052128              9.307796       5.391940       0.882134       1.187001       9.208743       4.965658      13.322705           0.048156
           95              O       1.074797       3.697557      14.424612      -0.511092      35.006575 0.46872407E+03  0.10872182E+05                                 8.454250                            6.652822       0.474439       2.219889                    0.997626      26.401676      67.844994       0.745729       0.354100      -1.144581      -0.016223      -0.053359       0.008574       0.056426       0.003981       0.084390      -0.001509      -0.058878      -0.105864      -0.108836       0.046899       0.061936              9.748327       5.686666      -0.011249      -0.308059      17.950162      -1.027934       5.608153           0.048808
           96              O       1.116646       5.959275       1.839407      -0.501066      31.463045 0.42684502E+03  0.96660181E+04                                 7.801595                            6.302006       0.422198       2.200577                    0.998088      26.112408      66.171641       0.775193       0.348914      -1.149499      -0.006848      -0.042147       0.035231       0.055358      -0.072661      -0.039265      -0.043079       0.024309       0.110491      -0.114509       0.054437       0.060073              8.827410       5.624888      -0.967920       1.888085       9.109153      -5.035372      11.748190           0.045209
           97              O       5.928226       1.629750       4.547311      -0.551824      39.694192 0.63415170E+03  0.15894781E+05                                 9.251530                            7.855587      -0.081011       2.030416                    0.993918      27.949610      75.135738       0.669652       0.364918      -1.133800       0.020546      -0.057795       0.022955       0.065492      -0.007082       0.052252       0.001896      -0.052188      -0.165645      -0.086502       0.031440       0.055062             10.123424       8.504164      -2.943963      -0.524480      13.724631      -2.790113       8.141476           0.081347
           98              O       4.429838       2.110851       2.005212      -0.510359      31.881675 0.45174517E+03  0.10375719E+05                                 7.896718                            6.497072       0.537120       2.239950                    0.998034      26.301111      67.118901       0.761042       0.350407      -1.148296      -0.043500       0.005037       0.042131       0.060767      -0.007046      -0.045819      -0.047419       0.015856      -0.241025      -0.110706       0.044884       0.065822              8.802341      14.454761       1.352167      -2.231500       5.175674       0.144171       6.776589           0.051102
           99              O       2.473156       3.905406       5.870614      -0.553041      42.204580 0.62587384E+03  0.15624202E+05                                 9.659758                            7.780385      -0.014868       2.054330                    0.993502      27.831013      74.484705       0.676470       0.362699      -1.136377      -0.001564       0.045124       0.047678       0.065664      -0.012295      -0.020495       0.014191      -0.100434       0.139883      -0.077866       0.019502       0.058364             11.076716       9.080697      -0.643487       0.428162      12.050767       6.145606      12.098684           0.084985
          100              O       5.399503       3.501292       7.167603      -0.554994      39.454930 0.62857610E+03  0.15752534E+05                                 9.300872                            7.849650      -0.197998       1.994652                    0.993063      28.097722      76.035191       0.664874       0.367599      -1.129410       0.027327      -0.040736       0.043198       0.065363      -0.033476      -0.008982      -0.043800       0.050237       0.046695      -0.071403       0.025284       0.046119             10.284691       8.217798      -2.087503       2.881161      12.695414      -1.199724       9.940860           0.085833
          101              O       3.056996       2.193255       3.763735      -0.554659      38.838496 0.61089202E+03  0.15182967E+05                                 9.137909                            7.702546      -0.079096       2.026077                    0.995336      28.014985      75.213184       0.676672       0.364196      -1.133348       0.028456      -0.011796      -0.056553       0.064398      -0.035183      -0.024528       0.001423      -0.096988       0.119185      -0.084033       0.033028       0.051005             10.043126       9.624104      -0.479018      -1.305137       5.974410       1.953391      14.530864           0.078535
          102              O       5.179032       4.256513       4.220335      -0.556805      41.166579 0.64210651E+03  0.16180513E+05                                 9.548008                            7.946080      -0.234394       1.979414                    0.993574      28.244345      76.689126       0.659160       0.368748      -1.128320      -0.000199       0.061627       0.016243       0.063732      -0.002484       0.024767       0.015302      -0.032286      -0.206646      -0.077288       0.024762       0.052527             10.589687       7.645412      -0.281376      -1.418475      15.726931       2.222298       8.396717           0.082969
          103              O       3.483649       0.998013       6.554019      -0.547291      38.527434 0.60148313E+03  0.14884697E+05                                 9.088328                            7.629656      -0.189290       1.998639                    0.993230      27.786990      74.333615       0.681980       0.362926      -1.134836      -0.063605      -0.013263       0.000752       0.064978       0.020771      -0.015644       0.052583       0.060370      -0.026861      -0.076632       0.035464       0.041167             10.005808      14.160726       1.167349       0.747729       8.828630      -2.322386       7.028069           0.085830
          104              O       2.963092       5.426187       7.430738      -0.499656      34.248270 0.47146594E+03  0.10947021E+05                                 8.321159                            6.685607       0.476761       2.223830                    0.997325      26.281876      67.476830       0.741990       0.355519      -1.143930      -0.021968      -0.041505      -0.029608       0.055515       0.056497       0.051219      -0.035877      -0.053062       0.037531      -0.102591       0.045824       0.056767              9.453755      10.231428       3.462128       3.159218       9.242708       4.111750       8.887130           0.046888
          105              O       1.304455       1.106359       6.066769      -0.502405      31.830721 0.43628868E+03  0.99298281E+04                                 7.868303                            6.370054       0.566386       2.252340                    0.998465      26.027532      66.030890       0.771604       0.348774      -1.150107       0.051301      -0.007273       0.020251       0.055631      -0.069386       0.046128       0.036925      -0.012983       0.089032      -0.109522       0.051295       0.058227              8.862441      10.687998      -2.737401       3.863316       7.271062      -3.011541       8.628263           0.050535
          106              O       5.087169       6.143730       5.367517      -0.505113      33.597039 0.45844622E+03  0.10579223E+05                                 8.210738                            6.584405       0.411308       2.199241                    0.997370      26.333796      67.584678       0.748453       0.354630      -1.143697       0.008467      -0.040279      -0.036625       0.055095      -0.021491       0.012340       0.061925       0.111055       0.056960      -0.101988       0.049833       0.052155              9.309243       5.392537      -0.882331      -1.187377       9.209967       4.966615      13.325225           0.048123
          107              O       6.178297       1.599230       8.001713      -0.511268      35.018992 0.46890723E+03  0.10877576E+05                                 8.456440                            6.654274       0.474088       2.219702                    0.997625      26.405703      67.860615       0.745616       0.354116      -1.144560      -0.016331       0.053414      -0.008681       0.056525      -0.003976      -0.084381      -0.001488      -0.058918      -0.105940      -0.108843       0.046927       0.061916              9.751113       5.687958       0.011495       0.308163      17.955988      -1.027982       5.609391           0.048794
          108              O       6.220146      11.433388       5.636034      -0.501057      31.469861 0.42694266E+03  0.96688697E+04                                 7.803031                            6.302994       0.421573       2.200365                    0.998085      26.113796      66.179312       0.775076       0.348944      -1.149465      -0.006933       0.042249      -0.035173       0.055409       0.072663       0.039267      -0.043097       0.024293       0.110483      -0.114519       0.054449       0.060071              8.829163       5.625876       0.968230      -1.888684       9.110818      -5.036579      11.750796           0.045178

******************************************************
Auxiliary information for the entire system
The total spin magnetic moment of the unit cell is   60.000406
The total net atomic charge of the unit cell is   -0.000005
Accuracy of reproducing the electrostatic potential in the unit cell:
  The inner radius (bohr) =    5.0000
  The outer radius (bohr) =   12.0000
  Valid grid points have density less than (e/(bohr^3)) =    0.0001
  The number of valid grid points were=        41144
  The rms potential error without charges in kcal/mol is=      2.76450
  The rms potential error with partial charges in kcal/mol is=      0.71312
  The RRMSE value at monopole order=      0.25796
  The rms potential error with partial charges and cloud penetration in kcal/mol is=      0.70202
  The RRMSE value at monopole order with cloud penetration is=      0.25394
  The rms potential error with partial charges and atomic dipoles in kcal/mol is=      0.68098
  The RRMSE value at dipole order=      0.24633
  The rms potential error with partial charges, atomic dipoles and cloud penetration in kcal/mol is=      0.66336
  The RRMSE value at dipole order with cloud penetration=      0.23996

******************************************************
The electron densities and ab initio electrostatic potential were computed in VASP using the PBE functional and
projector augmented wave method. See the main text of the journal article for a description of computational details.
The atomic charges, dipoles, and quadrupoles were computed with the DDEC6 method as described in
(a) T. A. Manz and N. Gabaldon Limas, RSC Adv. 6 (2016) 47771-47801 DOI: 10.1039/c6ra04656h
(b) N. Gabaldon Limas and T. A. Manz, RSC Adv. 8 (2018) 2678-2707 DOI: 10.1039/c7ra11829e.
For each atom in the material, the electron cloud parameters were fit to the spherically averaged atom-in-material
electron density using radial positions for which this density was between 10^-4 and 10^-2 electrons per cubic bohr.
The polarizabilities, dispersion coefficients, and quantum Drude oscillator (QDO) parameters were fit using the MCLF method.
The magnetic structure of the system was optimized in VASP from the default ferromagnetic initial guess using spin polarization.
The atomic spin moments (ASMs) were computed on this optimized magnetic structure using the DDEC6 partition as inputs
to the method of T. A. Manz and D. S. Sholl, J. Chem. Theory Comput. 7 (2011) 4146-4164 DOI: 10.1021/ct200539n.
The RMSE and RRMSE were computed using a uniform grid with Ewald summation.
