# Supplementary material for: A collection of forcefield precursors for metal–organic frameworks
Source: RSC Adv. 2019 Nov 13;9(63):36492–507. doi: 10.1039/c9ra07327b (PMC9075174; doi:10.1039/c9ra07327b)
Supplement: RA-009-C9RA07327B-s4394 [file RA-009-C9RA07327B-s4394.xyz]

  108
jmolscript: load "" {1 1 1} spacegroup "x,y,z" unitcell [{     10.192300     0.000000     0.000000 }, {      0.000000    11.729300     0.000000 }, {      0.000000    -0.403805    14.932641 }]
Mn     9.382420     8.826287     1.956624     0.990328
Mn     1.087416     8.550375     4.677650     0.987181
Mn     4.286270     8.565761     5.509697     0.990233
Mn     6.183566     8.841672     2.788671     0.987175
Mn     0.809880     2.499208    12.976017     0.990265
Mn     9.104884     2.775120    10.254991     0.987156
Mn     5.906030     2.759734     9.422944     0.990299
Mn     4.008734     2.483823    12.143970     0.987138
Mn     0.000000     5.864650     0.000000     1.004426
Mn     5.096150    -0.201903     7.466321     1.004386
Mn     0.000000     0.000000     0.000000     1.016383
Mn     5.096150     5.662748     7.466321     1.016386
H      7.695186     9.984461     5.447427     0.027075
H      0.346538     5.578708     3.937737     0.027705
H      6.359995     6.602167     0.616718     0.029027
H      2.038460    11.273624     3.404642     0.026373
H      1.589999     7.837719    13.829119     0.030497
H      7.165187    11.685140     0.158286     0.032996
H      2.599036     7.407586     2.018893     0.027074
H      5.442688     0.084039     3.528583     0.027704
H      1.263845    10.789881     6.849602     0.029026
H      7.134610     6.118423     4.061678     0.026372
H      6.686149     9.150523     8.569843     0.030496
H      2.069037     5.706907     7.308035     0.032994
H      2.497113     1.341034     9.485214     0.027075
H      9.845762     5.746787    10.994904     0.027704
H      3.832305     4.723328    14.315923     0.029026
H      8.153840     0.051871    11.527999     0.026372
H      8.602301     3.487776     1.103522     0.030497
H      3.027113    -0.359645    14.774355     0.032995
H      7.593263     3.917909    12.913748     0.027077
H      4.749612    11.241456    11.404058     0.027705
H      8.928455     0.535614     8.083039     0.029027
H      3.057690     5.207072    10.870963     0.026374
H      3.506151     2.174972     6.362798     0.030496
H      8.123263     5.618588     7.624606     0.032996
C      8.421897     9.592057     4.916124     0.535521
C      0.130461     6.021741     3.134660     0.530304
C      7.263033     6.762030     0.725428     0.526241
C      1.354557    11.045101     2.755371     0.528610
C      1.024326     8.320961    14.453901     0.541188
C      7.366994    10.925701     0.816367     0.538353
C      3.325747     7.799991     2.550196     0.535512
C      5.226611    11.370306     4.331661     0.530296
C      2.166883    10.630018     6.740893     0.526233
C      6.450707     6.346947     4.710950     0.528604
C      6.120476     8.667281     7.945061     0.541182
C      2.270844     6.466347     6.649953     0.538352
C      1.770403     1.733438    10.016517     0.535509
C     10.061839     5.303754    11.797981     0.530299
C      2.929267     4.563465    14.207213     0.526237
C      8.837743     0.280394    12.177270     0.528604
C      9.167974     3.004534     0.478740     0.541182
C      2.825306     0.399794    14.116274     0.538351
C      6.866553     3.525504    12.382445     0.535516
C      4.965689    -0.044811    10.600980     0.530297
C      8.025417     0.695477     8.191748     0.526237
C      3.741593     4.978548    10.221691     0.528607
C      4.071824     2.658214     6.987580     0.541186
C      7.921456     4.859148     8.282688     0.538353
O      8.144361     9.344774     3.702698    -0.559180
O      9.517162     9.427749     5.466243    -0.506805
O      0.068186     7.277255     3.255764    -0.558083
O     -0.031494     5.377325     2.106996    -0.505418
O      7.563094     7.631330     1.595702    -0.548417
O      8.043355     6.108770     0.029119    -0.501132
O      0.826596     9.901542     2.931427    -0.555367
O      1.118809     0.096544     1.834326    -0.501955
O      0.294252     8.029225     0.306119    -0.557977
O      1.081607     9.540086    14.406863    -0.508363
O      8.573355    10.539686     0.916267    -0.547571
O      6.391795    10.434883     1.399935    -0.511543
O      3.048211     8.047273     3.763623    -0.559153
O      4.421012     7.964298     2.000078    -0.506802
O      5.164336    10.114792     4.210557    -0.558063
O      5.064656     0.285422     5.359325    -0.505412
O      2.466944     9.760717     5.870618    -0.548391
O      2.947205    11.283277     7.437202    -0.501122
O      5.922746     7.490505     4.534894    -0.555341
O      6.214959     5.566204     5.631995    -0.501955
O      5.390402     9.362823     7.160201    -0.557945
O      6.177757     7.448156     7.992099    -0.508362
O      3.477205     6.852362     6.550054    -0.547549
O      1.295645     6.957164     6.066385    -0.511545
O      2.047939     1.980721    11.229943    -0.559152
O      0.675138     1.897746     9.466398    -0.506793
O     10.124114     4.048240    11.676877    -0.558069
O      0.031494     5.948170    12.825645    -0.505416
O      2.629206     3.694165    13.336939    -0.548396
O      2.148945     5.620530    -0.029119    -0.501132
O      9.365704     1.423953    12.001214    -0.555345
O      9.073491    11.228951    13.098315    -0.501952
O      9.898048     3.296270    14.626522    -0.557965
O      9.110693     1.785409     0.525778    -0.508357
O      1.618945     0.785809    14.016374    -0.547565
O      3.800505     0.890612    13.532706    -0.511535
O      7.144089     3.278222    11.169018    -0.559166
O      5.771288     3.361197    12.932563    -0.506792
O      5.027964     1.210703    10.722084    -0.558064
O      5.127644    11.040073     9.573316    -0.505404
O      7.725356     1.564778     9.062023    -0.548405
O      7.245095     0.042218     7.495439    -0.501121
O      4.269554     3.834990    10.397747    -0.555350
O      3.977341     5.759291     9.300646    -0.501953
O      4.801898     1.962672     7.772440    -0.557957
O      4.014543     3.877339     6.940542    -0.508367
O      6.715095     4.473133     8.382587    -0.547565
O      8.896655     4.368331     8.866256    -0.511539

The following XYZ coordinates are in angstroms. Other properties are in atomic units.
The sperically averaged electron density of each atom fit to a function of the form exp(a - br)
eigen_1, eigen_2 and eigen_3 are the three eigenvalues of traceless quadrupole moment tensor
  atom number  atomic symbol              X              Y              Z     net charge C6 coefficient C8 coefficient C10 coefficient fluctuating dipole atomic polarizability isotropic forcefield polarizability              a              b squared Pearson coefficient          <r^3>          <r^4>         wp_QDO          m_QDO          q_QDO       dipole_x       dipole_y       dipole_z         dipole            Qxy            Qxz            Qyz     Q(x^2-y^2)  Q(3z^2 - R^2)        eigen_1        eigen_2        eigen_3 static polarizability      alpha(xx)      alpha(xy)      alpha(xz)      alpha(yy)      alpha(yz)      alpha(zz) atomic spin moment
            1             Mn       9.382420       8.826287       1.956624       0.990328     104.290906 0.24650864E+04  0.84951991E+05                                19.374052                           17.258208       0.155302       1.837217                    0.999647      54.564436     160.582613       0.392260       0.453096      -1.096901      -0.003539       0.003513       0.004341       0.006611       0.001821       0.007655      -0.001668       0.016686       0.022794      -0.012697      -0.001180       0.013877             21.363485      23.174606      -0.715188      -0.563071      19.772379      -0.380741      21.143469           4.703630
            2             Mn       1.087416       8.550375       4.677650       0.987181     136.168617 0.30550573E+04  0.11011021E+06                                22.133817                           18.612638       0.177756       1.847841                    0.999453      54.110965     158.232980       0.399641       0.425234      -1.124315      -0.009937      -0.006835       0.010044       0.015695       0.030696      -0.019891       0.002910       0.014845       0.071583      -0.046658       0.009338       0.037320             25.746360      31.630334      -1.107944       7.435954      19.854978      -0.284395      25.753769           4.691928
            3             Mn       4.286270       8.565761       5.509697       0.990233     104.293030 0.24651578E+04  0.84955316E+05                                19.374506                           17.258609       0.155236       1.837184                    0.999647      54.566205     160.590174       0.392249       0.453104      -1.096893      -0.003539      -0.003513      -0.004340       0.006611      -0.001823      -0.007654      -0.001670       0.016688       0.022785      -0.012698      -0.001178       0.013876             21.363990      23.175126       0.715199       0.563092      19.772877      -0.380757      21.143968           4.703649
            4             Mn       6.183566       8.841672       2.788671       0.987175     136.169134 0.30550700E+04  0.11011079E+06                                22.133882                           18.612684       0.177754       1.847839                    0.999453      54.111209     158.233833       0.399640       0.425234      -1.124314      -0.009934       0.006833      -0.010044       0.015692      -0.030696       0.019892       0.002910       0.014846       0.071573      -0.046657       0.009337       0.037320             25.746445      31.630496       1.107949      -7.435974      19.855016      -0.284364      25.753825           4.691918
            5             Mn       0.809880       2.499208      12.976017       0.990265     104.293004 0.24651525E+04  0.84954939E+05                                19.374371                           17.258485       0.155286       1.837203                    0.999647      54.565697     160.587582       0.392255       0.453099      -1.096898       0.003537      -0.003514      -0.004335       0.006607       0.001820       0.007654      -0.001669       0.016686       0.022785      -0.012696      -0.001180       0.013876             21.363846      23.175000      -0.715197      -0.563081      19.772694      -0.380760      21.143844           4.703629
            6             Mn       9.104884       2.775120      10.254991       0.987156     136.169664 0.30550847E+04  0.11011157E+06                                22.134052                           18.612817       0.177731       1.847830                    0.999453      54.111619     158.235737       0.399636       0.425238      -1.124311       0.009936       0.006833      -0.010043       0.015693       0.030698      -0.019890       0.002909       0.014846       0.071571      -0.046658       0.009339       0.037319             25.746655      31.630799      -1.107966       7.436062      19.855154      -0.284380      25.754013           4.691928
            7             Mn       5.906030       2.759734       9.422944       0.990299     104.291437 0.24651046E+04  0.84952891E+05                                19.374212                           17.258344       0.155289       1.837208                    0.999647      54.565100     160.585535       0.392256       0.453100      -1.096897       0.003540       0.003514       0.004338       0.006610      -0.001822      -0.007654      -0.001670       0.016690       0.022783      -0.012698      -0.001178       0.013876             21.363671      23.174819       0.715199       0.563078      19.772561      -0.380755      21.143634           4.703651
            8             Mn       4.008734       2.483823      12.143970       0.987138     136.170480 0.30551111E+04  0.11011282E+06                                22.134196                           18.612944       0.177714       1.847822                    0.999453      54.111908     158.237092       0.399633       0.425240      -1.124309       0.009933      -0.006833       0.010048       0.015694      -0.030698       0.019891       0.002910       0.014842       0.071576      -0.046659       0.009339       0.037319             25.746818      31.630979       1.107952      -7.436124      19.855270      -0.284367      25.754204           4.691935
            9             Mn       0.000000       5.864650       0.000000       1.004426     122.025445 0.27782769E+04  0.98123431E+05                                20.977373                           18.031446       0.161644       1.845412                    0.999449      53.875191     157.722812       0.395177       0.438851      -1.111644       0.000002       0.000000      -0.000002       0.000003       0.024952       0.044688      -0.029061      -0.024633      -0.045593      -0.071073       0.034741       0.036332             23.887940      20.063203      -0.958473      -1.533627      28.799224       6.576785      22.801393           4.687849
           10             Mn       5.096150      -0.201903       7.466321       1.004386     122.026760 0.27783156E+04  0.98125298E+05                                20.977630                           18.031654       0.161617       1.845397                    0.999449      53.876129     157.726770       0.395172       0.438855      -1.111640      -0.000002      -0.000001      -0.000003       0.000004      -0.024953      -0.044691      -0.029060      -0.024631      -0.045591      -0.071074       0.034744       0.036331             23.888247      20.063429       0.958495       1.533655      28.799602       6.576895      22.801708           4.687859
           11             Mn       0.000000       0.000000       0.000000       1.016383     137.658401 0.30833686E+04  0.11134486E+06                                22.264873                           18.710101       0.123537       1.834577                    0.999608      53.687999     156.952472       0.398385       0.425753      -1.124399      -0.000001       0.000001      -0.000002       0.000003       0.017385      -0.018059       0.061395       0.056376      -0.015610      -0.083094       0.035701       0.047393             25.817351      21.950795       0.744954      -0.940820      31.297361      -8.896790      24.203897           4.684978
           12             Mn       5.096150       5.662748       7.466321       1.016386     137.658258 0.30833606E+04  0.11134454E+06                                22.264900                           18.710109       0.123543       1.834577                    0.999608      53.688120     156.953004       0.398384       0.425755      -1.124397       0.000001       0.000002      -0.000002       0.000003      -0.017383       0.018056       0.061394       0.056378      -0.015615      -0.083092       0.035702       0.047390             25.817394      21.950823      -0.744889       0.940792      31.297464      -8.896765      24.203895           4.684981
           13              H       7.695186       9.984461       5.447427       0.027075       1.424275 0.10450554E+02  0.11002009E+03                                 2.096857                            1.885458      -1.336761       2.210343                    0.992563       4.234182      12.398692       0.456087       1.275633      -0.707325      -0.048198       0.028404       0.034074       0.065505      -0.006441      -0.004878      -0.003864       0.005883      -0.001805      -0.010402       0.002374       0.008028              2.226123       2.645034      -0.471687      -0.684678       1.827996       0.406835       2.205340           0.001608
           14              H       0.346538       5.578708       3.937737       0.027705       1.385635 0.10274312E+02  0.10483812E+03                                 1.875498                            1.739592      -0.860388       2.435650                    0.999070       3.559676       9.396198       0.543458       1.104520      -0.753315       0.015821      -0.029120       0.052412       0.062011      -0.003770       0.000911      -0.006704      -0.010137      -0.001925      -0.006589      -0.004015       0.010604              1.919218       1.539925      -0.086547       0.276220       1.750198      -0.418231       2.467532           0.002328
           15              H       6.359995       6.602167       0.616718       0.029027       1.292158 0.92720075E+01  0.92941558E+02                                 1.838412                            1.686933      -0.883485       2.430694                    0.998977       3.596500       9.654055       0.530905       1.150941      -0.739762      -0.057199      -0.011703      -0.010450       0.059311       0.006177       0.004686       0.000209       0.003710      -0.003258      -0.007258      -0.001368       0.008626              1.898582       2.688812       0.161930       0.107629       1.494177       0.148133       1.512758           0.002211
           16              H       2.038460      11.273624       3.404642       0.026373       1.423049 0.10587569E+02  0.11001001E+03                                 1.989261                            1.823401      -0.827602       2.447221                    0.998586       3.767249      10.388539       0.500577       1.177604      -0.733519       0.047344       0.014292       0.039686       0.063409       0.004413       0.006158       0.003199       0.003632      -0.007889      -0.006575      -0.003322       0.009897              2.066623       2.271150       0.198674       0.756402       1.627409       0.123218       2.301310           0.002647
           17              H       1.589999       7.837719      13.829119       0.030497       1.596867 0.12241842E+02  0.13091462E+03                                 2.089605                            1.918870      -1.091107       2.327790                    0.996497       3.791894      10.351412       0.507796       1.127913      -0.747050       0.040283      -0.024798      -0.046996       0.066681      -0.001531      -0.015275      -0.000239       0.006850       0.008474      -0.013056      -0.004678       0.017734              2.158263       2.005153      -0.395796      -0.456319       2.313436       0.534002       2.156200           0.002230
           18              H       7.165187      11.685140       0.158286       0.032996       1.725106 0.13347601E+02  0.14657180E+03                                 2.228942                            2.019743      -1.191504       2.267286                    0.994895       4.088521      11.491502       0.486674       1.146095      -0.740452      -0.021903       0.051430      -0.046475       0.072696      -0.006984       0.002960      -0.011137      -0.001315      -0.007461      -0.012089      -0.002733       0.014822              2.341078       1.900375      -0.108718       0.108909       2.653994      -0.915702       2.468865           0.002781
           19              H       2.599036       7.407586       2.018893       0.027074       1.424293 0.10450719E+02  0.11002231E+03                                 2.096877                            1.885475      -1.336784       2.210331                    0.992563       4.234222      12.398856       0.456084       1.275635      -0.707324      -0.048197      -0.028403      -0.034074       0.065504       0.006441       0.004878      -0.003864       0.005883      -0.001806      -0.010402       0.002374       0.008027              2.226146       2.645062       0.471694       0.684686       1.828013       0.406841       2.205361           0.001609
           20              H       5.442688       0.084039       3.528583       0.027704       1.385647 0.10274427E+02  0.10483959E+03                                 1.875508                            1.739602      -0.860396       2.435646                    0.999070       3.559694       9.396258       0.543457       1.104519      -0.753315       0.015820       0.029119      -0.052412       0.062010       0.003770      -0.000911      -0.006704      -0.010138      -0.001925      -0.006589      -0.004015       0.010604              1.919229       1.539932       0.086547      -0.276222       1.750207      -0.418233       2.467548           0.002327
           21              H       1.263845      10.789881       6.849602       0.029026       1.292164 0.92720680E+01  0.92942353E+02                                 1.838420                            1.686941      -0.883493       2.430690                    0.998977       3.596513       9.654112       0.530903       1.150944      -0.739762      -0.057199       0.011702       0.010449       0.059311      -0.006176      -0.004686       0.000209       0.003711      -0.003258      -0.007257      -0.001368       0.008626              1.898591       2.688825      -0.161930      -0.107628       1.494184       0.148134       1.512765           0.002211
           22              H       7.134610       6.118423       4.061678       0.026372       1.423049 0.10587568E+02  0.11000996E+03                                 1.989259                            1.823399      -0.827592       2.447225                    0.998586       3.767247      10.388523       0.500578       1.177602      -0.733520       0.047344      -0.014292      -0.039685       0.063409      -0.004413      -0.006158       0.003199       0.003632      -0.007889      -0.006575      -0.003322       0.009897              2.066620       2.271146      -0.198673      -0.756400       1.627408       0.123218       2.301307           0.002647
           23              H       6.686149       9.150523       8.569843       0.030496       1.596901 0.12242163E+02  0.13091895E+03                                 2.089636                            1.918896      -1.091142       2.327772                    0.996497       3.791938      10.351581       0.507792       1.127914      -0.747050       0.040284       0.024797       0.046995       0.066680       0.001531       0.015275      -0.000239       0.006851       0.008473      -0.013056      -0.004678       0.017735              2.158296       2.005181       0.395804       0.456328       2.313476       0.534014       2.156232           0.002230
           24              H       2.069037       5.706907       7.308035       0.032994       1.725123 0.13347766E+02  0.14657409E+03                                 2.228957                            2.019756      -1.191514       2.267280                    0.994895       4.088547      11.491599       0.486673       1.146095      -0.740452      -0.021903      -0.051429       0.046475       0.072696       0.006984      -0.002960      -0.011137      -0.001315      -0.007460      -0.012088      -0.002733       0.014822              2.341095       1.900388       0.108718      -0.108909       2.654014      -0.915711       2.468883           0.002780
           25              H       2.497113       1.341034       9.485214       0.027075       1.424295 0.10450742E+02  0.11002267E+03                                 2.096882                            1.885479      -1.336790       2.210328                    0.992563       4.234234      12.398915       0.456083       1.275638      -0.707324       0.048197      -0.028404      -0.034074       0.065504      -0.006441      -0.004878      -0.003864       0.005883      -0.001805      -0.010402       0.002374       0.008027              2.226152       2.645070      -0.471695      -0.684689       1.828017       0.406842       2.205368           0.001608
           26              H       9.845762       5.746787      10.994904       0.027704       1.385639 0.10274347E+02  0.10483855E+03                                 1.875500                            1.739594      -0.860388       2.435650                    0.999070       3.559682       9.396213       0.543458       1.104519      -0.753315      -0.015820       0.029120      -0.052412       0.062010      -0.003770       0.000911      -0.006704      -0.010138      -0.001926      -0.006589      -0.004015       0.010604              1.919220       1.539926      -0.086547       0.276221       1.750200      -0.418231       2.467535           0.002328
           27              H       3.832305       4.723328      14.315923       0.029026       1.292166 0.92720822E+01  0.92942516E+02                                 1.838421                            1.686941      -0.883492       2.430690                    0.998977       3.596514       9.654111       0.530903       1.150943      -0.739762       0.057198       0.011703       0.010450       0.059311       0.006177       0.004686       0.000209       0.003710      -0.003257      -0.007258      -0.001368       0.008626              1.898592       2.688827       0.161931       0.107629       1.494184       0.148134       1.512765           0.002211
           28              H       8.153840       0.051871      11.527999       0.026372       1.423056 0.10587628E+02  0.11001077E+03                                 1.989267                            1.823406      -0.827601       2.447221                    0.998586       3.767258      10.388572       0.500576       1.177604      -0.733519      -0.047344      -0.014292      -0.039685       0.063408       0.004413       0.006158       0.003199       0.003632      -0.007889      -0.006575      -0.003322       0.009897              2.066629       2.271157       0.198674       0.756405       1.627414       0.123219       2.301317           0.002647
           29              H       8.602301       3.487776       1.103522       0.030497       1.596879 0.12241950E+02  0.13091608E+03                                 2.089616                            1.918878      -1.091116       2.327785                    0.996497       3.791908      10.351466       0.507795       1.127913      -0.747050      -0.040283       0.024798       0.046996       0.066680      -0.001531      -0.015275      -0.000239       0.006851       0.008474      -0.013056      -0.004679       0.017735              2.158274       2.005162      -0.395798      -0.456322       2.313449       0.534006       2.156211           0.002230
           30              H       3.027113      -0.359645      14.774355       0.032995       1.725101 0.13347552E+02  0.14657109E+03                                 2.228936                            2.019739      -1.191496       2.267289                    0.994895       4.088513      11.491464       0.486675       1.146093      -0.740452       0.021903      -0.051430       0.046475       0.072696      -0.006985       0.002960      -0.011137      -0.001315      -0.007461      -0.012089      -0.002733       0.014822              2.341072       1.900370      -0.108718       0.108909       2.653986      -0.915699       2.468858           0.002781
           31              H       7.593263       3.917909      12.913748       0.027077       1.424275 0.10450560E+02  0.11002022E+03                                 2.096861                            1.885461      -1.336769       2.210340                    0.992563       4.234191      12.398745       0.456085       1.275637      -0.707324       0.048198       0.028403       0.034074       0.065504       0.006441       0.004878      -0.003863       0.005883      -0.001805      -0.010402       0.002374       0.008028              2.226127       2.645038       0.471688       0.684678       1.828000       0.406836       2.205344           0.001609
           32              H       4.749612      11.241456      11.404058       0.027705       1.385662 0.10274570E+02  0.10484146E+03                                 1.875524                            1.739615      -0.860419       2.435634                    0.999070       3.559716       9.396346       0.543454       1.104521      -0.753315      -0.015821      -0.029119       0.052412       0.062010       0.003770      -0.000911      -0.006703      -0.010137      -0.001925      -0.006588      -0.004015       0.010603              1.919245       1.539944       0.086548      -0.276225       1.750222      -0.418238       2.467570           0.002327
           33              H       8.928455       0.535614       8.083039       0.029027       1.292166 0.92720873E+01  0.92942614E+02                                 1.838424                            1.686943      -0.883498       2.430688                    0.998977       3.596517       9.654133       0.530902       1.150945      -0.739761       0.057198      -0.011704      -0.010449       0.059311      -0.006177      -0.004685       0.000210       0.003709      -0.003258      -0.007258      -0.001368       0.008626              1.898595       2.688832      -0.161931      -0.107628       1.494187       0.148135       1.512767           0.002211
           34              H       3.057690       5.207072      10.870963       0.026374       1.423052 0.10587596E+02  0.11001036E+03                                 1.989264                            1.823403      -0.827600       2.447221                    0.998586       3.767253      10.388557       0.500577       1.177604      -0.733519      -0.047344       0.014292       0.039685       0.063408      -0.004413      -0.006158       0.003198       0.003632      -0.007888      -0.006575      -0.003321       0.009897              2.066626       2.271152      -0.198674      -0.756403       1.627412       0.123219       2.301313           0.002647
           35              H       3.506151       2.174972       6.362798       0.030496       1.596914 0.12242286E+02  0.13092069E+03                                 2.089653                            1.918910      -1.091146       2.327770                    0.996497       3.791956      10.351670       0.507788       1.127919      -0.747048      -0.040283      -0.024797      -0.046996       0.066680       0.001531       0.015274      -0.000239       0.006849       0.008473      -0.013056      -0.004677       0.017734              2.158315       2.005197       0.395809       0.456334       2.313497       0.534020       2.156250           0.002230
           36              H       8.123263       5.618588       7.624606       0.032996       1.725125 0.13347790E+02  0.14657443E+03                                 2.228959                            2.019758      -1.191528       2.267273                    0.994895       4.088549      11.491609       0.486672       1.146095      -0.740452       0.021902       0.051430      -0.046475       0.072696       0.006984      -0.002960      -0.011137      -0.001315      -0.007461      -0.012089      -0.002733       0.014822              2.341097       1.900389       0.108718      -0.108909       2.654016      -0.915712       2.468885           0.002780
           37              C       8.421897       9.592057       4.916124       0.535521      20.007402 0.22185763E+03  0.44661618E+04                                 6.670548                            5.186405       0.311485       2.161575                    0.999796      22.258917      61.784081       0.669201       0.454663      -1.027624       0.045720      -0.024352      -0.048193       0.070753       0.047297      -0.029937      -0.048992      -0.173538      -0.152461      -0.086668      -0.053443       0.140111              7.419909       9.704404      -1.105414       0.579005       4.303225       1.236219       8.252098           0.018850
           38              C       0.130461       6.021741       3.134660       0.530304      19.011639 0.20475763E+03  0.40400324E+04                                 6.397332                            4.969971       0.392789       2.189208                    0.999895      21.981414      60.401589       0.686219       0.452375      -1.028937      -0.011261       0.041781      -0.043949       0.061677       0.005231      -0.036739      -0.023012       0.180448      -0.172969      -0.085013      -0.041873       0.126886              7.093211       4.063843       0.255266       1.056173       8.441648       1.829930       8.774143           0.020736
           39              C       7.263033       6.762030       0.725428       0.526241      19.491631 0.20054781E+03  0.39302672E+04                                 6.475727                            4.886853       0.492933       2.223462                    0.999769      21.767256      59.304610       0.699890       0.446552      -1.033905       0.057030       0.027177       0.009765       0.063924       0.008288       0.018856      -0.109184      -0.086008       0.079656      -0.091612      -0.046004       0.137615              7.357055       7.829445      -0.788125      -1.003242       7.093792       3.611937       7.147928           0.018131
           40              C       1.354557      11.045101       2.755371       0.528610      19.604813 0.21142705E+03  0.41902159E+04                                 6.464331                            4.993900       0.563306       2.242745                    0.999599      21.909180      59.638211       0.698683       0.442334      -1.038425      -0.049513      -0.027454      -0.034012       0.066047      -0.056475      -0.072402       0.064401       0.089934      -0.049419      -0.092005      -0.045952       0.137958              7.215721       5.691038       0.810524       1.865919       8.017331      -2.653159       7.938794           0.017237
           41              C       1.024326       8.320961      14.453901       0.541188      19.903940 0.21285892E+03  0.42454124E+04                                 6.642008                            5.089488       0.302408       2.159394                    0.999852      22.166869      61.457533       0.672962       0.456339      -1.025584      -0.051192       0.023983       0.041413       0.070078      -0.002856       0.087560      -0.001749       0.144900       0.099660      -0.089116      -0.043750       0.132866              7.466891       5.238945       0.366615      -1.671523      11.352166      -0.324255       5.809562           0.020070
           42              C       7.366994      10.925701       0.816367       0.538353      21.138482 0.22830104E+03  0.46175390E+04                                 6.863031                            5.234839       0.277004       2.143965                    0.999777      22.369487      61.740263       0.672781       0.450122      -1.032738       0.023986      -0.057278       0.043990       0.076100       0.007076       0.033015       0.099179      -0.085149       0.145371      -0.085141      -0.052894       0.138035              7.716595       9.786553       0.541296      -1.616848       6.792684      -2.891454       6.570548           0.018735
           43              C       3.325747       7.799991       2.550196       0.535512      20.007689 0.22186132E+03  0.44662568E+04                                 6.670616                            5.186450       0.311454       2.161560                    0.999796      22.259146      61.784945       0.669197       0.454664      -1.027624       0.045721       0.024351       0.048191       0.070751      -0.047296       0.029937      -0.048990      -0.173536      -0.152460      -0.086668      -0.053441       0.140109              7.419989       9.704517       1.105427      -0.579010       4.303263       1.236234       8.252186           0.018846
           44              C       5.226611      11.370306       4.331661       0.530296      19.011801 0.20475959E+03  0.40400805E+04                                 6.397364                            4.969991       0.392790       2.189207                    0.999895      21.981534      60.401986       0.686218       0.452375      -1.028938      -0.011261      -0.041781       0.043949       0.061676      -0.005231       0.036738      -0.023013       0.180448      -0.172962      -0.085013      -0.041871       0.126884              7.093251       4.063860      -0.255269      -1.056180       8.441701       1.829948       8.774192           0.020735
           45              C       2.166883      10.630018       6.740893       0.526233      19.491858 0.20055056E+03  0.39303343E+04                                 6.475770                            4.886882       0.492935       2.223459                    0.999769      21.767424      59.305156       0.699889       0.446551      -1.033906       0.057029      -0.027177      -0.009765       0.063924      -0.008287      -0.018856      -0.109183      -0.086003       0.079651      -0.091611      -0.046002       0.137613              7.357108       7.829496       0.788134       1.003254       7.093847       3.611970       7.147980           0.018132
           46              C       6.450707       6.346947       4.710950       0.528604      19.604948 0.21142873E+03  0.41902568E+04                                 6.464356                            4.993917       0.563308       2.242744                    0.999599      21.909271      59.638483       0.698682       0.442334      -1.038425      -0.049512       0.027453       0.034014       0.066046       0.056474       0.072399       0.064401       0.089936      -0.049416      -0.092006      -0.045950       0.137956              7.215750       5.691054      -0.810532      -1.865920       8.017371      -2.653176       7.938824           0.017237
           47              C       6.120476       8.667281       7.945061       0.541182      19.904130 0.21286100E+03  0.42454656E+04                                 6.642054                            5.089515       0.302390       2.159386                    0.999852      22.167005      61.458060       0.672960       0.456339      -1.025584      -0.051189      -0.023985      -0.041414       0.070077       0.002857      -0.087558      -0.001747       0.144902       0.099656      -0.089117      -0.043749       0.132865              7.466950       5.238979      -0.366618       1.671540      11.352270      -0.324255       5.809602           0.020069
           48              C       2.270844       6.466347       6.649953       0.538352      21.138597 0.22830235E+03  0.46175720E+04                                 6.863055                            5.234853       0.277003       2.143963                    0.999777      22.369549      61.740480       0.672780       0.450122      -1.032738       0.023984       0.057278      -0.043990       0.076099      -0.007075      -0.033015       0.099178      -0.085151       0.145371      -0.085141      -0.052893       0.138034              7.716625       9.786595      -0.541300       1.616860       6.792711      -2.891469       6.570571           0.018738
           49              C       1.770403       1.733438      10.016517       0.535509      20.007730 0.22186184E+03  0.44662708E+04                                 6.670629                            5.186459       0.311439       2.161555                    0.999796      22.259192      61.785149       0.669196       0.454664      -1.027623      -0.045721       0.024351       0.048192       0.070752       0.047296      -0.029938      -0.048990      -0.173537      -0.152463      -0.086669      -0.053440       0.140109              7.420005       9.704540      -1.105430       0.579011       4.303271       1.236238       8.252205           0.018849
           50              C      10.061839       5.303754      11.797981       0.530299      19.011714 0.20475858E+03  0.40400551E+04                                 6.397343                            4.969978       0.392789       2.189208                    0.999895      21.981466      60.401730       0.686219       0.452375      -1.028938       0.011261      -0.041779       0.043950       0.061676       0.005231      -0.036738      -0.023014       0.180447      -0.172967      -0.085014      -0.041871       0.126885              7.093225       4.063849       0.255267       1.056176       8.441666       1.829937       8.774160           0.020735
           51              C       2.929267       4.563465      14.207213       0.526237      19.491724 0.20054886E+03  0.39302931E+04                                 6.475747                            4.886865       0.492935       2.223462                    0.999769      21.767323      59.304843       0.699890       0.446552      -1.033905      -0.057030      -0.027175      -0.009764       0.063924       0.008288       0.018856      -0.109183      -0.086005       0.079654      -0.091611      -0.046002       0.137614              7.357080       7.829468      -0.788127      -1.003244       7.093816       3.611954       7.147956           0.018130
           52              C       8.837743       0.280394      12.177270       0.528604      19.604907 0.21142827E+03  0.41902453E+04                                 6.464347                            4.993911       0.563309       2.242745                    0.999599      21.909239      59.638373       0.698682       0.442334      -1.038425       0.049513       0.027452       0.034013       0.066046      -0.056475      -0.072400       0.064402       0.089936      -0.049417      -0.092006      -0.045951       0.137957              7.215739       5.691052       0.810529       1.865924       8.017353      -2.653168       7.938813           0.017237
           53              C       9.167974       3.004534       0.478740       0.541182      19.904043 0.21286010E+03  0.42454423E+04                                 6.642031                            5.089502       0.302396       2.159389                    0.999852      22.166946      61.457809       0.672961       0.456339      -1.025584       0.051190      -0.023984      -0.041415       0.070077      -0.002857       0.087559      -0.001747       0.144901       0.099658      -0.089116      -0.043749       0.132866              7.466919       5.238962       0.366619      -1.671532      11.352211      -0.324257       5.809583           0.020069
           54              C       2.825306       0.399794      14.116274       0.538351      21.138457 0.22830077E+03  0.46175302E+04                                 6.863018                            5.234830       0.277024       2.143972                    0.999777      22.369451      61.740065       0.672782       0.450121      -1.032739      -0.023986       0.057276      -0.043991       0.076099       0.007076       0.033015       0.099178      -0.085150       0.145372      -0.085141      -0.052894       0.138034              7.716580       9.786536       0.541294      -1.616846       6.792669      -2.891447       6.570536           0.018733
           55              C       6.866553       3.525504      12.382445       0.535516      20.007652 0.22186099E+03  0.44662481E+04                                 6.670607                            5.186447       0.311454       2.161560                    0.999796      22.259121      61.784848       0.669197       0.454664      -1.027624      -0.045720      -0.024353      -0.048192       0.070752      -0.047296       0.029937      -0.048990      -0.173536      -0.152457      -0.086668      -0.053440       0.140108              7.419977       9.704498       1.105422      -0.579016       4.303258       1.236231       8.252174           0.018849
           56              C       4.965689      -0.044811      10.600980       0.530297      19.011907 0.20476092E+03  0.40401157E+04                                 6.397398                            4.970014       0.392757       2.189194                    0.999895      21.981642      60.402463       0.686215       0.452376      -1.028936       0.011260       0.041782      -0.043949       0.061677      -0.005231       0.036738      -0.023012       0.180447      -0.172964      -0.085013      -0.041871       0.126884              7.093288       4.063880      -0.255271      -1.056186       8.441746       1.829956       8.774239           0.020736
           57              C       8.025417       0.695477       8.191748       0.526237      19.491776 0.20054959E+03  0.39303118E+04                                 6.475761                            4.886876       0.492920       2.223456                    0.999769      21.767368      59.305039       0.699888       0.446552      -1.033905      -0.057029       0.027176       0.009766       0.063923      -0.008289      -0.018856      -0.109182      -0.086007       0.079652      -0.091611      -0.046002       0.137613              7.357096       7.829495       0.788134       1.003255       7.093830       3.611958       7.147963           0.018133
           58              C       3.741593       4.978548      10.221691       0.528607      19.604926 0.21142847E+03  0.41902517E+04                                 6.464358                            4.993919       0.563297       2.242740                    0.999599      21.909265      59.638534       0.698681       0.442334      -1.038424       0.049512      -0.027454      -0.034013       0.066046       0.056474       0.072400       0.064401       0.089933      -0.049419      -0.092004      -0.045951       0.137956              7.215752       5.691058      -0.810531      -1.865923       8.017371      -2.653174       7.938826           0.017240
           59              C       4.071824       2.658214       6.987580       0.541186      19.904094 0.21286055E+03  0.42454571E+04                                 6.642058                            5.089517       0.302375       2.159381                    0.999852      22.167016      61.458215       0.672958       0.456341      -1.025582       0.051190       0.023985       0.041414       0.070078       0.002856      -0.087559      -0.001748       0.144898       0.099661      -0.089116      -0.043750       0.132865              7.466953       5.238984      -0.366610       1.671542      11.352268      -0.324249       5.809608           0.020071
           60              C       7.921456       4.859148       8.282688       0.538353      21.138602 0.22830240E+03  0.46175755E+04                                 6.863065                            5.234860       0.276977       2.143955                    0.999777      22.369574      61.740652       0.672778       0.450123      -1.032737      -0.023986      -0.057277       0.043990       0.076100      -0.007075      -0.033015       0.099178      -0.085148       0.145369      -0.085140      -0.052893       0.138033              7.716637       9.786610      -0.541303       1.616865       6.792720      -2.891473       6.570581           0.018738
           61              O       8.144361       9.344774       3.702698      -0.559180      39.117415 0.61766669E+03  0.15397132E+05                                 9.186707                            7.749278      -0.089338       2.020976                    0.995345      28.150040      75.743084       0.673939       0.364586      -1.132795       0.028563       0.013586       0.053542       0.062187       0.035849       0.025383      -0.001263      -0.095785       0.109583      -0.083113       0.034878       0.048235             10.099966       9.687619       0.475177       1.269593       6.022863       1.964676      14.589414           0.078989
           62              O       9.517162       9.427749       5.466243      -0.506805      31.870887 0.45063601E+03  0.10345960E+05                                 7.899581                            6.495264       0.525161       2.237158                    0.998039      26.266131      67.059708       0.759910       0.351074      -1.147519      -0.041014      -0.002820      -0.040681       0.057836       0.010176       0.046395      -0.047793       0.010131      -0.227604      -0.108498       0.046910       0.061589              8.805494      14.448673      -1.363607       2.219893       5.189569       0.147042       6.778240           0.050932
           63              O       0.068186       7.277255       3.255764      -0.558083      41.193813 0.64753714E+03  0.16354133E+05                                 9.557979                            7.982321      -0.242523       1.976028                    0.993407      28.311217      76.993869       0.657231       0.368999      -1.127964       0.000876      -0.061717      -0.015667       0.063681       0.002116      -0.024200       0.014555      -0.030783      -0.203609      -0.075892       0.024760       0.051132             10.586064       7.689786       0.305334       1.405307      15.680715       2.137297       8.387691           0.083424
           64              O      -0.031494       5.377325       2.106996      -0.505418      33.973297 0.46403081E+03  0.10739038E+05                                 8.274143                            6.625003       0.398265       2.193163                    0.997507      26.424517      67.884081       0.746158       0.354696      -1.143806       0.010310       0.038129       0.035199       0.052906       0.020839      -0.011329       0.064527       0.107261       0.059582      -0.102531       0.047547       0.054984              9.392165       5.442590       0.912194       1.180421       9.352090       5.050561      13.381815           0.047994
           65              O       7.563094       7.631330       1.595702      -0.548417      41.892441 0.62038113E+03  0.15455884E+05                                 9.617208                            7.750575      -0.025504       2.052806                    0.993304      27.739004      74.209003       0.677065       0.363112      -1.135841      -0.003553      -0.046272      -0.049857       0.068114       0.013214       0.021379       0.012229      -0.101048       0.136950      -0.078216       0.021544       0.056672             11.020864       9.023440       0.673266      -0.385779      11.984991       6.102628      12.054160           0.084679
           66              O       8.043355       6.108770       0.029119      -0.501132      34.471824 0.47678516E+03  0.11099092E+05                                 8.356427                            6.722177       0.467378       2.219163                    0.997341      26.357759      67.708460       0.740309       0.355409      -1.144279      -0.023197       0.042241       0.030590       0.057080      -0.058309      -0.053884      -0.031385      -0.051560       0.040067      -0.103611       0.045852       0.057759              9.493829      10.105235      -3.422747      -3.123660       9.347724       4.213386       9.028528           0.046693
           67              O       0.826596       9.901542       2.931427      -0.555367      39.859908 0.64274034E+03  0.16164824E+05                                 9.282115                            7.908975      -0.145892       2.007621                    0.993835      28.084499      75.634222       0.667321       0.364952      -1.133738       0.020247       0.054345      -0.023092       0.062423       0.006474      -0.054278       0.003644      -0.052193      -0.153389      -0.086027       0.033395       0.052632             10.146313       8.626213       3.009417       0.503227      13.618845      -2.793309       8.193880           0.081764
           68              O       1.118809       0.096544       1.834326      -0.501955      31.914046 0.43489443E+03  0.98956322E+04                                 7.883002                            6.367438       0.398441       2.189889                    0.998256      26.261331      66.735817       0.769962       0.349604      -1.148789      -0.007486      -0.039474       0.033250       0.052152      -0.072668      -0.039973      -0.041942       0.010600       0.107420      -0.113279       0.054830       0.058448              8.923086       5.732858      -1.026620       1.947893       9.205944      -5.072937      11.830455           0.045392
           69              O       0.294252       8.029225       0.306119      -0.557977      39.898281 0.63653275E+03  0.16003650E+05                                 9.373258                            7.901818      -0.209987       1.988938                    0.993194      28.221573      76.517069       0.662282       0.367845      -1.129117       0.025810       0.039295      -0.042840       0.063604       0.034463       0.009495      -0.044644       0.042657       0.045671      -0.070735       0.023238       0.047497             10.376733       8.283536       2.127570      -2.862147      12.897981      -1.167791       9.948683           0.085738
           70              O       1.081607       9.540086      14.406863      -0.508363      35.083520 0.46960967E+03  0.10902218E+05                                 8.476709                            6.669178       0.447892       2.211783                    0.997563      26.415708      67.999276       0.742830       0.355172      -1.143260      -0.014729      -0.051998       0.005484       0.054321       0.004160       0.083604      -0.003887      -0.051292      -0.085964      -0.104262       0.040187       0.064075              9.773793       5.715140       0.010877      -0.308394      18.001376      -1.002030       5.604863           0.048676
           71              O       8.573355      10.539686       0.916267      -0.547571      38.694015 0.60304368E+03  0.14939558E+05                                 9.121037                            7.646888      -0.208114       1.990802                    0.993367      27.880318      74.731197       0.679932       0.363623      -1.133792      -0.059553       0.008279       0.000536       0.060128      -0.016043       0.013634       0.057078       0.051330      -0.014719      -0.076119       0.032370       0.043749             10.045720      14.162702      -1.221273      -0.672565       8.913971      -2.369305       7.060486           0.085510
           72              O       6.391795      10.434883       1.399935      -0.511543      32.435003 0.44815005E+03  0.10269252E+05                                 7.971108                            6.461345       0.517698       2.232480                    0.998472      26.273819      66.900000       0.765133       0.349344      -1.149543       0.044560       0.003926      -0.017108       0.047893       0.064425      -0.043972       0.043797      -0.008867       0.081404      -0.106864       0.050404       0.056460              8.979883      10.795008       2.728744      -3.899607       7.363921      -3.059541       8.780719           0.050665
           73              O       3.048211       8.047273       3.763623      -0.559153      39.116830 0.61765486E+03  0.15396759E+05                                 9.186604                            7.749192      -0.089318       2.020985                    0.995345      28.149791      75.742137       0.673945       0.364584      -1.132796       0.028570      -0.013584      -0.053539       0.062186      -0.035847      -0.025378      -0.001262      -0.095780       0.109591      -0.083109       0.034876       0.048233             10.099850       9.687481      -0.475171      -1.269591       6.022800       1.964652      14.589268           0.078987
           74              O       4.421012       7.964298       2.000078      -0.506802      31.871292 0.45064241E+03  0.10346148E+05                                 7.899653                            6.495314       0.525137       2.237144                    0.998039      26.266298      67.060346       0.759906       0.351075      -1.147519      -0.041014       0.002820       0.040683       0.057838      -0.010175      -0.046393      -0.047792       0.010132      -0.227613      -0.108499       0.046910       0.061589              8.805581      14.448841       1.363627      -2.219910       5.189609       0.147045       6.778292           0.050936
           75              O       5.164336      10.114792       4.210557      -0.558063      41.193290 0.64752627E+03  0.16353791E+05                                 9.557906                            7.982258      -0.242526       1.976030                    0.993407      28.310986      76.993111       0.657233       0.368999      -1.127964       0.000873       0.061713       0.015671       0.063678      -0.002114       0.024197       0.014553      -0.030781      -0.203601      -0.075888       0.024758       0.051130             10.585986       7.689717      -0.305330      -1.405291      15.680617       2.137287       8.387624           0.083425
           76              O       5.064656       0.285422       5.359325      -0.505412      33.973466 0.46403318E+03  0.10739109E+05                                 8.274174                            6.625023       0.398262       2.193161                    0.997508      26.424559      67.884281       0.746156       0.354697      -1.143805       0.010309      -0.038134      -0.035197       0.052909      -0.020840       0.011328       0.064525       0.107261       0.059595      -0.102531       0.047545       0.054985              9.392205       5.442607      -0.912200      -1.180430       9.352134       5.050592      13.381874           0.047992
           77              O       2.466944       9.760717       5.870618      -0.548391      41.891696 0.62036744E+03  0.15455452E+05                                 9.617083                            7.750477      -0.025482       2.052818                    0.993304      27.738709      74.207890       0.677071       0.363111      -1.135842      -0.003545       0.046270       0.049859       0.068113      -0.013218      -0.021381       0.012229      -0.101040       0.136933      -0.078211       0.021542       0.056669             11.020718       9.023302      -0.673264       0.385758      11.984849       6.102548      12.054002           0.084677
           78              O       2.947205      11.283277       7.437202      -0.501122      34.471984 0.47678759E+03  0.11099166E+05                                 8.356457                            6.722199       0.467379       2.219161                    0.997341      26.357803      67.708687       0.740307       0.355409      -1.144279      -0.023193      -0.042242      -0.030594       0.057081       0.058311       0.053884      -0.031385      -0.051552       0.040063      -0.103610       0.045850       0.057760              9.493864      10.105278       3.422763       3.123675       9.347758       4.213401       9.028556           0.046691
           79              O       5.922746       7.490505       4.534894      -0.555341      39.859073 0.64272289E+03  0.16164272E+05                                 9.281984                            7.908865      -0.145887       2.007628                    0.993835      28.084136      75.632939       0.667326       0.364952      -1.133738       0.020242      -0.054342       0.023096       0.062419      -0.006476       0.054273       0.003645      -0.052186      -0.153379      -0.086020       0.033393       0.052627             10.146167       8.626082      -3.009381      -0.503201      13.618662      -2.793267       8.193759           0.081765
           80              O       6.214959       5.566204       5.631995      -0.501955      31.914298 0.43489860E+03  0.98957497E+04                                 7.883032                            6.367460       0.398458       2.189890                    0.998256      26.261484      66.736261       0.769963       0.349603      -1.148790      -0.007486       0.039480      -0.033250       0.052156       0.072670       0.039970      -0.041943       0.010602       0.107427      -0.113280       0.054832       0.058448              8.923121       5.732877       1.026623      -1.947898       9.205980      -5.072961      11.830505           0.045390
           81              O       5.390402       9.362823       7.160201      -0.557945      39.897257 0.63651163E+03  0.16002987E+05                                 9.373111                            7.901694      -0.209993       1.988944                    0.993193      28.221083      76.515428       0.662287       0.367845      -1.129117       0.025805      -0.039296       0.042832       0.063598      -0.034461      -0.009496      -0.044641       0.042656       0.045668      -0.070731       0.023238       0.047493             10.376570       8.283416      -2.127556       2.862107      12.897764      -1.167802       9.948531           0.085738
           82              O       6.177757       7.448156       7.992099      -0.508362      35.084044 0.46961755E+03  0.10902449E+05                                 8.476794                            6.669233       0.447886       2.211776                    0.997563      26.415907      67.999976       0.742827       0.355172      -1.143260      -0.014729       0.052000      -0.005489       0.054324      -0.004158      -0.083604      -0.003886      -0.051296      -0.085973      -0.104263       0.040190       0.064073              9.773903       5.715191      -0.010869       0.308398      18.001610      -1.002033       5.604910           0.048674
           83              O       3.477205       6.852362       6.550054      -0.547549      38.693327 0.60303007E+03  0.14939135E+05                                 9.120931                            7.646801      -0.208114       1.990807                    0.993367      27.880000      74.730106       0.679935       0.363623      -1.133792      -0.059550      -0.008271      -0.000541       0.060125       0.016044      -0.013635       0.057075       0.051325      -0.014721      -0.076116       0.032369       0.043746             10.045599      14.162542       1.221270       0.672552       8.913860      -2.369260       7.060397           0.085508
           84              O       1.295645       6.957164       6.066385      -0.511545      32.435146 0.44815223E+03  0.10269313E+05                                 7.971123                            6.461354       0.517705       2.232481                    0.998472      26.273910      66.900248       0.765134       0.349344      -1.149544       0.044562      -0.003927       0.017109       0.047895      -0.064427       0.043974       0.043797      -0.008865       0.081402      -0.106867       0.050408       0.056459              8.979902      10.795026      -2.728750       3.899618       7.363938      -3.059554       8.780741           0.050664
           85              O       2.047939       1.980721      11.229943      -0.559152      39.116747 0.61765280E+03  0.15396697E+05                                 9.186597                            7.749184      -0.089316       2.020986                    0.995345      28.149744      75.742024       0.673945       0.364585      -1.132796      -0.028567      -0.013585      -0.053537       0.062184       0.035847       0.025381      -0.001263      -0.095781       0.109582      -0.083110       0.034877       0.048232             10.099844       9.687478       0.475172       1.269590       6.022796       1.964655      14.589258           0.078989
           86              O       0.675138       1.897746       9.466398      -0.506793      31.871294 0.45064250E+03  0.10346150E+05                                 7.899652                            6.495312       0.525149       2.237148                    0.998039      26.266289      67.060312       0.759907       0.351074      -1.147519       0.041012       0.002821       0.040688       0.057840       0.010174       0.046392      -0.047791       0.010134      -0.227619      -0.108499       0.046909       0.061590              8.805582      14.448849      -1.363630       2.219913       5.189609       0.147042       6.778288           0.050933
           87              O      10.124114       4.048240      11.676877      -0.558069      41.193437 0.64752969E+03  0.16353903E+05                                 9.557937                            7.982287      -0.242535       1.976026                    0.993407      28.311043      76.993380       0.657231       0.369000      -1.127963      -0.000875       0.061711       0.015670       0.063676       0.002116      -0.024199       0.014554      -0.030781      -0.203596      -0.075888       0.024759       0.051129             10.586016       7.689752       0.305333       1.405300      15.680643       2.137288       8.387654           0.083426
           88              O       0.031494       5.948170      12.825645      -0.505416      33.973227 0.46402959E+03  0.10739001E+05                                 8.274121                            6.624986       0.398283       2.193168                    0.997507      26.424523      67.884016       0.746161       0.354695      -1.143807      -0.010309      -0.038131      -0.035198       0.052907       0.020839      -0.011327       0.064527       0.107258       0.059588      -0.102531       0.047545       0.054986              9.392140       5.442576       0.912191       1.180420       9.352060       5.050546      13.381783           0.047992
           89              O       2.629206       3.694165      13.336939      -0.548396      41.891766 0.62036841E+03  0.15455489E+05                                 9.617113                            7.750499      -0.025504       2.052811                    0.993304      27.738718      74.208059       0.677068       0.363112      -1.135841       0.003549       0.046269       0.049856       0.068110       0.013215       0.021378       0.012229      -0.101043       0.136935      -0.078211       0.021544       0.056668             11.020754       9.023339       0.673268      -0.385761      11.984874       6.102567      12.054049           0.084677
           90              O       2.148945       5.620530      -0.029119      -0.501132      34.472010 0.47678825E+03  0.11099183E+05                                 8.356457                            6.722199       0.467376       2.219160                    0.997341      26.357836      67.708729       0.740308       0.355409      -1.144279       0.023196      -0.042241      -0.030593       0.057082      -0.058311      -0.053885      -0.031384      -0.051557       0.040069      -0.103612       0.045852       0.057760              9.493864      10.105275      -3.422762      -3.123675       9.347756       4.213405       9.028561           0.046692
           91              O       9.365704       1.423953      12.001214      -0.555345      39.859215 0.64272641E+03  0.16164384E+05                                 9.282007                            7.908888      -0.145886       2.007626                    0.993835      28.084202      75.633176       0.667325       0.364952      -1.133738      -0.020242      -0.054341       0.023094       0.062418       0.006474      -0.054274       0.003644      -0.052189      -0.153376      -0.086021       0.033393       0.052628             10.146189       8.626113       3.009387       0.503211      13.618679      -2.793263       8.193776           0.081764
           92              O       9.073491      11.228951      13.098315      -0.501952      31.913908 0.43489225E+03  0.98955670E+04                                 7.882965                            6.367410       0.398467       2.189897                    0.998256      26.261329      66.735690       0.769966       0.349603      -1.148791       0.007487       0.039478      -0.033249       0.052154      -0.072670      -0.039972      -0.041943       0.010602       0.107423      -0.113281       0.054833       0.058448              8.923042       5.732832      -1.026615       1.947883       9.205893      -5.072907      11.830399           0.045391
           93              O       9.898048       3.296270      14.626522      -0.557965      39.897779 0.63652226E+03  0.16003325E+05                                 9.373199                            7.901768      -0.210009       1.988935                    0.993194      28.221319      76.516307       0.662282       0.367846      -1.129116      -0.025806      -0.039300       0.042832       0.063600       0.034461       0.009495      -0.044642       0.042660       0.045675      -0.070732       0.023239       0.047494             10.376668       8.283489       2.127568      -2.862133      12.897888      -1.167797       9.948626           0.085739
           94              O       9.110693       1.785409       0.525778      -0.508357      35.083706 0.46961254E+03  0.10902300E+05                                 8.476731                            6.669192       0.447899       2.211782                    0.997563      26.415804      67.999556       0.742830       0.355171      -1.143261       0.014729       0.051999      -0.005489       0.054323       0.004159       0.083605      -0.003886      -0.051295      -0.085973      -0.104264       0.040189       0.064075              9.773821       5.715152       0.010878      -0.308395      18.001437      -1.002033       5.604876           0.048675
           95              O       1.618945       0.785809      14.016374      -0.547565      38.693617 0.60303604E+03  0.14939325E+05                                 9.120993                            7.646854      -0.208136       1.990799                    0.993367      27.880114      74.730608       0.679931       0.363625      -1.133791       0.059550      -0.008274      -0.000541       0.060124      -0.016045       0.013635       0.057078       0.051322      -0.014717      -0.076118       0.032367       0.043750             10.045669      14.162629      -1.221268      -0.672561       8.913923      -2.369289       7.060456           0.085511
           96              O       3.800505       0.890612      13.532706      -0.511535      32.434790 0.44814668E+03  0.10269153E+05                                 7.971062                            6.461312       0.517722       2.232489                    0.998472      26.273760      66.899723       0.765137       0.349343      -1.149544      -0.044563      -0.003925       0.017106       0.047895       0.064426      -0.043974       0.043795      -0.008869       0.081399      -0.106865       0.050408       0.056457              8.979828      10.794941       2.728722      -3.899580       7.363874      -3.059515       8.780668           0.050663
           97              O       7.144089       3.278222      11.169018      -0.559166      39.117297 0.61766412E+03  0.15397050E+05                                 9.186678                            7.749252      -0.089320       2.020981                    0.995345      28.149995      75.742876       0.673942       0.364585      -1.132796      -0.028561       0.013585       0.053544       0.062187      -0.035849      -0.025382      -0.001262      -0.095780       0.109588      -0.083112       0.034876       0.048235             10.099934       9.687582      -0.475176      -1.269602       6.022844       1.964667      14.589375           0.078987
           98              O       5.771288       3.361197      12.932563      -0.506792      31.870991 0.45063743E+03  0.10346003E+05                                 7.899596                            6.495272       0.525159       2.237154                    0.998039      26.266184      67.059908       0.759910       0.351074      -1.147520       0.041013      -0.002823      -0.040684       0.057837      -0.010174      -0.046392      -0.047791       0.010134      -0.227617      -0.108499       0.046909       0.061590              8.805513      14.448714       1.363608      -2.219900       5.189574       0.147043       6.778250           0.050933
           99              O       5.027964       1.210703      10.722084      -0.558064      41.193509 0.64753034E+03  0.16353917E+05                                 9.557927                            7.982272      -0.242507       1.976035                    0.993407      28.311088      76.993410       0.657234       0.368998      -1.127965      -0.000878      -0.061717      -0.015665       0.063680      -0.002116       0.024197       0.014556      -0.030783      -0.203601      -0.075889       0.024757       0.051131             10.586010       7.689737      -0.305329      -1.405291      15.680661       2.137284       8.387633           0.083423
          100              O       5.127644      11.040073       9.573316      -0.505404      33.973491 0.46403339E+03  0.10739116E+05                                 8.274179                            6.625024       0.398255       2.193158                    0.997508      26.424561      67.884309       0.746156       0.354697      -1.143805      -0.010311       0.038133       0.035194       0.052906      -0.020839       0.011329       0.064526       0.107262       0.059593      -0.102532       0.047546       0.054986              9.392210       5.442609      -0.912201      -1.180431       9.352135       5.050593      13.381885           0.047993
          101              O       7.725356       1.564778       9.062023      -0.548405      41.892293 0.62037863E+03  0.15455808E+05                                 9.617189                            7.750560      -0.025501       2.052808                    0.993304      27.738932      74.208796       0.677065       0.363112      -1.135841       0.003555      -0.046272      -0.049856       0.068113      -0.013214      -0.021378       0.012231      -0.101045       0.136942      -0.078214       0.021542       0.056671             11.020841       9.023424      -0.673267       0.385775      11.984972       6.102613      12.054127           0.084676
          102              O       7.245095       0.042218       7.495439      -0.501121      34.471768 0.47678387E+03  0.11099058E+05                                 8.356429                            6.722176       0.467362       2.219158                    0.997341      26.357691      67.708338       0.740307       0.355410      -1.144278       0.023193       0.042239       0.030591       0.057078       0.058309       0.053884      -0.031384      -0.051554       0.040061      -0.103609       0.045850       0.057759              9.493831      10.105248       3.422754       3.123668       9.347722       4.213382       9.028524           0.046691
          103              O       4.269554       3.834990      10.397747      -0.555350      39.859481 0.64273124E+03  0.16164537E+05                                 9.282047                            7.908916      -0.145883       2.007626                    0.993835      28.084315      75.633585       0.667323       0.364952      -1.133738      -0.020248       0.054343      -0.023090       0.062421      -0.006475       0.054275       0.003642      -0.052192      -0.153378      -0.086022       0.033392       0.052630             10.146237       8.626146      -3.009400      -0.503211      13.618753      -2.793288       8.193813           0.081762
          104              O       3.977341       5.759291       9.300646      -0.501953      31.914272 0.43489803E+03  0.98957374E+04                                 7.883046                            6.367470       0.398424       2.189882                    0.998256      26.261400      66.736128       0.769959       0.349605      -1.148788       0.007485      -0.039474       0.033249       0.052151       0.072668       0.039972      -0.041942       0.010600       0.107421      -0.113278       0.054831       0.058448              8.923136       5.732889       1.026626      -1.947905       9.205996      -5.072968      11.830523           0.045390
          105              O       4.801898       1.962672       7.772440      -0.557957      39.897877 0.63652405E+03  0.16003376E+05                                 9.373195                            7.901761      -0.209975       1.988945                    0.993193      28.221369      76.516367       0.662285       0.367844      -1.129117      -0.025811       0.039292      -0.042839       0.063602      -0.034463      -0.009495      -0.044642       0.042651       0.045665      -0.070731       0.023236       0.047495             10.376667       8.283491      -2.127569       2.862139      12.897887      -1.167809       9.948623           0.085736
          106              O       4.014543       3.877339       6.940542      -0.508367      35.084217 0.46962017E+03  0.10902530E+05                                 8.476844                            6.669270       0.447851       2.211766                    0.997563      26.415901      68.000137       0.742821       0.355174      -1.143258       0.014728      -0.051998       0.005485       0.054322      -0.004159      -0.083603      -0.003887      -0.051292      -0.085966      -0.104261       0.040187       0.064074              9.773963       5.715223      -0.010864       0.308402      18.001724      -1.002039       5.604941           0.048675
          107              O       6.715095       4.473133       8.382587      -0.547565      38.694023 0.60304347E+03  0.14939555E+05                                 9.121045                            7.646890      -0.208117       1.990802                    0.993367      27.880298      74.731199       0.679931       0.363624      -1.133792       0.059553       0.008279       0.000537       0.060129       0.016044      -0.013634       0.057076       0.051328      -0.014724      -0.076116       0.032370       0.043746             10.045731      14.162729       1.221277       0.672572       8.913978      -2.369304       7.060486           0.085507
          108              O       8.896655       4.368331       8.866256      -0.511539      32.435169 0.44815237E+03  0.10269321E+05                                 7.971143                            6.461368       0.517682       2.232475                    0.998472      26.273844      66.900176       0.765131       0.349345      -1.149543      -0.044560       0.003925      -0.017107       0.047892      -0.064425       0.043973       0.043796      -0.008868       0.081402      -0.106864       0.050405       0.056459              8.979927      10.795067      -2.728761       3.899633       7.363953      -3.059560       8.780759           0.050665

******************************************************
Auxiliary information for the entire system
The total spin magnetic moment of the unit cell is   59.999983
The total net atomic charge of the unit cell is   0.000002
Accuracy of reproducing the electrostatic potential in the unit cell:
  The inner radius (bohr) =    5.0000
  The outer radius (bohr) =   12.0000
  Valid grid points have density less than (e/(bohr^3)) =    0.0001
  The number of valid grid points were=        41504
  The rms potential error without charges in kcal/mol is=      2.75392
  The rms potential error with partial charges in kcal/mol is=      0.78183
  The RRMSE value at monopole order=      0.28390
  The rms potential error with partial charges and cloud penetration in kcal/mol is=      0.76847
  The RRMSE value at monopole order with cloud penetration is=      0.27904
  The rms potential error with partial charges and atomic dipoles in kcal/mol is=      0.69292
  The RRMSE value at dipole order=      0.25161
  The rms potential error with partial charges, atomic dipoles and cloud penetration in kcal/mol is=      0.67433
  The RRMSE value at dipole order with cloud penetration=      0.24486

******************************************************
The electron densities and ab initio electrostatic potential were computed in VASP using the PBE functional and
projector augmented wave method. See the main text of the journal article for a description of computational details.
The atomic charges, dipoles, and quadrupoles were computed with the DDEC6 method as described in
(a) T. A. Manz and N. Gabaldon Limas, RSC Adv. 6 (2016) 47771-47801 DOI: 10.1039/c6ra04656h
(b) N. Gabaldon Limas and T. A. Manz, RSC Adv. 8 (2018) 2678-2707 DOI: 10.1039/c7ra11829e.
For each atom in the material, the electron cloud parameters were fit to the spherically averaged atom-in-material
electron density using radial positions for which this density was between 10^-4 and 10^-2 electrons per cubic bohr.
The polarizabilities, dispersion coefficients, and quantum Drude oscillator (QDO) parameters were fit using the MCLF method.
The magnetic structure of the system was optimized in VASP from the default ferromagnetic initial guess using spin polarization.
The atomic spin moments (ASMs) were computed on this optimized magnetic structure using the DDEC6 partition as inputs
to the method of T. A. Manz and D. S. Sholl, J. Chem. Theory Comput. 7 (2011) 4146-4164 DOI: 10.1021/ct200539n.
The RMSE and RRMSE were computed using a uniform grid with Ewald summation.
