# Supplementary material for: A collection of forcefield precursors for metal–organic frameworks
Source: RSC Adv. 2019 Nov 13;9(63):36492–507. doi: 10.1039/c9ra07327b (PMC9075174; doi:10.1039/c9ra07327b)
Supplement: RA-009-C9RA07327B-s4395 [file RA-009-C9RA07327B-s4395.xyz]

  108
jmolscript: load "" {1 1 1} spacegroup "x,y,z" unitcell [{     10.176100     0.000000     0.000000 }, {      0.000000    11.726100     0.000000 }, {      0.000000    -0.408180    14.916216 }]
Mn     9.361910     8.824828     1.954024     0.989015
Mn     1.075919     8.547295     4.678471     0.981707
Mn     4.273860     8.560232     5.504084     0.989001
Mn     6.163969     8.837765     2.779637     0.981699
Mn     0.814190     2.493092    12.962192     0.989010
Mn     9.100181     2.770625    10.237745     0.981692
Mn     5.902240     2.757688     9.412132     0.989009
Mn     4.012131     2.480155    12.136579     0.981688
Mn     0.000000     5.863050     0.000000     1.008089
Mn     5.088050    -0.204090     7.458108     1.008052
Mn     0.000000     0.000000     0.000000     1.013814
Mn     5.088050     5.658960     7.458108     1.013811
H      7.703308     9.929078     5.420553     0.028182
H      0.356164     5.520360     3.952797     0.031788
H      6.309182     6.610459     0.583224     0.032068
H      2.035220    11.290214     3.459070     0.025852
H      1.587472     7.803355    13.854181     0.030692
H      7.153798    11.641605     0.259542     0.031982
H      2.615258     7.455982     2.037555     0.028182
H      5.444214     0.138600     3.505311     0.031788
H      1.221132    10.774601     6.874884     0.032069
H      7.123270     6.094846     3.999038     0.025852
H      6.675522     9.173525     8.520143     0.030694
H      2.065748     5.743455     7.198566     0.031983
H      2.472792     1.388842     9.495663     0.028182
H      9.819936     5.797560    10.963419     0.031788
H      3.866918     4.707461    14.332992     0.032068
H      8.140880     0.027706    11.457146     0.025852
H      8.588628     3.514565     1.062035     0.030692
H      3.022302    -0.323685    14.656674     0.031982
H      7.560842     3.861938    12.878661     0.028181
H      4.731887    11.179320    11.410905     0.031787
H      8.954968     0.543319     8.041332     0.032068
H      3.052830     5.223074    10.917178     0.025851
H      3.500578     2.144395     6.396073     0.030693
H      8.110352     5.574465     7.717650     0.031982
C      8.393247     9.597014     4.905645     0.529229
C      0.117025     6.011270     3.140908     0.527681
C      7.240295     6.757165     0.707029     0.525062
C      1.353421    11.045819     2.761439     0.530311
C      1.031857     8.308260    14.437704     0.537621
C      7.344091    10.926826     0.815022     0.534351
C      3.305197     7.788046     2.552463     0.529230
C      5.205075    11.373790     4.317200     0.527681
C      2.152245    10.627895     6.751079     0.525063
C      6.441471     6.339241     4.696669     0.530308
C      6.119907     8.668620     7.936620     0.537616
C      2.256041     6.458234     6.643086     0.534352
C      1.782853     1.720906    10.010571     0.529228
C     10.059075     5.306650    11.775308     0.527680
C      2.935805     4.560755    14.209187     0.525062
C      8.822679     0.272101    12.154777     0.530311
C      9.144243     3.009660     0.478512     0.537620
C      2.832009     0.391094    14.101194     0.534352
C      6.870903     3.529874    12.363753     0.529228
C      4.971025    -0.055870    10.599016     0.527680
C      8.023855     0.690025     8.165137     0.525062
C      3.734629     4.978679    10.219547     0.530306
C      4.056193     2.649300     6.979596     0.537615
C      7.920059     4.859686     8.273130     0.534351
O      8.123479     9.345057     3.691614    -0.550835
O      9.488399     9.431527     5.468136    -0.505912
O      0.054747     7.275754     3.258746    -0.558315
O     10.125728     5.370938     2.107065    -0.507693
O      7.543848     7.627371     1.589323    -0.553970
O      8.025076     6.107367     0.010591    -0.500296
O      0.820601     9.895574     2.929694    -0.559806
O      1.125171     0.105276     1.843495    -0.500408
O      0.299381     8.026133     0.309661    -0.553916
O      1.090369     9.538789    14.390867    -0.507878
O      8.555861    10.538716     0.908398    -0.544795
O      6.367389    10.433451     1.387059    -0.502668
O      3.035429     8.040003     3.766494    -0.550836
O      4.400349     7.953533     1.989972    -0.505910
O      5.142797    10.109306     4.199362    -0.558304
O      5.037678     0.288022     5.351043    -0.507694
O      2.455798     9.757689     5.868785    -0.553968
O      2.937026    11.277693     7.447517    -0.500292
O      5.908651     7.489486     4.528414    -0.559797
O      6.213221     5.553684     5.614613    -0.500409
O      5.387431     9.358927     7.148447    -0.553914
O      6.178419     7.438091     7.983457    -0.507866
O      3.467811     6.846344     6.549710    -0.544795
O      1.279339     6.951609     6.071049    -0.502669
O      2.052621     1.972863    11.224602    -0.550833
O      0.687701     1.886393     9.448080    -0.505908
O     10.121353     4.042166    11.657470    -0.558310
O      0.050372     5.946982    12.809151    -0.507693
O      2.632252     3.690549    13.326893    -0.553968
O      2.151024     5.618733    -0.010591    -0.500296
O      9.355499     1.422346    11.986522    -0.559801
O      9.050929    11.212644    13.072721    -0.500410
O      9.876719     3.291787    14.606555    -0.553915
O      9.085731     1.779131     0.525349    -0.507877
O      1.620239     0.779204    14.007818    -0.544793
O      3.808711     0.884469    13.529157    -0.502667
O      7.140671     3.277917    11.149722    -0.550830
O      5.775751     3.364387    12.926244    -0.505910
O      5.033303     1.208614    10.716854    -0.558302
O      5.138422    11.029898     9.565173    -0.507692
O      7.720302     1.560231     9.047431    -0.553963
O      7.239074     0.040227     7.468699    -0.500293
O      4.267449     3.828434    10.387802    -0.559791
O      3.962879     5.764236     9.301603    -0.500410
O      4.788669     1.958993     7.767769    -0.553913
O      3.997681     3.879829     6.932759    -0.507865
O      6.708289     4.471576     8.366506    -0.544794
O      8.896761     4.366311     8.845167    -0.502667

The following XYZ coordinates are in angstroms. Other properties are in atomic units.
The sperically averaged electron density of each atom fit to a function of the form exp(a - br)
eigen_1, eigen_2 and eigen_3 are the three eigenvalues of traceless quadrupole moment tensor
  atom number  atomic symbol              X              Y              Z     net charge C6 coefficient C8 coefficient C10 coefficient fluctuating dipole atomic polarizability isotropic forcefield polarizability              a              b squared Pearson coefficient          <r^3>          <r^4>         wp_QDO          m_QDO          q_QDO       dipole_x       dipole_y       dipole_z         dipole            Qxy            Qxz            Qyz     Q(x^2-y^2)  Q(3z^2 - R^2)        eigen_1        eigen_2        eigen_3 static polarizability      alpha(xx)      alpha(xy)      alpha(xz)      alpha(yy)      alpha(yz)      alpha(zz) atomic spin moment
            1             Mn       9.361910       8.824828       1.954024       0.989015     104.384221 0.24650682E+04  0.84966810E+05                                19.394440                           17.267904       0.151225       1.835467                    0.999672      54.642642     160.923908       0.391746       0.453609      -1.096389      -0.000873       0.000048       0.005475       0.005544       0.002935       0.008183      -0.001495       0.020204       0.017390      -0.013833      -0.000930       0.014762             21.380262      23.231904      -0.617234      -0.560108      19.779807      -0.350562      21.129076           4.703853
            2             Mn       1.075919       8.547295       4.678471       0.981707     135.713141 0.30628163E+04  0.11050245E+06                                22.128884                           18.669818       0.165283       1.843013                    0.999400      54.340168     159.184463       0.397800       0.426767      -1.122871      -0.009211      -0.003515       0.006957       0.012066       0.033451      -0.018517       0.004708       0.019091       0.074420      -0.050232       0.013108       0.037124             25.659562      31.504358      -0.945338       7.379106      19.871331      -0.144263      25.602997           4.688738
            3             Mn       4.273860       8.560232       5.504084       0.989001     104.384438 0.24650757E+04  0.84967173E+05                                19.394502                           17.267959       0.151214       1.835463                    0.999672      54.642801     160.924708       0.391744       0.453610      -1.096388      -0.000874      -0.000050      -0.005473       0.005543      -0.002935      -0.008184      -0.001494       0.020202       0.017394      -0.013832      -0.000930       0.014763             21.380332      23.231963       0.617237       0.560117      19.779877      -0.350561      21.129155           4.703859
            4             Mn       6.163969       8.837765       2.779637       0.981699     135.713409 0.30628239E+04  0.11050285E+06                                22.128968                           18.669884       0.165273       1.843008                    0.999400      54.340389     159.185460       0.397798       0.426769      -1.122869      -0.009210       0.003514      -0.006956       0.012065      -0.033451       0.018517       0.004708       0.019091       0.074416      -0.050232       0.013108       0.037124             25.659663      31.504487       0.945348      -7.379145      19.871405      -0.144274      25.603096           4.688740
            5             Mn       0.814190       2.493092      12.962192       0.989010     104.384372 0.24650730E+04  0.84967034E+05                                19.394471                           17.267931       0.151221       1.835465                    0.999672      54.642750     160.924376       0.391745       0.453609      -1.096389       0.000874      -0.000048      -0.005474       0.005544       0.002935       0.008183      -0.001495       0.020204       0.017390      -0.013833      -0.000929       0.014762             21.380298      23.231943      -0.617239      -0.560116      19.779835      -0.350564      21.129115           4.703851
            6             Mn       9.100181       2.770625      10.237745       0.981692     135.713750 0.30628356E+04  0.11050338E+06                                22.129004                           18.669920       0.165269       1.843007                    0.999400      54.340435     159.185693       0.397797       0.426769      -1.122869       0.009210       0.003515      -0.006959       0.012066       0.033451      -0.018516       0.004707       0.019093       0.074417      -0.050232       0.013108       0.037124             25.659700      31.504538      -0.945346       7.379156      19.871428      -0.144262      25.603134           4.688744
            7             Mn       5.902240       2.757688       9.412132       0.989009     104.384085 0.24650652E+04  0.84966711E+05                                19.394461                           17.267924       0.151205       1.835462                    0.999672      54.642538     160.923783       0.391744       0.453611      -1.096388       0.000876       0.000051       0.005473       0.005543      -0.002935      -0.008182      -0.001496       0.020204       0.017388      -0.013833      -0.000928       0.014761             21.380285      23.231912       0.617240       0.560117      19.779834      -0.350563      21.129108           4.703803
            8             Mn       4.012131       2.480155      12.136579       0.981688     135.713889 0.30628388E+04  0.11050357E+06                                22.129057                           18.669960       0.165265       1.843004                    0.999400      54.340601     159.186409       0.397796       0.426770      -1.122868       0.009210      -0.003514       0.006958       0.012066      -0.033452       0.018517       0.004708       0.019092       0.074416      -0.050233       0.013109       0.037124             25.659766      31.504630       0.945351      -7.379170      19.871481      -0.144270      25.603187           4.688745
            9             Mn       0.000000       5.863050       0.000000       1.008089     121.619080 0.27773867E+04  0.98052960E+05                                20.912391                           18.011785       0.160754       1.846211                    0.999436      53.726504     157.093014       0.396071       0.438035      -1.112515       0.000000      -0.000000      -0.000000       0.000000       0.024724       0.046099      -0.028751      -0.021927      -0.040191      -0.071308       0.033605       0.037703             23.769613      20.060469      -0.989725      -1.614105      28.484941       6.454529      22.763428           4.689515
           10             Mn       5.088050      -0.204090       7.458108       1.008052     121.620069 0.27774173E+04  0.98054396E+05                                20.912575                           18.011941       0.160732       1.846201                    0.999436      53.726917     157.094966       0.396067       0.438037      -1.112512       0.000001      -0.000001       0.000001       0.000001      -0.024720      -0.046101      -0.028745      -0.021932      -0.040185      -0.071305       0.033601       0.037704             23.769827      20.060614       0.989724       1.614114      28.485240       6.454608      22.763627           4.689565
           11             Mn       0.000000       0.000000       0.000000       1.013814     138.720748 0.31278215E+04  0.11328204E+06                                22.304911                           18.777262       0.149205       1.841715                    0.999598      53.695062     156.873130       0.400067       0.422721      -1.127136      -0.000000       0.000000      -0.000000       0.000000       0.013576      -0.015463       0.059422       0.059043      -0.016422      -0.080179       0.034908       0.045271             25.843427      21.876578       0.763753      -0.976829      31.283506      -8.967101      24.370198           4.689749
           12             Mn       5.088050       5.658960       7.458108       1.013811     138.720783 0.31278213E+04  0.11328206E+06                                22.304946                           18.777286       0.149199       1.841713                    0.999598      53.695107     156.873437       0.400066       0.422722      -1.127135      -0.000001       0.000000       0.000000       0.000001      -0.013580       0.015465       0.059418       0.059035      -0.016418      -0.080175       0.034906       0.045269             25.843472      21.876605      -0.763738       0.976796      31.283532      -8.967122      24.370279           4.689801
           13              H       7.703308       9.929078       5.420553       0.028182       1.204519 0.84431466E+01  0.84461758E+02                                 1.892440                            1.710063      -1.153602       2.307110                    0.995690       3.961973      11.392962       0.471410       1.298827      -0.702556      -0.044232       0.021317       0.034691       0.060120      -0.005108      -0.005360      -0.003480       0.004426      -0.001810      -0.009372       0.002192       0.007180              1.998844       2.377259      -0.377989      -0.597304       1.622612       0.329671       1.996660           0.001335
           14              H       0.356164       5.520360       3.952797       0.031788       1.503802 0.11485147E+02  0.12031084E+03                                 1.972143                            1.831910      -0.934340       2.395610                    0.998218       3.657379       9.730716       0.533623       1.095729      -0.756029       0.018524      -0.036550       0.050794       0.065262      -0.004198       0.001596      -0.007409      -0.013389      -0.004846      -0.007225      -0.005481       0.012706              2.016246       1.625013      -0.105695       0.302610       1.862271      -0.464934       2.561454           0.002546
           15              H       6.309182       6.610459       0.583224       0.032068       1.389700 0.10186711E+02  0.10461120E+03                                 1.937072                            1.772750      -0.960413       2.392792                    0.998015       3.707358      10.094973       0.515549       1.156890      -0.738311      -0.058602      -0.009610      -0.011837       0.060553       0.005311       0.004670       0.000370       0.003706      -0.003852      -0.006460      -0.001620       0.008080              2.004956       2.861490       0.159391       0.132172       1.561390       0.158408       1.591987           0.002340
           16              H       2.035220      11.290214       3.459070       0.025852       1.563858 0.11979993E+02  0.12815084E+03                                 2.103413                            1.926917      -0.869771       2.415899                    0.998007       3.912381      10.882234       0.492652       1.162253      -0.737263       0.046665       0.016358       0.044561       0.066565       0.004506       0.006639       0.002868       0.001659      -0.006575      -0.007108      -0.002690       0.009799              2.188194       2.369807       0.210330       0.813013       1.714286       0.145311       2.480488           0.002882
           17              H       1.587472       7.803355      13.854181       0.030692       1.518166 0.11433498E+02  0.12041836E+03                                 2.032590                            1.864210      -1.012528       2.368363                    0.997324       3.735155      10.179251       0.510212       1.139835      -0.743736       0.039634      -0.030859      -0.042219       0.065617      -0.002385      -0.014355       0.000679       0.007246       0.005132      -0.012303      -0.004526       0.016829              2.102309       1.956063      -0.399901      -0.424836       2.287939       0.515935       2.062925           0.002113
           18              H       7.153798      11.641605       0.259542       0.031982       1.360508 0.98007339E+01  0.10009319E+03                                 1.936098                            1.759448      -0.986330       2.387584                    0.997663       3.729607      10.265257       0.506331       1.184474      -0.730947      -0.022088       0.047559      -0.037380       0.064397      -0.008816       0.004235      -0.008559      -0.003849      -0.006263      -0.009452      -0.005709       0.015161              2.023288       1.667999      -0.099658       0.081254       2.334278      -0.746671       2.067588           0.002055
           19              H       2.615258       7.455982       2.037555       0.028182       1.204519 0.84431449E+01  0.84461736E+02                                 1.892439                            1.710063      -1.153602       2.307110                    0.995690       3.961973      11.392961       0.471410       1.298827      -0.702556      -0.044232      -0.021317      -0.034691       0.060120       0.005108       0.005360      -0.003480       0.004426      -0.001811      -0.009372       0.002192       0.007181              1.998844       2.377259       0.377989       0.597304       1.622612       0.329671       1.996660           0.001335
           20              H       5.444214       0.138600       3.505311       0.031788       1.503799 0.11485114E+02  0.12031037E+03                                 1.972137                            1.831905      -0.934349       2.395606                    0.998218       3.657376       9.730694       0.533625       1.095726      -0.756030       0.018524       0.036550      -0.050794       0.065262       0.004198      -0.001596      -0.007409      -0.013389      -0.004847      -0.007225      -0.005481       0.012706              2.016240       1.625009       0.105694      -0.302609       1.862266      -0.464932       2.561445           0.002546
           21              H       1.221132      10.774601       6.874884       0.032069       1.389699 0.10186702E+02  0.10461108E+03                                 1.937071                            1.772749      -0.960416       2.392791                    0.998015       3.707355      10.094964       0.515549       1.156890      -0.738311      -0.058602       0.009610       0.011837       0.060553      -0.005311      -0.004670       0.000371       0.003707      -0.003853      -0.006460      -0.001620       0.008080              2.004955       2.861489      -0.159391      -0.132172       1.561389       0.158407       1.591987           0.002340
           22              H       7.123270       6.094846       3.999038       0.025852       1.563862 0.11980033E+02  0.12815142E+03                                 2.103419                            1.926922      -0.869780       2.415895                    0.998007       3.912389      10.882271       0.492651       1.162255      -0.737262       0.046665      -0.016358      -0.044561       0.066565      -0.004506      -0.006638       0.002868       0.001659      -0.006575      -0.007108      -0.002690       0.009799              2.188200       2.369814      -0.210330      -0.813016       1.714290       0.145311       2.480496           0.002882
           23              H       6.675522       9.173525       8.520143       0.030694       1.518171 0.11433540E+02  0.12041893E+03                                 2.032594                            1.864214      -1.012536       2.368360                    0.997324       3.735160      10.179276       0.510211       1.139836      -0.743736       0.039634       0.030858       0.042219       0.065617       0.002385       0.014355       0.000680       0.007247       0.005132      -0.012303      -0.004527       0.016829              2.102314       1.956068       0.399902       0.424837       2.287944       0.515937       2.062930           0.002113
           24              H       2.065748       5.743455       7.198566       0.031983       1.360507 0.98007267E+01  0.10009312E+03                                 1.936098                            1.759449      -0.986333       2.387583                    0.997663       3.729605      10.265258       0.506330       1.184476      -0.730946      -0.022088      -0.047559       0.037381       0.064398       0.008816      -0.004235      -0.008559      -0.003848      -0.006263      -0.009452      -0.005709       0.015161              2.023289       1.667999       0.099658      -0.081254       2.334279      -0.746672       2.067589           0.002055
           25              H       2.472792       1.388842       9.495663       0.028182       1.204522 0.84431707E+01  0.84462067E+02                                 1.892443                            1.710066      -1.153606       2.307108                    0.995690       3.961980      11.392990       0.471410       1.298828      -0.702556       0.044232      -0.021317      -0.034691       0.060119      -0.005108      -0.005360      -0.003481       0.004425      -0.001810      -0.009372       0.002192       0.007180              1.998847       2.377264      -0.377990      -0.597306       1.622615       0.329671       1.996664           0.001335
           26              H       9.819936       5.797560      10.963419       0.031788       1.503805 0.11485172E+02  0.12031115E+03                                 1.972144                            1.831911      -0.934346       2.395607                    0.998218       3.657384       9.730727       0.533624       1.095727      -0.756029      -0.018524       0.036550      -0.050794       0.065262      -0.004199       0.001596      -0.007409      -0.013389      -0.004847      -0.007225      -0.005481       0.012706              2.016247       1.625014      -0.105695       0.302610       1.862272      -0.464934       2.561454           0.002546
           27              H       3.866918       4.707461      14.332992       0.032068       1.389699 0.10186705E+02  0.10461111E+03                                 1.937070                            1.772749      -0.960412       2.392793                    0.998015       3.707357      10.094967       0.515549       1.156889      -0.738312       0.058602       0.009610       0.011836       0.060553       0.005311       0.004670       0.000370       0.003706      -0.003853      -0.006460      -0.001620       0.008080              2.004955       2.861488       0.159391       0.132172       1.561389       0.158407       1.591986           0.002340
           28              H       8.140880       0.027706      11.457146       0.025852       1.563859 0.11980000E+02  0.12815092E+03                                 2.103412                            1.926916      -0.869773       2.415898                    0.998007       3.912382      10.882231       0.492653       1.162251      -0.737263      -0.046665      -0.016358      -0.044561       0.066565       0.004506       0.006639       0.002868       0.001659      -0.006575      -0.007109      -0.002690       0.009799              2.188193       2.369806       0.210330       0.813012       1.714285       0.145311       2.480487           0.002883
           29              H       8.588628       3.514565       1.062035       0.030692       1.518167 0.11433503E+02  0.12041842E+03                                 2.032589                            1.864210      -1.012530       2.368362                    0.997324       3.735156      10.179251       0.510212       1.139834      -0.743737      -0.039634       0.030859       0.042219       0.065617      -0.002385      -0.014355       0.000679       0.007246       0.005132      -0.012303      -0.004526       0.016829              2.102309       1.956063      -0.399901      -0.424835       2.287938       0.515935       2.062925           0.002113
           30              H       3.022302      -0.323685      14.656674       0.031982       1.360510 0.98007584E+01  0.10009350E+03                                 1.936100                            1.759450      -0.986334       2.387582                    0.997663       3.729611      10.265270       0.506331       1.184473      -0.730947       0.022088      -0.047559       0.037380       0.064397      -0.008816       0.004234      -0.008559      -0.003849      -0.006263      -0.009452      -0.005709       0.015161              2.023290       1.668001      -0.099658       0.081254       2.334280      -0.746673       2.067590           0.002055
           31              H       7.560842       3.861938      12.878661       0.028181       1.204523 0.84431795E+01  0.84462179E+02                                 1.892444                            1.710067      -1.153608       2.307107                    0.995690       3.961983      11.393001       0.471409       1.298828      -0.702555       0.044232       0.021317       0.034691       0.060120       0.005108       0.005360      -0.003481       0.004425      -0.001811      -0.009372       0.002192       0.007181              1.998849       2.377266       0.377990       0.597306       1.622616       0.329672       1.996665           0.001335
           32              H       4.731887      11.179320      11.410905       0.031787       1.503812 0.11485234E+02  0.12031196E+03                                 1.972150                            1.831916      -0.934358       2.395600                    0.998218       3.657393       9.730760       0.533623       1.095727      -0.756029      -0.018525      -0.036550       0.050794       0.065262       0.004199      -0.001596      -0.007409      -0.013389      -0.004847      -0.007225      -0.005481       0.012706              2.016253       1.625018       0.105695      -0.302611       1.862278      -0.464936       2.561464           0.002547
           33              H       8.954968       0.543319       8.041332       0.032068       1.389705 0.10186754E+02  0.10461173E+03                                 1.937075                            1.772752      -0.960418       2.392790                    0.998015       3.707364      10.094991       0.515549       1.156889      -0.738312       0.058602      -0.009610      -0.011836       0.060553      -0.005311      -0.004669       0.000371       0.003706      -0.003854      -0.006460      -0.001620       0.008080              2.004960       2.861496      -0.159392      -0.132172       1.561393       0.158408       1.591990           0.002340
           34              H       3.052830       5.223074      10.917178       0.025851       1.563870 0.11980113E+02  0.12815249E+03                                 2.103426                            1.926928      -0.869788       2.415891                    0.998007       3.912402      10.882318       0.492650       1.162255      -0.737262      -0.046665       0.016358       0.044561       0.066565      -0.004506      -0.006638       0.002868       0.001659      -0.006574      -0.007108      -0.002690       0.009799              2.188208       2.369823      -0.210331      -0.813020       1.714296       0.145312       2.480505           0.002883
           35              H       3.500578       2.144395       6.396073       0.030693       1.518178 0.11433609E+02  0.12041985E+03                                 2.032601                            1.864220      -1.012539       2.368358                    0.997324       3.735171      10.179315       0.510210       1.139835      -0.743736      -0.039634      -0.030858      -0.042220       0.065617       0.002385       0.014355       0.000680       0.007247       0.005133      -0.012303      -0.004527       0.016829              2.102321       1.956074       0.399904       0.424839       2.287953       0.515939       2.062937           0.002113
           36              H       8.110352       5.574465       7.717650       0.031982       1.360512 0.98007685E+01  0.10009363E+03                                 1.936102                            1.759451      -0.986335       2.387581                    0.997663       3.729612      10.265277       0.506331       1.184474      -0.730946       0.022088       0.047559      -0.037380       0.064398       0.008816      -0.004234      -0.008559      -0.003849      -0.006263      -0.009452      -0.005709       0.015161              2.023292       1.668002       0.099659      -0.081254       2.334283      -0.746674       2.067592           0.002056
           37              C       8.393247       9.597014       4.905645       0.529229      19.313959 0.21383858E+03  0.42749180E+04                                 6.558909                            5.126143       0.251253       2.144466                    0.999602      22.213695      61.898645       0.664872       0.460815      -1.021872       0.042479      -0.018671      -0.044731       0.064451       0.043632      -0.032395      -0.047963      -0.176838      -0.160463      -0.090242      -0.050324       0.140565              7.269236       9.429524      -0.970468       0.594992       4.175151       1.186029       8.203033           0.019212
           38              C       0.117025       6.011270       3.140908       0.527681      19.677915 0.21518692E+03  0.42920009E+04                                 6.520898                            5.077463       0.405962       2.189464                    0.999911      22.174060      60.942206       0.683523       0.449272      -1.032360      -0.013172       0.044233      -0.048927       0.067260       0.005700      -0.038727      -0.020780       0.173539      -0.183811      -0.083163      -0.042807       0.125971              7.220988       4.156999       0.223183       1.096277       8.686794       1.761707       8.819169           0.021330
           39              C       7.240295       6.757165       0.707029       0.525062      20.115578 0.20877246E+03  0.41287205E+04                                 6.596458                            4.972981       0.495227       2.220390                    0.999710      21.945580      59.870154       0.697224       0.444213      -1.036278       0.062143       0.028131       0.012552       0.069359       0.008325       0.016643      -0.106548      -0.088617       0.081439      -0.088059      -0.047616       0.135675              7.500897       8.062146      -0.834531      -0.990729       7.154569       3.655262       7.285975           0.018604
           40              C       1.353421      11.045819       2.761439       0.530311      20.198694 0.21962413E+03  0.43895737E+04                                 6.581448                            5.081559       0.565267       2.239914                    0.999579      22.060535      60.094395       0.695054       0.440905      -1.040375      -0.050993      -0.030641      -0.040508       0.071973      -0.056847      -0.072592       0.060749       0.090850      -0.053323      -0.088851      -0.048155       0.137006              7.349857       5.728245       0.836730       1.918210       8.172995      -2.661104       8.148330           0.016889
           41              C       1.031857       8.308260      14.437704       0.537621      19.845723 0.21245226E+03  0.42356206E+04                                 6.637258                            5.088057       0.296974       2.157513                    0.999846      22.172676      61.477751       0.672321       0.456955      -1.025155      -0.049243       0.021676       0.037880       0.065800      -0.005950       0.087934       0.000980       0.141048       0.101027      -0.087938      -0.044310       0.132248              7.466025       5.231517       0.294993      -1.621441      11.445876      -0.282933       5.720681           0.020743
           42              C       7.344091      10.926826       0.815022       0.534351      19.653262 0.21022119E+03  0.41799336E+04                                 6.602069                            5.068720       0.224081       2.133746                    0.999733      22.109048      61.211675       0.672143       0.458302      -1.024440       0.021256      -0.050793       0.032306       0.063839       0.000900       0.038499       0.093889      -0.089966       0.161327      -0.093000      -0.042964       0.135964              7.382184       9.461261       0.490660      -1.537145       6.565570      -2.653197       6.119721           0.018702
           43              C       3.305197       7.788046       2.552463       0.529230      19.313966 0.21383866E+03  0.42749203E+04                                 6.558912                            5.126144       0.251252       2.144465                    0.999602      22.213703      61.898682       0.664871       0.460815      -1.021872       0.042479       0.018669       0.044731       0.064451      -0.043632       0.032396      -0.047963      -0.176838      -0.160465      -0.090242      -0.050323       0.140565              7.269239       9.429530       0.970469      -0.594993       4.175152       1.186029       8.203036           0.019212
           44              C       5.205075      11.373790       4.317200       0.527681      19.677901 0.21518674E+03  0.42919953E+04                                 6.520890                            5.077458       0.405975       2.189469                    0.999911      22.174034      60.942068       0.683524       0.449271      -1.032360      -0.013173      -0.044232       0.048927       0.067259      -0.005701       0.038726      -0.020780       0.173537      -0.183811      -0.083162      -0.042807       0.125969              7.220979       4.156994      -0.223183      -1.096276       8.686787       1.761707       8.819156           0.021324
           45              C       2.152245      10.627895       6.751079       0.525063      20.115556 0.20877223E+03  0.41287139E+04                                 6.596449                            4.972975       0.495239       2.220395                    0.999710      21.945556      59.870029       0.697225       0.444213      -1.036279       0.062143      -0.028132      -0.012551       0.069359      -0.008324      -0.016643      -0.106546      -0.088615       0.081438      -0.088058      -0.047615       0.135673              7.500885       8.062135       0.834529       0.990727       7.154559       3.655255       7.285963           0.018598
           46              C       6.441471       6.339241       4.696669       0.530308      20.198785 0.21962526E+03  0.43896026E+04                                 6.581468                            5.081571       0.565263       2.239911                    0.999579      22.060611      60.094668       0.695053       0.440905      -1.040374      -0.050992       0.030642       0.040508       0.071972       0.056847       0.072591       0.060748       0.090852      -0.053322      -0.088850      -0.048154       0.137005              7.349880       5.728262      -0.836732      -1.918218       8.173021      -2.661116       8.148358           0.016887
           47              C       6.119907       8.668620       7.936620       0.537616      19.845845 0.21245382E+03  0.42356594E+04                                 6.637282                            5.088073       0.296969       2.157510                    0.999846      22.172772      61.478073       0.672320       0.456955      -1.025155      -0.049244      -0.021675      -0.037882       0.065801       0.005951      -0.087933       0.000982       0.141050       0.101027      -0.087939      -0.044308       0.132247              7.466053       5.231534      -0.294996       1.621447      11.445924      -0.282936       5.720700           0.020736
           48              C       2.256041       6.458234       6.643086       0.534352      19.653205 0.21022048E+03  0.41799159E+04                                 6.602058                            5.068712       0.224092       2.133752                    0.999733      22.108997      61.211508       0.672144       0.458302      -1.024440       0.021256       0.050793      -0.032305       0.063838      -0.000900      -0.038499       0.093890      -0.089964       0.161327      -0.093000      -0.042964       0.135964              7.382171       9.461242      -0.490658       1.537142       6.565559      -2.653193       6.119712           0.018699
           49              C       1.782853       1.720906      10.010571       0.529228      19.314001 0.21383914E+03  0.42749320E+04                                 6.558918                            5.126148       0.251251       2.144464                    0.999602      22.213730      61.898764       0.664871       0.460815      -1.021872      -0.042479       0.018670       0.044731       0.064451       0.043632      -0.032396      -0.047963      -0.176839      -0.160463      -0.090242      -0.050323       0.140565              7.269245       9.429537      -0.970470       0.594993       4.175155       1.186031       8.203044           0.019214
           50              C      10.059075       5.306650      11.775308       0.527680      19.677951 0.21518737E+03  0.42920123E+04                                 6.520906                            5.077469       0.405959       2.189463                    0.999911      22.174088      60.942304       0.683523       0.449272      -1.032360       0.013173      -0.044233       0.048927       0.067260       0.005700      -0.038727      -0.020781       0.173539      -0.183810      -0.083163      -0.042807       0.125970              7.220997       4.157004       0.223183       1.096278       8.686807       1.761711       8.819179           0.021330
           51              C       2.935805       4.560755      14.209187       0.525062      20.115563 0.20877230E+03  0.41287163E+04                                 6.596455                            4.972979       0.495232       2.220392                    0.999710      21.945566      59.870095       0.697224       0.444213      -1.036278      -0.062143      -0.028131      -0.012552       0.069359       0.008324       0.016643      -0.106547      -0.088617       0.081438      -0.088059      -0.047616       0.135674              7.500892       8.062141      -0.834530      -0.990728       7.154564       3.655259       7.285971           0.018605
           52              C       8.822679       0.272101      12.154777       0.530311      20.198689 0.21962407E+03  0.43895717E+04                                 6.581446                            5.081557       0.565272       2.239916                    0.999579      22.060528      60.094355       0.695054       0.440905      -1.040375       0.050993       0.030641       0.040508       0.071973      -0.056847      -0.072592       0.060748       0.090850      -0.053323      -0.088850      -0.048155       0.137005              7.349854       5.728243       0.836730       1.918209       8.172993      -2.661103       8.148326           0.016889
           53              C       9.144243       3.009660       0.478512       0.537620      19.845742 0.21245249E+03  0.42356266E+04                                 6.637263                            5.088060       0.296970       2.157512                    0.999846      22.172692      61.477814       0.672320       0.456956      -1.025155       0.049243      -0.021676      -0.037880       0.065800      -0.005950       0.087934       0.000980       0.141048       0.101027      -0.087938      -0.044310       0.132248              7.466031       5.231521       0.294994      -1.621442      11.445887      -0.282935       5.720685           0.020742
           54              C       2.832009       0.391094      14.101194       0.534352      19.653256 0.21022111E+03  0.41799314E+04                                 6.602069                            5.068719       0.224081       2.133746                    0.999733      22.109041      61.211653       0.672143       0.458302      -1.024440      -0.021256       0.050793      -0.032306       0.063839       0.000900       0.038499       0.093889      -0.089967       0.161327      -0.093000      -0.042964       0.135964              7.382183       9.461259       0.490659      -1.537145       6.565569      -2.653198       6.119720           0.018703
           55              C       6.870903       3.529874      12.363753       0.529228      19.314003 0.21383912E+03  0.42749317E+04                                 6.558919                            5.126149       0.251248       2.144463                    0.999602      22.213729      61.898764       0.664871       0.460815      -1.021872      -0.042479      -0.018669      -0.044731       0.064450      -0.043632       0.032396      -0.047963      -0.176839      -0.160466      -0.090242      -0.050324       0.140566              7.269247       9.429542       0.970471      -0.594992       4.175155       1.186031       8.203045           0.019215
           56              C       4.971025      -0.055870      10.599016       0.527680      19.677943 0.21518722E+03  0.42920082E+04                                 6.520902                            5.077465       0.405968       2.189466                    0.999911      22.174077      60.942245       0.683523       0.449271      -1.032360       0.013173       0.044232      -0.048927       0.067260      -0.005701       0.038726      -0.020780       0.173539      -0.183810      -0.083163      -0.042807       0.125970              7.220993       4.156999      -0.223184      -1.096277       8.686803       1.761707       8.819176           0.021328
           57              C       8.023855       0.690025       8.165137       0.525062      20.115561 0.20877227E+03  0.41287149E+04                                 6.596450                            4.972975       0.495241       2.220395                    0.999710      21.945558      59.870034       0.697225       0.444213      -1.036279      -0.062143       0.028131       0.012551       0.069359      -0.008324      -0.016642      -0.106547      -0.088617       0.081435      -0.088058      -0.047616       0.135673              7.500887       8.062139       0.834528       0.990726       7.154559       3.655256       7.285963           0.018604
           58              C       3.734629       4.978679      10.219547       0.530306      20.198838 0.21962589E+03  0.43896185E+04                                 6.581479                            5.081578       0.565258       2.239908                    0.999579      22.060652      60.094813       0.695053       0.440905      -1.040374       0.050993      -0.030642      -0.040508       0.071973       0.056846       0.072591       0.060748       0.090853      -0.053321      -0.088851      -0.048154       0.137004              7.349894       5.728272      -0.836734      -1.918223       8.173035      -2.661121       8.148374           0.016890
           59              C       4.056193       2.649300       6.979596       0.537615      19.845889 0.21245433E+03  0.42356725E+04                                 6.637292                            5.088079       0.296964       2.157507                    0.999846      22.172811      61.478219       0.672320       0.456955      -1.025155       0.049244       0.021675       0.037882       0.065801       0.005951      -0.087933       0.000982       0.141050       0.101028      -0.087939      -0.044308       0.132247              7.466065       5.231541      -0.294996       1.621450      11.445945      -0.282936       5.720708           0.020740
           60              C       7.920059       4.859686       8.273130       0.534351      19.653208 0.21022048E+03  0.41799157E+04                                 6.602059                            5.068712       0.224091       2.133751                    0.999733      22.108996      61.211500       0.672144       0.458302      -1.024440      -0.021256      -0.050793       0.032306       0.063839      -0.000900      -0.038499       0.093890      -0.089967       0.161329      -0.093000      -0.042964       0.135964              7.382172       9.461243      -0.490658       1.537142       6.565560      -2.653194       6.119713           0.018702
           61              O       8.123479       9.345057       3.691614      -0.550835      38.792494 0.61201516E+03  0.15220843E+05                                 9.136985                            7.714851      -0.089929       2.024215                    0.995227      27.991351      75.222351       0.675313       0.364690      -1.132743       0.027882       0.012234       0.059996       0.067280       0.034741       0.023435       0.003412      -0.095816       0.126904      -0.083929       0.030918       0.053011             10.034519       9.600934       0.468172       1.239576       5.993637       1.949572      14.508988           0.079003
           62              O       9.488399       9.431527       5.468136      -0.505912      31.874221 0.45434121E+03  0.10449305E+05                                 7.898862                            6.520428       0.547977       2.244949                    0.997930      26.260753      67.039776       0.758926       0.350915      -1.147990      -0.045215      -0.003918      -0.042977       0.062504       0.006777       0.050367      -0.047356       0.020116      -0.240490      -0.112871       0.042612       0.070259              8.783196      14.344626      -1.295565       2.258348       5.181671       0.177436       6.823290           0.051026
           63              O       0.054747       7.275754       3.258746      -0.558315      41.543793 0.65452974E+03  0.16575063E+05                                 9.615620                            8.028401      -0.250832       1.972039                    0.993547      28.398653      77.333273       0.654968       0.369284      -1.127755       0.000241      -0.057414      -0.017541       0.060035       0.002487      -0.026306       0.016792      -0.032675      -0.203008      -0.077362       0.024796       0.052565             10.648106       7.748619       0.343610       1.424234      15.777832       2.149172       8.417868           0.083357
           64              O      10.125728       5.370938       2.107065      -0.507693      34.047681 0.46845405E+03  0.10867390E+05                                 8.288869                            6.658392       0.396793       2.192053                    0.997496      26.495525      68.152964       0.743952       0.354898      -1.143618       0.009560       0.035687       0.032099       0.048942       0.022224      -0.012426       0.062799       0.107195       0.044382      -0.100855       0.050219       0.050636              9.392620       5.462752       0.903442       1.181747       9.289411       4.991963      13.425696           0.047863
           65              O       7.543848       7.627371       1.589323      -0.553970      42.540446 0.63472756E+03  0.15906116E+05                                 9.723945                            7.845336      -0.034517       2.046219                    0.993509      27.946326      75.016176       0.672144       0.363636      -1.135276      -0.002027      -0.044584      -0.048067       0.065592       0.013183       0.019605       0.015271      -0.100002       0.141820      -0.077847       0.018371       0.059476             11.141265       9.163654       0.696494      -0.364599      12.021691       6.140051      12.238449           0.084918
           66              O       8.025076       6.107367       0.010591      -0.500296      34.328941 0.47533279E+03  0.11057994E+05                                 8.336251                            6.713907       0.472993       2.221938                    0.997184      26.345071      67.676507       0.740361       0.355618      -1.143992      -0.020748       0.039035       0.027434       0.052027      -0.055415      -0.052207      -0.033206      -0.059987       0.040812      -0.102706       0.046237       0.056468              9.462452      10.160347      -3.421438      -3.109718       9.266070       4.138240       8.960940           0.046483
           67              O       0.820601       9.895574       2.929694      -0.559806      40.194919 0.65170563E+03  0.16448733E+05                                 9.336297                            7.966435      -0.139762       2.007509                    0.994031      28.217916      76.152680       0.664534       0.365181      -1.133452       0.019037       0.051797      -0.022083       0.059439       0.005556      -0.053261       0.002396      -0.053487      -0.159210      -0.086275       0.032256       0.054019             10.193657       8.707100       3.051876       0.553628      13.688974      -2.694108       8.184897           0.081870
           68              O       1.125171       0.105276       1.843495      -0.500408      31.721810 0.43231595E+03  0.98227472E+04                                 7.853862                            6.349093       0.402563       2.192047                    0.998219      26.227355      66.610148       0.770941       0.349666      -1.148692      -0.008449      -0.035468       0.028329       0.046172      -0.071013      -0.044107      -0.039574       0.017715       0.100316      -0.112128       0.049589       0.062539              8.884073       5.688848      -0.997431       1.924083       9.187092      -5.047332      11.776281           0.044749
           69              O       0.299381       8.026133       0.309661      -0.553916      39.414473 0.63078280E+03  0.15818336E+05                                 9.290738                            7.858958      -0.190024       1.997431                    0.992882      28.096517      76.004502       0.665187       0.367182      -1.129970       0.028631       0.039672      -0.042847       0.065035       0.034581       0.010301      -0.044663       0.048063       0.052537      -0.072926       0.025709       0.047216             10.263156       8.258955       2.078457      -2.871701      12.637324      -1.107883       9.893191           0.085385
           70              O       1.090369       9.538789      14.390867      -0.507878      34.950742 0.46903985E+03  0.10877272E+05                                 8.440795                            6.650550       0.480565       2.222552                    0.997685      26.379636      67.698685       0.746894       0.353620      -1.145398      -0.013516      -0.052646       0.008500       0.055014       0.006043       0.083864      -0.003007      -0.065308      -0.103982      -0.109657       0.049591       0.060066              9.726287       5.699193      -0.003087      -0.301444      17.871243      -1.049828       5.608426           0.048601
           71              O       8.555861      10.538716       0.908398      -0.544795      38.545368 0.60169603E+03  0.14889084E+05                                 9.090897                            7.630608      -0.124807       2.020030                    0.993192      27.750405      74.197752       0.682092       0.362888      -1.135033      -0.065464       0.013843      -0.001929       0.066939      -0.023825       0.016938       0.050908       0.064441      -0.026690      -0.077551       0.033029       0.044522             10.004811      14.110654      -1.207537      -0.725843       8.865726      -2.334619       7.038054           0.085577
           72              O       6.367389      10.433451       1.387059      -0.502668      31.677036 0.43837392E+03  0.99858612E+04                                 7.837772                            6.381209       0.587075       2.259078                    0.998417      26.039768      66.018443       0.771921       0.348331      -1.150855       0.051222       0.007510      -0.021147       0.055922       0.071004      -0.046872       0.035113      -0.010238       0.088950      -0.110287       0.049263       0.061025              8.796201      10.616324       2.705104      -3.762450       7.254533      -2.961082       8.517746           0.050182
           73              O       3.035429       8.040003       3.766494      -0.550836      38.792509 0.61201542E+03  0.15220853E+05                                 9.136992                            7.714856      -0.089936       2.024213                    0.995227      27.991349      75.222373       0.675313       0.364691      -1.132742       0.027883      -0.012236      -0.059995       0.067280      -0.034741      -0.023434       0.003412      -0.095816       0.126904      -0.083929       0.030918       0.053011             10.034528       9.600945      -0.468173      -1.239578       5.993639       1.949572      14.508999           0.079003
           74              O       4.400349       7.953533       1.989972      -0.505910      31.874297 0.45434246E+03  0.10449341E+05                                 7.898872                            6.520435       0.547970       2.244946                    0.997930      26.260790      67.039897       0.758926       0.350914      -1.147990      -0.045214       0.003917       0.042979       0.062505      -0.006776      -0.050367      -0.047355       0.020116      -0.240495      -0.112872       0.042613       0.070260              8.783209      14.344650       1.295567      -2.258353       5.181677       0.177435       6.823300           0.051025
           75              O       5.142797      10.109306       4.199362      -0.558304      41.543531 0.65452468E+03  0.16574898E+05                                 9.615569                            8.028362      -0.250818       1.972045                    0.993547      28.398553      77.332844       0.654971       0.369283      -1.127756       0.000242       0.057413       0.017541       0.060033      -0.002486       0.026305       0.016792      -0.032676      -0.203008      -0.077362       0.024796       0.052566             10.648049       7.748577      -0.343606      -1.424222      15.777749       2.149158       8.417822           0.083356
           76              O       5.037678       0.288022       5.351043      -0.507694      34.047525 0.46845142E+03  0.10867317E+05                                 8.288858                            6.658385       0.396772       2.192051                    0.997495      26.495407      68.152672       0.743950       0.354899      -1.143617       0.009560      -0.035685      -0.032099       0.048940      -0.022223       0.012427       0.062798       0.107193       0.044379      -0.100853       0.050218       0.050635              9.392605       5.462746      -0.903441      -1.181746       9.289401       4.991953      13.425670           0.047861
           77              O       2.455798       9.757689       5.868785      -0.553968      42.540318 0.63472537E+03  0.15906045E+05                                 9.723923                            7.845321      -0.034514       2.046221                    0.993509      27.946281      75.015994       0.672145       0.363636      -1.135277      -0.002026       0.044583       0.048068       0.065592      -0.013183      -0.019605       0.015271      -0.100001       0.141818      -0.077846       0.018371       0.059475             11.141238       9.163632      -0.696495       0.364596      12.021665       6.140034      12.238416           0.084918
           78              O       2.937026      11.277693       7.447517      -0.500292      34.328711 0.47532903E+03  0.11057883E+05                                 8.336212                            6.713879       0.472992       2.221940                    0.997183      26.344973      67.676167       0.740363       0.355618      -1.143993      -0.020748      -0.039035      -0.027433       0.052027       0.055414       0.052208      -0.033207      -0.059987       0.040810      -0.102706       0.046238       0.056468              9.462406      10.160296       3.421419       3.109700       9.266026       4.138214       8.960895           0.046482
           79              O       5.908651       7.489486       4.528414      -0.559797      40.194706 0.65170100E+03  0.16448583E+05                                 9.336255                            7.966399      -0.139752       2.007513                    0.994031      28.217827      76.152311       0.664537       0.365180      -1.133453       0.019037      -0.051797       0.022083       0.059440      -0.005556       0.053260       0.002395      -0.053486      -0.159208      -0.086273       0.032255       0.054018             10.193612       8.707058      -3.051864      -0.553619      13.688919      -2.694098       8.184860           0.081868
           80              O       6.213221       5.553684       5.614613      -0.500409      31.722098 0.43232045E+03  0.98228782E+04                                 7.853921                            6.349135       0.402527       2.192035                    0.998219      26.227434      66.610522       0.770936       0.349667      -1.148691      -0.008450       0.035468      -0.028327       0.046171       0.071014       0.044108      -0.039577       0.017718       0.100315      -0.112131       0.049591       0.062540              8.884144       5.688889       0.997441      -1.924105       9.187161      -5.047379      11.776382           0.044745
           81              O       5.387431       9.358927       7.148447      -0.553914      39.414254 0.63077817E+03  0.15818192E+05                                 9.290710                            7.858934      -0.190035       1.997430                    0.992882      28.096407      76.004162       0.665187       0.367182      -1.129970       0.028631      -0.039673       0.042846       0.065034      -0.034581      -0.010301      -0.044663       0.048062       0.052533      -0.072926       0.025709       0.047216             10.263125       8.258932      -2.078453       2.871693      12.637282      -1.107885       9.893161           0.085383
           82              O       6.178419       7.438091       7.983457      -0.507866      34.950756 0.46904005E+03  0.10877276E+05                                 8.440789                            6.650544       0.480576       2.222554                    0.997685      26.379665      67.698731       0.746896       0.353619      -1.145399      -0.013518       0.052644      -0.008503       0.055013      -0.006042      -0.083866      -0.003008      -0.065310      -0.103989      -0.109661       0.049593       0.060068              9.726280       5.699189       0.003089       0.301442      17.871231      -1.049825       5.608421           0.048599
           83              O       3.467811       6.846344       6.549710      -0.544795      38.545320 0.60169528E+03  0.14889066E+05                                 9.090907                            7.630617      -0.124820       2.020029                    0.993191      27.750351      74.197691       0.682089       0.362889      -1.135032      -0.065461      -0.013843       0.001930       0.066937       0.023826      -0.016939       0.050909       0.064443      -0.026688      -0.077554       0.033031       0.044523             10.004822      14.110662       1.207537       0.725845       8.865737      -2.334625       7.038066           0.085575
           84              O       1.279339       6.951609       6.071049      -0.502669      31.676914 0.43837192E+03  0.99858033E+04                                 7.837752                            6.381194       0.587088       2.259084                    0.998417      26.039718      66.018252       0.771922       0.348331      -1.150855       0.051221      -0.007510       0.021148       0.055921      -0.071004       0.046872       0.035113      -0.010237       0.088951      -0.110287       0.049263       0.061024              8.796177      10.616294      -2.705096       3.762439       7.254511      -2.961072       8.517725           0.050182
           85              O       2.052621       1.972863      11.224602      -0.550833      38.792471 0.61201464E+03  0.15220827E+05                                 9.136980                            7.714847      -0.089932       2.024214                    0.995227      27.991343      75.222318       0.675314       0.364690      -1.132743      -0.027883      -0.012234      -0.059995       0.067279       0.034741       0.023435       0.003412      -0.095816       0.126904      -0.083929       0.030917       0.053011             10.034514       9.600926       0.468171       1.239576       5.993634       1.949572      14.508982           0.079003
           86              O       0.687701       1.886393       9.448080      -0.505908      31.874160 0.45434011E+03  0.10449274E+05                                 7.898851                            6.520420       0.547975       2.244949                    0.997930      26.260722      67.039676       0.758927       0.350914      -1.147990       0.045215       0.003918       0.042978       0.062505       0.006776       0.050366      -0.047355       0.020116      -0.240492      -0.112872       0.042612       0.070259              8.783184      14.344606      -1.295563       2.258346       5.181666       0.177435       6.823281           0.051025
           87              O      10.121353       4.042166      11.657470      -0.558310      41.543686 0.65452761E+03  0.16574994E+05                                 9.615598                            8.028384      -0.250825       1.972042                    0.993547      28.398613      77.333101       0.654970       0.369283      -1.127756      -0.000241       0.057414       0.017541       0.060035       0.002487      -0.026305       0.016792      -0.032677      -0.203006      -0.077361       0.024795       0.052566             10.648081       7.748600       0.343607       1.424227      15.777797       2.149166       8.417847           0.083356
           88              O       0.050372       5.946982      12.809151      -0.507693      34.047709 0.46845447E+03  0.10867403E+05                                 8.288875                            6.658396       0.396789       2.192052                    0.997496      26.495533      68.153002       0.743952       0.354898      -1.143618      -0.009559      -0.035687      -0.032099       0.048942       0.022224      -0.012426       0.062799       0.107194       0.044382      -0.100855       0.050219       0.050636              9.392626       5.462755       0.903442       1.181747       9.289417       4.991966      13.425706           0.047863
           89              O       2.632252       3.690549      13.326893      -0.553968      42.540330 0.63472552E+03  0.15906052E+05                                 9.723929                            7.845325      -0.034521       2.046219                    0.993509      27.946278      75.016023       0.672144       0.363636      -1.135276       0.002026       0.044584       0.048067       0.065592       0.013183       0.019605       0.015272      -0.100001       0.141819      -0.077846       0.018371       0.059476             11.141245       9.163638       0.696494      -0.364597      12.021671       6.140037      12.238427           0.084918
           90              O       2.151024       5.618733      -0.010591      -0.500296      34.328900 0.47533216E+03  0.11057975E+05                                 8.336245                            6.713903       0.472992       2.221938                    0.997184      26.345053      67.676449       0.740361       0.355618      -1.143992       0.020748      -0.039035      -0.027434       0.052027      -0.055415      -0.052207      -0.033206      -0.059988       0.040813      -0.102706       0.046238       0.056468              9.462444      10.160340      -3.421434      -3.109715       9.266061       4.138235       8.960932           0.046483
           91              O       9.355499       1.422346      11.986522      -0.559801      40.194782 0.65170290E+03  0.16448643E+05                                 9.336266                            7.966411      -0.139752       2.007512                    0.994031      28.217867      76.152447       0.664536       0.365180      -1.133453      -0.019037      -0.051797       0.022082       0.059439       0.005556      -0.053260       0.002395      -0.053487      -0.159208      -0.086274       0.032255       0.054019             10.193623       8.707071       3.051867       0.553622      13.688929      -2.694095       8.184868           0.081870
           92              O       9.050929      11.212644      13.072721      -0.500410      31.721788 0.43231561E+03  0.98227378E+04                                 7.853861                            6.349092       0.402557       2.192046                    0.998219      26.227337      66.610105       0.770940       0.349666      -1.148692       0.008449       0.035467      -0.028329       0.046172      -0.071013      -0.044107      -0.039574       0.017714       0.100315      -0.112128       0.049589       0.062539              8.884071       5.688847      -0.997431       1.924083       9.187088      -5.047329      11.776278           0.044749
           93              O       9.876719       3.291787      14.606555      -0.553915      39.414469 0.63078263E+03  0.15818331E+05                                 9.290738                            7.858957      -0.190026       1.997430                    0.992882      28.096513      76.004496       0.665187       0.367182      -1.129970      -0.028631      -0.039672       0.042847       0.065034       0.034581       0.010301      -0.044663       0.048062       0.052536      -0.072925       0.025709       0.047216             10.263157       8.258955       2.078457      -2.871701      12.637326      -1.107884       9.893190           0.085386
           94              O       9.085731       1.779131       0.525349      -0.507877      34.950776 0.46904033E+03  0.10877286E+05                                 8.440800                            6.650553       0.480562       2.222551                    0.997685      26.379648      67.698730       0.746894       0.353620      -1.145398       0.013516       0.052646      -0.008501       0.055014       0.006043       0.083863      -0.003007      -0.065308      -0.103982      -0.109657       0.049591       0.060066              9.726294       5.699197      -0.003087      -0.301444      17.871258      -1.049830       5.608429           0.048602
           95              O       1.620239       0.779204      14.007818      -0.544793      38.545304 0.60169482E+03  0.14889046E+05                                 9.090887                            7.630600      -0.124807       2.020031                    0.993192      27.750377      74.197652       0.682092       0.362888      -1.135033       0.065464      -0.013842       0.001929       0.066939      -0.023825       0.016938       0.050908       0.064442      -0.026691      -0.077551       0.033029       0.044522             10.004799      14.110637      -1.207537      -0.725842       8.865715      -2.334615       7.038046           0.085576
           96              O       3.808711       0.884469      13.529157      -0.502667      31.676967 0.43837277E+03  0.99858286E+04                                 7.837762                            6.381202       0.587073       2.259079                    0.998416      26.039730      66.018324       0.771921       0.348331      -1.150855      -0.051222      -0.007509       0.021147       0.055922       0.071004      -0.046872       0.035112      -0.010237       0.088949      -0.110287       0.049262       0.061025              8.796188      10.616308       2.705100      -3.762444       7.254523      -2.961077       8.517735           0.050182
           97              O       7.140671       3.277917      11.149722      -0.550830      38.792288 0.61201104E+03  0.15220714E+05                                 9.136952                            7.714824      -0.089929       2.024217                    0.995227      27.991259      75.222012       0.675315       0.364690      -1.132743      -0.027882       0.012235       0.059995       0.067279      -0.034741      -0.023435       0.003413      -0.095815       0.126907      -0.083928       0.030917       0.053011             10.034482       9.600894      -0.468170      -1.239573       5.993615       1.949564      14.508937           0.079005
           98              O       5.775751       3.364387      12.926244      -0.505910      31.874269 0.45434194E+03  0.10449327E+05                                 7.898870                            6.520433       0.547964       2.244945                    0.997930      26.260768      67.039840       0.758926       0.350915      -1.147990       0.045215      -0.003917      -0.042979       0.062505      -0.006776      -0.050367      -0.047355       0.020117      -0.240495      -0.112873       0.042612       0.070260              8.783206      14.344648       1.295568      -2.258350       5.181676       0.177435       6.823295           0.051026
           99              O       5.033303       1.208614      10.716854      -0.558302      41.543438 0.65452268E+03  0.16574834E+05                                 9.615554                            8.028348      -0.250815       1.972047                    0.993547      28.398511      77.332688       0.654972       0.369283      -1.127756      -0.000241      -0.057414      -0.017541       0.060034      -0.002487       0.026304       0.016792      -0.032677      -0.203004      -0.077360       0.024794       0.052566             10.648033       7.748562      -0.343605      -1.424217      15.777731       2.149151       8.417805           0.083357
          100              O       5.138422      11.029898       9.565173      -0.507692      34.047565 0.46845195E+03  0.10867332E+05                                 8.288865                            6.658388       0.396772       2.192051                    0.997495      26.495419      68.152716       0.743950       0.354899      -1.143617      -0.009559       0.035686       0.032099       0.048940      -0.022223       0.012427       0.062799       0.107193       0.044381      -0.100854       0.050219       0.050635              9.392614       5.462749      -0.903442      -1.181748       9.289403       4.991959      13.425690           0.047861
          101              O       7.720302       1.560231       9.047431      -0.553963      42.540040 0.63472033E+03  0.15905886E+05                                 9.723880                            7.845289      -0.034511       2.046224                    0.993508      27.946171      75.015594       0.672146       0.363636      -1.135277       0.002027      -0.044583      -0.048068       0.065592      -0.013183      -0.019604       0.015271      -0.100000       0.141817      -0.077846       0.018370       0.059475             11.141186       9.163588      -0.696495       0.364588      12.021611       6.140002      12.238360           0.084919
          102              O       7.239074       0.040227       7.468699      -0.500293      34.328715 0.47532913E+03  0.11057887E+05                                 8.336215                            6.713882       0.472987       2.221939                    0.997183      26.344968      67.676170       0.740362       0.355618      -1.143992       0.020748       0.039034       0.027434       0.052027       0.055415       0.052208      -0.033207      -0.059987       0.040809      -0.102706       0.046238       0.056468              9.462408      10.160304       3.421421       3.109702       9.266026       4.138213       8.960895           0.046481
          103              O       4.267449       3.828434      10.387802      -0.559791      40.194566 0.65169802E+03  0.16448484E+05                                 9.336222                            7.966372      -0.139734       2.007520                    0.994031      28.217776      76.152051       0.664539       0.365179      -1.133454      -0.019038       0.051799      -0.022084       0.059441      -0.005556       0.053258       0.002394      -0.053486      -0.159203      -0.086270       0.032253       0.054018             10.193575       8.707025      -3.051856      -0.553613      13.688874      -2.694085       8.184827           0.081870
          104              O       3.962879       5.764236       9.301603      -0.500410      31.722127 0.43232080E+03  0.98228888E+04                                 7.853928                            6.349140       0.402527       2.192035                    0.998219      26.227433      66.610540       0.770936       0.349667      -1.148690       0.008450      -0.035468       0.028327       0.046171       0.071013       0.044108      -0.039577       0.017717       0.100315      -0.112130       0.049591       0.062539              8.884153       5.688894       0.997444      -1.924110       9.187168      -5.047385      11.776398           0.044746
          105              O       4.788669       1.958993       7.767769      -0.553913      39.414209 0.63077715E+03  0.15818159E+05                                 9.290703                            7.858927      -0.190034       1.997431                    0.992882      28.096387      76.004082       0.665188       0.367182      -1.129970      -0.028631       0.039675      -0.042847       0.065036      -0.034581      -0.010300      -0.044662       0.048059       0.052532      -0.072924       0.025708       0.047216             10.263117       8.258927      -2.078454       2.871692      12.637270      -1.107888       9.893153           0.085385
          106              O       3.997681       3.879829       6.932759      -0.507865      34.950799 0.46904061E+03  0.10877292E+05                                 8.440794                            6.650546       0.480582       2.222555                    0.997685      26.379684      67.698786       0.746896       0.353619      -1.145399       0.013518      -0.052644       0.008503       0.055013      -0.006042      -0.083866      -0.003008      -0.065312      -0.103989      -0.109661       0.049594       0.060067              9.726288       5.699191       0.003090       0.301442      17.871249      -1.049825       5.608424           0.048599
          107              O       6.708289       4.471576       8.366506      -0.544794      38.545217 0.60169326E+03  0.14889003E+05                                 9.090892                            7.630606      -0.124823       2.020029                    0.993191      27.750303      74.197524       0.682090       0.362889      -1.135032       0.065462       0.013842      -0.001929       0.066938       0.023826      -0.016938       0.050908       0.064443      -0.026691      -0.077552       0.033029       0.044523             10.004805      14.110642       1.207538       0.725842       8.865720      -2.334618       7.038053           0.085577
          108              O       8.896761       4.366311       8.845167      -0.502667      31.676834 0.43837056E+03  0.99857640E+04                                 7.837737                            6.381183       0.587088       2.259085                    0.998416      26.039682      66.018124       0.771923       0.348331      -1.150855      -0.051222       0.007509      -0.021147       0.055922      -0.071004       0.046873       0.035113      -0.010237       0.088950      -0.110288       0.049263       0.061025              8.796160      10.616274      -2.705091       3.762432       7.254498      -2.961065       8.517709           0.050182

******************************************************
Auxiliary information for the entire system
The total spin magnetic moment of the unit cell is   59.999982
The total net atomic charge of the unit cell is   -0.000002
Accuracy of reproducing the electrostatic potential in the unit cell:
  The inner radius (bohr) =    5.0000
  The outer radius (bohr) =   12.0000
  Valid grid points have density less than (e/(bohr^3)) =    0.0001
  The number of valid grid points were=        40424
  The rms potential error without charges in kcal/mol is=      2.75039
  The rms potential error with partial charges in kcal/mol is=      0.72822
  The RRMSE value at monopole order=      0.26477
  The rms potential error with partial charges and cloud penetration in kcal/mol is=      0.71473
  The RRMSE value at monopole order with cloud penetration is=      0.25986
  The rms potential error with partial charges and atomic dipoles in kcal/mol is=      0.68214
  The RRMSE value at dipole order=      0.24802
  The rms potential error with partial charges, atomic dipoles and cloud penetration in kcal/mol is=      0.66414
  The RRMSE value at dipole order with cloud penetration=      0.24147

******************************************************
The electron densities and ab initio electrostatic potential were computed in VASP using the PBE functional and
projector augmented wave method. See the main text of the journal article for a description of computational details.
The atomic charges, dipoles, and quadrupoles were computed with the DDEC6 method as described in
(a) T. A. Manz and N. Gabaldon Limas, RSC Adv. 6 (2016) 47771-47801 DOI: 10.1039/c6ra04656h
(b) N. Gabaldon Limas and T. A. Manz, RSC Adv. 8 (2018) 2678-2707 DOI: 10.1039/c7ra11829e.
For each atom in the material, the electron cloud parameters were fit to the spherically averaged atom-in-material
electron density using radial positions for which this density was between 10^-4 and 10^-2 electrons per cubic bohr.
The polarizabilities, dispersion coefficients, and quantum Drude oscillator (QDO) parameters were fit using the MCLF method.
The magnetic structure of the system was optimized in VASP from the default ferromagnetic initial guess using spin polarization.
The atomic spin moments (ASMs) were computed on this optimized magnetic structure using the DDEC6 partition as inputs
to the method of T. A. Manz and D. S. Sholl, J. Chem. Theory Comput. 7 (2011) 4146-4164 DOI: 10.1021/ct200539n.
The RMSE and RRMSE were computed using a uniform grid with Ewald summation.
