# Supplementary material for: A collection of forcefield precursors for metal–organic frameworks
Source: RSC Adv. 2019 Nov 13;9(63):36492–507. doi: 10.1039/c9ra07327b (PMC9075174; doi:10.1039/c9ra07327b)
Supplement: RA-009-C9RA07327B-s4396 [file RA-009-C9RA07327B-s4396.xyz]

  108
jmolscript: load "" {1 1 1} spacegroup "x,y,z" unitcell [{     10.200000     0.000000     0.000000 }, {      0.000000    11.732000     0.000000 }, {      0.000000    -0.401177    14.941615 }]
Mn     9.392568     8.367561    12.983815     0.991765
Mn     1.093134     8.642547    10.262051     0.981289
Mn     4.292568     8.628673     9.428607     0.991640
Mn     6.193134     8.353687    12.150372     0.981370
Mn     0.807432     2.963262     1.957800     0.990736
Mn     9.106866     2.688276     4.679564     0.981408
Mn     5.907432     2.702150     5.513008     0.991770
Mn     4.006866     2.977136     2.791243     0.981354
Mn     0.000000     0.000000     0.000000     1.004375
Mn     5.100000     5.665412     7.470807     1.002822
Mn     0.000000     5.866000     0.000000     1.012334
Mn     5.100000    -0.200589     7.470807     1.012303
H      0.333540    -0.056415    11.014959     0.034207
H      6.348480    10.617180    14.342456     0.029405
H      7.724460     7.269145     9.481949     0.026734
H      7.203240     5.533742    14.690596     0.032631
H      1.993080     5.876535    11.536421     0.025712
H      1.554480     9.359513     1.102691     0.028596
H      5.433540     5.320649    11.397464     0.033934
H      1.248480     6.379055     8.069966     0.029217
H      2.624460     9.727090    12.930474     0.026643
H      2.103240    11.462492     7.721827     0.032595
H      7.093080    11.119700    10.876002     0.025646
H      6.654480     8.037899     6.368116     0.028454
H      9.866460    11.387238     3.926656     0.034180
H      3.851520     0.713643     0.599159     0.029370
H      2.475540     4.061678     5.459666     0.026727
H      2.996760     5.797081     0.251019     0.032588
H      8.206920     5.454288     3.405194     0.025710
H      8.645520     1.971310    13.838924     0.028575
H      4.766460     6.010174     3.544151     0.033990
H      8.951520     4.951768     6.871649     0.029294
H      7.575540     1.603733     2.011141     0.026679
H      8.096760    -0.131669     7.219788     0.032636
H      3.106920     0.211123     4.065613     0.025693
H      3.545520     3.292924     8.573499     0.028531
C      0.136680    11.180510    11.800888     0.525220
C      7.273620    10.443477    14.213958     0.530111
C      8.429280     7.607795    10.021341     0.534480
C      7.374600     6.270666    14.116838     0.536543
C      1.354560     6.152464    12.183393     0.530720
C      1.014900     8.879818     0.485602     0.541818
C      5.236680     5.815724    10.611535     0.525043
C      2.173620     6.552758     8.198464     0.529861
C      3.329280     9.388439    12.391081     0.534409
C      2.274600    10.725569     8.295585     0.536487
C      6.454560    10.843771    10.229030     0.530600
C      6.114900     8.517594     6.985205     0.541716
C     10.063320     0.150313     3.140727     0.525187
C      2.926380     0.887346     0.727657     0.530041
C      1.770720     3.723028     4.920274     0.534455
C      2.825400     5.060157     0.824777     0.536490
C      8.845440     5.178359     2.758222     0.530669
C      9.185100     2.451005    14.456013     0.541772
C      4.963320     5.515099     4.330080     0.525041
C      8.026380     4.778065     6.743151     0.529958
C      6.870720     1.942384     2.550534     0.534480
C      7.925400     0.605254     6.646030     0.536590
C      3.745440     0.487052     4.712585     0.530646
C      4.085100     2.813229     7.956410     0.541742
O      0.071400     9.908275    11.687929    -0.558811
O      7.570440     9.567185    13.336736    -0.557248
O      8.153880     7.850858    11.236991    -0.553785
O      8.582280     6.652209    14.020016    -0.544792
O      0.823140     7.290332    12.013656    -0.551635
O      0.299880     9.161520    14.637852    -0.550534
O     -0.031620     0.084820    12.833353    -0.501918
O      8.050860    11.484236    -0.035561    -0.497173
O      6.399480     6.764929    13.535908    -0.508385
O      1.124040     5.369824    13.105291    -0.506483
O      1.077120     7.647968     0.528933    -0.515767
O      9.529860     7.771647     9.468053    -0.509706
O      5.171400     7.087960    10.724494    -0.558935
O      2.470440     7.429049     9.075686    -0.557348
O      3.053880     9.145377    11.175432    -0.553688
O      3.482280    10.344026     8.392406    -0.544739
O      5.923140     9.705902    10.398766    -0.551614
O      5.399880     7.834715     7.774571    -0.550400
O      5.068380     5.179414     9.579069    -0.501864
O      2.950860     5.913175     7.506369    -0.497168
O      1.299480    10.231306     8.876515    -0.508518
O      6.224040    -0.105590     9.307132    -0.506444
O      6.177120     9.749444     6.941874    -0.516066
O      4.429860     9.224587    12.944369    -0.509870
O     10.128600     1.422548     3.253686    -0.558717
O      2.629560     1.763638     1.604879    -0.557158
O      2.046120     3.479965     3.704624    -0.553651
O      1.617720     4.678614     0.921599    -0.544684
O      9.376860     4.040491     2.927959    -0.551526
O      9.900120     2.169303     0.303763    -0.550414
O      0.031620    11.246003     2.108262    -0.501925
O      2.149140     0.247764     0.035561    -0.497196
O      3.800520     4.565894     1.405707    -0.508439
O      9.075960     5.960999     1.836324    -0.506494
O      9.122880     3.682855    14.412682    -0.515796
O      0.670140     3.559176     5.473562    -0.509746
O      5.028600     4.242863     4.217121    -0.558945
O      7.729560     3.901774     5.865929    -0.557362
O      7.146120     2.185446     3.766183    -0.553703
O      6.717720     0.986797     6.549209    -0.544747
O      4.276860     1.624921     4.542849    -0.551632
O      4.800120     3.496108     7.167044    -0.550408
O      5.131620     6.151409     5.362546    -0.501821
O      7.249140     5.417648     7.435246    -0.497084
O      8.900520     1.099517     6.065100    -0.508471
O      3.975960    11.436413     5.634483    -0.506393
O      4.022880     1.581379     7.999741    -0.515999
O      5.770140     2.106236     1.997246    -0.509792

The following XYZ coordinates are in angstroms. Other properties are in atomic units.
The sperically averaged electron density of each atom fit to a function of the form exp(a - br)
eigen_1, eigen_2 and eigen_3 are the three eigenvalues of traceless quadrupole moment tensor
  atom number  atomic symbol              X              Y              Z     net charge C6 coefficient C8 coefficient C10 coefficient fluctuating dipole atomic polarizability isotropic forcefield polarizability              a              b squared Pearson coefficient          <r^3>          <r^4>         wp_QDO          m_QDO          q_QDO       dipole_x       dipole_y       dipole_z         dipole            Qxy            Qxz            Qyz     Q(x^2-y^2)  Q(3z^2 - R^2)        eigen_1        eigen_2        eigen_3 static polarizability      alpha(xx)      alpha(xy)      alpha(xz)      alpha(yy)      alpha(yz)      alpha(zz) atomic spin moment
            1             Mn       9.392568       8.367561      12.983815       0.991765     104.565033 0.24702846E+04  0.85166877E+05                                19.397146                           17.271357       0.156284       1.837541                    0.999660      54.540031     160.488467       0.392324       0.452832      -1.097178      -0.002729      -0.000900      -0.006521       0.007126      -0.002734      -0.007866      -0.001631       0.019061       0.022183      -0.014007      -0.000525       0.014532             21.387979      23.204710       0.650981       0.524843      19.819035      -0.411847      21.140192           4.704864
            2             Mn       1.093134       8.642547      10.262051       0.981289     136.976744 0.30795283E+04  0.11124264E+06                                22.237383                           18.700065       0.165938       1.842684                    0.999408      54.376681     159.324240       0.398186       0.425827      -1.123631      -0.009539       0.004876      -0.010927       0.015302      -0.033541       0.020080       0.003701       0.018532       0.065016      -0.048987       0.011066       0.037921             25.864086      31.887932       1.050271      -7.540374      19.871065      -0.197669      25.833260           4.690968
            3             Mn       4.292568       8.628673       9.428607       0.991640     104.561950 0.24701838E+04  0.85162742E+05                                19.397120                           17.271290       0.156098       1.837506                    0.999660      54.537667     160.482172       0.392314       0.452847      -1.097166      -0.002742       0.000835       0.006485       0.007090       0.002762       0.007910      -0.001580       0.018912       0.022136      -0.013932      -0.000609       0.014541             21.388021      23.204430      -0.650721      -0.524659      19.819752      -0.411970      21.139882           4.704869
            4             Mn       6.193134       8.353687      12.150372       0.981370     136.972856 0.30793997E+04  0.11123671E+06                                22.236883                           18.699604       0.166029       1.842717                    0.999408      54.376176     159.321230       0.398193       0.425824      -1.123635      -0.009574      -0.004892       0.010867       0.015287       0.033527      -0.020069       0.003706       0.018570       0.064852      -0.048952       0.011058       0.037894             25.863560      31.887656      -1.050295       7.539752      19.870797      -0.197442      25.832227           4.690993
            5             Mn       0.807432       2.963262       1.957800       0.990736     104.579348 0.24707804E+04  0.85191031E+05                                19.401299                           17.274989       0.155609       1.837236                    0.999662      54.553955     160.553248       0.392205       0.452932      -1.097082       0.002739       0.000898       0.006508       0.007118      -0.002719      -0.007872      -0.001604       0.019071       0.022161      -0.013996      -0.000544       0.014540             21.392617      23.209927       0.650903       0.525001      19.823383      -0.411983      21.144542           4.702791
            6             Mn       9.106866       2.688276       4.679564       0.981408     136.974246 0.30794545E+04  0.11123894E+06                                22.236785                           18.699572       0.166066       1.842725                    0.999408      54.376147     159.320179       0.398201       0.425815      -1.123643       0.009554      -0.004866       0.010902       0.015291      -0.033518       0.020052       0.003698       0.018594       0.065019      -0.048962       0.011065       0.037897             25.863381      31.887432       1.050303      -7.539910      19.870508      -0.197571      25.832202           4.690977
            7             Mn       5.907432       2.702150       5.513008       0.991770     104.561983 0.24701717E+04  0.85161985E+05                                19.396823                           17.270997       0.156279       1.837555                    0.999660      54.538314     160.482307       0.392327       0.452834      -1.097177       0.002731      -0.000826      -0.006509       0.007106       0.002757       0.007902      -0.001593       0.018909       0.022091      -0.013924      -0.000603       0.014527             21.387711      23.204103      -0.650802      -0.524687      19.819400      -0.411963      21.139629           4.704866
            8             Mn       4.006866       2.977136       2.791243       0.981354     136.973164 0.30794157E+04  0.11123757E+06                                22.237066                           18.699761       0.166007       1.842707                    0.999408      54.376489     159.322997       0.398188       0.425829      -1.123630       0.009547       0.004913      -0.010883       0.015288       0.033506      -0.020048       0.003687       0.018643       0.064832      -0.048923       0.011039       0.037885             25.863774      31.887808      -1.050345       7.540014      19.870930      -0.197625      25.832583           4.690967
            9             Mn       0.000000       0.000000       0.000000       1.004375     123.572340 0.28213811E+04  0.99934108E+05                                21.073442                           18.112617       0.172309       1.849032                    0.999421      53.784292     157.190808       0.396572       0.436046      -1.114497       0.000020       0.000006       0.000011       0.000023      -0.025509      -0.043938      -0.030276      -0.019189      -0.042950      -0.070643       0.034409       0.036235             23.995310      20.238117       1.064329       1.662383      28.858440       6.553711      22.889374           4.687963
           10             Mn       5.100000       5.665412       7.470807       1.002822     123.595114 0.28220814E+04  0.99970842E+05                                21.080816                           18.118628       0.171052       1.848522                    0.999426      53.802054     157.281535       0.396360       0.436227      -1.114317      -0.000020       0.000018       0.000004       0.000027       0.025495       0.043870      -0.030317      -0.019140      -0.042912      -0.070597       0.034383       0.036214             24.004126      20.244535      -1.064862      -1.663191      28.869306       6.556951      22.898538           4.689844
           11             Mn       0.000000       5.866000       0.000000       1.012334     138.222586 0.31064903E+04  0.11238043E+06                                22.312724                           18.766084       0.136709       1.837505                    0.999618      53.805382     157.394546       0.398269       0.425117      -1.124910      -0.000006      -0.000017       0.000008       0.000019      -0.016267       0.019795       0.060209       0.064267      -0.021366      -0.084296       0.037374       0.046922             25.873435      21.816208      -0.774722       1.022699      31.427688      -8.959206      24.376408           4.683129
           12             Mn       5.100000      -0.200589       7.470807       1.012303     138.215724 0.31062089E+04  0.11236847E+06                                22.312777                           18.765836       0.136545       1.837468                    0.999618      53.804495     157.394194       0.398250       0.425144      -1.124885      -0.000003      -0.000019       0.000011       0.000022       0.016314      -0.019762       0.060206       0.064329      -0.021325      -0.084314       0.037436       0.046878             25.873776      21.816123       0.773683      -1.022470      31.429226      -8.958694      24.375980           4.683106
           13              H       0.333540      -0.056415      11.014959       0.034207       1.382044 0.10284805E+02  0.10489126E+03                                 1.870539                            1.739619      -0.878096       2.432257                    0.998848       3.521518       9.269768       0.544276       1.103427      -0.754081       0.013778       0.039131      -0.048747       0.064010       0.003720      -0.000411      -0.008173      -0.013138      -0.005802      -0.007934      -0.004952       0.012886              1.910303       1.528390       0.086836      -0.248469       1.785410      -0.445026       2.417109           0.002334
           14              H       6.348480      10.617180      14.342456       0.029405       1.388083 0.10159773E+02  0.10412981E+03                                 1.925161                            1.762415      -0.931483       2.403106                    0.998191       3.696607      10.013132       0.521256       1.146472      -0.740947      -0.057728       0.013462       0.014089       0.060928      -0.005779      -0.004511       0.000997       0.003147      -0.002484      -0.006463      -0.001907       0.008370              1.991882       2.835005      -0.185236      -0.133395       1.559866       0.159993       1.580776           0.002372
           15              H       7.724460       7.269145       9.481949       0.026734       1.297032 0.92765023E+01  0.94962316E+02                                 1.984767                            1.788757      -1.211527       2.275054                    0.994339       4.087497      11.871522       0.462583       1.293450      -0.703623      -0.045589      -0.022603      -0.037372       0.063134       0.005006       0.005551      -0.003585       0.005372       0.001088      -0.009600       0.002170       0.007431              2.101935       2.499414       0.398206       0.652872       1.696304       0.354580       2.110087           0.001473
           16              H       7.203240       5.533742      14.690596       0.032631       1.456828 0.10679551E+02  0.11136109E+03                                 2.022559                            1.832909      -1.120387       2.323299                    0.996057       3.823503      10.610630       0.497927       1.179669      -0.732177      -0.017736      -0.049936       0.038422       0.065456       0.007968      -0.003526      -0.009536      -0.003361      -0.006533      -0.010262      -0.004577       0.014839              2.118905       1.729021       0.085651      -0.071947       2.456790      -0.801361       2.170904           0.002239
           17              H       1.993080       5.876535      11.536421       0.025712       1.367420 0.10046787E+02  0.10297510E+03                                 1.933485                            1.774542      -0.802293       2.463898                    0.999014       3.682715      10.068235       0.508422       1.175376      -0.734270       0.043172      -0.023377      -0.038625       0.062467      -0.005189      -0.005234       0.004611       0.001782      -0.008074      -0.006430      -0.003913       0.010343              2.004254       2.151350      -0.222562      -0.711265       1.610220       0.159252       2.251192           0.002517
           18              H       1.554480       9.359513       1.102691       0.028596       1.515198 0.11399846E+02  0.11985325E+03                                 2.021240                            1.854824      -1.002096       2.371496                    0.997432       3.726977      10.114314       0.514775       1.131717      -0.745826       0.038935       0.026060       0.045592       0.065373       0.002436       0.014891       0.000274       0.007323       0.009598      -0.012610      -0.005078       0.017688              2.088402       1.923152       0.370867       0.435114       2.241415       0.520275       2.100639           0.002191
           19              H       5.433540       5.320649      11.397464       0.033934       1.383422 0.10297472E+02  0.10505446E+03                                 1.871902                            1.740785      -0.879099       2.431675                    0.998839       3.523456       9.276855       0.544041       1.103547      -0.754049       0.013764      -0.039121       0.048716       0.063978      -0.003721       0.000412      -0.008167      -0.013126      -0.005799      -0.007928      -0.004949       0.012877              1.911734       1.529367      -0.086929       0.248758       1.786707      -0.445507       2.419129           0.002321
           20              H       1.248480       6.379055       8.069966       0.029217       1.388698 0.10165227E+02  0.10419979E+03                                 1.925731                            1.762890      -0.931881       2.402847                    0.998186       3.697586      10.016490       0.521185       1.146475      -0.740946      -0.057713      -0.013460      -0.014104       0.060917       0.005782       0.004520       0.001008       0.003154      -0.002513      -0.006461      -0.001924       0.008385              1.992495       2.836000       0.185317       0.133454       1.560285       0.160076       1.581201           0.002343
           21              H       2.624460       9.727090      12.930474       0.026643       1.297460 0.92801117E+01  0.95007847E+02                                 1.985119                            1.789039      -1.211458       2.275010                    0.994335       4.088273      11.874044       0.462575       1.293354      -0.703641      -0.045573       0.022596       0.037349       0.063106      -0.005001      -0.005553      -0.003585       0.005364       0.001070      -0.009596       0.002168       0.007428              2.102331       2.499925      -0.398316      -0.653056       1.696580       0.354683       2.110488           0.001486
           22              H       2.103240      11.462492       7.721827       0.032595       1.457089 0.10681835E+02  0.11139031E+03                                 2.022739                            1.833057      -1.120669       2.323141                    0.996053       3.823901      10.611824       0.497929       1.179606      -0.732190      -0.017718       0.049931      -0.038418       0.065444      -0.007960       0.003520      -0.009534      -0.003370      -0.006543      -0.010259      -0.004572       0.014831              2.119101       1.729169      -0.085655       0.071953       2.457039      -0.801468       2.171094           0.002240
           23              H       7.093080      11.119700      10.876002       0.025646       1.367961 0.10051606E+02  0.10303584E+03                                 1.933866                            1.774863      -0.802453       2.463721                    0.999011       3.683616      10.070935       0.508426       1.175238      -0.734299       0.043144       0.023365       0.038594       0.062424       0.005186       0.005230       0.004604       0.001781      -0.008072      -0.006424      -0.003910       0.010333              2.004662       2.151792       0.222620       0.711473       1.610518       0.159283       2.251676           0.002537
           24              H       6.654480       8.037899       6.368116       0.028454       1.515981 0.11407017E+02  0.11994880E+03                                 2.022028                            1.855481      -1.002749       2.371162                    0.997424       3.728009      10.118321       0.514648       1.131807      -0.745803       0.038914      -0.026078      -0.045573       0.065354      -0.002436      -0.014884       0.000275       0.007301       0.009550      -0.012611      -0.005061       0.017672              2.089249       1.923877      -0.371088      -0.435368       2.242403       0.520594       2.101468           0.002172
           25              H       9.866460      11.387238       3.926656       0.034180       1.382370 0.10287839E+02  0.10493079E+03                                 1.870892                            1.739922      -0.878279       2.432147                    0.998847       3.521972       9.271586       0.544203       1.103485      -0.754065      -0.013773      -0.039129       0.048744       0.064006       0.003720      -0.000412      -0.008170      -0.013127      -0.005782      -0.007929      -0.004949       0.012879              1.910674       1.528644       0.086860      -0.248544       1.785746      -0.445151       2.417632           0.002350
           26              H       3.851520       0.713643       0.599159       0.029370       1.388270 0.10161424E+02  0.10415070E+03                                 1.925304                            1.762534      -0.931589       2.403029                    0.998190       3.696895      10.014020       0.521251       1.146441      -0.740954       0.057720      -0.013459      -0.014095       0.060922      -0.005777      -0.004509       0.000998       0.003149      -0.002493      -0.006459      -0.001910       0.008369              1.992035       2.835253      -0.185255      -0.133408       1.559970       0.160013       1.580883           0.002369
           27              H       2.475540       4.061678       5.459666       0.026727       1.297143 0.92774653E+01  0.94974754E+02                                 1.984881                            1.788849      -1.211610       2.275002                    0.994338       4.087728      11.872401       0.462571       1.293448      -0.703622       0.045588       0.022610       0.037366       0.063132       0.005006       0.005553      -0.003588       0.005380       0.001066      -0.009603       0.002169       0.007434              2.102063       2.499582       0.398242       0.652930       1.696394       0.354612       2.110214           0.001473
           28              H       2.996760       5.797081       0.251019       0.032588       1.456904 0.10680189E+02  0.11136900E+03                                 2.022605                            1.832945      -1.120410       2.323274                    0.996057       3.823595      10.610825       0.497931       1.179645      -0.732183       0.017734       0.049936      -0.038424       0.065456       0.007965      -0.003525      -0.009538      -0.003368      -0.006527      -0.010261      -0.004577       0.014839              2.118955       1.729057       0.085652      -0.071949       2.456852      -0.801391       2.170956           0.002239
           29              H       8.206920       5.454288       3.405194       0.025710       1.367659 0.10048950E+02  0.10300286E+03                                 1.933691                            1.774715      -0.802413       2.463808                    0.999013       3.683120      10.069630       0.508405       1.175352      -0.734273      -0.043161       0.023375       0.038620       0.062456      -0.005186      -0.005235       0.004609       0.001785      -0.008061      -0.006427      -0.003912       0.010339              2.004477       2.151593      -0.222595      -0.711383       1.610380       0.159271       2.251457           0.002528
           30              H       8.645520       1.971310      13.838924       0.028575       1.515414 0.11401807E+02  0.11987860E+03                                 2.021387                            1.854947      -1.002247       2.371398                    0.997430       3.727284      10.115231       0.514775       1.131673      -0.745836      -0.038927      -0.026061      -0.045589       0.065367       0.002439       0.014887       0.000277       0.007316       0.009594      -0.012609      -0.005074       0.017683              2.088560       1.923287       0.370906       0.435162       2.241597       0.520332       2.100796           0.002180
           31              H       4.766460       6.010174       3.544151       0.033990       1.383241 0.10295815E+02  0.10503291E+03                                 1.871698                            1.740613      -0.879004       2.431730                    0.998840       3.523220       9.275910       0.544085       1.103506      -0.754059      -0.013770       0.039126      -0.048714       0.063980      -0.003722       0.000412      -0.008170      -0.013137      -0.005814      -0.007932      -0.004952       0.012885              1.911520       1.529222      -0.086914       0.248713       1.786514      -0.445432       2.418822           0.002336
           32              H       8.951520       4.951768       6.871649       0.029294       1.388492 0.10163384E+02  0.10417581E+03                                 1.925508                            1.762703      -0.931750       2.402926                    0.998187       3.697260      10.015247       0.521227       1.146439      -0.740955       0.057718       0.013474       0.014103       0.060924       0.005784       0.004522       0.001006       0.003152      -0.002509      -0.006466      -0.001921       0.008388              1.992256       2.835614       0.185289       0.133434       1.560121       0.160043       1.581032           0.002344
           33              H       7.575540       1.603733       2.011141       0.026679       1.297440 0.92799592E+01  0.95005958E+02                                 1.985099                            1.789022      -1.211533       2.274982                    0.994335       4.088238      11.873947       0.462578       1.293352      -0.703641       0.045577      -0.022591      -0.037354       0.063110      -0.005000      -0.005552      -0.003583       0.005363       0.001071      -0.009594       0.002167       0.007427              2.102308       2.499893      -0.398310      -0.653044       1.696565       0.354677       2.110465           0.001489
           34              H       8.096760      -0.131669       7.219788       0.032636       1.456898 0.10680178E+02  0.11136933E+03                                 2.022622                            1.832960      -1.120599       2.323206                    0.996054       3.823622      10.611068       0.497920       1.179666      -0.732177       0.017723      -0.049946       0.038423       0.065460      -0.007965       0.003521      -0.009540      -0.003370      -0.006548      -0.010266      -0.004573       0.014839              2.118974       1.729073      -0.085649       0.071948       2.456885      -0.801398       2.170964           0.002243
           35              H       3.106920       0.211123       4.065613       0.025693       1.367867 0.10050760E+02  0.10302470E+03                                 1.933746                            1.774764      -0.802466       2.463726                    0.999012       3.683456      10.070276       0.508452       1.175205      -0.734306      -0.043148      -0.023369      -0.038593       0.062428       0.005188       0.005230       0.004607       0.001773      -0.008088      -0.006428      -0.003909       0.010337              2.004532       2.151651       0.222601       0.711402       1.610427       0.159271       2.251518           0.002544
           36              H       3.545520       3.292924       8.573499       0.028531       1.515666 0.11404160E+02  0.11991092E+03                                 2.021723                            1.855228      -1.002634       2.371241                    0.997426       3.727591      10.116766       0.514693       1.131781      -0.745810      -0.038917       0.026080       0.045580       0.065363      -0.002435      -0.014893       0.000274       0.007305       0.009557      -0.012618      -0.005064       0.017682              2.088922       1.923594      -0.371001      -0.435263       2.242030       0.520471       2.101142           0.002156
           37              C       0.136680      11.180510      11.800888       0.525220      19.237092 0.20994207E+03  0.41624698E+04                                 6.429907                            5.019909       0.427942       2.199182                    0.999894      22.031788      60.410160       0.686327       0.450115      -1.031670      -0.010737      -0.041187       0.045759       0.062494      -0.004640       0.036560      -0.024290       0.175510      -0.191348      -0.087630      -0.039497       0.127127              7.111335       4.062744      -0.242106      -1.012368       8.626316       1.683605       8.644945           0.021627
           38              C       7.273620      10.443477      14.213958       0.530111      19.839709 0.20441816E+03  0.40225682E+04                                 6.538795                            4.924732       0.500627       2.224367                    0.999699      21.814297      59.422411       0.699592       0.444915      -1.035559       0.061808      -0.028357      -0.012104       0.069071      -0.008221      -0.019255      -0.106900      -0.091041       0.084012      -0.089806      -0.047169       0.136975              7.434971       7.947937       0.761460       0.980575       7.138990       3.644873       7.217985           0.017982
           39              C       8.429280       7.607795      10.021341       0.534480      19.684040 0.21815191E+03  0.43768410E+04                                 6.614882                            5.154891       0.289404       2.155483                    0.999753      22.221140      61.747585       0.668333       0.456784      -1.025554       0.044159       0.020131       0.045925       0.066816      -0.042967       0.031427      -0.047028      -0.174763      -0.156076      -0.088494      -0.049761       0.138255              7.348157       9.566351       0.988249      -0.552363       4.190544       1.185140       8.287578           0.019195
           40              C       7.374600       6.270666      14.116838       0.536543      20.053816 0.21424318E+03  0.42766219E+04                                 6.672036                            5.101384       0.244327       2.138471                    0.999757      22.173910      61.346806       0.673615       0.455512      -1.026848       0.021748       0.052853      -0.035336       0.067194      -0.004877      -0.035708       0.094480      -0.089102       0.160575      -0.088497      -0.047866       0.136363              7.483193       9.508341      -0.586862       1.622018       6.691465      -2.754997       6.249772           0.018988
           41              C       1.354560       6.152464      12.183393       0.530720      19.189627 0.20666835E+03  0.40759164E+04                                 6.384339                            4.946543       0.558387       2.242886                    0.999641      21.823668      59.415220       0.699510       0.443977      -1.036634      -0.045138       0.027550       0.035530       0.063709       0.056727       0.070517       0.063635       0.092598      -0.057494      -0.092328      -0.044751       0.137079              7.107927       5.536775      -0.931964      -1.768433       8.000750      -2.479562       7.786257           0.016735
           42              C       1.014900       8.879818       0.485602       0.541818      19.609214 0.20908003E+03  0.41540256E+04                                 6.590088                            5.052225       0.289772       2.155893                    0.999850      22.111802      61.312956       0.673388       0.457809      -1.024115      -0.047067      -0.022520      -0.039821       0.065637       0.005326      -0.086804       0.000677       0.145349       0.088291      -0.087810      -0.043913       0.131723              7.407698       5.155371      -0.371492       1.653219      11.243789      -0.302472       5.823933           0.020322
           43              C       5.236680       5.815724      10.611535       0.525043      19.239989 0.20997119E+03  0.41632296E+04                                 6.430461                            5.020128       0.427856       2.199079                    0.999894      22.035206      60.422659       0.686332       0.450092      -1.031673      -0.010759       0.041275      -0.045752       0.062551       0.004625      -0.036548      -0.024350       0.175482      -0.191158      -0.087654      -0.039428       0.127081              7.112039       4.062965       0.242021       1.012614       8.626983       1.683335       8.646170           0.021626
           44              C       2.173620       6.552758       8.198464       0.529861      19.842319 0.20444711E+03  0.40232853E+04                                 6.539241                            4.924976       0.500399       2.224223                    0.999698      21.816740      59.430393       0.699597       0.444896      -1.035569       0.061833       0.028431       0.012143       0.069131       0.008238       0.019287      -0.106884      -0.090928       0.083809      -0.089833      -0.047083       0.136916              7.435512       7.948771      -0.761468      -0.980581       7.139435       3.645097       7.218330           0.017954
           45              C       3.329280       9.388439      12.391081       0.534409      19.685711 0.21817039E+03  0.43773143E+04                                 6.615182                            5.155048       0.289503       2.155469                    0.999753      22.222886      61.753612       0.668333       0.456774      -1.025558       0.044194      -0.020136      -0.045917       0.066835       0.042943      -0.031474      -0.047020      -0.174763      -0.156186      -0.088544      -0.049717       0.138261              7.348526       9.566852      -0.988359       0.552216       4.190723       1.185258       8.288005           0.019217
           46              C       2.274600      10.725569       8.295585       0.536487      20.054499 0.21424945E+03  0.42767925E+04                                 6.672248                            5.101503       0.244080       2.138373                    0.999757      22.174551      61.349568       0.673596       0.455520      -1.026840       0.021731      -0.052899       0.035303       0.067207       0.004907       0.035700       0.094480      -0.089175       0.160510      -0.088488      -0.047883       0.136371              7.483451       9.508638       0.586915      -1.622033       6.691788      -2.755155       6.249926           0.018983
           47              C       6.454560      10.843771      10.229030       0.530600      19.192769 0.20670512E+03  0.40768406E+04                                 6.384979                            4.946939       0.558251       2.242768                    0.999640      21.826610      59.425534       0.699488       0.443970      -1.036634      -0.045148      -0.027564      -0.035556       0.063737      -0.056725      -0.070487       0.063668       0.092630      -0.057481      -0.092368      -0.044708       0.137076              7.108694       5.537341       0.932076       1.768687       8.001599      -2.479879       7.787140           0.016751
           48              C       6.114900       8.517594       6.985205       0.541716      19.610249 0.20908582E+03  0.41542003E+04                                 6.590396                            5.052306       0.289547       2.155793                    0.999850      22.113038      61.318309       0.673375       0.457811      -1.024106      -0.047084       0.022523       0.039777       0.065623      -0.005329       0.086828       0.000699       0.145256       0.088091      -0.087735      -0.043976       0.131710              7.408142       5.155650       0.371378      -1.653453      11.244481      -0.302293       5.824293           0.020310
           49              C      10.063320       0.150313       3.140727       0.525187      19.238094 0.20995314E+03  0.41627441E+04                                 6.430036                            5.019954       0.428100       2.199212                    0.999894      22.032791      60.413312       0.686342       0.450099      -1.031679       0.010770       0.041173      -0.045780       0.062506      -0.004631       0.036548      -0.024321       0.175492      -0.191306      -0.087649      -0.039459       0.127108              7.111501       4.062789      -0.242077      -1.012426       8.626499       1.683528       8.645214           0.021642
           50              C       2.926380       0.887346       0.727657       0.530041      19.840627 0.20442863E+03  0.40228161E+04                                 6.538892                            4.924782       0.500749       2.224385                    0.999699      21.815054      59.424321       0.699607       0.444901      -1.035570      -0.061824       0.028363       0.012064       0.069081      -0.008239      -0.019269      -0.106891      -0.091014       0.083934      -0.089822      -0.047131       0.136953              7.435092       7.948115       0.761447       0.980557       7.139092       3.644938       7.218070           0.017979
           51              C       1.770720       3.723028       4.920274       0.534455      19.684794 0.21816106E+03  0.43770655E+04                                 6.614983                            5.154944       0.289546       2.155519                    0.999753      22.221745      61.749320       0.668341       0.456775      -1.025560      -0.044196      -0.020097      -0.045913       0.066822      -0.042960       0.031445      -0.047015      -0.174751      -0.156085      -0.088509      -0.049736       0.138245              7.348283       9.566527       0.988284      -0.552313       4.190599       1.185183       8.287723           0.019206
           52              C       2.825400       5.060157       0.824777       0.536490      20.054110 0.21424577E+03  0.42766717E+04                                 6.672006                            5.101344       0.244465       2.138510                    0.999757      22.174041      61.346466       0.673634       0.455500      -1.026858      -0.021726      -0.052873       0.035340       0.067205      -0.004867      -0.035714       0.094452      -0.089144       0.160571      -0.088509      -0.047833       0.136342              7.483170       9.508332      -0.586832       1.621984       6.691447      -2.754995       6.249731           0.018982
           53              C       8.845440       5.178359       2.758222       0.530669      19.190991 0.20668421E+03  0.40763066E+04                                 6.384565                            4.946670       0.558506       2.242896                    0.999640      21.824865      59.419003       0.699515       0.443966      -1.036640       0.045163      -0.027526      -0.035544       0.063724       0.056714       0.070495       0.063654       0.092628      -0.057486      -0.092354      -0.044714       0.137069              7.108206       5.536996      -0.932031      -1.768543       8.001051      -2.479655       7.786571           0.016732
           54              C       9.185100       2.451005      14.456013       0.541772      19.610103 0.20908956E+03  0.41542488E+04                                 6.590170                            5.052254       0.289921       2.155923                    0.999850      22.112425      61.314289       0.673406       0.457793      -1.024127       0.047080       0.022548       0.039816       0.065652       0.005343      -0.086786       0.000702       0.145348       0.088327      -0.087821      -0.043886       0.131707              7.407811       5.155448      -0.371503       1.653295      11.243942      -0.302473       5.824042           0.020300
           55              C       4.963320       5.515099       4.330080       0.525041      19.240213 0.20997570E+03  0.41633338E+04                                 6.430488                            5.020177       0.427891       2.199090                    0.999894      22.035275      60.422603       0.686331       0.450091      -1.031676       0.010726      -0.041279       0.045751       0.062547       0.004619      -0.036552      -0.024344       0.175466      -0.191190      -0.087652      -0.039427       0.127079              7.112059       4.062997       0.242041       1.012584       8.627043       1.683432       8.646136           0.021639
           56              C       8.026380       4.778065       6.743151       0.529958      19.841945 0.20444422E+03  0.40231976E+04                                 6.539064                            4.924882       0.500612       2.224304                    0.999698      21.816379      59.428383       0.699619       0.444885      -1.035579      -0.061828      -0.028402      -0.012172       0.069120       0.008246       0.019291      -0.106876      -0.090944       0.083824      -0.089835      -0.047078       0.136913              7.435294       7.948475      -0.761474      -0.980581       7.139253       3.644985       7.218155           0.017958
           57              C       6.870720       1.942384       2.550534       0.534480      19.685733 0.21817117E+03  0.43773330E+04                                 6.615159                            5.155036       0.289432       2.155449                    0.999753      22.222955      61.753777       0.668339       0.456770      -1.025560      -0.044184       0.020156       0.045917       0.066835       0.042945      -0.031471      -0.047019      -0.174752      -0.156162      -0.088537      -0.049716       0.138253              7.348495       9.566804      -0.988357       0.552225       4.190719       1.185250       8.287964           0.019229
           58              C       7.925400       0.605254       6.646030       0.536590      20.053916 0.21424373E+03  0.42766457E+04                                 6.672096                            5.101415       0.244105       2.138398                    0.999757      22.174095      61.347881       0.673607       0.455517      -1.026843      -0.021729       0.052877      -0.035315       0.067196       0.004903       0.035696       0.094478      -0.089141       0.160484      -0.088476      -0.047881       0.136357              7.483264       9.508408       0.586907      -1.622001       6.691608      -2.755052       6.249775           0.018990
           59              C       3.745440       0.487052       4.712585       0.530646      19.192847 0.20670732E+03  0.40768868E+04                                 6.384940                            4.946932       0.558293       2.242783                    0.999640      21.826664      59.425307       0.699497       0.443964      -1.036639       0.045134       0.027571       0.035552       0.063727      -0.056719      -0.070492       0.063662       0.092599      -0.057502      -0.092355      -0.044713       0.137068              7.108637       5.537289       0.932060       1.768637       8.001569      -2.479878       7.787053           0.016762
           60              C       4.085100       2.813229       7.956410       0.541742      19.610679 0.20909369E+03  0.41543881E+04                                 6.590462                            5.052393       0.289579       2.155802                    0.999850      22.113263      61.318805       0.673372       0.457809      -1.024109       0.047082      -0.022512      -0.039771       0.065614      -0.005324       0.086819       0.000681       0.145234       0.088116      -0.087725      -0.043972       0.131697              7.408204       5.155665       0.371450      -1.653394      11.244655      -0.302385       5.824292           0.020301
           61              O       0.071400       9.908275      11.687929      -0.558811      41.650897 0.65696863E+03  0.16642689E+05                                 9.620007                            8.032039      -0.234678       1.977021                    0.993788      28.384319      77.162202       0.656582       0.368246      -1.129200      -0.000235       0.060739       0.015257       0.062626      -0.001496       0.023879       0.015210      -0.042172      -0.213564      -0.079073       0.020566       0.058507             10.660951       7.762136      -0.333105      -1.455048      15.773093       2.136869       8.447624           0.083276
           62              O       7.570440       9.567185      13.336736      -0.557248      42.539920 0.63176070E+03  0.15807734E+05                                 9.708938                            7.816067      -0.016021       2.052183                    0.993575      27.928429      74.826142       0.675047       0.362623      -1.136464      -0.002958       0.044273       0.046449       0.064237      -0.011662      -0.020578       0.015168      -0.101898       0.140255      -0.078512       0.019218       0.059294             11.138223       9.126580      -0.642012       0.428030      12.098100       6.185516      12.189991           0.085046
           63              O       8.153880       7.850858      11.236991      -0.553785      38.910457 0.61343142E+03  0.15262987E+05                                 9.152970                            7.720975      -0.090181       2.022107                    0.995328      28.049805      75.365924       0.675496       0.364426      -1.133089       0.028219      -0.011749      -0.055510       0.063369      -0.034360      -0.025640       0.000925      -0.097504       0.118312      -0.084111       0.033329       0.050782             10.059982       9.647767      -0.466350      -1.284261       5.972584       1.906535      14.559595           0.078853
           64              O       8.582280       6.652209      14.020016      -0.544792      38.424820 0.59954214E+03  0.14827564E+05                                 9.078115                            7.621657      -0.187519       1.999910                    0.993165      27.763319      74.294717       0.681625       0.363338      -1.134294      -0.062969      -0.013376       0.000381       0.064375       0.020082      -0.016235       0.053735       0.058201      -0.017803      -0.076832       0.038026       0.038806              9.991651      14.100650       1.207353       0.718119       8.849836      -2.335768       7.024467           0.085645
           65              O       0.823140       7.290332      12.013656      -0.551635      39.775455 0.63752901E+03  0.16002351E+05                                 9.270580                            7.879362      -0.148014       2.008088                    0.993872      27.999641      75.350118       0.668204       0.365185      -1.133473       0.019410      -0.056477       0.022259       0.063733      -0.007143       0.052855       0.003302      -0.051201      -0.161881      -0.086257       0.032425       0.053832             10.139017       8.603970      -3.022788      -0.520095      13.673730      -2.744569       8.139351           0.081425
           66              O       0.299880       9.161520      14.637852      -0.550534      39.302491 0.62361031E+03  0.15602806E+05                                 9.285335                            7.826722      -0.215459       1.990218                    0.992993      28.040608      75.909392       0.664567       0.368365      -1.128412       0.027247      -0.040495       0.042191       0.064516      -0.031759      -0.012780      -0.043414       0.049082       0.043643      -0.070858       0.028215       0.042643             10.269867       8.180775      -2.084885       2.863288      12.686202      -1.213775       9.942624           0.085275
           67              O      -0.031620       0.084820      12.833353      -0.501918      33.473939 0.45987514E+03  0.10616022E+05                                 8.186383                            6.589390       0.416344       2.200862                    0.997368      26.320144      67.469720       0.749381       0.354064      -1.144632       0.008593      -0.037938      -0.036056       0.053039      -0.021439       0.011180       0.062694       0.112177       0.054109      -0.102664       0.050874       0.051789              9.266876       5.394919      -0.887622      -1.180373       9.165348       4.906504      13.240362           0.048007
           68              O       8.050860      11.484236      -0.035561      -0.497173      34.026599 0.46747659E+03  0.10834634E+05                                 8.291178                            6.662885       0.469310       2.222640                    0.997225      26.236520      67.365579       0.742088       0.356120      -1.143102      -0.023145      -0.040766      -0.029070       0.055160       0.054721       0.048965      -0.036536      -0.056993       0.040718      -0.100863       0.043572       0.057291              9.415659      10.137641       3.411694       3.147638       9.188426       4.121370       8.920911           0.046366
           69              O       6.399480       6.764929      13.535908      -0.508385      32.138141 0.44346132E+03  0.10132354E+05                                 7.916844                            6.419903       0.565997       2.249452                    0.998510      26.170082      66.479764       0.769164       0.348524      -1.150534       0.049725      -0.005968       0.019370       0.053698      -0.070595       0.046273       0.036399      -0.008932       0.086036      -0.109922       0.050015       0.059907              8.912922      10.748630      -2.772773       3.850305       7.350268      -3.031667       8.639868           0.050898
           70              O       1.124040       5.369824      13.105291      -0.506483      31.806521 0.43506055E+03  0.98979562E+04                                 7.860521                            6.362351       0.417640       2.195964                    0.998171      26.271067      66.702774       0.771602       0.348913      -1.149637      -0.008113       0.040814      -0.032792       0.052980       0.073972       0.040398      -0.043857       0.020012       0.113043      -0.116529       0.055408       0.061121              8.890097       5.689244       0.988234      -1.922962       9.159356      -5.054181      11.821691           0.045411
           71              O       1.077120       7.647968       0.528933      -0.515767      35.362488 0.47591781E+03  0.11078189E+05                                 8.509142                            6.700465       0.478836       2.219535                    0.997678      26.517501      68.203646       0.743807       0.353760      -1.145163      -0.015580       0.051973      -0.007591       0.054786      -0.006709      -0.082740      -0.003403      -0.063776      -0.114898      -0.109541       0.050293       0.059248              9.815596       5.731999      -0.040091       0.312347      18.070692      -1.027209       5.644098           0.048996
           72              O       9.529860       7.771647       9.468053      -0.509706      32.011048 0.45520939E+03  0.10475847E+05                                 7.923206                            6.526524       0.523542       2.235462                    0.998065      26.337998      67.291157       0.758480       0.350900      -1.147829      -0.041329       0.004726       0.040366       0.057964      -0.006679      -0.047239      -0.046437       0.013348      -0.239635      -0.110450       0.044587       0.065863              8.828800      14.491578       1.323886      -2.226189       5.194057       0.166424       6.800765           0.051083
           73              O       5.171400       7.087960      10.724494      -0.558935      41.653463 0.65699909E+03  0.16643628E+05                                 9.620315                            8.032126      -0.234321       1.977120                    0.993788      28.385208      77.164619       0.656592       0.368237      -1.129209      -0.000269      -0.060797      -0.015379       0.062713       0.001509      -0.023840       0.015236      -0.042186      -0.213402      -0.079012       0.020519       0.058493             10.661421       7.762096       0.333000       1.455022      15.774534       2.136770       8.447632           0.083294
           74              O       2.470440       7.429049       9.075686      -0.557348      42.539221 0.63173983E+03  0.15807066E+05                                 9.708804                            7.815909      -0.015552       2.052346                    0.993574      27.928097      74.824672       0.675058       0.362620      -1.136467      -0.002883      -0.044312      -0.046559       0.064340       0.011619       0.020550       0.015185      -0.101811       0.140107      -0.078431       0.019178       0.059253             11.138093       9.126369       0.642177      -0.427749      12.098127       6.185562      12.189783           0.085040
           75              O       3.053880       9.145377      11.175432      -0.553688      38.907268 0.61336106E+03  0.15260816E+05                                 9.152577                            7.720609      -0.090421       2.022059                    0.995327      28.048103      75.360601       0.675502       0.364433      -1.133082       0.028285       0.011705       0.055432       0.063322       0.034380       0.025667       0.000916      -0.097521       0.118306      -0.084138       0.033343       0.050795             10.059558       9.647122       0.466330       1.284279       5.972346       1.906524      14.559207           0.078817
           76              O       3.482280      10.344026       8.392406      -0.544739      38.420777 0.59945950E+03  0.14825017E+05                                 9.077592                            7.621212      -0.187485       1.999968                    0.993162      27.761186      74.287861       0.681634       0.363345      -1.134287      -0.062944       0.013317      -0.000428       0.064339      -0.020065       0.016238       0.053750       0.058197      -0.017850      -0.076842       0.038036       0.038806              9.991075      14.099942      -1.207364      -0.717981       8.849320      -2.335539       7.023962           0.085611
           77              O       5.923140       9.705902      10.398766      -0.551614      39.775641 0.63751942E+03  0.16002095E+05                                 9.270739                            7.879389      -0.148069       2.008082                    0.993871      27.999341      75.349969       0.668190       0.365193      -1.133463       0.019363       0.056455      -0.022365       0.063737       0.007131      -0.052877       0.003281      -0.051212      -0.161829      -0.086265       0.032439       0.053827             10.139274       8.604060       3.023039       0.519993      13.674337      -2.744715       8.139424           0.081405
           78              O       5.399880       7.834715       7.774571      -0.550400      39.290573 0.62336004E+03  0.15594869E+05                                 9.283339                            7.825001      -0.214966       1.990472                    0.992989      28.035101      75.888651       0.664664       0.368350      -1.128431       0.027174       0.040355      -0.042234       0.064426       0.031776       0.012758      -0.043423       0.049070       0.043627      -0.070863       0.028195       0.042669             10.267676       8.179232       2.084753      -2.862860      12.683162      -1.214061       9.940634           0.085193
           79              O       5.068380       5.179414       9.579069      -0.501864      33.476641 0.45990081E+03  0.10616849E+05                                 8.187202                            6.589842       0.415995       2.200783                    0.997366      26.319226      67.469899       0.749303       0.354093      -1.144600       0.008559       0.038045       0.035854       0.052974       0.021456      -0.011186       0.062756       0.112243       0.054202      -0.102749       0.050897       0.051852              9.267968       5.395323       0.887775       1.180714       9.166076       4.907257      13.242506           0.047995
           80              O       2.950860       5.913175       7.506369      -0.497168      34.024807 0.46743866E+03  0.10833576E+05                                 8.291055                            6.662740       0.469427       2.222717                    0.997224      26.234849      67.361538       0.742073       0.356133      -1.143087      -0.022945       0.040797       0.029107       0.055119      -0.054750      -0.048995      -0.036533      -0.056982       0.040656      -0.100898       0.043597       0.057300              9.415538      10.137720      -3.411820      -3.147707       9.188257       4.121204       8.920637           0.046347
           81              O       1.299480      10.231306       8.876515      -0.508518      32.141693 0.44351980E+03  0.10134025E+05                                 7.917361                            6.420274       0.566062       2.249431                    0.998511      26.171911      66.485528       0.769151       0.348518      -1.150539       0.049797       0.005875      -0.019458       0.053786       0.070611      -0.046273       0.036399      -0.008988       0.086059      -0.109939       0.050032       0.059907              8.913527      10.749340       2.773070      -3.850554       7.350871      -3.032030       8.640370           0.050902
           82              O       6.224040      -0.105590       9.307132      -0.506444      31.809415 0.43509705E+03  0.98990496E+04                                 7.861232                            6.362804       0.417255       2.195854                    0.998169      26.271078      66.704909       0.771537       0.348933      -1.149614      -0.008179      -0.040849       0.032749       0.052991      -0.073991      -0.040418      -0.043863       0.019971       0.113004      -0.116551       0.055428       0.061123              8.890997       5.689690      -0.988397       1.923241       9.160280      -5.054861      11.823021           0.045409
           83              O       6.177120       9.749444       6.941874      -0.516066      35.375636 0.47612194E+03  0.11084185E+05                                 8.511341                            6.701960       0.478770       2.219413                    0.997679      26.522410      68.221236       0.743710       0.353766      -1.145152      -0.015633      -0.052032       0.007625       0.054863       0.006702       0.082755      -0.003371      -0.063794      -0.115015      -0.109572       0.050306       0.059266              9.818370       5.733298       0.039863      -0.312457      18.076436      -1.027320       5.645376           0.048997
           84              O       4.429860       9.224587      12.944369      -0.509870      32.018230 0.45533168E+03  0.10479389E+05                                 7.924346                            6.527374       0.523332       2.235308                    0.998068      26.341529      67.303028       0.758434       0.350898      -1.147829      -0.041358      -0.004781      -0.040507       0.058088       0.006676       0.047223      -0.046444       0.013310      -0.239753      -0.110473       0.044617       0.065857              8.830126      14.493997      -1.324225       2.226379       5.194722       0.166476       6.801658           0.051113
           85              O      10.128600       1.422548       3.253686      -0.558717      41.647096 0.65688873E+03  0.16640146E+05                                 9.619412                            8.031525      -0.234650       1.977059                    0.993787      28.382691      77.156369       0.656607       0.368244      -1.129203       0.000285      -0.060689      -0.015335       0.062597      -0.001502       0.023862       0.015217      -0.042206      -0.213591      -0.079075       0.020546       0.058529             10.660301       7.761578      -0.333031      -1.454873      15.772366       2.136664       8.446960           0.083261
           86              O       2.629560       1.763638       1.604879      -0.557158      42.534459 0.63165971E+03  0.15804547E+05                                 9.708075                            7.815400      -0.015871       2.052270                    0.993574      27.926299      74.818424       0.675082       0.362619      -1.136469       0.002878      -0.044210      -0.046473       0.064207      -0.011659      -0.020578       0.015188      -0.101907       0.140231      -0.078512       0.019206       0.059305             11.137201       9.125696      -0.642043       0.427830      12.097050       6.184919      12.188858           0.085016
           87              O       2.046120       3.479965       3.704624      -0.553651      38.904645 0.61331594E+03  0.15259382E+05                                 9.152083                            7.720254      -0.090171       2.022162                    0.995325      28.047170      75.356832       0.675528       0.364427      -1.133089      -0.028270       0.011750       0.055429       0.063321      -0.034371      -0.025646       0.000934      -0.097486       0.118391      -0.084122       0.033316       0.050806             10.058973       9.646657      -0.466301      -1.284165       5.972059       1.906350      14.558202           0.078823
           88              O       1.617720       4.678614       0.921599      -0.544684      38.418184 0.59941159E+03  0.14823486E+05                                 9.077027                            7.620782      -0.187339       2.000027                    0.993162      27.760373      74.284001       0.681672       0.363333      -1.134300       0.062947       0.013297      -0.000344       0.064337       0.020083      -0.016233       0.053722       0.058218      -0.017849      -0.076826       0.038031       0.038795              9.990410      14.099083       1.207294       0.717937       8.848605      -2.335287       7.023541           0.085620
           89              O       9.376860       4.040491       2.927959      -0.551526      39.770930 0.63743299E+03  0.15999323E+05                                 9.269875                            7.878747      -0.147909       2.008162                    0.993870      27.997593      75.342918       0.668233       0.365183      -1.133475      -0.019324       0.056455      -0.022314       0.063706      -0.007148       0.052858       0.003294      -0.051222      -0.161885      -0.086263       0.032417       0.053845             10.138251       8.603308      -3.022674      -0.519947      13.672819      -2.744306       8.138626           0.081401
           90              O       9.900120       2.169303       0.303763      -0.550414      39.295691 0.62347199E+03  0.15598421E+05                                 9.284173                            7.825768      -0.215271       1.990330                    0.992990      28.037655      75.898214       0.664621       0.368356      -1.128423      -0.027184       0.040538      -0.042131       0.064478      -0.031773      -0.012767      -0.043417       0.049071       0.043661      -0.070862       0.028200       0.042662             10.268545       8.179878      -2.084743       2.862971      12.684358      -1.213853       9.941399           0.085238
           91              O       0.031620      11.246003       2.108262      -0.501925      33.475456 0.45989612E+03  0.10616646E+05                                 8.186703                            6.589600       0.416278       2.200841                    0.997367      26.320426      67.471269       0.749357       0.354070      -1.144625      -0.008565       0.037973       0.036057       0.053061      -0.021434       0.011179       0.062693       0.112141       0.054118      -0.102649       0.050857       0.051792              9.267281       5.395089      -0.887654      -1.180470       9.165627       4.906772      13.241125           0.048031
           92              O       2.149140       0.247764       0.035561      -0.497196      34.026569 0.46747429E+03  0.10834581E+05                                 8.291230                            6.662923       0.469314       2.222653                    0.997224      26.236325      67.365349       0.742076       0.356125      -1.143096       0.023147       0.040794       0.029066       0.055180       0.054714       0.048954      -0.036519      -0.056990       0.040694      -0.100841       0.043561       0.057280              9.415718      10.137789       3.411764       3.147661       9.188459       4.121366       8.920906           0.046360
           93              O       3.800520       4.565894       1.405707      -0.508439      32.139977 0.44349183E+03  0.10133233E+05                                 7.917144                            6.420135       0.565919       2.249409                    0.998510      26.170905      66.482614       0.769148       0.348525      -1.150532      -0.049778       0.005947      -0.019378       0.053747      -0.070590       0.046274       0.036382      -0.008946       0.086044      -0.109911       0.050000       0.059911              8.913272      10.749009      -2.772894       3.850462       7.350577      -3.031845       8.640229           0.050888
           94              O       9.075960       5.960999       1.836324      -0.506494      31.808443 0.43508833E+03  0.98987654E+04                                 7.860905                            6.362613       0.417558       2.195935                    0.998170      26.271523      66.704958       0.771574       0.348919      -1.149629       0.008147      -0.040848       0.032802       0.053018       0.073960       0.040398      -0.043861       0.020007       0.113056      -0.116521       0.055396       0.061125              8.890574       5.689493       0.988313      -1.923120       9.159798      -5.054523      11.822431           0.045430
           95              O       9.122880       3.682855      14.412682      -0.515796      35.363521 0.47593275E+03  0.11078625E+05                                 8.509292                            6.700568       0.478803       2.219517                    0.997677      26.517943      68.205077       0.743801       0.353760      -1.145163       0.015620      -0.051997       0.007619       0.054824      -0.006713      -0.082720      -0.003405      -0.063793      -0.114894      -0.109525       0.050296       0.059228              9.815789       5.732064      -0.040071       0.312357      18.071109      -1.027180       5.644192           0.048985
           96              O       0.670140       3.559176       5.473562      -0.509746      32.013777 0.45525607E+03  0.10477198E+05                                 7.923632                            6.526847       0.523445       2.235401                    0.998066      26.339377      67.295741       0.758463       0.350899      -1.147829       0.041354      -0.004697      -0.040414       0.058013      -0.006664      -0.047229      -0.046420       0.013342      -0.239617      -0.110428       0.044570       0.065857              8.829299      14.492527       1.324028      -2.226216       5.194313       0.166442       6.801057           0.051089
           97              O       5.028600       4.242863       4.217121      -0.558945      41.655419 0.65704005E+03  0.16644950E+05                                 9.620636                            8.032402      -0.234366       1.977092                    0.993789      28.386049      77.167929       0.656576       0.368239      -1.129206       0.000241       0.060809       0.015368       0.062721       0.001498      -0.023840       0.015233      -0.042194      -0.213402      -0.079011       0.020515       0.058497             10.661771       7.762394       0.333019       1.455090      15.774949       2.136867       8.447972           0.083302
           98              O       7.729560       3.901774       5.865929      -0.557362      42.542894 0.63181078E+03  0.15809295E+05                                 9.709318                            7.816332      -0.015708       2.052263                    0.993575      27.929692      74.830175       0.675041       0.362619      -1.136467       0.002895       0.044342       0.046535       0.064344       0.011625       0.020554       0.015190      -0.101823       0.140105      -0.078438       0.019178       0.059261             11.138677       9.126953       0.642135      -0.427902      12.098692       6.185835      12.190387           0.085057
           99              O       7.146120       2.185446       3.766183      -0.553703      38.910330 0.61342089E+03  0.15262693E+05                                 9.153048                            7.720984      -0.090505       2.022005                    0.995328      28.049458      75.365463       0.675485       0.364433      -1.133081      -0.028272      -0.011692      -0.055448       0.063329       0.034378       0.025664       0.000917      -0.097523       0.118309      -0.084137       0.033342       0.050795             10.060094       9.647712       0.466353       1.284328       5.972630       1.906636      14.559939           0.078839
          100              O       6.717720       0.986797       6.549209      -0.544747      38.423847 0.59952091E+03  0.14826932E+05                                 9.078069                            7.621602      -0.187635       1.999891                    0.993164      27.762589      74.292896       0.681616       0.363345      -1.134286       0.062936      -0.013353       0.000435       0.064339      -0.020075       0.016240       0.053747       0.058197      -0.017848      -0.076842       0.038034       0.038808              9.991619      14.100591      -1.207351      -0.718083       8.849879      -2.335763       7.024387           0.085625
          101              O       4.276860       1.624921       4.542849      -0.551632      39.778502 0.63757832E+03  0.16003960E+05                                 9.271167                            7.879751      -0.148171       2.008023                    0.993872      28.000647      75.354654       0.668174       0.365193      -1.133462      -0.019392      -0.056454       0.022349       0.063738       0.007140      -0.052876       0.003283      -0.051222      -0.161845      -0.086270       0.032432       0.053837             10.139744       8.604470       3.023139       0.520060      13.674928      -2.744870       8.139833           0.081421
          102              O       4.800120       3.496108       7.167044      -0.550408      39.293704 0.62342390E+03  0.15596903E+05                                 9.283870                            7.825441      -0.215090       1.990409                    0.992990      28.036493      75.894082       0.664639       0.368354      -1.128425      -0.027213      -0.040331       0.042242       0.064432       0.031770       0.012752      -0.043426       0.049063       0.043662      -0.070861       0.028184       0.042677             10.268283       8.179610       2.084777      -2.862953      12.684079      -1.213986       9.941158           0.085205
          103              O       5.131620       6.151409       5.362546      -0.501821      33.474455 0.45986488E+03  0.10615806E+05                                 8.186848                            6.589586       0.416019       2.200809                    0.997365      26.318297      67.466704       0.749318       0.354093      -1.144600      -0.008601      -0.038009      -0.035842       0.052947       0.021447      -0.011186       0.062765       0.112233       0.054172      -0.102748       0.050897       0.051851              9.267546       5.395122       0.887736       1.180607       9.165744       4.907011      13.241772           0.048008
          104              O       7.249140       5.417648       7.435246      -0.497084      34.022376 0.46739921E+03  0.10832418E+05                                 8.290627                            6.662437       0.469342       2.222707                    0.997224      26.233949      67.358178       0.742094       0.356131      -1.143090       0.022950      -0.040743      -0.029110       0.055083      -0.054747      -0.049000      -0.036526      -0.056998       0.040663      -0.100899       0.043601       0.057298              9.415026      10.137087      -3.411570      -3.147500       9.187787       4.120953       8.920205           0.046344
          105              O       8.900520       1.099517       6.065100      -0.508471      32.141524 0.44351935E+03  0.10134005E+05                                 7.917295                            6.420242       0.566121       2.249447                    0.998511      26.172051      66.485702       0.769159       0.348515      -1.150542      -0.049776      -0.005911       0.019450       0.053767       0.070600      -0.046264       0.036392      -0.008982       0.086032      -0.109919       0.050020       0.059899              8.913435      10.749276       2.773007      -3.850493       7.350776      -3.031941       8.640254           0.050905
          106              O       3.975960      11.436413       5.634483      -0.506393      31.807306 0.43506265E+03  0.98980648E+04                                 7.860880                            6.362550       0.417249       2.195869                    0.998169      26.270186      66.701819       0.771553       0.348933      -1.149615       0.008148       0.040805      -0.032731       0.052941      -0.073980      -0.040421      -0.043870       0.019934       0.112973      -0.116541       0.055425       0.061116              8.890573       5.689455      -0.988332       1.923098       9.159891      -5.054582      11.822372           0.045422
          107              O       4.022880       1.581379       7.999741      -0.515999      35.373994 0.47609622E+03  0.11083434E+05                                 8.511075                            6.701780       0.478768       2.219425                    0.997679      26.521785      68.219120       0.743720       0.353767      -1.145152       0.015616       0.052010      -0.007586       0.054831       0.006707       0.082744      -0.003383      -0.063817      -0.114974      -0.109561       0.050312       0.059249              9.818038       5.733161       0.039932      -0.312445      18.075724      -1.027373       5.645231           0.048981
          108              O       5.770140       2.106236       1.997246      -0.509792      32.017242 0.45531463E+03  0.10478900E+05                                 7.924202                            6.527266       0.523289       2.235309                    0.998067      26.340992      67.301383       0.758437       0.350899      -1.147827       0.041344       0.004795       0.040485       0.058063       0.006677       0.047233      -0.046447       0.013319      -0.239707      -0.110469       0.044608       0.065861              8.829956      14.493661      -1.324176       2.226379       5.194641       0.166472       6.801565           0.051101

******************************************************
Auxiliary information for the entire system
The total spin magnetic moment of the unit cell is   59.997977
The total net atomic charge of the unit cell is   -0.000002
Accuracy of reproducing the electrostatic potential in the unit cell:
  The inner radius (bohr) =    5.0000
  The outer radius (bohr) =   12.0000
  Valid grid points have density less than (e/(bohr^3)) =    0.0001
  The number of valid grid points were=        41104
  The rms potential error without charges in kcal/mol is=      2.70138
  The rms potential error with partial charges in kcal/mol is=      0.71909
  The RRMSE value at monopole order=      0.26619
  The rms potential error with partial charges and cloud penetration in kcal/mol is=      0.70705
  The RRMSE value at monopole order with cloud penetration is=      0.26174
  The rms potential error with partial charges and atomic dipoles in kcal/mol is=      0.69284
  The RRMSE value at dipole order=      0.25648
  The rms potential error with partial charges, atomic dipoles and cloud penetration in kcal/mol is=      0.67453
  The RRMSE value at dipole order with cloud penetration=      0.24970

******************************************************
The electron densities and ab initio electrostatic potential were computed in VASP using the PBE functional and
projector augmented wave method. See the main text of the journal article for a description of computational details.
The atomic charges, dipoles, and quadrupoles were computed with the DDEC6 method as described in
(a) T. A. Manz and N. Gabaldon Limas, RSC Adv. 6 (2016) 47771-47801 DOI: 10.1039/c6ra04656h
(b) N. Gabaldon Limas and T. A. Manz, RSC Adv. 8 (2018) 2678-2707 DOI: 10.1039/c7ra11829e.
For each atom in the material, the electron cloud parameters were fit to the spherically averaged atom-in-material
electron density using radial positions for which this density was between 10^-4 and 10^-2 electrons per cubic bohr.
The polarizabilities, dispersion coefficients, and quantum Drude oscillator (QDO) parameters were fit using the MCLF method.
The magnetic structure of the system was optimized in VASP from the default ferromagnetic initial guess using spin polarization.
The atomic spin moments (ASMs) were computed on this optimized magnetic structure using the DDEC6 partition as inputs
to the method of T. A. Manz and D. S. Sholl, J. Chem. Theory Comput. 7 (2011) 4146-4164 DOI: 10.1021/ct200539n.
The RMSE and RRMSE were computed using a uniform grid with Ewald summation.
