# Supplementary material for: A collection of forcefield precursors for metal–organic frameworks
Source: RSC Adv. 2019 Nov 13;9(63):36492–507. doi: 10.1039/c9ra07327b (PMC9075174; doi:10.1039/c9ra07327b)
Supplement: RA-009-C9RA07327B-s4397 [file RA-009-C9RA07327B-s4397.xyz]

  376
jmolscript: load "" {1 1 1} spacegroup "x,y,z" unitcell [{     11.598900     0.000000     0.000000 }, {      0.000000    20.979000     0.000000 }, {      0.000000    -7.250720    19.505977 }]
Eu     6.707180    15.832828    10.809627     1.188162
Eu     2.079219     8.681641    10.455399     1.272959
Eu     0.907730    -5.729908    18.449338     1.188162
Eu     7.878669     1.421069    18.803567     1.272946
Eu     4.891720    -2.104548     8.696350     1.188163
Eu     9.519681     5.046429     9.050578     1.272944
Eu    10.691170    19.458188     1.056639     1.188161
Eu     3.720231    12.307001     0.702410     1.272966
H     10.091043    10.392949    11.118407     0.104559
H      8.176065    11.340092    11.996176     0.110250
H      6.104501    10.559709    11.358330     0.109884
H      7.846656     7.898169     8.923984     0.114799
H      6.124219    12.253887    14.233511     0.111255
H      6.556858    11.097218    16.193862     0.104559
H      8.181864    11.871050    17.645107     0.101186
H      8.972909    14.912714    15.179551     0.120365
H      1.670242    12.080148     5.524093     0.120443
H      1.861623    14.271765     4.888198     0.105814
H      2.932202    15.800705     6.243863     0.112681
H      3.606098    12.904329     8.933737     0.116248
H      5.967634    13.150130     8.695765     0.086192
H      6.818993    11.392993     7.462987     0.124143
H      9.072660    10.988099     7.462987     0.125866
H     11.357643    11.527321     8.410977     0.122352
H      1.050860    12.833361     9.700322     0.115715
H      1.315315    14.924800    11.089148     0.118974
H      0.337528    -4.241832    12.111261     0.111296
H      9.650285    -3.953937    11.968867     0.089950
H     11.199898     7.104114    12.284864     0.092748
H      9.537775     7.342963    13.843392     0.131464
H      9.338274     9.332831    14.980590     0.113044
H     10.263867    11.647648    15.446783     0.110564
H      0.173984    13.256242    15.007899     0.129431
H      2.276864    13.991826    13.796578     0.120844
H      3.909989    13.540935    12.249754     0.136032
H      3.833436    11.556375    11.081346     0.090306
H      4.291593    -0.290029    18.140559     0.104558
H      2.376615    -1.237172    17.262790     0.110250
H      0.305051    -0.456789    17.900635     0.109882
H      2.047206     9.455471     0.829004     0.114798
H      0.324769    -2.150967    15.025454     0.111254
H      0.757408    -0.994298    13.065103     0.104560
H      2.382414    -1.768130    11.613859     0.101186
H      3.173459    -4.809794    14.079414     0.120364
H      7.469692     5.273492     4.228896     0.120442
H      7.661073     3.081875     4.864791     0.105814
H      8.731652     1.552935     3.509125     0.112681
H      9.405548     4.449311     0.819251     0.116247
H      0.168184     4.203510     1.057224     0.086192
H      1.019543     5.960647     2.290002     0.124140
H      3.273210     6.365541     2.290002     0.125863
H      5.558193     5.826319     1.342011     0.122350
H      6.850310     4.520279     0.052666     0.115713
H      7.114765    -4.821880    18.169818     0.118975
H      6.136978    14.344752    17.147704     0.111296
H      3.850835    14.056857    17.290098     0.089950
H      5.400448     2.998806    16.974101     0.092748
H      3.738325     2.759957    15.415574     0.131466
H      3.538824     0.770089    14.278375     0.113048
H      4.464417    -1.544728    13.812182     0.110565
H      5.973434    -3.153322    14.251067     0.129432
H      8.076314    -3.888906    15.462388     0.120846
H      9.709439    -3.438015    17.009212     0.136035
H      9.632886    -1.453455    18.177620     0.090305
H      1.507857     3.335331     8.387570     0.104557
H      3.422835     2.388188     7.509801     0.110250
H      5.494399     3.168571     8.147647     0.109882
H      3.752244     5.830111    10.581993     0.114797
H      5.474681     1.474393     5.272466     0.111254
H      5.042042     2.631062     3.312115     0.104560
H      3.417036     1.857230     1.860870     0.101186
H      2.625991    -1.184434     4.326426     0.120365
H      9.928658     1.648132    13.981884     0.120443
H      9.737277    -0.543485    14.617779     0.105814
H      8.666698    -2.072425    13.262114     0.112681
H      7.992802     0.823951    10.572240     0.116247
H      5.631266     0.578150    10.810212     0.086192
H      4.779907     2.335287    12.042990     0.124143
H      2.526240     2.740181    12.042990     0.125866
H      0.241257     2.200959    11.095000     0.122351
H     10.548040     0.894919     9.805655     0.115714
H     10.283585    -1.196520     8.416829     0.118975
H     11.261372    17.970112     7.394716     0.111296
H      1.948615    17.682217     7.537110     0.089949
H      0.399002     6.624166     7.221113     0.092747
H      2.061125     6.385317     5.662585     0.131463
H      2.260626     4.395449     4.525387     0.113046
H      1.335033     2.080632     4.059194     0.110564
H     11.424917     0.472038     4.498078     0.129432
H      9.322036    -0.263546     5.709399     0.120845
H      7.688911     0.187345     7.256223     0.136034
H      7.765464     2.171905     8.424631     0.090305
H      7.307307    14.018309     1.365418     0.104559
H      9.222285    14.965452     2.243187     0.110250
H     11.293849    14.185069     1.605342     0.109884
H      9.551694     4.272809    18.676973     0.114800
H     11.274131    15.879247     4.480523     0.111256
H     10.841492    14.722578     6.440874     0.104561
H      9.216486    15.496410     7.892118     0.101186
H      8.425441    18.538074     5.426563     0.120364
H      4.129208     8.454788    15.277081     0.120441
H      3.937827    10.646405    14.641186     0.105815
H      2.867248    12.175345    15.996852     0.112682
H      2.193352     9.278969    18.686726     0.116248
H     11.430716     9.524770    18.448753     0.086192
H     10.579357     7.767633    17.215975     0.124139
H      8.325690     7.362739    17.215975     0.125861
H      6.040707     7.901961    18.163966     0.122351
H      4.748590     9.208001    19.453311     0.115715
H      4.484135    18.550160     1.336159     0.118974
H      5.461922    -0.616472     2.358273     0.111295
H      7.748065    -0.328577     2.215879     0.089948
H      6.198452    10.729474     2.531876     0.092749
H      7.860575    10.968323     4.090403     0.131464
H      8.060076    12.958191     5.227602     0.113048
H      7.134483    15.273008     5.693795     0.110565
H      5.625466    16.881602     5.254910     0.129432
H      3.522586    17.617186     4.043589     0.120845
H      1.889461    17.166295     2.496765     0.136034
H      1.966014    15.181735     1.328357     0.090307
C     10.406533     8.369425     9.405782     0.606605
C      9.168930     9.037913     9.938295    -0.043273
C      9.255922    10.077548    10.855076    -0.096656
C      8.111111    10.645414    11.381738    -0.080677
C      6.872348    10.182037    10.991618    -0.089325
C      6.757519     9.158693    10.059232    -0.012998
C      7.912770     8.589299     9.542324    -0.137420
C      5.408567     8.670267     9.606694     0.569389
C      7.204077    14.473297    13.240657     0.545240
C      7.498689    13.703450    14.504644    -0.015643
C      6.781877    12.560193    14.814790    -0.106044
C      7.040532    11.864285    15.987099    -0.093622
C      8.022959    12.322849    16.847312    -0.105567
C      8.766449    13.435001    16.536192    -0.025702
C      8.491555    14.140953    15.376367    -0.134704
C      9.924019    13.848112    17.422739     0.575455
C      2.360376    10.831009     7.761428     0.547203
C      2.595834    12.264104     7.320593    -0.015148
C      2.092442    12.688784     6.087815    -0.106177
C      2.217710    13.995957     5.703548    -0.088461
C      2.866088    14.912559     6.511095    -0.104745
C      3.420516    14.511992     7.718515    -0.027689
C      3.259291    13.178763     8.116437    -0.142376
C      4.205761    15.494199     8.535816     0.577168
C      6.885107    12.997477     8.711369     0.109006
C      7.391979    11.929052     7.962340    -0.135883
C      8.721213    11.682071     7.972093    -0.091156
C      9.556334    12.476008     8.748431     0.051993
C     10.973719    12.242968     8.867417    -0.125182
C      0.144986    13.030274     9.616447    -0.123690
C     11.213817    14.168856    10.295255     0.055099
C      0.397842    15.058543    11.022828    -0.087803
C     11.417957    16.129471    11.635315    -0.132433
C     10.038848    16.297167    11.539736     0.111827
C      9.823108    14.406044    10.232836     0.114130
C      8.977549    13.541919     9.476004     0.112449
C     11.137264     7.912069    12.741304     0.121219
C     10.129319     8.040905    13.681492    -0.124328
C     10.023769     9.210231    14.362251    -0.094164
C     10.954001    10.237099    14.128179     0.056557
C     10.922684    11.492439    14.808938    -0.122071
C      0.221539    12.449013    14.549508    -0.116249
C      1.252681    12.254155    13.578111     0.050384
C      2.265265    13.188222    13.328434    -0.078732
C      3.230294    12.929007    12.411653    -0.131863
C      3.176939    11.722798    11.717240     0.105157
C      1.302556    11.041314    12.856389     0.110688
C      0.346807    10.010280    13.141177     0.112274
C      4.607083     8.984215     0.347206     0.606609
C      3.369480     1.065007    19.320670    -0.043276
C      3.456472     0.025372    18.403889    -0.096658
C      2.311661    -0.542494    17.877228    -0.080677
C      1.072898    -0.079117    18.267347    -0.089328
C      0.958069     0.944227    19.199733    -0.012997
C      2.113320     8.764341     0.210665    -0.137426
C     11.208017     8.683373     0.146295     0.569383
C      1.404627    -4.370377    16.018308     0.545243
C      1.699239    -3.600530    14.754321    -0.015642
C      0.982427    -2.457273    14.444176    -0.106045
C      1.241082    -1.761365    13.271867    -0.093623
C      2.223509    -2.219929    12.411653    -0.105570
C      2.966999    -3.332081    12.722773    -0.025702
C      2.692105    -4.038033    13.882599    -0.134703
C      4.124569    -3.745192    11.836227     0.575455
C      8.159826     6.522631     1.991560     0.547209
C      8.395284     5.089536     2.432395    -0.015152
C      7.891892     4.664856     3.665173    -0.106176
C      8.017160     3.357683     4.049441    -0.088462
C      8.665538     2.441081     3.241893    -0.104745
C      9.219966     2.841648     2.034473    -0.027686
C      9.058741     4.174877     1.636551    -0.142377
C     10.005211     1.859441     1.217173     0.577157
C      1.085657     4.356163     1.041619     0.109007
C      1.592529     5.424588     1.790649    -0.135884
C      2.921763     5.671569     1.780896    -0.091154
C      3.756884     4.877632     1.004558     0.051993
C      5.174269     5.110672     0.885571    -0.125182
C      5.944436     4.323366     0.136542    -0.123692
C      5.414367    -4.065936    18.963711     0.055098
C      6.197292    -4.955623    18.236138    -0.087804
C      5.618507    -6.026551    17.623650    -0.132434
C      4.239398    -6.194247    17.719230     0.111827
C      4.023658    -4.303124    19.026130     0.114130
C      3.178099     3.811721     0.276985     0.112449
C      5.337814     2.190851    16.517661     0.121224
C      4.329869     2.062015    15.577473    -0.124327
C      4.224319     0.892689    14.896715    -0.094165
C      5.154551    -0.134179    15.130786     0.056560
C      5.123234    -1.389519    14.450028    -0.122071
C      6.020989    -2.346093    14.709457    -0.116251
C      7.052131    -2.151235    15.680855     0.050385
C      8.064715    -3.085302    15.930531    -0.078728
C      9.029744    -2.826087    16.847312    -0.131859
C      8.976389    -1.619878    17.541725     0.105164
C      7.102006    -0.938394    16.402576     0.110696
C      6.146257     0.092640    16.117789     0.112271
C      1.192367     5.358855    10.100195     0.606609
C      2.429970     4.690367     9.567682    -0.043278
C      2.342978     3.650732     8.650901    -0.096657
C      3.487789     3.082866     8.124239    -0.080677
C      4.726552     3.546243     8.514359    -0.089326
C      4.841381     4.569587     9.446745    -0.012999
C      3.686130     5.138981     9.963653    -0.137424
C      6.190333     5.058013     9.899283     0.569387
C      4.394823    -0.745017     6.265320     0.545236
C      4.100211     0.024830     5.001333    -0.015642
C      4.817023     1.168087     4.691187    -0.106045
C      4.558368     1.863995     3.518878    -0.093623
C      3.575941     1.405431     2.658665    -0.105568
C      2.832451     0.293279     2.969785    -0.025702
C      3.107345    -0.412673     4.129610    -0.134703
C      1.674881    -0.119832     2.083238     0.575447
C      9.238524     2.897271    11.744549     0.547210
C      9.003066     1.464176    12.185384    -0.015151
C      9.506458     1.039496    13.418162    -0.106177
C      9.381190    -0.267677    13.802429    -0.088461
C      8.732812    -1.184279    12.994882    -0.104746
C      8.178384    -0.783712    11.787462    -0.027689
C      8.339609     0.549517    11.389540    -0.142378
C      7.393139    -1.765919    10.970161     0.577170
C      4.713793     0.730803    10.794608     0.109005
C      4.206921     1.799228    11.543637    -0.135883
C      2.877687     2.046209    11.533884    -0.091156
C      2.042566     1.252272    10.757546     0.051994
C      0.625181     1.485312    10.638560    -0.125184
C     11.453914     0.698006     9.889530    -0.123693
C      0.385083    -0.440576     9.210722     0.055100
C     11.201058    -1.330263     8.483149    -0.087804
C      0.180943    -2.401191     7.870662    -0.132432
C      1.560052    -2.568887     7.966241     0.111826
C      1.775792    -0.677764     9.273141     0.114130
C      2.621351     0.186361    10.029973     0.112449
C      0.461636     5.816211     6.764673     0.121223
C      1.469581     5.687375     5.824485    -0.124327
C      1.575131     4.518049     5.143726    -0.094165
C      0.644899     3.491181     5.377798     0.056559
C      0.676216     2.235841     4.697039    -0.122071
C     11.377361     1.279267     4.956469    -0.116251
C     10.346219     1.474125     5.927866     0.050384
C      9.333635     0.540058     6.177543    -0.078728
C      8.368606     0.799273     7.094324    -0.131861
C      8.421961     2.005482     7.788737     0.105163
C     10.296344     2.686966     6.649588     0.110696
C     11.252093     3.718000     6.364800     0.112270
C      6.991817     4.744065    19.158771     0.606600
C      8.229420    12.663273     0.185307    -0.043271
C      8.142428    13.702908     1.102088    -0.096658
C      9.287239    14.270774     1.628749    -0.080678
C     10.526002    13.807397     1.238630    -0.089327
C     10.640831    12.784053     0.306244    -0.012998
C      9.485580     4.963939    19.295312    -0.137422
C      0.390883     5.044907    19.359682     0.569394
C     10.194273    18.098657     3.487669     0.545239
C      9.899661    17.328810     4.751656    -0.015642
C     10.616473    16.185553     5.061801    -0.106044
C     10.357818    15.489645     6.234110    -0.093622
C      9.375391    15.948209     7.094324    -0.105568
C      8.631901    17.060361     6.783204    -0.025701
C      8.906795    17.766313     5.623378    -0.134702
C      7.474331    17.473472     7.669750     0.575455
C      3.439074     7.205649    17.514417     0.547214
C      3.203616     8.638744    17.073582    -0.015152
C      3.707008     9.063424    15.840804    -0.106177
C      3.581740    10.370597    15.456536    -0.088461
C      2.933362    11.287199    16.264084    -0.104744
C      2.378934    10.886632    17.471504    -0.027684
C      2.540159     9.553403    17.869426    -0.142377
C      1.593689    11.868839    18.288804     0.577155
C     10.513243     9.372117    18.464358     0.109007
C     10.006371     8.303692    17.715328    -0.135883
C      8.677137     8.056711    17.725081    -0.091153
C      7.842016     8.850648    18.501419     0.051992
C      6.424631     8.617608    18.620406    -0.125180
C      5.654464     9.404914    19.369435    -0.123688
C      6.184533    17.794216     0.542266     0.055097
C      5.401608    18.683903     1.269839    -0.087803
C      5.980393    19.754831     1.882327    -0.132435
C      7.359502    19.922527     1.786747     0.111827
C      7.575242    18.031404     0.479847     0.114129
C      8.420801     9.916559    19.228992     0.112450
C      6.261086    11.537429     2.988316     0.121220
C      7.269031    11.666265     3.928504    -0.124326
C      7.374581    12.835591     4.609262    -0.094165
C      6.444349    13.862459     4.375191     0.056559
C      6.475666    15.117799     5.055949    -0.122072
C      5.577911    16.074373     4.796520    -0.116250
C      4.546769    15.879515     3.825122     0.050385
C      3.534185    16.813582     3.575446    -0.078731
C      2.569156    16.554367     2.658665    -0.131861
C      2.622511    15.348158     1.964252     0.105157
C      4.496894    14.666674     3.103401     0.110688
C      5.452643    13.635640     3.388188     0.112275
N      7.640195    13.798899     9.439918    -0.275992
N      9.253602    15.472544    10.862879    -0.284617
N      2.250187    10.797937    11.910545    -0.305425
N      0.408281     8.842932    12.448324    -0.309606
N      1.840745     3.554741     0.313071    -0.275992
N      3.454152    -5.369624    18.396087    -0.284617
N      8.049637    -0.695017    17.348421    -0.305448
N      6.207731     1.259988    16.810641    -0.309609
N      3.958705    -0.070619    10.066059    -0.275993
N      2.345298    -1.744264     8.643098    -0.284619
N      9.348713     2.930343     7.595432    -0.305449
N     11.190619     4.885348     7.057653    -0.309609
N      9.758155    10.173539    19.192906    -0.275993
N      8.144748    19.097904     1.109890    -0.284618
N      3.549263    14.423297     2.157556    -0.305425
N      5.391169    12.468292     2.695336    -0.309606
O     11.518868     8.963907     9.548176    -0.569139
O     10.283585     7.247872     8.845961    -0.594868
O      5.316936     8.031868     8.543423    -0.403516
O      4.422661     8.933483    10.352992    -0.564165
O      6.641530    13.877342    12.278232    -0.513777
O      7.525366    15.684651    13.175117    -0.498600
O     10.609514    -6.139233    17.048614    -0.513938
O     10.193113    13.185673    18.454215    -0.538548
O      2.424170    10.601119     9.007470    -0.532006
O      2.111000     9.972346     6.892827    -0.407404
O      4.851820    15.053827     9.532571    -0.532834
O      4.184883    16.692024     8.165787    -0.509684
O      5.719418     8.389733     0.204813    -0.569142
O      4.484135    10.105768     0.907028    -0.594889
O     11.116386     9.321772     1.209566    -0.403517
O     10.222111     1.169437    18.905973    -0.564160
O      0.842080    -3.774422    16.980733    -0.513787
O      1.725916    -5.581731    16.083848    -0.498603
O      4.810064    16.242153    12.210351    -0.513934
O      4.393663    -3.082753    10.804751    -0.538544
O      8.223620     6.752521     0.745518    -0.532003
O      7.910450     7.381294     2.860161    -0.407414
O     10.651270     2.299813     0.220418    -0.532831
O      9.984333     0.661616     1.587201    -0.509680
O      0.080032     4.764373     9.957801    -0.569135
O      1.315315     6.480408    10.660016    -0.594883
O      6.281964     5.696412    10.962554    -0.403519
O      7.176239     4.794797     9.152985    -0.564163
O      4.957370    -0.149062     7.227745    -0.513772
O      4.073534    -1.956371     6.330860    -0.498593
O      0.989386    19.867513     2.457363    -0.513933
O      1.405787     0.542607     1.051762    -0.538539
O      9.174730     3.127161    10.498507    -0.532007
O      9.487900     3.755934    12.613150    -0.407411
O      6.747080    -1.325547     9.973406    -0.532837
O      7.414017    -2.963744    11.340190    -0.509691
O      5.879482     5.338547    19.301164    -0.569130
O      7.114765     3.622512    18.598949    -0.594864
O      0.482514     4.406508    18.296411    -0.403524
O      1.376789    12.558843     0.600004    -0.564165
O     10.756820    17.502702     2.525244    -0.513777
O      9.872984    19.310011     3.422129    -0.498597
O      6.788836    -2.513873     7.295626    -0.513944
O      7.205237    16.811033     8.701226    -0.538549
O      3.375280     6.975759    18.760459    -0.532015
O      3.688450     6.346986    16.645816    -0.407407
O      0.947630    11.428467    19.285559    -0.532824
O      1.614567    13.066664    17.918776    -0.509682

The following XYZ coordinates are in angstroms. Other properties are in atomic units.
The sperically averaged electron density of each atom fit to a function of the form exp(a - br)
eigen_1, eigen_2 and eigen_3 are the three eigenvalues of traceless quadrupole moment tensor
  atom number  atomic symbol              X              Y              Z     net charge C6 coefficient C8 coefficient C10 coefficient fluctuating dipole atomic polarizability isotropic forcefield polarizability              a              b squared Pearson coefficient          <r^3>          <r^4>         wp_QDO          m_QDO          q_QDO       dipole_x       dipole_y       dipole_z         dipole            Qxy            Qxz            Qyz     Q(x^2-y^2)  Q(3z^2 - R^2)        eigen_1        eigen_2        eigen_3 static polarizability      alpha(xx)      alpha(xy)      alpha(xz)      alpha(yy)      alpha(yz)      alpha(zz) atomic spin moment
            1             Eu       6.707180      15.832828      10.809627       1.188162     194.749600 0.49251471E+04  0.19451750E+06                                26.032187                           22.245312       0.598385       1.829122                    0.999914     100.874175     281.884938       0.411602       0.376781      -1.191630      -0.063568       0.034299       0.021471       0.075354       0.094312       0.028457      -0.035167      -0.087819       0.096252      -0.131397       0.039385       0.092013             30.289183      31.160695      -3.716449      -1.614616      25.421851      -3.776878      34.285003           0.017975
            2             Eu       2.079219       8.681641      10.455399       1.272959     246.560922 0.65362006E+04  0.27317865E+06                                27.298423                           23.189422       0.606175       1.853973                    0.999581      97.167846     266.706852       0.475006       0.308522      -1.270536       0.021539      -0.042927      -0.061594       0.078106      -0.086271       0.127205      -0.047881      -0.029742       0.257022      -0.156084      -0.037591       0.193675             30.743977      34.645654       1.557937      -3.066358      36.925466       1.809264      20.660811          -0.000051
            3             Eu       0.907730      -5.729908      18.449338       1.188162     194.750400 0.49251764E+04  0.19451874E+06                                26.032160                           22.245298       0.598402       1.829130                    0.999914     100.873621     281.882500       0.411605       0.376778      -1.191633      -0.063569      -0.034300      -0.021470       0.075356      -0.094302      -0.028457      -0.035171      -0.087811       0.096242      -0.131387       0.039381       0.092006             30.289145      31.160661       3.716459       1.614615      25.421830      -3.776885      34.284944           0.017943
            4             Eu       7.878669       1.421069      18.803567       1.272946     246.562064 0.65362712E+04  0.27318226E+06                                27.298426                           23.189498       0.606347       1.854010                    0.999582      97.168182     266.707851       0.475007       0.308520      -1.270537       0.021547       0.042970       0.061567       0.078110       0.086262      -0.127168      -0.047767      -0.029891       0.256674      -0.156092      -0.037429       0.193521             30.743721      34.646299      -1.557900       3.066592      36.922673       1.808863      20.662192          -0.000065
            5             Eu       4.891720      -2.104548       8.696350       1.188163     194.749586 0.49251474E+04  0.19451751E+06                                26.032184                           22.245311       0.598379       1.829121                    0.999914     100.874145     281.884833       0.411602       0.376781      -1.191630       0.063575      -0.034297      -0.021477       0.075361       0.094312       0.028456      -0.035168      -0.087819       0.096254      -0.131397       0.039385       0.092013             30.289178      31.160730      -3.716464      -1.614626      25.421840      -3.776858      34.284966           0.017974
            6             Eu       9.519681       5.046429       9.050578       1.272944     246.561055 0.65362369E+04  0.27318045E+06                                27.298353                           23.189436       0.606345       1.854011                    0.999582      97.167966     266.707013       0.475007       0.308520      -1.270537      -0.021544       0.042972       0.061568       0.078111      -0.086262       0.127169      -0.047768      -0.029892       0.256668      -0.156092      -0.037430       0.193522             30.743640      34.646184       1.557899      -3.066592      36.922600       1.808850      20.662136          -0.000047
            7             Eu      10.691170      19.458188       1.056639       1.188161     194.750492 0.49251792E+04  0.19451888E+06                                26.032168                           22.245306       0.598392       1.829127                    0.999914     100.873605     281.882482       0.411605       0.376778      -1.191633       0.063573       0.034292       0.021479       0.075358      -0.094302      -0.028458      -0.035172      -0.087813       0.096243      -0.131388       0.039382       0.092007             30.289152      31.160646       3.716445       1.614638      25.421836      -3.776893      34.284973           0.017945
            8             Eu       3.720231      12.307001       0.702410       1.272966     246.562449 0.65362463E+04  0.27318107E+06                                27.298543                           23.189512       0.606164       1.853969                    0.999581      97.168086     266.707882       0.475005       0.308522      -1.270535      -0.021546      -0.042923      -0.061593       0.078104       0.086272      -0.127204      -0.047883      -0.029742       0.257020      -0.156083      -0.037592       0.193675             30.744124      34.645790      -1.557972       3.066376      36.925679       1.809260      20.660903          -0.000071
            9              H      10.091043      10.392949      11.118407       0.104559       0.989421 0.74603083E+01  0.73243612E+02                                 1.737469                            1.672912      -1.311688       2.252168                    0.993151       3.906918      11.581931       0.443478       1.406762      -0.680330       0.033123       0.014871       0.010838       0.037891       0.005311       0.004269       0.011620       0.003193      -0.025181      -0.015781       0.000815       0.014966              1.759793       2.166636       0.201731       0.284387       1.548995       0.073773       1.563749           0.000245
           10              H       8.176065      11.340092      11.996176       0.110250       0.965172 0.69793033E+01  0.66658993E+02                                 1.648940                            1.573204      -0.925550       2.438564                    0.998156       3.523731       9.942955       0.482248       1.329808      -0.697521       0.002978       0.031112       0.022536       0.038532       0.005746       0.001371       0.013664       0.011791      -0.017907      -0.018488       0.004075       0.014413              1.675384       1.392690       0.002261       0.028480       1.849638       0.478012       1.783823           0.000248
           11              H       6.104501      10.559709      11.358330       0.109884       1.034150 0.73592270E+01  0.71103103E+02                                 1.716418                            1.605569      -0.993402       2.404927                    0.997688       3.555684      10.034738       0.482606       1.313582      -0.700867      -0.028967       0.017640       0.016431       0.037686      -0.006595      -0.003807       0.008703       0.004852      -0.002518      -0.010613      -0.002153       0.012767              1.769393       2.226474      -0.313801      -0.302395       1.551743       0.211902       1.529963           0.000266
           12              H       7.846656       7.898169       8.923984       0.114799       1.240588 0.96116500E+01  0.98910682E+02                                 1.906373                            1.812480      -1.374685       2.225413                    0.993366       3.770652      10.850734       0.464388       1.281680      -0.707795      -0.005417      -0.025747      -0.027234       0.037867       0.003994      -0.002043       0.010738      -0.009924       0.021378      -0.012192      -0.003212       0.015404              1.939312       1.748959       0.032752       0.030357       2.277091       0.514287       1.791886           0.000733
           13              H       6.124219      12.253887      14.233511       0.111255       0.996729 0.71497836E+01  0.68583576E+02                                 1.672182                            1.581418      -1.033451       2.386452                    0.997565       3.538097       9.949624       0.486796       1.311692      -0.701110      -0.025163      -0.013710      -0.023140       0.036832       0.007585       0.007738       0.001858      -0.005071      -0.006886      -0.010852      -0.001125       0.011977              1.706488       1.873958       0.219214       0.386113       1.440132       0.105910       1.805375           0.000234
           14              H       6.556858      11.097218      16.193862       0.104559       1.058691 0.77605393E+01  0.75665073E+02                                 1.711337                            1.625924      -1.014234       2.389851                    0.997306       3.562461       9.962516       0.491771       1.277437      -0.708733      -0.018446      -0.031048       0.008964       0.037210       0.009155       0.006554      -0.004630      -0.010641       0.014196      -0.016033       0.007291       0.008742              1.726660       1.713304       0.410346      -0.104765       1.964797      -0.266923       1.501879           0.000050
           15              H       8.181864      11.871050      17.645107       0.101186       0.995772 0.71329365E+01  0.69413237E+02                                 1.754013                            1.639617      -1.423788       2.187545                    0.993719       4.025787      11.974364       0.445333       1.413343      -0.677922       0.005309      -0.014017       0.030167       0.033685       0.003620       0.002646      -0.002046      -0.000667       0.008785      -0.006304       0.002139       0.004165              1.825980       1.461109      -0.071111       0.163318       1.722294      -0.554412       2.294536           0.000510
           16              H       8.972909      14.912714      15.179551       0.120365       1.018930 0.76567053E+01  0.74955515E+02                                 1.716509                            1.652886      -1.245315       2.289971                    0.995999       3.642456      10.457125       0.467594       1.338059      -0.695390       0.020915       0.032160      -0.009248       0.039462       0.011420      -0.005923      -0.003087      -0.011654      -0.013823      -0.012329      -0.004367       0.016695              1.730008       1.622818       0.218272      -0.011787       1.987348      -0.171326       1.579858           0.000878
           17              H       1.670242      12.080148       5.524093       0.120443       1.087058 0.80154729E+01  0.77541388E+02                                 1.653516                            1.586705      -0.931498       2.442119                    0.998753       3.221881       8.520452       0.537536       1.177862      -0.734857      -0.017180      -0.023857      -0.027367       0.040165       0.006497       0.011413       0.003006      -0.004510       0.027971      -0.014549      -0.002370       0.016920              1.654640       1.486637       0.238217       0.219301       1.769796       0.269131       1.707485           0.000768
           18              H       1.861623      14.271765       4.888198       0.105814       1.032047 0.73472017E+01  0.70762311E+02                                 1.698365                            1.593212      -0.901668       2.447798                    0.998081       3.492168       9.751562       0.490873       1.295557      -0.705236      -0.014427       0.006938      -0.032127       0.035895       0.004278       0.013018       0.001237      -0.012721       0.009832      -0.016942       0.003724       0.013218              1.746610       1.553876      -0.101416       0.271993       1.483773      -0.308460       2.202180          -0.000070
           19              H       2.932202      15.800705       6.243863       0.112681       0.975258 0.71926022E+01  0.69778945E+02                                 1.706777                            1.632136      -1.220741       2.300352                    0.994612       3.751510      10.955269       0.454580       1.388858      -0.684411       0.002359       0.038041      -0.009994       0.039403       0.000251       0.005717      -0.008530      -0.021860      -0.018563      -0.014118      -0.003149       0.017267              1.731450       1.430996       0.080861      -0.045817       2.143675      -0.231225       1.619679           0.000669
           20              H       3.606098      12.904329       8.933737       0.116248       0.970707 0.70843392E+01  0.68480582E+02                                 1.698839                            1.616169      -1.328872       2.247278                    0.994053       3.786603      11.044122       0.458282       1.382628      -0.685060       0.014272      -0.011932       0.031551       0.036627      -0.006862       0.008721      -0.004368      -0.001867       0.020259      -0.011379      -0.003264       0.014643              1.737345       1.644082      -0.009803       0.222440       1.542903      -0.277686       2.025049           0.000398
           21              H       5.967634      13.150130       8.695765       0.086192       1.029289 0.69949085E+01  0.67031991E+02                                 1.733008                            1.577753      -1.145113       2.318880                    0.996676       3.733973      10.650402       0.478938       1.334526      -0.694963      -0.041206       0.004661       0.000829       0.041477       0.005361       0.003037       0.004650       0.009255      -0.011059      -0.008078      -0.002462       0.010539              1.826115       2.695898      -0.244688       0.054343       1.426641      -0.004204       1.355807           0.000518
           22              H       6.818993      11.392993       7.462987       0.124143       1.029290 0.75165874E+01  0.72179024E+02                                 1.650643                            1.580611      -0.755801       2.527222                    0.999810       3.246516       8.799445       0.511747       1.246409      -0.718287      -0.022668      -0.025130      -0.018643       0.038639       0.000125       0.002488       0.015292       0.010078      -0.032426      -0.021624       0.009266       0.012358              1.663288       1.723377       0.289688       0.303751       1.616643       0.209109       1.649845           0.000010
           23              H       9.072660      10.988099       7.462987       0.125866       0.981704 0.71363814E+01  0.67134022E+02                                 1.556659                            1.507804      -0.723205       2.548799                    0.999827       3.071738       8.039191       0.545002       1.194657      -0.731463       0.013617      -0.031352      -0.021111       0.040175      -0.003304      -0.000371       0.015270       0.004510      -0.013757      -0.017876       0.003896       0.013980              1.554856       1.413909      -0.197498      -0.086549       1.737153       0.255612       1.513507          -0.000000
           24              H      11.357643      11.527321       8.410977       0.122352       1.043916 0.78326601E+01  0.77364222E+02                                 1.770561                            1.692287      -1.233097       2.304519                    0.994420       3.675553      10.711644       0.452278       1.371102      -0.688933       0.016495      -0.031560      -0.016194       0.039120      -0.003130       0.002740       0.015165       0.004396      -0.005887      -0.017588       0.003997       0.013591              1.789647       1.790875      -0.291853      -0.194394       2.016108       0.274968       1.561959          -0.000206
           25              H       1.050860      12.833361       9.700322       0.115715       0.923317 0.66085910E+01  0.63136220E+02                                 1.679942                            1.589543      -1.311912       2.259289                    0.993543       3.825191      11.297586       0.447167       1.433729      -0.675055       0.033460      -0.010954       0.003905       0.035423      -0.000135       0.005226       0.007710       0.007215      -0.025038      -0.013789       0.003823       0.009965              1.726340       2.328051      -0.194375       0.043837       1.429859       0.011399       1.421110           0.000046
           26              H       1.315315      14.924800      11.089148       0.118974       0.897249 0.64331347E+01  0.60261708E+02                                 1.577647                            1.516503      -0.850052       2.482358                    0.999105       3.427363       9.607913       0.487744       1.340588      -0.695443       0.037085      -0.001026       0.002337       0.037173       0.001775      -0.000827       0.010119       0.015661      -0.024316      -0.016399       0.004311       0.012089              1.599984       2.107307      -0.090353       0.126563       1.358546       0.006538       1.334099           0.000049
           27              H       0.337528      -4.241832      12.111261       0.111296       0.987805 0.69024741E+01  0.65924775E+02                                 1.676209                            1.561229      -1.378902       2.214772                    0.993627       3.743944      10.660000       0.484287       1.324218      -0.696331       0.019014       0.020054       0.017033       0.032463      -0.002913       0.000771       0.009831       0.005473      -0.019675      -0.013731       0.004852       0.008879              1.727532       1.789400       0.436599       0.375661       1.777885       0.387453       1.615312           0.000007
           28              H       9.650285      -3.953937      11.968867       0.089950       1.052670 0.74149225E+01  0.72092944E+02                                 1.760307                            1.627349      -1.147969       2.325814                    0.995674       3.735815      10.729413       0.470364       1.339325      -0.694412      -0.017301       0.033570       0.022829       0.044129       0.000980       0.000663       0.013176      -0.004202      -0.004201      -0.012643      -0.001488       0.014131              1.804782       1.702177      -0.405165      -0.217618       2.111017       0.401921       1.601151           0.000467
           29              H      11.199898       7.104114      12.284864       0.092748       1.216749 0.84068645E+01  0.83719536E+02                                 1.899557                            1.703548      -0.967713       2.411783                    0.998025       3.619753      10.269226       0.475125       1.294511      -0.705566       0.001341      -0.040000      -0.018524       0.044102       0.005682      -0.002223       0.003281      -0.015121      -0.022856      -0.010095      -0.003453       0.013548              2.040340       1.504641      -0.155965      -0.151160       2.693547       0.718500       1.922832           0.000028
           30              H       9.537775       7.342963      13.843392       0.131464       1.000950 0.70055399E+01  0.65358995E+02                                 1.554412                            1.475139      -0.753154       2.534731                    0.999814       3.015588       7.766053       0.563621       1.164811      -0.738807      -0.025873      -0.028570       0.007457       0.039259       0.007263      -0.012545       0.004029      -0.004670      -0.019375      -0.018302       0.005708       0.012594              1.567363       1.528358       0.396418      -0.113121       1.825200      -0.063720       1.348531          -0.000069
           31              H       9.338274       9.332831      14.980590       0.113044       1.064256 0.77684119E+01  0.75652745E+02                                 1.714313                            1.624264      -0.979140       2.416200                    0.997890       3.477164       9.672961       0.493857       1.273538      -0.710290      -0.029465       0.003237       0.020227       0.035886       0.007046      -0.009287       0.007052       0.000735      -0.026258      -0.017694       0.005950       0.011745              1.743081       1.812868      -0.077251      -0.519845       1.442442       0.087610       1.973934           0.000006
           32              H      10.263867      11.647648      15.446783       0.110564       0.932670 0.66367315E+01  0.63258625E+02                                 1.671773                            1.577387      -1.193504       2.310289                    0.995121       3.758971      10.967616       0.457075       1.405897      -0.680664      -0.021299       0.005493       0.024769       0.033126       0.008225      -0.004590       0.004222      -0.003935       0.005219      -0.012120       0.004471       0.007649              1.723003       1.898742      -0.164562      -0.526590       1.449395       0.181962       1.820872           0.000047
           33              H       0.173984      13.256242      15.007899       0.129431       0.922726 0.66695621E+01  0.63488099E+02                                 1.649549                            1.576269      -1.117594       2.362692                    0.996294       3.579744      10.351336       0.460592       1.396994      -0.683485      -0.001993       0.032065       0.020831       0.038290       0.002088      -0.007656       0.002720      -0.006565      -0.009543      -0.010870       0.005106       0.005764              1.669904       1.446255      -0.027240      -0.081082       1.938419       0.374062       1.625037           0.000074
           34              H       2.276864      13.991826      13.796578       0.120844       0.909096 0.63581944E+01  0.59603820E+02                                 1.611707                            1.521335      -1.003961       2.407919                    0.997939       3.514926       9.975891       0.478650       1.365046      -0.689770       0.003276       0.030844       0.018130       0.035927       0.004725      -0.004836       0.002533       0.000717      -0.018643      -0.009690       0.001558       0.008132              1.640506       1.336930       0.077726       0.001665       2.031847       0.326879       1.552740           0.000479
           35              H       3.909989      13.540935      12.249754       0.136032       0.915536 0.61494185E+01  0.57222718E+02                                 1.623751                            1.498649      -1.168148       2.339208                    0.996312       3.490654       9.901667       0.480590       1.369611      -0.688530       0.026808       0.025576      -0.005950       0.037526       0.006339      -0.010619       0.008113      -0.002182       0.000039      -0.016951       0.006372       0.010580              1.700642       1.958335       0.486057      -0.152134       1.749898      -0.126135       1.393693           0.000095
           36              H       3.833436      11.556375      11.081346       0.090306       1.057122 0.71643988E+01  0.69083365E+02                                 1.771823                            1.604256      -1.001652       2.396135                    0.997316       3.677855      10.530380       0.471535       1.347097      -0.693186       0.033304      -0.003894      -0.032923       0.046992       0.008016      -0.015019       0.003494       0.009056      -0.010071      -0.018192      -0.000003       0.018194              1.873912       2.139171      -0.156593      -0.567175       1.478797       0.120801       2.003769           0.000252
           37              H       4.291593      -0.290029      18.140559       0.104558       0.989436 0.74604454E+01  0.73245318E+02                                 1.737486                            1.672927      -1.311709       2.252156                    0.993151       3.906961      11.582099       0.443476       1.406762      -0.680329       0.033122      -0.014872      -0.010839       0.037891      -0.005311      -0.004270       0.011620       0.003192      -0.025181      -0.015781       0.000814       0.014967              1.759811       2.166660      -0.201735      -0.284391       1.549010       0.073775       1.563764           0.000243
           38              H       2.376615      -1.237172      17.262790       0.110250       0.965171 0.69792894E+01  0.66658833E+02                                 1.648939                            1.573203      -0.925551       2.438564                    0.998156       3.523728       9.942947       0.482248       1.329810      -0.697521       0.002978      -0.031112      -0.022536       0.038532      -0.005746      -0.001371       0.013664       0.011791      -0.017907      -0.018488       0.004075       0.014413              1.675382       1.392689      -0.002260      -0.028480       1.849637       0.478012       1.783822           0.000248
           39              H       0.305051      -0.456789      17.900635       0.109882       1.034156 0.73592781E+01  0.71103719E+02                                 1.716425                            1.605575      -0.993407       2.404923                    0.997688       3.555697      10.034783       0.482605       1.313581      -0.700867      -0.028967      -0.017641      -0.016431       0.037686       0.006595       0.003807       0.008703       0.004851      -0.002518      -0.010613      -0.002154       0.012767              1.769400       2.226485       0.313804       0.302397       1.551748       0.211903       1.529968           0.000264
           40              H       2.047206       9.455471       0.829004       0.114798       1.240576 0.96115093E+01  0.98908818E+02                                 1.906354                            1.812462      -1.374685       2.225409                    0.993367       3.770644      10.850669       0.464393       1.281673      -0.707797      -0.005418       0.025746       0.027233       0.037867      -0.003993       0.002042       0.010737      -0.009924       0.021378      -0.012191      -0.003213       0.015403              1.939295       1.748944      -0.032744      -0.030354       2.277072       0.514279       1.791867           0.000730
           41              H       0.324769      -2.150967      15.025454       0.111254       0.996733 0.71498198E+01  0.68584004E+02                                 1.672186                            1.581421      -1.033456       2.386449                    0.997565       3.538106       9.949652       0.486796       1.311690      -0.701111      -0.025163       0.013710       0.023140       0.036832      -0.007585      -0.007738       0.001859      -0.005071      -0.006887      -0.010852      -0.001125       0.011977              1.706492       1.873963      -0.219215      -0.386114       1.440135       0.105910       1.805379           0.000236
           42              H       0.757408      -0.994298      13.065103       0.104560       1.058691 0.77605412E+01  0.75665091E+02                                 1.711336                            1.625923      -1.014232       2.389852                    0.997306       3.562461       9.962514       0.491771       1.277436      -0.708733      -0.018446       0.031048      -0.008964       0.037210      -0.009155      -0.006554      -0.004630      -0.010641       0.014196      -0.016033       0.007291       0.008742              1.726659       1.713303      -0.410345       0.104765       1.964795      -0.266924       1.501879           0.000059
           43              H       2.382414      -1.768130      11.613859       0.101186       0.995778 0.71329874E+01  0.69413851E+02                                 1.754018                            1.639621      -1.423797       2.187539                    0.993719       4.025803      11.974418       0.445333       1.413341      -0.677922       0.005309       0.014017      -0.030166       0.033685      -0.003619      -0.002645      -0.002046      -0.000667       0.008784      -0.006303       0.002139       0.004164              1.825985       1.461113       0.071111      -0.163319       1.722300      -0.554414       2.294542           0.000516
           44              H       3.173459      -4.809794      14.079414       0.120364       1.018937 0.76567749E+01  0.74956358E+02                                 1.716515                            1.652893      -1.245333       2.289962                    0.995998       3.642471      10.457175       0.467594       1.338057      -0.695390       0.020914      -0.032161       0.009248       0.039462      -0.011419       0.005924      -0.003087      -0.011655      -0.013823      -0.012329      -0.004367       0.016696              1.730015       1.622824      -0.218274       0.011787       1.987357      -0.171327       1.579864           0.000878
           45              H       7.469692       5.273492       4.228896       0.120442       1.087069 0.80155767E+01  0.77542698E+02                                 1.653532                            1.586719      -0.931514       2.442112                    0.998753       3.221899       8.520536       0.537531       1.177868      -0.734855      -0.017180       0.023857       0.027367       0.040165      -0.006497      -0.011413       0.003006      -0.004510       0.027972      -0.014549      -0.002371       0.016920              1.654655       1.486650      -0.238220      -0.219304       1.769812       0.269134       1.707503           0.000764
           46              H       7.661073       3.081875       4.864791       0.105814       1.032045 0.73471767E+01  0.70761978E+02                                 1.698359                            1.593207      -0.901666       2.447798                    0.998081       3.492158       9.751513       0.490875       1.295554      -0.705237      -0.014428      -0.006938       0.032127       0.035895      -0.004278      -0.013017       0.001237      -0.012721       0.009832      -0.016941       0.003724       0.013218              1.746604       1.553871       0.101415      -0.271991       1.483769      -0.308460       2.202172          -0.000071
           47              H       8.731652       1.552935       3.509125       0.112681       0.975239 0.71924215E+01  0.69776734E+02                                 1.706755                            1.632116      -1.220706       2.300372                    0.994612       3.751456      10.955066       0.454582       1.388860      -0.684411       0.002360      -0.038042       0.009993       0.039403      -0.000252      -0.005718      -0.008529      -0.021861      -0.018562      -0.014119      -0.003148       0.017267              1.731428       1.430979      -0.080860       0.045816       2.143645      -0.231221       1.619659           0.000666
           48              H       9.405548       4.449311       0.819251       0.116247       0.970702 0.70842905E+01  0.68480009E+02                                 1.698835                            1.616165      -1.328843       2.247293                    0.994053       3.786589      11.044081       0.458281       1.382632      -0.685060       0.014273       0.011930      -0.031551       0.036626       0.006861      -0.008722      -0.004366      -0.001866       0.020260      -0.011379      -0.003264       0.014643              1.737341       1.644079       0.009803      -0.222439       1.542899      -0.277686       2.025044           0.000393
           49              H       0.168184       4.203510       1.057224       0.086192       1.029275 0.69947896E+01  0.67030568E+02                                 1.732994                            1.577741      -1.145094       2.318891                    0.996676       3.733939      10.650283       0.478939       1.334529      -0.694963      -0.041206      -0.004662      -0.000830       0.041477      -0.005359      -0.003036       0.004651       0.009256      -0.011059      -0.008079      -0.002459       0.010538              1.826100       2.695872       0.244685      -0.054343       1.426630      -0.004204       1.355797           0.000513
           50              H       1.019543       5.960647       2.290002       0.124140       1.029294 0.75166198E+01  0.72179409E+02                                 1.650647                            1.580615      -0.755802       2.527221                    0.999810       3.246521       8.799462       0.511746       1.246410      -0.718287      -0.022668       0.025130       0.018643       0.038639      -0.000125      -0.002488       0.015292       0.010078      -0.032426      -0.021624       0.009266       0.012358              1.663292       1.723382      -0.289688      -0.303753       1.616646       0.209110       1.649849           0.000006
           51              H       3.273210       6.365541       2.290002       0.125863       0.981706 0.71363976E+01  0.67134202E+02                                 1.556661                            1.507805      -0.723203       2.548799                    0.999827       3.071741       8.039196       0.545003       1.194656      -0.731463       0.013617       0.031352       0.021111       0.040175       0.003304       0.000371       0.015270       0.004510      -0.013757      -0.017876       0.003896       0.013980              1.554858       1.413910       0.197499       0.086549       1.737155       0.255612       1.513508          -0.000004
           52              H       5.558193       5.826319       1.342011       0.122350       1.043932 0.78328181E+01  0.77366195E+02                                 1.770580                            1.692304      -1.233124       2.304504                    0.994420       3.675592      10.711796       0.452275       1.371103      -0.688933       0.016495       0.031559       0.016195       0.039119       0.003130      -0.002740       0.015166       0.004397      -0.005887      -0.017588       0.003997       0.013592              1.789667       1.790894       0.291858       0.194396       2.016132       0.274972       1.561974          -0.000210
           53              H       6.850310       4.520279       0.052666       0.115713       0.923330 0.66087134E+01  0.63137677E+02                                 1.679957                            1.589556      -1.311926       2.259279                    0.993543       3.825227      11.297715       0.447165       1.433726      -0.675055       0.033459       0.010952      -0.003905       0.035422       0.000134      -0.005226       0.007710       0.007216      -0.025036      -0.013788       0.003822       0.009966              1.726355       2.328073       0.194377      -0.043839       1.429871       0.011399       1.421120           0.000043
           54              H       7.114765      -4.821880      18.169818       0.118975       0.897251 0.64331483E+01  0.60261860E+02                                 1.577648                            1.516504      -0.850050       2.482359                    0.999105       3.427365       9.607917       0.487745       1.340586      -0.695443       0.037085       0.001026      -0.002337       0.037173      -0.001775       0.000827       0.010119       0.015661      -0.024316      -0.016399       0.004311       0.012089              1.599985       2.107307       0.090353      -0.126562       1.358547       0.006539       1.334100           0.000043
           55              H       6.136978      14.344752      17.147704       0.111296       0.987805 0.69024697E+01  0.65924715E+02                                 1.676207                            1.561228      -1.378901       2.214773                    0.993627       3.743941      10.659986       0.484287       1.324217      -0.696331       0.019014      -0.020054      -0.017033       0.032463       0.002913      -0.000771       0.009831       0.005473      -0.019674      -0.013731       0.004852       0.008879              1.727531       1.789398      -0.436598      -0.375660       1.777884       0.387453       1.615311           0.000002
           56              H       3.850835      14.056857      17.290098       0.089950       1.052659 0.74148295E+01  0.72091826E+02                                 1.760298                            1.627341      -1.147953       2.325823                    0.995674       3.735790      10.729331       0.470364       1.339329      -0.694412      -0.017301      -0.033570      -0.022829       0.044130      -0.000979      -0.000663       0.013176      -0.004201      -0.004203      -0.012644      -0.001487       0.014131              1.804772       1.702168       0.405162       0.217617       2.111005       0.401918       1.601143           0.000460
           57              H       5.400448       2.998806      16.974101       0.092748       1.216775 0.84070782E+01  0.83722262E+02                                 1.899590                            1.703573      -0.967728       2.411775                    0.998025       3.619796      10.269411       0.475119       1.294516      -0.705565       0.001342       0.040000       0.018524       0.044101      -0.005682       0.002224       0.003281      -0.015120      -0.022855      -0.010095      -0.003452       0.013547              2.040378       1.504662       0.155967       0.151162       2.693608       0.718521       1.922864           0.000026
           58              H       3.738325       2.759957      15.415574       0.131466       1.000953 0.70055710E+01  0.65359381E+02                                 1.554418                            1.475143      -0.753154       2.534731                    0.999814       3.015594       7.766083       0.563619       1.164813      -0.738807      -0.025874       0.028570      -0.007457       0.039259      -0.007263       0.012545       0.004029      -0.004670      -0.019375      -0.018302       0.005708       0.012594              1.567369       1.528363      -0.396421       0.113122       1.825207      -0.063720       1.348536          -0.000066
           59              H       3.538824       0.770089      14.278375       0.113048       1.064254 0.77684016E+01  0.75652605E+02                                 1.714310                            1.624260      -0.979135       2.416202                    0.997890       3.477161       9.672944       0.493859       1.273535      -0.710291      -0.029465      -0.003237      -0.020226       0.035886      -0.007046       0.009287       0.007052       0.000735      -0.026258      -0.017694       0.005950       0.011745              1.743078       1.812863       0.077251       0.519843       1.442439       0.087610       1.973931           0.000010
           60              H       4.464417      -1.544728      13.812182       0.110565       0.932669 0.66367221E+01  0.63258503E+02                                 1.671770                            1.577385      -1.193501       2.310291                    0.995121       3.758966      10.967593       0.457075       1.405895      -0.680665      -0.021299      -0.005493      -0.024769       0.033126      -0.008225       0.004590       0.004222      -0.003935       0.005219      -0.012120       0.004471       0.007649              1.723000       1.898738       0.164562       0.526589       1.449392       0.181961       1.820870           0.000051
           61              H       5.973434      -3.153322      14.251067       0.129432       0.922726 0.66695606E+01  0.63488085E+02                                 1.649549                            1.576269      -1.117596       2.362691                    0.996294       3.579745      10.351341       0.460592       1.396994      -0.683485      -0.001993      -0.032065      -0.020831       0.038290      -0.002088       0.007656       0.002720      -0.006565      -0.009543      -0.010871       0.005106       0.005764              1.669904       1.446255       0.027241       0.081082       1.938420       0.374061       1.625037           0.000075
           62              H       8.076314      -3.888906      15.462388       0.120846       0.909093 0.63581656E+01  0.59603476E+02                                 1.611703                            1.521331      -1.003956       2.407922                    0.997939       3.514916       9.975853       0.478651       1.365045      -0.689771       0.003275      -0.030844      -0.018130       0.035927      -0.004725       0.004836       0.002533       0.000717      -0.018643      -0.009690       0.001558       0.008132              1.640502       1.336927      -0.077726      -0.001665       2.031842       0.326879       1.552736           0.000478
           63              H       9.709439      -3.438015      17.009212       0.136035       0.915520 0.61492856E+01  0.57221194E+02                                 1.623736                            1.498637      -1.168128       2.339218                    0.996312       3.490613       9.901538       0.480590       1.369617      -0.688529       0.026808      -0.025576       0.005950       0.037526      -0.006339       0.010619       0.008113      -0.002182       0.000040      -0.016952       0.006371       0.010580              1.700625       1.958314      -0.486050       0.152132       1.749881      -0.126132       1.393681           0.000093
           64              H       9.632886      -1.453455      18.177620       0.090305       1.057141 0.71645633E+01  0.69085352E+02                                 1.771844                            1.604273      -1.001685       2.396117                    0.997316       3.677895      10.530527       0.471533       1.347095      -0.693186       0.033305       0.003893       0.032921       0.046992      -0.008017       0.015020       0.003492       0.009057      -0.010075      -0.018192      -0.000004       0.018196              1.873934       2.139200       0.156595       0.567186       1.478811       0.120803       2.003792           0.000248
           65              H       1.507857       3.335331       8.387570       0.104557       0.989433 0.74604175E+01  0.73244976E+02                                 1.737483                            1.672925      -1.311705       2.252158                    0.993151       3.906953      11.582070       0.443476       1.406763      -0.680329      -0.033122      -0.014871      -0.010839       0.037891       0.005311       0.004269       0.011620       0.003192      -0.025181      -0.015781       0.000814       0.014967              1.759809       2.166657       0.201734       0.284391       1.549008       0.073775       1.563762           0.000245
           66              H       3.422835       2.388188       7.509801       0.110250       0.965170 0.69792840E+01  0.66658762E+02                                 1.648938                            1.573202      -0.925547       2.438566                    0.998156       3.523725       9.942934       0.482248       1.329809      -0.697521      -0.002978      -0.031112      -0.022536       0.038532       0.005746       0.001371       0.013664       0.011791      -0.017907      -0.018488       0.004075       0.014413              1.675381       1.392688       0.002260       0.028480       1.849635       0.478011       1.783821           0.000249
           67              H       5.494399       3.168571       8.147647       0.109882       1.034156 0.73592763E+01  0.71103684E+02                                 1.716423                            1.605573      -0.993407       2.404923                    0.997688       3.555695      10.034770       0.482606       1.313580      -0.700868       0.028967      -0.017641      -0.016432       0.037686      -0.006595      -0.003807       0.008703       0.004851      -0.002517      -0.010613      -0.002154       0.012767              1.769399       2.226482      -0.313803      -0.302396       1.551747       0.211903       1.529967           0.000267
           68              H       3.752244       5.830111      10.581993       0.114797       1.240582 0.96115718E+01  0.98909655E+02                                 1.906363                            1.812470      -1.374694       2.225405                    0.993367       3.770655      10.850723       0.464391       1.281676      -0.707796       0.005418       0.025747       0.027233       0.037867       0.003993      -0.002042       0.010737      -0.009924       0.021378      -0.012191      -0.003213       0.015404              1.939304       1.748952       0.032744       0.030354       2.277084       0.514284       1.791876           0.000733
           69              H       5.474681       1.474393       5.272466       0.111254       0.996728 0.71497714E+01  0.68583421E+02                                 1.672180                            1.581417      -1.033444       2.386455                    0.997565       3.538092       9.949603       0.486796       1.311691      -0.701110       0.025163       0.013710       0.023140       0.036832       0.007585       0.007738       0.001858      -0.005071      -0.006885      -0.010852      -0.001125       0.011977              1.706486       1.873956       0.219213       0.386112       1.440130       0.105910       1.805373           0.000235
           70              H       5.042042       2.631062       3.312115       0.104560       1.058690 0.77605319E+01  0.75664982E+02                                 1.711336                            1.625923      -1.014232       2.389852                    0.997306       3.562459       9.962509       0.491771       1.277437      -0.708733       0.018446       0.031048      -0.008964       0.037210       0.009155       0.006554      -0.004630      -0.010641       0.014196      -0.016033       0.007291       0.008742              1.726659       1.713303       0.410345      -0.104765       1.964795      -0.266923       1.501878           0.000051
           71              H       3.417036       1.857230       1.860870       0.101186       0.995768 0.71328987E+01  0.69412781E+02                                 1.754009                            1.639613      -1.423781       2.187549                    0.993719       4.025776      11.974325       0.445333       1.413344      -0.677922      -0.005309       0.014017      -0.030167       0.033685       0.003620       0.002646      -0.002046      -0.000667       0.008785      -0.006304       0.002139       0.004165              1.825975       1.461106      -0.071110       0.163317       1.722290      -0.554410       2.294530           0.000510
           72              H       2.625991      -1.184434       4.326426       0.120365       1.018922 0.76566297E+01  0.74954601E+02                                 1.716502                            1.652880      -1.245298       2.289981                    0.995999       3.642439      10.457069       0.467594       1.338062      -0.695389      -0.020915      -0.032161       0.009247       0.039462       0.011420      -0.005923      -0.003087      -0.011654      -0.013823      -0.012328      -0.004367       0.016695              1.730001       1.622812       0.218271      -0.011788       1.987340      -0.171325       1.579852           0.000877
           73              H       9.928658       1.648132      13.981884       0.120443       1.087066 0.80155457E+01  0.77542299E+02                                 1.653526                            1.586714      -0.931511       2.442113                    0.998753       3.221894       8.520509       0.537533       1.177865      -0.734856       0.017180       0.023857       0.027367       0.040165       0.006497       0.011413       0.003006      -0.004509       0.027972      -0.014549      -0.002371       0.016920              1.654650       1.486646       0.238219       0.219303       1.769807       0.269133       1.707497           0.000768
           74              H       9.737277      -0.543485      14.617779       0.105814       1.032045 0.73471739E+01  0.70761937E+02                                 1.698358                            1.593206      -0.901663       2.447800                    0.998081       3.492157       9.751506       0.490876       1.295553      -0.705237       0.014428      -0.006938       0.032127       0.035895       0.004278       0.013017       0.001237      -0.012721       0.009832      -0.016941       0.003724       0.013218              1.746603       1.553870      -0.101415       0.271991       1.483768      -0.308459       2.202171          -0.000069
           75              H       8.666698      -2.072425      13.262114       0.112681       0.975258 0.71925991E+01  0.69778900E+02                                 1.706776                            1.632135      -1.220739       2.300353                    0.994612       3.751508      10.955259       0.454580       1.388857      -0.684411      -0.002359      -0.038041       0.009994       0.039403       0.000251       0.005717      -0.008530      -0.021860      -0.018563      -0.014118      -0.003149       0.017267              1.731449       1.430995       0.080861      -0.045817       2.143673      -0.231225       1.619678           0.000670
           76              H       7.992802       0.823951      10.572240       0.116247       0.970719 0.70844452E+01  0.68481856E+02                                 1.698850                            1.616179      -1.328884       2.247271                    0.994053       3.786629      11.044214       0.458281       1.382625      -0.685061      -0.014272       0.011931      -0.031551       0.036626      -0.006862       0.008721      -0.004367      -0.001866       0.020260      -0.011380      -0.003264       0.014644              1.737357       1.644094      -0.009803       0.222442       1.542913      -0.277690       2.025063           0.000400
           77              H       5.631266       0.578150      10.810212       0.086192       1.029289 0.69949089E+01  0.67031999E+02                                 1.733009                            1.577753      -1.145114       2.318879                    0.996676       3.733974      10.650407       0.478937       1.334527      -0.694963       0.041206      -0.004661      -0.000829       0.041477       0.005361       0.003037       0.004650       0.009255      -0.011059      -0.008078      -0.002462       0.010539              1.826116       2.695900      -0.244688       0.054343       1.426641      -0.004204       1.355807           0.000519
           78              H       4.779907       2.335287      12.042990       0.124143       1.029291 0.75165976E+01  0.72179144E+02                                 1.650644                            1.580612      -0.755801       2.527222                    0.999810       3.246517       8.799448       0.511747       1.246409      -0.718287       0.022668       0.025130       0.018643       0.038639       0.000125       0.002488       0.015292       0.010078      -0.032426      -0.021624       0.009266       0.012358              1.663289       1.723378       0.289688       0.303751       1.616643       0.209109       1.649845           0.000012
           79              H       2.526240       2.740181      12.042990       0.125866       0.981705 0.71363947E+01  0.67134175E+02                                 1.556660                            1.507805      -0.723204       2.548799                    0.999827       3.071741       8.039199       0.545003       1.194656      -0.731463      -0.013617       0.031352       0.021111       0.040175      -0.003304      -0.000371       0.015270       0.004510      -0.013757      -0.017876       0.003896       0.013980              1.554857       1.413910      -0.197499      -0.086549       1.737155       0.255612       1.513507           0.000001
           80              H       0.241257       2.200959      11.095000       0.122351       1.043929 0.78327847E+01  0.77365777E+02                                 1.770576                            1.692300      -1.233118       2.304507                    0.994420       3.675583      10.711761       0.452276       1.371103      -0.688933      -0.016495       0.031559       0.016194       0.039119      -0.003130       0.002740       0.015166       0.004397      -0.005887      -0.017588       0.003997       0.013591              1.789662       1.790890      -0.291857      -0.194396       2.016126       0.274970       1.561971          -0.000206
           81              H      10.548040       0.894919       9.805655       0.115714       0.923327 0.66086870E+01  0.63137362E+02                                 1.679953                            1.589553      -1.311925       2.259281                    0.993543       3.825220      11.297689       0.447166       1.433726      -0.675055      -0.033460       0.010952      -0.003905       0.035422      -0.000134       0.005226       0.007710       0.007216      -0.025036      -0.013788       0.003822       0.009966              1.726351       2.328068      -0.194377       0.043838       1.429868       0.011399       1.421118           0.000047
           82              H      10.283585      -1.196520       8.416829       0.118975       0.897250 0.64331439E+01  0.60261810E+02                                 1.577647                            1.516503      -0.850051       2.482359                    0.999105       3.427365       9.607917       0.487745       1.340586      -0.695443      -0.037085       0.001026      -0.002337       0.037173       0.001775      -0.000827       0.010119       0.015661      -0.024316      -0.016399       0.004311       0.012089              1.599984       2.107307      -0.090353       0.126562       1.358547       0.006539       1.334099           0.000051
           83              H      11.261372      17.970112       7.394716       0.111296       0.987807 0.69024899E+01  0.65924963E+02                                 1.676210                            1.561230      -1.378904       2.214771                    0.993627       3.743948      10.660014       0.484287       1.324218      -0.696331      -0.019014      -0.020054      -0.017033       0.032463      -0.002913       0.000771       0.009831       0.005473      -0.019675      -0.013732       0.004852       0.008879              1.727534       1.789402       0.436600       0.375661       1.777887       0.387454       1.615313           0.000008
           84              H       1.948615      17.682217       7.537110       0.089949       1.052671 0.74149303E+01  0.72093043E+02                                 1.760309                            1.627350      -1.147972       2.325813                    0.995674       3.735818      10.729426       0.470363       1.339326      -0.694412       0.017301      -0.033570      -0.022829       0.044129       0.000980       0.000663       0.013176      -0.004202      -0.004201      -0.012643      -0.001488       0.014131              1.804783       1.702179      -0.405166      -0.217618       2.111020       0.401922       1.601152           0.000465
           85              H       0.399002       6.624166       7.221113       0.092747       1.216768 0.84070200E+01  0.83721523E+02                                 1.899582                            1.703567      -0.967725       2.411777                    0.998025       3.619782      10.269356       0.475120       1.294516      -0.705565      -0.001342       0.040000       0.018524       0.044101       0.005682      -0.002224       0.003281      -0.015120      -0.022855      -0.010095      -0.003452       0.013547              2.040369       1.504656      -0.155966      -0.151161       2.693595       0.718516       1.922856           0.000028
           86              H       2.061125       6.385317       5.662585       0.131463       1.000953 0.70055659E+01  0.65359310E+02                                 1.554417                            1.475143      -0.753155       2.534731                    0.999814       3.015592       7.766072       0.563619       1.164813      -0.738807       0.025874       0.028570      -0.007457       0.039259       0.007263      -0.012545       0.004029      -0.004670      -0.019375      -0.018302       0.005708       0.012594              1.567368       1.528363       0.396421      -0.113122       1.825206      -0.063721       1.348535          -0.000069
           87              H       2.260626       4.395449       4.525387       0.113046       1.064254 0.77683966E+01  0.75652556E+02                                 1.714311                            1.624261      -0.979138       2.416201                    0.997890       3.477161       9.672949       0.493858       1.273537      -0.710290       0.029465      -0.003237      -0.020227       0.035886       0.007046      -0.009287       0.007052       0.000735      -0.026258      -0.017694       0.005950       0.011745              1.743079       1.812865      -0.077251      -0.519843       1.442440       0.087610       1.973931           0.000005
           88              H       1.335033       2.080632       4.059194       0.110564       0.932669 0.66367203E+01  0.63258490E+02                                 1.671771                            1.577385      -1.193503       2.310290                    0.995121       3.758967      10.967601       0.457075       1.405897      -0.680664       0.021299      -0.005493      -0.024769       0.033126       0.008225      -0.004590       0.004221      -0.003935       0.005219      -0.012120       0.004471       0.007649              1.723001       1.898740      -0.164562      -0.526590       1.449393       0.181961       1.820871           0.000047
           89              H      11.424917       0.472038       4.498078       0.129432       0.922726 0.66695569E+01  0.63488037E+02                                 1.649548                            1.576268      -1.117594       2.362692                    0.996294       3.579742      10.351329       0.460592       1.396994      -0.683485       0.001993      -0.032065      -0.020831       0.038290       0.002088      -0.007656       0.002720      -0.006565      -0.009544      -0.010870       0.005106       0.005764              1.669903       1.446254      -0.027241      -0.081083       1.938418       0.374061       1.625037           0.000074
           90              H       9.322036      -0.263546       5.709399       0.120845       0.909090 0.63581438E+01  0.59603216E+02                                 1.611700                            1.521329      -1.003951       2.407925                    0.997939       3.514908       9.975824       0.478652       1.365046      -0.689771      -0.003276      -0.030844      -0.018130       0.035927       0.004725      -0.004836       0.002533       0.000717      -0.018642      -0.009690       0.001558       0.008131              1.640499       1.336925       0.077725       0.001665       2.031838       0.326878       1.552734           0.000480
           91              H       7.688911       0.187345       7.256223       0.136034       0.915524 0.61493220E+01  0.57221639E+02                                 1.623744                            1.498643      -1.168143       2.339211                    0.996312       3.490628       9.901602       0.480588       1.369620      -0.688529      -0.026808      -0.025576       0.005950       0.037526       0.006339      -0.010619       0.008113      -0.002182       0.000039      -0.016951       0.006372       0.010580              1.700633       1.958324       0.486053      -0.152132       1.749890      -0.126133       1.393687           0.000097
           92              H       7.765464       2.171905       8.424631       0.090305       1.057141 0.71645642E+01  0.69085380E+02                                 1.771845                            1.604274      -1.001690       2.396115                    0.997316       3.677900      10.530551       0.471532       1.347097      -0.693186      -0.033305       0.003893       0.032921       0.046992       0.008017      -0.015020       0.003492       0.009057      -0.010074      -0.018192      -0.000004       0.018196              1.873936       2.139202      -0.156595      -0.567187       1.478812       0.120803       2.003793           0.000253
           93              H       7.307307      14.018309       1.365418       0.104559       0.989430 0.74603872E+01  0.73244591E+02                                 1.737478                            1.672920      -1.311699       2.252161                    0.993151       3.906942      11.582024       0.443477       1.406761      -0.680330      -0.033122       0.014871       0.010839       0.037891      -0.005311      -0.004269       0.011621       0.003193      -0.025182      -0.015782       0.000815       0.014967              1.759803       2.166649      -0.201733      -0.284389       1.549003       0.073774       1.563757           0.000241
           94              H       9.222285      14.965452       2.243187       0.110250       0.965171 0.69792909E+01  0.66658837E+02                                 1.648938                            1.573202      -0.925545       2.438566                    0.998156       3.523727       9.942937       0.482248       1.329808      -0.697521      -0.002978       0.031112       0.022536       0.038532      -0.005746      -0.001371       0.013664       0.011791      -0.017907      -0.018488       0.004075       0.014413              1.675381       1.392688      -0.002261      -0.028480       1.849635       0.478011       1.783821           0.000247
           95              H      11.293849      14.185069       1.605342       0.109884       1.034153 0.73592555E+01  0.71103443E+02                                 1.716421                            1.605571      -0.993406       2.404924                    0.997688       3.555692      10.034763       0.482606       1.313580      -0.700867       0.028967       0.017640       0.016431       0.037686       0.006595       0.003807       0.008703       0.004851      -0.002518      -0.010613      -0.002154       0.012767              1.769396       2.226478       0.313801       0.302395       1.551746       0.211903       1.529966           0.000262
           96              H       9.551694       4.272809      18.676973       0.114800       1.240599 0.96117501E+01  0.98911927E+02                                 1.906378                            1.812485      -1.374703       2.225402                    0.993366       3.770671      10.850785       0.464390       1.281674      -0.707796       0.005417      -0.025747      -0.027233       0.037867      -0.003994       0.002043       0.010738      -0.009924       0.021379      -0.012193      -0.003212       0.015404              1.939318       1.748965      -0.032752      -0.030357       2.277098       0.514289       1.791891           0.000729
           97              H      11.274131      15.879247       4.480523       0.111256       0.996728 0.71497783E+01  0.68583518E+02                                 1.672182                            1.581418      -1.033450       2.386453                    0.997565       3.538097       9.949626       0.486796       1.311692      -0.701110       0.025163      -0.013710      -0.023140       0.036832      -0.007585      -0.007738       0.001858      -0.005071      -0.006886      -0.010852      -0.001125       0.011977              1.706488       1.873958      -0.219214      -0.386113       1.440132       0.105910       1.805374           0.000236
           98              H      10.841492      14.722578       6.440874       0.104561       1.058691 0.77605493E+01  0.75665192E+02                                 1.711337                            1.625924      -1.014234       2.389850                    0.997306       3.562463       9.962522       0.491771       1.277436      -0.708733       0.018446      -0.031048       0.008964       0.037210      -0.009155      -0.006554      -0.004630      -0.010641       0.014196      -0.016033       0.007291       0.008742              1.726660       1.713304      -0.410345       0.104765       1.964796      -0.266923       1.501879           0.000058
           99              H       9.216486      15.496410       7.892118       0.101186       0.995775 0.71329667E+01  0.69413605E+02                                 1.754016                            1.639620      -1.423796       2.187540                    0.993719       4.025798      11.974403       0.445333       1.413342      -0.677922      -0.005309      -0.014017       0.030166       0.033685      -0.003619      -0.002645      -0.002046      -0.000667       0.008784      -0.006303       0.002139       0.004164              1.825983       1.461112       0.071111      -0.163319       1.722298      -0.554413       2.294539           0.000516
          100              H       8.425441      18.538074       5.426563       0.120364       1.018928 0.76566821E+01  0.74955237E+02                                 1.716507                            1.652885      -1.245317       2.289971                    0.995999       3.642450      10.457107       0.467594       1.338061      -0.695389      -0.020915       0.032161      -0.009248       0.039462      -0.011419       0.005924      -0.003088      -0.011654      -0.013823      -0.012329      -0.004367       0.016696              1.730007       1.622817      -0.218272       0.011787       1.987347      -0.171325       1.579857           0.000879
          101              H       4.129208       8.454788      15.277081       0.120441       1.087071 0.80156008E+01  0.77542971E+02                                 1.653532                            1.586720      -0.931524       2.442106                    0.998753       3.221903       8.520542       0.537531       1.177866      -0.734856       0.017180      -0.023857      -0.027367       0.040165      -0.006497      -0.011413       0.003006      -0.004509       0.027973      -0.014549      -0.002371       0.016920              1.654656       1.486651      -0.238220      -0.219304       1.769814       0.269135       1.707504           0.000765
          102              H       3.937827      10.646405      14.641186       0.105815       1.032043 0.73471648E+01  0.70761870E+02                                 1.698361                            1.593209      -0.901668       2.447799                    0.998081       3.492159       9.751532       0.490874       1.295558      -0.705236       0.014428       0.006938      -0.032127       0.035895      -0.004278      -0.013017       0.001237      -0.012721       0.009831      -0.016941       0.003724       0.013218              1.746605       1.553872       0.101415      -0.271992       1.483771      -0.308460       2.202173          -0.000071
          103              H       2.867248      12.175345      15.996852       0.112682       0.975240 0.71924302E+01  0.69776855E+02                                 1.706758                            1.632118      -1.220713       2.300368                    0.994612       3.751461      10.955091       0.454581       1.388861      -0.684411      -0.002360       0.038042      -0.009993       0.039403      -0.000252      -0.005718      -0.008529      -0.021861      -0.018562      -0.014118      -0.003148       0.017267              1.731430       1.430981      -0.080860       0.045817       2.143649      -0.231221       1.619660           0.000666
          104              H       2.193352       9.278969      18.686726       0.116248       0.970694 0.70842166E+01  0.68479127E+02                                 1.698827                            1.616158      -1.328844       2.247294                    0.994053       3.786573      11.044026       0.458282       1.382634      -0.685059      -0.014273      -0.011931       0.031551       0.036627       0.006861      -0.008722      -0.004367      -0.001867       0.020259      -0.011379      -0.003264       0.014643              1.737333       1.644071       0.009803      -0.222437       1.542892      -0.277683       2.025034           0.000393
          105              H      11.430716       9.524770      18.448753       0.086192       1.029275 0.69947920E+01  0.67030597E+02                                 1.732995                            1.577741      -1.145097       2.318890                    0.996676       3.733940      10.650287       0.478939       1.334529      -0.694963       0.041206       0.004662       0.000830       0.041477      -0.005360      -0.003036       0.004651       0.009256      -0.011059      -0.008079      -0.002460       0.010538              1.826100       2.695873       0.244684      -0.054343       1.426630      -0.004204       1.355798           0.000513
          106              H      10.579357       7.767633      17.215975       0.124139       1.029290 0.75165835E+01  0.72178970E+02                                 1.650643                            1.580611      -0.755802       2.527222                    0.999810       3.246514       8.799436       0.511747       1.246410      -0.718287       0.022668      -0.025130      -0.018643       0.038639      -0.000125      -0.002488       0.015292       0.010078      -0.032426      -0.021624       0.009266       0.012358              1.663288       1.723377      -0.289688      -0.303752       1.616643       0.209109       1.649845           0.000005
          107              H       8.325690       7.362739      17.215975       0.125861       0.981706 0.71364034E+01  0.67134285E+02                                 1.556664                            1.507808      -0.723204       2.548799                    0.999827       3.071740       8.039201       0.545001       1.194659      -0.731463      -0.013617      -0.031352      -0.021111       0.040175       0.003304       0.000371       0.015270       0.004510      -0.013757      -0.017876       0.003896       0.013980              1.554861       1.413912       0.197499       0.086550       1.737159       0.255613       1.513511          -0.000006
          108              H       6.040707       7.901961      18.163966       0.122351       1.043920 0.78326965E+01  0.77364692E+02                                 1.770567                            1.692292      -1.233107       2.304514                    0.994420       3.675563      10.711690       0.452276       1.371105      -0.688933      -0.016496      -0.031560      -0.016194       0.039120       0.003130      -0.002740       0.015166       0.004397      -0.005887      -0.017588       0.003997       0.013591              1.789653       1.790881       0.291855       0.194395       2.016115       0.274970       1.561964          -0.000211
          109              H       4.748590       9.208001      19.453311       0.115715       0.923321 0.66086238E+01  0.63136616E+02                                 1.679947                            1.589547      -1.311917       2.259286                    0.993543       3.825201      11.297626       0.447166       1.433729      -0.675055      -0.033460      -0.010953       0.003905       0.035423       0.000135      -0.005226       0.007710       0.007215      -0.025038      -0.013789       0.003823       0.009966              1.726345       2.328058       0.194376      -0.043838       1.429863       0.011399       1.421113           0.000043
          110              H       4.484135      18.550160       1.336159       0.118974       0.897250 0.64331434E+01  0.60261814E+02                                 1.577649                            1.516505      -0.850054       2.482357                    0.999105       3.427365       9.607923       0.487744       1.340588      -0.695443      -0.037085      -0.001026       0.002337       0.037173      -0.001775       0.000827       0.010119       0.015661      -0.024316      -0.016399       0.004311       0.012089              1.599986       2.107310       0.090353      -0.126563       1.358548       0.006538       1.334100           0.000043
          111              H       5.461922      -0.616472       2.358273       0.111295       0.987802 0.69024496E+01  0.65924478E+02                                 1.676206                            1.561226      -1.378899       2.214774                    0.993627       3.743936      10.659970       0.484287       1.324218      -0.696331      -0.019014       0.020054       0.017033       0.032463       0.002913      -0.000771       0.009831       0.005473      -0.019674      -0.013731       0.004852       0.008879              1.727529       1.789396      -0.436597      -0.375659       1.777881       0.387452       1.615309           0.000002
          112              H       7.748065      -0.328577       2.215879       0.089948       1.052659 0.74148271E+01  0.72091793E+02                                 1.760298                            1.627341      -1.147954       2.325823                    0.995674       3.735789      10.729326       0.470364       1.339329      -0.694412       0.017301       0.033570       0.022829       0.044130      -0.000979      -0.000663       0.013176      -0.004201      -0.004203      -0.012644      -0.001487       0.014131              1.804772       1.702167       0.405162       0.217617       2.111005       0.401919       1.601144           0.000460
          113              H       6.198452      10.729474       2.531876       0.092749       1.216749 0.84068673E+01  0.83719577E+02                                 1.899557                            1.703548      -0.967712       2.411784                    0.998025       3.619756      10.269238       0.475125       1.294511      -0.705566      -0.001341      -0.040000      -0.018524       0.044101      -0.005682       0.002223       0.003281      -0.015121      -0.022856      -0.010095      -0.003453       0.013548              2.040340       1.504641       0.155965       0.151160       2.693548       0.718500       1.922832           0.000027
          114              H       7.860575      10.968323       4.090403       0.131464       1.000951 0.70055489E+01  0.65359115E+02                                 1.554415                            1.475141      -0.753154       2.534731                    0.999814       3.015590       7.766066       0.563619       1.164813      -0.738807       0.025874      -0.028570       0.007457       0.039259      -0.007263       0.012545       0.004029      -0.004670      -0.019375      -0.018302       0.005708       0.012594              1.567366       1.528361      -0.396420       0.113121       1.825204      -0.063720       1.348533          -0.000067
          115              H       8.060076      12.958191       5.227602       0.113048       1.064255 0.77684046E+01  0.75652647E+02                                 1.714311                            1.624261      -0.979135       2.416202                    0.997890       3.477162       9.672950       0.493859       1.273536      -0.710291       0.029465       0.003237       0.020227       0.035886      -0.007046       0.009287       0.007052       0.000735      -0.026258      -0.017694       0.005950       0.011745              1.743078       1.812864       0.077251       0.519843       1.442440       0.087610       1.973931           0.000009
          116              H       7.134483      15.273008       5.693795       0.110565       0.932670 0.66367374E+01  0.63258682E+02                                 1.671772                            1.577386      -1.193501       2.310290                    0.995121       3.758970      10.967606       0.457075       1.405894      -0.680665       0.021299       0.005493       0.024769       0.033126      -0.008226       0.004590       0.004222      -0.003935       0.005219      -0.012120       0.004471       0.007649              1.723002       1.898740       0.164562       0.526590       1.449394       0.181962       1.820872           0.000050
          117              H       5.625466      16.881602       5.254910       0.129432       0.922726 0.66695580E+01  0.63488045E+02                                 1.649547                            1.576268      -1.117593       2.362692                    0.996294       3.579743      10.351329       0.460593       1.396993      -0.683485       0.001993       0.032065       0.020831       0.038290      -0.002088       0.007656       0.002720      -0.006565      -0.009543      -0.010871       0.005106       0.005764              1.669903       1.446254       0.027240       0.081082       1.938418       0.374061       1.625035           0.000075
          118              H       3.522586      17.617186       4.043589       0.120845       0.909092 0.63581621E+01  0.59603426E+02                                 1.611702                            1.521330      -1.003950       2.407924                    0.997939       3.514914       9.975841       0.478652       1.365044      -0.689771      -0.003275       0.030844       0.018130       0.035927      -0.004725       0.004836       0.002533       0.000717      -0.018642      -0.009690       0.001558       0.008132              1.640500       1.336926      -0.077725      -0.001665       2.031840       0.326877       1.552734           0.000478
          119              H       1.889461      17.166295       2.496765       0.136034       0.915529 0.61493573E+01  0.57221970E+02                                 1.623739                            1.498639      -1.168128       2.339218                    0.996312       3.490628       9.901557       0.480593       1.369606      -0.688531      -0.026808       0.025576      -0.005950       0.037526      -0.006339       0.010619       0.008113      -0.002182       0.000039      -0.016952       0.006371       0.010580              1.700629       1.958318      -0.486051       0.152133       1.749884      -0.126133       1.393683           0.000093
          120              H       1.966014      15.181735       1.328357       0.090307       1.057125 0.71644304E+01  0.69083754E+02                                 1.771828                            1.604260      -1.001659       2.396132                    0.997316       3.677863      10.530413       0.471534       1.347097      -0.693186      -0.033305      -0.003894      -0.032923       0.046992      -0.008016       0.015019       0.003494       0.009056      -0.010072      -0.018192      -0.000003       0.018195              1.873917       2.139177       0.156593       0.567177       1.478800       0.120801       2.003775           0.000247
          121              C      10.406533       8.369425       9.405782       0.606605      24.300434 0.25264601E+03  0.52459383E+04                                 7.713650                            5.640371      -0.070406       2.033087                    0.999230      22.343460      62.675258       0.624685       0.472209      -1.019488       0.060653      -0.033688      -0.037363       0.078801      -0.006366       0.022776      -0.052476      -0.035652       0.215888      -0.058212      -0.041415       0.099627              9.233784      10.396444      -1.181019      -1.008128      11.681972       3.259306       5.622937          -0.002584
          122              C       9.168930       9.037913       9.938295      -0.043273      36.120951 0.46411126E+03  0.11038875E+05                                 9.489114                            7.180220      -0.015891       1.995874                    0.999368      27.860715      79.332823       0.618185       0.416567      -1.069129      -0.041702       0.024782       0.015135       0.050816       0.016170      -0.004895      -0.008188      -0.012239       0.009745      -0.018933      -0.001890       0.020823             11.096498      14.969032      -2.159540      -0.799545      10.967748       3.882945       7.352714           0.002676
          123              C       9.255922      10.077548      10.855076      -0.096656      30.348239 0.46734181E+03  0.11298001E+05                                 8.740143                            7.447318      -0.359129       1.859590                    0.998440      30.451810      91.668686       0.569302       0.445037      -1.036432      -0.022238      -0.002661      -0.008150       0.023834       0.020700       0.012654      -0.010999      -0.008894      -0.017599      -0.029916       0.005795       0.024121              9.408086      11.457134      -1.164314      -0.215004       9.315999       3.085131       7.451125           0.017981
          124              C       8.111111      10.645414      11.381738      -0.080677      29.142697 0.42365300E+03  0.99525292E+04                                 8.379866                            6.998194      -0.049665       1.973753                    0.998283      28.949939      84.760617       0.601437       0.433504      -1.047561      -0.001971      -0.010379      -0.022641       0.024985       0.008936      -0.002280       0.008307      -0.021492      -0.028976      -0.015196      -0.005299       0.020495              8.992256      11.808594      -0.193645       0.035178       8.087790       2.787466       7.080383           0.005627
          125              C       6.872348      10.182037      10.991618      -0.089325      30.508861 0.42721832E+03  0.10046887E+05                                 8.606632                            7.000700       0.013659       1.984536                    0.999606      29.193212      85.228143       0.605425       0.430194      -1.050662       0.022282      -0.010418      -0.001460       0.024640      -0.017834      -0.019887      -0.015433      -0.018984      -0.013598      -0.037168       0.013984       0.023184              9.375303      12.473544       1.085304       0.597333       8.543932       3.151832       7.108433           0.009840
          126              C       6.757519       9.158693      10.059232      -0.012998      36.309957 0.44977194E+03  0.10614632E+05                                 9.551699                            7.093671      -0.105131       1.973280                    0.999147      27.434455      77.824875       0.618604       0.419547      -1.067182       0.044129       0.007029       0.021641       0.049650      -0.008711      -0.009745      -0.007859      -0.000122       0.048806      -0.021013       0.000510       0.020504             11.147690      17.043943       1.386354       0.858569       9.371789       3.234462       7.027339           0.024829
          127              C       7.912770       8.589299       9.542324      -0.137420      34.480009 0.46940543E+03  0.11349931E+05                                 9.424752                            7.404998      -0.238562       1.884919                    0.999306      31.073422      93.267144       0.578266       0.438059      -1.041494       0.004827       0.016887       0.016158       0.023865       0.010055       0.002155      -0.014371      -0.063015       0.144333      -0.057312       0.004626       0.052687             10.476306      15.808444      -0.481696      -0.153598       9.236678       2.668901       6.383797           0.012609
          128              C       5.408567       8.670267       9.606694       0.569389      23.795285 0.26800269E+03  0.56454993E+04                                 7.662432                            5.845349      -0.138138       2.007678                    0.999302      22.755405      64.217410       0.608177       0.478094      -1.016697      -0.061207      -0.013333      -0.000360       0.062643      -0.033682       0.003366      -0.055786      -0.119307      -0.069461      -0.063188      -0.040683       0.103871              8.695273      12.819014       1.263704       0.028081       6.528652       2.204836       6.738153          -0.008301
          129              C       7.204077      14.473297      13.240657       0.545240      23.646479 0.26379818E+03  0.55286668E+04                                 7.556065                            5.716050      -0.047424       2.032138                    0.999305      22.892582      64.199233       0.629225       0.464463      -1.025250      -0.015694       0.028858      -0.044781       0.055538      -0.027564      -0.045453       0.017433       0.130809      -0.131477      -0.063208      -0.044891       0.108099              8.965237       5.329839       0.131528       2.271292       9.151491      -2.879937      12.414382          -0.004650
          130              C       7.498689      13.703450      14.504644      -0.015643      36.094935 0.44346811E+03  0.10403175E+05                                 9.440941                            6.988894       0.049442       2.020636                    0.999299      27.171244      76.227295       0.632145       0.413034      -1.074024       0.011192      -0.020120       0.035917       0.042662      -0.003626      -0.003199       0.011290      -0.002192      -0.017753      -0.013308      -0.000090       0.013398             11.427380       8.492401       0.736266       3.670835       9.888169      -4.609735      15.901571           0.011375
          131              C       6.781877      12.560193      14.814790      -0.106044      31.017440 0.43637313E+03  0.10290531E+05                                 8.622839                            7.024718       0.137939       2.018014                    0.999748      29.272310      84.869460       0.612485       0.424064      -1.057122       0.015311       0.004773       0.016631       0.023104      -0.007618       0.003979       0.024532       0.024107      -0.019350      -0.033600       0.014456       0.019144              9.415507       7.794447       1.534513       1.850803       8.851619      -3.080690      11.600454           0.003696
          132              C       7.040532      11.864285      15.987099      -0.093622      29.630409 0.41753999E+03  0.97377583E+04                                 8.324888                            6.839792       0.250007       2.061259                    0.999719      28.815130      83.063669       0.625067       0.420164      -1.059637       0.011650       0.021449      -0.003915       0.024721       0.012290      -0.004327      -0.002809      -0.012213      -0.006019      -0.013185      -0.002766       0.015951              8.969956       8.259016       1.504995       2.304108       8.091283      -2.399258      10.559569           0.001481
          133              C       8.022959      12.322849      16.847312      -0.105567      30.825274 0.45327217E+03  0.10857021E+05                                 8.784756                            7.304166      -0.153343       1.930264                    0.998648      29.959860      89.302798       0.579350       0.441381      -1.040239      -0.008363       0.010928      -0.020228       0.024465      -0.028077      -0.017843       0.001580       0.008201       0.022697      -0.034971       0.001621       0.033350              9.446833       9.059280       1.812517       2.346104       8.546220      -2.213404      10.734998           0.007293
          134              C       8.766449      13.435001      16.536192      -0.025702      34.982531 0.44714652E+03  0.10528126E+05                                 9.270376                            7.043413       0.108689       2.045990                    0.999410      27.219197      76.906732       0.625255       0.416052      -1.070342      -0.029426      -0.010915      -0.030228       0.043575      -0.009165      -0.015617       0.000373      -0.010663       0.004260      -0.020390       0.003402       0.016988             10.927907      11.481497       1.383367       4.632362       8.552407      -2.072639      12.749816           0.002964
          135              C       8.491555      14.140953      15.376367      -0.134704      34.356973 0.47205789E+03  0.11405518E+05                                 9.386023                            7.421550      -0.149589       1.919423                    0.999343      30.569289      91.075404       0.579377       0.437548      -1.044049      -0.004333      -0.019635       0.001798       0.020188      -0.005119      -0.036759       0.011350      -0.006629      -0.071465      -0.048509       0.010913       0.037596             10.848462       9.599869       0.075161       4.692528       8.616265      -2.770675      14.329251           0.006799
          136              C       9.924019      13.848112      17.422739       0.575455      22.277197 0.24975184E+03  0.51727322E+04                                 7.275717                            5.597660       0.107002       2.096527                    0.999578      22.343651      62.667877       0.628578       0.470474      -1.020071       0.050971       0.015323       0.039716       0.066409      -0.051469      -0.055450       0.044043      -0.011625      -0.015309      -0.060428      -0.040343       0.100771              8.411794       8.780566       1.426782       3.215560       6.732576      -1.272635       9.722239          -0.004110
          137              C       2.360376      10.831009       7.761428       0.547203      23.949915 0.27197511E+03  0.57465176E+04                                 7.649728                            5.870257      -0.060934       2.033055                    0.999392      22.920024      64.641003       0.610118       0.475134      -1.018945      -0.004422      -0.051629       0.033669       0.061795      -0.027324      -0.004249      -0.000075       0.159529      -0.127709      -0.063059      -0.042658       0.105718              8.606901       4.750626       1.231871      -0.199670      11.738943      -1.291154       9.331135          -0.007647
          138              C       2.595834      12.264104       7.320593      -0.015148      35.006484 0.44793626E+03  0.10547331E+05                                 9.279705                            7.059299      -0.042439       1.990939                    0.999304      27.378042      77.261002       0.623507       0.417194      -1.070019       0.007248       0.043124      -0.009867       0.044829      -0.010887      -0.006659       0.004327       0.004303       0.036453      -0.017203      -0.000059       0.017262             10.652244       6.791016       2.637394       1.212310      14.789317      -2.971834      10.376399           0.020548
          139              C       2.092442      12.688784       6.087815      -0.106177      29.508988 0.41528947E+03  0.96628036E+04                                 8.294922                            6.826197       0.148661       2.022668                    0.999737      28.930872      83.036620       0.625628       0.420763      -1.060289       0.020208       0.016035       0.007414       0.026841       0.007298       0.002948       0.026914       0.040348       0.029816      -0.040186       0.012596       0.027589              8.820801       5.567368       1.081955       1.334916      10.938245      -2.472013       9.956790           0.005701
          140              C       2.217710      13.995957       5.703548      -0.088461      29.100627 0.41634051E+03  0.97092719E+04                                 8.258124                            6.861465       0.167751       2.039513                    0.999460      28.681072      82.855225       0.619372       0.424049      -1.056497       0.014594      -0.012709       0.021126       0.028650      -0.005045       0.016652       0.003391       0.013027       0.039039      -0.018327      -0.006059       0.024386              8.772595       6.305839       1.441729       1.708937      10.229818      -1.424593       9.782129          -0.000120
          141              C       2.866088      14.912559       6.511095      -0.104745      30.392483 0.45664595E+03  0.10936636E+05                                 8.618829                            7.280756      -0.110048       1.937758                    0.999526      29.965168      88.742813       0.587486       0.435316      -1.045894      -0.001005      -0.030032       0.002098       0.030122      -0.013451      -0.020123      -0.004045      -0.006954      -0.076958      -0.036508       0.007850       0.028658              9.142451       6.865057       1.557214       2.581977       9.584030      -0.348487      10.978266           0.011475
          142              C       3.420516      14.511992       7.718515      -0.027689      35.195441 0.45068176E+03  0.10621130E+05                                 9.251270                            7.042907       0.102526       2.035491                    0.999371      27.411664      77.221157       0.629709       0.412729      -1.073615      -0.020121      -0.035707      -0.025713       0.048384      -0.006659      -0.005109      -0.003095      -0.002025      -0.000927      -0.010135       0.003046       0.007089             10.526709       8.234429       3.347506       3.251052      12.583762      -0.030961      10.761936           0.012254
          143              C       3.259291      13.178763       8.116437      -0.142376      33.942752 0.48319281E+03  0.11735940E+05                                 9.269783                            7.491290      -0.128762       1.921718                    0.999468      30.788909      91.795272       0.579008       0.435536      -1.045863      -0.010819       0.012159      -0.022707       0.027937      -0.029659      -0.013314      -0.009263       0.056084       0.039607      -0.050440       0.012906       0.037534             10.160366       8.105870       3.413302       1.573806      13.418282      -1.084102       8.956947           0.011593
          144              C       4.205761      15.494199       8.535816       0.577168      22.177983 0.25149623E+03  0.52194012E+04                                 7.228402                            5.614353       0.092938       2.086757                    0.999617      22.498028      63.222756       0.627939       0.470001      -1.020040       0.035946       0.046569       0.035128       0.068518      -0.023562      -0.071912       0.006091       0.079105       0.023349      -0.059645      -0.038773       0.098418              8.069725       6.889056       1.215324       2.868803       9.424329       0.030898       7.895790          -0.001952
          145              C       6.885107      12.997477       8.711369       0.109006      24.937275 0.33430294E+03  0.73955820E+04                                 7.554103                            6.215728       0.243000       2.102969                    0.999652      25.834901      73.196062       0.638850       0.433386      -1.048534       0.033517       0.007918       0.021314       0.040502       0.007895      -0.007985      -0.044446       0.002271       0.060631      -0.042765      -0.010828       0.053593              8.147511      10.984120      -0.325607       1.065286       7.425909       1.991452       6.032504           0.005988
          146              C       7.391979      11.929052       7.962340      -0.135883      28.085304 0.42831806E+03  0.10036048E+05                                 8.013660                            6.935698       0.207751       2.048312                    0.999658      28.896423      83.035250       0.620675       0.421158      -1.060797       0.010523      -0.007609       0.016216       0.020775       0.002990       0.005253       0.006116      -0.011399      -0.024789      -0.011937      -0.001156       0.013093              8.294123      10.458590      -0.507247       1.143813       7.745038       1.794789       6.678739           0.001015
          147              C       8.721213      11.682071       7.972093      -0.091156      27.741194 0.40311870E+03  0.93114889E+04                                 7.987013                            6.752123       0.145569       2.033491                    0.999748      28.334958      81.069014       0.625232       0.424111      -1.058036      -0.011924      -0.005386       0.013808       0.019023      -0.005126      -0.016708      -0.004425      -0.024614       0.035637      -0.026944       0.007321       0.019623              8.426369      11.009990       0.308750       1.913554       7.632213       1.779989       6.636903           0.002645
          148              C       9.556334      12.476008       8.748431       0.051993      31.748680 0.42443269E+03  0.98945143E+04                                 8.777853                            6.943323      -0.039579       2.001286                    0.999400      26.736575      75.932812       0.616827       0.425949      -1.060781       0.011361      -0.027196      -0.003529       0.029684       0.000216       0.005522      -0.000231       0.021158      -0.037955      -0.013657      -0.004247       0.017904              9.683291      13.617771       0.376049       2.329034       8.687131       2.244763       6.744971           0.002797
          149              C      10.973719      12.242968       8.867417      -0.125182      31.789497 0.44752390E+03  0.10665122E+05                                 8.861160                            7.183452      -0.119553       1.939632                    0.998677      29.889203      88.322645       0.594395       0.432396      -1.047568      -0.022060      -0.006965       0.012129       0.026120      -0.004169      -0.002619      -0.005007      -0.020376       0.026647      -0.015970       0.003404       0.012566              9.587668      13.614009       0.080901       1.664999       8.661958       2.012163       6.487039           0.006280
          150              C       0.144986      13.030274       9.616447      -0.123690      31.636371 0.45490329E+03  0.10885607E+05                                 8.848984                            7.269182      -0.084731       1.951289                    0.998551      29.900577      88.543417       0.587610       0.435595      -1.045619      -0.012166       0.007648       0.013330       0.019601       0.003737      -0.003857      -0.020948      -0.012441      -0.002436      -0.018394      -0.006712       0.025106              9.397275      11.084726      -0.403360       1.063888       9.816088       3.137119       7.291010           0.008178
          151              C      11.213817      14.168856      10.295255       0.055099      30.835527 0.40312485E+03  0.92568239E+04                                 8.517398                            6.709364       0.131528       2.058263                    0.999205      26.216109      73.356541       0.636985       0.418750      -1.067695       0.021265      -0.007793      -0.002064       0.022742      -0.004445      -0.006825       0.010777      -0.020283       0.003486      -0.013840      -0.005025       0.018865              9.285099      10.555154       0.076812       1.569774       9.982395       3.740931       7.317750           0.000908
          152              C       0.397842      15.058543      11.022828      -0.087803      28.911679 0.41596332E+03  0.96849762E+04                                 8.218381                            6.861157       0.167917       2.041057                    0.999740      28.441785      81.731056       0.619857       0.424396      -1.057732      -0.011441       0.009539      -0.000951       0.014927       0.003313      -0.014833      -0.016002       0.018923       0.018264      -0.022590      -0.003594       0.026184              8.665109       9.737661       0.394035       1.564709       9.243788       3.176162       7.013879           0.003561
          153              C      11.417957      16.129471      11.635315      -0.132433      29.922630 0.43041069E+03  0.10099491E+05                                 8.383605                            6.952051       0.131808       2.023810                    0.999509      28.941807      83.281982       0.619891       0.421089      -1.060618      -0.004247      -0.015581      -0.007693       0.017888       0.001776      -0.004092      -0.005180      -0.003756       0.006964      -0.005496      -0.002878       0.008374              8.894203      11.300386       0.269040       1.495713       8.742946       2.816386       6.639278           0.001170
          154              C      10.038848      16.297167      11.539736       0.111827      24.954943 0.32678054E+03  0.71787671E+04                                 7.488885                            6.092732       0.197764       2.085461                    0.999741      25.685616      72.210119       0.654505       0.425990      -1.054433      -0.012479      -0.034240      -0.016178       0.039873      -0.000278      -0.011648      -0.027565      -0.056862       0.102120      -0.047474      -0.005972       0.053446              8.020083      10.197026      -0.242026       0.867645       7.824560       2.463254       6.038663           0.004234
          155              C       9.823108      14.406044      10.232836       0.114130      31.884278 0.39740903E+03  0.91539172E+04                                 8.903313                            6.803366      -0.070687       1.994330                    0.999438      26.505242      75.917109       0.608829       0.436758      -1.049490      -0.023724       0.039770       0.028137       0.054187       0.006085      -0.011607      -0.014771      -0.051138       0.075715      -0.040479       0.003137       0.037343              9.984792      11.923784       0.740742       2.232127       9.942821       3.812181       8.087772           0.002440
          156              C       8.977549      13.541919       9.476004       0.112449      31.989959 0.40796343E+03  0.94813622E+04                                 9.001192                            6.954898      -0.281059       1.926918                    0.998965      26.911990      78.031981       0.592741       0.444623      -1.042332      -0.055300       0.006725       0.005706       0.055999       0.009090       0.005575      -0.029429       0.010685       0.030275      -0.034556       0.003527       0.031030             10.131976      13.000966       1.109882       2.388667       9.799602       3.120487       7.595360           0.004492
          157              C      11.137264       7.912069      12.741304       0.121219      24.827953 0.31541050E+03  0.68866859E+04                                 7.560628                            6.041545       0.014643       2.030328                    0.999422      25.678075      72.612774       0.646429       0.433962      -1.046696       0.013570       0.040811       0.006517       0.043499      -0.017827       0.045380      -0.014901      -0.015573       0.016272      -0.048952      -0.005266       0.054218              8.318669       6.910214       0.853920      -2.249687      10.373096       2.317142       7.672698           0.002756
          158              C      10.129319       8.040905      13.681492      -0.124328      27.766934 0.38686940E+03  0.88048111E+04                                 7.867216                            6.514895       0.394000       2.116350                    0.999818      27.814976      77.836345       0.654137       0.411417      -1.070935      -0.001870       0.007317      -0.002996       0.008125       0.006380       0.000184      -0.001572       0.005457      -0.033867      -0.011506      -0.001099       0.012605              8.347199       6.956579       0.849607      -2.468087       9.787101       2.189323       8.297917          -0.000063
          159              C      10.023769       9.210231      14.362251      -0.094164      29.521653 0.42006196E+03  0.98058131E+04                                 8.330465                            6.891953       0.107757       2.017279                    0.999602      28.737183      82.725774       0.618776       0.424036      -1.057805       0.003362      -0.003758      -0.014211       0.015079      -0.007592       0.004867      -0.003887       0.024715      -0.002012      -0.014623      -0.002128       0.016751              8.874177       7.650679       1.549310      -2.446106      10.457996       1.947753       8.513855           0.002316
          160              C      10.954001      10.237099      14.128179       0.056557      30.768572 0.41433237E+03  0.95897485E+04                                 8.559064                            6.844571       0.070496       2.039681                    0.999422      26.427210      74.496852       0.624127       0.424009      -1.063245      -0.016987       0.005680       0.018674       0.025875       0.001895       0.007122       0.007871      -0.020789      -0.023612      -0.015108      -0.002426       0.017534              9.282094       8.141571       2.218450      -2.201131      11.497408       2.339325       8.207302           0.000161
          161              C      10.922684      11.492439      14.808938      -0.122071      31.316045 0.44578557E+03  0.10592805E+05                                 8.731597                            7.145728       0.040676       1.991852                    0.999240      29.552752      86.650837       0.600099       0.429535      -1.051345       0.005775      -0.014561      -0.005055       0.016460      -0.002327       0.007836       0.003741       0.011512       0.047870      -0.015159      -0.003934       0.019093              9.380141       9.066794       1.568275      -2.550231      10.757160       2.292468       8.316469           0.006269
          162              C       0.221539      12.449013      14.549508      -0.116249      31.130815 0.44143486E+03  0.10475665E+05                                 8.739692                            7.148895      -0.100111       1.953504                    0.997916      29.457097      86.635574       0.594496       0.434153      -1.047344       0.020198      -0.005661      -0.005143       0.021598      -0.006258       0.012264       0.000123       0.000684       0.032794      -0.015156      -0.002768       0.017924              9.426407      10.433265       1.785014      -3.553668       8.970950       0.973315       8.875004           0.004162
          163              C       1.252681      12.254155      13.578111       0.050384      32.461831 0.42469003E+03  0.99095661E+04                                 8.926865                            6.962259      -0.067999       1.993807                    0.999402      26.791925      76.314596       0.613287       0.428016      -1.058690      -0.000654       0.022461       0.022054       0.031485       0.007235      -0.011918       0.002998       0.014182       0.014672      -0.015850      -0.001196       0.017046             10.053000      11.149041       2.745849      -3.839185       9.714590       0.634349       9.295370           0.001832
          164              C       2.265265      13.188222      13.328434      -0.078732      30.309953 0.41435705E+03  0.96543690E+04                                 8.565459                            6.900088       0.139335       2.043037                    0.998781      28.246616      81.643204       0.610086       0.430889      -1.051965       0.008582      -0.009633      -0.003061       0.013259      -0.011199       0.021261      -0.008393      -0.002946       0.050278      -0.023979      -0.008734       0.032713              9.439543      10.162559       2.583316      -3.057969       9.707605       0.319239       8.448466           0.002898
          165              C       3.230294      12.929007      12.411653      -0.131863      30.598968 0.42186973E+03  0.98439406E+04                                 8.506933                            6.878301       0.294132       2.087026                    0.999205      28.429176      81.425668       0.624166       0.420548      -1.061570      -0.013786      -0.003742       0.002330       0.014473      -0.000413       0.003862       0.003269      -0.002795       0.030523      -0.007688      -0.003968       0.011656              9.343991      10.242964       2.185960      -2.818906       9.403732       1.056456       8.385277           0.000193
          166              C       3.176939      11.722798      11.717240       0.105157      26.915536 0.33997108E+03  0.75580563E+04                                 7.960288                            6.275076       0.127082       2.060216                    0.999599      26.137628      74.409691       0.634323       0.434337      -1.047210      -0.039110      -0.011797       0.009595       0.041963      -0.016672       0.014217      -0.027799       0.047401       0.034611      -0.044770       0.002108       0.042662              8.835891       9.651831       1.835088      -2.811502       8.655914       1.192752       8.199930           0.004390
          167              C       1.302556      11.041314      12.856389       0.110688      33.576974 0.41109371E+03  0.95586909E+04                                 9.240372                            6.932389      -0.185545       1.952035                    0.999440      26.946710      77.786717       0.600886       0.438386      -1.047519       0.036572      -0.006850      -0.039567       0.054313      -0.003092       0.007370      -0.019422       0.037764       0.035481      -0.033177       0.007815       0.025362             10.591455      11.344737       3.864657      -3.398188      11.358265       0.824506       9.071364           0.000988
          168              C       0.346807      10.010280      13.141177       0.112274      33.513116 0.40784515E+03  0.94579368E+04                                 9.217887                            6.900939      -0.181733       1.954488                    0.999381      26.807076      77.109336       0.603188       0.437877      -1.048535       0.002197      -0.048590      -0.027134       0.055696      -0.005919       0.029217      -0.011300      -0.020567       0.005934      -0.034748       0.002560       0.032188             10.607736      10.201088       3.833056      -2.412697      12.971873       1.970996       8.650246           0.002022
          169              C       4.607083       8.984215       0.347206       0.606609      24.300509 0.25264288E+03  0.52458501E+04                                 7.713613                            5.640300      -0.070301       2.033120                    0.999230      22.343326      62.674471       0.624696       0.472203      -1.019493       0.060652       0.033693       0.037366       0.078804       0.006365      -0.022778      -0.052475      -0.035656       0.215887      -0.058214      -0.041413       0.099627              9.233792      10.396309       1.180856       1.008062      11.682168       3.259334       5.622900          -0.002589
          170              C       3.369480       1.065007      19.320670      -0.043276      36.121090 0.46411372E+03  0.11038948E+05                                 9.489135                            7.180238      -0.015842       1.995888                    0.999368      27.860789      79.333082       0.618185       0.416567      -1.069129      -0.041704      -0.024785      -0.015134       0.050819      -0.016169       0.004895      -0.008189      -0.012240       0.009752      -0.018934      -0.001890       0.020823             11.096536      14.968966       2.159564       0.799541      10.967903       3.883002       7.352739           0.002669
          171              C       3.456472       0.025372      18.403889      -0.096658      30.348354 0.46734312E+03  0.11298045E+05                                 8.740169                            7.447331      -0.359139       1.859585                    0.998440      30.451913      91.669144       0.569301       0.445038      -1.036432      -0.022240       0.002661       0.008150       0.023835      -0.020700      -0.012656      -0.010999      -0.008898      -0.017596      -0.029918       0.005797       0.024121              9.408127      11.457178       1.164317       0.215004       9.316060       3.085156       7.451143           0.017977
          172              C       2.311661      -0.542494      17.877228      -0.080677      29.142657 0.42365205E+03  0.99525028E+04                                 8.379862                            6.998189      -0.049670       1.973752                    0.998283      28.949916      84.760574       0.601437       0.433504      -1.047561      -0.001971       0.010378       0.022642       0.024985      -0.008937       0.002280       0.008307      -0.021493      -0.028977      -0.015196      -0.005299       0.020495              8.992254      11.808598       0.193665      -0.035166       8.087791       2.787466       7.080374           0.005626
          173              C       1.072898      -0.079117      18.267347      -0.089328      30.508949 0.42721997E+03  0.10046939E+05                                 8.606658                            7.000721       0.013645       1.984531                    0.999606      29.193282      85.228493       0.605423       0.430195      -1.050661       0.022283       0.010418       0.001459       0.024641       0.017835       0.019888      -0.015433      -0.018986      -0.013596      -0.037169       0.013984       0.023184              9.375329      12.473587      -1.085271      -0.597315       8.543949       3.151839       7.108450           0.009832
          174              C       0.958069       0.944227      19.199733      -0.012997      36.309903 0.44977170E+03  0.10614627E+05                                 9.551697                            7.093676      -0.105145       1.973276                    0.999147      27.434443      77.824895       0.618602       0.419548      -1.067181       0.044131      -0.007030      -0.021639       0.049651       0.008710       0.009744      -0.007859      -0.000121       0.048812      -0.021013       0.000508       0.020505             11.147681      17.043908      -1.386277      -0.858552       9.371793       3.234467       7.027341           0.024821
          175              C       2.113320       8.764341       0.210665      -0.137426      34.480134 0.46940757E+03  0.11349994E+05                                 9.424771                            7.405014      -0.238519       1.884932                    0.999306      31.073486      93.267339       0.578266       0.438059      -1.041495       0.004825      -0.016889      -0.016156       0.023865      -0.010056      -0.002157      -0.014370      -0.063019       0.144330      -0.057314       0.004628       0.052685             10.476338      15.808440       0.481791       0.153622       9.236768       2.668925       6.383807           0.012601
          176              C      11.208017       8.683373       0.146295       0.569383      23.795307 0.26800255E+03  0.56454909E+04                                 7.662417                            5.845335      -0.138155       2.007672                    0.999302      22.755328      64.216981       0.608180       0.478092      -1.016699      -0.061206       0.013334       0.000357       0.062642       0.033678      -0.003364      -0.055783      -0.119301      -0.069460      -0.063185      -0.040680       0.103864              8.695259      12.818981      -1.263625      -0.028049       6.528645       2.204852       6.738150          -0.008307
          177              C       1.404627      -4.370377      16.018308       0.545243      23.646464 0.26379804E+03  0.55286637E+04                                 7.556067                            5.716052      -0.047428       2.032136                    0.999305      22.892575      64.199227       0.629224       0.464464      -1.025249      -0.015694      -0.028857       0.044781       0.055537       0.027565       0.045455       0.017434       0.130812      -0.131479      -0.063210      -0.044892       0.108102              8.965239       5.329839      -0.131527      -2.271294       9.151492      -2.879938      12.414386          -0.004647
          178              C       1.699239      -3.600530      14.754321      -0.015642      36.094874 0.44346724E+03  0.10403150E+05                                 9.440931                            6.988888       0.049441       2.020636                    0.999299      27.171222      76.227222       0.632145       0.413034      -1.074024       0.011193       0.020120      -0.035917       0.042663       0.003627       0.003200       0.011290      -0.002192      -0.017754      -0.013308      -0.000091       0.013399             11.427367       8.492399      -0.736270      -3.670836       9.888154      -4.609719      15.901548           0.011377
          179              C       0.982427      -2.457273      14.444176      -0.106045      31.017461 0.43637341E+03  0.10290541E+05                                 8.622845                            7.024721       0.137934       2.018012                    0.999748      29.272340      84.869588       0.612484       0.424064      -1.057122       0.015311      -0.004773      -0.016631       0.023104       0.007618      -0.003978       0.024533       0.024107      -0.019351      -0.033600       0.014456       0.019144              9.415513       7.794457      -1.534516      -1.850808       8.851621      -3.080687      11.600462           0.003704
          180              C       1.241082      -1.761365      13.271867      -0.093623      29.630453 0.41754081E+03  0.97377823E+04                                 8.324897                            6.839799       0.250007       2.061258                    0.999719      28.815157      83.063774       0.625066       0.420164      -1.059637       0.011650      -0.021450       0.003915       0.024721      -0.012290       0.004327      -0.002810      -0.012212      -0.006020      -0.013185      -0.002767       0.015952              8.969966       8.259024      -1.504992      -2.304114       8.091284      -2.399263      10.559589           0.001498
          181              C       2.223509      -2.219929      12.411653      -0.105570      30.825373 0.45327405E+03  0.10857079E+05                                 8.784775                            7.304182      -0.153349       1.930261                    0.998648      29.959956      89.303176       0.579349       0.441381      -1.040239      -0.008364      -0.010928       0.020229       0.024466       0.028077       0.017844       0.001579       0.008199       0.022696      -0.034972       0.001621       0.033350              9.446854       9.059302      -1.812520      -2.346112       8.546236      -2.213409      10.735023           0.007305
          182              C       2.966999      -3.332081      12.722773      -0.025702      34.982630 0.44714780E+03  0.10528165E+05                                 9.270393                            7.043422       0.108679       2.045986                    0.999410      27.219248      76.906933       0.625255       0.416052      -1.070342      -0.029427       0.010915       0.030228       0.043575       0.009166       0.015617       0.000375      -0.010663       0.004259      -0.020390       0.003400       0.016990             10.927929      11.481527      -1.383372      -4.632379       8.552417      -2.072639      12.749842           0.002970
          183              C       2.692105      -4.038033      13.882599      -0.134703      34.356989 0.47205803E+03  0.11405524E+05                                 9.386028                            7.421553      -0.149595       1.919420                    0.999343      30.569312      91.075513       0.579376       0.437548      -1.044049      -0.004334       0.019635      -0.001798       0.020188       0.005121       0.036761       0.011351      -0.006632      -0.071462      -0.048510       0.010912       0.037598             10.848468       9.599878      -0.075166      -4.692534       8.616267      -2.770671      14.329258           0.006802
          184              C       4.124569      -3.745192      11.836227       0.575455      22.277432 0.24975486E+03  0.51728106E+04                                 7.275763                            5.597690       0.107012       2.096526                    0.999578      22.343828      62.668476       0.628577       0.470473      -1.020071       0.050973      -0.015324      -0.039716       0.066411       0.051473       0.055454       0.044046      -0.011625      -0.015313      -0.060432      -0.040346       0.100778              8.411850       8.780635      -1.426795      -3.215595       6.732614      -1.272637       9.722302          -0.004100
          185              C       8.159826       6.522631       1.991560       0.547209      23.950243 0.27197782E+03  0.57465864E+04                                 7.649801                            5.870294      -0.060964       2.033043                    0.999392      22.920035      64.640997       0.610116       0.475135      -1.018945      -0.004422       0.051630      -0.033669       0.061797       0.027325       0.004249      -0.000080       0.159525      -0.127704      -0.063059      -0.042656       0.105715              8.606997       4.750654      -1.231885       0.199697      11.739007      -1.291239       9.331328          -0.007651
          186              C       8.395284       5.089536       2.432395      -0.015152      35.006751 0.44794023E+03  0.10547448E+05                                 9.279743                            7.059327      -0.042446       1.990935                    0.999304      27.378186      77.261506       0.623506       0.417194      -1.070019       0.007247      -0.043126       0.009869       0.044830       0.010886       0.006657       0.004329       0.004302       0.036447      -0.017200      -0.000060       0.017260             10.652287       6.791052      -2.637414      -1.212308      14.789355      -2.971853      10.376453           0.020541
          187              C       7.891892       4.664856       3.665173      -0.106176      29.509027 0.41528982E+03  0.96628146E+04                                 8.294925                            6.826196       0.148653       2.022666                    0.999737      28.930906      83.036751       0.625628       0.420763      -1.060289       0.020207      -0.016035      -0.007414       0.026840      -0.007299      -0.002948       0.026914       0.040349       0.029818      -0.040187       0.012597       0.027590              8.820808       5.567369      -1.081959      -1.334915      10.938244      -2.472026       9.956812           0.005690
          188              C       8.017160       3.357683       4.049441      -0.088462      29.100663 0.41634137E+03  0.97092947E+04                                 8.258124                            6.861468       0.167756       2.039514                    0.999460      28.681084      82.855204       0.619373       0.424049      -1.056498       0.014593       0.012710      -0.021126       0.028649       0.005044      -0.016652       0.003391       0.013025       0.039041      -0.018328      -0.006059       0.024387              8.772596       6.305835      -1.441727      -1.708926      10.229814      -1.424613       9.782138          -0.000127
          189              C       8.665538       2.441081       3.241893      -0.104745      30.392326 0.45664359E+03  0.10936561E+05                                 8.618797                            7.280736      -0.110032       1.937765                    0.999526      29.965020      88.742187       0.587487       0.435316      -1.045895      -0.001006       0.030030      -0.002100       0.030120       0.013448       0.020121      -0.004043      -0.006960      -0.076960      -0.036506       0.007851       0.028655              9.142413       6.865031      -1.557205      -2.581960       9.583983      -0.348489      10.978224           0.011462
          190              C       9.219966       2.841648       2.034473      -0.027686      35.195107 0.45067733E+03  0.10620998E+05                                 9.251223                            7.042880       0.102547       2.035500                    0.999371      27.411489      77.220544       0.629710       0.412730      -1.073615      -0.020118       0.035705       0.025712       0.048381       0.006658       0.005105      -0.003097      -0.002030      -0.000932      -0.010132       0.003045       0.007087             10.526649       8.234386      -3.347485      -3.251025      12.583687      -0.030971      10.761874           0.012243
          191              C       9.058741       4.174877       1.636551      -0.142377      33.942685 0.48319213E+03  0.11735917E+05                                 9.269763                            7.491280      -0.128747       1.921723                    0.999468      30.788871      91.795076       0.579009       0.435535      -1.045864      -0.010815      -0.012161       0.022708       0.027937       0.029656       0.013309      -0.009259       0.056089       0.039611      -0.050438       0.012906       0.037532             10.160337       8.105862      -3.413289      -1.573806      13.418212      -1.084098       8.956936           0.011581
          192              C      10.005211       1.859441       1.217173       0.577157      22.177468 0.25148950E+03  0.52192250E+04                                 7.228296                            5.614279       0.092911       2.086758                    0.999617      22.497630      63.221355       0.627943       0.470002      -1.020040       0.035943      -0.046566      -0.035124       0.068513       0.023558       0.071899       0.006089       0.079087       0.023352      -0.059634      -0.038765       0.098399              8.069601       6.888949      -1.215297      -2.868748       9.424189       0.030886       7.895666          -0.001964
          193              C       1.085657       4.356163       1.041619       0.109007      24.937158 0.33430126E+03  0.73955328E+04                                 7.554074                            6.215709       0.243018       2.102976                    0.999652      25.834800      73.195634       0.638852       0.433386      -1.048534       0.033517      -0.007918      -0.021314       0.040502      -0.007894       0.007987      -0.044445       0.002272       0.060633      -0.042765      -0.010829       0.053593              8.147477      10.984069       0.325604      -1.065282       7.425880       1.991442       6.032482           0.005979
          194              C       1.592529       5.424588       1.790649      -0.135884      28.085304 0.42831821E+03  0.10036053E+05                                 8.013662                            6.935701       0.207750       2.048312                    0.999658      28.896422      83.035254       0.620675       0.421158      -1.060797       0.010522       0.007609      -0.016216       0.020774      -0.002989      -0.005253       0.006116      -0.011400      -0.024787      -0.011936      -0.001157       0.013093              8.294125      10.458595       0.507247      -1.143819       7.745037       1.794785       6.678742           0.001009
          195              C       2.921763       5.671569       1.780896      -0.091154      27.741132 0.40311759E+03  0.93114557E+04                                 7.986998                            6.752111       0.145574       2.033493                    0.999748      28.334917      81.068839       0.625233       0.424110      -1.058037      -0.011924       0.005386      -0.013808       0.019022       0.005126       0.016708      -0.004425      -0.024614       0.035638      -0.026944       0.007320       0.019623              8.426354      11.009969      -0.308748      -1.913553       7.632203       1.779982       6.636891           0.002638
          196              C       3.756884       4.877632       1.004558       0.051993      31.748689 0.42443276E+03  0.98945171E+04                                 8.777857                            6.943325      -0.039578       2.001286                    0.999400      26.736578      75.932839       0.616827       0.425949      -1.060780       0.011361       0.027195       0.003529       0.029683      -0.000216      -0.005522      -0.000231       0.021158      -0.037953      -0.013657      -0.004247       0.017904              9.683297      13.617780      -0.376045      -2.329039       8.687138       2.244760       6.744973           0.002791
          197              C       5.174269       5.110672       0.885571      -0.125182      31.789619 0.44752586E+03  0.10665185E+05                                 8.861188                            7.183471      -0.119570       1.939625                    0.998677      29.889325      88.323187       0.594394       0.432396      -1.047568      -0.022061       0.006963      -0.012127       0.026120       0.004167       0.002621      -0.005005      -0.020376       0.026653      -0.015971       0.003405       0.012565              9.587702      13.614046      -0.080904      -1.665012       8.662002       2.012170       6.487057           0.006272
          198              C       5.944436       4.323366       0.136542      -0.123692      31.636501 0.45490536E+03  0.10885670E+05                                 8.849003                            7.269194      -0.084750       1.951281                    0.998551      29.900698      88.543867       0.587610       0.435595      -1.045620      -0.012167      -0.007651      -0.013328       0.019602      -0.003739       0.003857      -0.020948      -0.012438      -0.002432      -0.018394      -0.006712       0.025105              9.397298      11.084750       0.403354      -1.063899       9.816124       3.137126       7.291021           0.008167
          199              C       5.414367      -4.065936      18.963711       0.055098      30.835536 0.40312486E+03  0.92568243E+04                                 8.517401                            6.709364       0.131526       2.058262                    0.999205      26.216113      73.356562       0.636985       0.418750      -1.067695       0.021265       0.007793       0.002065       0.022742       0.004444       0.006825       0.010777      -0.020283       0.003487      -0.013841      -0.005024       0.018865              9.285103      10.555149      -0.076811      -1.569772       9.982411       3.740936       7.317750           0.000900
          200              C       6.197292      -4.955623      18.236138      -0.087804      28.911709 0.41596387E+03  0.96849923E+04                                 8.218387                            6.861161       0.167919       2.041058                    0.999740      28.441805      81.731129       0.619857       0.424396      -1.057732      -0.011441      -0.009540       0.000953       0.014927      -0.003313       0.014833      -0.016003       0.018923       0.018265      -0.022590      -0.003594       0.026184              8.665116       9.737658      -0.394041      -1.564709       9.243802       3.176170       7.013886           0.003547
          201              C       5.618507      -6.026551      17.623650      -0.132434      29.922627 0.43041076E+03  0.10099493E+05                                 8.383609                            6.952056       0.131802       2.023809                    0.999509      28.941798      83.281976       0.619890       0.421090      -1.060618      -0.004247       0.015579       0.007695       0.017887      -0.001776       0.004093      -0.005181      -0.003757       0.006966      -0.005497      -0.002878       0.008375              8.894206      11.300378      -0.269043      -1.495714       8.742954       2.816391       6.639286           0.001155
          202              C       4.239398      -6.194247      17.719230       0.111827      24.954846 0.32677922E+03  0.71787291E+04                                 7.488863                            6.092717       0.197774       2.085466                    0.999741      25.685531      72.209776       0.654507       0.425990      -1.054433      -0.012479       0.034239       0.016178       0.039872       0.000277       0.011649      -0.027566      -0.056861       0.102120      -0.047474      -0.005972       0.053446              8.020057      10.196988       0.242022      -0.867644       7.824536       2.463246       6.038648           0.004220
          203              C       4.023658      -4.303124      19.026130       0.114130      31.884224 0.39740843E+03  0.91538990E+04                                 8.903301                            6.803360      -0.070686       1.994330                    0.999438      26.505212      75.916982       0.608830       0.436758      -1.049490      -0.023724      -0.039770      -0.028137       0.054186      -0.006085       0.011607      -0.014772      -0.051138       0.075714      -0.040479       0.003136       0.037343              9.984777      11.923762      -0.740733      -2.232116       9.942811       3.812173       8.087757           0.002432
          204              C       3.178099       3.811721       0.276985       0.112449      31.989916 0.40796300E+03  0.94813490E+04                                 9.001182                            6.954893      -0.281056       1.926920                    0.998965      26.911960      78.031857       0.592742       0.444622      -1.042332      -0.055300      -0.006725      -0.005706       0.055999      -0.009090      -0.005575      -0.029429       0.010684       0.030274      -0.034556       0.003526       0.031030             10.131963      13.000948      -1.109870      -2.388658       9.799593       3.120478       7.595346           0.004486
          205              C       5.337814       2.190851      16.517661       0.121224      24.827957 0.31540916E+03  0.68866501E+04                                 7.560630                            6.041531       0.014661       2.030335                    0.999422      25.678040      72.612669       0.646430       0.433961      -1.046696       0.013572      -0.040812      -0.006517       0.043500       0.017829      -0.045378      -0.014900      -0.015570       0.016272      -0.048950      -0.005268       0.054217              8.318686       6.910204      -0.853955       2.249672      10.373166       2.317138       7.672687           0.002758
          206              C       4.329869       2.062015      15.577473      -0.124327      27.766977 0.38687005E+03  0.88048307E+04                                 7.867226                            6.514901       0.393997       2.116348                    0.999818      27.815012      77.836500       0.654136       0.411417      -1.070935      -0.001870      -0.007318       0.002996       0.008126      -0.006380      -0.000184      -0.001572       0.005458      -0.033870      -0.011507      -0.001099       0.012606              8.347213       6.956582      -0.849614       2.468088       9.787126       2.189327       8.297931          -0.000055
          207              C       4.224319       0.892689      14.896715      -0.094165      29.521712 0.42006292E+03  0.98058416E+04                                 8.330478                            6.891963       0.107758       2.017279                    0.999602      28.737214      82.725905       0.618775       0.424036      -1.057805       0.003362       0.003757       0.014212       0.015080       0.007593      -0.004867      -0.003887       0.024715      -0.002012      -0.014623      -0.002128       0.016751              8.874192       7.650683      -1.549318       2.446105      10.458023       1.947758       8.513870           0.002321
          208              C       5.154551      -0.134179      15.130786       0.056560      30.768513 0.41433146E+03  0.95897227E+04                                 8.559056                            6.844567       0.070494       2.039681                    0.999422      26.427177      74.496754       0.624127       0.424009      -1.063245      -0.016988      -0.005679      -0.018673       0.025875      -0.001895      -0.007122       0.007871      -0.020789      -0.023612      -0.015108      -0.002426       0.017534              9.282081       8.141558      -2.218453       2.201127      11.497388       2.339317       8.207298           0.000165
          209              C       5.123234      -1.389519      14.450028      -0.122071      31.316012 0.44578517E+03  0.10592792E+05                                 8.731585                            7.145721       0.040686       1.991855                    0.999240      29.552731      86.650716       0.600100       0.429534      -1.051345       0.005774       0.014561       0.005055       0.016459       0.002328      -0.007836       0.003741       0.011512       0.047870      -0.015159      -0.003934       0.019093              9.380126       9.066776      -1.568274       2.550224      10.757142       2.292467       8.316461           0.006270
          210              C       6.020989      -2.346093      14.709457      -0.116251      31.130828 0.44143532E+03  0.10475679E+05                                 8.739695                            7.148900      -0.100112       1.953504                    0.997916      29.457114      86.635637       0.594495       0.434153      -1.047344       0.020198       0.005661       0.005143       0.021598       0.006258      -0.012263       0.000123       0.000685       0.032794      -0.015155      -0.002768       0.017923              9.426410      10.433262      -1.785009       3.553666       8.970952       0.973322       8.875016           0.004160
          211              C       7.052131      -2.151235      15.680855       0.050385      32.461814 0.42468953E+03  0.99095513E+04                                 8.926866                            6.962259      -0.068000       1.993807                    0.999402      26.791891      76.314485       0.613287       0.428016      -1.058690      -0.000654      -0.022461      -0.022055       0.031485      -0.007235       0.011919       0.002998       0.014182       0.014671      -0.015850      -0.001196       0.017046             10.053000      11.149020      -2.745831       3.839181       9.714587       0.634376       9.295392           0.001831
          212              C       8.064715      -3.085302      15.930531      -0.078728      30.309801 0.41435479E+03  0.96543026E+04                                 8.565431                            6.900070       0.139336       2.043039                    0.998781      28.246518      81.642845       0.610087       0.430889      -1.051965       0.008582       0.009633       0.003061       0.013259       0.011200      -0.021262      -0.008394      -0.002946       0.050279      -0.023980      -0.008735       0.032715              9.439508      10.162507      -2.583298       3.057944       9.707577       0.319253       8.448440           0.002897
          213              C       9.029744      -2.826087      16.847312      -0.131859      30.598693 0.42186477E+03  0.98438027E+04                                 8.506929                            6.878299       0.294146       2.087032                    0.999205      28.428932      81.425059       0.624161       0.420552      -1.061566      -0.013786       0.003742      -0.002330       0.014474       0.000412      -0.003862       0.003268      -0.002796       0.030523      -0.007688      -0.003968       0.011656              9.343985      10.242940      -2.185951       2.818890       9.403736       1.056478       8.385279           0.000190
          214              C       8.976389      -1.619878      17.541725       0.105164      26.915143 0.33996516E+03  0.75578823E+04                                 7.960164                            6.274983       0.127011       2.060193                    0.999599      26.137390      74.408498       0.634335       0.434332      -1.047215      -0.039113       0.011799      -0.009600       0.041967       0.016670      -0.014215      -0.027802       0.047400       0.034595      -0.044770       0.002110       0.042660              8.835747       9.651658      -1.835066       2.811418       8.655806       1.192772       8.199778           0.004384
          215              C       7.102006      -0.938394      16.402576       0.110696      33.576641 0.41108935E+03  0.95585587E+04                                 9.240293                            6.932340      -0.185542       1.952038                    0.999440      26.946541      77.785962       0.600890       0.438384      -1.047520       0.036577       0.006851       0.039569       0.054318       0.003095      -0.007367      -0.019422       0.037765       0.035476      -0.033177       0.007818       0.025360             10.591354      11.344589      -3.864547       3.398176      11.358116       0.824554       9.071357           0.000986
          216              C       6.146257       0.092640      16.117789       0.112271      33.513073 0.40784639E+03  0.94579696E+04                                 9.217869                            6.900944      -0.181681       1.954505                    0.999381      26.807099      77.109337       0.603189       0.437877      -1.048536       0.002196       0.048591       0.027132       0.055696       0.005920      -0.029216      -0.011300      -0.020565       0.005923      -0.034747       0.002560       0.032187             10.607697      10.201079      -3.833037       2.412722      12.971755       1.970962       8.650256           0.002022
          217              C       1.192367       5.358855      10.100195       0.606609      24.300416 0.25264186E+03  0.52458220E+04                                 7.713587                            5.640285      -0.070288       2.033126                    0.999230      22.343250      62.674148       0.624698       0.472202      -1.019493      -0.060653       0.033693       0.037365       0.078804      -0.006366       0.022777      -0.052473      -0.035655       0.215879      -0.058212      -0.041411       0.099624              9.233758      10.396270      -1.180847      -1.008054      11.682125       3.259318       5.622879          -0.002585
          218              C       2.429970       4.690367       9.567682      -0.043278      36.121115 0.46411424E+03  0.11038964E+05                                 9.489139                            7.180242      -0.015838       1.995889                    0.999368      27.860806      79.333136       0.618185       0.416567      -1.069129       0.041704      -0.024785      -0.015134       0.050819       0.016170      -0.004895      -0.008189      -0.012240       0.009750      -0.018934      -0.001890       0.020824             11.096537      14.968972      -2.159556      -0.799535      10.967903       3.882999       7.352738           0.002674
          219              C       2.342978       3.650732       8.650901      -0.096657      30.348321 0.46734275E+03  0.11298032E+05                                 8.740161                            7.447327      -0.359137       1.859587                    0.998440      30.451881      91.669002       0.569301       0.445037      -1.036432       0.022239       0.002661       0.008151       0.023835       0.020700       0.012655      -0.010999      -0.008896      -0.017596      -0.029917       0.005796       0.024121              9.408115      11.457157      -1.164308      -0.214997       9.316052       3.085152       7.451137           0.017979
          220              C       3.487789       3.082866       8.124239      -0.080677      29.142631 0.42365186E+03  0.99524963E+04                                 8.379855                            6.998187      -0.049663       1.973755                    0.998283      28.949896      84.760477       0.601437       0.433504      -1.047561       0.001972       0.010379       0.022641       0.024985       0.008936      -0.002280       0.008307      -0.021493      -0.028975      -0.015196      -0.005299       0.020494              8.992244      11.808576      -0.193660       0.035171       8.087786       2.787464       7.080372           0.005627
          221              C       4.726552       3.546243       8.514359      -0.089326      30.508890 0.42721909E+03  0.10046912E+05                                 8.606643                            7.000711       0.013653       1.984533                    0.999606      29.193249      85.228334       0.605423       0.430195      -1.050661      -0.022283       0.010418       0.001459       0.024641      -0.017835      -0.019888      -0.015433      -0.018987      -0.013594      -0.037169       0.013984       0.023185              9.375311      12.473554       1.085268       0.597316       8.543939       3.151834       7.108439           0.009840
          222              C       4.841381       4.569587       9.446745      -0.012999      36.310009 0.44977306E+03  0.10614667E+05                                 9.551709                            7.093683      -0.105145       1.973275                    0.999147      27.434499      77.825067       0.618603       0.419548      -1.067182      -0.044131      -0.007030      -0.021640       0.049651      -0.008710      -0.009744      -0.007859      -0.000122       0.048809      -0.021013       0.000508       0.020504             11.147696      17.043936       1.386279       0.858552       9.371805       3.234469       7.027345           0.024829
          223              C       3.686130       5.138981       9.963653      -0.137424      34.480130 0.46940725E+03  0.11349985E+05                                 9.424769                            7.405011      -0.238520       1.884932                    0.999306      31.073487      93.267363       0.578266       0.438059      -1.041495      -0.004826      -0.016888      -0.016157       0.023865       0.010055       0.002156      -0.014370      -0.063020       0.144329      -0.057314       0.004629       0.052685             10.476338      15.808437      -0.481788      -0.153621       9.236769       2.668927       6.383807           0.012607
          224              C       6.190333       5.058013       9.899283       0.569387      23.795388 0.26800346E+03  0.56455156E+04                                 7.662435                            5.845346      -0.138153       2.007671                    0.999302      22.755391      64.217223       0.608179       0.478092      -1.016699       0.061206       0.013335       0.000358       0.062643      -0.033678       0.003364      -0.055785      -0.119305      -0.069460      -0.063186      -0.040682       0.103868              8.695280      12.819022       1.263628       0.028047       6.528660       2.204855       6.738159          -0.008299
          225              C       4.394823      -0.745017       6.265320       0.545236      23.646403 0.26379728E+03  0.55286429E+04                                 7.556051                            5.716042      -0.047426       2.032139                    0.999305      22.892517      64.199004       0.629225       0.464464      -1.025250       0.015694      -0.028857       0.044780       0.055537      -0.027563      -0.045452       0.017433       0.130806      -0.131475      -0.063208      -0.044889       0.108097              8.965218       5.329828       0.131530       2.271284       9.151475      -2.879928      12.414350          -0.004652
          226              C       4.100211       0.024830       5.001333      -0.015642      36.094813 0.44346672E+03  0.10403134E+05                                 9.440921                            6.988884       0.049446       2.020638                    0.999299      27.171189      76.227090       0.632145       0.413034      -1.074024      -0.011192       0.020119      -0.035917       0.042662      -0.003626      -0.003199       0.011291      -0.002194      -0.017751      -0.013308      -0.000091       0.013399             11.427352       8.492380       0.736266       3.670821       9.888148      -4.609722      15.901528           0.011375
          227              C       4.817023       1.168087       4.691187      -0.106045      31.017415 0.43637278E+03  0.10290521E+05                                 8.622834                            7.024715       0.137940       2.018015                    0.999748      29.272292      84.869384       0.612485       0.424064      -1.057122      -0.015311      -0.004773      -0.016631       0.023104      -0.007618       0.003979       0.024533       0.024107      -0.019348      -0.033599       0.014455       0.019144              9.415501       7.794440       1.534510       1.850801       8.851613      -3.080690      11.600451           0.003696
          228              C       4.558368       1.863995       3.518878      -0.093623      29.630413 0.41754019E+03  0.97377636E+04                                 8.324889                            6.839793       0.250008       2.061259                    0.999719      28.815134      83.063677       0.625067       0.420164      -1.059637      -0.011650      -0.021450       0.003915       0.024721       0.012290      -0.004327      -0.002809      -0.012213      -0.006019      -0.013185      -0.002766       0.015951              8.969956       8.259014       1.504993       2.304107       8.091282      -2.399261      10.559572           0.001483
          229              C       3.575941       1.405431       2.658665      -0.105568      30.825225 0.45327143E+03  0.10856999E+05                                 8.784747                            7.304161      -0.153340       1.930266                    0.998648      29.959820      89.302642       0.579350       0.441381      -1.040239       0.008363      -0.010928       0.020228       0.024465      -0.028077      -0.017843       0.001581       0.008201       0.022696      -0.034971       0.001621       0.033350              9.446822       9.059270       1.812515       2.346099       8.546211      -2.213401      10.734986           0.007293
          230              C       2.832451       0.293279       2.969785      -0.025702      34.982425 0.44714523E+03  0.10528087E+05                                 9.270358                            7.043403       0.108697       2.045993                    0.999410      27.219145      76.906531       0.625255       0.416052      -1.070342       0.029426       0.010915       0.030227       0.043574      -0.009164      -0.015616       0.000372      -0.010664       0.004259      -0.020390       0.003403       0.016987             10.927881      11.481469       1.383366       4.632344       8.552391      -2.072633      12.749784           0.002964
          231              C       3.107345      -0.412673       4.129610      -0.134703      34.356860 0.47205634E+03  0.11405469E+05                                 9.386002                            7.421538      -0.149581       1.919426                    0.999343      30.569207      91.075071       0.579377       0.437548      -1.044049       0.004334       0.019634      -0.001800       0.020187      -0.005119      -0.036758       0.011350      -0.006628      -0.071468      -0.048508       0.010913       0.037595             10.848433       9.599843       0.075163       4.692509       8.616245      -2.770666      14.329211           0.006799
          232              C       1.674881      -0.119832       2.083238       0.575447      22.277162 0.24975146E+03  0.51727213E+04                                 7.275706                            5.597653       0.107001       2.096528                    0.999578      22.343608      62.667692       0.628579       0.470473      -1.020071      -0.050970      -0.015322      -0.039715       0.066408      -0.051467      -0.055449       0.044042      -0.011626      -0.015308      -0.060427      -0.040341       0.100768              8.411779       8.780548       1.426779       3.215551       6.732567      -1.272635       9.722222          -0.004111
          233              C       9.238524       2.897271      11.744549       0.547210      23.950220 0.27197755E+03  0.57465787E+04                                 7.649796                            5.870291      -0.060962       2.033044                    0.999392      22.920011      64.640899       0.610116       0.475135      -1.018945       0.004422       0.051630      -0.033669       0.061797      -0.027324      -0.004249      -0.000080       0.159525      -0.127703      -0.063059      -0.042656       0.105715              8.606991       4.750652       1.231886      -0.199696      11.739003      -1.291234       9.331316          -0.007643
          234              C       9.003066       1.464176      12.185384      -0.015151      35.006688 0.44793917E+03  0.10547418E+05                                 9.279737                            7.059322      -0.042448       1.990935                    0.999304      27.378150      77.261411       0.623506       0.417194      -1.070019      -0.007248      -0.043125       0.009870       0.044830      -0.010887      -0.006658       0.004329       0.004303       0.036445      -0.017201      -0.000060       0.017261             10.652279       6.791051       2.637417       1.212310      14.789347      -2.971842      10.376441           0.020552
          235              C       9.506458       1.039496      13.418162      -0.106177      29.509026 0.41528983E+03  0.96628153E+04                                 8.294928                            6.826199       0.148652       2.022665                    0.999737      28.930908      83.036773       0.625628       0.420763      -1.060289      -0.020207      -0.016035      -0.007415       0.026841       0.007298       0.002947       0.026914       0.040350       0.029818      -0.040187       0.012597       0.027590              8.820810       5.567374       1.081963       1.334916      10.938251      -2.472017       9.956806           0.005700
          236              C       9.381190      -0.267677      13.802429      -0.088461      29.100628 0.41634045E+03  0.97092688E+04                                 8.258120                            6.861463       0.167756       2.039515                    0.999460      28.681064      82.855157       0.619373       0.424049      -1.056498      -0.014593       0.012710      -0.021126       0.028650      -0.005045       0.016652       0.003391       0.013027       0.039040      -0.018328      -0.006059       0.024387              8.772592       6.305836       1.441731       1.708931      10.229812      -1.424599       9.782126          -0.000119
          237              C       8.732812      -1.184279      12.994882      -0.104746      30.392499 0.45664623E+03  0.10936644E+05                                 8.618828                            7.280756      -0.110045       1.937759                    0.999526      29.965177      88.742817       0.587486       0.435316      -1.045895       0.001006       0.030032      -0.002098       0.030122      -0.013451      -0.020122      -0.004046      -0.006956      -0.076959      -0.036508       0.007850       0.028657              9.142450       6.865057       1.557214       2.581973       9.584027      -0.348493      10.978265           0.011474
          238              C       8.178384      -0.783712      11.787462      -0.027689      35.195445 0.45068176E+03  0.10621131E+05                                 9.251272                            7.042909       0.102525       2.035491                    0.999371      27.411666      77.221181       0.629709       0.412729      -1.073615       0.020121       0.035707       0.025713       0.048384      -0.006659      -0.005109      -0.003095      -0.002024      -0.000928      -0.010134       0.003046       0.007089             10.526710       8.234433       3.347509       3.251050      12.583761      -0.030969      10.761936           0.012257
          239              C       8.339609       0.549517      11.389540      -0.142378      33.942865 0.48319473E+03  0.11735999E+05                                 9.269800                            7.491303      -0.128766       1.921716                    0.999468      30.789013      91.795674       0.579008       0.435536      -1.045863       0.010818      -0.012161       0.022708       0.027939      -0.029660      -0.013313      -0.009260       0.056087       0.039609      -0.050441       0.012905       0.037536             10.160381       8.105895       3.413307       1.573813      13.418276      -1.084108       8.956971           0.011594
          240              C       7.393139      -1.765919      10.970161       0.577170      22.177922 0.25149543E+03  0.52193804E+04                                 7.228388                            5.614343       0.092939       2.086758                    0.999617      22.497992      63.222623       0.627940       0.470001      -1.020040      -0.035946      -0.046568      -0.035128       0.068517      -0.023562      -0.071912       0.006091       0.079104       0.023349      -0.059644      -0.038773       0.098418              8.069708       6.889043       1.215321       2.868795       9.424309       0.030894       7.895770          -0.001946
          241              C       4.713793       0.730803      10.794608       0.109005      24.937299 0.33430336E+03  0.73955943E+04                                 7.554110                            6.215734       0.242997       2.102968                    0.999652      25.834922      73.196158       0.638849       0.433387      -1.048533      -0.033518      -0.007918      -0.021314       0.040502       0.007895      -0.007985      -0.044446       0.002271       0.060631      -0.042765      -0.010828       0.053593              8.147520      10.984137      -0.325612       1.065286       7.425917       1.991451       6.032506           0.005990
          242              C       4.206921       1.799228      11.543637      -0.135883      28.085302 0.42831801E+03  0.10036047E+05                                 8.013660                            6.935697       0.207754       2.048313                    0.999658      28.896425      83.035260       0.620675       0.421158      -1.060797      -0.010523       0.007609      -0.016216       0.020775       0.002989       0.005253       0.006116      -0.011400      -0.024789      -0.011937      -0.001156       0.013093              8.294123      10.458592      -0.507254       1.143813       7.745041       1.794786       6.678736           0.001017
          243              C       2.877687       2.046209      11.533884      -0.091156      27.741191 0.40311865E+03  0.93114876E+04                                 7.987013                            6.752123       0.145570       2.033491                    0.999748      28.334957      81.069015       0.625231       0.424111      -1.058036       0.011924       0.005386      -0.013809       0.019023      -0.005126      -0.016708      -0.004425      -0.024614       0.035637      -0.026944       0.007321       0.019623              8.426371      11.009992       0.308746       1.913555       7.632219       1.779985       6.636900           0.002646
          244              C       2.042566       1.252272      10.757546       0.051994      31.748661 0.42443226E+03  0.98945028E+04                                 8.777852                            6.943321      -0.039579       2.001286                    0.999400      26.736564      75.932794       0.616827       0.425949      -1.060780      -0.011361       0.027195       0.003529       0.029684       0.000216       0.005522      -0.000231       0.021158      -0.037955      -0.013657      -0.004247       0.017904              9.683292      13.617776       0.376044       2.329034       8.687135       2.244759       6.744966           0.002798
          245              C       0.625181       1.485312      10.638560      -0.125184      31.789622 0.44752602E+03  0.10665189E+05                                 8.861190                            7.183473      -0.119569       1.939626                    0.998677      29.889316      88.323151       0.594393       0.432396      -1.047568       0.022061       0.006963      -0.012127       0.026120      -0.004167      -0.002621      -0.005006      -0.020376       0.026651      -0.015970       0.003405       0.012566              9.587704      13.614057       0.080903       1.665010       8.661998       2.012168       6.487057           0.006281
          246              C      11.453914       0.698006       9.889530      -0.123693      31.636493 0.45490537E+03  0.10885670E+05                                 8.849003                            7.269196      -0.084749       1.951282                    0.998551      29.900685      88.543825       0.587610       0.435595      -1.045620       0.012167      -0.007651      -0.013328       0.019602       0.003740      -0.003858      -0.020948      -0.012438      -0.002432      -0.018394      -0.006712       0.025106              9.397298      11.084754      -0.403358       1.063895       9.816121       3.137124       7.291019           0.008178
          247              C       0.385083      -0.440576       9.210722       0.055100      30.835514 0.40312453E+03  0.92568151E+04                                 8.517398                            6.709362       0.131527       2.058262                    0.999205      26.216101      73.356528       0.636985       0.418750      -1.067695      -0.021265       0.007793       0.002065       0.022742      -0.004445      -0.006825       0.010777      -0.020283       0.003487      -0.013841      -0.005024       0.018865              9.285100      10.555150       0.076809       1.569771       9.982405       3.740932       7.317745           0.000909
          248              C      11.201058      -1.330263       8.483149      -0.087804      28.911724 0.41596409E+03  0.96849990E+04                                 8.218391                            6.861164       0.167918       2.041057                    0.999740      28.441816      81.731179       0.619857       0.424396      -1.057732       0.011441      -0.009540       0.000952       0.014927       0.003313      -0.014834      -0.016002       0.018924       0.018264      -0.022590      -0.003594       0.026184              8.665120       9.737670       0.394036       1.564709       9.243805       3.176168       7.013885           0.003563
          249              C       0.180943      -2.401191       7.870662      -0.132432      29.922643 0.43041076E+03  0.10099493E+05                                 8.383608                            6.952052       0.131806       2.023809                    0.999509      28.941816      83.282026       0.619891       0.421089      -1.060618       0.004247       0.015580       0.007694       0.017888       0.001776      -0.004092      -0.005179      -0.003756       0.006964      -0.005496      -0.002878       0.008373              8.894207      11.300391       0.269040       1.495713       8.742952       2.816389       6.639280           0.001171
          250              C       1.560052      -2.568887       7.966241       0.111826      24.954971 0.32678097E+03  0.71787797E+04                                 7.488893                            6.092737       0.197760       2.085459                    0.999741      25.685640      72.210226       0.654505       0.425990      -1.054432       0.012479       0.034240       0.016178       0.039873      -0.000278      -0.011648      -0.027565      -0.056862       0.102120      -0.047474      -0.005971       0.053446              8.020092      10.197036      -0.242027       0.867646       7.824570       2.463258       6.038669           0.004232
          251              C       1.775792      -0.677764       9.273141       0.114130      31.884270 0.39740888E+03  0.91539136E+04                                 8.903314                            6.803367      -0.070691       1.994329                    0.999438      26.505239      75.917121       0.608829       0.436759      -1.049489       0.023723      -0.039770      -0.028137       0.054186       0.006085      -0.011607      -0.014771      -0.051139       0.075714      -0.040480       0.003137       0.037343              9.984794      11.923785       0.740738       2.232125       9.942827       3.812181       8.087770           0.002440
          252              C       2.621351       0.186361      10.029973       0.112449      31.989946 0.40796318E+03  0.94813557E+04                                 9.001192                            6.954898      -0.281061       1.926918                    0.998965      26.911985      78.031982       0.592741       0.444623      -1.042332       0.055300      -0.006725      -0.005705       0.055999       0.009090       0.005575      -0.029429       0.010685       0.030275      -0.034556       0.003527       0.031030             10.131978      13.000970       1.109877       2.388666       9.799608       3.120484       7.595356           0.004492
          253              C       0.461636       5.816211       6.764673       0.121223      24.827898 0.31540837E+03  0.68866273E+04                                 7.560615                            6.041522       0.014663       2.030336                    0.999422      25.677992      72.612454       0.646431       0.433961      -1.046696      -0.013573      -0.040811      -0.006517       0.043500      -0.017829       0.045378      -0.014900      -0.015570       0.016273      -0.048950      -0.005269       0.054218              8.318667       6.910191       0.853955      -2.249667      10.373139       2.317127       7.672669           0.002754
          254              C       1.469581       5.687375       5.824485      -0.124327      27.766925 0.38686931E+03  0.88048081E+04                                 7.867213                            6.514892       0.393999       2.116350                    0.999818      27.814976      77.836328       0.654138       0.411416      -1.070936       0.001870      -0.007317       0.002995       0.008125       0.006380       0.000184      -0.001572       0.005458      -0.033869      -0.011507      -0.001099       0.012605              8.347197       6.956571       0.849615      -2.468084       9.787104       2.189317       8.297915          -0.000063
          255              C       1.575131       4.518049       5.143726      -0.094165      29.521671 0.42006236E+03  0.98058252E+04                                 8.330472                            6.891959       0.107757       2.017279                    0.999602      28.737192      82.725828       0.618775       0.424036      -1.057805      -0.003362       0.003758       0.014211       0.015079      -0.007592       0.004867      -0.003887       0.024715      -0.002012      -0.014623      -0.002128       0.016751              8.874184       7.650683       1.549320      -2.446106      10.458007       1.947747       8.513863           0.002314
          256              C       0.644899       3.491181       5.377798       0.056559      30.768524 0.41433167E+03  0.95897292E+04                                 8.559058                            6.844569       0.070494       2.039681                    0.999422      26.427186      74.496791       0.624126       0.424009      -1.063245       0.016987      -0.005679      -0.018673       0.025875       0.001895       0.007122       0.007871      -0.020789      -0.023612      -0.015108      -0.002426       0.017533              9.282084       8.141567       2.218454      -2.201135      11.497382       2.339310       8.207302           0.000161
          257              C       0.676216       2.235841       4.697039      -0.122071      31.316016 0.44578534E+03  0.10592798E+05                                 8.731592                            7.145727       0.040677       1.991852                    0.999240      29.552741      86.650802       0.600099       0.429535      -1.051345      -0.005775       0.014561       0.005055       0.016460      -0.002327       0.007837       0.003741       0.011512       0.047870      -0.015159      -0.003934       0.019093              9.380133       9.066787       1.568275      -2.550230      10.757143       2.292462       8.316469           0.006263
          258              C      11.377361       1.279267       4.956469      -0.116251      31.130847 0.44143539E+03  0.10475681E+05                                 8.739699                            7.148900      -0.100113       1.953504                    0.997916      29.457114      86.635637       0.594495       0.434153      -1.047344      -0.020198       0.005661       0.005143       0.021598      -0.006257       0.012263       0.000123       0.000685       0.032794      -0.015155      -0.002768       0.017923              9.426415      10.433271       1.785008      -3.553677       8.970950       0.973318       8.875024           0.004159
          259              C      10.346219       1.474125       5.927866       0.050384      32.461844 0.42468989E+03  0.99095611E+04                                 8.926869                            6.962260      -0.067999       1.993807                    0.999402      26.791902      76.314504       0.613287       0.428016      -1.058690       0.000654      -0.022461      -0.022055       0.031485       0.007235      -0.011919       0.002999       0.014182       0.014671      -0.015850      -0.001196       0.017046             10.053003      11.149031       2.745830      -3.839192       9.714582       0.634369       9.295398           0.001831
          260              C       9.333635       0.540058       6.177543      -0.078728      30.309790 0.41435458E+03  0.96542956E+04                                 8.565427                            6.900066       0.139340       2.043040                    0.998781      28.246500      81.642755       0.610087       0.430889      -1.051965      -0.008582       0.009632       0.003061       0.013259      -0.011200       0.021262      -0.008393      -0.002945       0.050280      -0.023980      -0.008735       0.032715              9.439503      10.162507       2.583295      -3.057949       9.707564       0.319247       8.448438           0.002899
          261              C       8.368606       0.799273       7.094324      -0.131861      30.598747 0.42186562E+03  0.98438290E+04                                 8.506943                            6.878308       0.294135       2.087028                    0.999205      28.428975      81.425254       0.624160       0.420553      -1.061565       0.013786       0.003742      -0.002330       0.014474      -0.000412       0.003862       0.003269      -0.002795       0.030522      -0.007688      -0.003968       0.011656              9.344002      10.242960       2.185959      -2.818895       9.403756       1.056476       8.385290           0.000196
          262              C       8.421961       2.005482       7.788737       0.105163      26.915161 0.33996536E+03  0.75578885E+04                                 7.960169                            6.274986       0.127009       2.060193                    0.999599      26.137408      74.408579       0.634334       0.434332      -1.047214       0.039113       0.011799      -0.009600       0.041967      -0.016670       0.014216      -0.027802       0.047400       0.034595      -0.044770       0.002110       0.042660              8.835754       9.651667       1.835069      -2.811424       8.655813       1.192767       8.199783           0.004390
          263              C      10.296344       2.686966       6.649588       0.110696      33.576625 0.41108910E+03  0.95585516E+04                                 9.240291                            6.932338      -0.185542       1.952038                    0.999440      26.946532      77.785929       0.600890       0.438384      -1.047520      -0.036577       0.006852       0.039569       0.054318      -0.003095       0.007367      -0.019422       0.037765       0.035477      -0.033177       0.007817       0.025360             10.591352      11.344595       3.864543      -3.398184      11.358103       0.824545       9.071356           0.000986
          264              C      11.252093       3.718000       6.364800       0.112270      33.513067 0.40784637E+03  0.94579687E+04                                 9.217867                            6.900944      -0.181680       1.954506                    0.999381      26.807094      77.109311       0.603189       0.437876      -1.048536      -0.002197       0.048591       0.027132       0.055696      -0.005920       0.029216      -0.011300      -0.020565       0.005924      -0.034747       0.002559       0.032188             10.607694      10.201083       3.833033      -2.412730      12.971740       1.970955       8.650258           0.002020
          265              C       6.991817       4.744065      19.158771       0.606600      24.300744 0.25264964E+03  0.52460347E+04                                 7.713723                            5.640418      -0.070419       2.033078                    0.999230      22.343652      62.676001       0.624681       0.472210      -1.019487      -0.060653      -0.033688      -0.037363       0.078802       0.006366      -0.022777      -0.052480      -0.035655       0.215903      -0.058216      -0.041418       0.099634              9.233877      10.396555       1.181042       1.008145      11.682088       3.259343       5.622988          -0.002590
          266              C       8.229420      12.663273       0.185307      -0.043271      36.120947 0.46411093E+03  0.11038865E+05                                 9.489109                            7.180213      -0.015895       1.995873                    0.999368      27.860717      79.332816       0.618186       0.416566      -1.069129       0.041702       0.024781       0.015136       0.050816      -0.016168       0.004895      -0.008187      -0.012238       0.009745      -0.018932      -0.001890       0.020822             11.096494      14.969026       2.159541       0.799547      10.967741       3.882947       7.352714           0.002671
          267              C       8.142428      13.702908       1.102088      -0.096658      30.348348 0.46734354E+03  0.11298054E+05                                 8.740158                            7.447327      -0.359128       1.859589                    0.998440      30.451902      91.669015       0.569302       0.445037      -1.036432       0.022239      -0.002661      -0.008150       0.023835      -0.020700      -0.012655      -0.010997      -0.008894      -0.017602      -0.029916       0.005794       0.024122              9.408106      11.457169       1.164316       0.215005       9.316012       3.085137       7.451136           0.017979
          268              C       9.287239      14.270774       1.628749      -0.080678      29.142744 0.42365352E+03  0.99525463E+04                                 8.379880                            6.998203      -0.049672       1.973751                    0.998283      28.949973      84.760791       0.601436       0.433504      -1.047561       0.001971      -0.010379      -0.022642       0.024985      -0.008936       0.002280       0.008308      -0.021493      -0.028977      -0.015196      -0.005299       0.020495              8.992274      11.808632       0.193647      -0.035175       8.087799       2.787468       7.080390           0.005625
          269              C      10.526002      13.807397       1.238630      -0.089327      30.508971 0.42721992E+03  0.10046936E+05                                 8.606655                            7.000716       0.013651       1.984532                    0.999606      29.193285      85.228452       0.605424       0.430194      -1.050662      -0.022283      -0.010417      -0.001461       0.024641       0.017835       0.019887      -0.015433      -0.018984      -0.013597      -0.037169       0.013985       0.023184              9.375331      12.473592      -1.085307      -0.597333       8.543951       3.151841       7.108451           0.009832
          270              C      10.640831      12.784053       0.306244      -0.012998      36.310048 0.44977313E+03  0.10614667E+05                                 9.551709                            7.093676      -0.105138       1.973278                    0.999147      27.434503      77.825033       0.618604       0.419547      -1.067182      -0.044131       0.007029       0.021641       0.049651       0.008710       0.009745      -0.007859      -0.000123       0.048802      -0.021012       0.000510       0.020503             11.147705      17.043969      -1.386353      -0.858570       9.371795       3.234467       7.027349           0.024824
          271              C       9.485580       4.963939      19.295312      -0.137422      34.480174 0.46940796E+03  0.11350010E+05                                 9.424784                            7.405021      -0.238573       1.884914                    0.999306      31.073541      93.267624       0.578265       0.438060      -1.041494      -0.004826       0.016887       0.016159       0.023866      -0.010056      -0.002154      -0.014372      -0.063017       0.144334      -0.057313       0.004626       0.052688             10.476345      15.808510       0.481701       0.153600       9.236709       2.668911       6.383817           0.012603
          272              C       0.390883       5.044907      19.359682       0.569394      23.795407 0.26800431E+03  0.56455421E+04                                 7.662458                            5.845367      -0.138135       2.007676                    0.999302      22.755480      64.217678       0.608176       0.478094      -1.016697       0.061208      -0.013334      -0.000362       0.062644       0.033683      -0.003367      -0.055789      -0.119311      -0.069461      -0.063190      -0.040685       0.103875              8.695303      12.819066      -1.263709      -0.028085       6.528670       2.204843       6.738174          -0.008308
          273              C      10.194273      18.098657       3.487669       0.545239      23.646410 0.26379741E+03  0.55286450E+04                                 7.556045                            5.716038      -0.047422       2.032140                    0.999305      22.892520      64.198962       0.629226       0.464463      -1.025250       0.015693       0.028857      -0.044781       0.055537       0.027563       0.045452       0.017433       0.130806      -0.131475      -0.063207      -0.044889       0.108097              8.965210       5.329824      -0.131530      -2.271283       9.151465      -2.879923      12.414342          -0.004648
          274              C       9.899661      17.328810       4.751656      -0.015642      36.094847 0.44346709E+03  0.10403145E+05                                 9.440925                            6.988886       0.049447       2.020638                    0.999299      27.171213      76.227169       0.632146       0.413034      -1.074024      -0.011193      -0.020120       0.035916       0.042662       0.003626       0.003199       0.011290      -0.002193      -0.017753      -0.013308      -0.000090       0.013398             11.427356       8.492393      -0.736271      -3.670829       9.888146      -4.609712      15.901531           0.011378
          275              C      10.616473      16.185553       5.061801      -0.106044      31.017451 0.43637338E+03  0.10290539E+05                                 8.622841                            7.024720       0.137938       2.018014                    0.999748      29.272330      84.869536       0.612485       0.424064      -1.057122      -0.015312       0.004772       0.016631       0.023104       0.007618      -0.003979       0.024532       0.024107      -0.019348      -0.033599       0.014456       0.019143              9.415508       7.794453      -1.534515      -1.850806       8.851616      -3.080683      11.600455           0.003703
          276              C      10.357818      15.489645       6.234110      -0.093622      29.630466 0.41754109E+03  0.97377901E+04                                 8.324898                            6.839800       0.250009       2.061259                    0.999719      28.815168      83.063803       0.625066       0.420164      -1.059637      -0.011650       0.021450      -0.003915       0.024721      -0.012290       0.004327      -0.002810      -0.012212      -0.006019      -0.013185      -0.002767       0.015951              8.969966       8.259027      -1.504994      -2.304115       8.091284      -2.399259      10.559587           0.001496
          277              C       9.375391      15.948209       7.094324      -0.105568      30.825338 0.45327351E+03  0.10857062E+05                                 8.784768                            7.304177      -0.153348       1.930262                    0.998648      29.959928      89.303064       0.579349       0.441381      -1.040239       0.008364       0.010928      -0.020229       0.024466       0.028077       0.017844       0.001580       0.008200       0.022696      -0.034971       0.001621       0.033350              9.446845       9.059298      -1.812519      -2.346112       8.546227      -2.213401      10.735012           0.007305
          278              C       8.631901      17.060361       6.783204      -0.025701      34.982570 0.44714707E+03  0.10528142E+05                                 9.270383                            7.043417       0.108683       2.045988                    0.999410      27.219214      76.906803       0.625255       0.416052      -1.070342       0.029426      -0.010915      -0.030228       0.043575       0.009165       0.015618       0.000374      -0.010663       0.004259      -0.020391       0.003401       0.016989             10.927916      11.481518      -1.383374      -4.632373       8.552407      -2.072630      12.749822           0.002971
          279              C       8.906795      17.766313       5.623378      -0.134702      34.356884 0.47205651E+03  0.11405475E+05                                 9.386005                            7.421538      -0.149588       1.919424                    0.999343      30.569232      91.075171       0.579377       0.437547      -1.044050       0.004333      -0.019635       0.001798       0.020187       0.005120       0.036760       0.011350      -0.006630      -0.071463      -0.048510       0.010912       0.037597             10.848439       9.599856      -0.075168      -4.692519       8.616244      -2.770657      14.329216           0.006804
          280              C       7.474331      17.473472       7.669750       0.575455      22.277300 0.24975317E+03  0.51727670E+04                                 7.275735                            5.597672       0.107007       2.096526                    0.999578      22.343747      62.668201       0.628578       0.470473      -1.020071      -0.050972       0.015323       0.039715       0.066410       0.051472       0.055452       0.044045      -0.011625      -0.015311      -0.060430      -0.040345       0.100775              8.411817       8.780599      -1.426790      -3.215576       6.732591      -1.272630       9.722260          -0.004100
          281              C       3.439074       7.205649      17.514417       0.547214      23.950139 0.27197798E+03  0.57465950E+04                                 7.649774                            5.870288      -0.060931       2.033052                    0.999392      22.920196      64.641642       0.610117       0.475134      -1.018945       0.004422      -0.051631       0.033668       0.061797       0.027328       0.004249      -0.000075       0.159539      -0.127720      -0.063063      -0.042662       0.105725              8.606955       4.750652      -1.231878       0.199674      11.739020      -1.291177       9.331194          -0.007651
          282              C       3.203616       8.638744      17.073582      -0.015152      35.006734 0.44793978E+03  0.10547433E+05                                 9.279735                            7.059316      -0.042441       1.990936                    0.999304      27.378180      77.261426       0.623508       0.417193      -1.070020      -0.007247       0.043125      -0.009867       0.044829       0.010885       0.006657       0.004327       0.004305       0.036450      -0.017201      -0.000059       0.017260             10.652282       6.791032      -2.637398      -1.212310      14.789369      -2.971864      10.376444           0.020543
          283              C       3.707008       9.063424      15.840804      -0.106177      29.509077 0.41529074E+03  0.96628419E+04                                 8.294938                            6.826206       0.148651       2.022665                    0.999737      28.930939      83.036888       0.625627       0.420763      -1.060289      -0.020206       0.016035       0.007414       0.026840      -0.007299      -0.002948       0.026913       0.040351       0.029821      -0.040187       0.012597       0.027590              8.820821       5.567375      -1.081955      -1.334920      10.938266      -2.472027       9.956821           0.005691
          284              C       3.581740      10.370597      15.456536      -0.088461      29.100635 0.41634088E+03  0.97092816E+04                                 8.258124                            6.861467       0.167751       2.039513                    0.999460      28.681065      82.855176       0.619372       0.424049      -1.056497      -0.014594      -0.012710       0.021125       0.028649       0.005044      -0.016652       0.003391       0.013026       0.039039      -0.018327      -0.006059       0.024386              8.772595       6.305834      -1.441726      -1.708927      10.229826      -1.424609       9.782126          -0.000127
          285              C       2.933362      11.287199      16.264084      -0.104744      30.392320 0.45664352E+03  0.10936558E+05                                 8.618793                            7.280733      -0.110032       1.937765                    0.999526      29.965014      88.742146       0.587487       0.435316      -1.045895       0.001005      -0.030030       0.002099       0.030120       0.013448       0.020120      -0.004043      -0.006960      -0.076957      -0.036505       0.007851       0.028655              9.142409       6.865027      -1.557206      -2.581957       9.583991      -0.348488      10.978208           0.011464
          286              C       2.378934      10.886632      17.471504      -0.027684      35.195028 0.45067610E+03  0.10620961E+05                                 9.251206                            7.042867       0.102551       2.035502                    0.999371      27.411446      77.220354       0.629711       0.412730      -1.073615       0.020118      -0.035704      -0.025711       0.048380       0.006658       0.005105      -0.003097      -0.002031      -0.000930      -0.010133       0.003046       0.007087             10.526631       8.234368      -3.347480      -3.251015      12.583679      -0.030968      10.761846           0.012245
          287              C       2.540159       9.553403      17.869426      -0.142377      33.942687 0.48319197E+03  0.11735910E+05                                 9.269764                            7.491278      -0.128747       1.921724                    0.999468      30.788841      91.794941       0.579009       0.435535      -1.045864       0.010814       0.012159      -0.022707       0.027936       0.029656       0.013310      -0.009260       0.056085       0.039610      -0.050437       0.012906       0.037531             10.160344       8.105854      -3.413296      -1.573800      13.418253      -1.084097       8.956926           0.011582
          288              C       1.593689      11.868839      18.288804       0.577155      22.177516 0.25149011E+03  0.52192415E+04                                 7.228310                            5.614289       0.092907       2.086756                    0.999617      22.497659      63.221478       0.627942       0.470002      -1.020040      -0.035942       0.046566       0.035124       0.068513       0.023558       0.071900       0.006089       0.079088       0.023352      -0.059635      -0.038766       0.098401              8.069618       6.888962      -1.215302      -2.868753       9.424212       0.030888       7.895680          -0.001962
          289              C      10.513243       9.372117      18.464358       0.109007      24.937164 0.33430134E+03  0.73955343E+04                                 7.554071                            6.215707       0.243019       2.102976                    0.999652      25.834804      73.195623       0.638852       0.433385      -1.048535      -0.033517       0.007918       0.021314       0.040501      -0.007895       0.007986      -0.044445       0.002272       0.060632      -0.042764      -0.010828       0.053593              8.147474      10.984063       0.325598      -1.065283       7.425877       1.991443       6.032481           0.005980
          290              C      10.006371       8.303692      17.715328      -0.135883      28.085272 0.42831765E+03  0.10036035E+05                                 8.013653                            6.935694       0.207751       2.048312                    0.999658      28.896390      83.035108       0.620676       0.421158      -1.060797      -0.010522      -0.007609       0.016215       0.020773      -0.002989      -0.005252       0.006116      -0.011400      -0.024787      -0.011936      -0.001157       0.013093              8.294114      10.458580       0.507241      -1.143815       7.745027       1.794785       6.678736           0.001007
          291              C       8.677137       8.056711      17.725081      -0.091153      27.741084 0.40311669E+03  0.93114287E+04                                 7.986983                            6.752099       0.145576       2.033494                    0.999748      28.334886      81.068686       0.625234       0.424110      -1.058037       0.011923      -0.005386       0.013807       0.019021       0.005126       0.016708      -0.004424      -0.024613       0.035637      -0.026943       0.007320       0.019623              8.426336      11.009941      -0.308749      -1.913544       7.632187       1.779985       6.636881           0.002637
          292              C       7.842016       8.850648      18.501419       0.051992      31.748756 0.42443397E+03  0.98945508E+04                                 8.777862                            6.943330      -0.039577       2.001285                    0.999400      26.736616      75.932932       0.616827       0.425948      -1.060781      -0.011362      -0.027195      -0.003530       0.029684      -0.000216      -0.005522      -0.000230       0.021159      -0.037954      -0.013657      -0.004247       0.017904              9.683301      13.617782      -0.376050      -2.329039       8.687141       2.244765       6.744979           0.002790
          293              C       6.424631       8.617608      18.620406      -0.125180      31.789524 0.44752430E+03  0.10665132E+05                                 8.861154                            7.183446      -0.119549       1.939633                    0.998677      29.889236      88.322707       0.594396       0.432395      -1.047569       0.022061      -0.006965       0.012127       0.026120       0.004170       0.002619      -0.005004      -0.020375       0.026646      -0.015970       0.003406       0.012563              9.587662      13.613993      -0.080900      -1.664999       8.661956       2.012164       6.487035           0.006273
          294              C       5.654464       9.404914      19.369435      -0.123688      31.636420 0.45490399E+03  0.10885627E+05                                 8.848986                            7.269182      -0.084729       1.951289                    0.998551      29.900618      88.543532       0.587611       0.435595      -1.045620       0.012166       0.007650       0.013330       0.019601      -0.003737       0.003857      -0.020947      -0.012440      -0.002438      -0.018393      -0.006711       0.025104              9.397277      11.084729       0.403360      -1.063891       9.816092       3.137120       7.291011           0.008171
          295              C       6.184533      17.794216       0.542266       0.055097      30.835572 0.40312551E+03  0.92568427E+04                                 8.517406                            6.709369       0.131526       2.058261                    0.999205      26.216135      73.356631       0.636985       0.418750      -1.067695      -0.021265      -0.007793      -0.002064       0.022742       0.004445       0.006825       0.010777      -0.020282       0.003485      -0.013840      -0.005025       0.018865              9.285108      10.555161      -0.076812      -1.569776       9.982407       3.740936       7.317758           0.000899
          296              C       5.401608      18.683903       1.269839      -0.087803      28.911648 0.41596274E+03  0.96849588E+04                                 8.218373                            6.861150       0.167918       2.041059                    0.999740      28.441762      81.730955       0.619858       0.424395      -1.057733       0.011441       0.009539      -0.000952       0.014927      -0.003313       0.014833      -0.016002       0.018922       0.018264      -0.022589      -0.003594       0.026184              8.665101       9.737648      -0.394038      -1.564708       9.243779       3.176160       7.013875           0.003549
          297              C       5.980393      19.754831       1.882327      -0.132435      29.922611 0.43041060E+03  0.10099489E+05                                 8.383607                            6.952056       0.131801       2.023808                    0.999509      28.941784      83.281925       0.619890       0.421090      -1.060618       0.004247      -0.015579      -0.007693       0.017887      -0.001776       0.004093      -0.005181      -0.003757       0.006968      -0.005497      -0.002878       0.008376              8.894203      11.300375      -0.269043      -1.495715       8.742950       2.816389       6.639286           0.001155
          298              C       7.359502      19.922527       1.786747       0.111827      24.954811 0.32677864E+03  0.71787126E+04                                 7.488854                            6.092710       0.197775       2.085466                    0.999741      25.685506      72.209669       0.654507       0.425989      -1.054433       0.012479      -0.034239      -0.016178       0.039872       0.000277       0.011648      -0.027565      -0.056861       0.102121      -0.047474      -0.005972       0.053446              8.020047      10.196973       0.242021      -0.867644       7.824527       2.463244       6.038643           0.004222
          299              C       7.575242      18.031404       0.479847       0.114129      31.884274 0.39740909E+03  0.91539184E+04                                 8.903311                            6.803366      -0.070689       1.994329                    0.999438      26.505243      75.917101       0.608830       0.436758      -1.049490       0.023724       0.039770       0.028137       0.054187      -0.006085       0.011607      -0.014771      -0.051138       0.075713      -0.040479       0.003136       0.037342              9.984788      11.923778      -0.740737      -2.232123       9.942817       3.812177       8.087769           0.002433
          300              C       8.420801       9.916559      19.228992       0.112450      31.989964 0.40796365E+03  0.94813682E+04                                 9.001189                            6.954898      -0.281058       1.926919                    0.998965      26.911995      78.031983       0.592741       0.444622      -1.042333       0.055300       0.006725       0.005706       0.055999      -0.009089      -0.005575      -0.029429       0.010684       0.030274      -0.034555       0.003526       0.031029             10.131971      13.000959      -1.109877      -2.388663       9.799599       3.120483       7.595356           0.004487
          301              C       6.261086      11.537429       2.988316       0.121220      24.827993 0.31541109E+03  0.68867026E+04                                 7.560637                            6.041552       0.014644       2.030328                    0.999422      25.678106      72.612901       0.646428       0.433962      -1.046695      -0.013569       0.040811       0.006516       0.043499       0.017827      -0.045380      -0.014900      -0.015574       0.016272      -0.048952      -0.005265       0.054218              8.318680       6.910222      -0.853920       2.249691      10.373109       2.317148       7.672710           0.002759
          302              C       7.269031      11.666265       3.928504      -0.124326      27.766941 0.38686937E+03  0.88048114E+04                                 7.867220                            6.514896       0.393997       2.116349                    0.999818      27.814985      77.836409       0.654137       0.411417      -1.070935       0.001870       0.007318      -0.002997       0.008125      -0.006381      -0.000184      -0.001571       0.005456      -0.033868      -0.011506      -0.001100       0.012605              8.347204       6.956581      -0.849609       2.468087       9.787110       2.189326       8.297920          -0.000056
          303              C       7.374581      12.835591       4.609262      -0.094165      29.521753 0.42006367E+03  0.98058635E+04                                 8.330484                            6.891968       0.107757       2.017278                    0.999602      28.737244      82.726010       0.618775       0.424036      -1.057805      -0.003362      -0.003757      -0.014212       0.015080       0.007592      -0.004867      -0.003887       0.024715      -0.002011      -0.014623      -0.002128       0.016751              8.874198       7.650690      -1.549314       2.446107      10.458027       1.947765       8.513877           0.002320
          304              C       6.444349      13.862459       4.375191       0.056559      30.768559 0.41433206E+03  0.95897399E+04                                 8.559062                            6.844569       0.070495       2.039681                    0.999422      26.427201      74.496827       0.624127       0.424009      -1.063245       0.016988       0.005680       0.018673       0.025875      -0.001895      -0.007122       0.007871      -0.020790      -0.023613      -0.015108      -0.002426       0.017534              9.282092       8.141563      -2.218449       2.201126      11.497411       2.339332       8.207302           0.000163
          305              C       6.475666      15.117799       5.055949      -0.122072      31.316065 0.44578584E+03  0.10592811E+05                                 8.731593                            7.145724       0.040688       1.991855                    0.999240      29.552760      86.650811       0.600100       0.429534      -1.051346      -0.005775      -0.014561      -0.005055       0.016460       0.002327      -0.007836       0.003741       0.011511       0.047870      -0.015159      -0.003934       0.019093              9.380138       9.066784      -1.568275       2.550225      10.757160       2.292475       8.316469           0.006270
          306              C       5.577911      16.074373       4.796520      -0.116250      31.130803 0.44143488E+03  0.10475666E+05                                 8.739691                            7.148896      -0.100110       1.953505                    0.997916      29.457099      86.635579       0.594495       0.434153      -1.047344      -0.020197      -0.005661      -0.005144       0.021597       0.006258      -0.012264       0.000122       0.000684       0.032793      -0.015156      -0.002768       0.017924              9.426404      10.433257      -1.785012       3.553660       8.970951       0.973320       8.875004           0.004161
          307              C       4.546769      15.879515       3.825122       0.050385      32.461791 0.42468955E+03  0.99095523E+04                                 8.926860                            6.962257      -0.067999       1.993807                    0.999402      26.791907      76.314541       0.613287       0.428016      -1.058690       0.000654       0.022461       0.022054       0.031485      -0.007235       0.011918       0.002998       0.014182       0.014671      -0.015850      -0.001196       0.017046             10.052992      11.149025      -2.745844       3.839176       9.714585       0.634356       9.295367           0.001831
          308              C       3.534185      16.813582       3.575446      -0.078731      30.309917 0.41435658E+03  0.96543542E+04                                 8.565449                            6.900083       0.139341       2.043039                    0.998782      28.246594      81.643092       0.610087       0.430889      -1.051965      -0.008581      -0.009633      -0.003062       0.013259       0.011200      -0.021261      -0.008393      -0.002947       0.050278      -0.023979      -0.008734       0.032713              9.439531      10.162540      -2.583311       3.057959       9.707596       0.319242       8.448457           0.002898
          309              C       2.569156      16.554367       2.658665      -0.131861      30.598904 0.42186878E+03  0.98439104E+04                                 8.506915                            6.878290       0.294146       2.087031                    0.999205      28.429125      81.425418       0.624167       0.420547      -1.061570       0.013787      -0.003742       0.002329       0.014474       0.000412      -0.003862       0.003268      -0.002795       0.030523      -0.007688      -0.003968       0.011656              9.343969      10.242934      -2.185948       2.818898       9.403707       1.056458       8.385265           0.000190
          310              C       2.622511      15.348158       1.964252       0.105157      26.915588 0.33997195E+03  0.75580804E+04                                 7.960295                            6.275081       0.127075       2.060213                    0.999599      26.137667      74.409821       0.634323       0.434337      -1.047210       0.039111      -0.011797       0.009595       0.041963       0.016672      -0.014216      -0.027799       0.047401       0.034607      -0.044770       0.002109       0.042660              8.835900       9.651841      -1.835087       2.811505       8.655915       1.192756       8.199943           0.004384
          311              C       4.496894      14.666674       3.103401       0.110688      33.576994 0.41109393E+03  0.95586978E+04                                 9.240376                            6.932391      -0.185544       1.952035                    0.999440      26.946723      77.786773       0.600886       0.438386      -1.047519      -0.036572      -0.006850      -0.039567       0.054313       0.003092      -0.007370      -0.019422       0.037764       0.035480      -0.033177       0.007815       0.025362             10.591461      11.344738      -3.864659       3.398186      11.358272       0.824512       9.071372           0.000985
          312              C       5.452643      13.635640       3.388188       0.112275      33.513138 0.40784539E+03  0.94579443E+04                                 9.217892                            6.900942      -0.181735       1.954488                    0.999381      26.807091      77.109403       0.603188       0.437877      -1.048535      -0.002196      -0.048590      -0.027134       0.055696       0.005919      -0.029217      -0.011299      -0.020567       0.005932      -0.034748       0.002560       0.032188             10.607742      10.201092      -3.833062       2.412694      12.971885       1.971001       8.650250           0.002021
          313              N       7.640195      13.798899       9.439918      -0.275992      39.551829 0.58221304E+03  0.14501853E+05                                 9.749999                            7.909875      -0.181850       1.955135                    0.997218      29.107026      81.946452       0.610205       0.402985      -1.089444       0.064359      -0.135256      -0.084251       0.171856       0.056687       0.038601      -0.068483       0.117276       0.017053      -0.129517       0.048176       0.081341             10.828583      15.553902       1.285764       2.737087       8.820797       2.093305       8.111050           0.009831
          314              N       9.253602      15.472544      10.862879      -0.284617      39.210652 0.57955473E+03  0.14412095E+05                                 9.687148                            7.886294      -0.168491       1.959684                    0.997305      29.080004      81.673238       0.612055       0.402423      -1.090357       0.172311      -0.028523       0.014164       0.175229       0.023536      -0.013006       0.009431      -0.188572       0.172053      -0.126929       0.054218       0.072711             10.473615      10.279896       0.434859       1.029652      11.601271       4.517920       9.539679           0.007382
          315              N       2.250187      10.797937      11.910545      -0.305425      42.038989 0.57273128E+03  0.14187071E+05                                10.084022                            7.789120      -0.021930       2.002901                    0.997427      29.193223      81.582911       0.622454       0.397244      -1.094914      -0.008437       0.163674       0.080444       0.182570       0.007696      -0.016545      -0.072839       0.149572       0.064130      -0.122383       0.042724       0.079658             11.468686      13.602074       3.505680      -4.758339       9.938920      -0.080445      10.865064           0.007403
          316              N       0.408281       8.842932      12.448324      -0.309606      39.378734 0.55914521E+03  0.13771211E+05                                 9.644465                            7.689073      -0.004127       2.003101                    0.998416      29.248853      81.572828       0.627197       0.396510      -1.095136      -0.137819       0.029770       0.124094       0.187829       0.023000       0.088820      -0.011582      -0.117554      -0.073513      -0.128132       0.052074       0.076058             10.769247       8.473311       3.220541      -0.909210      15.300082       3.005198       8.534346           0.003388
          317              N       1.840745       3.554741       0.313071      -0.275992      39.551669 0.58221028E+03  0.14501765E+05                                 9.749972                            7.909856      -0.181837       1.955139                    0.997219      29.106948      81.946144       0.610206       0.402985      -1.089444       0.064358       0.135254       0.084250       0.171853      -0.056687      -0.038600      -0.068483       0.117275       0.017051      -0.129516       0.048176       0.081340             10.828550      15.553854      -1.285750      -2.737071       8.820772       2.093293       8.111024           0.009826
          318              N       3.454152      -5.369624      18.396087      -0.284617      39.210517 0.57955240E+03  0.14412021E+05                                 9.687125                            7.886278      -0.168482       1.959687                    0.997305      29.079933      81.672958       0.612056       0.402423      -1.090357       0.172309       0.028523      -0.014163       0.175227      -0.023536       0.013006       0.009431      -0.188571       0.172054      -0.126929       0.054219       0.072710             10.473590      10.279869      -0.434851      -1.029645      11.601246       4.517906       9.539654           0.007374
          319              N       8.049637      -0.695017      17.348421      -0.305448      42.039412 0.57273976E+03  0.14187338E+05                                10.084075                            7.789167      -0.021813       2.002933                    0.997427      29.193509      81.583967       0.622453       0.397243      -1.094914      -0.008433      -0.163666      -0.080447       0.182563      -0.007687       0.016545      -0.072834       0.149561       0.064122      -0.122374       0.042724       0.079650             11.468741      13.602015      -3.505645       4.758299       9.938997      -0.080248      10.865212           0.007401
          320              N       6.207731       1.259988      16.810641      -0.309609      39.378681 0.55914331E+03  0.13771140E+05                                 9.644407                            7.689022      -0.004339       2.003028                    0.998414      29.248914      81.572688       0.627204       0.396507      -1.095140      -0.137819      -0.029764      -0.124100       0.187832      -0.022997      -0.088830      -0.011576      -0.117553      -0.073531      -0.128141       0.052080       0.076061             10.769171       8.473316      -3.220667       0.909231      15.299932       3.005007       8.534266           0.003387
          321              N       3.958705      -0.070619      10.066059      -0.275993      39.551875 0.58221384E+03  0.14501877E+05                                 9.750004                            7.909878      -0.181850       1.955134                    0.997218      29.107050      81.946529       0.610205       0.402985      -1.089445      -0.064359       0.135256       0.084252       0.171856       0.056687       0.038601      -0.068483       0.117277       0.017053      -0.129518       0.048176       0.081341             10.828590      15.553916       1.285760       2.737088       8.820802       2.093303       8.111051           0.009832
          322              N       2.345298      -1.744264       8.643098      -0.284619      39.210742 0.57955625E+03  0.14412144E+05                                 9.687164                            7.886305      -0.168495       1.959682                    0.997305      29.080048      81.673415       0.612055       0.402423      -1.090356      -0.172311       0.028523      -0.014163       0.175229       0.023536      -0.013006       0.009431      -0.188573       0.172052      -0.126929       0.054218       0.072711             10.473634      10.279916       0.434858       1.029655      11.601294       4.517929       9.539692           0.007379
          323              N       9.348713       2.930343       7.595432      -0.305449      42.039384 0.57273892E+03  0.14187313E+05                                10.084071                            7.789163      -0.021812       2.002934                    0.997427      29.193492      81.583910       0.622453       0.397243      -1.094914       0.008433      -0.163666      -0.080447       0.182563       0.007687      -0.016544      -0.072834       0.149561       0.064122      -0.122374       0.042724       0.079650             11.468740      13.602019       3.505647      -4.758305       9.938995      -0.080257      10.865205           0.007400
          324              N      11.190619       4.885348       7.057653      -0.309609      39.378575 0.55914169E+03  0.13771089E+05                                 9.644389                            7.689010      -0.004336       2.003029                    0.998414      29.248862      81.572479       0.627205       0.396506      -1.095140       0.137819      -0.029764      -0.124099       0.187831       0.022997       0.088830      -0.011577      -0.117554      -0.073532      -0.128142       0.052080       0.076062             10.769149       8.473302       3.220657      -0.909230      15.299893       3.004997       8.534251           0.003385
          325              N       9.758155      10.173539      19.192906      -0.275993      39.551761 0.58221190E+03  0.14501816E+05                                 9.749988                            7.909868      -0.181842       1.955137                    0.997219      29.106995      81.946322       0.610206       0.402985      -1.089444      -0.064358      -0.135254      -0.084250       0.171854      -0.056687      -0.038600      -0.068483       0.117276       0.017053      -0.129517       0.048176       0.081341             10.828568      15.553878      -1.285759      -2.737077       8.820787       2.093298       8.111037           0.009826
          326              N       8.144748      19.097904       1.109890      -0.284618      39.210568 0.57955331E+03  0.14412050E+05                                 9.687134                            7.886285      -0.168486       1.959685                    0.997305      29.079958      81.673056       0.612056       0.402423      -1.090357      -0.172309      -0.028523       0.014163       0.175227      -0.023536       0.013006       0.009431      -0.188571       0.172053      -0.126929       0.054218       0.072710             10.473599      10.279877      -0.434853      -1.029648      11.601254       4.517910       9.539665           0.007376
          327              N       3.549263      14.423297       2.157556      -0.305425      42.039145 0.57273397E+03  0.14187156E+05                                10.084050                            7.789141      -0.021941       2.002896                    0.997426      29.193291      81.583193       0.622453       0.397244      -1.094913       0.008436       0.163675       0.080444       0.182570      -0.007696       0.016545      -0.072839       0.149571       0.064129      -0.122382       0.042724       0.079659             11.468719      13.602110      -3.505689       4.758353       9.938943      -0.080439      10.865105           0.007401
          328              N       5.391169      12.468292       2.695336      -0.309606      39.378874 0.55914744E+03  0.13771281E+05                                 9.644486                            7.689087      -0.004129       2.003099                    0.998416      29.248925      81.573091       0.627196       0.396510      -1.095136       0.137820       0.029771       0.124095       0.187830      -0.023000      -0.088820      -0.011582      -0.117553      -0.073515      -0.128132       0.052074       0.076058             10.769272       8.473330      -3.220550       0.909212      15.300120       3.005208       8.534366           0.003388
          329              O      11.518868       8.963907       9.548176      -0.569139      38.788775 0.61569658E+03  0.15304167E+05                                 9.099904                            7.742740       0.240223       2.122560                    0.995994      28.164576      75.165671       0.674853       0.365135      -1.134707      -0.043792      -0.011080      -0.019311       0.049126       0.040496       0.028132      -0.025881       0.007301      -0.001912      -0.063465       0.022036       0.041429              9.837171      14.066889       2.763795       0.703054       9.453137       0.571692       5.991489           0.071094
          330              O      10.283585       7.247872       8.845961      -0.594868      41.262309 0.54659127E+03  0.13178497E+05                                 9.497396                            7.210985       0.343580       2.157911                    0.996336      27.819394      72.948990       0.712107       0.356745      -1.142145       0.038491       0.046054      -0.008424       0.060609       0.009316       0.013962      -0.007507      -0.088163       0.090822      -0.062520       0.025171       0.037349             11.859784       7.150291      -1.404203      -0.717563      20.447080       5.834304       7.981982           0.041228
          331              O       5.316936       8.031868       8.543423      -0.403516      23.752531 0.37369650E+03  0.81988257E+04                                 6.435668                            5.921626       0.847857       2.342662                    0.999338      25.400540      63.688255       0.793376       0.351880      -1.145241       0.012953       0.011080       0.039169       0.042717      -0.013028      -0.027361       0.008355      -0.011312       0.017786      -0.030584      -0.003282       0.033865              6.580127       5.360179       0.674259       0.762521       7.208181       2.400168       7.172022           0.295401
          332              O       4.422661       8.933483      10.352992      -0.564165      38.159575 0.54337862E+03  0.13090164E+05                                 9.012271                            7.219896       0.377671       2.172462                    0.996119      27.626810      72.566251       0.706762       0.359742      -1.139026       0.045756       0.011808      -0.022922       0.052521      -0.022722      -0.044726      -0.010652      -0.006475       0.001980      -0.055954       0.010864       0.045090             10.175616      16.721908      -1.527621      -3.393597       6.924059       1.041460       6.880880           0.123363
          333              O       6.641530      13.877342      12.278232      -0.513777      33.785639 0.54045309E+03  0.12959578E+05                                 8.216493                            7.174131       0.605554       2.264261                    0.995994      26.716253      69.266716       0.715256       0.357118      -1.144859      -0.000642       0.013379       0.018362       0.022728      -0.005415       0.021066       0.043382       0.042358       0.036948      -0.058759       0.011272       0.047487              8.994509       7.224966       0.636951       2.229974       7.466275       0.663317      12.292286           0.125032
          334              O       7.525366      15.684651      13.175117      -0.498600      34.765384 0.55867072E+03  0.13535211E+05                                 8.459801                            7.365769       0.388725       2.191715                    0.995731      26.905652      70.582130       0.694201       0.364176      -1.136973      -0.011558      -0.015639      -0.002545       0.019613       0.004202      -0.015380      -0.002888      -0.032186      -0.126697      -0.046826       0.008762       0.038065              9.177570       6.220071       0.661593      -0.125640      12.443484      -2.115408       8.869156           0.140500
          335              O      10.609514      -6.139233      17.048614      -0.513938      35.113009 0.55877981E+03  0.13541013E+05                                 8.499360                            7.352922       0.358068       2.181925                    0.996182      26.958263      70.771037       0.696603       0.362836      -1.137812      -0.010446      -0.015650       0.003283       0.019100       0.014477      -0.030029      -0.000641      -0.032198      -0.067350      -0.045891       0.009928       0.035963              9.158550      10.358588       3.312554       0.304619       9.701889      -0.915578       7.415173           0.120366
          336              O      10.193113      13.185673      18.454215      -0.538548      42.203205 0.66284129E+03  0.16837085E+05                                 9.793561                            8.147904      -0.150632       1.998918                    0.994080      28.447605      77.562955       0.642000       0.375590      -1.123091      -0.007293       0.024156      -0.037582       0.045267      -0.033668      -0.014979      -0.003453      -0.021036       0.041994      -0.045640       0.014748       0.030892             11.366763       8.611290      -1.066048       3.497081       8.894796      -4.379493      16.594202           0.118927
          337              O       2.424170      10.601119       9.007470      -0.532006      40.584745 0.62458703E+03  0.15575971E+05                                 9.453318                            7.840759       0.125059       2.100433                    0.993572      27.667273      73.882860       0.665410       0.369109      -1.131998       0.002809       0.020910      -0.033586       0.039663      -0.010153      -0.000394       0.000343       0.070096       0.119299      -0.056373       0.016597       0.039776             10.339469       6.993581      -0.005155      -0.339653       9.830368      -4.252776      14.194459           0.125318
          338              O       2.111000       9.972346       6.892827      -0.407404      24.500869 0.36133844E+03  0.78468270E+04                                 6.526450                            5.759055       0.865450       2.339057                    0.999712      25.392664      62.962253       0.819420       0.344207      -1.153698       0.008120       0.031518       0.030250       0.044434       0.006531       0.002405       0.007833      -0.001482       0.091361      -0.022042      -0.009991       0.032033              6.866684       4.539205       0.854763       0.395376       9.180237       2.603585       6.880610           0.295194
          339              O       4.851820      15.053827       9.532571      -0.532834      38.058000 0.60252855E+03  0.14893586E+05                                 9.022188                            7.682930       0.107417       2.098999                    0.993890      27.447618      73.007676       0.674492       0.367373      -1.133168      -0.012658       0.014196      -0.019733       0.027407      -0.043338       0.006057      -0.019829       0.046575       0.066555      -0.062637       0.014678       0.047959             10.010978      10.852116      -0.705763       4.276663       7.161403      -0.980140      12.019415           0.094809
          340              O       4.184883      16.692024       8.165787      -0.509684      38.608086 0.61036187E+03  0.15164369E+05                                 9.161829                            7.791048      -0.054872       2.049951                    0.993201      27.405207      73.529186       0.661049       0.372937      -1.126806       0.001369      -0.028843       0.003387       0.029073      -0.017540      -0.024104      -0.018849      -0.025101      -0.021887      -0.043328       0.015888       0.027441              9.870560       6.894221       0.582476       0.201114      15.492627      -1.136628       7.224832           0.132318
          341              O       5.719418       8.389733       0.204813      -0.569142      38.789656 0.61570067E+03  0.15304298E+05                                 9.100051                            7.742773       0.240090       2.122521                    0.995995      28.164648      75.166001       0.674851       0.365136      -1.134706      -0.043783       0.011088       0.019313       0.049121      -0.040503      -0.028128      -0.025894       0.007329      -0.001908      -0.063476       0.022041       0.041434              9.837411      14.067223      -2.764238      -0.703156       9.453448       0.571803       5.991563           0.071038
          342              O       4.484135      10.105768       0.907028      -0.594889      41.264522 0.54660979E+03  0.13179076E+05                                 9.497754                            7.211125       0.343031       2.157736                    0.996337      27.819757      72.950691       0.712096       0.356747      -1.142142       0.038483      -0.046049       0.008416       0.060600      -0.009337      -0.013950      -0.007527      -0.088179       0.090861      -0.062535       0.025161       0.037374             11.860387       7.150474       1.403972       0.717518      20.448493       5.834574       7.982193           0.041161
          343              O      11.116386       9.321772       1.209566      -0.403517      23.752344 0.37369248E+03  0.81987210E+04                                 6.435675                            5.921629       0.847836       2.342659                    0.999338      25.400238      63.687577       0.793369       0.351884      -1.145237       0.012953      -0.011079      -0.039170       0.042718       0.013020       0.027371       0.008353      -0.011271       0.017754      -0.030578      -0.003291       0.033869              6.580139       5.360178      -0.674249      -0.762518       7.208206       2.400182       7.172031           0.295375
          344              O      10.222111       1.169437      18.905973      -0.564160      38.158467 0.54335514E+03  0.13089449E+05                                 9.012082                            7.219725       0.377794       2.172515                    0.996120      27.626332      72.564417       0.706773       0.359740      -1.139028       0.045759      -0.011803       0.022916       0.052520       0.022727       0.044736      -0.010647      -0.006459       0.001982      -0.055960       0.010854       0.045106             10.175435      16.721627       1.527878       3.393586       6.923923       1.041498       6.880754           0.123355
          345              O       0.842080      -3.774422      16.980733      -0.513787      33.785882 0.54045811E+03  0.12959723E+05                                 8.216509                            7.174145       0.605575       2.264265                    0.995994      26.716426      69.267134       0.715258       0.357116      -1.144861      -0.000641      -0.013382      -0.018360       0.022728       0.005417      -0.021067       0.043388       0.042373       0.036960      -0.058770       0.011277       0.047493              8.994528       7.224978      -0.636948      -2.229980       7.466290       0.663315      12.292316           0.124994
          346              O       1.725916      -5.581731      16.083848      -0.498603      34.765246 0.55866820E+03  0.13535130E+05                                 8.459763                            7.365740       0.388751       2.191724                    0.995731      26.905631      70.581932       0.694205       0.364175      -1.136975      -0.011559       0.015639       0.002548       0.019613      -0.004202       0.015381      -0.002892      -0.032188      -0.126704      -0.046830       0.008763       0.038067              9.177526       6.220044      -0.661589       0.125638      12.443426      -2.115392       8.869108           0.140471
          347              O       4.810064      16.242153      12.210351      -0.513934      35.113180 0.55878302E+03  0.13541094E+05                                 8.499323                            7.352890       0.358104       2.181936                    0.996181      26.958471      70.771310       0.696613       0.362831      -1.137817      -0.010441       0.015649      -0.003291       0.019097      -0.014482       0.030045      -0.000630      -0.032203      -0.067412      -0.045918       0.009944       0.035975              9.158509      10.358541      -3.312540      -0.304616       9.701851      -0.915570       7.415136           0.120373
          348              O       4.393663      -3.082753      10.804751      -0.538544      42.203530 0.66284786E+03  0.16837278E+05                                 9.793556                            8.147900      -0.150610       1.998923                    0.994080      28.447809      77.563339       0.642006       0.375585      -1.123095      -0.007289      -0.024157       0.037580       0.045265       0.033690       0.014984      -0.003452      -0.021035       0.042026      -0.045665       0.014755       0.030910             11.366758       8.611295       1.066052      -3.497089       8.894786      -4.379484      16.594192           0.118955
          349              O       8.223620       6.752521       0.745518      -0.532003      40.581281 0.62451130E+03  0.15573545E+05                                 9.452597                            7.840131       0.125263       2.100517                    0.993579      27.666043      73.877283       0.665459       0.369095      -1.132014       0.002804      -0.020880       0.033584       0.039645       0.010156       0.000401       0.000303       0.070074       0.119325      -0.056367       0.016583       0.039784             10.338688       6.993000       0.005093       0.339685       9.829472      -4.252536      14.193591           0.125268
          350              O       7.910450       7.381294       2.860161      -0.407414      24.501225 0.36134543E+03  0.78470153E+04                                 6.526496                            5.759098       0.865465       2.339057                    0.999712      25.392949      62.963063       0.819420       0.344205      -1.153699       0.008120      -0.031513      -0.030250       0.044430      -0.006528      -0.002407       0.007842      -0.001477       0.091320      -0.022033      -0.009991       0.032024              6.866733       4.539236      -0.854763      -0.395371       9.180295       2.603601       6.880667           0.295174
          351              O      10.651270       2.299813       0.220418      -0.532831      38.057046 0.60251040E+03  0.14893073E+05                                 9.022218                            7.682960       0.107313       2.098971                    0.993891      27.446930      73.006463       0.674470       0.367387      -1.133153      -0.012664      -0.014183       0.019738       0.027407       0.043316      -0.006065      -0.019820       0.046456       0.066439      -0.062567       0.014632       0.047935             10.011011      10.852154       0.705763      -4.276677       7.161432      -0.980146      12.019448           0.094792
          352              O       9.984333       0.661616       1.587201      -0.509680      38.607164 0.61034420E+03  0.15163862E+05                                 9.161837                            7.791058      -0.054945       2.049932                    0.993202      27.404636      73.528152       0.661031       0.372949      -1.126794       0.001360       0.028849      -0.003375       0.029078       0.017534       0.024049      -0.018847      -0.025081      -0.021783      -0.043271       0.015844       0.027426              9.870568       6.894225      -0.582474      -0.201115      15.492635      -1.136634       7.224843           0.132291
          353              O       0.080032       4.764373       9.957801      -0.569135      38.789227 0.61569231E+03  0.15304041E+05                                 9.100003                            7.742736       0.240076       2.122520                    0.995995      28.164429      75.165347       0.674850       0.365138      -1.134704       0.043784       0.011088       0.019311       0.049121       0.040499       0.028126      -0.025887       0.007318      -0.001923      -0.063466       0.022034       0.041432              9.837357      14.067143       2.764219       0.703155       9.453393       0.571799       5.991535           0.071079
          354              O       1.315315       6.480408      10.660016      -0.594883      41.264097 0.54660318E+03  0.13178880E+05                                 9.497706                            7.211095       0.343022       2.157736                    0.996337      27.819560      72.950116       0.712095       0.356748      -1.142141      -0.038483      -0.046049       0.008416       0.060599       0.009338       0.013950      -0.007527      -0.088167       0.090850      -0.062528       0.025158       0.037370             11.860320       7.150440      -1.403967      -0.717514      20.448370       5.834532       7.982149           0.041185
          355              O       6.281964       5.696412      10.962554      -0.403519      23.752534 0.37369623E+03  0.81988205E+04                                 6.435684                            5.921636       0.847851       2.342661                    0.999338      25.400469      63.688133       0.793373       0.351881      -1.145239      -0.012950      -0.011078      -0.039169       0.042716      -0.013023      -0.027361       0.008353      -0.011304       0.017778      -0.030581      -0.003282       0.033862              6.580147       5.360185       0.674250       0.762519       7.208218       2.400186       7.172039           0.295393
          356              O       7.176239       4.794797       9.152985      -0.564163      38.158507 0.54335566E+03  0.13089460E+05                                 9.012071                            7.219715       0.377801       2.172516                    0.996120      27.626398      72.564520       0.706775       0.359739      -1.139030      -0.045757      -0.011801       0.022918       0.052518      -0.022730      -0.044739      -0.010654      -0.006460       0.001964      -0.055968       0.010862       0.045107             10.175422      16.721606      -1.527879      -3.393585       6.923915       1.041496       6.880745           0.123355
          357              O       4.957370      -0.149062       7.227745      -0.513772      33.785389 0.54044827E+03  0.12959439E+05                                 8.216477                            7.174120       0.605538       2.264258                    0.995994      26.716086      69.266324       0.715253       0.357120      -1.144857       0.000641      -0.013376      -0.018365       0.022729      -0.005413       0.021066       0.043375       0.042335       0.036934      -0.058746       0.011264       0.047481              8.994491       7.224953       0.636948       2.229968       7.466262       0.663316      12.292258           0.125042
          358              O       4.073534      -1.956371       6.330860      -0.498593      34.765072 0.55866461E+03  0.13535032E+05                                 8.459774                            7.365748       0.388712       2.191713                    0.995731      26.905467      70.581651       0.694199       0.364178      -1.136971       0.011557       0.015640       0.002541       0.019612       0.004205      -0.015372      -0.002884      -0.032186      -0.126663      -0.046812       0.008753       0.038059              9.177538       6.220054       0.661592      -0.125641      12.443441      -2.115396       8.869120           0.140507
          359              O       0.989386      19.867513       2.457363      -0.513933      35.112713 0.55877408E+03  0.13540848E+05                                 8.499344                            7.352910       0.358051       2.181922                    0.996181      26.958073      70.770596       0.696599       0.362839      -1.137809       0.010450       0.015649      -0.003279       0.019100       0.014475      -0.030019      -0.000649      -0.032197      -0.067319      -0.045875       0.009918       0.035957              9.158532      10.358564       3.312544       0.304618       9.701871      -0.915576       7.415161           0.120376
          360              O       1.405787       0.542607       1.051762      -0.538539      42.202741 0.66283237E+03  0.16836811E+05                                 9.793524                            8.147877      -0.150648       1.998916                    0.994080      28.447381      77.562369       0.641998       0.375592      -1.123089       0.007296      -0.024155       0.037582       0.045267      -0.033654      -0.014976      -0.003454      -0.021036       0.041972      -0.045624       0.014744       0.030881             11.366717       8.611257      -1.066044       3.497062       8.894763      -4.379473      16.594131           0.118942
          361              O       9.174730       3.127161      10.498507      -0.532007      40.581290 0.62451171E+03  0.15573557E+05                                 9.452596                            7.840132       0.125260       2.100517                    0.993579      27.666051      73.877290       0.665459       0.369094      -1.132014      -0.002804      -0.020879       0.033583       0.039644      -0.010156      -0.000401       0.000302       0.070080       0.119327      -0.056371       0.016586       0.039785             10.338687       6.993001      -0.005092      -0.339687       9.829480      -4.252538      14.193580           0.125253
          362              O       9.487900       3.755934      12.613150      -0.407411      24.501097 0.36134302E+03  0.78469489E+04                                 6.526469                            5.759074       0.865471       2.339059                    0.999712      25.392906      62.962874       0.819423       0.344205      -1.153700      -0.008120      -0.031512      -0.030251       0.044430       0.006530       0.002405       0.007843      -0.001476       0.091319      -0.022035      -0.009988       0.032023              6.866704       4.539220       0.854759       0.395371       9.180255       2.603590       6.880637           0.295187
          363              O       6.747080      -1.325547       9.973406      -0.532837      38.058088 0.60253042E+03  0.14893645E+05                                 9.022206                            7.682945       0.107414       2.098997                    0.993890      27.447651      73.007817       0.674491       0.367373      -1.133167       0.012657      -0.014197       0.019734       0.027408      -0.043337       0.006057      -0.019828       0.046574       0.066555      -0.062636       0.014677       0.047958             10.010999      10.852143      -0.705764       4.276674       7.161418      -0.980143      12.019434           0.094798
          364              O       7.414017      -2.963744      11.340190      -0.509691      38.608203 0.61036409E+03  0.15164441E+05                                 9.161857                            7.791070      -0.054885       2.049946                    0.993201      27.405242      73.529373       0.661047       0.372938      -1.126806      -0.001370       0.028841      -0.003387       0.029071      -0.017540      -0.024105      -0.018850      -0.025102      -0.021888      -0.043330       0.015889       0.027441              9.870591       6.894241       0.582479       0.201115      15.492677      -1.136635       7.224854           0.132289
          365              O       5.879482       5.338547      19.301164      -0.569130      38.788895 0.61569876E+03  0.15304216E+05                                 9.099855                            7.742698       0.240277       2.122575                    0.995994      28.164757      75.165851       0.674863       0.365130      -1.134712       0.043791      -0.011082      -0.019312       0.049127      -0.040506      -0.028137      -0.025892       0.007322      -0.001895      -0.063483       0.022046       0.041437              9.837116      14.066810      -2.763784      -0.703044       9.453082       0.571685       5.991457           0.071105
          366              O       7.114765       3.622512      18.598949      -0.594864      41.262390 0.54659282E+03  0.13178537E+05                                 9.497378                            7.210971       0.343601       2.157917                    0.996336      27.819506      72.949179       0.712111       0.356743      -1.142148      -0.038491       0.046054      -0.008424       0.060610      -0.009313      -0.013963      -0.007508      -0.088179       0.090840      -0.062530       0.025174       0.037356             11.859761       7.150278       1.404208       0.717565      20.447031       5.834296       7.981973           0.041233
          367              O       0.482514       4.406508      18.296411      -0.403524      23.752628 0.37369832E+03  0.81988694E+04                                 6.435645                            5.921605       0.847880       2.342667                    0.999338      25.400797      63.688753       0.793386       0.351875      -1.145245      -0.012949       0.011079       0.039168       0.042714       0.013032       0.027350       0.008354      -0.011357       0.017824      -0.030589      -0.003268       0.033857              6.580103       5.360160      -0.674256      -0.762519       7.208151       2.400157       7.171998           0.295394
          368              O       1.376789      12.558843       0.600004      -0.564165      38.159762 0.54338196E+03  0.13090261E+05                                 9.012279                            7.219901       0.377683       2.172465                    0.996119      27.626939      72.566556       0.706764       0.359740      -1.139028      -0.045754       0.011806      -0.022926       0.052520       0.022725       0.044729      -0.010660      -0.006476       0.001957      -0.055962       0.010872       0.045090             10.175626      16.721933       1.527621       3.393597       6.924062       1.041459       6.880884           0.123365
          369              O      10.756820      17.502702       2.525244      -0.513777      33.785547 0.54045140E+03  0.12959529E+05                                 8.216489                            7.174129       0.605553       2.264261                    0.995994      26.716194      69.266580       0.715254       0.357119      -1.144858       0.000641       0.013378       0.018362       0.022728       0.005415      -0.021066       0.043380       0.042350       0.036942      -0.058756       0.011270       0.047485              8.994505       7.224960      -0.636949      -2.229971       7.466272       0.663315      12.292282           0.125016
          370              O       9.872984      19.310011       3.422129      -0.498597      34.764965 0.55866257E+03  0.13534966E+05                                 8.459749                            7.365728       0.388730       2.191720                    0.995731      26.905446      70.581501       0.694201       0.364177      -1.136972       0.011556      -0.015640      -0.002545       0.019612      -0.004204       0.015373      -0.002888      -0.032186      -0.126676      -0.046817       0.008755       0.038061              9.177509       6.220034      -0.661589       0.125640      12.443401      -2.115386       8.869093           0.140484
          371              O       6.788836      -2.513873       7.295626      -0.513944      35.113303 0.55878557E+03  0.13541181E+05                                 8.499376                            7.352934       0.358077       2.181926                    0.996181      26.958462      70.771514       0.696606       0.362834      -1.137814       0.010442      -0.015649       0.003287       0.019098      -0.014480       0.030039      -0.000634      -0.032201      -0.067387      -0.045908       0.009937       0.035970              9.158570      10.358612      -3.312564      -0.304624       9.701911      -0.915575       7.415186           0.120353
          372              O       7.205237      16.811033       8.701226      -0.538549      42.203543 0.66284824E+03  0.16837298E+05                                 9.793583                            8.147922      -0.150625       1.998918                    0.994080      28.447786      77.563420       0.642003       0.375587      -1.123093       0.007290       0.024156      -0.037579       0.045264       0.033683       0.014982      -0.003453      -0.021036       0.042016      -0.045658       0.014753       0.030904             11.366789       8.611316       1.066053      -3.497096       8.894812      -4.379497      16.594240           0.118940
          373              O       3.375280       6.975759      18.760459      -0.532015      40.585403 0.62459891E+03  0.15576333E+05                                 9.453379                            7.840801       0.125075       2.100434                    0.993572      27.667585      73.883713       0.665413       0.369106      -1.132001      -0.002808       0.020903      -0.033587       0.039660       0.010160       0.000398       0.000329       0.070125       0.119299      -0.056389       0.016613       0.039775             10.339541       6.993621       0.005157       0.339655       9.830438      -4.252820      14.194564           0.125299
          374              O       3.688450       6.346986      16.645816      -0.407407      24.501210 0.36134483E+03  0.78469923E+04                                 6.526450                            5.759055       0.865490       2.339064                    0.999712      25.393152      62.963352       0.819432       0.344201      -1.153704      -0.008119       0.031512       0.030252       0.044431      -0.006523      -0.002413       0.007868      -0.001451       0.091283      -0.022024      -0.009998       0.032021              6.866682       4.539204      -0.854762      -0.395376       9.180234       2.603583       6.880609           0.295212
          375              O       0.947630      11.428467      19.285559      -0.532824      38.056881 0.60250712E+03  0.14892968E+05                                 9.022180                            7.682930       0.107325       2.098976                    0.993891      27.446879      73.006202       0.674472       0.367386      -1.133154       0.012664       0.014183      -0.019738       0.027407       0.043315      -0.006065      -0.019820       0.046460       0.066441      -0.062568       0.014634       0.047934             10.010966      10.852100       0.705761      -4.276650       7.161404      -0.980145      12.019394           0.094804
          376              O       1.614567      13.066664      17.918776      -0.509682      38.607248 0.61034578E+03  0.15163909E+05                                 9.161841                            7.791061      -0.054944       2.049932                    0.993202      27.404681      73.528257       0.661032       0.372948      -1.126795      -0.001360      -0.028849       0.003375       0.029077       0.017535       0.024054      -0.018847      -0.025084      -0.021793      -0.043276       0.015848       0.027428              9.870574       6.894230      -0.582477      -0.201114      15.492650      -1.136634       7.224843           0.132288

******************************************************
Auxiliary information for the entire system
The total spin magnetic moment of the unit cell is   7.787852
The total net atomic charge of the unit cell is   -0.000001
Accuracy of reproducing the electrostatic potential in the unit cell:
  The inner radius (bohr) =    5.0000
  The outer radius (bohr) =   12.0000
  Valid grid points have density less than (e/(bohr^3)) =    0.0001
  The number of valid grid points were=        35400
  The rms potential error without charges in kcal/mol is=      4.18206
  The rms potential error with partial charges in kcal/mol is=      0.63364
  The RRMSE value at monopole order=      0.15151
  The rms potential error with partial charges and cloud penetration in kcal/mol is=      0.64684
  The RRMSE value at monopole order with cloud penetration is=      0.15467
  The rms potential error with partial charges and atomic dipoles in kcal/mol is=      0.34726
  The RRMSE value at dipole order=      0.08304
  The rms potential error with partial charges, atomic dipoles and cloud penetration in kcal/mol is=      0.32467
  The RRMSE value at dipole order with cloud penetration=      0.07763

******************************************************
The electron densities and ab initio electrostatic potential were computed in VASP using the PBE functional and
projector augmented wave method. See the main text of the journal article for a description of computational details.
The atomic charges, dipoles, and quadrupoles were computed with the DDEC6 method as described in
(a) T. A. Manz and N. Gabaldon Limas, RSC Adv. 6 (2016) 47771-47801 DOI: 10.1039/c6ra04656h
(b) N. Gabaldon Limas and T. A. Manz, RSC Adv. 8 (2018) 2678-2707 DOI: 10.1039/c7ra11829e.
For each atom in the material, the electron cloud parameters were fit to the spherically averaged atom-in-material
electron density using radial positions for which this density was between 10^-4 and 10^-2 electrons per cubic bohr.
The polarizabilities, dispersion coefficients, and quantum Drude oscillator (QDO) parameters were fit using the MCLF method.
The magnetic structure of the system was optimized in VASP from the default ferromagnetic initial guess using spin polarization.
The atomic spin moments (ASMs) were computed on this optimized magnetic structure using the DDEC6 partition as inputs
to the method of T. A. Manz and D. S. Sholl, J. Chem. Theory Comput. 7 (2011) 4146-4164 DOI: 10.1021/ct200539n.
The RMSE and RRMSE were computed using a uniform grid with Ewald summation.
