# Supplementary material for: A collection of forcefield precursors for metal–organic frameworks
Source: RSC Adv. 2019 Nov 13;9(63):36492–507. doi: 10.1039/c9ra07327b (PMC9075174; doi:10.1039/c9ra07327b)
Supplement: RA-009-C9RA07327B-s4398 [file RA-009-C9RA07327B-s4398.xyz]

   40
jmolscript: load "" {1 1 1} spacegroup "x,y,z" unitcell [{      8.401500     0.000000     0.000000 }, {      0.000000     8.401500     0.000000 }, {      0.000000     0.000000    12.015000 }]
Cu     6.776986     3.383452     4.507067     0.914084
Cu     1.624514     5.018048    10.514567     0.914085
Cu     5.018048     6.776986     1.503317     0.914085
Cu     3.383452     1.624514     7.510817     0.914085
H      7.000130     0.242803     4.929754     0.196512
H      5.706299     7.877246     4.500819     0.170631
H      1.401370     8.158697    10.937254     0.196512
H      2.695201     0.524254    10.508319     0.170632
H      8.158697     7.000130     1.926004     0.196512
H      0.524254     5.706299     1.497069     0.170632
H      0.242803     1.401370     7.933504     0.196512
H      7.877246     2.695201     7.504569     0.170632
C      6.229712     0.940128     3.153938     0.703452
C      6.107890     0.356224     4.565700    -0.531002
C      5.291265     1.186292     5.544922     0.709162
C      2.171788     7.461372     9.161437     0.703449
C      2.293610     8.045276    10.573200    -0.531001
C      3.110235     7.215208    11.552422     0.709162
C      7.461372     6.229712     0.150187     0.703452
C      8.045276     6.107890     1.561950    -0.531002
C      7.215208     5.291265     2.541173     0.709163
C      0.940128     2.171788     6.157687     0.703451
C      0.356224     2.293610     7.569450    -0.531003
C      1.186292     3.110235     8.548672     0.709161
O      6.451512     2.177669     3.038593    -0.500194
O      6.157459     0.181472     2.190335    -0.553863
O      5.445012     2.425513     5.601393    -0.598134
O      4.502364     0.557019     6.287450    -0.510648
O      1.949988     6.223831     9.046094    -0.500193
O      2.244041     8.220028     8.197834    -0.553861
O      2.956488     5.975987    11.608893    -0.598136
O      3.899136     7.844481     0.279950    -0.510648
O      6.223831     6.451512     0.034843    -0.500196
O      8.220028     6.157459    11.201584    -0.553862
O      5.975987     5.445012     2.597643    -0.598136
O      7.844481     4.502364     3.283699    -0.510647
O      2.177669     1.949988     6.042343    -0.500196
O      0.181472     2.244041     5.194085    -0.553861
O      2.425513     2.956488     8.605143    -0.598134
O      0.557019     3.899136     9.291199    -0.510648

The following XYZ coordinates are in angstroms. Other properties are in atomic units.
The sperically averaged electron density of each atom fit to a function of the form exp(a - br)
eigen_1, eigen_2 and eigen_3 are the three eigenvalues of traceless quadrupole moment tensor
  atom number  atomic symbol              X              Y              Z     net charge C6 coefficient C8 coefficient C10 coefficient fluctuating dipole atomic polarizability isotropic forcefield polarizability              a              b squared Pearson coefficient          <r^3>          <r^4>         wp_QDO          m_QDO          q_QDO       dipole_x       dipole_y       dipole_z         dipole            Qxy            Qxz            Qyz     Q(x^2-y^2)  Q(3z^2 - R^2)        eigen_1        eigen_2        eigen_3 static polarizability      alpha(xx)      alpha(xy)      alpha(xz)      alpha(yy)      alpha(yz)      alpha(zz) atomic spin moment
            1             Cu       6.776986       3.383452       4.507067       0.914084      45.946686 0.75109582E+03  0.18958807E+05                                11.217983                            9.546772       0.885474       2.219109                    0.998707      38.998408      93.755831       0.533263       0.455039      -1.111461       0.026627      -0.003977       0.013310       0.030033       0.039446      -0.062034       0.044989       0.009210       0.156780      -0.102578       0.011212       0.091366             12.864130      10.359671       2.957744      -0.761021      15.449451      -4.066279      12.783269           0.716628
            2             Cu       1.624514       5.018048      10.514567       0.914085      45.946668 0.75109494E+03  0.18958782E+05                                11.217991                            9.546776       0.885452       2.219103                    0.998707      38.998336      93.755694       0.533262       0.455040      -1.111460      -0.026627       0.003978       0.013312       0.030034       0.039444       0.062034      -0.044992       0.009209       0.156775      -0.102577       0.011211       0.091366             12.864142      10.359690       2.957761       0.761035      15.449457       4.066281      12.783278           0.716627
            3             Cu       5.018048       6.776986       1.503317       0.914085      45.947142 0.75110410E+03  0.18959059E+05                                11.218011                            9.546785       0.885518       2.219119                    0.998707      38.998790      93.756709       0.533266       0.455036      -1.111464       0.003983       0.026633       0.013310       0.030039      -0.039459      -0.044986      -0.062041      -0.009206       0.156798      -0.102591       0.011219       0.091372             12.864171      15.449498      -2.957771       4.066304      10.359705      -0.761041      12.783309           0.716610
            4             Cu       3.383452       1.624514       7.510817       0.914085      45.946478 0.75109163E+03  0.18958680E+05                                11.217973                            9.546765       0.885438       2.219100                    0.998707      38.998214      93.755394       0.533261       0.455041      -1.111459      -0.003977      -0.026625       0.013310       0.030031      -0.039440       0.044989       0.062032      -0.009213       0.156769      -0.102570       0.011207       0.091363             12.864116      15.449427      -2.957747      -4.066265      10.359667       0.761026      12.783254           0.716628
            5              H       7.000130       0.242803       4.929754       0.196512       0.878212 0.64552989E+01  0.59848359E+02                                 1.516091                            1.485470      -0.777402       2.548365                    0.999893       2.976538       8.003425       0.515380       1.281867      -0.711182       0.022960      -0.007978       0.008523       0.025758      -0.006487       0.002584      -0.001825       0.012207       0.005445      -0.009852       0.000566       0.009286              1.533489       1.880715       0.000773       0.248957       1.313299       0.039341       1.406452          -0.000358
            6              H       5.706299       7.877246       4.500819       0.170631       1.084500 0.83329405E+01  0.82705979E+02                                 1.763169                            1.701451      -1.245844       2.311449                    0.996579       3.380302       9.538271       0.473692       1.302782      -0.705247      -0.010385      -0.018272       0.003069       0.021240       0.002069      -0.002156      -0.003320       0.002260      -0.016631      -0.006998       0.000750       0.006247              1.786851       1.588803       0.265248      -0.015559       2.189378       0.172660       1.582372           0.000478
            7              H       1.401370       8.158697      10.937254       0.196512       0.878213 0.64553136E+01  0.59848524E+02                                 1.516092                            1.485472      -0.777403       2.548364                    0.999893       2.976540       8.003430       0.515380       1.281866      -0.711182      -0.022960       0.007978       0.008523       0.025757      -0.006487      -0.002584       0.001825       0.012207       0.005445      -0.009852       0.000566       0.009286              1.533490       1.880717       0.000773      -0.248957       1.313300      -0.039341       1.406453          -0.000358
            8              H       2.695201       0.524254      10.508319       0.170632       1.084489 0.83328271E+01  0.82704503E+02                                 1.763152                            1.701434      -1.245835       2.311453                    0.996579       3.380278       9.538157       0.473696       1.302774      -0.705249       0.010386       0.018271       0.003069       0.021240       0.002070       0.002156       0.003320       0.002261      -0.016631      -0.006998       0.000750       0.006248              1.786833       1.588789       0.265244       0.015558       2.189353      -0.172657       1.582357           0.000477
            9              H       8.158697       7.000130       1.926004       0.196512       0.878211 0.64552898E+01  0.59848256E+02                                 1.516090                            1.485470      -0.777400       2.548366                    0.999893       2.976536       8.003420       0.515379       1.281868      -0.711182       0.007978       0.022960       0.008523       0.025758       0.006487       0.001825       0.002584      -0.012207       0.005445      -0.009852       0.000566       0.009286              1.533488       1.313298      -0.000773      -0.039341       1.880714       0.248957       1.406451          -0.000357
           10              H       0.524254       5.706299       1.497069       0.170632       1.084496 0.83329016E+01  0.82705481E+02                                 1.763164                            1.701445      -1.245840       2.311451                    0.996579       3.380294       9.538236       0.473693       1.302780      -0.705247       0.018272      -0.010386       0.003068       0.021240      -0.002070       0.003320      -0.002156      -0.002261      -0.016632      -0.006998       0.000750       0.006248              1.786845       2.189370      -0.265247      -0.172659       1.588799      -0.015559       1.582367           0.000478
           11              H       0.242803       1.401370       7.933504       0.196512       0.878214 0.64553138E+01  0.59848523E+02                                 1.516091                            1.485471      -0.777404       2.548364                    0.999893       2.976541       8.003431       0.515380       1.281865      -0.711182      -0.007978      -0.022960       0.008523       0.025757       0.006487      -0.001825      -0.002584      -0.012207       0.005445      -0.009852       0.000566       0.009286              1.533489       1.313300      -0.000773       0.039341       1.880716      -0.248957       1.406452          -0.000358
           12              H       7.877246       2.695201       7.504569       0.170632       1.084494 0.83328780E+01  0.82705154E+02                                 1.763158                            1.701441      -1.245839       2.311452                    0.996579       3.380288       9.538201       0.473695       1.302776      -0.705248      -0.018271       0.010386       0.003069       0.021240      -0.002069      -0.003320       0.002156      -0.002260      -0.016631      -0.006998       0.000750       0.006247              1.786840       2.189362      -0.265245       0.172658       1.588794       0.015559       1.582363           0.000477
           13              C       6.229712       0.940128       3.153938       0.703452      21.677500 0.22411011E+03  0.45104502E+04                                 7.200715                            5.370491      -0.011340       2.079185                    0.999380      20.693214      56.916098       0.630594       0.482612      -1.015210       0.008743       0.016951      -0.031987       0.037242      -0.035630      -0.003108      -0.032242       0.164554      -0.104082      -0.090812      -0.016286       0.107097              8.403111       4.181327       1.147151      -0.065385      10.841070       2.512414      10.186937          -0.002799
           14              C       6.107890       0.356224       4.565700      -0.531002      32.746140 0.52847037E+03  0.12992512E+05                                 8.700487                            7.450446      -0.066100       1.947771                    0.998456      32.420934      94.048846       0.632497       0.393890      -1.083521      -0.005173       0.000558       0.004673       0.006994      -0.014056      -0.002369      -0.016292       0.023824      -0.051987      -0.030009       0.002345       0.027665              9.600639       8.212942      -0.559173      -2.124255       8.554896       1.493541      12.034080           0.007079
           15              C       5.291265       1.186292       5.544922       0.709162      20.846776 0.23037488E+03  0.46857499E+04                                 7.152521                            5.503724      -0.090913       2.049302                    0.999652      21.083060      58.997574       0.610735       0.493071      -1.006087      -0.029840       0.008231       0.000961       0.030969      -0.028643       0.092675      -0.008328       0.078110       0.019624      -0.077473      -0.042098       0.119571              8.250916       8.471388       0.737019      -4.176149       8.030037       0.284791       8.251321          -0.002050
           16              C       2.171788       7.461372       9.161437       0.703449      21.677549 0.22411069E+03  0.45104648E+04                                 7.200727                            5.370499      -0.011341       2.079184                    0.999380      20.693236      56.916178       0.630593       0.482612      -1.015210      -0.008742      -0.016951      -0.031987       0.037241      -0.035630       0.003108       0.032241       0.164555      -0.104084      -0.090812      -0.016286       0.107098              8.403126       4.181333       1.147152       0.065383      10.841086      -2.512436      10.186958          -0.002798
           17              C       2.293610       8.045276      10.573200      -0.531001      32.746097 0.52846953E+03  0.12992484E+05                                 8.700476                            7.450439      -0.066096       1.947772                    0.998456      32.420887      94.048613       0.632498       0.393890      -1.083521       0.005174      -0.000559       0.004672       0.006994      -0.014055       0.002368       0.016292       0.023825      -0.051989      -0.030010       0.002345       0.027665              9.600628       8.212942      -0.559181       2.124259       8.554875      -1.493540      12.034066           0.007079
           18              C       3.110235       7.215208      11.552422       0.709162      20.846786 0.23037495E+03  0.46857532E+04                                 7.152528                            5.503728      -0.090924       2.049299                    0.999652      21.083091      58.997733       0.610734       0.493072      -1.006087       0.029840      -0.008231       0.000961       0.030969      -0.028643      -0.092675       0.008328       0.078110       0.019624      -0.077473      -0.042098       0.119572              8.250926       8.471407       0.737022       4.176159       8.030038      -0.284787       8.251333          -0.002049
           19              C       7.461372       6.229712       0.150187       0.703452      21.677522 0.22411037E+03  0.45104568E+04                                 7.200719                            5.370494      -0.011336       2.079186                    0.999380      20.693228      56.916143       0.630594       0.482612      -1.015210      -0.016951       0.008743      -0.031987       0.037242       0.035630       0.032242      -0.003108      -0.164555      -0.104083      -0.090812      -0.016286       0.107098              8.403115      10.841079      -1.147151      -2.512426       4.181328      -0.065383      10.186939          -0.002801
           20              C       8.045276       6.107890       1.561950      -0.531002      32.746125 0.52847041E+03  0.12992512E+05                                 8.700482                            7.450445      -0.066097       1.947772                    0.998456      32.420918      94.048757       0.632497       0.393890      -1.083521      -0.000559      -0.005173       0.004672       0.006993       0.014055       0.016291      -0.002368      -0.023825      -0.051989      -0.030009       0.002344       0.027665              9.600631       8.554893       0.559175      -1.493539       8.212937      -2.124253      12.034063           0.007080
           21              C       7.215208       5.291265       2.541173       0.709163      20.846740 0.23037436E+03  0.46857380E+04                                 7.152515                            5.503720      -0.090916       2.049302                    0.999652      21.083070      58.997644       0.610735       0.493071      -1.006087      -0.008232      -0.029840       0.000961       0.030969       0.028643       0.008328       0.092675      -0.078110       0.019625      -0.077473      -0.042098       0.119571              8.250908       8.030028      -0.737029      -0.284781       8.471388      -4.176144       8.251309          -0.002050
           22              C       0.940128       2.171788       6.157687       0.703451      21.677496 0.22411002E+03  0.45104481E+04                                 7.200715                            5.370490      -0.011342       2.079185                    0.999380      20.693212      56.916093       0.630594       0.482612      -1.015210       0.016950      -0.008742      -0.031987       0.037241       0.035630      -0.032241       0.003108      -0.164554      -0.104082      -0.090812      -0.016286       0.107097              8.403111      10.841070      -1.147151       2.512424       4.181327       0.065383      10.186934          -0.002800
           23              C       0.356224       2.293610       7.569450      -0.531003      32.746153 0.52847074E+03  0.12992523E+05                                 8.700490                            7.450451      -0.066099       1.947771                    0.998456      32.420933      94.048826       0.632496       0.393890      -1.083520       0.000559       0.005174       0.004672       0.006994       0.014055      -0.016292       0.002368      -0.023825      -0.051988      -0.030009       0.002344       0.027665              9.600643       8.554890       0.559178       1.493541       8.212951       2.124261      12.034087           0.007078
           24              C       1.186292       3.110235       8.548672       0.709161      20.846789 0.23037501E+03  0.46857535E+04                                 7.152525                            5.503726      -0.090920       2.049300                    0.999652      21.083073      58.997627       0.610735       0.493071      -1.006087       0.008231       0.029840       0.000961       0.030969       0.028643      -0.008328      -0.092675      -0.078110       0.019625      -0.077473      -0.042098       0.119571              8.250920       8.030039      -0.737022       0.284789       8.471397       4.176153       8.251323          -0.002050
           25              O       6.451512       2.177669       3.038593      -0.500194      32.561757 0.46167509E+03  0.10673568E+05                                 8.044021                            6.602073       0.390748       2.185286                    0.997795      26.553646      68.235832       0.748303       0.354043      -1.144051       0.003784      -0.025535      -0.019011       0.032059       0.014426       0.010965       0.026289      -0.021290      -0.104131      -0.044875      -0.000499       0.045374              9.067115       5.368562       2.265237       0.296593      15.104543       0.996219       6.728241           0.125977
           26              O       6.157459       0.181472       2.190335      -0.553863      36.729962 0.47236455E+03  0.10965165E+05                                 8.705196                            6.646579       0.609558       2.247410                    0.997956      27.027009      69.217372       0.752347       0.350712      -1.148662       0.022593       0.039366      -0.008810       0.046236      -0.030269       0.025490       0.059900       0.049090      -0.075060      -0.090810       0.038996       0.051814             10.433991       5.651250       0.789009       0.835990      12.857983       7.078799      12.792739           0.045632
           27              O       5.445012       2.425513       5.601393      -0.598134      35.331237 0.57172662E+03  0.14005692E+05                                 8.557668                            7.418007       0.131764       2.053438                    0.998487      29.306151      78.654366       0.692744       0.360925      -1.133509      -0.025712      -0.017564      -0.020952       0.037532       0.008907       0.063807      -0.014298      -0.031952      -0.113603      -0.086768       0.037109       0.049659              9.237239       8.814079       2.656591      -2.041494      11.777653      -0.890311       7.119984           0.058004
           28              O       4.502364       0.557019       6.287450      -0.510648      32.952461 0.43093722E+03  0.97870905E+04                                 8.134489                            6.323528       0.440200       2.200827                    0.998523      26.400383      67.112811       0.775051       0.347965      -1.149683      -0.016039      -0.004181      -0.039398       0.042743      -0.003794      -0.012147      -0.032283       0.082812      -0.024311      -0.059091       0.010865       0.048227              9.642849      11.904735       1.335171      -6.020203       6.735766      -1.425285      10.288045           0.048657
           29              O       1.949988       6.223831       9.046094      -0.500193      32.561746 0.46167498E+03  0.10673567E+05                                 8.044024                            6.602077       0.390736       2.185283                    0.997795      26.553629      68.235825       0.748302       0.354043      -1.144050      -0.003784       0.025536      -0.019009       0.032058       0.014427      -0.010964      -0.026290      -0.021291      -0.104123      -0.044873      -0.000501       0.045374              9.067117       5.368566       2.265238      -0.296594      15.104535      -0.996230       6.728250           0.125980
           30              O       2.244041       8.220028       8.197834      -0.553861      36.729751 0.47236135E+03  0.10965071E+05                                 8.705159                            6.646552       0.609558       2.247411                    0.997955      27.026946      69.217113       0.752349       0.350711      -1.148662      -0.022592      -0.039366      -0.008809       0.046235      -0.030267      -0.025489      -0.059902       0.049089      -0.075063      -0.090811       0.038998       0.051813             10.433944       5.651229       0.789003      -0.835986      12.857918      -7.078763      12.792684           0.045635
           31              O       2.956488       5.975987      11.608893      -0.598136      35.331606 0.57173395E+03  0.14005921E+05                                 8.557738                            7.418063       0.131741       2.053429                    0.998487      29.306278      78.654927       0.692740       0.360926      -1.133508       0.025712       0.017565      -0.020954       0.037532       0.008908      -0.063809       0.014298      -0.031954      -0.113607      -0.086770       0.037110       0.049660              9.237319       8.814169       2.656625       2.041526      11.777740       0.890327       7.120048           0.058006
           32              O       3.899136       7.844481       0.279950      -0.510648      32.952761 0.43094142E+03  0.97872119E+04                                 8.134544                            6.323563       0.440186       2.200820                    0.998523      26.400480      67.113197       0.775048       0.347966      -1.149682       0.016040       0.004181      -0.039398       0.042744      -0.003793       0.012147       0.032283       0.082813      -0.024313      -0.059092       0.010865       0.048227              9.642921      11.904832       1.335182       6.020258       6.735812       1.425296      10.288119           0.048657
           33              O       6.223831       6.451512       0.034843      -0.500196      32.562013 0.46167955E+03  0.10673699E+05                                 8.044068                            6.602110       0.390736       2.185281                    0.997795      26.553747      68.236229       0.748300       0.354043      -1.144050       0.025534       0.003785      -0.019010       0.032058      -0.014427      -0.026287       0.010965       0.021287      -0.104138      -0.044876      -0.000497       0.045373              9.067169      15.104631      -2.265252      -0.996234       5.368590       0.296595       6.728284           0.125978
           34              O       8.220028       6.157459      11.201584      -0.553862      36.729798 0.47236205E+03  0.10965090E+05                                 8.705161                            6.646553       0.609561       2.247412                    0.997955      27.026978      69.217184       0.752350       0.350711      -1.148663      -0.039367       0.022593      -0.008810       0.046237       0.030268      -0.059903       0.025490      -0.049092      -0.075061      -0.090813       0.038999       0.051814             10.433947      12.857932      -0.789005      -7.078766       5.651229       0.835986      12.792679           0.045631
           35              O       5.975987       5.445012       2.597643      -0.598136      35.331904 0.57173976E+03  0.14006102E+05                                 8.557792                            7.418107       0.131729       2.053424                    0.998487      29.306392      78.655397       0.692737       0.360927      -1.133507       0.017566      -0.025711      -0.020953       0.037532      -0.008907       0.014296       0.063808       0.031947      -0.113603      -0.086767       0.037106       0.049661              9.237381      11.777816      -2.656647       0.890339       8.814231      -2.041547       7.120096           0.058006
           36              O       7.844481       4.502364       3.283699      -0.510647      32.952509 0.43093763E+03  0.97871023E+04                                 8.134494                            6.323528       0.440202       2.200826                    0.998523      26.400414      67.112901       0.775052       0.347965      -1.149683       0.004180      -0.016039      -0.039398       0.042743       0.003793       0.032283      -0.012147      -0.082813      -0.024309      -0.059092       0.010865       0.048227              9.642856       6.735777      -1.335185       1.425293      11.904748      -6.020207      10.288043           0.048654
           37              O       2.177669       1.949988       6.042343      -0.500196      32.561780 0.46167547E+03  0.10673582E+05                                 8.044036                            6.602085       0.390735       2.185283                    0.997795      26.553619      68.235828       0.748300       0.354044      -1.144050      -0.025535      -0.003784      -0.019010       0.032058      -0.014426       0.026291      -0.010964       0.021292      -0.104124      -0.044874      -0.000500       0.045374              9.067130      15.104564      -2.265243       0.996226       5.368572      -0.296595       6.728256           0.125977
           38              O       0.181472       2.244041       5.194085      -0.553861      36.729804 0.47236202E+03  0.10965091E+05                                 8.705169                            6.646559       0.609560       2.247411                    0.997955      27.026961      69.217186       0.752348       0.350712      -1.148662       0.039366      -0.022593      -0.008809       0.046235       0.030267       0.059900      -0.025489      -0.049087      -0.075063      -0.090808       0.038996       0.051812             10.433957      12.857940      -0.789006       7.078774       5.651235      -0.835987      12.792696           0.045630
           39              O       2.425513       2.956488       8.605143      -0.598134      35.331157 0.57172501E+03  0.14005642E+05                                 8.557654                            7.417995       0.131766       2.053439                    0.998487      29.306117      78.654234       0.692744       0.360925      -1.133509      -0.017565       0.025712      -0.020953       0.037532      -0.008908      -0.014298      -0.063806       0.031954      -0.113603      -0.086767       0.037110       0.049657              9.237222      11.777631      -2.656586      -0.890309       8.814064       2.041490       7.119972           0.058007
           40              O       0.557019       3.899136       9.291199      -0.510648      32.952498 0.43093766E+03  0.97871032E+04                                 8.134494                            6.323530       0.440196       2.200825                    0.998523      26.400406      67.112886       0.775051       0.347965      -1.149683      -0.004181       0.016039      -0.039399       0.042743       0.003794      -0.032283       0.012147      -0.082811      -0.024310      -0.059091       0.010865       0.048226              9.642856       6.735770      -1.335174      -1.425285      11.904748       6.020210      10.288050           0.048655

******************************************************
Auxiliary information for the entire system
The total spin magnetic moment of the unit cell is   3.988977
The total net atomic charge of the unit cell is   0.000001
Accuracy of reproducing the electrostatic potential in the unit cell:
  The inner radius (bohr) =    5.0000
  The outer radius (bohr) =   12.0000
  Valid grid points have density less than (e/(bohr^3)) =    0.0001
  The number of valid grid points were=        39876
  The rms potential error without charges in kcal/mol is=      5.63471
  The rms potential error with partial charges in kcal/mol is=      1.17153
  The RRMSE value at monopole order=      0.20791
  The rms potential error with partial charges and cloud penetration in kcal/mol is=      1.16951
  The RRMSE value at monopole order with cloud penetration is=      0.20755
  The rms potential error with partial charges and atomic dipoles in kcal/mol is=      0.58101
  The RRMSE value at dipole order=      0.10311
  The rms potential error with partial charges, atomic dipoles and cloud penetration in kcal/mol is=      0.57502
  The RRMSE value at dipole order with cloud penetration=      0.10205

******************************************************
The electron densities and ab initio electrostatic potential were computed in VASP using the PBE functional and
projector augmented wave method. See the main text of the journal article for a description of computational details.
The atomic charges, dipoles, and quadrupoles were computed with the DDEC6 method as described in
(a) T. A. Manz and N. Gabaldon Limas, RSC Adv. 6 (2016) 47771-47801 DOI: 10.1039/c6ra04656h
(b) N. Gabaldon Limas and T. A. Manz, RSC Adv. 8 (2018) 2678-2707 DOI: 10.1039/c7ra11829e.
For each atom in the material, the electron cloud parameters were fit to the spherically averaged atom-in-material
electron density using radial positions for which this density was between 10^-4 and 10^-2 electrons per cubic bohr.
The polarizabilities, dispersion coefficients, and quantum Drude oscillator (QDO) parameters were fit using the MCLF method.
The magnetic structure of the system was optimized in VASP from the default ferromagnetic initial guess using spin polarization.
The atomic spin moments (ASMs) were computed on this optimized magnetic structure using the DDEC6 partition as inputs
to the method of T. A. Manz and D. S. Sholl, J. Chem. Theory Comput. 7 (2011) 4146-4164 DOI: 10.1021/ct200539n.
The RMSE and RRMSE were computed using a uniform grid with Ewald summation.
