# Supplementary material for: A collection of forcefield precursors for metal–organic frameworks
Source: RSC Adv. 2019 Nov 13;9(63):36492–507. doi: 10.1039/c9ra07327b (PMC9075174; doi:10.1039/c9ra07327b)
Supplement: RA-009-C9RA07327B-s4399 [file RA-009-C9RA07327B-s4399.xyz]

   40
jmolscript: load "" {1 1 1} spacegroup "x,y,z" unitcell [{      8.422100     0.000000     0.000000 }, {      0.000000     8.422100     0.000000 }, {      0.000000     0.000000    12.049000 }]
Cu     0.820734     5.845695    10.736502     0.917053
Cu     7.601366     2.576405     4.712002     0.917047
Cu     2.576405     0.820734     1.699752     0.917043
Cu     5.845695     7.601366     7.724252     0.917049
H      4.728167     6.931388    10.723610     0.170635
H      3.971020     5.636069    11.162194     0.198909
H      3.693933     1.490712     4.699110     0.170636
H      4.451080     2.786031     5.137694     0.198909
H      1.490712     4.728167     1.686860     0.170635
H      2.786031     3.971020     2.125444     0.198909
H      6.931388     3.693933     7.711360     0.170635
H      5.636069     4.451080     8.149944     0.198908
C      3.268617     6.391532     9.393400     0.697444
C      3.849742     6.526285    10.795904    -0.527950
C      3.035325     7.337334    11.781512     0.709217
C      5.153483     2.030568     3.368900     0.697444
C      4.572358     1.895815     4.771404    -0.527950
C      5.386775     1.084766     5.757012     0.709215
C      2.030568     3.268617     0.356650     0.697447
C      1.895815     3.849742     1.759154    -0.527950
C      1.084766     3.035325     2.744762     0.709218
C      6.391532     5.153483     6.381150     0.697443
C      6.526285     4.572358     7.783654    -0.527948
C      7.337334     5.386775     8.769262     0.709215
O      2.026357     6.168346     9.272428    -0.494873
O      1.774536     7.173945    11.833805    -0.606482
O      4.035028     6.460593     8.413214    -0.557827
O      3.645927     8.123115     0.484852    -0.506122
O      6.395743     2.253754     3.247928    -0.494870
O      6.647564     1.248155     5.809305    -0.606479
O      4.387072     1.961507     2.388714    -0.557827
O      4.776173     0.298985     6.509352    -0.506125
O      2.253754     2.026357     0.235678    -0.494873
O      1.248155     1.774536     2.797055    -0.606479
O      1.961507     4.035028    11.425464    -0.557828
O      0.298985     3.645927     3.497102    -0.506124
O      6.168346     6.395743     6.260178    -0.494871
O      7.173945     6.647564     8.821555    -0.606481
O      6.460593     4.387072     5.400964    -0.557828
O      8.123115     4.776173     9.521602    -0.506125

The following XYZ coordinates are in angstroms. Other properties are in atomic units.
The sperically averaged electron density of each atom fit to a function of the form exp(a - br)
eigen_1, eigen_2 and eigen_3 are the three eigenvalues of traceless quadrupole moment tensor
  atom number  atomic symbol              X              Y              Z     net charge C6 coefficient C8 coefficient C10 coefficient fluctuating dipole atomic polarizability isotropic forcefield polarizability              a              b squared Pearson coefficient          <r^3>          <r^4>         wp_QDO          m_QDO          q_QDO       dipole_x       dipole_y       dipole_z         dipole            Qxy            Qxz            Qyz     Q(x^2-y^2)  Q(3z^2 - R^2)        eigen_1        eigen_2        eigen_3 static polarizability      alpha(xx)      alpha(xy)      alpha(xz)      alpha(yy)      alpha(yz)      alpha(zz) atomic spin moment
            1             Cu       0.820734       5.845695      10.736502       0.917053      45.986880 0.75084683E+03  0.18953065E+05                                11.228781                            9.548341       0.872332       2.215364                    0.998668      38.980175      93.747503       0.532896       0.455340      -1.111153       0.003131      -0.027177       0.011955       0.029855       0.038838      -0.043743       0.064078      -0.011058       0.155817      -0.102473       0.009931       0.092542             12.886772      15.461916       2.998707       4.091376      10.387064       0.816715      12.811335           0.716812
            2             Cu       7.601366       2.576405       4.712002       0.917047      45.986950 0.75084878E+03  0.18953135E+05                                11.228826                            9.548384       0.872285       2.215350                    0.998668      38.980059      93.747411       0.532892       0.455343      -1.111151      -0.003129       0.027174       0.011955       0.029852       0.038828       0.043744      -0.064072      -0.011061       0.155803      -0.102461       0.009925       0.092536             12.886822      15.461983       2.998710      -4.091391      10.387099      -0.816708      12.811383           0.716785
            3             Cu       2.576405       0.820734       1.699752       0.917043      45.987321 0.75085604E+03  0.18953360E+05                                11.228862                            9.548410       0.872319       2.215359                    0.998668      38.980322      93.748076       0.532893       0.455341      -1.111153       0.027175       0.003128       0.011956       0.029854      -0.038837      -0.064078      -0.043743       0.011058       0.155817      -0.102472       0.009931       0.092541             12.886867      10.387132      -2.998722      -0.816710      15.462042       4.091411      12.811427           0.716801
            4             Cu       5.845695       7.601366       7.724252       0.917049      45.986665 0.75084281E+03  0.18952953E+05                                11.228808                            9.548369       0.872261       2.215346                    0.998668      38.979804      93.746807       0.532890       0.455345      -1.111150      -0.027172      -0.003124       0.011958       0.029851      -0.038826       0.064071       0.043748       0.011059       0.155801      -0.102462       0.009926       0.092536             12.886800      10.387088      -2.998709       0.816710      15.461953      -4.091381      12.811361           0.716827
            5              H       4.728167       6.931388      10.723610       0.170635       1.083464 0.83115315E+01  0.82369911E+02                                 1.755866                            1.694208      -1.231696       2.317392                    0.996687       3.370364       9.476567       0.477238       1.295042      -0.706903       0.018532       0.011060       0.002587       0.021736       0.002303       0.003437       0.002546      -0.002355      -0.016650      -0.007156       0.000467       0.006689              1.779792       2.176698       0.267381      -0.176733       1.584291       0.012349       1.578386           0.000438
            6              H       3.971020       5.636069      11.162194       0.198909       0.880531 0.64781103E+01  0.60122426E+02                                 1.520333                            1.489396      -0.784207       2.546829                    0.999878       2.972519       8.000949       0.513943       1.284112      -0.710757       0.007940      -0.022640       0.008257       0.025373      -0.006542       0.002288      -0.002485      -0.012139       0.005554      -0.009957       0.000592       0.009366              1.537930       1.316735      -0.006006      -0.036516       1.885579      -0.248977       1.411478          -0.000387
            7              H       3.693933       1.490712       4.699110       0.170636       1.083466 0.83115601E+01  0.82370297E+02                                 1.755871                            1.694213      -1.231697       2.317392                    0.996687       3.370370       9.476601       0.477236       1.295045      -0.706903      -0.018532      -0.011060       0.002587       0.021736       0.002303      -0.003437      -0.002546      -0.002354      -0.016649      -0.007156       0.000467       0.006689              1.779797       2.176705       0.267382       0.176734       1.584295      -0.012349       1.578391           0.000437
            8              H       4.451080       2.786031       5.137694       0.198909       0.880531 0.64781119E+01  0.60122437E+02                                 1.520332                            1.489395      -0.784207       2.546829                    0.999878       2.972520       8.000948       0.513944       1.284111      -0.710758      -0.007940       0.022640       0.008257       0.025373      -0.006542      -0.002288       0.002485      -0.012139       0.005554      -0.009957       0.000591       0.009366              1.537930       1.316734      -0.006006       0.036516       1.885578       0.248977       1.411477          -0.000387
            9              H       1.490712       4.728167       1.686860       0.170635       1.083471 0.83116023E+01  0.82370823E+02                                 1.755876                            1.694218      -1.231704       2.317387                    0.996687       3.370379       9.476634       0.477235       1.295045      -0.706903      -0.011060       0.018532       0.002587       0.021736      -0.002303      -0.002547       0.003437       0.002354      -0.016650      -0.007156       0.000467       0.006689              1.779802       1.584299      -0.267383      -0.012349       2.176712      -0.176735       1.578395           0.000438
           10              H       2.786031       3.971020       2.125444       0.198909       0.880530 0.64781018E+01  0.60122327E+02                                 1.520332                            1.489395      -0.784206       2.546830                    0.999878       2.972518       8.000945       0.513943       1.284112      -0.710757       0.022640       0.007940       0.008257       0.025373       0.006542       0.002485       0.002288       0.012138       0.005554      -0.009957       0.000591       0.009366              1.537929       1.885577       0.006006       0.248977       1.316734      -0.036517       1.411477          -0.000387
           11              H       6.931388       3.693933       7.711360       0.170635       1.083464 0.83115369E+01  0.82369982E+02                                 1.755866                            1.694209      -1.231697       2.317391                    0.996687       3.370365       9.476572       0.477237       1.295043      -0.706903       0.011060      -0.018532       0.002587       0.021736      -0.002303       0.002546      -0.003437       0.002354      -0.016649      -0.007156       0.000467       0.006689              1.779793       1.584292      -0.267381       0.012349       2.176699       0.176733       1.578387           0.000438
           12              H       5.636069       4.451080       8.149944       0.198908       0.880532 0.64781169E+01  0.60122489E+02                                 1.520332                            1.489395      -0.784208       2.546828                    0.999878       2.972520       8.000946       0.513944       1.284110      -0.710758      -0.022640      -0.007940       0.008257       0.025373       0.006542      -0.002485      -0.002288       0.012139       0.005554      -0.009958       0.000592       0.009366              1.537930       1.885578       0.006006      -0.248977       1.316735       0.036516       1.411477          -0.000388
           13              C       3.268617       6.391532       9.393400       0.697444      22.101698 0.23056186E+03  0.46704429E+04                                 7.288171                            5.440171      -0.011238       2.075991                    0.999413      20.839582      57.388167       0.628155       0.481359      -1.016500      -0.013764      -0.008651      -0.031894       0.035798      -0.035319       0.033277       0.002260      -0.166035      -0.098427      -0.092234      -0.014536       0.106770              8.510462      10.923732       1.163656      -2.470103       4.239457       0.121813      10.368195          -0.003644
           14              C       3.849742       6.526285      10.795904      -0.527950      32.644145 0.52191548E+03  0.12797016E+05                                 8.691397                            7.410128      -0.090412       1.941950                    0.998434      32.321748      93.770273       0.633162       0.394532      -1.082603      -0.004397       0.007303       0.003764       0.009318      -0.015210       0.016069       0.000264      -0.020660      -0.058574      -0.030025       0.000655       0.029370              9.615986       8.508415      -0.547930      -1.490802       8.206870       2.202761      12.132674           0.006052
           15              C       3.035325       7.337334      11.781512       0.709217      21.090907 0.23228598E+03  0.47305710E+04                                 7.196712                            5.517182      -0.076096       2.054853                    0.999708      21.039917      58.758857       0.612030       0.491409      -1.007750      -0.007920       0.027158       0.001737       0.028342      -0.028545       0.008324      -0.092492      -0.072207       0.018095      -0.078249      -0.039472       0.117721              8.331500       7.954029       0.697633      -0.309348       8.572847       4.317270       8.467623          -0.002241
           16              C       5.153483       2.030568       3.368900       0.697444      22.101700 0.23056188E+03  0.46704434E+04                                 7.288174                            5.440174      -0.011247       2.075989                    0.999413      20.839577      57.388164       0.628154       0.481359      -1.016500       0.013764       0.008651      -0.031894       0.035798      -0.035319      -0.033277      -0.002260      -0.166034      -0.098425      -0.092234      -0.014535       0.106769              8.510465      10.923738       1.163658       2.470103       4.239459      -0.121813      10.368199          -0.003645
           17              C       4.572358       1.895815       4.771404      -0.527950      32.644165 0.52191588E+03  0.12797030E+05                                 8.691405                            7.410135      -0.090416       1.941949                    0.998434      32.321765      93.770380       0.633161       0.394533      -1.082602       0.004397      -0.007303       0.003764       0.009318      -0.015211      -0.016069      -0.000265      -0.020659      -0.058572      -0.030025       0.000655       0.029370              9.615996       8.508422      -0.547928       1.490805       8.206876      -2.202763      12.132691           0.006051
           18              C       5.386775       1.084766       5.757012       0.709215      21.090939 0.23228639E+03  0.47305810E+04                                 7.196719                            5.517186      -0.076096       2.054852                    0.999708      21.039919      58.758846       0.612030       0.491409      -1.007750       0.007920      -0.027157       0.001737       0.028342      -0.028545      -0.008324       0.092492      -0.072207       0.018095      -0.078249      -0.039471       0.117721              8.331507       7.954040       0.697632       0.309351       8.572850      -4.317272       8.467631          -0.002241
           19              C       2.030568       3.268617       0.356650       0.697447      22.101681 0.23056161E+03  0.46704363E+04                                 7.288167                            5.440168      -0.011239       2.075991                    0.999413      20.839571      57.388127       0.628155       0.481359      -1.016500       0.008651      -0.013764      -0.031894       0.035798       0.035319      -0.002260       0.033277       0.166034      -0.098424      -0.092234      -0.014535       0.106769              8.510457       4.239455      -1.163657      -0.121813      10.923728      -2.470099      10.368186          -0.003645
           20              C       1.895815       3.849742       1.759154      -0.527950      32.644195 0.52191645E+03  0.12797048E+05                                 8.691410                            7.410138      -0.090417       1.941948                    0.998434      32.321788      93.770472       0.633161       0.394533      -1.082602      -0.007303      -0.004397       0.003765       0.009319       0.015211      -0.000265       0.016069       0.020659      -0.058573      -0.030025       0.000655       0.029370              9.616002       8.206879       0.547927      -2.202765       8.508432      -1.490807      12.132695           0.006051
           21              C       1.084766       3.035325       2.744762       0.709218      21.090905 0.23228593E+03  0.47305695E+04                                 7.196712                            5.517181      -0.076093       2.054854                    0.999708      21.039904      58.758807       0.612030       0.491409      -1.007750      -0.027157      -0.007920       0.001737       0.028342       0.028545       0.092492       0.008325       0.072207       0.018093      -0.078249      -0.039472       0.117721              8.331500       8.572842      -0.697632      -4.317268       7.954034      -0.309350       8.467623          -0.002239
           22              C       6.391532       5.153483       6.381150       0.697443      22.101722 0.23056217E+03  0.46704507E+04                                 7.288177                            5.440176      -0.011244       2.075989                    0.999413      20.839591      57.388201       0.628154       0.481359      -1.016500      -0.008651       0.013763      -0.031893       0.035798       0.035319       0.002260      -0.033277       0.166035      -0.098425      -0.092234      -0.014535       0.106769              8.510469       4.239461      -1.163658       0.121814      10.923739       2.470105      10.368207          -0.003644
           23              C       6.526285       4.572358       7.783654      -0.527948      32.644119 0.52191476E+03  0.12796994E+05                                 8.691394                            7.410124      -0.090414       1.941950                    0.998434      32.321725      93.770198       0.633162       0.394532      -1.082603       0.007303       0.004397       0.003764       0.009319       0.015210       0.000265      -0.016070       0.020659      -0.058573      -0.030025       0.000656       0.029369              9.615985       8.206871       0.547930       2.202765       8.508406       1.490802      12.132678           0.006050
           24              C       7.337334       5.386775       8.769262       0.709215      21.090950 0.23228648E+03  0.47305840E+04                                 7.196724                            5.517189      -0.076100       2.054851                    0.999708      21.039939      58.758944       0.612029       0.491409      -1.007750       0.027157       0.007919       0.001737       0.028342       0.028544      -0.092492      -0.008325       0.072207       0.018093      -0.078249      -0.039472       0.117721              8.331514       8.572861      -0.697633       4.317278       7.954043       0.309350       8.467638          -0.002240
           25              O       2.026357       6.168346       9.272428      -0.494873      32.434722 0.46148382E+03  0.10668032E+05                                 8.026724                            6.602565       0.379827       2.182893                    0.997796      26.522967      68.153240       0.747959       0.354242      -1.143891       0.025420      -0.002518      -0.016925       0.030643       0.015102      -0.023295      -0.011130       0.020581      -0.109203      -0.044630      -0.000054       0.044684              9.038723      15.028305       2.264246      -0.935560       5.372924      -0.281523       6.714939           0.125131
           26              O       1.774536       7.173945      11.833805      -0.606482      36.066613 0.59069871E+03  0.14579532E+05                                 8.671045                            7.532707       0.140960       2.052105                    0.998520      29.567210      79.484169       0.688908       0.360220      -1.134803       0.017342       0.026876      -0.021005       0.038266       0.011865       0.013147      -0.058981       0.041567      -0.125719      -0.085912       0.040534       0.045378              9.363078      11.875193       2.721455       0.939097       8.963803       2.098861       7.250237           0.062790
           27              O       4.035028       6.460593       8.413214      -0.557827      37.053259 0.48182907E+03  0.11234548E+05                                 8.751854                            6.704753       0.628469       2.249764                    0.998121      27.196792      69.686474       0.750827       0.349868      -1.149961      -0.040044      -0.022731      -0.010534       0.047235      -0.030893      -0.063939      -0.026831      -0.042409      -0.059848      -0.093025       0.041998       0.051027             10.488601      12.877605       0.765687      -7.100046       5.693299      -0.813229      12.894898           0.047434
           28              O       3.645927       8.123115       0.484852      -0.506122      32.865257 0.42653473E+03  0.96641817E+04                                 8.125182                            6.293635       0.432385       2.199777                    0.998496      26.319518      66.871269       0.776275       0.348241      -1.149228       0.004535       0.017344      -0.037370       0.041447      -0.005766       0.032660       0.006917      -0.083999      -0.015533      -0.059862       0.014304       0.045558              9.655632       6.668528       1.273299       1.395771      11.904874       6.085595      10.393496           0.044758
           29              O       6.395743       2.253754       3.247928      -0.494870      32.434468 0.46147936E+03  0.10667901E+05                                 8.026678                            6.602529       0.379835       2.182896                    0.997796      26.522870      68.152865       0.747962       0.354242      -1.143891      -0.025421       0.002517      -0.016926       0.030644       0.015101       0.023297       0.011129       0.020585      -0.109190      -0.044627      -0.000057       0.044684              9.038669      15.028215       2.264231       0.935553       5.372895       0.281522       6.714897           0.125139
           30              O       6.647564       1.248155       5.809305      -0.606479      36.066070 0.59068762E+03  0.14579184E+05                                 8.670945                            7.532624       0.140988       2.052117                    0.998520      29.567007      79.483317       0.688914       0.360219      -1.134804      -0.017342      -0.026877      -0.021004       0.038266       0.011866      -0.013148       0.058979       0.041569      -0.125716      -0.085909       0.040532       0.045377              9.362965      11.875068       2.721414      -0.939079       8.963680      -2.098820       7.250147           0.062794
           31              O       4.387072       1.961507       2.388714      -0.557827      37.053352 0.48183053E+03  0.11234592E+05                                 8.751873                            6.704767       0.628471       2.249763                    0.998121      27.196818      69.686600       0.750825       0.349868      -1.149960       0.040043       0.022731      -0.010533       0.047235      -0.030893       0.063936       0.026831      -0.042405      -0.059850      -0.093021       0.041996       0.051025             10.488623      12.877630       0.765690       7.100063       5.693311       0.813231      12.894928           0.047435
           32              O       4.776173       0.298985       6.509352      -0.506125      32.865206 0.42653415E+03  0.96641651E+04                                 8.125176                            6.293632       0.432389       2.199779                    0.998496      26.319491      66.871187       0.776275       0.348241      -1.149228      -0.004535      -0.017343      -0.037370       0.041447      -0.005767      -0.032660      -0.006917      -0.083997      -0.015531      -0.059861       0.014304       0.045557              9.655623       6.668520       1.273295      -1.395767      11.904859      -6.085587      10.393490           0.044759
           33              O       2.253754       2.026357       0.235678      -0.494873      32.434640 0.46148228E+03  0.10667985E+05                                 8.026702                            6.602547       0.379837       2.182896                    0.997796      26.522957      68.153136       0.747962       0.354241      -1.143892       0.002518       0.025419      -0.016926       0.030643      -0.015101       0.011130      -0.023294      -0.020582      -0.109209      -0.044632      -0.000052       0.044684              9.038699       5.372910      -2.264239       0.281524      15.028268      -0.935559       6.714918           0.125126
           34              O       1.248155       1.774536       2.797055      -0.606479      36.066278 0.59069175E+03  0.14579313E+05                                 8.670981                            7.532654       0.140975       2.052112                    0.998520      29.567087      79.483640       0.688912       0.360219      -1.134804      -0.026876       0.017340      -0.021004       0.038265      -0.011865       0.058981       0.013147      -0.041569      -0.125722      -0.085912       0.040534       0.045379              9.363007       8.963725      -2.721431      -2.098836      11.875117       0.939088       7.250181           0.062790
           35              O       1.961507       4.035028      11.425464      -0.557828      37.053453 0.48183199E+03  0.11234635E+05                                 8.751889                            6.704778       0.628470       2.249763                    0.998121      27.196848      69.686706       0.750824       0.349868      -1.149960       0.022732      -0.040044      -0.010535       0.047236       0.030895       0.026831      -0.063938       0.042409      -0.059846      -0.093025       0.041998       0.051026             10.488644       5.693320      -0.765691       0.813233      12.877660      -7.100079      12.894953           0.047436
           36              O       0.298985       3.645927       3.497102      -0.506124      32.865271 0.42653502E+03  0.96641906E+04                                 8.125189                            6.293640       0.432383       2.199777                    0.998496      26.319505      66.871257       0.776274       0.348241      -1.149228      -0.017344       0.004536      -0.037370       0.041447       0.005767      -0.006917       0.032660       0.083998      -0.015534      -0.059863       0.014304       0.045558              9.655640      11.904881      -1.273298      -6.085601       6.668530       1.395771      10.393508           0.044763
           37              O       6.168346       6.395743       6.260178      -0.494871      32.434458 0.46147928E+03  0.10667899E+05                                 8.026677                            6.602529       0.379833       2.182896                    0.997796      26.522866      68.152856       0.747962       0.354242      -1.143891      -0.002517      -0.025421      -0.016925       0.030643      -0.015101      -0.011130       0.023297      -0.020585      -0.109193      -0.044628      -0.000056       0.044684              9.038667       5.372895      -2.264230      -0.281522      15.028207       0.935552       6.714898           0.125132
           38              O       7.173945       6.647564       8.821555      -0.606481      36.066196 0.59069015E+03  0.14579263E+05                                 8.670970                            7.532644       0.140980       2.052114                    0.998520      29.567046      79.483498       0.688912       0.360219      -1.134804       0.026876      -0.017341      -0.021006       0.038266      -0.011866      -0.058981      -0.013148      -0.041572      -0.125723      -0.085913       0.040533       0.045380              9.362994       8.963713      -2.721428       2.098830      11.875100      -0.939086       7.250168           0.062791
           39              O       6.460593       4.387072       5.400964      -0.557828      37.053325 0.48183017E+03  0.11234581E+05                                 8.751868                            6.704764       0.628467       2.249762                    0.998121      27.196812      69.686573       0.750825       0.349868      -1.149960      -0.022732       0.040044      -0.010533       0.047235       0.030893      -0.026831       0.063937       0.042406      -0.059848      -0.093023       0.041997       0.051026             10.488617       5.693309      -0.765688      -0.813230      12.877619       7.100057      12.894923           0.047436
           40              O       8.123115       4.776173       9.521602      -0.506125      32.865476 0.42653800E+03  0.96642768E+04                                 8.125228                            6.293667       0.432375       2.199773                    0.998496      26.319568      66.871522       0.776271       0.348242      -1.149227       0.017344      -0.004536      -0.037370       0.041448       0.005767       0.006917      -0.032660       0.083998      -0.015536      -0.059862       0.014304       0.045558              9.655690      11.904948      -1.273303       6.085638       6.668561      -1.395777      10.393562           0.044760

******************************************************
Auxiliary information for the entire system
The total spin magnetic moment of the unit cell is   3.988564
The total net atomic charge of the unit cell is   -0.000001
Accuracy of reproducing the electrostatic potential in the unit cell:
  The inner radius (bohr) =    5.0000
  The outer radius (bohr) =   12.0000
  Valid grid points have density less than (e/(bohr^3)) =    0.0001
  The number of valid grid points were=        40500
  The rms potential error without charges in kcal/mol is=      5.73452
  The rms potential error with partial charges in kcal/mol is=      1.15471
  The RRMSE value at monopole order=      0.20136
  The rms potential error with partial charges and cloud penetration in kcal/mol is=      1.15290
  The RRMSE value at monopole order with cloud penetration is=      0.20105
  The rms potential error with partial charges and atomic dipoles in kcal/mol is=      0.57584
  The RRMSE value at dipole order=      0.10042
  The rms potential error with partial charges, atomic dipoles and cloud penetration in kcal/mol is=      0.57051
  The RRMSE value at dipole order with cloud penetration=      0.09949

******************************************************
The electron densities and ab initio electrostatic potential were computed in VASP using the PBE functional and
projector augmented wave method. See the main text of the journal article for a description of computational details.
The atomic charges, dipoles, and quadrupoles were computed with the DDEC6 method as described in
(a) T. A. Manz and N. Gabaldon Limas, RSC Adv. 6 (2016) 47771-47801 DOI: 10.1039/c6ra04656h
(b) N. Gabaldon Limas and T. A. Manz, RSC Adv. 8 (2018) 2678-2707 DOI: 10.1039/c7ra11829e.
For each atom in the material, the electron cloud parameters were fit to the spherically averaged atom-in-material
electron density using radial positions for which this density was between 10^-4 and 10^-2 electrons per cubic bohr.
The polarizabilities, dispersion coefficients, and quantum Drude oscillator (QDO) parameters were fit using the MCLF method.
The magnetic structure of the system was optimized in VASP from the default ferromagnetic initial guess using spin polarization.
The atomic spin moments (ASMs) were computed on this optimized magnetic structure using the DDEC6 partition as inputs
to the method of T. A. Manz and D. S. Sholl, J. Chem. Theory Comput. 7 (2011) 4146-4164 DOI: 10.1021/ct200539n.
The RMSE and RRMSE were computed using a uniform grid with Ewald summation.
