# Supplementary material for: A collection of forcefield precursors for metal–organic frameworks
Source: RSC Adv. 2019 Nov 13;9(63):36492–507. doi: 10.1039/c9ra07327b (PMC9075174; doi:10.1039/c9ra07327b)
Supplement: RA-009-C9RA07327B-s4400 [file RA-009-C9RA07327B-s4400.xyz]

   36
jmolscript: load "" {1 1 1} spacegroup "x,y,z" unitcell [{      6.164500     0.000000     0.000000 }, {      2.323167     9.802468     0.000000 }, {      2.142124     4.476484    12.558002 }]
Nd     6.959985     6.912882     2.469657     1.934801
Nd     3.669828     7.366115    10.088471     1.934806
H      2.163047     0.579706     0.336554     0.114232
H      6.432960     6.023439     7.902751     0.104566
H      8.466744    13.699246    12.221448     0.114234
H      4.196831     8.255513     4.655251     0.104563
C      3.838131     8.171945     1.764399     0.604254
C      3.048905     9.078505     0.856456     0.082316
C      1.274316     0.353102     0.182091     0.090711
C      7.674188     5.739790     5.536823     0.561446
C      6.425294     6.480455     5.939935     0.105278
C      5.963353     6.494394     7.252246     0.082422
C      1.633455     4.467332     0.424460     0.505338
C      6.791660     6.107007    10.793603     0.604263
C      7.580886     5.200447    11.701546     0.082319
C      9.355475    13.925850    12.375911     0.090713
C      2.955603     8.539162     7.021179     0.561448
C      4.204497     7.798497     6.618067     0.105288
C      4.666438     7.784558     5.305756     0.082413
C      8.996336     9.811620    12.133542     0.505328
N      7.924025     8.731478     0.683155    -0.277823
N      5.764884     7.115627     4.955388    -0.329229
N      2.705766     5.547474    11.874847    -0.277818
N      4.864907     7.163325     7.602614    -0.329230
O      3.222975     7.240114     2.318207    -0.594381
O      5.070928     8.390106     1.878677    -0.630469
O      1.810256     5.762899     4.317441    -0.643799
O      2.173852     5.156496     6.422162    -0.546598
O      1.787977     4.799922     1.618726    -0.554530
O      4.319421     7.981147    12.404794    -0.608529
O      7.406816     7.038838    10.239795    -0.594394
O      5.558863     5.888846    10.679325    -0.630484
O      8.819535     8.516053     8.240561    -0.643804
O      8.455939     9.122456     6.135840    -0.546613
O      8.841814     9.479030    10.939276    -0.554519
O      6.310370     6.297805     0.153208    -0.608516

The following XYZ coordinates are in angstroms. Other properties are in atomic units.
The sperically averaged electron density of each atom fit to a function of the form exp(a - br)
eigen_1, eigen_2 and eigen_3 are the three eigenvalues of traceless quadrupole moment tensor
  atom number  atomic symbol              X              Y              Z     net charge C6 coefficient C8 coefficient C10 coefficient fluctuating dipole atomic polarizability isotropic forcefield polarizability              a              b squared Pearson coefficient          <r^3>          <r^4>         wp_QDO          m_QDO          q_QDO       dipole_x       dipole_y       dipole_z         dipole            Qxy            Qxz            Qyz     Q(x^2-y^2)  Q(3z^2 - R^2)        eigen_1        eigen_2        eigen_3 static polarizability      alpha(xx)      alpha(xy)      alpha(xz)      alpha(yy)      alpha(yz)      alpha(zz) atomic spin moment
            1             Nd       6.959985       6.912882       2.469657       1.934801     170.157804 0.43334327E+04  0.16178711E+06                                20.165856                           17.748321       2.711427       2.454839                    0.999019      90.810326     227.936945       0.601839       0.272592      -1.323781       0.014209      -0.057179       0.012142       0.060156       0.118707       0.121162       0.073458      -0.096775      -0.807175      -0.309203       0.016404       0.292799             22.717262      22.442916      -0.831924      -2.206557      16.494257       0.375982      29.214615           0.000076
            2             Nd       3.669828       7.366115      10.088471       1.934806     170.158147 0.43334868E+04  0.16178969E+06                                20.165899                           17.748455       2.711152       2.454757                    0.999017      90.810585     227.938237       0.601836       0.272593      -1.323779      -0.014197       0.057144      -0.012168       0.060126       0.118657       0.121274       0.073403      -0.096589      -0.807088      -0.309223       0.016497       0.292726             22.717211      22.442643      -0.832038      -2.206311      16.495022       0.376852      29.213967           0.000069
            3              H       2.163047       0.579706       0.336554       0.114232       1.236765 0.87184616E+01  0.87609724E+02                                 1.914048                            1.731774      -1.288825       2.276923                    0.994575       3.631230      10.345908       0.472519       1.289953      -0.706240       0.040932       0.016621       0.011791       0.045724       0.006977       0.007097       0.003039       0.012895      -0.017537      -0.008673      -0.006576       0.015248              2.023865       2.859784       0.243793       0.106616       1.695802      -0.081167       1.516010           0.000002
            4              H       6.432960       6.023439       7.902751       0.104566       1.347271 0.10035543E+02  0.10493544E+03                                 2.058911                            1.884034      -1.386147       2.222135                    0.992965       3.884996      11.461778       0.441628       1.326380      -0.698128       0.018924      -0.023012       0.030504       0.042640      -0.000845       0.007045      -0.012202      -0.015392       0.017260      -0.014126      -0.004497       0.018623              2.145574       2.030631      -0.346064       0.467814       1.810196      -0.448018       2.595895           0.000003
            5              H       8.466744      13.699246      12.221448       0.114234       1.236759 0.87183963E+01  0.87608916E+02                                 1.914044                            1.731770      -1.288819       2.276927                    0.994575       3.631210      10.345847       0.472519       1.289956      -0.706239      -0.040932      -0.016622      -0.011791       0.045724       0.006977       0.007097       0.003039       0.012895      -0.017536      -0.008672      -0.006576       0.015248              2.023861       2.859779       0.243793       0.106617       1.695798      -0.081166       1.516007           0.000002
            6              H       4.196831       8.255513       4.655251       0.104563       1.347308 0.10035898E+02  0.10494000E+03                                 2.058938                            1.884058      -1.386193       2.222109                    0.992964       3.885065      11.461994       0.441629       1.326366      -0.698131      -0.018925       0.023013      -0.030502       0.042640      -0.000846       0.007044      -0.012202      -0.015393       0.017260      -0.014126      -0.004497       0.018623              2.145601       2.030661      -0.346071       0.467822       1.810216      -0.448023       2.595926           0.000003
            7              C       3.838131       8.171945       1.764399       0.604254      24.068623 0.24431426E+03  0.50302590E+04                                 7.652484                            5.544781       0.004391       2.063504                    0.999319      22.099362      61.716085       0.630396       0.471901      -1.019720       0.056619      -0.047980       0.038807       0.083748      -0.008505      -0.019751       0.091426      -0.092794       0.182679      -0.080113      -0.054502       0.134615              9.110220      11.760105       0.031478       1.305082       8.093503      -3.383949       7.477053           0.000003
            8              C       3.048905       9.078505       0.856456       0.082316      33.168588 0.37476334E+03  0.84143257E+04                                 8.938380                            6.436412       0.199084       2.088593                    0.999030      25.311615      69.071898       0.658085       0.414536      -1.074942      -0.054658       0.006100      -0.035902       0.065679      -0.018522      -0.011379       0.080832      -0.020386       0.064848      -0.071962      -0.023826       0.095788             10.899057      12.142031      -0.659442       2.706099      11.355996      -5.336063       9.199143           0.000004
            9              C       1.274316       0.353102       0.182091       0.090711      27.612606 0.31747328E+03  0.69196924E+04                                 8.033389                            6.014138      -0.002953       2.028885                    0.999205      25.479556      71.201423       0.657742       0.427239      -1.054333      -0.034190       0.040185      -0.024323       0.058098      -0.023448      -0.016358       0.091334      -0.026847       0.055147      -0.080987      -0.027871       0.108859              9.361061      10.967452       0.484674       1.532725       9.706143      -3.887908       7.409589           0.000006
           10              C       7.674188       5.739790       5.536823       0.561446      24.294078 0.26726290E+03  0.56336540E+04                                 7.711573                            5.813574      -0.229971       1.972911                    0.998941      23.110169      65.529592       0.612739       0.474219      -1.017388       0.066562      -0.051234      -0.046471       0.095994       0.076243      -0.009311       0.042196      -0.067887      -0.218065      -0.096241      -0.028354       0.124595              8.846990       9.632882      -2.693600      -0.933213       5.865802      -0.299055      11.042284           0.000001
           11              C       6.425294       6.480455       5.939935       0.105278      33.143829 0.40728233E+03  0.94266732E+04                                 9.229782                            6.913242      -0.191001       1.960394                    0.999160      26.436822      75.578696       0.601373       0.440047      -1.048901      -0.060324       0.047755      -0.018004       0.079017       0.059436       0.027437       0.022952      -0.067440      -0.157024      -0.065690      -0.036203       0.101893             10.863221      13.533469      -4.190259      -2.659106       6.815348       0.322836      12.240846          -0.000000
           12              C       5.963353       6.494394       7.252246       0.082422      27.731067 0.34121815E+03  0.76363479E+04                                 8.265085                            6.377506      -0.255358       1.942960                    0.998080      26.740442      77.821797       0.612282       0.446993      -1.033778      -0.043996       0.033887       0.007212       0.056000       0.071961       0.044803       0.004460      -0.091630      -0.183344      -0.096885      -0.022732       0.119617              9.368892      10.660568      -3.093401      -1.210110       5.990028      -0.534603      11.456080           0.000003
           13              C       1.633455       4.467332       0.424460       0.505338      23.827878 0.26830189E+03  0.56200923E+04                                 7.392812                            5.697244       0.121901       2.083450                    0.999404      22.906712      63.231274       0.644539       0.453667      -1.036216       0.099469      -0.089562       0.079153       0.155501       0.108435      -0.037962      -0.050473       0.069576      -0.229748      -0.103165      -0.064061       0.167226              8.354011       5.757554      -2.202794       0.325144       9.565426       3.211910       9.739053           0.000003
           14              C       6.791660       6.107007      10.793603       0.604263      24.068267 0.24431068E+03  0.50301636E+04                                 7.652407                            5.544740       0.004369       2.063501                    0.999319      22.099132      61.715172       0.630399       0.471901      -1.019721      -0.056618       0.047976      -0.038815       0.083749      -0.008505      -0.019750       0.091426      -0.092791       0.182682      -0.080112      -0.054503       0.134614              9.110117      11.759966       0.031465       1.305063       8.093423      -3.383907       7.476961           0.000004
           15              C       7.580886       5.200447      11.701546       0.082319      33.168385 0.37476134E+03  0.84142684E+04                                 8.938347                            6.436398       0.199120       2.088606                    0.999030      25.311516      69.071544       0.658085       0.414536      -1.074941       0.054661      -0.006101       0.035898       0.065679      -0.018520      -0.011381       0.080829      -0.020383       0.064850      -0.071959      -0.023826       0.095784             10.899008      12.141996      -0.659431       2.706086      11.355948      -5.336021       9.199079           0.000004
           16              C       9.355475      13.925850      12.375911       0.090713      27.612508 0.31747180E+03  0.69196520E+04                                 8.033370                            6.014124      -0.002964       2.028883                    0.999204      25.479494      71.201198       0.657743       0.427239      -1.054333       0.034190      -0.040189       0.024321       0.058100      -0.023446      -0.016359       0.091334      -0.026850       0.055141      -0.080986      -0.027872       0.108858              9.361039      10.967448       0.484672       1.532736       9.706098      -3.887877       7.409571           0.000006
           17              C       2.955603       8.539162       7.021179       0.561448      24.293997 0.26726166E+03  0.56336227E+04                                 7.711561                            5.813563      -0.229986       1.972907                    0.998942      23.110148      65.529558       0.612739       0.474219      -1.017388      -0.066559       0.051233       0.046468       0.095991       0.076240      -0.009308       0.042192      -0.067888      -0.218076      -0.096238      -0.028356       0.124594              8.846980       9.632906      -2.693605      -0.933244       5.865787      -0.299012      11.042245           0.000001
           18              C       4.204497       7.798497       6.618067       0.105288      33.143533 0.40727709E+03  0.94265217E+04                                 9.229728                            6.913197      -0.191043       1.960384                    0.999160      26.436662      75.578121       0.601375       0.440047      -1.048901       0.060322      -0.047754       0.018008       0.079016       0.059443       0.027434       0.022952      -0.067445      -0.157025      -0.065689      -0.036210       0.101899             10.863163      13.533436      -4.190257      -2.659079       6.815319       0.322847      12.240735          -0.000001
           19              C       4.666438       7.784558       5.305756       0.082413      27.731390 0.34122246E+03  0.76364677E+04                                 8.265141                            6.377541      -0.255278       1.942980                    0.998081      26.740647      77.822492       0.612281       0.446992      -1.033779       0.043997      -0.033887      -0.007208       0.056001       0.071955       0.044803       0.004459      -0.091631      -0.183351      -0.096884      -0.022729       0.119613              9.368961      10.660691      -3.093439      -1.210141       5.990058      -0.534587      11.456135           0.000003
           20              C       8.996336       9.811620      12.133542       0.505328      23.828000 0.26830434E+03  0.56201558E+04                                 7.392826                            5.697263       0.121958       2.083467                    0.999404      22.906830      63.231639       0.644539       0.453666      -1.036217      -0.099466       0.089557      -0.079156       0.155498       0.108433      -0.037962      -0.050472       0.069570      -0.229744      -0.103162      -0.064061       0.167223              8.354021       5.757586      -2.202836       0.325124       9.565482       3.211893       9.738994           0.000004
           21              N       7.924025       8.731478       0.683155      -0.277823      39.151229 0.52133943E+03  0.12536309E+05                                 9.472054                            7.295049       0.345601       2.112596                    0.999666      28.288478      76.332492       0.665411       0.382796      -1.111956       0.075815       0.146625      -0.139879       0.216364      -0.074277       0.043280       0.114881       0.088377       0.041329      -0.172759       0.069103       0.103656             11.045098      14.580763      -0.617320       3.523734       9.628658      -3.597867       8.925873           0.000003
           22              N       5.764884       7.115627       4.955388      -0.329229      40.611003 0.57684078E+03  0.14282491E+05                                 9.760888                            7.707275       0.357212       2.095929                    0.999673      29.911725      82.964613       0.640591       0.386169      -1.105147      -0.092295       0.004893       0.226454       0.244589       0.013842       0.080714       0.004468      -0.041489      -0.482514      -0.187225       0.077224       0.110001             11.049467      14.547638      -4.794425      -0.259872       7.595038      -0.610427      11.005724           0.000004
           23              N       2.705766       5.547474      11.874847      -0.277818      39.150647 0.52133071E+03  0.12536046E+05                                 9.471965                            7.294991       0.345516       2.112573                    0.999665      28.288248      76.331697       0.665413       0.382796      -1.111956      -0.075812      -0.146625       0.139864       0.216352      -0.074276       0.043273       0.114869       0.088367       0.041347      -0.172744       0.069094       0.103651             11.044986      14.580609      -0.617280       3.523669       9.628620      -3.597837       8.925729           0.000003
           24              N       4.864907       7.163325       7.602614      -0.329230      40.611820 0.57685689E+03  0.14283001E+05                                 9.761045                            7.707406       0.357480       2.096007                    0.999673      29.912100      82.966189       0.640582       0.386171      -1.105144       0.092296      -0.004892      -0.226460       0.244595       0.013848       0.080734       0.004475      -0.041499      -0.482605      -0.187263       0.077236       0.110027             11.049628      14.547850      -4.794522      -0.259750       7.595175      -0.610456      11.005859           0.000004
           25              O       3.222975       7.240114       2.318207      -0.594381      41.268441 0.61376888E+03  0.15280885E+05                                 9.585577                            7.785918       0.194423       2.096353                    0.997097      28.765066      77.434225       0.664227       0.370379      -1.127962       0.068714      -0.032543       0.002897       0.076086       0.050260      -0.057459       0.028656      -0.103031       0.083899      -0.114711       0.052854       0.061857             10.889530      11.718741       4.146829      -2.088788      11.033409      -3.705565       9.916441           0.000004
           26              O       5.070928       8.390106       1.878677      -0.630469      39.926731 0.56019434E+03  0.13623372E+05                                 9.306556                            7.362777       0.256868       2.118250                    0.995251      28.663881      76.100087       0.694040       0.362891      -1.134470      -0.060112       0.014530      -0.009898       0.062630       0.012198      -0.021109       0.074664       0.042315       0.010858      -0.090315       0.022601       0.067715             10.816727      18.378273      -0.088181       0.851206       6.841017      -0.946423       7.230891           0.000007
           27              O       1.810256       5.762899       4.317441      -0.643799      44.587917 0.63436266E+03  0.15960694E+05                                10.122407                            7.922999       0.073108       2.042322                    0.996071      29.805995      81.260892       0.656023       0.371085      -1.124865       0.069641      -0.073840       0.068106       0.122231       0.059917      -0.025526       0.001285      -0.053294       0.150129      -0.094018       0.032793       0.061224             11.816191       8.353830      -0.292270      -2.951388       6.601463       0.036767      20.493281           0.000006
           28              O       2.173852       5.156496       6.422162      -0.546598      28.383572 0.43948897E+03  0.10047595E+05                                 7.237070                            6.390852       0.706261       2.257210                    0.999079      27.580551      70.738539       0.768761       0.348498      -1.147284       0.000280      -0.009569      -0.064820       0.065523       0.064035       0.074154      -0.028558      -0.068315      -0.074647      -0.123100       0.035457       0.087643              7.641584       7.905609      -1.732271       2.502556       6.511818      -1.902705       8.507325           0.000012
           29              O       1.787977       4.799922       1.618726      -0.554530      34.000312 0.48634104E+03  0.11403104E+05                                 8.290151                            6.805956       0.332415       2.148406                    0.998063      27.561558      71.571838       0.731401       0.357165      -1.140340       0.065363      -0.073593      -0.021860       0.100827       0.074694      -0.025138       0.044015      -0.001138       0.095921      -0.107879       0.040265       0.067615              9.316822       5.518305       0.065646       0.578585       8.670415       4.524040      13.761745           0.000011
           30              O       4.319421       7.981147      12.404794      -0.608529      37.441911 0.54028368E+03  0.12988552E+05                                 8.808475                            7.154784       0.518119       2.190946                    0.999126      28.407282      74.379934       0.717075       0.355306      -1.143311       0.022291       0.030135       0.104193       0.110730       0.039225      -0.061398       0.037365      -0.013487      -0.081057      -0.098087       0.040001       0.058086             10.115609       7.415239      -2.976068      -1.659783      13.799937       4.954330       9.131650           0.000003
           31              O       7.406816       7.038838      10.239795      -0.594394      41.268161 0.61376678E+03  0.15280790E+05                                 9.585440                            7.785832       0.194510       2.096369                    0.997097      28.765218      77.434045       0.664241       0.370372      -1.127969      -0.068726       0.032539      -0.002904       0.076095       0.050244      -0.057436       0.028663      -0.103064       0.083926      -0.114700       0.052825       0.061874             10.889354      11.718490       4.146744      -2.088636      11.033257      -3.705504       9.916315           0.000004
           32              O       5.558863       5.888846      10.679325      -0.630484      39.926440 0.56019193E+03  0.13623286E+05                                 9.306445                            7.362710       0.256218       2.118038                    0.995238      28.664124      76.100426       0.694051       0.362886      -1.134475       0.060120      -0.014542       0.009890       0.062639       0.012206      -0.021115       0.074666       0.042303       0.010843      -0.090320       0.022603       0.067717             10.816579      18.377997      -0.088237       0.851081       6.840970      -0.946390       7.230768           0.000007
           33              O       8.819535       8.516053       8.240561      -0.643804      44.588461 0.63437098E+03  0.15960952E+05                                10.122490                            7.923052       0.073058       2.042305                    0.996074      29.806135      81.261344       0.656021       0.371085      -1.124865      -0.069632       0.073847      -0.068115       0.122235       0.059926      -0.025521       0.001307      -0.053246       0.150118      -0.094016       0.032808       0.061208             11.816309       8.353927      -0.292243      -2.951515       6.601456       0.036882      20.493545           0.000007
           34              O       8.455939       9.122456       6.135840      -0.546613      28.384188 0.43950217E+03  0.10047974E+05                                 7.237175                            6.390950       0.706244       2.257198                    0.999079      27.580891      70.739727       0.768754       0.348499      -1.147284      -0.000280       0.009573       0.064828       0.065532       0.064031       0.074151      -0.028560      -0.068312      -0.074660      -0.123095       0.035456       0.087639              7.641691       7.905735      -1.732292       2.502593       6.511892      -1.902711       8.507446           0.000012
           35              O       8.841814       9.479030      10.939276      -0.554519      33.999654 0.48633181E+03  0.11402840E+05                                 8.290070                            6.805912       0.332377       2.148405                    0.998064      27.561242      71.570990       0.731399       0.357167      -1.140337      -0.065358       0.073583       0.021866       0.100818       0.074677      -0.025135       0.044005      -0.001165       0.095882      -0.107854       0.040251       0.067602              9.316713       5.518270       0.065578       0.578541       8.670398       4.523948      13.761472           0.000011
           36              O       6.310370       6.297805       0.153208      -0.608516      37.442336 0.54029132E+03  0.12988783E+05                                 8.808553                            7.154847       0.517839       2.190851                    0.999127      28.407420      74.380464       0.717070       0.355307      -1.143309      -0.022286      -0.030129      -0.104186       0.110721       0.039232      -0.061403       0.037375      -0.013518      -0.081094      -0.098105       0.040018       0.058087             10.115700       7.415374      -2.976176      -1.659862      13.800153       4.954324       9.131573           0.000003

******************************************************
Auxiliary information for the entire system
The total spin magnetic moment of the unit cell is   0.000300
The total net atomic charge of the unit cell is   0.000003
Accuracy of reproducing the electrostatic potential in the unit cell:
  The inner radius (bohr) =    5.0000
  The outer radius (bohr) =   12.0000
  Valid grid points have density less than (e/(bohr^3)) =    0.0001
  The number of valid grid points were=        47300
  The rms potential error without charges in kcal/mol is=     11.15526
  The rms potential error with partial charges in kcal/mol is=      1.44426
  The RRMSE value at monopole order=      0.12947
  The rms potential error with partial charges and cloud penetration in kcal/mol is=      1.44398
  The RRMSE value at monopole order with cloud penetration is=      0.12944
  The rms potential error with partial charges and atomic dipoles in kcal/mol is=      0.72452
  The RRMSE value at dipole order=      0.06495
  The rms potential error with partial charges, atomic dipoles and cloud penetration in kcal/mol is=      0.71136
  The RRMSE value at dipole order with cloud penetration=      0.06377

******************************************************
The electron densities and ab initio electrostatic potential were computed in VASP using the PBE functional and
projector augmented wave method. See the main text of the journal article for a description of computational details.
The atomic charges, dipoles, and quadrupoles were computed with the DDEC6 method as described in
(a) T. A. Manz and N. Gabaldon Limas, RSC Adv. 6 (2016) 47771-47801 DOI: 10.1039/c6ra04656h
(b) N. Gabaldon Limas and T. A. Manz, RSC Adv. 8 (2018) 2678-2707 DOI: 10.1039/c7ra11829e.
For each atom in the material, the electron cloud parameters were fit to the spherically averaged atom-in-material
electron density using radial positions for which this density was between 10^-4 and 10^-2 electrons per cubic bohr.
The polarizabilities, dispersion coefficients, and quantum Drude oscillator (QDO) parameters were fit using the MCLF method.
The magnetic structure of the system was optimized in VASP from the default ferromagnetic initial guess using spin polarization.
The atomic spin moments (ASMs) were computed on this optimized magnetic structure using the DDEC6 partition as inputs
to the method of T. A. Manz and D. S. Sholl, J. Chem. Theory Comput. 7 (2011) 4146-4164 DOI: 10.1021/ct200539n.
The RMSE and RRMSE were computed using a uniform grid with Ewald summation.
