# Supplementary material for: A collection of forcefield precursors for metal–organic frameworks
Source: RSC Adv. 2019 Nov 13;9(63):36492–507. doi: 10.1039/c9ra07327b (PMC9075174; doi:10.1039/c9ra07327b)
Supplement: RA-009-C9RA07327B-s4401 [file RA-009-C9RA07327B-s4401.xyz]

   36
jmolscript: load "" {1 1 1} spacegroup "x,y,z" unitcell [{      6.113900     0.000000     0.000000 }, {      2.298452     9.714804     0.000000 }, {      2.107504     4.456363    12.474287 }]
Sm     6.906068     6.845798     2.450075     1.934380
Sm     3.613788     7.325369    10.024212     1.934380
H      2.146854     0.611089     0.361754     0.115213
H      6.369785     5.975266     7.866285     0.103284
H      8.373002    13.560078    12.112533     0.115213
H      4.150071     8.195901     4.608002     0.103284
C      3.809676     8.078871     1.751390     0.604696
C      3.012049     9.002479     0.853241     0.081040
C      1.264413     0.372336     0.188362     0.093641
C      7.606127     5.684199     5.482449     0.568393
C      6.367362     6.419370     5.897843     0.103116
C      5.900268     6.441218     7.212633     0.088134
C      1.628468     4.429711     0.415394     0.504261
C      6.710180     6.092296    10.722897     0.604696
C      7.507807     5.168688    11.621046     0.081040
C      9.255443    13.798831    12.285925     0.093641
C      2.913729     8.486968     6.991838     0.568393
C      4.152494     7.751797     6.576444     0.103116
C      4.619588     7.729949     5.261654     0.088134
C      8.891388     9.741456    12.058893     0.504261
N      7.842882     8.643708     0.681096    -0.277297
N      5.716416     7.062479     4.916117    -0.333044
N      2.676974     5.527459    11.793191    -0.277296
N      4.803440     7.108688     7.558170    -0.333044
O      3.187963     7.152445     2.299011    -0.592826
O      5.041694     8.298586     1.882370    -0.635559
O      1.799690     5.713465     4.269948    -0.647624
O      2.151185     5.096393     6.360639    -0.547948
O      1.773127     4.759768     1.616668    -0.553913
O      4.280113     7.917738    12.308379    -0.607948
O      7.331893     7.018722    10.175276    -0.592826
O      5.478162     5.872581    10.591917    -0.635559
O      8.720166     8.457702     8.204339    -0.647624
O      8.368671     9.074774     6.113648    -0.547948
O      8.746729     9.411399    10.857619    -0.553913
O      6.239743     6.253429     0.165908    -0.607948

The following XYZ coordinates are in angstroms. Other properties are in atomic units.
The sperically averaged electron density of each atom fit to a function of the form exp(a - br)
eigen_1, eigen_2 and eigen_3 are the three eigenvalues of traceless quadrupole moment tensor
  atom number  atomic symbol              X              Y              Z     net charge C6 coefficient C8 coefficient C10 coefficient fluctuating dipole atomic polarizability isotropic forcefield polarizability              a              b squared Pearson coefficient          <r^3>          <r^4>         wp_QDO          m_QDO          q_QDO       dipole_x       dipole_y       dipole_z         dipole            Qxy            Qxz            Qyz     Q(x^2-y^2)  Q(3z^2 - R^2)        eigen_1        eigen_2        eigen_3 static polarizability      alpha(xx)      alpha(xy)      alpha(xz)      alpha(yy)      alpha(yz)      alpha(zz) atomic spin moment
            1             Sm       6.906068       6.845798       2.450075       1.934380     151.294723 0.36905422E+04  0.13212671E+06                                18.667829                           16.388861       2.607094       2.463670                    0.999033      85.054209     207.842798       0.626855       0.272922      -1.325747       0.008635      -0.049226       0.015413       0.052301       0.121791       0.109140       0.072519      -0.103365      -0.780319      -0.295119       0.005803       0.289316             21.059142      20.948690      -0.859799      -1.939474      15.255945       0.304161      26.972791           0.000014
            2             Sm       3.613788       7.325369      10.024212       1.934380     151.294753 0.36905430E+04  0.13212675E+06                                18.667832                           16.388863       2.607094       2.463670                    0.999033      85.054211     207.842810       0.626855       0.272922      -1.325747      -0.008635       0.049226      -0.015413       0.052301       0.121791       0.109140       0.072519      -0.103365      -0.780319      -0.295119       0.005803       0.289316             21.059145      20.948696      -0.859800      -1.939473      15.255948       0.304161      26.972792           0.000014
            3              H       2.146854       0.611089       0.361754       0.115213       1.243083 0.87911058E+01  0.88517286E+02                                 1.921226                            1.739820      -1.301723       2.272212                    0.994320       3.626524      10.340641       0.471113       1.291208      -0.706115       0.039869       0.018523       0.012421       0.045683       0.007054       0.007614       0.002889       0.013300      -0.014232      -0.008171      -0.007188       0.015360              2.028566       2.846299       0.257426       0.132199       1.714025      -0.072809       1.525374           0.000003
            4              H       6.369785       5.975266       7.866285       0.103284       1.339269 0.99693184E+01  0.10410158E+03                                 2.053267                            1.879715      -1.373477       2.227544                    0.993092       3.883754      11.461488       0.441331       1.329076      -0.697566       0.018931      -0.022300       0.031344       0.042873      -0.000850       0.007192      -0.012063      -0.015075       0.017614      -0.014124      -0.004384       0.018508              2.138843       2.020623      -0.338593       0.468226       1.797118      -0.440468       2.598787           0.000004
            5              H       8.373002      13.560078      12.112533       0.115213       1.243082 0.87911041E+01  0.88517267E+02                                 1.921226                            1.739820      -1.301722       2.272212                    0.994320       3.626524      10.340642       0.471113       1.291208      -0.706115      -0.039869      -0.018523      -0.012421       0.045683       0.007054       0.007614       0.002889       0.013300      -0.014232      -0.008171      -0.007188       0.015360              2.028566       2.846299       0.257426       0.132199       1.714025      -0.072809       1.525374           0.000003
            6              H       4.150071       8.195901       4.608002       0.103284       1.339268 0.99693119E+01  0.10410148E+03                                 2.053265                            1.879714      -1.373477       2.227544                    0.993092       3.883752      11.461476       0.441331       1.329075      -0.697566      -0.018931       0.022300      -0.031344       0.042873      -0.000850       0.007192      -0.012063      -0.015075       0.017614      -0.014124      -0.004384       0.018508              2.138841       2.020621      -0.338593       0.468226       1.797117      -0.440467       2.598785           0.000004
            7              C       3.809676       8.078871       1.751390       0.604696      24.068372 0.24462294E+03  0.50391522E+04                                 7.656282                            5.552099       0.001130       2.062678                    0.999362      22.119090      61.824702       0.629212       0.472551      -1.019178       0.059558      -0.050099       0.037304       0.086305      -0.007777      -0.019407       0.091457      -0.093750       0.187171      -0.081235      -0.054086       0.135321              9.109101      11.877976       0.047424       1.305946       8.057431      -3.306065       7.391896           0.000005
            8              C       3.012049       9.002479       0.853241       0.081040      33.074627 0.37478057E+03  0.84109817E+04                                 8.914382                            6.430991       0.225097       2.097525                    0.999020      25.272145      68.846509       0.659518       0.413819      -1.075896      -0.055713       0.007604      -0.037757       0.067730      -0.018144      -0.010341       0.079620      -0.021394       0.075590      -0.070277      -0.025376       0.095652             10.856774      12.081912      -0.566422       2.651185      11.418079      -5.282936       9.070332           0.000006
            9              C       1.264413       0.372336       0.188362       0.093641      27.076733 0.31010015E+03  0.67196195E+04                                 7.918802                            5.935541       0.003452       2.033926                    0.999236      25.295468      70.488469       0.663458       0.426040      -1.055039      -0.035759       0.039818      -0.024204       0.058737      -0.024946      -0.019315       0.091877      -0.027369       0.052996      -0.081322      -0.029327       0.110648              9.209552      10.733507       0.573903       1.567998       9.596779      -3.779731       7.298371           0.000008
           10              C       7.606127       5.684199       5.482449       0.568393      23.961492 0.26110482E+03  0.54754107E+04                                 7.652318                            5.753733      -0.231079       1.974511                    0.998969      22.966242      65.090589       0.614311       0.475462      -1.016064       0.067879      -0.051500      -0.048600       0.098091       0.075698      -0.007366       0.043874      -0.067059      -0.217212      -0.095811      -0.028779       0.124590              8.783048       9.525467      -2.676077      -1.006199       5.834873      -0.298676      10.988803           0.000003
           11              C       6.367362       6.419370       5.897843       0.103116      33.139248 0.40605539E+03  0.93926727E+04                                 9.231001                            6.903939      -0.191592       1.960461                    0.999115      26.429892      75.575337       0.601537       0.440190      -1.048650      -0.060543       0.045608      -0.014744       0.077220       0.058798       0.030023       0.023203      -0.064236      -0.168369      -0.069964      -0.032985       0.102950             10.868402      13.485424      -4.197889      -2.767206       6.823218       0.398641      12.296563           0.000001
           12              C       5.900268       6.441218       7.212633       0.088134      27.663637 0.34007502E+03  0.76058135E+04                                 8.260338                            6.373812      -0.270293       1.939352                    0.997931      26.682340      77.675161       0.611336       0.447976      -1.033017      -0.044179       0.035400       0.005584       0.056887       0.072026       0.045244       0.003659      -0.092973      -0.178131      -0.097268      -0.021776       0.119044              9.360141      10.621310      -3.072046      -1.210555       5.958637      -0.499053      11.500477           0.000005
           13              C       1.628468       4.429711       0.415394       0.504261      23.968450 0.26995681E+03  0.56613517E+04                                 7.417134                            5.709925       0.130679       2.086557                    0.999373      22.899586      63.171657       0.644885       0.452895      -1.037043       0.102375      -0.087448       0.078791       0.156000       0.109183      -0.037056      -0.053682       0.068074      -0.223753      -0.105376      -0.062109       0.167485              8.396245       5.796274      -2.229693       0.297150       9.633878       3.282673       9.758583           0.000006
           14              C       6.710180       6.092296      10.722897       0.604696      24.068375 0.24462298E+03  0.50391531E+04                                 7.656283                            5.552100       0.001130       2.062678                    0.999362      22.119093      61.824715       0.629212       0.472551      -1.019178      -0.059558       0.050099      -0.037304       0.086305      -0.007777      -0.019407       0.091457      -0.093750       0.187171      -0.081235      -0.054086       0.135321              9.109102      11.877977       0.047424       1.305946       8.057432      -3.306066       7.391897           0.000005
           15              C       7.507807       5.168688      11.621046       0.081040      33.074631 0.37478061E+03  0.84109829E+04                                 8.914383                            6.430992       0.225097       2.097525                    0.999020      25.272146      68.846516       0.659518       0.413819      -1.075896       0.055713      -0.007604       0.037757       0.067730      -0.018144      -0.010341       0.079620      -0.021394       0.075589      -0.070277      -0.025376       0.095652             10.856776      12.081914      -0.566422       2.651186      11.418081      -5.282937       9.070333           0.000006
           16              C       9.255443      13.798831      12.285925       0.093641      27.076735 0.31010018E+03  0.67196202E+04                                 7.918802                            5.935541       0.003452       2.033926                    0.999236      25.295469      70.488474       0.663458       0.426040      -1.055039       0.035759      -0.039818       0.024204       0.058737      -0.024946      -0.019315       0.091877      -0.027369       0.052996      -0.081322      -0.029327       0.110648              9.209553      10.733508       0.573903       1.567998       9.596780      -3.779732       7.298371           0.000008
           17              C       2.913729       8.486968       6.991838       0.568393      23.961495 0.26110485E+03  0.54754117E+04                                 7.652319                            5.753733      -0.231079       1.974511                    0.998969      22.966246      65.090606       0.614311       0.475462      -1.016064      -0.067879       0.051500       0.048600       0.098091       0.075698      -0.007366       0.043874      -0.067059      -0.217212      -0.095811      -0.028779       0.124590              8.783049       9.525468      -2.676077      -1.006199       5.834874      -0.298676      10.988804           0.000003
           18              C       4.152494       7.751797       6.576444       0.103116      33.139242 0.40605530E+03  0.93926696E+04                                 9.230999                            6.903938      -0.191592       1.960461                    0.999115      26.429888      75.575317       0.601537       0.440190      -1.048650       0.060543      -0.045608       0.014744       0.077220       0.058798       0.030023       0.023203      -0.064236      -0.168369      -0.069964      -0.032985       0.102950             10.868400      13.485423      -4.197888      -2.767205       6.823217       0.398641      12.296559           0.000001
           19              C       4.619588       7.729949       5.261654       0.088134      27.663623 0.34007483E+03  0.76058077E+04                                 8.260334                            6.373809      -0.270292       1.939352                    0.997931      26.682331      77.675113       0.611337       0.447976      -1.033017       0.044179      -0.035400      -0.005584       0.056887       0.072026       0.045244       0.003659      -0.092973      -0.178131      -0.097268      -0.021776       0.119044              9.360136      10.621304      -3.072044      -1.210554       5.958634      -0.499053      11.500471           0.000005
           20              C       8.891388       9.741456      12.058893       0.504261      23.968447 0.26995676E+03  0.56613505E+04                                 7.417134                            5.709925       0.130678       2.086557                    0.999373      22.899585      63.171658       0.644885       0.452895      -1.037042      -0.102375       0.087448      -0.078791       0.156000       0.109183      -0.037056      -0.053682       0.068074      -0.223753      -0.105376      -0.062109       0.167485              8.396245       5.796274      -2.229693       0.297150       9.633878       3.282673       9.758583           0.000006
           21              N       7.842882       8.643708       0.681096      -0.277297      38.927997 0.51697176E+03  0.12414601E+05                                 9.448897                            7.275856       0.324837       2.105533                    0.999685      28.305490      76.516979       0.664213       0.384001      -1.110237       0.072540       0.147500      -0.138293       0.214809      -0.072531       0.040503       0.120548       0.088985       0.040663      -0.175463       0.066280       0.109183             11.006450      14.436951      -0.477412       3.475960       9.634270      -3.605668       8.948130           0.000006
           22              N       5.716416       7.062479       4.916117      -0.333044      40.734571 0.57954430E+03  0.14370205E+05                                 9.780128                            7.725967       0.363128       2.095452                    0.999669      30.036062      83.445450       0.639557       0.386234      -1.104793      -0.091295       0.006084       0.227954       0.245632       0.015312       0.085006       0.004128      -0.045457      -0.492643      -0.192865       0.078510       0.114355             11.060446      14.555260      -4.810125      -0.276090       7.604587      -0.603686      11.021489           0.000004
           23              N       2.676974       5.527459      11.793191      -0.277296      38.927991 0.51697166E+03  0.12414598E+05                                 9.448896                            7.275855       0.324837       2.105533                    0.999685      28.305487      76.516968       0.664213       0.384001      -1.110237      -0.072540      -0.147500       0.138293       0.214809      -0.072531       0.040503       0.120548       0.088985       0.040663      -0.175463       0.066280       0.109183             11.006449      14.436949      -0.477412       3.475959       9.634268      -3.605667       8.948129           0.000006
           24              N       4.803440       7.108688       7.558170      -0.333044      40.734571 0.57954427E+03  0.14370204E+05                                 9.780128                            7.725967       0.363128       2.095452                    0.999669      30.036061      83.445448       0.639557       0.386234      -1.104793       0.091295      -0.006084      -0.227954       0.245632       0.015312       0.085006       0.004128      -0.045457      -0.492643      -0.192865       0.078510       0.114355             11.060446      14.555263      -4.810126      -0.276090       7.604588      -0.603685      11.021487           0.000004
           25              O       3.187963       7.152445       2.299011      -0.592826      41.591401 0.61689084E+03  0.15383905E+05                                 9.647317                            7.816306       0.168544       2.087534                    0.997184      28.805576      77.702752       0.661335       0.371386      -1.126771       0.072623      -0.033411       0.004734       0.080080       0.048927      -0.056908       0.029088      -0.107137       0.089715      -0.115372       0.051699       0.063673             10.974212      12.002207       4.262936      -2.119655      11.035372      -3.632020       9.885058           0.000007
           26              O       5.041694       8.298586       1.882370      -0.635559      40.587566 0.56941688E+03  0.13906026E+05                                 9.412150                            7.427443       0.211325       2.100766                    0.995324      28.820978      76.709351       0.690325       0.363312      -1.134001      -0.061210       0.016706      -0.008659       0.064037       0.014805      -0.021757       0.077348       0.040113       0.016798      -0.093091       0.022020       0.071071             10.955442      18.628385      -0.111918       0.859645       6.899512      -0.928389       7.338429           0.000010
           27              O       1.799690       5.713465       4.269948      -0.647624      45.145826 0.63648270E+03  0.16028035E+05                                10.206327                            7.937085       0.055819       2.036237                    0.996144      29.841587      81.404051       0.655308       0.371165      -1.124759       0.074259      -0.077121       0.068006       0.126834       0.060680      -0.029585       0.005256      -0.050481       0.141465      -0.094681       0.034440       0.060241             11.957476       8.418858      -0.272921      -3.051378       6.623737      -0.032663      20.829832           0.000007
           28              O       2.151185       5.096393       6.360639      -0.547948      28.223918 0.43580757E+03  0.99422368E+04                                 7.205448                            6.360883       0.715472       2.261262                    0.999037      27.515867      70.491423       0.771162       0.348154      -1.147598       0.000180      -0.009527      -0.065726       0.066413       0.066311       0.073711      -0.026093      -0.068121      -0.077977      -0.122801       0.031937       0.090864              7.601835       7.822703      -1.743799       2.474706       6.519489      -1.920042       8.463313           0.000013
           29              O       1.773127       4.759768       1.616668      -0.553913      34.109346 0.48750467E+03  0.11433040E+05                                 8.303907                            6.808483       0.329932       2.147441                    0.998217      27.549545      71.463594       0.732436       0.356577      -1.141226       0.067592      -0.074528      -0.018749       0.102345       0.076685      -0.024782       0.042476      -0.001462       0.101342      -0.109438       0.041572       0.067866              9.349298       5.517338       0.060775       0.550581       8.730688       4.573160      13.799868           0.000012
           30              O       4.280113       7.917738      12.308379      -0.607948      37.813454 0.54618970E+03  0.13162639E+05                                 8.869728                            7.195178       0.521042       2.191818                    0.999188      28.429514      74.461945       0.715049       0.355444      -1.143515       0.023180       0.027823       0.106770       0.112744       0.036662      -0.063038       0.036985      -0.016524      -0.087643      -0.098872       0.041543       0.057329             10.204268       7.487841      -2.991718      -1.686464      13.928510       5.016741       9.196452           0.000007
           31              O       7.331893       7.018722      10.175276      -0.592826      41.591416 0.61689107E+03  0.15383912E+05                                 9.647320                            7.816308       0.168543       2.087534                    0.997184      28.805579      77.702768       0.661335       0.371386      -1.126771      -0.072623       0.033411      -0.004734       0.080080       0.048927      -0.056908       0.029088      -0.107137       0.089715      -0.115372       0.051699       0.063673             10.974216      12.002212       4.262938      -2.119656      11.035375      -3.632021       9.885061           0.000007
           32              O       5.478162       5.872581      10.591917      -0.635559      40.587582 0.56941713E+03  0.13906034E+05                                 9.412153                            7.427445       0.211325       2.100766                    0.995324      28.820981      76.709367       0.690325       0.363312      -1.134001       0.061210      -0.016706       0.008659       0.064037       0.014805      -0.021757       0.077348       0.040113       0.016798      -0.093091       0.022020       0.071071             10.955446      18.628393      -0.111919       0.859646       6.899514      -0.928390       7.338431           0.000011
           33              O       8.720166       8.457702       8.204339      -0.647624      45.145892 0.63648378E+03  0.16028070E+05                                10.206338                            7.937093       0.055818       2.036236                    0.996144      29.841604      81.404129       0.655308       0.371165      -1.124759      -0.074259       0.077121      -0.068006       0.126834       0.060680      -0.029585       0.005256      -0.050480       0.141466      -0.094681       0.034440       0.060241             11.957490       8.418868      -0.272922      -3.051381       6.623744      -0.032663      20.829857           0.000007
           34              O       8.368671       9.074774       6.113648      -0.547948      28.223923 0.43580766E+03  0.99422392E+04                                 7.205449                            6.360883       0.715471       2.261262                    0.999037      27.515869      70.491431       0.771162       0.348154      -1.147598      -0.000180       0.009527       0.065726       0.066413       0.066311       0.073712      -0.026094      -0.068121      -0.077977      -0.122802       0.031938       0.090864              7.601836       7.822703      -1.743799       2.474707       6.519490      -1.920042       8.463315           0.000014
           35              O       8.746729       9.411399      10.857619      -0.553913      34.109375 0.48750515E+03  0.11433054E+05                                 8.303913                            6.808488       0.329931       2.147441                    0.998217      27.549552      71.463627       0.732436       0.356577      -1.141226      -0.067591       0.074528       0.018749       0.102345       0.076685      -0.024782       0.042476      -0.001462       0.101342      -0.109438       0.041572       0.067866              9.349305       5.517341       0.060775       0.550581       8.730695       4.573165      13.799879           0.000013
           36              O       6.239743       6.253429       0.165908      -0.607948      37.813468 0.54618990E+03  0.13162645E+05                                 8.869731                            7.195180       0.521041       2.191818                    0.999188      28.429517      74.461959       0.715049       0.355444      -1.143515      -0.023180      -0.027823      -0.106770       0.112744       0.036662      -0.063038       0.036985      -0.016524      -0.087643      -0.098872       0.041543       0.057329             10.204271       7.487843      -2.991719      -1.686465      13.928515       5.016744       9.196455           0.000007

******************************************************
Auxiliary information for the entire system
The total spin magnetic moment of the unit cell is   0.000246
The total net atomic charge of the unit cell is   -0.000001
Accuracy of reproducing the electrostatic potential in the unit cell:
  The inner radius (bohr) =    5.0000
  The outer radius (bohr) =   12.0000
  Valid grid points have density less than (e/(bohr^3)) =    0.0001
  The number of valid grid points were=        45366
  The rms potential error without charges in kcal/mol is=     11.28530
  The rms potential error with partial charges in kcal/mol is=      1.45573
  The RRMSE value at monopole order=      0.12899
  The rms potential error with partial charges and cloud penetration in kcal/mol is=      1.45565
  The RRMSE value at monopole order with cloud penetration is=      0.12899
  The rms potential error with partial charges and atomic dipoles in kcal/mol is=      0.73322
  The RRMSE value at dipole order=      0.06497
  The rms potential error with partial charges, atomic dipoles and cloud penetration in kcal/mol is=      0.71981
  The RRMSE value at dipole order with cloud penetration=      0.06378

******************************************************
The electron densities and ab initio electrostatic potential were computed in VASP using the PBE functional and
projector augmented wave method. See the main text of the journal article for a description of computational details.
The atomic charges, dipoles, and quadrupoles were computed with the DDEC6 method as described in
(a) T. A. Manz and N. Gabaldon Limas, RSC Adv. 6 (2016) 47771-47801 DOI: 10.1039/c6ra04656h
(b) N. Gabaldon Limas and T. A. Manz, RSC Adv. 8 (2018) 2678-2707 DOI: 10.1039/c7ra11829e.
For each atom in the material, the electron cloud parameters were fit to the spherically averaged atom-in-material
electron density using radial positions for which this density was between 10^-4 and 10^-2 electrons per cubic bohr.
The polarizabilities, dispersion coefficients, and quantum Drude oscillator (QDO) parameters were fit using the MCLF method.
The magnetic structure of the system was optimized in VASP from the default ferromagnetic initial guess using spin polarization.
The atomic spin moments (ASMs) were computed on this optimized magnetic structure using the DDEC6 partition as inputs
to the method of T. A. Manz and D. S. Sholl, J. Chem. Theory Comput. 7 (2011) 4146-4164 DOI: 10.1021/ct200539n.
The RMSE and RRMSE were computed using a uniform grid with Ewald summation.
