# Supplementary material for: A collection of forcefield precursors for metal–organic frameworks
Source: RSC Adv. 2019 Nov 13;9(63):36492–507. doi: 10.1039/c9ra07327b (PMC9075174; doi:10.1039/c9ra07327b)
Supplement: RA-009-C9RA07327B-s4402 [file RA-009-C9RA07327B-s4402.xyz]

   36
jmolscript: load "" {1 1 1} spacegroup "x,y,z" unitcell [{      6.100900     0.000000     0.000000 }, {      2.286457     9.710237     0.000000 }, {      2.085871     4.464748    12.442125 }]
Eu     6.887314     6.840769     2.438657     1.251622
Eu     3.585914     7.334216    10.003469     1.251615
H      2.147737     0.579140     0.358333     0.109863
H      6.362824     5.966620     7.824852     0.111039
H      8.325491    13.595845    12.083792     0.109863
H      4.110404     8.208365     4.617273     0.111028
C      3.799419     8.087728     1.761805     0.562304
C      2.996796     8.994711     0.847309     0.070397
C      1.261566     0.354238     0.191609     0.057136
C      7.594577     5.688443     5.472047     0.522288
C      6.331155     6.421229     5.885125     0.076525
C      5.885211     6.435979     7.179106     0.063114
C      1.610842     4.419741     0.429253     0.490506
C      6.673809     6.087257    10.680320     0.562301
C      7.476432     5.180274    11.594816     0.070397
C      9.211662    13.820747    12.250516     0.057135
C      2.878651     8.486542     6.970078     0.522278
C      4.142073     7.753756     6.557000     0.076552
C      4.588017     7.739006     5.263019     0.063106
C      8.862386     9.755244    12.012872     0.490498
N      7.821263     8.635518     0.674363    -0.219056
N      5.695015     7.068824     4.897220    -0.222418
N      2.651965     5.539467    11.767762    -0.219057
N      4.778213     7.106161     7.544905    -0.222432
O      3.179113     7.136449     2.293084    -0.545381
O      5.027307     8.289469     1.877517    -0.562403
O      1.785115     5.707938     4.262672    -0.493476
O      2.144280     5.097767     6.347972    -0.387160
O      1.767864     4.749468     1.618720    -0.417061
O      4.250521     7.925328    12.276645    -0.467834
O      7.294115     7.038536    10.149041    -0.545374
O      5.445921     5.885516    10.564608    -0.562396
O      8.688113     8.467047     8.179453    -0.493460
O      8.328948     9.077218     6.094153    -0.387170
O      8.705364     9.425517    10.823405    -0.417055
O      6.222707     6.249657     0.165480    -0.467834

The following XYZ coordinates are in angstroms. Other properties are in atomic units.
The sperically averaged electron density of each atom fit to a function of the form exp(a - br)
eigen_1, eigen_2 and eigen_3 are the three eigenvalues of traceless quadrupole moment tensor
  atom number  atomic symbol              X              Y              Z     net charge C6 coefficient C8 coefficient C10 coefficient fluctuating dipole atomic polarizability isotropic forcefield polarizability              a              b squared Pearson coefficient          <r^3>          <r^4>         wp_QDO          m_QDO          q_QDO       dipole_x       dipole_y       dipole_z         dipole            Qxy            Qxz            Qyz     Q(x^2-y^2)  Q(3z^2 - R^2)        eigen_1        eigen_2        eigen_3 static polarizability      alpha(xx)      alpha(xy)      alpha(xz)      alpha(yy)      alpha(yz)      alpha(zz) atomic spin moment
            1             Eu       6.887314       6.840769       2.438657       1.251622     232.574824 0.64001019E+04  0.26603797E+06                                26.292254                           22.929652       0.715656       1.880637                    0.999581      97.470754     266.650359       0.478311       0.308063      -1.271243       0.005377      -0.034992       0.013187       0.037779       0.129948       0.113475       0.083171      -0.167500      -0.678365      -0.271729      -0.027430       0.299160             29.753187      29.868059      -1.020666      -3.194867      21.268697       0.269287      38.122805           0.029965
            2             Eu       3.585914       7.334216      10.003469       1.251615     232.576185 0.64001495E+04  0.26604036E+06                                26.292294                           22.929687       0.715735       1.880654                    0.999581      97.471438     266.652194       0.478312       0.308061      -1.271244      -0.005375       0.034987      -0.013185       0.037773       0.129966       0.113469       0.083195      -0.167509      -0.678428      -0.271746      -0.027448       0.299194             29.753243      29.867922      -1.020594      -3.194911      21.268707       0.269307      38.123100           0.029973
            3              H       2.147737       0.579140       0.358333       0.109863       1.308246 0.93365922E+01  0.95379149E+02                                 1.978876                            1.785797      -1.347676       2.243542                    0.993873       3.726103      10.681115       0.468095       1.280875      -0.707952       0.038671       0.015616       0.009173       0.042702       0.007662       0.006816       0.002413       0.012002      -0.019455      -0.009082      -0.006261       0.015343              2.095535       2.972021       0.253495       0.123921       1.751580      -0.084340       1.563004           0.000727
            4              H       6.362824       5.966620       7.824852       0.111039       1.279653 0.94141731E+01  0.96413666E+02                                 1.955286                            1.799138      -1.327835       2.253947                    0.993964       3.712288      10.670364       0.463844       1.289372      -0.706469       0.019795      -0.022847       0.031458       0.043628      -0.005436       0.005194      -0.010707      -0.007039       0.007859      -0.008360      -0.007494       0.015854              2.031811       1.921784      -0.313777       0.429046       1.719782      -0.408672       2.453866           0.001609
            5              H       8.325491      13.595845      12.083792       0.109863       1.308254 0.93366556E+01  0.95379920E+02                                 1.978880                            1.785800      -1.347680       2.243540                    0.993873       3.726109      10.681125       0.468096       1.280871      -0.707953      -0.038671      -0.015615      -0.009173       0.042702       0.007662       0.006816       0.002413       0.012002      -0.019455      -0.009082      -0.006261       0.015343              2.095539       2.972029       0.253496       0.123921       1.751583      -0.084340       1.563007           0.000722
            6              H       4.110404       8.208365       4.617273       0.111028       1.279828 0.94158016E+01  0.96435123E+02                                 1.955506                            1.799325      -1.327921       2.253889                    0.993963       3.712629      10.671829       0.463804       1.289417      -0.706458      -0.019787       0.022845      -0.031464       0.043628      -0.005428       0.005197      -0.010708      -0.007050       0.007874      -0.008354      -0.007502       0.015855              2.032048       1.922001      -0.313830       0.429117       1.719960      -0.408740       2.454184           0.001619
            7              C       3.799419       8.087728       1.761805       0.562304      24.806543 0.25419651E+03  0.52655303E+04                                 7.713574                            5.597190       0.124117       2.095901                    0.999512      22.315832      61.727475       0.639782       0.462170      -1.029006       0.049086      -0.050047       0.032579       0.077302      -0.015156      -0.020698       0.080024      -0.063706       0.160418      -0.062348      -0.054299       0.116647              9.179099      12.024361       0.021865       1.357771       8.095590      -3.321806       7.417347          -0.000129
            8              C       2.996796       8.994711       0.847309       0.070397      33.231699 0.37620924E+03  0.84558181E+04                                 8.930227                            6.440442       0.212702       2.088248                    0.999167      25.501947      69.652497       0.659093       0.413460      -1.075527      -0.052009       0.002875      -0.032758       0.061533      -0.017750      -0.019245       0.064460      -0.018840       0.062806      -0.055490      -0.026555       0.082046             10.860103      12.240553      -0.450149       2.599303      11.296841      -5.217829       9.042915           0.003931
            9              C       1.261566       0.354238       0.191609       0.057136      28.365857 0.32633751E+03  0.71698475E+04                                 8.168270                            6.091944      -0.013113       2.014669                    0.999315      26.124731      73.557426       0.653713       0.426458      -1.053666      -0.029021       0.035515      -0.030455       0.055055      -0.021202      -0.017710       0.080661      -0.021050       0.058776      -0.071406      -0.026297       0.097703              9.520791      11.202681       0.560650       1.570503       9.854986      -3.940047       7.504705           0.002693
           10              C       7.594577       5.688443       5.472047       0.522288      24.290065 0.27016448E+03  0.56860684E+04                                 7.641431                            5.811543      -0.100740       2.016720                    0.999182      22.876872      63.927350       0.620778       0.468798      -1.024649       0.049656      -0.042918      -0.031332       0.072728       0.072684       0.004311       0.028301      -0.066662      -0.176986      -0.069824      -0.043620       0.113444              8.716184       9.304931      -2.554642      -0.944789       5.764352      -0.332013      11.079270          -0.001545
           11              C       6.331155       6.421229       5.885125       0.076525      32.369049 0.40245212E+03  0.92578961E+04                                 8.968117                            6.800000      -0.050859       2.001471                    0.999342      26.349105      74.327635       0.617978       0.430859      -1.057779      -0.047443       0.029841      -0.023686       0.060847       0.044356       0.022426       0.019911      -0.055103      -0.107566      -0.049179      -0.028099       0.077278             10.452050      12.638620      -3.842982      -2.519793       6.556504       0.218068      12.161026           0.014887
           12              C       5.885211       6.435979       7.179106       0.063114      27.598891 0.34151396E+03  0.76215801E+04                                 8.168004                            6.340434      -0.139921       1.977343                    0.998408      26.617446      76.596311       0.621740       0.441429      -1.040156      -0.044146       0.029644       0.017765       0.056064       0.056375       0.031205       0.006071      -0.074130      -0.155938      -0.073367      -0.022915       0.096281              9.226225      10.353825      -2.955261      -1.265565       5.866056      -0.485431      11.458794           0.008011
           13              C       1.610842       4.419741       0.429253       0.490506      23.701138 0.26921062E+03  0.56188917E+04                                 7.312614                            5.674388       0.307160       2.150817                    0.999738      22.482144      61.055862       0.654290       0.448515      -1.043803       0.065318      -0.058200       0.051187       0.101360       0.088476      -0.026000      -0.040537       0.056049      -0.196931      -0.086505      -0.049225       0.135731              8.257672       5.646272      -2.128828       0.263040       9.447610       3.277135       9.679134           0.057965
           14              C       6.673809       6.087257      10.680320       0.562301      24.806640 0.25419786E+03  0.52655619E+04                                 7.713577                            5.597195       0.124110       2.095896                    0.999512      22.315868      61.727473       0.639783       0.462168      -1.029007      -0.049087       0.050047      -0.032578       0.077302      -0.015157      -0.020700       0.080026      -0.063706       0.160420      -0.062349      -0.054301       0.116650              9.179098      12.024363       0.021866       1.357766       8.095595      -3.321804       7.417336          -0.000130
           15              C       7.476432       5.180274      11.594816       0.070397      33.231587 0.37620813E+03  0.84557840E+04                                 8.930194                            6.440425       0.212704       2.088249                    0.999167      25.501918      69.652300       0.659095       0.413459      -1.075528       0.052009      -0.002874       0.032759       0.061533      -0.017750      -0.019246       0.064460      -0.018840       0.062806      -0.055490      -0.026556       0.082046             10.860056      12.240501      -0.450138       2.599283      11.296794      -5.217798       9.042872           0.003917
           16              C       9.211662      13.820747      12.250516       0.057135      28.365882 0.32633779E+03  0.71698551E+04                                 8.168273                            6.091946      -0.013120       2.014667                    0.999315      26.124757      73.557504       0.653713       0.426458      -1.053666       0.029020      -0.035514       0.030456       0.055054      -0.021203      -0.017710       0.080662      -0.021050       0.058776      -0.071406      -0.026297       0.097704              9.520794      11.202696       0.560650       1.570506       9.854981      -3.940044       7.504705           0.002691
           17              C       2.878651       8.486542       6.970078       0.522278      24.292212 0.27019313E+03  0.56868174E+04                                 7.641803                            5.811814      -0.100597       2.016733                    0.999183      22.878244      63.931823       0.620770       0.468792      -1.024653      -0.049672       0.042932       0.031334       0.072748       0.072746       0.004337       0.028302      -0.066729      -0.177103      -0.069848      -0.043687       0.113535              8.716613       9.305403      -2.554774      -0.944913       5.764599      -0.331984      11.079837          -0.001538
           18              C       4.142073       7.753756       6.557000       0.076552      32.369615 0.40245913E+03  0.92580998E+04                                 8.968181                            6.800032      -0.050939       2.001440                    0.999342      26.349486      74.328934       0.617980       0.430855      -1.057781       0.047458      -0.029851       0.023690       0.060865       0.044363       0.022418       0.019919      -0.055117      -0.107586      -0.049177      -0.028114       0.077292             10.452131      12.638616      -3.842957      -2.519841       6.556516       0.218061      12.161262           0.014896
           19              C       4.588017       7.739006       5.263019       0.063106      27.600050 0.34152900E+03  0.76220165E+04                                 8.168235                            6.340561      -0.140023       1.977295                    0.998408      26.618338      76.599936       0.621734       0.441427      -1.040155       0.044156      -0.029650      -0.017768       0.056076       0.056395       0.031205       0.006068      -0.074161      -0.155889      -0.073370      -0.022928       0.096298              9.226517      10.354132      -2.955375      -1.265560       5.866217      -0.485485      11.459201           0.008056
           20              C       8.862386       9.755244      12.012872       0.490498      23.701214 0.26921202E+03  0.56189264E+04                                 7.312625                            5.674402       0.307145       2.150811                    0.999738      22.482168      61.055888       0.654290       0.448515      -1.043803      -0.065319       0.058199      -0.051188       0.101360       0.088477      -0.026000      -0.040538       0.056050      -0.196934      -0.086506      -0.049226       0.135732              8.257679       5.646282      -2.128833       0.263046       9.447613       3.277126       9.679142           0.057979
           21              N       7.821263       8.635518       0.674363      -0.219056      36.640436 0.47887790E+03  0.11275658E+05                                 9.090255                            7.006890       0.297148       2.118341                    0.999561      27.102558      72.417660       0.676600       0.384465      -1.110512       0.062789       0.139774      -0.107399       0.187120      -0.067482       0.034947       0.091214       0.095116       0.070411      -0.149067       0.064327       0.084740             10.585624      13.912999      -0.435982       3.250989       9.281975      -3.459395       8.561900           0.011851
           22              N       5.695015       7.068824       4.897220      -0.222418      35.335560 0.49273759E+03  0.11696562E+05                                 8.897677                            7.123518       0.386192       2.147434                    0.999423      27.344141      73.596676       0.668127       0.386193      -1.108175      -0.076890       0.004145       0.177922       0.193870       0.001592       0.063402       0.002385      -0.033377      -0.388320      -0.149777       0.067980       0.081797              9.997353      12.842279      -4.164044      -0.274950       6.923112      -0.601314      10.226668           0.030317
           23              N       2.651965       5.539467      11.767762      -0.219057      36.640393 0.47887735E+03  0.11275640E+05                                 9.090240                            7.006880       0.297143       2.118339                    0.999561      27.102554      72.417580       0.676601       0.384465      -1.110512      -0.062789      -0.139774       0.107399       0.187120      -0.067481       0.034947       0.091212       0.095117       0.070414      -0.149066       0.064327       0.084739             10.585604      13.912959      -0.435976       3.250976       9.281966      -3.459391       8.561887           0.011837
           24              N       4.778213       7.106161       7.544905      -0.222432      35.336190 0.49274936E+03  0.11696907E+05                                 8.897751                            7.123585       0.386150       2.147414                    0.999423      27.344516      73.597812       0.668127       0.386191      -1.108177       0.076900      -0.004149      -0.177948       0.193898       0.001598       0.063410       0.002383      -0.033385      -0.388340      -0.149788       0.067982       0.081806              9.997431      12.842272      -4.164013      -0.274933       6.923136      -0.601347      10.226884           0.030296
           25              O       3.179113       7.136449       2.293084      -0.545381      37.544138 0.55007864E+03  0.13287189E+05                                 8.897154                            7.285726       0.443770       2.193642                    0.997951      27.507428      72.260101       0.700722       0.361870      -1.137780       0.042435      -0.012866      -0.008686       0.045185       0.049614      -0.055968       0.022062      -0.052710       0.031782      -0.095024       0.038172       0.056852             10.053407      10.953424       3.841412      -1.874250      10.241981      -3.235041       8.964817           0.044197
           26              O       5.027307       8.289469       1.877517      -0.562403      36.542669 0.49993344E+03  0.11799724E+05                                 8.719026                            6.912024       0.270992       2.142067                    0.995121      27.367349      71.241527       0.724130       0.358368      -1.139683      -0.039300      -0.017532      -0.009998       0.044180       0.007413      -0.012632       0.052439       0.069187       0.008821      -0.074163       0.030563       0.043600             10.116443      17.174495      -0.157214       0.807059       6.382185      -0.853395       6.792650           0.043985
           27              O       1.785115       5.707938       4.262672      -0.493476      36.173735 0.49267898E+03  0.11609911E+05                                 8.742322                            6.925354       0.152148       2.110391                    0.996258      26.909068      70.463813       0.712017       0.365049      -1.132105       0.025071      -0.033573       0.029205       0.051075       0.052121      -0.004573      -0.012285      -0.048533       0.171836      -0.086185       0.023936       0.062249             10.106750       7.140452      -0.205402      -2.422344       5.772997      -0.034470      17.406802           0.123167
           28              O       2.144280       5.097767       6.347972      -0.387160      22.961971 0.33770373E+03  0.72172233E+04                                 6.258940                            5.582260       0.880142       2.359001                    0.999360      24.889516      61.407126       0.828240       0.346031      -1.151116      -0.019082       0.007455      -0.053435       0.057228       0.008583       0.006655      -0.000508       0.004343       0.089476      -0.024149      -0.006706       0.030855              6.563768       6.711885      -1.435781       2.057001       5.689375      -1.616867       7.290043           0.283234
           29              O       1.767864       4.749468       1.618720      -0.417061      27.898418 0.38351127E+03  0.84543029E+04                                 7.214389                            5.999534       0.475640       2.238458                    0.998281      25.063375      62.639321       0.789438       0.351956      -1.147152       0.051480      -0.037819      -0.007814       0.064355       0.034715      -0.006845       0.030460       0.003715       0.084315      -0.057545       0.011683       0.045862              8.038509       4.876603       0.081114       0.504020       7.491722       3.745082      11.747202           0.161005
           30              O       4.250521       7.925328      12.276645      -0.467834      31.761424 0.44495724E+03  0.10174424E+05                                 7.899392                            6.487180       0.598474       2.263008                    0.998901      25.957497      65.951104       0.755248       0.354670      -1.145592       0.019818       0.005987       0.061019       0.064435       0.002540      -0.038402       0.026127      -0.024468      -0.047880      -0.055287       0.013084       0.042204              9.018713       6.706593      -2.576241      -1.479202      12.182014       4.311763       8.167531           0.151002
           31              O       7.294115       7.038536      10.149041      -0.545374      37.543567 0.55006890E+03  0.13286884E+05                                 8.897025                            7.285631       0.443803       2.193653                    0.997951      27.507332      72.259467       0.700731       0.361867      -1.137783      -0.042432       0.012866       0.008689       0.045183       0.049613      -0.055972       0.022064      -0.052712       0.031776      -0.095027       0.038174       0.056853             10.053248      10.953226       3.841333      -1.874226      10.241837      -3.234995       8.964681           0.044184
           32              O       5.445921       5.885516      10.564608      -0.562396      36.542339 0.49992861E+03  0.11799576E+05                                 8.718944                            6.911968       0.270987       2.142066                    0.995121      27.367363      71.241341       0.724137       0.358366      -1.139686       0.039299       0.017535       0.009999       0.044180       0.007412      -0.012630       0.052439       0.069199       0.008814      -0.074166       0.030568       0.043599             10.116337      17.174297      -0.157217       0.807063       6.382130      -0.853381       6.792584           0.043923
           33              O       8.688113       8.467047       8.179453      -0.493460      36.172761 0.49266303E+03  0.11609395E+05                                 8.741945                            6.925070       0.152150       2.110402                    0.996258      26.909391      70.463318       0.712060       0.365031      -1.132123      -0.025082       0.033577      -0.029187       0.051072       0.052205      -0.004640      -0.012223      -0.048576       0.171823      -0.086265       0.024023       0.062242             10.106298       7.140147      -0.205386      -2.422268       5.772764      -0.034443      17.405983           0.123086
           34              O       8.328948       9.077218       6.094153      -0.387170      22.963047 0.33772416E+03  0.72177061E+04                                 6.258664                            5.582033       0.880435       2.359071                    0.999360      24.892570      61.413112       0.828352       0.345982      -1.151167       0.019024      -0.007399       0.053415       0.057182       0.008735       0.006983      -0.000652       0.004107       0.088911      -0.024240      -0.006529       0.030769              6.563460       6.711590      -1.435702       2.056872       5.689126      -1.616760       7.289664           0.282849
           35              O       8.705364       9.425517      10.823405      -0.417055      27.897589 0.38349793E+03  0.84539271E+04                                 7.214207                            5.999399       0.475670       2.238470                    0.998282      25.063174      62.638320       0.789454       0.351952      -1.147156      -0.051480       0.037817       0.007816       0.064354       0.034711      -0.006843       0.030459       0.003716       0.084315      -0.057541       0.011679       0.045862              8.038292       4.876494       0.081116       0.504010       7.491503       3.744940      11.746878           0.161073
           36              O       6.222707       6.249657       0.165480      -0.467834      31.761144 0.44495334E+03  0.10174310E+05                                 7.899331                            6.487141       0.598482       2.263010                    0.998901      25.957456      65.950860       0.755252       0.354669      -1.145593      -0.019818      -0.005989      -0.061020       0.064437       0.002541      -0.038400       0.026125      -0.024466      -0.047880      -0.055285       0.013084       0.042200              9.018630       6.706553      -2.576220      -1.479185      12.181896       4.311697       8.167441           0.150991

******************************************************
Auxiliary information for the entire system
The total spin magnetic moment of the unit cell is   1.933299
The total net atomic charge of the unit cell is   -0.000000
Accuracy of reproducing the electrostatic potential in the unit cell:
  The inner radius (bohr) =    5.0000
  The outer radius (bohr) =   12.0000
  Valid grid points have density less than (e/(bohr^3)) =    0.0001
  The number of valid grid points were=        45178
  The rms potential error without charges in kcal/mol is=      5.79220
  The rms potential error with partial charges in kcal/mol is=      0.83889
  The RRMSE value at monopole order=      0.14483
  The rms potential error with partial charges and cloud penetration in kcal/mol is=      0.83556
  The RRMSE value at monopole order with cloud penetration is=      0.14426
  The rms potential error with partial charges and atomic dipoles in kcal/mol is=      0.56847
  The RRMSE value at dipole order=      0.09814
  The rms potential error with partial charges, atomic dipoles and cloud penetration in kcal/mol is=      0.54692
  The RRMSE value at dipole order with cloud penetration=      0.09442

******************************************************
The electron densities and ab initio electrostatic potential were computed in VASP using the PBE functional and
projector augmented wave method. See the main text of the journal article for a description of computational details.
The atomic charges, dipoles, and quadrupoles were computed with the DDEC6 method as described in
(a) T. A. Manz and N. Gabaldon Limas, RSC Adv. 6 (2016) 47771-47801 DOI: 10.1039/c6ra04656h
(b) N. Gabaldon Limas and T. A. Manz, RSC Adv. 8 (2018) 2678-2707 DOI: 10.1039/c7ra11829e.
For each atom in the material, the electron cloud parameters were fit to the spherically averaged atom-in-material
electron density using radial positions for which this density was between 10^-4 and 10^-2 electrons per cubic bohr.
The polarizabilities, dispersion coefficients, and quantum Drude oscillator (QDO) parameters were fit using the MCLF method.
The magnetic structure of the system was optimized in VASP from the default ferromagnetic initial guess using spin polarization.
The atomic spin moments (ASMs) were computed on this optimized magnetic structure using the DDEC6 partition as inputs
to the method of T. A. Manz and D. S. Sholl, J. Chem. Theory Comput. 7 (2011) 4146-4164 DOI: 10.1021/ct200539n.
The RMSE and RRMSE were computed using a uniform grid with Ewald summation.
