# Supplementary material for: A collection of forcefield precursors for metal–organic frameworks
Source: RSC Adv. 2019 Nov 13;9(63):36492–507. doi: 10.1039/c9ra07327b (PMC9075174; doi:10.1039/c9ra07327b)
Supplement: RA-009-C9RA07327B-s4403 [file RA-009-C9RA07327B-s4403.xyz]

   36
jmolscript: load "" {1 1 1} spacegroup "x,y,z" unitcell [{      6.092200     0.000000     0.000000 }, {      2.267001     9.701961     0.000000 }, {      2.065978     4.466790    12.420297 }]
Gd     6.866513     6.834058     2.430901     1.893585
Gd     3.558687     7.334738     9.989521     1.893631
H      2.156370     0.582479     0.349010     0.114930
H      6.326177     5.963935     7.821061     0.102492
H      8.268809    13.586272    12.071287     0.114932
H      4.099002     8.204816     4.599236     0.102488
C      3.784434     8.062490     1.751262     0.605746
C      2.983626     8.974600     0.853274     0.080928
C      1.269271     0.357014     0.188789     0.090313
C      7.567206     5.675124     5.458721     0.570002
C      6.309641     6.420539     5.872316     0.098162
C      5.854774     6.437518     7.173964     0.086310
C      1.609517     4.421997     0.428500     0.503364
C      6.640745     6.106261    10.669035     0.605737
C      7.441553     5.194151    11.567023     0.080935
C      9.155908    13.811737    12.231508     0.090310
C      2.857973     8.493627     6.961576     0.570000
C      4.115538     7.748212     6.547981     0.098163
C      4.570405     7.731233     5.246333     0.086312
C      8.815662     9.746754    11.991797     0.503363
N      7.797262     8.621684     0.673180    -0.270761
N      5.666577     7.058910     4.884903    -0.323213
N      2.627917     5.547067    11.747117    -0.270783
N      4.758602     7.109841     7.535394    -0.323205
O      3.156433     7.120033     2.281609    -0.588034
O      5.012404     8.276788     1.880433    -0.624233
O      1.770871     5.713145     4.245258    -0.644095
O      2.133823     5.098346     6.336836    -0.545522
O      1.758883     4.749015     1.618365    -0.537594
O      4.217141     7.914410    12.262559    -0.612374
O      7.268746     7.048718    10.138688    -0.588025
O      5.412775     5.891963    10.539864    -0.624239
O      8.654308     8.455606     8.175039    -0.644101
O      8.291356     9.070405     6.083461    -0.545537
O      8.666296     9.419736    10.801932    -0.537620
O      6.208038     6.254341     0.157738    -0.612366

The following XYZ coordinates are in angstroms. Other properties are in atomic units.
The sperically averaged electron density of each atom fit to a function of the form exp(a - br)
eigen_1, eigen_2 and eigen_3 are the three eigenvalues of traceless quadrupole moment tensor
  atom number  atomic symbol              X              Y              Z     net charge C6 coefficient C8 coefficient C10 coefficient fluctuating dipole atomic polarizability isotropic forcefield polarizability              a              b squared Pearson coefficient          <r^3>          <r^4>         wp_QDO          m_QDO          q_QDO       dipole_x       dipole_y       dipole_z         dipole            Qxy            Qxz            Qyz     Q(x^2-y^2)  Q(3z^2 - R^2)        eigen_1        eigen_2        eigen_3 static polarizability      alpha(xx)      alpha(xy)      alpha(xz)      alpha(yy)      alpha(yz)      alpha(zz) atomic spin moment
            1             Gd       6.866513       6.834058       2.430901       1.893585     163.931640 0.40416408E+04  0.14854168E+06                                20.282659                           17.686588       1.915803       2.277794                    0.998381      83.887367     210.090586       0.574188       0.290243      -1.300938      -0.000241      -0.043622       0.020620       0.048251       0.145183       0.104534       0.080514      -0.127956      -0.810461      -0.302947      -0.017304       0.320251             22.992443      22.965511      -0.976584      -2.155325      16.484930       0.322304      29.526890           0.000006
            2             Gd       3.558687       7.334738       9.989521       1.893631     163.934989 0.40417786E+04  0.14854820E+06                                20.283153                           17.687092       1.915278       2.277662                    0.998379      83.886359     210.089975       0.574169       0.290250      -1.300929       0.000239       0.043635      -0.020599       0.048253       0.145080       0.104414       0.080476      -0.127964      -0.810289      -0.302838      -0.017256       0.320094             22.992926      22.965863      -0.976703      -2.155110      16.486050       0.323141      29.526866           0.000006
            3              H       2.156370       0.582479       0.349010       0.114930       1.230977 0.86792337E+01  0.87093131E+02                                 1.905545                            1.726047      -1.286297       2.278021                    0.994655       3.623061      10.306057       0.474186       1.287227      -0.706809       0.040398       0.017427       0.011558       0.045490       0.006598       0.007231       0.002578       0.012919      -0.016249      -0.008402      -0.006442       0.014843              2.013188       2.838279       0.234645       0.109040       1.692052      -0.080175       1.509235           0.000003
            4              H       6.326177       5.963935       7.821061       0.102492       1.342092 0.10004412E+02  0.10439064E+03                                 2.042404                            1.872704      -1.369781       2.228232                    0.993091       3.869866      11.356037       0.446538       1.314553      -0.700619       0.018603      -0.022598       0.030512       0.042282      -0.001038       0.006886      -0.011922      -0.014889       0.017712      -0.013716      -0.004592       0.018308              2.124777       2.006088      -0.337742       0.456508       1.794593      -0.437969       2.573648           0.000002
            5              H       8.268809      13.586272      12.071287       0.114932       1.230970 0.86791638E+01  0.87092253E+02                                 1.905539                            1.726041      -1.286290       2.278026                    0.994655       3.623041      10.305989       0.474186       1.287228      -0.706809      -0.040398      -0.017428      -0.011558       0.045490       0.006598       0.007231       0.002578       0.012918      -0.016249      -0.008402      -0.006441       0.014843              2.013182       2.838269       0.234644       0.109041       1.692046      -0.080173       1.509231           0.000003
            6              H       4.099002       8.204816       4.599236       0.102488       1.342106 0.10004549E+02  0.10439232E+03                                 2.042406                            1.872707      -1.369803       2.228218                    0.993091       3.869897      11.356099       0.446541       1.314539      -0.700621      -0.018603       0.022598      -0.030511       0.042281      -0.001039       0.006885      -0.011921      -0.014890       0.017712      -0.013715      -0.004592       0.018307              2.124777       2.006093      -0.337743       0.456507       1.794594      -0.437966       2.573644           0.000002
            7              C       3.784434       8.062490       1.751262       0.605746      24.056048 0.24398174E+03  0.50197450E+04                                 7.648792                            5.542375       0.011065       2.067237                    0.999333      22.017441      61.386632       0.630545       0.472135      -1.019992       0.059743      -0.049096       0.037126       0.085779      -0.008001      -0.020718       0.088313      -0.091347       0.186052      -0.080286      -0.051665       0.131951              9.106133      11.965265       0.054020       1.348577       8.027701      -3.251613       7.325431           0.000003
            8              C       2.983626       8.974600       0.853274       0.080928      32.905466 0.37203428E+03  0.83345510E+04                                 8.876815                            6.404408       0.230919       2.099293                    0.998958      25.247990      68.734285       0.661303       0.413434      -1.076077      -0.055205       0.005573      -0.037165       0.066782      -0.018192      -0.012243       0.078873      -0.023928       0.070391      -0.068665      -0.026673       0.095338             10.806949      12.106692      -0.564286       2.634667      11.322467      -5.221130       8.991688           0.000000
            9              C       1.269271       0.357014       0.188789       0.090313      27.542541 0.31648744E+03  0.68906517E+04                                 8.015453                            6.002497       0.002061       2.031901                    0.999228      25.414055      70.905791       0.658967       0.426912      -1.054870      -0.035880       0.041898      -0.024907       0.060524      -0.024580      -0.016798       0.089961      -0.025951       0.058099      -0.079869      -0.028217       0.108086              9.340193      10.912576       0.505759       1.511226       9.776607      -3.877141       7.331395           0.000001
           10              C       7.567206       5.675124       5.458721       0.570002      23.865776 0.26179172E+03  0.54897279E+04                                 7.623059                            5.759337      -0.222577       1.977921                    0.998856      22.923092      64.825175       0.614739       0.475139      -1.016921       0.067824      -0.050260      -0.050019       0.098123       0.076809      -0.007737       0.044391      -0.070192      -0.216250      -0.096501      -0.029689       0.126190              8.721376       9.355150      -2.582223      -0.886153       5.767441      -0.354383      11.041538           0.000002
           11              C       6.309641       6.420539       5.872316       0.098162      32.781285 0.40533379E+03  0.93675235E+04                                 9.146416                            6.886205      -0.187514       1.960966                    0.999050      26.443647      75.467624       0.604110       0.438711      -1.050014      -0.060598       0.046938      -0.016436       0.078393       0.059549       0.029082       0.023754      -0.064458      -0.165120      -0.068465      -0.034696       0.103161             10.721104      13.139316      -4.030244      -2.664233       6.697163       0.327484      12.326834           0.000001
           12              C       5.854774       6.437518       7.173964       0.086310      27.441197 0.33779671E+03  0.75429524E+04                                 8.218192                            6.356267      -0.278513       1.936763                    0.997861      26.651659      77.550837       0.611561       0.448518      -1.032598      -0.044892       0.035325       0.006358       0.057477       0.070036       0.043597       0.003245      -0.088120      -0.178884      -0.094558      -0.021410       0.115969              9.293525      10.472438      -3.022659      -1.240157       5.924354      -0.491667      11.483783          -0.000001
           13              C       1.609517       4.421997       0.428500       0.503364      23.958391 0.26979534E+03  0.56530991E+04                                 7.403320                            5.702194       0.149956       2.092757                    0.999377      22.853478      62.871185       0.646805       0.451940      -1.038328       0.101412      -0.090180       0.078225       0.156639       0.108261      -0.038612      -0.051591       0.067782      -0.232703      -0.104232      -0.063581       0.167813              8.384907       5.711843      -2.138627       0.315538       9.596163       3.343308       9.846715           0.000004
           14              C       6.640745       6.106261      10.669035       0.605737      24.056056 0.24398237E+03  0.50197578E+04                                 7.648768                            5.542364       0.011118       2.067252                    0.999333      22.017481      61.386604       0.630549       0.472132      -1.019994      -0.059742       0.049089      -0.037130       0.085776      -0.008000      -0.020719       0.088314      -0.091349       0.186059      -0.080289      -0.051665       0.131954              9.106099      11.965258       0.054001       1.348576       8.027657      -3.251584       7.325381           0.000003
           15              C       7.441553       5.194151      11.567023       0.080935      32.904885 0.37202770E+03  0.83343568E+04                                 8.876666                            6.404318       0.230940       2.099300                    0.998957      25.247815      68.733347       0.661314       0.413430      -1.076081       0.055207      -0.005575       0.037162       0.066782      -0.018195      -0.012242       0.078876      -0.023925       0.070398      -0.068668      -0.026673       0.095341             10.806750      12.106535      -0.564265       2.634625      11.322230      -5.220981       8.991484           0.000000
           16              C       9.155908      13.811737      12.231508       0.090310      27.542501 0.31648710E+03  0.68906369E+04                                 8.015429                            6.002483       0.002080       2.031907                    0.999228      25.413996      70.905399       0.658970       0.426911      -1.054872       0.035880      -0.041901       0.024905       0.060525      -0.024578      -0.016799       0.089958      -0.025954       0.058095      -0.079866      -0.028218       0.108084              9.340160      10.912575       0.505763       1.511237       9.776544      -3.877098       7.331362           0.000001
           17              C       2.857973       8.493627       6.961576       0.570000      23.865818 0.26179185E+03  0.54897346E+04                                 7.623075                            5.759340      -0.222531       1.977935                    0.998856      22.923181      64.825582       0.614738       0.475139      -1.016920      -0.067824       0.050259       0.050015       0.098120       0.076809      -0.007738       0.044389      -0.070194      -0.216272      -0.096504      -0.029689       0.126193              8.721403       9.355217      -2.582242      -0.886195       5.767447      -0.354341      11.041544           0.000002
           18              C       4.115538       7.748212       6.547981       0.098163      32.781556 0.40533597E+03  0.93675986E+04                                 9.146517                            6.886259      -0.187534       1.960961                    0.999050      26.443719      75.468257       0.604102       0.438715      -1.050010       0.060595      -0.046936       0.016436       0.078389       0.059552       0.029078       0.023754      -0.064461      -0.165127      -0.068464      -0.034701       0.103165             10.721243      13.139555      -4.030334      -2.664283       6.697244       0.327515      12.326930           0.000001
           19              C       4.570405       7.731233       5.246333       0.086312      27.441265 0.33779722E+03  0.75429709E+04                                 8.218224                            6.356287      -0.278525       1.936759                    0.997860      26.651698      77.551131       0.611558       0.448520      -1.032596       0.044897      -0.035327      -0.006359       0.057482       0.070031       0.043592       0.003248      -0.088120      -0.178878      -0.094550      -0.021413       0.115963              9.293569      10.472531      -3.022682      -1.240210       5.924367      -0.491637      11.483808          -0.000001
           20              C       8.815662       9.746754      11.991797       0.503363      23.958310 0.26979505E+03  0.56530897E+04                                 7.403291                            5.702182       0.149952       2.092755                    0.999377      22.853483      62.871121       0.646807       0.451939      -1.038329      -0.101409       0.090178      -0.078231       0.156640       0.108263      -0.038609      -0.051596       0.067791      -0.232693      -0.104237      -0.063578       0.167816              8.384865       5.711846      -2.138659       0.315514       9.596165       3.343262       9.846584           0.000004
           21              N       7.797262       8.621684       0.673180      -0.270761      38.791938 0.51424984E+03  0.12322561E+05                                 9.406547                            7.240721       0.352397       2.116896                    0.999702      28.125369      75.739142       0.668588       0.382314      -1.112397       0.073638       0.145696      -0.139789       0.214921      -0.074429       0.043340       0.118645       0.089062       0.043947      -0.176141       0.068855       0.107287             10.971063      14.427593      -0.500122       3.422307       9.676406      -3.580341       8.809189          -0.000000
           22              N       5.666577       7.058910       4.884903      -0.323213      39.924442 0.56965903E+03  0.14049340E+05                                 9.621063                            7.635885       0.435783       2.121908                    0.999774      29.728024      82.078805       0.647039       0.383827      -1.107713      -0.092253       0.006081       0.227439       0.245512       0.014981       0.084502       0.004291      -0.044109      -0.497630      -0.193904       0.079427       0.114477             10.857458      14.106380      -4.609988      -0.345668       7.427652      -0.560185      11.038341          -0.000002
           23              N       2.627917       5.547067      11.747117      -0.270783      38.793139 0.51426844E+03  0.12323131E+05                                 9.406767                            7.240873       0.352408       2.116892                    0.999702      28.125855      75.741090       0.668577       0.382317      -1.112394      -0.073645      -0.145713       0.139796       0.214939      -0.074440       0.043347       0.118658       0.089067       0.043935      -0.176162       0.068864       0.107298             10.971337      14.427945      -0.500101       3.422367       9.676723      -3.580475       8.809345          -0.000000
           24              N       4.758602       7.109841       7.535394      -0.323205      39.924384 0.56966022E+03  0.14049377E+05                                 9.621052                            7.635894       0.435756       2.121899                    0.999773      29.728057      82.078931       0.647038       0.383827      -1.107713       0.092250      -0.006078      -0.227469       0.245538       0.014979       0.084508       0.004298      -0.044099      -0.497793      -0.193953       0.079453       0.114500             10.857419      14.106333      -4.610003      -0.345502       7.427674      -0.560221      11.038249          -0.000002
           25              O       3.156433       7.120033       2.281609      -0.588034      40.979696 0.60756758E+03  0.15076377E+05                                 9.514037                            7.723710       0.217084       2.106044                    0.997146      28.572767      76.593693       0.670371       0.368204      -1.130505       0.073637      -0.036753       0.003532       0.082375       0.050426      -0.058068       0.026762      -0.107596       0.089086      -0.116479       0.054932       0.061546             10.813802      11.905663       4.247260      -2.045025      10.940755      -3.475259       9.594987          -0.000001
           26              O       5.012404       8.276788       1.880433      -0.624233      39.816425 0.55302437E+03  0.13402391E+05                                 9.275488                            7.305190       0.217859       2.107814                    0.995301      28.501366      75.475323       0.698422       0.361868      -1.135557      -0.060178       0.015534      -0.009134       0.062818       0.015765      -0.021310       0.077242       0.041057       0.024422      -0.093208       0.021616       0.071591             10.808661      18.388601      -0.144079       0.876223       6.791021      -0.914646       7.246360          -0.000001
           27              O       1.770871       5.713145       4.245258      -0.644095      44.522852 0.62406059E+03  0.15629213E+05                                10.076364                            7.832563       0.085638       2.047214                    0.996227      29.660654      80.541219       0.663412       0.368648      -1.127305       0.074630      -0.076933       0.067972       0.126919       0.062270      -0.028496       0.005865      -0.051175       0.137208      -0.095364       0.036422       0.058943             11.797906       8.228918      -0.250441      -2.873492       6.533055      -0.103326      20.631744           0.000002
           28              O       2.133823       5.098346       6.336836      -0.545522      27.841436 0.42828153E+03  0.97269076E+04                                 7.128824                            6.298754       0.735655       2.269467                    0.999105      27.394909      69.996996       0.776336       0.347385      -1.148371       0.000213      -0.008196      -0.063710       0.064235       0.066357       0.072247      -0.023966      -0.066696      -0.066838      -0.120093       0.030636       0.089456              7.512349       7.721689      -1.681207       2.455850       6.406514      -1.876467       8.408843           0.000006
           29              O       1.758883       4.749015       1.618365      -0.537594      33.072393 0.46572332E+03  0.10795179E+05                                 8.114633                            6.638503       0.394377       2.174155                    0.998260      27.152141      69.959599       0.744664       0.354849      -1.142924       0.068186      -0.073608      -0.019376       0.102190       0.079239      -0.025524       0.040920       0.005287       0.097028      -0.111029       0.043241       0.067788              9.146812       5.393304       0.071689       0.546914       8.564600       4.496941      13.482532           0.000003
           30              O       4.217141       7.914410      12.262559      -0.612374      37.727385 0.54572058E+03  0.13141038E+05                                 8.833526                            7.171486       0.556751       2.202437                    0.999244      28.447415      74.341515       0.719727       0.353410      -1.145808       0.024530       0.027371       0.107751       0.113847       0.035378      -0.065722       0.039271      -0.019733      -0.088882      -0.102206       0.045235       0.056971             10.167387       7.399347      -2.900591      -1.644756      13.870784       5.038750       9.232028          -0.000000
           31              O       7.268746       7.048718      10.138688      -0.588025      40.979697 0.60756898E+03  0.15076423E+05                                 9.514053                            7.723734       0.217007       2.106021                    0.997147      28.572685      76.593546       0.670368       0.368206      -1.130503      -0.073634       0.036741      -0.003539       0.082368       0.050422      -0.058068       0.026759      -0.107587       0.089081      -0.116473       0.054933       0.061540             10.813812      11.905680       4.247263      -2.044906      10.940749      -3.475255       9.595006          -0.000001
           32              O       5.412775       5.891963      10.539864      -0.624239      39.816955 0.55303358E+03  0.13402673E+05                                 9.275569                            7.305252       0.217741       2.107769                    0.995304      28.501566      75.476065       0.698419       0.361868      -1.135556       0.060188      -0.015544       0.009129       0.062829       0.015765      -0.021313       0.077246       0.041047       0.024409      -0.093210       0.021614       0.071596             10.808762      18.388814      -0.144132       0.876095       6.791106      -0.914633       7.246367          -0.000001
           33              O       8.654308       8.455606       8.175039      -0.644101      44.523764 0.62407382E+03  0.15629629E+05                                10.076521                            7.832661       0.085813       2.047264                    0.996226      29.660814      80.541899       0.663406       0.368650      -1.127304      -0.074637       0.076929      -0.067980       0.126926       0.062284      -0.028504       0.005870      -0.051178       0.137212      -0.095381       0.036431       0.058950             11.798123       8.229075      -0.250412      -2.873659       6.533087      -0.103222      20.632207           0.000002
           34              O       8.291356       9.070405       6.083461      -0.545537      27.842235 0.42829784E+03  0.97273750E+04                                 7.128973                            6.298884       0.735628       2.269451                    0.999105      27.395286      69.998416       0.776325       0.347386      -1.148370      -0.000212       0.008199       0.063719       0.064245       0.066354       0.072244      -0.023969      -0.066692      -0.066849      -0.120090       0.030637       0.089453              7.512506       7.721867      -1.681246       2.455910       6.406629      -1.876493       8.409022           0.000005
           35              O       8.666296       9.419736      10.801932      -0.537620      33.072294 0.46572442E+03  0.10795207E+05                                 8.114588                            6.638489       0.394463       2.174185                    0.998257      27.152265      69.959833       0.744669       0.354847      -1.142927      -0.068196       0.073643       0.019374       0.102222       0.079236      -0.025521       0.040911       0.005331       0.097039      -0.111025       0.043248       0.067777              9.146743       5.393293       0.071621       0.546874       8.564626       4.496865      13.482309           0.000004
           36              O       6.208038       6.254341       0.157738      -0.612366      37.727854 0.54572891E+03  0.13141285E+05                                 8.833594                            7.171539       0.556857       2.202456                    0.999248      28.447634      74.342157       0.719724       0.353410      -1.145808      -0.024521      -0.027365      -0.107743       0.113836       0.035384      -0.065723       0.039280      -0.019741      -0.088910      -0.102217       0.045246       0.056971             10.167467       7.399470      -2.900702      -1.644838      13.870993       5.038738       9.231936          -0.000000

******************************************************
Auxiliary information for the entire system
The total spin magnetic moment of the unit cell is   0.000057
The total net atomic charge of the unit cell is   0.000001
Accuracy of reproducing the electrostatic potential in the unit cell:
  The inner radius (bohr) =    5.0000
  The outer radius (bohr) =   12.0000
  Valid grid points have density less than (e/(bohr^3)) =    0.0001
  The number of valid grid points were=        44854
  The rms potential error without charges in kcal/mol is=     11.18296
  The rms potential error with partial charges in kcal/mol is=      1.39166
  The RRMSE value at monopole order=      0.12445
  The rms potential error with partial charges and cloud penetration in kcal/mol is=      1.39185
  The RRMSE value at monopole order with cloud penetration is=      0.12446
  The rms potential error with partial charges and atomic dipoles in kcal/mol is=      0.73876
  The RRMSE value at dipole order=      0.06606
  The rms potential error with partial charges, atomic dipoles and cloud penetration in kcal/mol is=      0.72474
  The RRMSE value at dipole order with cloud penetration=      0.06481

******************************************************
The electron densities and ab initio electrostatic potential were computed in VASP using the PBE functional and
projector augmented wave method. See the main text of the journal article for a description of computational details.
The atomic charges, dipoles, and quadrupoles were computed with the DDEC6 method as described in
(a) T. A. Manz and N. Gabaldon Limas, RSC Adv. 6 (2016) 47771-47801 DOI: 10.1039/c6ra04656h
(b) N. Gabaldon Limas and T. A. Manz, RSC Adv. 8 (2018) 2678-2707 DOI: 10.1039/c7ra11829e.
For each atom in the material, the electron cloud parameters were fit to the spherically averaged atom-in-material
electron density using radial positions for which this density was between 10^-4 and 10^-2 electrons per cubic bohr.
The polarizabilities, dispersion coefficients, and quantum Drude oscillator (QDO) parameters were fit using the MCLF method.
The magnetic structure of the system was optimized in VASP from the default ferromagnetic initial guess using spin polarization.
The atomic spin moments (ASMs) were computed on this optimized magnetic structure using the DDEC6 partition as inputs
to the method of T. A. Manz and D. S. Sholl, J. Chem. Theory Comput. 7 (2011) 4146-4164 DOI: 10.1021/ct200539n.
The RMSE and RRMSE were computed using a uniform grid with Ewald summation.
