# Supplementary material for: A collection of forcefield precursors for metal–organic frameworks
Source: RSC Adv. 2019 Nov 13;9(63):36492–507. doi: 10.1039/c9ra07327b (PMC9075174; doi:10.1039/c9ra07327b)
Supplement: RA-009-C9RA07327B-s4404 [file RA-009-C9RA07327B-s4404.xyz]

   36
jmolscript: load "" {1 1 1} spacegroup "x,y,z" unitcell [{      6.078000     0.000000     0.000000 }, {      2.269893     9.687625     0.000000 }, {      2.053713     4.467281    12.397630 }]
Tb     6.861777     6.820698     2.423241     1.925948
Tb     3.539829     7.334208     9.974389     1.925948
H      2.138352     0.573174     0.345894     0.111261
H      6.338028     5.961154     7.803068     0.103368
H      8.263254    13.581732    12.051736     0.111261
H      4.063578     8.193752     4.594562     0.103368
C      3.781946     8.039058     1.745586     0.608353
C      2.989019     8.960481     0.864115     0.077851
C      1.246737     0.353763     0.185964     0.093983
C      7.548346     5.683418     5.448758     0.564711
C      6.310702     6.403000     5.870278     0.105326
C      5.860124     6.421671     7.153433     0.089289
C      1.609219     4.416159     0.412841     0.508454
C      6.619660     6.115848    10.652044     0.608353
C      7.412587     5.194425    11.533515     0.077851
C      9.154869    13.801143    12.211666     0.093983
C      2.853260     8.471488     6.948872     0.564711
C      4.090904     7.751906     6.527352     0.105326
C      4.541482     7.733235     5.244197     0.089289
C      8.792387     9.738747    11.984789     0.508454
N      7.768610     8.596288     0.670712    -0.275043
N      5.670490     7.066322     4.874748    -0.336841
N      2.632996     5.558618    11.726918    -0.275043
N      4.731116     7.088584     7.522882    -0.336841
O      3.154598     7.092483     2.274965    -0.595643
O      5.004502     8.258845     1.893118    -0.629040
O      1.775954     5.709366     4.227592    -0.646042
O      2.129279     5.072520     6.328990    -0.542748
O      1.746954     4.748810     1.612932    -0.555905
O      4.208981     7.917467    12.240180    -0.607282
O      7.247008     7.062423    10.122665    -0.595643
O      5.397104     5.896061    10.504512    -0.629040
O      8.625652     8.445540     8.170038    -0.646042
O      8.272327     9.082386     6.068640    -0.542748
O      8.654652     9.406096    10.784698    -0.555905
O      6.192625     6.237439     0.157450    -0.607282

The following XYZ coordinates are in angstroms. Other properties are in atomic units.
The sperically averaged electron density of each atom fit to a function of the form exp(a - br)
eigen_1, eigen_2 and eigen_3 are the three eigenvalues of traceless quadrupole moment tensor
  atom number  atomic symbol              X              Y              Z     net charge C6 coefficient C8 coefficient C10 coefficient fluctuating dipole atomic polarizability isotropic forcefield polarizability              a              b squared Pearson coefficient          <r^3>          <r^4>         wp_QDO          m_QDO          q_QDO       dipole_x       dipole_y       dipole_z         dipole            Qxy            Qxz            Qyz     Q(x^2-y^2)  Q(3z^2 - R^2)        eigen_1        eigen_2        eigen_3 static polarizability      alpha(xx)      alpha(xy)      alpha(xz)      alpha(yy)      alpha(yz)      alpha(zz) atomic spin moment
            1             Tb       6.861777       6.820698       2.423241       1.925948     134.365860 0.31368105E+04  0.10771966E+06                                17.440400                           15.273314       2.519925       2.475723                    0.999249      78.581331     187.440634       0.639573       0.278875      -1.319961       0.000034      -0.043719       0.022664       0.049244       0.136407       0.094206       0.072300      -0.115007      -0.771833      -0.285310      -0.014215       0.299525             19.719048      19.702900      -0.856691      -1.766323      14.317558       0.273760      25.136685           0.000012
            2             Tb       3.539829       7.334208       9.974389       1.925948     134.365871 0.31368108E+04  0.10771968E+06                                17.440402                           15.273315       2.519925       2.475723                    0.999249      78.581332     187.440642       0.639573       0.278875      -1.319961      -0.000034       0.043719      -0.022664       0.049244       0.136407       0.094206       0.072300      -0.115007      -0.771834      -0.285310      -0.014215       0.299525             19.719049      19.702901      -0.856691      -1.766323      14.317559       0.273761      25.136688           0.000012
            3              H       2.138352       0.573174       0.345894       0.111261       1.238154 0.87758975E+01  0.88287846E+02                                 1.911665                            1.734009      -1.289977       2.274495                    0.994354       3.642815      10.367998       0.473865       1.284820      -0.707296       0.039692       0.016784       0.010661       0.044394       0.006884       0.006983       0.002779       0.012683      -0.017003      -0.008437      -0.006495       0.014933              2.016963       2.844810       0.226008       0.114426       1.692525      -0.083995       1.513554           0.000003
            4              H       6.338028       5.961154       7.803068       0.103368       1.320883 0.98547793E+01  0.10258997E+03                                 2.031621                            1.866605      -1.354799       2.234517                    0.993308       3.878181      11.420673       0.443771       1.325835      -0.698119       0.019544      -0.022209       0.031294       0.043064      -0.000244       0.007126      -0.012027      -0.015003       0.019701      -0.014449      -0.004068       0.018517              2.112550       1.994707      -0.320412       0.449811       1.765926      -0.419705       2.577018           0.000003
            5              H       8.263254      13.581732      12.051736       0.111261       1.238154 0.87758975E+01  0.88287846E+02                                 1.911665                            1.734009      -1.289977       2.274495                    0.994354       3.642815      10.367998       0.473865       1.284820      -0.707296      -0.039692      -0.016784      -0.010661       0.044394       0.006884       0.006983       0.002779       0.012683      -0.017003      -0.008437      -0.006495       0.014933              2.016963       2.844810       0.226008       0.114426       1.692525      -0.083995       1.513554           0.000003
            6              H       4.063578       8.193752       4.594562       0.103368       1.320883 0.98547813E+01  0.10258999E+03                                 2.031621                            1.866605      -1.354799       2.234517                    0.993308       3.878181      11.420672       0.443771       1.325834      -0.698119      -0.019544       0.022209      -0.031294       0.043064      -0.000244       0.007126      -0.012027      -0.015003       0.019701      -0.014449      -0.004068       0.018517              2.112550       1.994707      -0.320412       0.449811       1.765926      -0.419705       2.577018           0.000003
            7              C       3.781946       8.039058       1.745586       0.608353      24.055555 0.24311033E+03  0.50028335E+04                                 7.664000                            5.542042      -0.018912       2.057188                    0.999313      22.084699      61.801634       0.628241       0.473770      -1.017993       0.058684      -0.048646       0.035211       0.083965      -0.008002      -0.020298       0.088018      -0.096774       0.193160      -0.083709      -0.049897       0.133606              9.130583      11.895908       0.025087       1.410879       8.125909      -3.291984       7.369930           0.000004
            8              C       2.989019       8.960481       0.864115       0.077851      33.469423 0.37753478E+03  0.84873223E+04                                 8.981298                            6.452811       0.232344       2.099176                    0.999043      25.313469      68.991783       0.658749       0.413592      -1.076170      -0.054020       0.008428      -0.035927       0.065422      -0.014574      -0.010593       0.080445      -0.017969       0.065542      -0.071704      -0.022274       0.093978             10.967995      12.006758      -0.713712       2.716987      11.653340      -5.466963       9.243886           0.000002
            9              C       1.246737       0.353763       0.185964       0.093983      27.166710 0.30877636E+03  0.66858264E+04                                 7.942095                            5.928851      -0.009414       2.030104                    0.999159      25.281879      70.494103       0.662623       0.426902      -1.054183      -0.038838       0.040500      -0.023986       0.061025      -0.022291      -0.017857       0.094591      -0.026845       0.053673      -0.083943      -0.028019       0.111962              9.261421      10.545502       0.388108       1.507329       9.848861      -4.008985       7.389898           0.000003
           10              C       7.548346       5.683418       5.448758       0.564711      24.331712 0.26699831E+03  0.56278946E+04                                 7.732250                            5.817571      -0.233911       1.972531                    0.998933      23.053690      65.414374       0.611311       0.475342      -1.016568       0.066382      -0.051208      -0.050228       0.097733       0.074855      -0.007706       0.043703      -0.063660      -0.217413      -0.095745      -0.027289       0.123034              8.880826       9.614568      -2.684049      -1.145289       5.881747      -0.263678      11.146163           0.000003
           11              C       6.310702       6.403000       5.870278       0.105326      32.616172 0.39765550E+03  0.91609041E+04                                 9.142361                            6.839084      -0.238025       1.946829                    0.999078      26.390903      75.592053       0.602774       0.441083      -1.046920      -0.060120       0.040806      -0.016837       0.074586       0.058904       0.032552       0.022523      -0.070055      -0.167637      -0.072604      -0.031903       0.104507             10.747989      13.134657      -4.010455      -2.876147       6.679358       0.401872      12.429953           0.000001
           12              C       5.860124       6.421671       7.153433       0.089289      27.753556 0.34142725E+03  0.76492932E+04                                 8.303948                            6.407935      -0.319626       1.924703                    0.997622      26.728504      78.065406       0.606197       0.450993      -1.030522      -0.048862       0.035312       0.010116       0.061129       0.068863       0.043105       0.005219      -0.094184      -0.185928      -0.094896      -0.023063       0.117959              9.415307      10.639051      -2.979398      -1.381300       5.881720      -0.425404      11.725150           0.000001
           13              C       1.609219       4.416159       0.412841       0.508454      23.780357 0.26587641E+03  0.55578845E+04                                 7.391185                            5.675543       0.110623       2.081783                    0.999423      22.803938      62.928513       0.644926       0.454325      -1.035612       0.102576      -0.088025       0.079711       0.156921       0.110614      -0.034434      -0.054661       0.069963      -0.227450      -0.108274      -0.060542       0.168817              8.382810       5.778437      -2.252453       0.280278       9.667288       3.291741       9.702706           0.000005
           14              C       6.619660       6.115848      10.652044       0.608353      24.055554 0.24311033E+03  0.50028333E+04                                 7.664000                            5.542042      -0.018912       2.057188                    0.999313      22.084698      61.801627       0.628241       0.473770      -1.017993      -0.058684       0.048646      -0.035211       0.083965      -0.008002      -0.020298       0.088018      -0.096774       0.193160      -0.083709      -0.049897       0.133606              9.130582      11.895907       0.025087       1.410879       8.125908      -3.291984       7.369930           0.000004
           15              C       7.412587       5.194425      11.533515       0.077851      33.469422 0.37753477E+03  0.84873219E+04                                 8.981298                            6.452811       0.232344       2.099176                    0.999043      25.313468      68.991782       0.658749       0.413592      -1.076170       0.054021      -0.008428       0.035927       0.065422      -0.014574      -0.010593       0.080445      -0.017969       0.065542      -0.071704      -0.022274       0.093978             10.967995      12.006758      -0.713712       2.716987      11.653340      -5.466963       9.243886           0.000002
           16              C       9.154869      13.801143      12.211666       0.093983      27.166712 0.30877638E+03  0.66858269E+04                                 7.942096                            5.928851      -0.009414       2.030104                    0.999159      25.281880      70.494108       0.662623       0.426902      -1.054183       0.038838      -0.040500       0.023986       0.061025      -0.022291      -0.017857       0.094591      -0.026845       0.053673      -0.083943      -0.028019       0.111962              9.261421      10.545502       0.388108       1.507329       9.848862      -4.008986       7.389899           0.000003
           17              C       2.853260       8.471488       6.948872       0.564711      24.331714 0.26699833E+03  0.56278952E+04                                 7.732250                            5.817571      -0.233911       1.972531                    0.998933      23.053691      65.414376       0.611311       0.475342      -1.016568      -0.066382       0.051208       0.050228       0.097733       0.074855      -0.007706       0.043703      -0.063660      -0.217413      -0.095745      -0.027289       0.123034              8.880826       9.614568      -2.684049      -1.145289       5.881747      -0.263678      11.146163           0.000003
           18              C       4.090904       7.751906       6.527352       0.105326      32.616169 0.39765548E+03  0.91609032E+04                                 9.142359                            6.839083      -0.238024       1.946829                    0.999078      26.390902      75.592040       0.602774       0.441083      -1.046920       0.060120      -0.040806       0.016837       0.074586       0.058904       0.032552       0.022523      -0.070055      -0.167638      -0.072604      -0.031903       0.104507             10.747987      13.134654      -4.010454      -2.876146       6.679357       0.401872      12.429950           0.000000
           19              C       4.541482       7.733235       5.244197       0.089289      27.753547 0.34142712E+03  0.76492895E+04                                 8.303945                            6.407934      -0.319625       1.924704                    0.997622      26.728499      78.065381       0.606197       0.450992      -1.030522       0.048862      -0.035312      -0.010116       0.061129       0.068863       0.043105       0.005219      -0.094184      -0.185928      -0.094896      -0.023063       0.117960              9.415304      10.639048      -2.979397      -1.381299       5.881719      -0.425404      11.725146           0.000001
           20              C       8.792387       9.738747      11.984789       0.508454      23.780353 0.26587637E+03  0.55578832E+04                                 7.391184                            5.675543       0.110623       2.081783                    0.999423      22.803935      62.928501       0.644926       0.454325      -1.035612      -0.102577       0.088025      -0.079711       0.156921       0.110614      -0.034434      -0.054661       0.069963      -0.227450      -0.108274      -0.060542       0.168816              8.382809       5.778437      -2.252453       0.280278       9.667286       3.291740       9.702705           0.000005
           21              N       7.768610       8.596288       0.670712      -0.275043      39.058887 0.52104237E+03  0.12525591E+05                                 9.456286                            7.293263       0.352667       2.115370                    0.999664      28.243582      76.164928       0.665547       0.382827      -1.112092       0.075375       0.144638      -0.140792       0.215462      -0.073800       0.042768       0.119219       0.087925       0.038111      -0.175711       0.068196       0.107516             11.020278      14.160160      -0.524662       3.385635       9.946474      -3.739592       8.954199           0.000002
           22              N       5.670490       7.066322       4.874748      -0.336841      41.761346 0.60599887E+03  0.15168130E+05                                 9.924524                            7.881451       0.398643       2.103456                    0.999749      30.218496      83.865653       0.636611       0.384390      -1.108059      -0.093440       0.006740       0.232452       0.250620       0.008065       0.086700       0.004806      -0.042531      -0.503811      -0.196906       0.087039       0.109867             11.226718      14.677398      -4.739535      -0.422916       7.616675      -0.594460      11.386082          -0.000000
           23              N       2.632996       5.558618      11.726918      -0.275043      39.058879 0.52104226E+03  0.12525588E+05                                 9.456285                            7.293263       0.352668       2.115370                    0.999664      28.243579      76.164916       0.665547       0.382827      -1.112092      -0.075375      -0.144638       0.140792       0.215462      -0.073800       0.042768       0.119219       0.087925       0.038111      -0.175712       0.068196       0.107516             11.020276      14.160158      -0.524662       3.385634       9.946473      -3.739591       8.954197           0.000002
           24              N       4.731116       7.088584       7.522882      -0.336841      41.761340 0.60599876E+03  0.15168126E+05                                 9.924524                            7.881450       0.398643       2.103456                    0.999749      30.218493      83.865644       0.636611       0.384390      -1.108059       0.093440      -0.006740      -0.232452       0.250620       0.008065       0.086700       0.004806      -0.042531      -0.503810      -0.196906       0.087039       0.109867             11.226718      14.677398      -4.739535      -0.422916       7.616674      -0.594460      11.386081           0.000000
           25              O       3.154598       7.092483       2.274965      -0.595643      42.152091 0.62668118E+03  0.15685182E+05                                 9.733751                            7.874747       0.165290       2.084885                    0.997095      28.913906      78.064003       0.659486       0.371072      -1.127334       0.076924      -0.039498       0.005224       0.086629       0.052401      -0.056846       0.025642      -0.114993       0.094098      -0.119234       0.055615       0.063619             11.092497      12.190411       4.402929      -2.104445      11.256678      -3.562892       9.830403           0.000003
           26              O       5.004502       8.258845       1.893118      -0.629040      40.474050 0.56499093E+03  0.13775954E+05                                 9.405227                            7.407196       0.189601       2.095251                    0.995309      28.739658      76.520949       0.689808       0.364164      -1.132933      -0.064477       0.019643      -0.007173       0.067783       0.015880      -0.022734       0.080246       0.035351       0.036620      -0.094706       0.017261       0.077445             10.953536      18.593258      -0.138769       0.991610       6.870737      -0.913236       7.396612           0.000004
           27              O       1.775954       5.709366       4.227592      -0.646042      45.811175 0.64389445E+03  0.16257434E+05                                10.308671                            7.982013       0.066376       2.038649                    0.996211      29.884558      81.559107       0.653774       0.371058      -1.125134       0.078605      -0.082654       0.067531       0.132555       0.061885      -0.034108       0.008169      -0.047342       0.142945      -0.097519       0.034958       0.062561             12.124649       8.481176      -0.250271      -3.121931       6.670182      -0.047624      21.222591           0.000004
           28              O       2.129279       5.072520       6.328990      -0.542748      27.986913 0.43601366E+03  0.99430111E+04                                 7.157955                            6.355637       0.726789       2.265629                    0.999028      27.468311      70.237883       0.773106       0.347416      -1.148797       0.000447      -0.012212      -0.063850       0.065009       0.064198       0.075535      -0.029112      -0.066464      -0.078467      -0.124436       0.036169       0.088267              7.527096       7.732668      -1.737146       2.395805       6.546967      -1.910115       8.301653           0.000006
           29              O       1.746954       4.748810       1.612932      -0.555905      34.311029 0.48773463E+03  0.11438130E+05                                 8.335468                            6.806308       0.389796       2.166639                    0.998315      27.547868      71.424608       0.733270       0.356181      -1.141708       0.072069      -0.078176      -0.017895       0.107822       0.080201      -0.022616       0.041879       0.002480       0.102454      -0.111710       0.041209       0.070501              9.418980       5.516120       0.057741       0.524776       8.853543       4.685169      13.887278           0.000006
           30              O       4.208981       7.917467      12.240180      -0.607282      37.675277 0.54129098E+03  0.13014982E+05                                 8.842986                            7.158557       0.539650       2.198393                    0.999192      28.375913      74.232414       0.717533       0.355019      -1.143880       0.025568       0.028601       0.111352       0.117776       0.037181      -0.063553       0.034782      -0.014816      -0.102958      -0.099693       0.039097       0.060595             10.192853       7.486582      -3.017187      -1.683336      13.954689       5.016777       9.137289           0.000002
           31              O       7.247008       7.062423      10.122665      -0.595643      42.152086 0.62668111E+03  0.15685180E+05                                 9.733750                            7.874746       0.165291       2.084885                    0.997095      28.913905      78.063998       0.659486       0.371072      -1.127334      -0.076924       0.039498      -0.005224       0.086629       0.052401      -0.056846       0.025642      -0.114993       0.094098      -0.119234       0.055615       0.063619             11.092496      12.190410       4.402929      -2.104445      11.256677      -3.562891       9.830402           0.000003
           32              O       5.397104       5.896061      10.504512      -0.629040      40.474040 0.56499078E+03  0.13775949E+05                                 9.405225                            7.407195       0.189601       2.095252                    0.995309      28.739656      76.520938       0.689808       0.364164      -1.132933       0.064477      -0.019643       0.007173       0.067783       0.015880      -0.022734       0.080246       0.035351       0.036620      -0.094706       0.017261       0.077445             10.953533      18.593253      -0.138769       0.991610       6.870736      -0.913235       7.396611           0.000004
           33              O       8.625652       8.445540       8.170038      -0.646042      45.811164 0.64389429E+03  0.16257429E+05                                10.308668                            7.982011       0.066377       2.038649                    0.996211      29.884557      81.559098       0.653774       0.371058      -1.125134      -0.078605       0.082654      -0.067531       0.132555       0.061885      -0.034108       0.008169      -0.047342       0.142945      -0.097519       0.034958       0.062561             12.124646       8.481174      -0.250271      -3.121930       6.670180      -0.047624      21.222585           0.000003
           34              O       8.272327       9.082386       6.068640      -0.542748      27.986918 0.43601375E+03  0.99430137E+04                                 7.157956                            6.355638       0.726788       2.265629                    0.999028      27.468315      70.237895       0.773106       0.347416      -1.148797      -0.000447       0.012212       0.063850       0.065009       0.064198       0.075535      -0.029112      -0.066463      -0.078467      -0.124436       0.036170       0.088267              7.527096       7.732668      -1.737146       2.395805       6.546968      -1.910116       8.301653           0.000007
           35              O       8.654652       9.406096      10.784698      -0.555905      34.311012 0.48773435E+03  0.11438122E+05                                 8.335465                            6.806306       0.389797       2.166639                    0.998315      27.547864      71.424588       0.733270       0.356181      -1.141708      -0.072069       0.078176       0.017895       0.107822       0.080201      -0.022616       0.041879       0.002480       0.102454      -0.111710       0.041209       0.070501              9.418976       5.516118       0.057742       0.524776       8.853539       4.685166      13.887272           0.000006
           36              O       6.192625       6.237439       0.157450      -0.607282      37.675276 0.54129099E+03  0.13014982E+05                                 8.842986                            7.158557       0.539650       2.198393                    0.999192      28.375914      74.232416       0.717533       0.355019      -1.143880      -0.025568      -0.028601      -0.111352       0.117776       0.037181      -0.063553       0.034782      -0.014816      -0.102958      -0.099693       0.039097       0.060595             10.192853       7.486582      -3.017187      -1.683336      13.954688       5.016776       9.137288           0.000002

******************************************************
Auxiliary information for the entire system
The total spin magnetic moment of the unit cell is   0.000123
The total net atomic charge of the unit cell is   -0.000000
Accuracy of reproducing the electrostatic potential in the unit cell:
  The inner radius (bohr) =    5.0000
  The outer radius (bohr) =   12.0000
  Valid grid points have density less than (e/(bohr^3)) =    0.0001
  The number of valid grid points were=        44476
  The rms potential error without charges in kcal/mol is=     11.26814
  The rms potential error with partial charges in kcal/mol is=      1.48650
  The RRMSE value at monopole order=      0.13192
  The rms potential error with partial charges and cloud penetration in kcal/mol is=      1.48660
  The RRMSE value at monopole order with cloud penetration is=      0.13193
  The rms potential error with partial charges and atomic dipoles in kcal/mol is=      0.74231
  The RRMSE value at dipole order=      0.06588
  The rms potential error with partial charges, atomic dipoles and cloud penetration in kcal/mol is=      0.72873
  The RRMSE value at dipole order with cloud penetration=      0.06467

******************************************************
The electron densities and ab initio electrostatic potential were computed in VASP using the PBE functional and
projector augmented wave method. See the main text of the journal article for a description of computational details.
The atomic charges, dipoles, and quadrupoles were computed with the DDEC6 method as described in
(a) T. A. Manz and N. Gabaldon Limas, RSC Adv. 6 (2016) 47771-47801 DOI: 10.1039/c6ra04656h
(b) N. Gabaldon Limas and T. A. Manz, RSC Adv. 8 (2018) 2678-2707 DOI: 10.1039/c7ra11829e.
For each atom in the material, the electron cloud parameters were fit to the spherically averaged atom-in-material
electron density using radial positions for which this density was between 10^-4 and 10^-2 electrons per cubic bohr.
The polarizabilities, dispersion coefficients, and quantum Drude oscillator (QDO) parameters were fit using the MCLF method.
The magnetic structure of the system was optimized in VASP from the default ferromagnetic initial guess using spin polarization.
The atomic spin moments (ASMs) were computed on this optimized magnetic structure using the DDEC6 partition as inputs
to the method of T. A. Manz and D. S. Sholl, J. Chem. Theory Comput. 7 (2011) 4146-4164 DOI: 10.1021/ct200539n.
The RMSE and RRMSE were computed using a uniform grid with Ewald summation.
