# Supplementary material for: A collection of forcefield precursors for metal–organic frameworks
Source: RSC Adv. 2019 Nov 13;9(63):36492–507. doi: 10.1039/c9ra07327b (PMC9075174; doi:10.1039/c9ra07327b)
Supplement: RA-009-C9RA07327B-s4405 [file RA-009-C9RA07327B-s4405.xyz]

   36
jmolscript: load "" {1 1 1} spacegroup "x,y,z" unitcell [{      6.053500     0.000000     0.000000 }, {      2.251666     9.656867     0.000000 }, {      2.016492     4.457730    12.356961 }]
Dy     6.828049     6.797326     2.410967     1.925851
Dy     3.493609     7.317271     9.945994     1.925851
H      2.143134     0.589833     0.360823     0.112359
H      6.261997     5.905846     7.767586     0.103096
H      8.178524    13.524764    11.996138     0.112359
H      4.059661     8.208751     4.589375     0.103096
C      3.759469     8.016267     1.750981     0.608583
C      2.977769     8.932875     0.860044     0.080734
C      1.258360     0.356275     0.195240     0.099368
C      7.499764     5.641632     5.420999     0.571686
C      6.255951     6.398977     5.831250     0.098886
C      5.797248     6.395784     7.128731     0.088760
C      1.597619     4.392265     0.423844     0.503299
C      6.562189     6.098330    10.605980     0.608583
C      7.343889     5.181722    11.496917     0.080734
C      9.063298    13.758322    12.161721     0.099368
C      2.821894     8.472965     6.935962     0.571686
C      4.065707     7.715620     6.525711     0.098886
C      4.524410     7.718813     5.228230     0.088760
C      8.724039     9.722332    11.933117     0.503299
N      7.737534     8.582839     0.666040    -0.280654
N      5.615895     7.042885     4.856286    -0.328716
N      2.584124     5.531758    11.690921    -0.280654
N      4.705763     7.071712     7.500675    -0.328716
O      3.136404     7.067250     2.273681    -0.592447
O      4.992553     8.222783     1.884437    -0.634653
O      1.755097     5.694898     4.208781    -0.654853
O      2.113273     5.065019     6.293400    -0.542440
O      1.740707     4.728764     1.616290    -0.546884
O      4.169451     7.886948    12.193849    -0.611973
O      7.185254     7.047347    10.083280    -0.592447
O      5.329105     5.891814    10.472524    -0.634653
O      8.566561     8.419699     8.148180    -0.654854
O      8.208385     9.049578     6.063561    -0.542441
O      8.580951     9.385833    10.740671    -0.546884
O      6.152207     6.227649     0.163112    -0.611973

The following XYZ coordinates are in angstroms. Other properties are in atomic units.
The sperically averaged electron density of each atom fit to a function of the form exp(a - br)
eigen_1, eigen_2 and eigen_3 are the three eigenvalues of traceless quadrupole moment tensor
  atom number  atomic symbol              X              Y              Z     net charge C6 coefficient C8 coefficient C10 coefficient fluctuating dipole atomic polarizability isotropic forcefield polarizability              a              b squared Pearson coefficient          <r^3>          <r^4>         wp_QDO          m_QDO          q_QDO       dipole_x       dipole_y       dipole_z         dipole            Qxy            Qxz            Qyz     Q(x^2-y^2)  Q(3z^2 - R^2)        eigen_1        eigen_2        eigen_3 static polarizability      alpha(xx)      alpha(xy)      alpha(xz)      alpha(yy)      alpha(yz)      alpha(zz) atomic spin moment
            1             Dy       6.828049       6.797326       2.410967       1.925851     128.355943 0.29478399E+04  0.99619992E+05                                16.954280                           14.838937       2.503832       2.483318                    0.999280      76.430396     180.557837       0.647039       0.280113      -1.319163      -0.003224      -0.040241       0.022405       0.046171       0.135342       0.094703       0.073973      -0.114836      -0.748987      -0.278906      -0.016950       0.295856             19.159394      19.235413      -0.923345      -1.543804      13.930555       0.253119      24.312213           0.000010
            2             Dy       3.493609       7.317271       9.945994       1.925851     128.355943 0.29478399E+04  0.99619989E+05                                16.954279                           14.838936       2.503832       2.483318                    0.999280      76.430397     180.557835       0.647039       0.280113      -1.319163       0.003224       0.040241      -0.022406       0.046171       0.135342       0.094703       0.073973      -0.114836      -0.748987      -0.278906      -0.016950       0.295856             19.159393      19.235413      -0.923346      -1.543804      13.930555       0.253119      24.312211           0.000011
            3              H       2.143134       0.589833       0.360823       0.112359       1.230699 0.86966484E+01  0.87291411E+02                                 1.904275                            1.726862      -1.285085       2.278207                    0.994587       3.624192      10.302869       0.474561       1.285862      -0.707161       0.040297       0.017944       0.011743       0.045648       0.006873       0.007425       0.002734       0.012397      -0.014200      -0.008113      -0.006701       0.014813              2.009316       2.823230       0.244179       0.115157       1.696729      -0.077411       1.507989           0.000006
            4              H       6.261997       5.905846       7.767586       0.103096       1.340082 0.10010929E+02  0.10450004E+03                                 2.043190                            1.875733      -1.342306       2.240212                    0.993414       3.864171      11.350219       0.445210       1.317950      -0.700003       0.017111      -0.023726       0.030427       0.042208      -0.000463       0.006717      -0.012210      -0.016691       0.017915      -0.014525      -0.004252       0.018777              2.122885       1.996170      -0.343104       0.440886       1.813960      -0.445733       2.558523           0.000006
            5              H       8.178524      13.524764      11.996138       0.112359       1.230699 0.86966430E+01  0.87291342E+02                                 1.904274                            1.726861      -1.285085       2.278207                    0.994587       3.624191      10.302865       0.474561       1.285862      -0.707161      -0.040297      -0.017944      -0.011743       0.045648       0.006873       0.007425       0.002734       0.012397      -0.014200      -0.008113      -0.006701       0.014814              2.009315       2.823229       0.244179       0.115157       1.696729      -0.077411       1.507989           0.000006
            6              H       4.059661       8.208751       4.589375       0.103096       1.340081 0.10010919E+02  0.10449989E+03                                 2.043188                            1.875731      -1.342305       2.240212                    0.993414       3.864168      11.350202       0.445211       1.317949      -0.700004      -0.017111       0.023726      -0.030427       0.042208      -0.000463       0.006717      -0.012210      -0.016691       0.017915      -0.014525      -0.004251       0.018777              2.122882       1.996168      -0.343104       0.440885       1.813959      -0.445733       2.558520           0.000006
            7              C       3.759469       8.016267       1.750981       0.608583      24.127775 0.24341342E+03  0.50113553E+04                                 7.684485                            5.548145      -0.024141       2.055507                    0.999330      22.092392      61.866457       0.627354       0.474223      -1.017602       0.060233      -0.049164       0.037174       0.086181      -0.007484      -0.019482       0.088357      -0.097570       0.196690      -0.084427      -0.049985       0.134412              9.166533      11.923155      -0.013473       1.389561       8.167819      -3.336517       7.408626           0.000006
            8              C       2.977769       8.932875       0.860044       0.080734      33.241568 0.37230634E+03  0.83436573E+04                                 8.941273                            6.408508       0.231593       2.100184                    0.999055      25.235889      68.753759       0.660702       0.413661      -1.075737      -0.053850       0.005226      -0.036946       0.065515      -0.017851      -0.011256       0.082939      -0.018813       0.063445      -0.074395      -0.022779       0.097174             10.925670      12.001524      -0.704322       2.709493      11.611000      -5.424729       9.164486           0.000006
            9              C       1.258360       0.356275       0.195240       0.099368      27.009236 0.30686217E+03  0.66342745E+04                                 7.916041                            5.913494      -0.007504       2.032260                    0.999157      25.195311      70.206787       0.662948       0.427343      -1.053877      -0.036599       0.040868      -0.025640       0.060557      -0.024577      -0.017812       0.093508      -0.026954       0.057818      -0.082925      -0.029020       0.111945              9.226751      10.616075       0.492615       1.510214       9.766580      -3.897371       7.297597           0.000008
           10              C       7.499764       5.641632       5.420999       0.571686      23.815743 0.26038046E+03  0.54552620E+04                                 7.622067                            5.747657      -0.233330       1.975534                    0.998890      22.899291      64.826014       0.614461       0.475778      -1.016113       0.068061      -0.051201      -0.051947       0.099761       0.077172      -0.008656       0.046534      -0.067468      -0.219025      -0.099146      -0.027621       0.126768              8.729703       9.408707      -2.623284      -0.949557       5.796606      -0.351465      10.983798           0.000004
           11              C       6.255951       6.398977       5.831250       0.098886      32.644696 0.40143016E+03  0.92657449E+04                                 9.146272                            6.869267      -0.216223       1.952712                    0.999070      26.458297      75.751856       0.601996       0.440800      -1.047538      -0.057421       0.049126      -0.014762       0.076996       0.063244       0.027611       0.027175      -0.061448      -0.173571      -0.069192      -0.038647       0.107839             10.731025      13.183475      -4.065828      -2.713037       6.733279       0.306857      12.276321           0.000001
           12              C       5.797248       6.395784       7.128731       0.088760      27.290677 0.33614362E+03  0.75014600E+04                                 8.204670                            6.351674      -0.301197       1.931781                    0.997671      26.616136      77.579834       0.609821       0.450073      -1.031069      -0.046775       0.036433       0.007598       0.059775       0.073037       0.045443       0.006308      -0.091206      -0.179383      -0.096643      -0.023759       0.120401              9.271493      10.408284      -3.019741      -1.304941       5.961208      -0.529682      11.444987           0.000004
           13              C       1.597619       4.392265       0.423844       0.503299      24.075859 0.27075593E+03  0.56824316E+04                                 7.439797                            5.720910       0.131705       2.086197                    0.999395      22.930815      63.286379       0.643823       0.453298      -1.036790       0.102163      -0.091041       0.079841       0.158430       0.110418      -0.035631      -0.053575       0.074556      -0.232953      -0.108303      -0.061809       0.170112              8.434998       5.763299      -2.208342       0.247978       9.696382       3.390455       9.845312           0.000009
           14              C       6.562189       6.098330      10.605980       0.608583      24.127773 0.24341339E+03  0.50113546E+04                                 7.684485                            5.548146      -0.024141       2.055507                    0.999330      22.092391      61.866460       0.627354       0.474223      -1.017602      -0.060233       0.049164      -0.037174       0.086181      -0.007484      -0.019482       0.088357      -0.097570       0.196690      -0.084427      -0.049985       0.134412              9.166534      11.923156      -0.013473       1.389562       8.167820      -3.336518       7.408627           0.000006
           15              C       7.343889       5.181722      11.496917       0.080734      33.241568 0.37230633E+03  0.83436571E+04                                 8.941273                            6.408508       0.231593       2.100184                    0.999055      25.235889      68.753758       0.660702       0.413661      -1.075737       0.053850      -0.005226       0.036946       0.065515      -0.017851      -0.011256       0.082939      -0.018813       0.063445      -0.074395      -0.022779       0.097174             10.925670      12.001523      -0.704322       2.709493      11.611000      -5.424729       9.164486           0.000007
           16              C       9.063298      13.758322      12.161721       0.099368      27.009245 0.30686229E+03  0.66342780E+04                                 7.916042                            5.913495      -0.007504       2.032260                    0.999157      25.195316      70.206805       0.662948       0.427343      -1.053877       0.036599      -0.040868       0.025640       0.060557      -0.024577      -0.017812       0.093508      -0.026954       0.057818      -0.082925      -0.029020       0.111945              9.226753      10.616076       0.492615       1.510214       9.766583      -3.897372       7.297599           0.000008
           17              C       2.821894       8.472965       6.935962       0.571686      23.815746 0.26038049E+03  0.54552627E+04                                 7.622067                            5.747657      -0.233330       1.975534                    0.998890      22.899294      64.826026       0.614461       0.475778      -1.016113      -0.068061       0.051201       0.051947       0.099761       0.077172      -0.008657       0.046534      -0.067468      -0.219024      -0.099146      -0.027621       0.126768              8.729704       9.408708      -2.623285      -0.949556       5.796606      -0.351466      10.983798           0.000004
           18              C       4.065707       7.715620       6.525711       0.098886      32.644688 0.40143004E+03  0.92657415E+04                                 9.146270                            6.869266      -0.216223       1.952712                    0.999070      26.458293      75.751836       0.601996       0.440800      -1.047538       0.057421      -0.049126       0.014762       0.076996       0.063244       0.027611       0.027175      -0.061448      -0.173571      -0.069192      -0.038647       0.107839             10.731023      13.183473      -4.065827      -2.713036       6.733278       0.306857      12.276317           0.000002
           19              C       4.524410       7.718813       5.228230       0.088760      27.290668 0.33614350E+03  0.75014562E+04                                 8.204667                            6.351672      -0.301196       1.931781                    0.997671      26.616129      77.579791       0.609821       0.450073      -1.031070       0.046775      -0.036433      -0.007598       0.059775       0.073037       0.045443       0.006308      -0.091207      -0.179384      -0.096643      -0.023759       0.120401              9.271489      10.408279      -3.019739      -1.304941       5.961206      -0.529682      11.444982           0.000003
           20              C       8.724039       9.722332      11.933117       0.503299      24.075855 0.27075586E+03  0.56824297E+04                                 7.439796                            5.720909       0.131705       2.086197                    0.999395      22.930813      63.286373       0.643823       0.453298      -1.036790      -0.102163       0.091040      -0.079841       0.158430       0.110418      -0.035631      -0.053575       0.074556      -0.232953      -0.108303      -0.061809       0.170112              8.434997       5.763299      -2.208342       0.247978       9.696381       3.390455       9.845311           0.000009
           21              N       7.737534       8.582839       0.666040      -0.280654      39.434735 0.52420761E+03  0.12623357E+05                                 9.518279                            7.317094       0.347805       2.111526                    0.999697      28.355565      76.583762       0.664094       0.383006      -1.111735       0.075782       0.148297      -0.141949       0.218825      -0.074721       0.042159       0.122583       0.090210       0.039198      -0.179254       0.068393       0.110861             11.111878      14.495016      -0.558835       3.511276       9.859974      -3.695451       8.980646           0.000002
           22              N       5.615895       7.042885       4.856286      -0.328716      40.473892 0.57962198E+03  0.14371012E+05                                 9.731067                            7.721245       0.405106       2.107355                    0.999773      30.047855      83.444600       0.640476       0.385710      -1.105291      -0.095139       0.003938       0.233146       0.251842       0.014870       0.089636       0.006666      -0.046361      -0.516447      -0.202439       0.083114       0.119325             10.976389      14.234388      -4.689646      -0.362489       7.538121      -0.561717      11.156657           0.000001
           23              N       2.584124       5.531758      11.690921      -0.280654      39.434737 0.52420766E+03  0.12623358E+05                                 9.518279                            7.317094       0.347805       2.111526                    0.999697      28.355566      76.583765       0.664094       0.383006      -1.111735      -0.075782      -0.148297       0.141949       0.218825      -0.074721       0.042159       0.122583       0.090210       0.039198      -0.179254       0.068393       0.110861             11.111879      14.495017      -0.558835       3.511276       9.859974      -3.695451       8.980646           0.000002
           24              N       4.705763       7.071712       7.500675      -0.328716      40.473906 0.57962219E+03  0.14371019E+05                                 9.731071                            7.721247       0.405105       2.107355                    0.999773      30.047859      83.444624       0.640475       0.385710      -1.105291       0.095139      -0.003938      -0.233146       0.251842       0.014870       0.089636       0.006666      -0.046361      -0.516447      -0.202439       0.083114       0.119325             10.976393      14.234396      -4.689649      -0.362490       7.538124      -0.561717      11.156659           0.000001
           25              O       3.136404       7.067250       2.273681      -0.592447      42.116571 0.62479573E+03  0.15628743E+05                                 9.734134                            7.867584       0.151507       2.081295                    0.997044      28.872327      77.969863       0.659089       0.371515      -1.126815       0.077707      -0.042560       0.005563       0.088773       0.050774      -0.056826       0.026573      -0.116926       0.102504      -0.119918       0.055304       0.064613             11.096938      12.228525       4.425391      -2.116615      11.253249      -3.563100       9.809039           0.000003
           26              O       4.992553       8.222783       1.884437      -0.634653      41.220540 0.57624621E+03  0.14118081E+05                                 9.521756                            7.480857       0.167679       2.085634                    0.995422      28.894289      77.086301       0.686456       0.364188      -1.133056      -0.065285       0.018365      -0.011118       0.068724       0.016160      -0.022061       0.080168       0.037230       0.033154      -0.095091       0.018714       0.076377             11.116641      18.921967      -0.245844       0.913229       6.955053      -0.935861       7.472903           0.000007
           27              O       1.755097       5.694898       4.208781      -0.654853      46.189685 0.64799846E+03  0.16388189E+05                                10.355403                            8.004712       0.061389       2.034885                    0.996245      30.000118      81.960748       0.653131       0.370808      -1.125246       0.083264      -0.080922       0.069760       0.135454       0.062184      -0.033243       0.009186      -0.049432       0.130901      -0.096399       0.037000       0.059400             12.178776       8.492701      -0.226642      -3.088824       6.680697      -0.175914      21.362930           0.000008
           28              O       2.113273       5.065019       6.293400      -0.542440      27.882473 0.42927795E+03  0.97558466E+04                                 7.142394                            6.311256       0.722808       2.266561                    0.999035      27.364184      69.956170       0.774561       0.347956      -1.147824       0.002988      -0.006338      -0.065947       0.066318       0.064656       0.071814      -0.023106      -0.064903      -0.079522      -0.118467       0.028805       0.089662              7.525000       7.753921      -1.700340       2.461938       6.430725      -1.880305       8.390355           0.000015
           29              O       1.740707       4.728764       1.616290      -0.546884      34.120402 0.48232272E+03  0.11282398E+05                                 8.308595                            6.774073       0.371534       2.162693                    0.998313      27.431480      71.087642       0.733921       0.356774      -1.140961       0.073830      -0.076992      -0.018004       0.108179       0.080618      -0.023092       0.040203       0.004257       0.094788      -0.110695       0.040790       0.069905              9.389983       5.493332       0.056468       0.510597       8.853964       4.697039      13.822651           0.000013
           30              O       4.169451       7.886948      12.193849      -0.611973      38.049159 0.54990507E+03  0.13269951E+05                                 8.896593                            7.211233       0.536683       2.195759                    0.999231      28.488485      74.580036       0.715751       0.354619      -1.144585       0.028986       0.027651       0.112360       0.119288       0.034546      -0.064739       0.037718      -0.014399      -0.098042      -0.100639       0.042330       0.058309             10.249719       7.529541      -3.003941      -1.723209      13.943840       5.081358       9.275778           0.000007
           31              O       7.185254       7.047347      10.083280      -0.592447      42.116578 0.62479583E+03  0.15628746E+05                                 9.734135                            7.867584       0.151507       2.081295                    0.997044      28.872328      77.969868       0.659089       0.371515      -1.126815      -0.077707       0.042560      -0.005563       0.088773       0.050774      -0.056826       0.026574      -0.116926       0.102504      -0.119918       0.055304       0.064614             11.096939      12.228527       4.425392      -2.116616      11.253251      -3.563100       9.809040           0.000003
           32              O       5.329105       5.891814      10.472524      -0.634653      41.220547 0.57624632E+03  0.14118084E+05                                 9.521757                            7.480857       0.167679       2.085634                    0.995422      28.894290      77.086306       0.686456       0.364188      -1.133056       0.065285      -0.018365       0.011118       0.068724       0.016160      -0.022061       0.080168       0.037230       0.033154      -0.095091       0.018714       0.076377             11.116642      18.921970      -0.245844       0.913229       6.955053      -0.935861       7.472903           0.000007
           33              O       8.566561       8.419699       8.148180      -0.654854      46.189746 0.64799945E+03  0.16388221E+05                                10.355414                            8.004720       0.061388       2.034885                    0.996245      30.000133      81.960819       0.653131       0.370808      -1.125246      -0.083264       0.080923      -0.069760       0.135454       0.062184      -0.033243       0.009186      -0.049432       0.130901      -0.096399       0.037000       0.059400             12.178789       8.492710      -0.226643      -3.088827       6.680703      -0.175914      21.362954           0.000008
           34              O       8.208385       9.049578       6.063561      -0.542441      27.882476 0.42927799E+03  0.97558476E+04                                 7.142395                            6.311256       0.722807       2.266561                    0.999035      27.364188      69.956179       0.774561       0.347956      -1.147824      -0.002987       0.006338       0.065947       0.066318       0.064657       0.071814      -0.023106      -0.064902      -0.079521      -0.118467       0.028805       0.089662              7.525001       7.753921      -1.700340       2.461938       6.430725      -1.880306       8.390356           0.000015
           35              O       8.580951       9.385833      10.740671      -0.546884      34.120441 0.48232337E+03  0.11282418E+05                                 8.308603                            6.774079       0.371533       2.162692                    0.998313      27.431489      71.087688       0.733920       0.356774      -1.140960      -0.073830       0.076992       0.018004       0.108179       0.080617      -0.023092       0.040203       0.004257       0.094788      -0.110695       0.040790       0.069905              9.389992       5.493337       0.056468       0.510597       8.853974       4.697046      13.822666           0.000013
           36              O       6.152207       6.227649       0.163112      -0.611973      38.049159 0.54990502E+03  0.13269950E+05                                 8.896594                            7.211233       0.536683       2.195760                    0.999231      28.488483      74.580030       0.715751       0.354619      -1.144585      -0.028986      -0.027651      -0.112360       0.119288       0.034546      -0.064739       0.037718      -0.014399      -0.098042      -0.100639       0.042330       0.058309             10.249720       7.529541      -3.003941      -1.723209      13.943841       5.081359       9.275779           0.000007

******************************************************
Auxiliary information for the entire system
The total spin magnetic moment of the unit cell is   0.000234
The total net atomic charge of the unit cell is   0.000002
Accuracy of reproducing the electrostatic potential in the unit cell:
  The inner radius (bohr) =    5.0000
  The outer radius (bohr) =   12.0000
  Valid grid points have density less than (e/(bohr^3)) =    0.0001
  The number of valid grid points were=        43580
  The rms potential error without charges in kcal/mol is=     11.13948
  The rms potential error with partial charges in kcal/mol is=      1.48126
  The RRMSE value at monopole order=      0.13297
  The rms potential error with partial charges and cloud penetration in kcal/mol is=      1.48083
  The RRMSE value at monopole order with cloud penetration is=      0.13294
  The rms potential error with partial charges and atomic dipoles in kcal/mol is=      0.73124
  The RRMSE value at dipole order=      0.06564
  The rms potential error with partial charges, atomic dipoles and cloud penetration in kcal/mol is=      0.71736
  The RRMSE value at dipole order with cloud penetration=      0.06440

******************************************************
The electron densities and ab initio electrostatic potential were computed in VASP using the PBE functional and
projector augmented wave method. See the main text of the journal article for a description of computational details.
The atomic charges, dipoles, and quadrupoles were computed with the DDEC6 method as described in
(a) T. A. Manz and N. Gabaldon Limas, RSC Adv. 6 (2016) 47771-47801 DOI: 10.1039/c6ra04656h
(b) N. Gabaldon Limas and T. A. Manz, RSC Adv. 8 (2018) 2678-2707 DOI: 10.1039/c7ra11829e.
For each atom in the material, the electron cloud parameters were fit to the spherically averaged atom-in-material
electron density using radial positions for which this density was between 10^-4 and 10^-2 electrons per cubic bohr.
The polarizabilities, dispersion coefficients, and quantum Drude oscillator (QDO) parameters were fit using the MCLF method.
The magnetic structure of the system was optimized in VASP from the default ferromagnetic initial guess using spin polarization.
The atomic spin moments (ASMs) were computed on this optimized magnetic structure using the DDEC6 partition as inputs
to the method of T. A. Manz and D. S. Sholl, J. Chem. Theory Comput. 7 (2011) 4146-4164 DOI: 10.1021/ct200539n.
The RMSE and RRMSE were computed using a uniform grid with Ewald summation.
