# Supplementary material for: A collection of forcefield precursors for metal–organic frameworks
Source: RSC Adv. 2019 Nov 13;9(63):36492–507. doi: 10.1039/c9ra07327b (PMC9075174; doi:10.1039/c9ra07327b)
Supplement: RA-009-C9RA07327B-s4406 [file RA-009-C9RA07327B-s4406.xyz]

  528
jmolscript: load "" {1 1 1} spacegroup "x,y,z" unitcell [{     15.778000     0.000000     0.000000 }, {      0.000000    19.446000     0.000000 }, {      0.000000     0.000000    25.677000 }]
Cu     7.741318    14.700593    25.583792     0.347642
Cu    15.630318    14.468407    12.931708     0.347510
Cu     0.147682     4.745407    25.583792     0.347876
Cu     8.036682     4.977593    12.931708     0.347721
Cu     8.036682     4.745407     0.093208     0.347289
Cu     0.147682     4.977593    12.745292     0.347999
Cu    15.630318    14.700593     0.093208     0.347687
Cu     7.741318    14.468407    12.745292     0.347812
H     12.896937    17.588907     6.357625     0.087416
H     13.289809    18.804282     5.161077     0.091814
H     11.910812    17.392502     0.924372     0.115918
H     10.345635    16.101288    25.232788     0.073399
H      7.849555    15.484850     2.847579     0.085991
H      9.409999    16.651610     4.313736     0.121155
H     12.510376     1.512899     7.993250     0.086632
H     13.737905     0.982023     6.858327     0.091466
H     12.811736    17.515012    10.088493     0.107858
H     13.288232    15.762928    11.708712     0.071720
H      1.595156    16.451316    11.426265     0.070625
H      1.232262    18.263683     9.877942     0.108514
H     10.126320     1.324273    19.858592     0.098471
H     11.315982     1.423447    21.142442     0.090345
H      7.519795     0.155568    24.180031     0.114635
H      6.910764    17.656968    25.558886     0.080509
H      8.720501    15.060927    22.844827     0.072792
H      9.432088    16.935521    21.465972     0.103255
H     10.263589    18.893734    18.228102     0.098746
H     10.694328    17.643356    19.381000     0.087128
H     14.178111    17.662802    16.646399     0.115836
H     15.688065    16.813012    14.954285     0.070775
H     12.859070    14.061403    13.732060     0.060042
H     11.309670    14.769237    15.462689     0.108248
H      5.007937    11.580093     6.480875     0.087407
H      5.400809    10.364718     7.677423     0.091806
H      4.021812    11.776498    11.914128     0.115905
H      2.456635    13.067712    13.282712     0.073391
H     15.738555    13.684150     9.990921     0.085981
H      1.520999    12.517390     8.524764     0.121136
H      4.621376     8.210101     4.845250     0.086632
H      5.848905     8.740977     5.980173     0.091468
H      4.922736    11.653988     2.750007     0.107872
H      5.399232    13.406072     1.129788     0.071725
H      9.484156    12.717684     1.412235     0.070626
H      9.121262    10.905317     2.960558     0.108515
H      2.237320     8.398727    18.656908     0.098476
H      3.426982     8.299553    17.373058     0.090353
H     15.408795     9.567432    14.335469     0.114650
H     14.799764    11.512032    12.956614     0.080525
H      0.831501    14.108073    15.670673     0.072805
H      1.543088    12.233479    17.049528     0.103254
H      2.374589    10.275266    20.287398     0.098745
H      2.805328    11.525644    19.134500     0.087135
H      6.289111    11.506198    21.869101     0.115840
H      7.799065    12.355988    23.561215     0.070774
H      4.970070    15.107597    24.783440     0.060044
H      3.420670    14.399763    23.052811     0.108247
H     10.770063     1.857093     6.357625     0.087407
H     10.377191     0.641718     5.161077     0.091806
H     11.756188     2.053498     0.924372     0.115915
H     13.321365     3.344712    25.232788     0.073399
H      0.039445     3.961150     2.847579     0.085992
H     14.257001     2.794390     4.313736     0.121153
H     11.156624    17.933101     7.993250     0.086631
H      9.929095    18.463977     6.858327     0.091464
H     10.855264     1.930988    10.088493     0.107860
H     10.378768     3.683072    11.708712     0.071720
H      6.293844     2.994684    11.426265     0.070632
H      6.656738     1.182317     9.877942     0.108520
H     13.540680    18.121727    19.858592     0.098469
H     12.351018    18.022553    21.142442     0.090341
H      0.369205    19.290432    24.180031     0.114625
H      0.978236     1.789032    25.558886     0.080502
H     14.946499     4.385073    22.844827     0.072780
H     14.234912     2.510479    21.465972     0.103241
H     13.403411     0.552266    18.228102     0.098746
H     12.972672     1.802644    19.381000     0.087127
H      9.488889     1.783198    16.646399     0.115839
H      7.978935     2.632988    14.954285     0.070775
H     10.807930     5.384597    13.732060     0.060042
H     12.357330     4.676763    15.462689     0.108253
H      2.881063     7.865907     6.480875     0.087407
H      2.488191     9.081282     7.677423     0.091809
H      3.867188     7.669502    11.914128     0.115909
H      5.432365     6.378288    13.282712     0.073392
H      7.928445     5.761850     9.990921     0.085982
H      6.368001     6.928610     8.524764     0.121137
H      3.267624    11.235899     4.845250     0.086626
H      2.040095    10.705023     5.980173     0.091467
H      2.966264     7.792012     2.750007     0.107868
H      2.489768     6.039928     1.129788     0.071722
H     14.182844     6.728316     1.412235     0.070624
H     14.545738     8.540683     2.960558     0.108509
H      5.651680    11.047273    18.656908     0.098474
H      4.462018    11.146447    17.373058     0.090352
H      8.258205     9.878568    14.335469     0.114648
H      8.867236     7.933968    12.956614     0.080519
H      7.057499     5.337927    15.670673     0.072798
H      6.345912     7.212521    17.049528     0.103251
H      5.514411     9.170734    20.287398     0.098742
H      5.083672     7.920356    19.134500     0.087132
H      1.599889     7.939802    21.869101     0.115837
H      0.089935     7.090012    23.561215     0.070771
H      2.918930     4.338403    24.783440     0.060041
H      4.468330     5.046237    23.052811     0.108247
H      2.881063     1.857093    19.319375     0.087424
H      2.488191     0.641718    20.515923     0.091811
H      3.867188     2.053498    24.752628     0.115912
H      5.432365     3.344712     0.444212     0.073396
H      7.928445     3.961150    22.829421     0.085989
H      6.368001     2.794390    21.363264     0.121151
H      3.267624    17.933101    17.683750     0.086634
H      2.040095    18.463977    18.818673     0.091464
H      2.966264     1.930988    15.588507     0.107863
H      2.489768     3.683072    13.968288     0.071719
H     14.182844     2.994684    14.250735     0.070623
H     14.545738     1.182317    15.799058     0.108515
H      5.651680    18.121727     5.818408     0.098478
H      4.462018    18.022553     4.534558     0.090353
H      8.258205    19.290432     1.496969     0.114655
H      8.867236     1.789032     0.118114     0.080529
H      7.057499     4.385073     2.832173     0.072805
H      6.345912     2.510479     4.211028     0.103271
H      5.514411     0.552266     7.448898     0.098743
H      5.083672     1.802644     6.296000     0.087129
H      1.599889     1.783198     9.030601     0.115836
H      0.089935     2.632988    10.722715     0.070766
H      2.918930     5.384597    11.944940     0.060041
H      4.468330     4.676763    10.214311     0.108255
H     10.770063     7.865907    19.196125     0.087405
H     10.377191     9.081282    17.999577     0.091811
H     11.756188     7.669502    13.762872     0.115916
H     13.321365     6.378288    12.394288     0.073401
H      0.039445     5.761850    15.686079     0.085986
H     14.257001     6.928610    17.152236     0.121142
H     11.156624    11.235899    20.831750     0.086635
H      9.929095    10.705023    19.696827     0.091472
H     10.855264     7.792012    22.926993     0.107864
H     10.378768     6.039928    24.547212     0.071722
H      6.293844     6.728316    24.264765     0.070625
H      6.656738     8.540683    22.716442     0.108515
H     13.540680    11.047273     7.020092     0.098475
H     12.351018    11.146447     8.303942     0.090354
H      0.369205     9.878568    11.341531     0.114636
H      0.978236     7.933968    12.720386     0.080503
H     14.946499     5.337927    10.006327     0.072786
H     14.234912     7.212521     8.627472     0.103239
H     13.403411     9.170734     5.389602     0.098751
H     12.972672     7.920356     6.542500     0.087139
H      9.488889     7.939802     3.807899     0.115842
H      7.978935     7.090012     2.115785     0.070780
H     10.807930     4.338403     0.893560     0.060048
H     12.357330     5.046237     2.624189     0.108249
H      5.007937    17.588907    19.319375     0.087424
H      5.400809    18.804282    20.515923     0.091812
H      4.021812    17.392502    24.752628     0.115915
H      2.456635    16.101288     0.444212     0.073405
H     15.738555    15.484850    22.829421     0.085990
H      1.520999    16.651610    21.363264     0.121156
H      4.621376     1.512899    17.683750     0.086632
H      5.848905     0.982023    18.818673     0.091461
H      4.922736    17.515012    15.588507     0.107859
H      5.399232    15.762928    13.968288     0.071718
H      9.484156    16.451316    14.250735     0.070625
H      9.121262    18.263683    15.799058     0.108511
H      2.237320     1.324273     5.818408     0.098480
H      3.426982     1.423447     4.534558     0.090348
H     15.408795     0.155568     1.496969     0.114647
H     14.799764    17.656968     0.118114     0.080517
H      0.831501    15.060927     2.832173     0.072801
H      1.543088    16.935521     4.211028     0.103265
H      2.374589    18.893734     7.448898     0.098744
H      2.805328    17.643356     6.296000     0.087129
H      6.289111    17.662802     9.030601     0.115832
H      7.799065    16.813012    10.722715     0.070767
H      4.970070    14.061403    11.944940     0.060041
H      3.420670    14.769237    10.214311     0.108250
H     12.896937    11.580093    19.196125     0.087405
H     13.289809    10.364718    17.999577     0.091810
H     11.910812    11.776498    13.762872     0.115912
H     10.345635    13.067712    12.394288     0.073398
H      7.849555    13.684150    15.686079     0.085984
H      9.409999    12.517390    17.152236     0.121135
H     12.510376     8.210101    20.831750     0.086634
H     13.737905     8.740977    19.696827     0.091474
H     12.811736    11.653988    22.926993     0.107869
H     13.288232    13.406072    24.547212     0.071723
H      1.595156    12.717684    24.264765     0.070627
H      1.232262    10.905317    22.716442     0.108520
H     10.126320     8.398727     7.020092     0.098472
H     11.315982     8.299553     8.303942     0.090352
H      7.519795     9.567432    11.341531     0.114641
H      6.910764    11.512032    12.720386     0.080511
H      8.720501    14.108073    10.006327     0.072796
H      9.432088    12.233479     8.627472     0.103245
H     10.263589    10.275266     5.389602     0.098748
H     10.694328    11.525644     6.542500     0.087139
H     14.178111    11.506198     3.807899     0.115846
H     15.688065    12.355988     2.115785     0.070777
H     12.859070    15.107597     0.893560     0.060047
H     11.309670    14.399763     2.624189     0.108254
C     12.485131    18.370636     5.733674    -0.032275
C     11.838233    17.732807     3.548561     0.513184
C     10.785841    17.073588     2.747439    -0.028876
C     11.036711    16.943300     1.371152    -0.146917
C     10.146832    16.233521     0.608545     0.040892
C      8.766257    15.875714     2.434180     0.101084
C      9.635625    16.544657     3.263547    -0.131714
C     12.914293     0.655330     7.474575    -0.024600
C     14.634095    19.101806     8.809779     0.506474
C     14.881810    18.008941     9.811182    -0.037980
C     13.832573    17.295272    10.368373    -0.158818
C     14.107110    16.315194    11.269635     0.051078
C      0.585364    16.692446    11.130979     0.091307
C      0.388139    17.699749    10.247691    -0.135671
C     10.807930     0.750616    20.467137    -0.029820
C      9.157551     0.120565    22.005189     0.527342
C      8.617944    18.413417    22.772931    -0.030639
C      7.843244    18.609822    23.900152    -0.121557
C      7.491394    17.515012    24.657623     0.075928
C      8.504342    16.070174    23.160654     0.061059
C      8.897214    17.118314    22.387776    -0.149373
C     11.087201    18.425085    18.746778    -0.032199
C     11.581052    16.838291    17.111153     0.498255
C     12.601889    16.317139    16.150833    -0.020704
C     13.860973    16.853848    16.007042    -0.159802
C     14.709829    16.365754    15.056993     0.082219
C     13.155696    14.850910    14.404797     0.063951
C     12.262662    15.265110    15.349711    -0.143792
C      4.596131    10.798364     7.104826    -0.032274
C      3.949233    11.436193     9.289939     0.513247
C      2.896841    12.095412    10.091061    -0.028893
C      3.147711    12.225700    11.467348    -0.146903
C      2.257832    12.935479    12.229955     0.040893
C      0.877257    13.293286    10.404320     0.101084
C      1.746625    12.624343     9.574953    -0.131691
C      5.025293     9.067670     5.363925    -0.024601
C      6.745095    10.067194     4.028721     0.506451
C      6.992810    11.160059     3.027318    -0.037980
C      5.943573    11.873728     2.470127    -0.158810
C      6.218110    12.853806     1.568865     0.051079
C      8.474364    12.476554     1.707520     0.091295
C      8.277139    11.469251     2.590809    -0.135685
C      2.918930     8.972384    18.048363    -0.029824
C      1.268551     9.602435    16.510311     0.527356
C      0.728944    10.755583    15.742569    -0.030633
C     15.732244    10.559178    14.615348    -0.121541
C     15.380394    11.653988    13.857877     0.075930
C      0.615342    13.098826    15.354846     0.061068
C      1.008214    12.050686    16.127724    -0.149381
C      3.198201    10.743915    19.768722    -0.032199
C      3.692052    12.330709    21.404347     0.498243
C      4.712889    12.851861    22.364667    -0.020715
C      5.971973    12.315152    22.508458    -0.159793
C      6.820829    12.803246    23.458507     0.082223
C      5.266696    14.318090    24.110703     0.063964
C      4.373662    13.903890    23.165789    -0.143797
C     11.181869     1.075364     5.733674    -0.032271
C     11.828767     1.713193     3.548561     0.513176
C     12.881159     2.372412     2.747439    -0.028860
C     12.630289     2.502700     1.371152    -0.146913
C     13.520168     3.212479     0.608545     0.040893
C     14.900743     3.570286     2.434180     0.101106
C     14.031375     2.901343     3.263547    -0.131721
C     10.752707    18.790670     7.474575    -0.024600
C      9.032905     0.344194     8.809779     0.506448
C      8.785190     1.437059     9.811182    -0.037984
C      9.834427     2.150728    10.368373    -0.158817
C      9.559890     3.130806    11.269635     0.051076
C      7.303636     2.753554    11.130979     0.091309
C      7.500861     1.746251    10.247691    -0.135677
C     12.859070    18.695384    20.467137    -0.029823
C     14.509449    19.325435    22.005189     0.527357
C     15.049056     1.032583    22.772931    -0.030629
C      0.045756     0.836178    23.900152    -0.121564
C      0.397606     1.930988    24.657623     0.075953
C     15.162658     3.375826    23.160654     0.061067
C     14.769786     2.327686    22.387776    -0.149353
C     12.579799     1.020915    18.746778    -0.032198
C     12.085948     2.607709    17.111153     0.498236
C     11.065111     3.128861    16.150833    -0.020708
C      9.806027     2.592152    16.007042    -0.159804
C      8.957171     3.080246    15.056993     0.082214
C     10.511304     4.595090    14.404797     0.063956
C     11.404338     4.180890    15.349711    -0.143801
C      3.292869     8.647636     7.104826    -0.032274
C      3.939767     8.009807     9.289939     0.513224
C      4.992159     7.350588    10.091061    -0.028904
C      4.741289     7.220300    11.467348    -0.146909
C      5.631168     6.510521    12.229955     0.040885
C      7.011743     6.152714    10.404320     0.101080
C      6.142375     6.821657     9.574953    -0.131703
C      2.863707    10.378330     5.363925    -0.024601
C      1.143905     9.378806     4.028721     0.506436
C      0.896190     8.285941     3.027318    -0.037983
C      1.945427     7.572272     2.470127    -0.158818
C      1.670890     6.592194     1.568865     0.051079
C     15.192636     6.969446     1.707520     0.091299
C     15.389861     7.976749     2.590809    -0.135700
C      4.970070    10.473616    18.048363    -0.029825
C      6.620449     9.843565    16.510311     0.527352
C      7.160056     8.690417    15.742569    -0.030630
C      7.934756     8.886822    14.615348    -0.121550
C      8.286606     7.792012    13.857877     0.075940
C      7.273658     6.347174    15.354846     0.061068
C      6.880786     7.395314    16.127724    -0.149372
C      4.690799     8.702085    19.768722    -0.032200
C      4.196948     7.115291    21.404347     0.498236
C      3.176111     6.594139    22.364667    -0.020698
C      1.917027     7.130848    22.508458    -0.159796
C      1.068171     6.642754    23.458507     0.082228
C      2.622304     5.127910    24.110703     0.063979
C      3.515338     5.542110    23.165789    -0.143806
C     11.833500     0.000000     6.614395     0.039205
C     11.833500     0.000000    19.576145     0.040475
C      3.944500     9.723000     6.224105     0.039204
C      3.944500     9.723000    18.939355     0.040476
C      3.292869     1.075364    19.943326    -0.032274
C      3.939767     1.713193    22.128439     0.513236
C      4.992159     2.372412    22.929561    -0.028857
C      4.741289     2.502700    24.305848    -0.146907
C      5.631168     3.212479    25.068455     0.040922
C      7.011743     3.570286    23.242820     0.101105
C      6.142375     2.901343    22.413453    -0.131683
C      2.863707    18.790670    18.202425    -0.024601
C      1.143905     0.344194    16.867221     0.506429
C      0.896190     1.437059    15.865818    -0.037995
C      1.945427     2.150728    15.308627    -0.158827
C      1.670890     3.130806    14.407365     0.051069
C     15.192636     2.753554    14.546020     0.091305
C     15.389861     1.746251    15.429309    -0.135699
C      4.970070    18.695384     5.209863    -0.029819
C      6.620449    19.325435     3.671811     0.527317
C      7.160056     1.032583     2.904069    -0.030621
C      7.934756     0.836178     1.776848    -0.121556
C      8.286606     1.930988     1.019377     0.075896
C      7.273658     3.375826     2.516346     0.061053
C      6.880786     2.327686     3.289224    -0.149410
C      4.690799     1.020915     6.930222    -0.032199
C      4.196948     2.607709     8.565847     0.498213
C      3.176111     3.128861     9.526167    -0.020699
C      1.917027     2.592152     9.669958    -0.159811
C      1.068171     3.080246    10.620007     0.082219
C      2.622304     4.595090    11.272203     0.063970
C      3.515338     4.180890    10.327289    -0.143816
C     11.181869     8.647636    18.572174    -0.032275
C     11.828767     8.009807    16.387061     0.513197
C     12.881159     7.350588    15.585939    -0.028907
C     12.630289     7.220300    14.209652    -0.146908
C     13.520168     6.510521    13.447045     0.040878
C     14.900743     6.152714    15.272680     0.101089
C     14.031375     6.821657    16.102047    -0.131722
C     10.752707    10.378330    20.313075    -0.024601
C      9.032905     9.378806    21.648279     0.506496
C      8.785190     8.285941    22.649682    -0.037980
C      9.834427     7.572272    23.206873    -0.158802
C      9.559890     6.592194    24.108135     0.051096
C      7.303636     6.969446    23.969479     0.091309
C      7.500861     7.976749    23.086191    -0.135663
C     12.859070    10.473616     7.628637    -0.029830
C     14.509449     9.843565     9.166689     0.527377
C     15.049056     8.690417     9.934431    -0.030640
C      0.045756     8.886822    11.061652    -0.121556
C      0.397606     7.792012    11.819123     0.075969
C     15.162658     6.347174    10.322154     0.061076
C     14.769786     7.395314     9.549276    -0.149341
C     12.579799     8.702085     5.908278    -0.032201
C     12.085948     7.115291     4.272653     0.498268
C     11.065111     6.594139     3.312333    -0.020702
C      9.806027     7.130848     3.168542    -0.159791
C      8.957171     6.642754     2.218493     0.082219
C     10.511304     5.127910     1.566297     0.063952
C     11.404338     5.542110     2.511211    -0.143784
C      4.596131    18.370636    19.943326    -0.032277
C      3.949233    17.732807    22.128439     0.513211
C      2.896841    17.073588    22.929561    -0.028843
C      3.147711    16.943300    24.305848    -0.146909
C      2.257832    16.233521    25.068455     0.040934
C      0.877257    15.875714    23.242820     0.101121
C      1.746625    16.544657    22.413453    -0.131693
C      5.025293     0.655330    18.202425    -0.024600
C      6.745095    19.101806    16.867221     0.506446
C      6.992810    18.008941    15.865818    -0.037997
C      5.943573    17.295272    15.308627    -0.158822
C      6.218110    16.315194    14.407365     0.051067
C      8.474364    16.692446    14.546020     0.091297
C      8.277139    17.699749    15.429309    -0.135687
C      2.918930     0.750616     5.209863    -0.029823
C      1.268551     0.120565     3.671811     0.527295
C      0.728944    18.413417     2.904069    -0.030652
C     15.732244    18.609822     1.776848    -0.121576
C     15.380394    17.515012     1.019377     0.075889
C      0.615342    16.070174     2.516346     0.061023
C      1.008214    17.118314     3.289224    -0.149414
C      3.198201    18.425085     6.930222    -0.032198
C      3.692052    16.838291     8.565847     0.498231
C      4.712889    16.317139     9.526167    -0.020702
C      5.971973    16.853848     9.669958    -0.159815
C      6.820829    16.365754    10.620007     0.082212
C      5.266696    14.850910    11.272203     0.063951
C      4.373662    15.265110    10.327289    -0.143805
C     12.485131    10.798364    18.572174    -0.032274
C     11.838233    11.436193    16.387061     0.513214
C     10.785841    12.095412    15.585939    -0.028902
C     11.036711    12.225700    14.209652    -0.146908
C     10.146832    12.935479    13.447045     0.040877
C      8.766257    13.293286    15.272680     0.101079
C      9.635625    12.624343    16.102047    -0.131714
C     12.914293     9.067670    20.313075    -0.024603
C     14.634095    10.067194    21.648279     0.506459
C     14.881810    11.160059    22.649682    -0.037963
C     13.832573    11.873728    23.206873    -0.158813
C     14.107110    12.853806    24.108135     0.051097
C      0.585364    12.476554    23.969479     0.091317
C      0.388139    11.469251    23.086191    -0.135683
C     10.807930     8.972384     7.628637    -0.029826
C      9.157551     9.602435     9.166689     0.527368
C      8.617944    10.755583     9.934431    -0.030629
C      7.843244    10.559178    11.061652    -0.121549
C      7.491394    11.653988    11.819123     0.075950
C      8.504342    13.098826    10.322154     0.061074
C      8.897214    12.050686     9.549276    -0.149361
C     11.087201    10.743915     5.908278    -0.032203
C     11.581052    12.330709     4.272653     0.498240
C     12.601889    12.851861     3.312333    -0.020691
C     13.860973    12.315152     3.168542    -0.159790
C     14.709829    12.803246     2.218493     0.082223
C     13.155696    14.318090     1.566297     0.063967
C     12.262662    13.903890     2.511211    -0.143795
C      3.944500     0.000000    19.062605     0.039206
C      3.944500     0.000000     6.100855     0.040478
C     11.833500     9.723000    19.452895     0.039204
C     11.833500     9.723000     6.737645     0.040475
N      9.012394    15.690977     1.145194    -0.247285
N     15.383550    16.007947    11.636816    -0.237137
N      7.859022    16.278247    24.300713    -0.231617
N     14.381647    15.374008    14.268709    -0.226726
N      1.123394    13.478023    11.693306    -0.247300
N      7.494550    13.161053     1.201684    -0.237157
N     -0.029978    12.890753    14.214787    -0.231560
N      6.492647    13.794992    24.246791    -0.226752
N     14.654606     3.755023     1.145194    -0.247323
N      8.283450     3.438053    11.636816    -0.237170
N      0.029978     3.167753    24.300713    -0.231683
N      9.285353     4.071992    14.268709    -0.226754
N      6.765606     5.967977    11.693306    -0.247339
N      0.394450     6.284947     1.201684    -0.237209
N      7.918978     6.555247    14.214787    -0.231608
N      1.396353     5.651008    24.246791    -0.226781
N      6.765606     3.755023    24.531806    -0.247231
N      0.394450     3.438053    14.040184    -0.237230
N      7.918978     3.167753     1.376287    -0.231502
N      1.396353     4.071992    11.408291    -0.226801
N     14.654606     5.967977    13.983694    -0.247382
N      8.283450     6.284947    24.475316    -0.237120
N      0.029978     6.555247    11.462213    -0.231710
N      9.285353     5.651008     1.430209    -0.226674
N      1.123394    15.690977    24.531806    -0.247309
N      7.494550    16.007947    14.040184    -0.237185
N     -0.029978    16.278247     1.376287    -0.231603
N      6.492647    15.374008    11.408291    -0.226759
N      9.012394    13.478023    13.983694    -0.247337
N     15.383550    13.161053    24.475316    -0.237186
N      7.859022    12.890753    11.462213    -0.231635
N     14.381647    13.794992     1.430209    -0.226716
O     11.495851    17.816425     4.847818    -0.246326
O     12.866959    18.137284     3.137729    -0.475896
O     13.363966    19.109584     8.424624    -0.241876
O     15.484529     0.367529     8.386108    -0.491856
O     10.097920    19.193202    21.201499    -0.226640
O      8.818324     1.242599    22.166954    -0.499039
O     12.029147    17.874763    17.796729    -0.222478
O     10.498681    16.328806    17.218996    -0.481916
O      3.606851    11.352575     7.990682    -0.246347
O      4.977959    11.031716     9.700771    -0.475923
O      5.474966    10.059416     4.413876    -0.241872
O      7.595529     9.355471     4.452392    -0.491859
O      2.208920     9.975798    17.314001    -0.226630
O      0.929324     8.480401    16.348546    -0.499002
O      4.140147    11.294237    20.718771    -0.222477
O      2.609681    12.840194    21.296504    -0.481916
O     12.171149     1.629575     4.847818    -0.246329
O     10.800041     1.308716     3.137729    -0.475916
O     10.303034     0.336416     8.424624    -0.241873
O      8.182471    19.078471     8.386108    -0.491855
O     13.569080     0.252798    21.201499    -0.226656
O     14.848676    18.203401    22.166954    -0.499070
O     11.637853     1.571237    17.796729    -0.222478
O     13.168319     3.117194    17.218996    -0.481914
O      4.282149     8.093425     7.990682    -0.246347
O      2.911041     8.414284     9.700771    -0.475921
O      2.414034     9.386584     4.413876    -0.241884
O      0.293471    10.090529     4.452392    -0.491882
O      5.680080     9.470202    17.314001    -0.226635
O      6.959676    10.965599    16.348546    -0.499011
O      3.748853     8.151763    20.718771    -0.222488
O      5.279319     6.605806    21.296504    -0.481930
O      4.282149     1.629575    20.829182    -0.246326
O      2.911041     1.308716    22.539271    -0.475879
O      2.414034     0.336416    17.252376    -0.241882
O      0.293471    19.078471    17.290892    -0.491882
O      5.680080     0.252798     4.475501    -0.226607
O      6.959676    18.203401     3.510046    -0.498986
O      3.748853     1.571237     7.880271    -0.222483
O      5.279319     3.117194     8.458004    -0.481935
O     12.171149     8.093425    17.686318    -0.246345
O     10.800041     8.414284    15.976229    -0.475935
O     10.303034     9.386584    21.263124    -0.241877
O      8.182471    10.090529    21.224608    -0.491850
O     13.569080     9.470202     8.362999    -0.226661
O     14.848676    10.965599     9.328454    -0.499053
O     11.637853     8.151763     4.958229    -0.222469
O     13.168319     6.605806     4.380496    -0.481879
O      3.606851    17.816425    20.829182    -0.246325
O      4.977959    18.137284    22.539271    -0.475885
O      5.474966    19.109584    17.252376    -0.241880
O      7.595529     0.367529    17.290892    -0.491877
O      2.208920    19.193202     4.475501    -0.226628
O      0.929324     1.242599     3.510046    -0.499032
O      4.140147    17.874763     7.880271    -0.222485
O      2.609681    16.328806     8.458004    -0.481930
O     11.495851    11.352575    17.686318    -0.246345
O     12.866959    11.031716    15.976229    -0.475931
O     13.363966    10.059416    21.263124    -0.241875
O     15.484529     9.355471    21.224608    -0.491848
O     10.097920     9.975798     8.362999    -0.226646
O      8.818324     8.480401     9.328454    -0.499024
O     12.029147    11.294237     4.958229    -0.222466
O     10.498681    12.840194     4.380496    -0.481880

The following XYZ coordinates are in angstroms. Other properties are in atomic units.
The sperically averaged electron density of each atom fit to a function of the form exp(a - br)
eigen_1, eigen_2 and eigen_3 are the three eigenvalues of traceless quadrupole moment tensor
  atom number  atomic symbol              X              Y              Z     net charge C6 coefficient C8 coefficient C10 coefficient fluctuating dipole atomic polarizability isotropic forcefield polarizability              a              b squared Pearson coefficient          <r^3>          <r^4>         wp_QDO          m_QDO          q_QDO       dipole_x       dipole_y       dipole_z         dipole            Qxy            Qxz            Qyz     Q(x^2-y^2)  Q(3z^2 - R^2)        eigen_1        eigen_2        eigen_3 static polarizability      alpha(xx)      alpha(xy)      alpha(xz)      alpha(yy)      alpha(yz)      alpha(zz) atomic spin moment
            1             Cu       7.741318      14.700593      25.583792       0.347642     110.028093 0.15887846E+04  0.48569164E+05                                19.826246                           13.860444       0.811076       2.081442                    0.993973      51.084047     137.034181       0.441865       0.453441      -1.107742      -0.010561       0.003177      -0.001631       0.011149      -0.065894      -0.088191       0.042181       0.126075      -0.087673      -0.082660      -0.074379       0.157039             26.887050      21.091373       9.711146       9.572685      30.359831      -4.143256      29.209947           0.004706
            2             Cu      15.630318      14.468407      12.931708       0.347510     110.024636 0.15887557E+04  0.48568243E+05                                19.826315                           13.860665       0.810852       2.081384                    0.993972      51.082641     137.032059       0.441844       0.453463      -1.107724      -0.010551      -0.003168       0.001634       0.011137       0.065901       0.088184       0.042191       0.126059      -0.087679      -0.082664      -0.074373       0.157037             26.886847      21.091148      -9.710712      -9.572694      30.359070      -4.143293      29.210322           0.020104
            3             Cu       0.147682       4.745407      25.583792       0.347876     110.003525 0.15884123E+04  0.48554346E+05                                19.822452                           13.858114       0.811289       2.081557                    0.993970      51.081030     137.015805       0.441942       0.453395      -1.107784       0.010564      -0.003182      -0.001621       0.011151      -0.066146       0.088409      -0.042291       0.126364      -0.088024      -0.082865      -0.074618       0.157483             26.881497      21.087081       9.708983      -9.570579      30.353581       4.142250      29.203828           0.005063
            4             Cu       8.036682       4.977593      12.931708       0.347721     110.014484 0.15885793E+04  0.48561101E+05                                19.824393                           13.859327       0.811156       2.081492                    0.993972      51.081940     137.023994       0.441896       0.453426      -1.107756       0.010548       0.003171       0.001627       0.011134       0.065977      -0.088251      -0.042218       0.126163      -0.087802      -0.082726      -0.074450       0.157176             26.884324      21.089103      -9.709789       9.571791      30.356212       4.142838      29.207656           0.017136
            5             Cu       8.036682       4.745407       0.093208       0.347289     110.053382 0.15891960E+04  0.48585586E+05                                19.830366                           13.863143       0.810715       2.081282                    0.993976      51.087016     137.054044       0.441773       0.453500      -1.107690       0.010563      -0.003175       0.001632       0.011150      -0.065685      -0.088004       0.042107       0.125783      -0.087341      -0.082492      -0.074165       0.156657             26.892762      21.095609       9.713101       9.574638      30.366291      -4.144671      29.216385          -0.003180
            6             Cu       0.147682       4.977593      12.745292       0.347999     109.987052 0.15881518E+04  0.48544118E+05                                19.820183                           13.856685       0.811402       2.081625                    0.993969      51.078363     137.002924       0.441981       0.453375      -1.107802       0.010551       0.003169      -0.001630       0.011137       0.066236       0.088476       0.042325       0.126469      -0.088175      -0.082933      -0.074700       0.157633             26.878275      21.084612      -9.707616      -9.569638      30.349383      -4.141432      29.200830           0.015442
            7             Cu      15.630318      14.700593       0.093208       0.347687     110.023643 0.15887076E+04  0.48566263E+05                                19.825870                           13.860208       0.811140       2.081467                    0.993973      51.082616     137.029952       0.441864       0.453447      -1.107738      -0.010557       0.003172       0.001624       0.011142      -0.065850       0.088135      -0.042176       0.125956      -0.087571      -0.082617      -0.074316       0.156932             26.886484      21.090728       9.710706      -9.572198      30.359178       4.143824      29.209547          -0.037098
            8             Cu       7.741318      14.468407      12.745292       0.347812     109.999933 0.15883569E+04  0.48552407E+05                                19.822487                           13.858194       0.811146       2.081524                    0.993970      51.079275     137.012360       0.441923       0.453416      -1.107767      -0.010550      -0.003168      -0.001634       0.011136       0.066091      -0.088352      -0.042263       0.126308      -0.087964      -0.082817      -0.074563       0.157381             26.881493      21.087007      -9.708820       9.570736      30.353119       4.142090      29.204353           0.026496
            9              H      12.896937      17.588907       6.357625       0.087416       1.701568 0.14982610E+02  0.16847316E+03                                 2.196811                            2.136329      -1.024874       2.343305                    0.998058       3.888270      10.873397       0.476851       1.142299      -0.744915       0.017179      -0.034079       0.025078       0.045666      -0.002310       0.007776      -0.002851      -0.014106      -0.020783      -0.013237       0.001303       0.011934              2.217452       1.967639      -0.359780       0.351552       2.281832      -0.411139       2.402884           0.000634
           10              H      13.289809      18.804282       5.161077       0.091814       1.483535 0.13348886E+02  0.14819323E+03                                 2.090443                            2.077541      -1.341803       2.186265                    0.997154       4.287803      12.555953       0.455027       1.212510      -0.722196       0.036886       0.021643      -0.025879       0.049987       0.012880      -0.001856      -0.001262       0.024421      -0.025510      -0.013533      -0.008625       0.022158              2.095547       2.205786       0.217164      -0.327772       1.836303      -0.070390       2.244551          -0.000227
           11              H      11.910812      17.392502       0.924372       0.115918       1.623815 0.13575383E+02  0.15059545E+03                                 2.188890                            2.078992      -1.368854       2.193986                    0.995932       4.035472      11.623138       0.462447       1.193946      -0.728585       0.036297       0.023002      -0.020501       0.047612       0.010919      -0.014286      -0.003088       0.007269       0.028628      -0.017970      -0.004136       0.022106              2.228556       2.693890       0.414863      -0.305200       2.048605      -0.130194       1.943173          -0.000041
           12              H      10.345635      16.101288      25.232788       0.073399       2.034384 0.17499281E+02  0.20652342E+03                                 2.519915                            2.338695      -1.499453       2.111128                    0.994453       4.494904      13.285579       0.442791       1.172083      -0.733102       0.014531       0.000495      -0.051940       0.053937       0.011660      -0.012209       0.001504       0.016460       0.021488      -0.019893       0.000115       0.019778              2.602178       2.170591      -0.037995       0.092208       1.935871       0.134964       3.700072           0.000326
           13              H       7.849555      15.484850       2.847579       0.085991       2.000679 0.16917809E+02  0.19767044E+03                                 2.512807                            2.322184      -1.285124       2.232775                    0.993980       4.169300      12.198830       0.438559       1.195310      -0.730662      -0.047819      -0.016439       0.029877       0.058733       0.012030      -0.010944      -0.002065       0.016335       0.030856      -0.020093      -0.000537       0.020630              2.589646       3.169348       0.608004      -0.394844       2.479911      -0.096440       2.119679          -0.000130
           14              H       9.409999      16.651610       4.313736       0.121155       1.706904 0.14221583E+02  0.15866600E+03                                 2.227787                            2.104153      -1.343952       2.214969                    0.996003       3.890247      11.021491       0.470253       1.167450      -0.737038      -0.014760       0.004760       0.046723       0.049229       0.006076      -0.013722      -0.001064       0.007750       0.058135      -0.018069      -0.007643       0.025712              2.260317       1.938357       0.005020      -0.144179       1.904862       0.295944       2.937731           0.000008
           15              H      12.510376       1.512899       7.993250       0.086632       1.758405 0.15364356E+02  0.17454261E+03                                 2.268441                            2.176675      -1.190963       2.267093                    0.996886       4.055569      11.547164       0.466246       1.156390      -0.739714      -0.018029       0.034727       0.021843       0.044812      -0.007149       0.004005       0.004335      -0.022961       0.024256      -0.018534       0.006246       0.012288              2.314802       2.203074      -0.422595      -0.218799       2.507748       0.476163       2.233586           0.001108
           16              H      13.737905       0.982023       6.858327       0.091466       1.672995 0.14878682E+02  0.16842490E+03                                 2.207910                            2.150163      -1.472888       2.136517                    0.995019       4.223558      12.180736       0.464360       1.165224      -0.735013       0.035917       0.013134      -0.032074       0.049913       0.002047      -0.015019      -0.008531      -0.007061      -0.006339      -0.018292       0.000936       0.017356              2.228983       2.466673       0.190837      -0.245295       1.855573      -0.233298       2.364704          -0.000150
           17              H      12.811736      17.515012      10.088493       0.107858       1.797034 0.14557118E+02  0.16329228E+03                                 2.284159                            2.105756      -1.428789       2.157330                    0.996863       4.078289      11.570134       0.478018       1.142278      -0.741368      -0.045693       0.010194      -0.008455       0.047574      -0.000355      -0.000080      -0.006969       0.037159      -0.049425      -0.021024      -0.005797       0.026820              2.366291       3.042447      -0.409485       0.483555       1.964670      -0.366820       2.091757           0.000435
           18              H      13.288232      15.762928      11.708712       0.071720       2.061633 0.16926216E+02  0.19737968E+03                                 2.511212                            2.274247      -1.496349       2.111515                    0.994209       4.393236      12.753896       0.458371       1.145900      -0.739961      -0.046964      -0.022638       0.020738       0.056109       0.004759       0.000640      -0.014507       0.027686      -0.047975      -0.026512       0.003780       0.022732              2.640115       2.857120       0.651077      -0.680743       2.454951      -0.679002       2.608273           0.001205
           19              H       1.595156      16.451316      11.426265       0.070625       2.218416 0.18954179E+02  0.22820645E+03                                 2.684711                            2.446151      -1.583644       2.081169                    0.991417       4.529781      13.523307       0.429725       1.183839      -0.731271       0.051215      -0.009947       0.007925       0.052771       0.004125       0.004267      -0.011239       0.026570      -0.030350      -0.021337       0.002106       0.019232              2.804232       3.934565      -0.573851       0.324741       2.326791      -0.234372       2.151342           0.000621
           20              H       1.232262      18.263683       9.877942       0.108514       1.791815 0.14859463E+02  0.16947813E+03                                 2.383680                            2.207740      -1.465689       2.150860                    0.994040       4.266301      12.671160       0.436588       1.230054      -0.719461       0.038731       0.021578      -0.018151       0.047908       0.010940      -0.001280      -0.011659       0.029418      -0.042585      -0.023761      -0.002308       0.026068              2.464762       2.905597       0.546905      -0.499282       2.387151      -0.414610       2.101538           0.000889
           21              H      10.126320       1.324273      19.858592       0.098471       1.703964 0.15076848E+02  0.17100222E+03                                 2.250427                            2.180938      -1.293743       2.234416                    0.995102       4.029496      11.581169       0.456465       1.183061      -0.733218      -0.033395       0.024991      -0.030890       0.051904       0.000153       0.010022      -0.012144       0.001099      -0.035956      -0.021193       0.006227       0.014967              2.287002       2.320536      -0.331177       0.243098       2.067774      -0.406208       2.472696           0.000054
           22              H      11.315982       1.423447      21.142442       0.090345       1.775844 0.15966274E+02  0.18313736E+03                                 2.278489                            2.214899      -1.386449       2.180709                    0.995243       4.126063      11.805871       0.463444       1.152220      -0.740358       0.023488       0.026790       0.030718       0.047042       0.013160       0.003224      -0.001515      -0.024494       0.031609      -0.023617       0.010902       0.012715              2.309138       2.388743       0.346116       0.277812       2.157016       0.429375       2.381655          -0.000029
           23              H       7.519795       0.155568      24.180031       0.114635       1.410464 0.11268237E+02  0.12163235E+03                                 2.129591                            1.995355      -1.527223       2.132974                    0.991619       4.314818      13.054413       0.428250       1.324999      -0.696330      -0.019578       0.043138       0.006395       0.047803      -0.008101      -0.009536       0.005148      -0.019442      -0.019977      -0.016227      -0.002531       0.018759              2.197161       1.819524      -0.374478      -0.087552       2.855922       0.338915       1.916038           0.000107
           24              H       6.910764      17.656968      25.558886       0.080509       1.782870 0.15140614E+02  0.17314785E+03                                 2.358724                            2.218192      -1.324018       2.205308                    0.994193       4.293150      12.684520       0.439487       1.218670      -0.722585      -0.031403       0.011023       0.045946       0.056734      -0.007148      -0.019485       0.000778      -0.010541       0.018794      -0.023084       0.002112       0.020972              2.410422       2.272942      -0.075948      -0.490962       2.016463       0.214658       2.941861          -0.000084
           25              H       8.720501      15.060927      22.844827       0.072792       2.099690 0.17682958E+02  0.20737140E+03                                 2.498958                            2.296530      -1.450310       2.132811                    0.994828       4.302238      12.310458       0.466973       1.118461      -0.748407       0.010693      -0.048156      -0.024019       0.054866      -0.009660      -0.018622       0.006655      -0.022401       0.010071      -0.025684       0.001726       0.023958              2.580852       1.981219      -0.091596      -0.106074       3.675138       0.376946       2.086199           0.000013
           26              H       9.432088      16.935521      21.465972       0.103255       1.734164 0.13903207E+02  0.15388299E+03                                 2.210929                            2.041633      -1.365361       2.182833                    0.996668       4.032870      11.294686       0.492220       1.124272      -0.745733       0.019272      -0.011436      -0.041747       0.047381      -0.009633      -0.013947       0.008211      -0.013264       0.027082      -0.019583      -0.003331       0.022914              2.291815       2.122906       0.062159      -0.754290       1.874269      -0.034295       2.878270           0.000022
           27              H      10.263589      18.893734      18.228102       0.098746       1.396435 0.11749577E+02  0.12796439E+03                                 2.114077                            2.032542      -1.539750       2.127188                    0.990336       4.340024      13.123288       0.426531       1.318524      -0.698256      -0.036626       0.023791      -0.022786       0.049262      -0.010686       0.000197       0.000753       0.016747       0.021014      -0.017103       0.007021       0.010082              2.168388       2.401247      -0.311777       0.457215       1.976610      -0.132705       2.127308           0.000228
           28              H      10.694328      17.643356      19.381000       0.087128       1.660965 0.14586729E+02  0.16456277E+03                                 2.207859                            2.135532      -1.470505       2.136407                    0.994921       4.265281      12.343577       0.463070       1.172426      -0.732728      -0.014926      -0.035132       0.028669       0.047738      -0.001803      -0.007800      -0.013624      -0.005269      -0.031827      -0.020422       0.004895       0.015527              2.251862       1.984065       0.280616      -0.350598       2.229946      -0.262165       2.541576           0.000111
           29              H      14.178111      17.662802      16.646399       0.115836       1.683478 0.13019857E+02  0.14419801E+03                                 2.288427                            2.060823      -1.749098       2.018810                    0.992851       4.404508      13.046168       0.452113       1.223225      -0.717828       0.015819       0.033014       0.029449       0.046983       0.006303       0.002971       0.012478      -0.005609       0.007391      -0.011514      -0.005071       0.016585              2.426596       2.107583       0.416097       0.131385       2.831735       0.856063       2.340470           0.000339
           30              H      15.688065      16.813012      14.954285       0.070775       2.040798 0.17222031E+02  0.20149224E+03                                 2.498053                            2.302209      -1.367829       2.174097                    0.995262       4.297383      12.454008       0.453624       1.154081      -0.739412       0.046822       0.028132      -0.003189       0.054716       0.014627      -0.005396       0.011012       0.018336      -0.023623      -0.023151       0.001935       0.021215              2.563604       3.289665       0.663391      -0.213002       2.386643       0.058300       2.014502           0.000401
           31              H      12.859070      14.061403      13.732060       0.060042       1.949364 0.16641048E+02  0.19510698E+03                                 2.477449                            2.296994      -1.625144       2.039436                    0.993891       4.781891      14.365928       0.439383       1.188968      -0.726121      -0.014649      -0.039396      -0.030455       0.051905       0.005967      -0.000585       0.018240      -0.004923       0.021069      -0.017863      -0.004198       0.022061              2.568545       2.291874       0.461786       0.098315       2.993909       0.655105       2.419851           0.001226
           32              H      11.309670      14.769237      15.462689       0.108248       1.525993 0.12267901E+02  0.13587372E+03                                 2.259047                            2.086695      -1.862187       1.960443                    0.991405       4.791618      14.900865       0.415491       1.331003      -0.692438      -0.038899      -0.021047       0.009133       0.045161       0.012719       0.002329       0.005404       0.014979      -0.014790      -0.013823      -0.004376       0.018199              2.359719       2.937173       0.696549      -0.087722       2.403755       0.089804       1.738227           0.000638
           33              H       5.007937      11.580093       6.480875       0.087407       1.701590 0.14982838E+02  0.16847615E+03                                 2.196820                            2.136336      -1.024904       2.343289                    0.998057       3.888299      10.873451       0.476854       1.142289      -0.744918       0.017179       0.034079      -0.025078       0.045666       0.002312      -0.007776      -0.002850      -0.014106      -0.020783      -0.013237       0.001302       0.011935              2.217461       1.967644       0.359782      -0.351551       2.281846      -0.411142       2.402894           0.000742
           34              H       5.400809      10.364718       7.677423       0.091806       1.483557 0.13349017E+02  0.14819415E+03                                 2.090413                            2.077510      -1.341751       2.186278                    0.997155       4.287745      12.555514       0.455047       1.212462      -0.722207       0.036886      -0.021644       0.025878       0.049987      -0.012880       0.001856      -0.001263       0.024425      -0.025516      -0.013534      -0.008626       0.022161              2.095517       2.205749      -0.217163       0.327771       1.836280      -0.070396       2.244521           0.000017
           35              H       4.021812      11.776498      11.914128       0.115905       1.623587 0.13572683E+02  0.15055504E+03                                 2.188514                            2.078651      -1.368607       2.194084                    0.995935       4.034993      11.620606       0.462538       1.193792      -0.728623       0.036292      -0.023000       0.020503       0.047608      -0.010920       0.014285      -0.003093       0.007267       0.028610      -0.017966      -0.004140       0.022106              2.228164       2.693368      -0.414756       0.305139       2.048260      -0.130173       1.942865           0.000439
           36              H       2.456635      13.067712      13.282712       0.073391       2.034109 0.17496176E+02  0.20647531E+03                                 2.519586                            2.338410      -1.499184       2.111245                    0.994456       4.494468      13.283440       0.442845       1.172005      -0.733123       0.014531      -0.000492       0.051933       0.053930      -0.011656       0.012204       0.001506       0.016453       0.021481      -0.019887       0.000117       0.019770              2.601832       2.170317       0.037993      -0.092169       1.935651       0.134934       3.699529           0.000749
           37              H      15.738555      13.684150       9.990921       0.085981       2.000555 0.16916473E+02  0.19764978E+03                                 2.512647                            2.322050      -1.284944       2.232850                    0.993982       4.169135      12.197964       0.438586       1.195267      -0.730673      -0.047814       0.016437      -0.029871       0.058725      -0.012028       0.010938      -0.002064       0.016338       0.030824      -0.020087      -0.000534       0.020621              2.589471       3.169112      -0.607938       0.394810       2.479737      -0.096435       2.119565           0.000307
           38              H       1.520999      12.517390       8.524764       0.121136       1.706991 0.14222435E+02  0.15867810E+03                                 2.227878                            2.104228      -1.343786       2.215030                    0.996004       3.890355      11.021938       0.470241       1.167462      -0.737035      -0.014761      -0.004759      -0.046714       0.049222      -0.006069       0.013718      -0.001060       0.007744       0.058130      -0.018061      -0.007645       0.025706              2.260416       1.938422      -0.005023       0.144193       1.904924       0.295965       2.937901           0.000220
           39              H       4.621376       8.210101       4.845250       0.086632       1.758450 0.15364883E+02  0.17455088E+03                                 2.268517                            2.176742      -1.190963       2.267088                    0.996886       4.055682      11.547730       0.466227       1.156421      -0.739705      -0.018029      -0.034725      -0.021842       0.044810       0.007149      -0.004005       0.004334      -0.022958       0.024257      -0.018534       0.006247       0.012287              2.314887       2.203152       0.422622       0.218812       2.507853       0.476186       2.233655           0.000915
           40              H       5.848905       8.740977       5.980173       0.091468       1.672975 0.14878483E+02  0.16842271E+03                                 2.207929                            2.150178      -1.472888       2.136522                    0.995018       4.223566      12.180909       0.464347       1.165256      -0.735006       0.035918      -0.013133       0.032074       0.049913      -0.002047       0.015018      -0.008531      -0.007056      -0.006340      -0.018290       0.000936       0.017355              2.229006       2.466690      -0.190841       0.245301       1.855594      -0.233307       2.364733          -0.000027
           41              H       4.922736      11.653988       2.750007       0.107872       1.797162 0.14558579E+02  0.16331579E+03                                 2.284445                            2.105999      -1.428876       2.157304                    0.996861       4.078549      11.571822       0.477935       1.142427      -0.741330      -0.045694      -0.010195       0.008459       0.047576       0.000355       0.000080      -0.006971       0.037160      -0.049429      -0.021026      -0.005796       0.026822              2.366603       3.042878       0.409570      -0.483652       1.964915      -0.366901       2.092015           0.000098
           42              H       5.399232      13.406072       1.129788       0.071725       2.062085 0.16930825E+02  0.19745009E+03                                 2.511728                            2.274668      -1.496526       2.111425                    0.994207       4.393893      12.757024       0.458287       1.146012      -0.739931      -0.046966       0.022637      -0.020738       0.056109      -0.004758      -0.000640      -0.014513       0.027696      -0.047978      -0.026519       0.003782       0.022737              2.640688       2.857760      -0.651282       0.680962       2.455466      -0.679229       2.608838           0.000739
           43              H       9.484156      12.717684       1.412235       0.070626       2.218932 0.18959675E+02  0.22829250E+03                                 2.685264                            2.446606      -1.583808       2.081078                    0.991416       4.530485      13.526642       0.429652       1.183937      -0.731245       0.051214       0.009946      -0.007923       0.052769      -0.004125      -0.004265      -0.011240       0.026579      -0.030347      -0.021340       0.002105       0.019235              2.804842       3.935541       0.574040      -0.324835       2.327257      -0.234451       2.151728           0.000171
           44              H       9.121262      10.905317       2.960558       0.108515       1.792021 0.14861730E+02  0.16951252E+03                                 2.383968                            2.207989      -1.465828       2.150789                    0.994039       4.266729      12.673255       0.436534       1.230143      -0.719440       0.038729      -0.021580       0.018155       0.047909      -0.010938       0.001281      -0.011664       0.029419      -0.042599      -0.023767      -0.002304       0.026070              2.465071       2.905982      -0.547003       0.499366       2.387459      -0.414691       2.101772           0.000660
           45              H       2.237320       8.398727      18.656908       0.098476       1.703915 0.15076238E+02  0.17099269E+03                                 2.250332                            2.180852      -1.293726       2.234423                    0.995102       4.029404      11.580622       0.456490       1.183016      -0.733228      -0.033395      -0.024992       0.030889       0.051903      -0.000152      -0.010022      -0.012143       0.001098      -0.035959      -0.021194       0.006227       0.014967              2.286901       2.320436       0.331157      -0.243078       2.067693      -0.406176       2.472575           0.000114
           46              H       3.426982       8.299553      17.373058       0.090353       1.775669 0.15964188E+02  0.18310660E+03                                 2.278297                            2.214720      -1.386390       2.180742                    0.995244       4.125824      11.804787       0.463475       1.152185      -0.740367       0.023488      -0.026792      -0.030720       0.047044      -0.013161      -0.003225      -0.001513      -0.024497       0.031608      -0.023618       0.010902       0.012716              2.308941       2.388534      -0.346073      -0.277779       2.156841       0.429322       2.381447           0.000312
           47              H      15.408795       9.567432      14.335469       0.114650       1.410317 0.11266763E+02  0.12161232E+03                                 2.129446                            1.995228      -1.527096       2.133049                    0.991619       4.314503      13.053190       0.428263       1.325004      -0.696330      -0.019583      -0.043139      -0.006400       0.047806       0.008105       0.009541       0.005151      -0.019443      -0.019954      -0.016231      -0.002531       0.018762              2.197003       1.819411       0.374440       0.087541       2.855689       0.338871       1.915909           0.000357
           48              H      14.799764      11.512032      12.956614       0.080525       1.782703 0.15138768E+02  0.17312080E+03                                 2.358553                            2.218039      -1.323947       2.205357                    0.994194       4.292830      12.683199       0.439509       1.218651      -0.722591      -0.031404      -0.011019      -0.045948       0.056735       0.007148       0.019488       0.000774      -0.010546       0.018787      -0.023089       0.002118       0.020971              2.410245       2.272781       0.075938       0.490912       2.016317       0.214626       2.941636           0.000420
           49              H       0.831501      14.108073      15.670673       0.072805       2.099541 0.17681395E+02  0.20734804E+03                                 2.498825                            2.296418      -1.450287       2.132832                    0.994828       4.302033      12.309635       0.466988       1.118450      -0.748410       0.010696       0.048160       0.024012       0.054867       0.009664       0.018624       0.006652      -0.022401       0.010064      -0.025686       0.001728       0.023958              2.580708       1.981126       0.091594       0.106066       3.674902       0.376912       2.086095           0.000415
           50              H       1.543088      12.233479      17.049528       0.103254       1.734220 0.13903760E+02  0.15389029E+03                                 2.210949                            2.041652      -1.365393       2.182812                    0.996667       4.032936      11.294830       0.492226       1.124249      -0.745739       0.019274       0.011437       0.041744       0.047380       0.009636       0.013949       0.008210      -0.013263       0.027073      -0.019585      -0.003330       0.022915              2.291836       2.122925      -0.062160       0.754297       1.874288      -0.034295       2.878295           0.000244
           51              H       2.374589      10.275266      20.287398       0.098745       1.396450 0.11749729E+02  0.12796642E+03                                 2.114088                            2.032552      -1.539740       2.127189                    0.990336       4.340047      13.123363       0.426532       1.318520      -0.698257      -0.036626      -0.023791       0.022785       0.049260       0.010687      -0.000197       0.000754       0.016748       0.021014      -0.017103       0.007021       0.010082              2.168400       2.401265       0.311777      -0.457218       1.976619      -0.132702       2.127317           0.000209
           52              H       2.805328      11.525644      19.134500       0.087135       1.660916 0.14586168E+02  0.16455474E+03                                 2.207812                            2.135488      -1.470492       2.136418                    0.994921       4.265196      12.343240       0.463076       1.172423      -0.732729      -0.014926       0.035133      -0.028669       0.047740       0.001804       0.007800      -0.013624      -0.005272      -0.031827      -0.020422       0.004894       0.015528              2.251814       1.984027      -0.280608       0.350588       2.229898      -0.262158       2.541517           0.000193
           53              H       6.289111      11.506198      21.869101       0.115840       1.683498 0.13020066E+02  0.14420109E+03                                 2.288454                            2.060847      -1.749119       2.018801                    0.992851       4.404553      13.046390       0.452107       1.223234      -0.717825       0.015819      -0.033012      -0.029452       0.046984      -0.006303      -0.002971       0.012479      -0.005607       0.007388      -0.011515      -0.005070       0.016585              2.426626       2.107605      -0.416098      -0.131383       2.831774       0.856078       2.340500           0.000211
           54              H       7.799065      12.355988      23.561215       0.070774       2.041073 0.17224992E+02  0.20153713E+03                                 2.498342                            2.302453      -1.367958       2.174025                    0.995261       4.297792      12.455830       0.453582       1.154128      -0.739398       0.046822      -0.028131       0.003185       0.054715      -0.014630       0.005393       0.011013       0.018338      -0.023618      -0.023152       0.001934       0.021218              2.563910       3.290096      -0.663509       0.213040       2.386923       0.058315       2.014710          -0.000065
           55              H       4.970070      15.107597      24.783440       0.060044       1.949524 0.16642779E+02  0.19513312E+03                                 2.477606                            2.297128      -1.625223       2.039387                    0.993890       4.782223      14.367326       0.439365       1.188984      -0.726115      -0.014648       0.039395       0.030454       0.051903      -0.005968       0.000583       0.018238      -0.004921       0.021061      -0.017861      -0.004197       0.022058              2.568717       2.292026      -0.461837      -0.098322       2.994126       0.655164       2.419998           0.000948
           56              H       3.420670      14.399763      23.052811       0.108247       1.526065 0.12268616E+02  0.13588361E+03                                 2.259111                            2.086749      -1.862206       1.960426                    0.991406       4.791757      14.901402       0.415488       1.330995      -0.692439      -0.038899       0.021044      -0.009134       0.045160      -0.012719      -0.002328       0.005405       0.014980      -0.014789      -0.013824      -0.004375       0.018199              2.359791       2.937277      -0.696577       0.087724       2.403824       0.089810       1.738272           0.000560
           57              H      10.770063       1.857093       6.357625       0.087407       1.701661 0.14983716E+02  0.16848943E+03                                 2.196937                            2.136444      -1.024891       2.343296                    0.998058       3.888382      10.873989       0.476824       1.142339      -0.744906      -0.017178       0.034079       0.025078       0.045666      -0.002309      -0.007776       0.002851      -0.014106      -0.020781      -0.013236       0.001303       0.011933              2.217581       1.967744      -0.359812      -0.351586       2.281965       0.411177       2.403035           0.000660
           58              H      10.377191       0.641718       5.161077       0.091806       1.483572 0.13349338E+02  0.14819962E+03                                 2.090485                            2.077581      -1.341828       2.186249                    0.997154       4.287885      12.556288       0.455021       1.212516      -0.722194      -0.036885      -0.021643      -0.025879       0.049986       0.012880       0.001855       0.001262       0.024420      -0.025511      -0.013533      -0.008625       0.022158              2.095589       2.205826       0.217173       0.327784       1.836339       0.070397       2.244603          -0.000174
           59              H      11.756188       2.053498       0.924372       0.115915       1.623862 0.13575837E+02  0.15060160E+03                                 2.188921                            2.079017      -1.368880       2.193970                    0.995931       4.035527      11.623305       0.462447       1.193936      -0.728587      -0.036296      -0.022999      -0.020500       0.047609       0.010916       0.014286       0.003085       0.007269       0.028631      -0.017968      -0.004136       0.022104              2.228588       2.693935       0.414875       0.305212       2.048631       0.130200       1.943200          -0.000071
           60              H      13.321365       3.344712      25.232788       0.073399       2.034119 0.17496460E+02  0.20648145E+03                                 2.519698                            2.338511      -1.499280       2.111221                    0.994455       4.494538      13.284144       0.442808       1.172088      -0.733103      -0.014541      -0.000495      -0.051946       0.053945       0.011658       0.012216      -0.001506       0.016460       0.021510      -0.019898       0.000113       0.019785              2.601944       2.170415      -0.037992      -0.092189       1.935731      -0.134946       3.699686           0.000261
           61              H       0.039445       3.961150       2.847579       0.085992       2.000641 0.16917395E+02  0.19766406E+03                                 2.512758                            2.322142      -1.285088       2.232791                    0.993980       4.169259      12.198598       0.438568       1.195295      -0.730666       0.047819       0.016437       0.029880       0.058734       0.012029       0.010943       0.002067       0.016336       0.030860      -0.020093      -0.000537       0.020630              2.589594       3.169284       0.607986       0.394831       2.479863       0.096436       2.119636          -0.000201
           62              H      14.257001       2.794390       4.313736       0.121153       1.706904 0.14221573E+02  0.15866562E+03                                 2.227770                            2.104139      -1.343943       2.214969                    0.996003       3.890251      11.021438       0.470260       1.167435      -0.737041       0.014759      -0.004759       0.046722       0.049228       0.006077       0.013722       0.001066       0.007749       0.058135      -0.018069      -0.007643       0.025712              2.260297       1.938346       0.005020       0.144178       1.904848      -0.295939       2.937697          -0.000054
           63              H      11.156624      17.933101       7.993250       0.086631       1.758400 0.15364265E+02  0.17454103E+03                                 2.268418                            2.176654      -1.190960       2.267092                    0.996886       4.055558      11.547049       0.466253       1.156374      -0.739717       0.018028      -0.034726       0.021844       0.044811      -0.007148      -0.004005      -0.004335      -0.022961       0.024254      -0.018534       0.006246       0.012288              2.314779       2.203050      -0.422590       0.218795       2.507727      -0.476155       2.233561           0.001118
           64              H       9.929095      18.463977       6.858327       0.091464       1.672986 0.14878590E+02  0.16842372E+03                                 2.207910                            2.150163      -1.472884       2.136520                    0.995019       4.223553      12.180744       0.464358       1.165231      -0.735012      -0.035918      -0.013134      -0.032073       0.049912       0.002047       0.015018       0.008532      -0.007061      -0.006338      -0.018291       0.000935       0.017356              2.228983       2.466666       0.190837       0.245293       1.855576       0.233300       2.364707          -0.000099
           65              H      10.855264       1.930988      10.088493       0.107860       1.797084 0.14557667E+02  0.16330061E+03                                 2.284239                            2.105825      -1.428858       2.157305                    0.996862       4.078367      11.570582       0.477998       1.142310      -0.741360       0.045694      -0.010195      -0.008457       0.047576      -0.000354       0.000081       0.006970       0.037161      -0.049428      -0.021026      -0.005796       0.026822              2.366378       3.042561      -0.409508      -0.483581       1.964738       0.366843       2.091833           0.000452
           66              H      10.378768       3.683072      11.708712       0.071720       2.061800 0.16927872E+02  0.19740408E+03                                 2.511351                            2.274360      -1.496474       2.111453                    0.994208       4.393445      12.754723       0.458358       1.145902      -0.739960       0.046968       0.022638       0.020738       0.056112       0.004760      -0.000642       0.014508       0.027691      -0.047985      -0.026515       0.003780       0.022736              2.640269       2.857288       0.651129       0.680804       2.455087       0.679064       2.608433           0.001246
           67              H       6.293844       2.994684      11.426265       0.070632       2.218572 0.18955825E+02  0.22823189E+03                                 2.684860                            2.446273      -1.583725       2.081130                    0.991417       4.529973      13.524174       0.429709       1.183855      -0.731267      -0.051217       0.009946       0.007924       0.052772       0.004127      -0.004266       0.011239       0.026574      -0.030348      -0.021338       0.002105       0.019234              2.804395       3.934822      -0.573901      -0.324766       2.326915       0.234393       2.151448           0.000647
           68              H       6.656738       1.182317       9.877942       0.108520       1.791851 0.14859878E+02  0.16948441E+03                                 2.383729                            2.207783      -1.465755       2.150831                    0.994039       4.266379      12.671539       0.436579       1.230068      -0.719458      -0.038731      -0.021581      -0.018153       0.047910       0.010939       0.001279       0.011661       0.029420      -0.042595      -0.023764      -0.002306       0.026070              2.464813       2.905658       0.546918       0.499295       2.387202       0.414624       2.101580           0.000898
           69              H      13.540680      18.121727      19.858592       0.098469       1.703970 0.15076894E+02  0.17100252E+03                                 2.250413                            2.180925      -1.293767       2.234404                    0.995102       4.029492      11.581075       0.456472       1.183044      -0.733222       0.033394      -0.024991      -0.030891       0.051904       0.000152      -0.010022       0.012144       0.001098      -0.035956      -0.021194       0.006226       0.014968              2.286986       2.320528      -0.331177      -0.243101       2.067756       0.406198       2.472673           0.000088
           70              H      12.351018      18.022553      21.142442       0.090341       1.775865 0.15966533E+02  0.18314134E+03                                 2.278521                            2.214928      -1.386437       2.180712                    0.995243       4.126106      11.806083       0.463437       1.152232      -0.740355      -0.023489      -0.026789       0.030717       0.047042       0.013162      -0.003225       0.001516      -0.024492       0.031605      -0.023617       0.010901       0.012716              2.309172       2.388779       0.346122      -0.277821       2.157044      -0.429388       2.381693           0.000022
           71              H       0.369205      19.290432      24.180031       0.114625       1.410398 0.11267538E+02  0.12162248E+03                                 2.129502                            1.995277      -1.527059       2.133049                    0.991620       4.314632      13.053573       0.428265       1.324978      -0.696335       0.019584      -0.043132       0.006396       0.047800      -0.008105       0.009531      -0.005145      -0.019434      -0.019987      -0.016223      -0.002535       0.018758              2.197065       1.819453      -0.374456       0.087545       2.855783      -0.338892       1.915958           0.000119
           72              H       0.978236       1.789032      25.558886       0.080502       1.782721 0.15139000E+02  0.17312421E+03                                 2.358570                            2.218058      -1.323827       2.205397                    0.994195       4.292920      12.683514       0.439507       1.218652      -0.722590       0.031414      -0.011030       0.045938       0.056734      -0.007149       0.019486      -0.000775      -0.010535       0.018782      -0.023083       0.002113       0.020971              2.410260       2.272797      -0.075939       0.490913       2.016336      -0.214634       2.941646          -0.000158
           73              H      14.946499       4.385073      22.844827       0.072780       2.099148 0.17677332E+02  0.20728776E+03                                 2.498501                            2.296147      -1.450010       2.132970                    0.994830       4.301605      12.307895       0.467020       1.118443      -0.748414      -0.010682       0.048154      -0.024032       0.054867      -0.009652       0.018607      -0.006660      -0.022400       0.010088      -0.025668       0.001720       0.023947              2.580362       1.980904      -0.091581       0.106044       3.674334      -0.376851       2.085849          -0.000032
           74              H      14.234912       2.510479      21.465972       0.103241       1.734014 0.13901564E+02  0.15385867E+03                                 2.210712                            2.041443      -1.365213       2.182891                    0.996670       4.032618      11.293370       0.492273       1.124196      -0.745754      -0.019264       0.011439      -0.041748       0.047380      -0.009628       0.013945      -0.008212      -0.013268       0.027105      -0.019583      -0.003331       0.022914              2.291582       2.122700       0.062141       0.754184       1.874088       0.034274       2.877958          -0.000016
           75              H      13.403411       0.552266      18.228102       0.098746       1.396435 0.11749566E+02  0.12796422E+03                                 2.114076                            2.032540      -1.539743       2.127191                    0.990336       4.340017      13.123256       0.426532       1.318523      -0.698257       0.036626      -0.023790      -0.022786       0.049261      -0.010686      -0.000197      -0.000754       0.016747       0.021014      -0.017102       0.007021       0.010081              2.168387       2.401250      -0.311776      -0.457216       1.976608       0.132702       2.127304           0.000225
           76              H      12.972672       1.802644      19.381000       0.087127       1.660974 0.14586837E+02  0.16456412E+03                                 2.207860                            2.135535      -1.470503       2.136409                    0.994921       4.265266      12.343501       0.463072       1.172421      -0.732729       0.014927       0.035132       0.028667       0.047738      -0.001803       0.007801       0.013623      -0.005268      -0.031831      -0.020422       0.004896       0.015526              2.251862       1.984067       0.280616       0.350593       2.229949       0.262160       2.541570           0.000090
           77              H       9.488889       1.783198      16.646399       0.115839       1.683518 0.13020247E+02  0.14420365E+03                                 2.288474                            2.060862      -1.749136       2.018791                    0.992851       4.404593      13.046550       0.452105       1.223235      -0.717825      -0.015818      -0.033014       0.029450       0.046984       0.006304      -0.002970      -0.012479      -0.005608       0.007387      -0.011516      -0.005069       0.016586              2.426650       2.107626       0.416108      -0.131388       2.831801      -0.856091       2.340523           0.000329
           78              H       7.978935       2.632988      14.954285       0.070775       2.040913 0.17223242E+02  0.20151020E+03                                 2.498152                            2.302293      -1.367915       2.174053                    0.995261       4.297530      12.454600       0.453614       1.154084      -0.739410      -0.046822      -0.028135      -0.003188       0.054718       0.014629       0.005395      -0.011011       0.018337      -0.023624      -0.023151       0.001934       0.021217              2.563708       3.289810       0.663430       0.213016       2.386737      -0.058305       2.014577           0.000413
           79              H      10.807930       5.384597      13.732060       0.060042       1.949477 0.16642200E+02  0.19512346E+03                                 2.477512                            2.297047      -1.625199       2.039400                    0.993891       4.782036      14.366375       0.439387       1.188941      -0.726126       0.014650       0.039397      -0.030454       0.051906       0.005968       0.000584      -0.018240      -0.004923       0.021073      -0.017864      -0.004198       0.022062              2.568614       2.291933       0.461805      -0.098315       2.993996      -0.655128       2.419914           0.001250
           80              H      12.357330       4.676763      15.462689       0.108253       1.525988 0.12267882E+02  0.13587392E+03                                 2.259072                            2.086717      -1.862197       1.960441                    0.991405       4.791673      14.901224       0.415481       1.331032      -0.692432       0.038900       0.021047       0.009135       0.045162       0.012719      -0.002329      -0.005405       0.014979      -0.014792      -0.013824      -0.004376       0.018200              2.359747       2.937210       0.696560       0.087724       2.403787      -0.089806       1.738246           0.000657
           81              H       2.881063       7.865907       6.480875       0.087407       1.701534 0.14982157E+02  0.16846611E+03                                 2.196743                            2.136264      -1.024893       2.343295                    0.998058       3.888233      10.873090       0.476871       1.142265      -0.744924      -0.017179      -0.034080      -0.025077       0.045666       0.002313       0.007776       0.002850      -0.014107      -0.020784      -0.013237       0.001302       0.011936              2.217382       1.967581       0.359762       0.351533       2.281763       0.411118       2.402803           0.000686
           82              H       2.488191       9.081282       7.677423       0.091809       1.483522 0.13348600E+02  0.14818821E+03                                 2.090374                            2.077472      -1.341718       2.186296                    0.997155       4.287665      12.555180       0.455053       1.212456      -0.722209      -0.036887       0.021644       0.025878       0.049988      -0.012881      -0.001857       0.001263       0.024427      -0.025518      -0.013535      -0.008627       0.022162              2.095476       2.205709      -0.217157      -0.327758       1.836248       0.070391       2.244472          -0.000018
           83              H       3.867188       7.669502      11.914128       0.115909       1.623561 0.13572412E+02  0.15055132E+03                                 2.188492                            2.078632      -1.368592       2.194092                    0.995935       4.034963      11.620499       0.462540       1.193794      -0.728623      -0.036294       0.023002       0.020502       0.047609      -0.010923      -0.014287       0.003093       0.007268       0.028613      -0.017969      -0.004139       0.022108              2.228142       2.693334      -0.414747      -0.305133       2.048242       0.130170       1.942849           0.000443
           84              H       5.432365       6.378288      13.282712       0.073392       2.034146 0.17496575E+02  0.20648138E+03                                 2.519622                            2.338440      -1.499226       2.111226                    0.994456       4.494530      13.283703       0.442841       1.172008      -0.733122      -0.014535       0.000494       0.051937       0.053934      -0.011656      -0.012209      -0.001506       0.016458       0.021492      -0.019891       0.000115       0.019776              2.601871       2.170348       0.037993       0.092171       1.935676      -0.134936       3.699589           0.000767
           85              H       7.928445       5.761850       9.990921       0.085982       2.000679 0.16917810E+02  0.19766993E+03                                 2.512776                            2.322161      -1.284996       2.232821                    0.993982       4.169306      12.198727       0.438569       1.195285      -0.730668       0.047814      -0.016437      -0.029874       0.058726      -0.012028      -0.010940       0.002064       0.016338       0.030827      -0.020087      -0.000536       0.020623              2.589607       3.169289      -0.607988      -0.394836       2.479870       0.096440       2.119663           0.000342
           86              H       6.368001       6.928610       8.524764       0.121137       1.707059 0.14223190E+02  0.15868917E+03                                 2.227965                            2.104306      -1.343828       2.215008                    0.996004       3.890461      11.022450       0.470223       1.167487      -0.737028       0.014759       0.004759      -0.046714       0.049221      -0.006069      -0.013718       0.001059       0.007747       0.058129      -0.018062      -0.007644       0.025706              2.260506       1.938493      -0.005024      -0.144198       1.904996      -0.295986       2.938030           0.000226
           87              H       3.267624      11.235899       4.845250       0.086626       1.758493 0.15365358E+02  0.17455760E+03                                 2.268552                            2.176774      -1.190966       2.267082                    0.996886       4.055737      11.547925       0.466224       1.156419      -0.739706       0.018029       0.034724      -0.021842       0.044809       0.007149       0.004005      -0.004334      -0.022956       0.024259      -0.018533       0.006246       0.012286              2.314923       2.203187       0.422632      -0.218816       2.507893      -0.476197       2.233690           0.000950
           88              H       2.040095      10.705023       5.980173       0.091467       1.672993 0.14878669E+02  0.16842517E+03                                 2.207934                            2.150182      -1.472898       2.136516                    0.995018       4.223581      12.180922       0.464350       1.165246      -0.735008      -0.035918       0.013132       0.032073       0.049912      -0.002046      -0.015018       0.008531      -0.007057      -0.006339      -0.018290       0.000936       0.017354              2.229010       2.466700      -0.190841      -0.245301       1.855595       0.233306       2.364736          -0.000031
           89              H       2.966264       7.792012       2.750007       0.107868       1.797166 0.14558603E+02  0.16331586E+03                                 2.284431                            2.105987      -1.428850       2.157310                    0.996862       4.078558      11.571783       0.477941       1.142413      -0.741334       0.045693       0.010195       0.008459       0.047574       0.000355      -0.000080       0.006971       0.037160      -0.049429      -0.021026      -0.005796       0.026822              2.366587       3.042860       0.409564       0.483646       1.964902       0.366895       2.091999           0.000063
           90              H       2.489768       6.039928       1.129788       0.071722       2.062067 0.16930640E+02  0.19744743E+03                                 2.511716                            2.274657      -1.496471       2.111450                    0.994207       4.393881      12.756980       0.458288       1.146014      -0.739931       0.046966      -0.022634      -0.020737       0.056108      -0.004755       0.000640       0.014512       0.027692      -0.047974      -0.026517       0.003784       0.022733              2.640675       2.857748      -0.651279      -0.680958       2.455453       0.679221       2.608822           0.000682
           91              H      14.182844       6.728316       1.412235       0.070624       2.218906 0.18959377E+02  0.22828739E+03                                 2.685209                            2.446561      -1.583771       2.081087                    0.991417       4.530460      13.526401       0.429664       1.183911      -0.731251      -0.051215      -0.009943      -0.007922       0.052769      -0.004126       0.004266       0.011242       0.026580      -0.030338      -0.021342       0.002107       0.019235              2.804783       3.935448       0.574026       0.324826       2.327213       0.234441       2.151687           0.000153
           92              H      14.545738       8.540683       2.960558       0.108509       1.792034 0.14861866E+02  0.16951441E+03                                 2.383977                            2.207997      -1.465793       2.150800                    0.994039       4.266754      12.673332       0.436534       1.230141      -0.719440      -0.038727       0.021578       0.018155       0.047906      -0.010937      -0.001281       0.011664       0.029420      -0.042600      -0.023767      -0.002304       0.026071              2.465080       2.905997      -0.547004      -0.499366       2.387465       0.414691       2.101777           0.000684
           93              H       5.651680      11.047273      18.656908       0.098474       1.703911 0.15076195E+02  0.17099215E+03                                 2.250334                            2.180854      -1.293723       2.234425                    0.995102       4.029402      11.580632       0.456488       1.183021      -0.733227       0.033395       0.024992       0.030889       0.051903      -0.000152       0.010022       0.012144       0.001098      -0.035957      -0.021194       0.006227       0.014967              2.286904       2.320438       0.331158       0.243079       2.067695       0.406179       2.472578           0.000100
           94              H       4.462018      11.146447      17.373058       0.090352       1.775672 0.15964221E+02  0.18310705E+03                                 2.278299                            2.214723      -1.386380       2.180747                    0.995244       4.125825      11.804791       0.463475       1.152185      -0.740367      -0.023489       0.026792      -0.030720       0.047045      -0.013162       0.003225       0.001513      -0.024497       0.031606      -0.023618       0.010901       0.012717              2.308943       2.388537      -0.346073       0.277780       2.156842      -0.429322       2.381450           0.000309
           95              H       8.258205       9.878568      14.335469       0.114648       1.410293 0.11266524E+02  0.12160902E+03                                 2.129420                            1.995206      -1.527063       2.133066                    0.991619       4.314451      13.052972       0.428266       1.325002      -0.696331       0.019585       0.043138      -0.006398       0.047806       0.008105      -0.009539      -0.005150      -0.019441      -0.019963      -0.016229      -0.002532       0.018761              2.196976       1.819390       0.374431      -0.087539       2.855650      -0.338866       1.915888           0.000339
           96              H       8.867236       7.933968      12.956614       0.080519       1.782702 0.15138746E+02  0.17312036E+03                                 2.358545                            2.218032      -1.323906       2.205372                    0.994194       4.292830      12.683162       0.439512       1.218645      -0.722592       0.031408       0.011024      -0.045945       0.056736       0.007149      -0.019488      -0.000775      -0.010541       0.018785      -0.023088       0.002115       0.020973              2.410236       2.272771       0.075938      -0.490907       2.016312      -0.214627       2.941626           0.000451
           97              H       7.057499       5.337927      15.670673       0.072798       2.099547 0.17681496E+02  0.20735004E+03                                 2.498860                            2.296449      -1.450256       2.132849                    0.994828       4.302049      12.309807       0.466976       1.118474      -0.748405      -0.010693      -0.048158       0.024020       0.054868       0.009662      -0.018620      -0.006655      -0.022399       0.010061      -0.025681       0.001725       0.023957              2.580746       1.981152       0.091593      -0.106069       3.674962      -0.376921       2.086125           0.000399
           98              H       6.345912       7.212521      17.049528       0.103251       1.734200 0.13903538E+02  0.15388728E+03                                 2.210938                            2.041640      -1.365353       2.182829                    0.996668       4.032909      11.294745       0.492226       1.124254      -0.745738      -0.019271      -0.011437       0.041746       0.047380       0.009635      -0.013948      -0.008210      -0.013265       0.027082      -0.019586      -0.003330       0.022915              2.291825       2.122915      -0.062159      -0.754296       1.874276       0.034296       2.878285           0.000195
           99              H       5.514411       9.170734      20.287398       0.098742       1.396456 0.11749793E+02  0.12796728E+03                                 2.114094                            2.032558      -1.539740       2.127189                    0.990336       4.340051      13.123378       0.426531       1.318520      -0.698257       0.036626       0.023791       0.022785       0.049260       0.010687       0.000196      -0.000754       0.016748       0.021012      -0.017103       0.007020       0.010083              2.168407       2.401270       0.311779       0.457220       1.976626       0.132705       2.127324           0.000186
          100              H       5.083672       7.920356      19.134500       0.087132       1.660946 0.14586506E+02  0.16455960E+03                                 2.207843                            2.135516      -1.470508       2.136409                    0.994920       4.265241      12.343433       0.463072       1.172427      -0.732728       0.014926      -0.035133      -0.028669       0.047739       0.001804      -0.007800       0.013624      -0.005270      -0.031827      -0.020423       0.004895       0.015528              2.251847       1.984053      -0.280616      -0.350596       2.229933       0.262165       2.541556           0.000161
          101              H       1.599889       7.939802      21.869101       0.115837       1.683515 0.13020197E+02  0.14420249E+03                                 2.288440                            2.060835      -1.749088       2.018808                    0.992852       4.404548      13.046250       0.452117       1.223207      -0.717831      -0.015819       0.033011      -0.029451       0.046982      -0.006303       0.002971      -0.012479      -0.005610       0.007383      -0.011515      -0.005071       0.016586              2.426612       2.107594      -0.416101       0.131386       2.831757      -0.856071       2.340484           0.000229
          102              H       0.089935       7.090012      23.561215       0.070771       2.041044 0.17224662E+02  0.20153194E+03                                 2.498302                            2.302419      -1.367893       2.174054                    0.995261       4.297740      12.455565       0.453590       1.154116      -0.739402      -0.046818       0.028135       0.003185       0.054714      -0.014628      -0.005394      -0.011012       0.018336      -0.023614      -0.023150       0.001936       0.021214              2.563868       3.290040      -0.663498      -0.213033       2.386882      -0.058314       2.014681          -0.000038
          103              H       2.918930       4.338403      24.783440       0.060041       1.949459 0.16642057E+02  0.19512244E+03                                 2.477555                            2.297082      -1.625122       2.039436                    0.993891       4.782101      14.366854       0.439368       1.188987      -0.726115       0.014652      -0.039395       0.030453       0.051904      -0.005967      -0.000584      -0.018239      -0.004916       0.021058      -0.017863      -0.004194       0.022057              2.568664       2.291977      -0.461827       0.098324       2.994064      -0.655149       2.419950           0.000903
          104              H       4.468330       5.046237      23.052811       0.108247       1.526002 0.12267978E+02  0.13587458E+03                                 2.259042                            2.086691      -1.862166       1.960449                    0.991405       4.791606      14.900759       0.415495       1.330990      -0.692441       0.038899      -0.021043      -0.009133       0.045159      -0.012717       0.002330      -0.005403       0.014981      -0.014793      -0.013821      -0.004377       0.018198              2.359715       2.937169      -0.696545      -0.087719       2.403750      -0.089806       1.738226           0.000521
          105              H       2.881063       1.857093      19.319375       0.087424       1.701462 0.14981394E+02  0.16845571E+03                                 2.196705                            2.136230      -1.024869       2.343319                    0.998058       3.888118      10.872777       0.476867       1.142286      -0.744919      -0.017181       0.034080      -0.025081       0.045669      -0.002312       0.007776      -0.002852      -0.014105      -0.020787      -0.013238       0.001302       0.011936              2.217342       1.967548      -0.359752       0.351522       2.281722      -0.411109       2.402757           0.000629
          106              H       2.488191       0.641718      20.515923       0.091811       1.483492 0.13348288E+02  0.14818420E+03                                 2.090366                            2.077465      -1.341715       2.186305                    0.997155       4.287639      12.555168       0.455047       1.212476      -0.722204      -0.036889      -0.021644       0.025876       0.049989       0.012880      -0.001857      -0.001262       0.024427      -0.025515      -0.013535      -0.008626       0.022161              2.095468       2.205703       0.217154      -0.327757       1.836239      -0.070391       2.244463          -0.000143
          107              H       3.867188       2.053498      24.752628       0.115912       1.623620 0.13573222E+02  0.15056421E+03                                 2.188649                            2.078776      -1.368690       2.194062                    0.995934       4.035126      11.621541       0.462491       1.193889      -0.728600      -0.036296      -0.023004       0.020504       0.047613       0.010922      -0.014285      -0.003094       0.007267       0.028612      -0.017968      -0.004139       0.022107              2.228305       2.693557       0.414793      -0.305156       2.048387      -0.130178       1.942972          -0.000148
          108              H       5.432365       3.344712       0.444212       0.073396       2.034499 0.17500467E+02  0.20654103E+03                                 2.520007                            2.338771      -1.499494       2.111101                    0.994453       4.495058      13.286174       0.442784       1.172080      -0.733103      -0.014522      -0.000494       0.051932       0.053926       0.011658      -0.012197       0.001502       0.016451       0.021457      -0.019882       0.000118       0.019764              2.602279       2.170660      -0.037997       0.092206       1.935924       0.134969       3.700254           0.000235
          109              H       7.928445       3.961150      22.829421       0.085989       2.000557 0.16916583E+02  0.19765293E+03                                 2.512738                            2.322128      -1.285022       2.232832                    0.993981       4.169152      12.198380       0.438555       1.195339      -0.730656       0.047820       0.016439      -0.029869       0.058729       0.012030      -0.010941      -0.002062       0.016338       0.030827      -0.020089      -0.000534       0.020623              2.589569       3.169240       0.607972      -0.394832       2.479832      -0.096439       2.119635          -0.000023
          110              H       6.368001       2.794390      21.363264       0.121151       1.706943 0.14222007E+02  0.15867296E+03                                 2.227895                            2.104244      -1.343858       2.215019                    0.996003       3.890273      11.021880       0.470220       1.167515      -0.737023       0.014763      -0.004762      -0.046721       0.049229       0.006070      -0.013720      -0.001059       0.007745       0.058134      -0.018063      -0.007645       0.025708              2.260432       1.938438       0.005021      -0.144192       1.904940       0.295969       2.937919           0.000035
          111              H       3.267624      17.933101      17.683750       0.086634       1.758401 0.15364299E+02  0.17454186E+03                                 2.268438                            2.176672      -1.190955       2.267095                    0.996886       4.055574      11.547186       0.466246       1.156390      -0.739713       0.018027      -0.034725      -0.021846       0.044811      -0.007148       0.004006       0.004336      -0.022959       0.024258      -0.018534       0.006245       0.012288              2.314800       2.203072      -0.422596      -0.218799       2.507751       0.476159       2.233578           0.001109
          112              H       2.040095      18.463977      18.818673       0.091464       1.672995 0.14878665E+02  0.16842467E+03                                 2.207910                            2.150161      -1.472869       2.136523                    0.995019       4.223565      12.180755       0.464360       1.165224      -0.735013      -0.035918      -0.013132       0.032071       0.049911       0.002047      -0.015018      -0.008531      -0.007061      -0.006335      -0.018291       0.000935       0.017355              2.228985       2.466671       0.190839      -0.245296       1.855576      -0.233303       2.364707          -0.000073
          113              H       2.966264       1.930988      15.588507       0.107863       1.797093 0.14557763E+02  0.16330220E+03                                 2.284257                            2.105840      -1.428846       2.157309                    0.996862       4.078400      11.570747       0.477993       1.142319      -0.741358       0.045693      -0.010197       0.008456       0.047574      -0.000355      -0.000081      -0.006970       0.037162      -0.049429      -0.021026      -0.005796       0.026822              2.366397       3.042590      -0.409511       0.483586       1.964754      -0.366847       2.091846           0.000444
          114              H       2.489768       3.683072      13.968288       0.071719       2.061873 0.16928627E+02  0.19741582E+03                                 2.511445                            2.274436      -1.496451       2.111460                    0.994208       4.393575      12.755349       0.458341       1.145927      -0.739953       0.046969       0.022635      -0.020736       0.056111       0.004757       0.000643      -0.014509       0.027688      -0.047985      -0.026516       0.003782       0.022734              2.640373       2.857408       0.651168      -0.680844       2.455179      -0.679100       2.608533           0.001241
          115              H      14.182844       2.994684      14.250735       0.070623       2.218634 0.18956405E+02  0.22824011E+03                                 2.684879                            2.446286      -1.583719       2.081121                    0.991417       4.530048      13.524336       0.429715       1.183831      -0.731272      -0.051218       0.009941      -0.007924       0.052772       0.004128       0.004267      -0.011241       0.026577      -0.030337      -0.021340       0.002106       0.019234              2.804420       3.934870      -0.573914       0.324770       2.326933      -0.234392       2.151457           0.000643
          116              H      14.545738       1.182317      15.799058       0.108515       1.791859 0.14859955E+02  0.16948540E+03                                 2.383727                            2.207782      -1.465721       2.150841                    0.994040       4.266404      12.671591       0.436581       1.230060      -0.719459      -0.038729      -0.021580       0.018153       0.047908       0.010939      -0.001279      -0.011661       0.029418      -0.042598      -0.023764      -0.002306       0.026070              2.464810       2.905657       0.546914      -0.499291       2.387199      -0.414620       2.101574           0.000897
          117              H       5.651680      18.121727       5.818408       0.098478       1.703902 0.15076129E+02  0.17099178E+03                                 2.250359                            2.180874      -1.293702       2.234438                    0.995102       4.029413      11.580799       0.456476       1.183049      -0.733221       0.033395      -0.024992       0.030889       0.051904       0.000152       0.010020      -0.012143       0.001100      -0.035959      -0.021193       0.006227       0.014966              2.286932       2.320465      -0.331158       0.243090       2.067712      -0.406190       2.472620           0.000019
          118              H       4.462018      18.022553       4.534558       0.090353       1.775851 0.15966434E+02  0.18314065E+03                                 2.278546                            2.214951      -1.386396       2.180737                    0.995243       4.126115      11.806276       0.463423       1.152263      -0.740347      -0.023488      -0.026789      -0.030717       0.047041       0.013161       0.003224      -0.001518      -0.024489       0.031606      -0.023615       0.010901       0.012714              2.309200       2.388823       0.346140       0.277823       2.157074       0.429387       2.381704          -0.000186
          119              H       8.258205      19.290432       1.496969       0.114655       1.410469 0.11268353E+02  0.12163445E+03                                 2.129627                            1.995388      -1.527356       2.132920                    0.991617       4.314923      13.054965       0.428237       1.325029      -0.696323       0.019575      -0.043145      -0.006396       0.047808      -0.008100      -0.009543       0.005151      -0.019450      -0.019950      -0.016234      -0.002526       0.018761              2.197199       1.819559      -0.374486      -0.087556       2.855967       0.338918       1.916071           0.000061
          120              H       8.867236       1.789032       0.118114       0.080529       1.782964 0.15141641E+02  0.17316327E+03                                 2.358841                            2.218292      -1.324240       2.205214                    0.994191       4.293303      12.685282       0.439468       1.218697      -0.722578       0.031395      -0.011013      -0.045956       0.056735      -0.007146      -0.019486       0.000777      -0.010556       0.018800      -0.023090       0.002119       0.020971              2.410546       2.273056      -0.075955      -0.491002       2.016557       0.214673       2.942025          -0.000004
          121              H       7.057499       4.385073       2.832173       0.072805       2.100334 0.17689693E+02  0.20747231E+03                                 2.499548                            2.297026      -1.450672       2.132628                    0.994826       4.302987      12.313672       0.466899       1.118518      -0.748390      -0.010704       0.048163       0.024002       0.054866      -0.009671      -0.018642       0.006650      -0.022407       0.010057      -0.025706       0.001734       0.023972              2.581485       1.981626      -0.091614      -0.106114       3.676184       0.377061       2.086645           0.000034
          122              H       6.345912       2.510479       4.211028       0.103271       1.734474 0.13906523E+02  0.15393163E+03                                 2.211345                            2.041995      -1.365625       2.182723                    0.996664       4.033363      11.297162       0.492124       1.124403      -0.745698      -0.019281       0.011433       0.041747       0.047384      -0.009642      -0.013952       0.008209      -0.013265       0.027056      -0.019589      -0.003329       0.022918              2.292260       2.123304       0.062193      -0.754496       1.874613      -0.034330       2.878862          -0.000051
          123              H       5.514411       0.552266       7.448898       0.098743       1.396449 0.11749721E+02  0.12796635E+03                                 2.114089                            2.032553      -1.539751       2.127184                    0.990336       4.340062      13.123424       0.426531       1.318523      -0.698257       0.036625      -0.023790       0.022787       0.049261      -0.010686       0.000197       0.000754       0.016747       0.021017      -0.017103       0.007022       0.010081              2.168402       2.401262      -0.311776       0.457220       1.976619      -0.132706       2.127326           0.000220
          124              H       5.083672       1.802644       6.296000       0.087129       1.660946 0.14586550E+02  0.16456084E+03                                 2.207875                            2.135544      -1.470490       2.136413                    0.994921       4.265327      12.343864       0.463059       1.172454      -0.732721       0.014925       0.035134      -0.028668       0.047739      -0.001805      -0.007801      -0.013625      -0.005271      -0.031821      -0.020423       0.004895       0.015528              2.251884       1.984085       0.280622      -0.350609       2.229956      -0.262167       2.541609           0.000067
          125              H       1.599889       1.783198       9.030601       0.115836       1.683566 0.13020664E+02  0.14420876E+03                                 2.288470                            2.060859      -1.749137       2.018784                    0.992851       4.404612      13.046434       0.452119       1.223192      -0.717835      -0.015817      -0.033013      -0.029449       0.046982       0.006305       0.002969       0.012480      -0.005607       0.007380      -0.011517      -0.005069       0.016586              2.426644       2.107622       0.416110       0.131391       2.831790       0.856091       2.340522           0.000316
          126              H       0.089935       2.632988      10.722715       0.070766       2.040901 0.17223070E+02  0.20150696E+03                                 2.498108                            2.302254      -1.367887       2.174062                    0.995261       4.297490      12.454300       0.453627       1.154057      -0.739417      -0.046819      -0.028139       0.003188       0.054717       0.014629      -0.005397       0.011011       0.018334      -0.023620      -0.023151       0.001935       0.021216              2.563662       3.289754       0.663417      -0.213009       2.386685       0.058304       2.014546           0.000416
          127              H       2.918930       5.384597      11.944940       0.060041       1.949414 0.16641504E+02  0.19511336E+03                                 2.477473                            2.297010      -1.625106       2.039446                    0.993891       4.781931      14.366013       0.439387       1.188953      -0.726124       0.014655       0.039397       0.030455       0.051907       0.005969      -0.000584       0.018242      -0.004915       0.021069      -0.017867      -0.004194       0.022061              2.568574       2.291894       0.461794       0.098316       2.993947       0.655120       2.419881           0.001247
          128              H       4.468330       4.676763      10.214311       0.108255       1.525919 0.12267204E+02  0.13586437E+03                                 2.259000                            2.086656      -1.862156       1.960466                    0.991405       4.791518      14.900575       0.415488       1.331029      -0.692433       0.038900       0.021045      -0.009134       0.045161       0.012717       0.002330       0.005404       0.014981      -0.014797      -0.013821      -0.004378       0.018199              2.359667       2.937097       0.696521      -0.087718       2.403702       0.089804       1.738202           0.000659
          129              H      10.770063       7.865907      19.196125       0.087405       1.701640 0.14983429E+02  0.16848488E+03                                 2.196885                            2.136396      -1.024889       2.343291                    0.998058       3.888376      10.873823       0.476840       1.142309      -0.744913      -0.017178      -0.034079       0.025075       0.045664       0.002311      -0.007775      -0.002849      -0.014105      -0.020780      -0.013236       0.001303       0.011933              2.217528       1.967701       0.359800      -0.351571       2.281913      -0.411160       2.402971           0.000691
          130              H      10.377191       9.081282      17.999577       0.091811       1.483561 0.13349123E+02  0.14819598E+03                                 2.090437                            2.077533      -1.341780       2.186266                    0.997155       4.287792      12.555779       0.455038       1.212480      -0.722203      -0.036884       0.021643      -0.025880       0.049986      -0.012880       0.001855      -0.001263       0.024423      -0.025517      -0.013533      -0.008627       0.022160              2.095540       2.205774      -0.217165       0.327773       1.836300      -0.070394       2.244547          -0.000035
          131              H      11.756188       7.669502      13.762872       0.115916       1.623675 0.13573665E+02  0.15056932E+03                                 2.188625                            2.078750      -1.368685       2.194049                    0.995934       4.035159      11.621380       0.462517       1.193820      -0.728616      -0.036294       0.023000      -0.020501       0.047608      -0.010920       0.014287      -0.003090       0.007267       0.028625      -0.017970      -0.004138       0.022108              2.228280       2.693518      -0.414784       0.305160       2.048360      -0.130180       1.942960           0.000448
          132              H      13.321365       6.378288      12.394288       0.073401       2.033874 0.17493696E+02  0.20643853E+03                                 2.519396                            2.338249      -1.499080       2.111308                    0.994457       4.494155      13.282230       0.442859       1.172010      -0.733123      -0.014544       0.000493      -0.051944       0.053944      -0.011656       0.012219       0.001508       0.016460       0.021519      -0.019899       0.000112       0.019787              2.601627       2.170168       0.037991      -0.092157       1.935534       0.134921       3.699178           0.000784
          133              H       0.039445       5.761850      15.686079       0.085986       2.000656 0.16917509E+02  0.19766481E+03                                 2.512715                            2.322106      -1.284998       2.232817                    0.993982       4.169273      12.198435       0.438586       1.195250      -0.730676       0.047814      -0.016436       0.029880       0.058730      -0.012027       0.010940      -0.002066       0.016337       0.030845      -0.020089      -0.000536       0.020625              2.589545       3.169214      -0.607968       0.394820       2.479815      -0.096434       2.119607           0.000299
          134              H      14.257001       6.928610      17.152236       0.121142       1.706981 0.14222337E+02  0.15867606E+03                                 2.227817                            2.104179      -1.343855       2.214991                    0.996004       3.890370      11.021794       0.470262       1.167416      -0.737045       0.014758       0.004757       0.046715       0.049221      -0.006073       0.013720      -0.001064       0.007749       0.058130      -0.018065      -0.007644       0.025709              2.260349       1.938380      -0.005022       0.144183       1.904883       0.295952       2.937785           0.000184
          135              H      11.156624      11.235899      20.831750       0.086635       1.758443 0.15364820E+02  0.17454989E+03                                 2.268508                            2.176735      -1.190962       2.267091                    0.996886       4.055657      11.547628       0.466229       1.156418      -0.739706       0.018030       0.034727       0.021840       0.044811       0.007149      -0.004004       0.004334      -0.022960       0.024256      -0.018534       0.006247       0.012287              2.314875       2.203139       0.422615       0.218809       2.507836       0.476186       2.233651           0.000929
          136              H       9.929095      10.705023      19.696827       0.091472       1.672960 0.14878304E+02  0.16841989E+03                                 2.207901                            2.150153      -1.472896       2.136521                    0.995019       4.223519      12.180677       0.464355       1.165243      -0.735009      -0.035917       0.013134      -0.032076       0.049914      -0.002047       0.015019      -0.008531      -0.007057      -0.006343      -0.018291       0.000936       0.017356              2.228975       2.466660      -0.190837       0.245296       1.855569      -0.233297       2.364696          -0.000072
          137              H      10.855264       7.792012      22.926993       0.107864       1.797095 0.14557832E+02  0.16330422E+03                                 2.284326                            2.105897      -1.428773       2.157340                    0.996863       4.078428      11.571112       0.477966       1.142375      -0.741344       0.045693       0.010192      -0.008457       0.047573       0.000356       0.000079      -0.006969       0.037157      -0.049424      -0.021023      -0.005796       0.026819              2.366475       3.042706       0.409539      -0.483616       1.964812      -0.366868       2.091907           0.000063
          138              H      10.378768       6.039928      24.547212       0.071722       2.061785 0.16927797E+02  0.19740458E+03                                 2.511430                            2.274425      -1.496390       2.111497                    0.994208       4.393472      12.755181       0.458327       1.145972      -0.739943       0.046962      -0.022640       0.020738       0.056107      -0.004760      -0.000638      -0.014508       0.027688      -0.047965      -0.026511       0.003780       0.022731              2.640356       2.857390      -0.651164       0.680835       2.455171      -0.679102       2.608507           0.000743
          139              H       6.293844       6.728316      24.264765       0.070625       2.218633 0.18956583E+02  0.22824540E+03                                 2.685013                            2.446402      -1.583680       2.081149                    0.991417       4.530125      13.525166       0.429672       1.183933      -0.731248      -0.051213      -0.009948       0.007923       0.052768      -0.004123      -0.004265      -0.011238       0.026572      -0.030357      -0.021337       0.002104       0.019233              2.804564       3.935094       0.573949      -0.324791       2.327045      -0.234419       2.151553           0.000184
          140              H       6.656738       8.540683      22.716442       0.108515       1.791857 0.14860001E+02  0.16948742E+03                                 2.383813                            2.207853      -1.465712       2.150851                    0.994040       4.266455      12.672133       0.436551       1.230135      -0.719443      -0.038732       0.021577      -0.018152       0.047909      -0.010940       0.001281      -0.011661       0.029416      -0.042585      -0.023762      -0.002307       0.026068              2.464906       2.905774      -0.546956       0.499323       2.387298      -0.414651       2.101645           0.000637
          141              H      13.540680      11.047273       7.020092       0.098475       1.703932 0.15076438E+02  0.17099554E+03                                 2.250347                            2.180866      -1.293746       2.234413                    0.995102       4.029429      11.580715       0.456488       1.183016      -0.733228       0.033394       0.024992      -0.030890       0.051903      -0.000152      -0.010023      -0.012145       0.001096      -0.035954      -0.021194       0.006226       0.014968              2.286916       2.320454       0.331164      -0.243080       2.067706      -0.406177       2.472587           0.000149
          142              H      12.351018      11.146447       8.303942       0.090354       1.775663 0.15964054E+02  0.18310381E+03                                 2.278244                            2.214672      -1.386430       2.180721                    0.995244       4.125787      11.804461       0.463495       1.152145      -0.740377      -0.023488       0.026791       0.030721       0.047045      -0.013161      -0.003226      -0.001512      -0.024501       0.031608      -0.023619       0.010902       0.012717              2.308884       2.388465      -0.346052      -0.277770       2.156787       0.429310       2.381399           0.000361
          143              H       0.369205       9.878568      11.341531       0.114636       1.410223 0.11265761E+02  0.12159821E+03                                 2.129322                            1.995120      -1.526877       2.133151                    0.991621       4.314227      13.051971       0.428283       1.324978      -0.696337       0.019590       0.043132       0.006398       0.047803       0.008107       0.009533       0.005148      -0.019434      -0.019983      -0.016224      -0.002537       0.018761              2.196872       1.819309       0.374405       0.087531       2.855503       0.338846       1.915803           0.000353
          144              H       0.978236       7.933968      12.720386       0.080503       1.782522 0.15136795E+02  0.17309174E+03                                 2.358358                            2.217869      -1.323627       2.205499                    0.994197       4.292557      12.681949       0.439536       1.218623      -0.722598       0.031419       0.011032       0.045935       0.056735       0.007150       0.019487       0.000775      -0.010531       0.018778      -0.023084       0.002112       0.020972              2.410039       2.272593       0.075927       0.490846       2.016161       0.214603       2.941364           0.000430
          145              H      14.946499       5.337927      10.006327       0.072786       2.098847 0.17674182E+02  0.20724048E+03                                 2.498220                            2.295911      -1.449877       2.133044                    0.994831       4.301229      12.306297       0.467056       1.118413      -0.748423      -0.010681      -0.048154      -0.024035       0.054868       0.009651       0.018601       0.006659      -0.022396       0.010081      -0.025661       0.001719       0.023942              2.580061       1.980711       0.091575       0.106026       3.673834       0.376795       2.085637           0.000423
          146              H      14.234912       7.212521       8.627472       0.103239       1.733909 0.13900427E+02  0.15384137E+03                                 2.210526                            2.041284      -1.365112       2.182926                    0.996671       4.032443      11.292331       0.492324       1.124113      -0.745775      -0.019261      -0.011440      -0.041746       0.047377       0.009627       0.013944       0.008211      -0.013266       0.027108      -0.019582      -0.003331       0.022913              2.291383       2.122522      -0.062126       0.754088       1.873937      -0.034259       2.877690           0.000216
          147              H      13.403411       9.170734       5.389602       0.098751       1.396412 0.11749319E+02  0.12796086E+03                                 2.114054                            2.032520      -1.539724       2.127202                    0.990336       4.339967      13.123071       0.426534       1.318525      -0.698256       0.036628       0.023791      -0.022783       0.049262       0.010686      -0.000196       0.000754       0.016746       0.021010      -0.017102       0.007020       0.010082              2.168364       2.401225       0.311772      -0.457206       1.976590      -0.132699       2.127277           0.000203
          148              H      12.972672       7.920356       6.542500       0.087139       1.660913 0.14586105E+02  0.16455329E+03                                 2.207779                            2.135461      -1.470498       2.136419                    0.994920       4.265118      12.342851       0.463088       1.172399      -0.732735       0.014928      -0.035132       0.028669       0.047739       0.001802       0.007800      -0.013623      -0.005270      -0.031836      -0.020422       0.004896       0.015527              2.251776       1.983996      -0.280600       0.350572       2.229872      -0.262150       2.541460           0.000175
          149              H       9.488889       7.939802       3.807899       0.115842       1.683467 0.13019820E+02  0.14419838E+03                                 2.288475                            2.060865      -1.749131       2.018801                    0.992850       4.404567      13.046640       0.452091       1.223278      -0.717815      -0.015821       0.033013       0.029454       0.046986      -0.006302      -0.002971       0.012478      -0.005607       0.007396      -0.011514      -0.005072       0.016585              2.426650       2.107629      -0.416106      -0.131382       2.831809       0.856084       2.340513           0.000236
          150              H       7.978935       7.090012       2.115785       0.070780       2.041020 0.17224480E+02  0.20153041E+03                                 2.498343                            2.302455      -1.367939       2.174045                    0.995261       4.297737      12.455801       0.453570       1.154164      -0.739390      -0.046827       0.028125      -0.003186       0.054716      -0.014629       0.005393       0.011016       0.018344      -0.023622      -0.023154       0.001936       0.021219              2.563913       3.290095      -0.663507       0.213041       2.386936       0.058313       2.014708           0.000008
          151              H      10.807930       4.338403       0.893560       0.060048       1.949524 0.16642812E+02  0.19513355E+03                                 2.477600                            2.297125      -1.625293       2.039357                    0.993891       4.782226      14.367319       0.439366       1.188978      -0.726116       0.014640      -0.039397      -0.030454       0.051903      -0.005966       0.000586       0.018238      -0.004932       0.021067      -0.017859      -0.004201       0.022060              2.568707       2.292022      -0.461835      -0.098320       2.994115       0.655157       2.419984           0.000951
          152              H      12.357330       5.046237       2.624189       0.108249       1.526132 0.12269300E+02  0.13589350E+03                                 2.259199                            2.086823      -1.862264       1.960395                    0.991406       4.791944      14.902262       0.415475       1.331014      -0.692434       0.038899      -0.021047       0.009135       0.045162      -0.012721      -0.002328       0.005406       0.014977      -0.014782      -0.013827      -0.004373       0.018200              2.359888       2.937408      -0.696623       0.087729       2.403930       0.089814       1.738325           0.000503
          153              H       5.007937      17.588907      19.319375       0.087424       1.701503 0.14981881E+02  0.16846285E+03                                 2.196755                            2.136277      -1.024873       2.343315                    0.998058       3.888173      10.873046       0.476857       1.142300      -0.744916       0.017180      -0.034079      -0.025080       0.045668      -0.002311      -0.007777       0.002852      -0.014105      -0.020785      -0.013238       0.001303       0.011935              2.217394       1.967590      -0.359764      -0.351534       2.281773       0.411121       2.402817           0.000654
          154              H       5.400809      18.804282      20.515923       0.091812       1.483511 0.13348540E+02  0.14818798E+03                                 2.090398                            2.077496      -1.341747       2.186290                    0.997154       4.287710      12.555498       0.455039       1.212489      -0.722201       0.036888       0.021643       0.025877       0.049988       0.012880       0.001856       0.001262       0.024424      -0.025512      -0.013534      -0.008625       0.022160              2.095501       2.205735       0.217158       0.327765       1.836265       0.070391       2.244502          -0.000135
          155              H       4.021812      17.392502      24.752628       0.115915       1.623658 0.13573631E+02  0.15057011E+03                                 2.188695                            2.078816      -1.368743       2.194039                    0.995933       4.035189      11.621832       0.462483       1.193898      -0.728598       0.036295       0.023003       0.020504       0.047612       0.010919       0.014286       0.003091       0.007266       0.028619      -0.017968      -0.004139       0.022106              2.228353       2.693622       0.414808       0.305165       2.048427       0.130182       1.943009          -0.000142
          156              H       2.456635      16.101288       0.444212       0.073405       2.034353 0.17498976E+02  0.20651958E+03                                 2.519926                            2.338704      -1.499452       2.111139                    0.994453       4.494878      13.285633       0.442780       1.172112      -0.733096       0.014531       0.000497       0.051940       0.053937       0.011656       0.012204      -0.001502       0.016452       0.021474      -0.019884       0.000114       0.019770              2.602192       2.170596      -0.037997      -0.092202       1.935871      -0.134959       3.700108           0.000305
          157              H      15.738555      15.484850      22.829421       0.085990       2.000533 0.16916317E+02  0.19764887E+03                                 2.512708                            2.322102      -1.285008       2.232837                    0.993981       4.169130      12.198251       0.438561       1.195330      -0.730658      -0.047822      -0.016437      -0.029875       0.058734       0.012029       0.010942       0.002066       0.016339       0.030835      -0.020090      -0.000537       0.020627              2.589539       3.169206       0.607963       0.394828       2.479801       0.096439       2.119609           0.000076
          158              H       1.520999      16.651610      21.363264       0.121156       1.706853 0.14221044E+02  0.15865902E+03                                 2.227786                            2.104149      -1.343846       2.215028                    0.996003       3.890159      11.021331       0.470241       1.167489      -0.737029      -0.014763       0.004762      -0.046722       0.049229       0.006071       0.013721       0.001061       0.007747       0.058135      -0.018065      -0.007645       0.025710              2.260318       1.938352       0.005020       0.144182       1.904854      -0.295945       2.937749           0.000077
          159              H       4.621376       1.512899      17.683750       0.086632       1.758423 0.15364553E+02  0.17454571E+03                                 2.268472                            2.176702      -1.190964       2.267091                    0.996886       4.055604      11.547356       0.466238       1.156403      -0.739710      -0.018028       0.034725      -0.021846       0.044812      -0.007148      -0.004006      -0.004335      -0.022959       0.024259      -0.018534       0.006246       0.012288              2.314837       2.203104      -0.422606       0.218806       2.507792      -0.476174       2.233614           0.001094
          160              H       5.848905       0.982023      18.818673       0.091461       1.673005 0.14878795E+02  0.16842678E+03                                 2.207935                            2.150184      -1.472870       2.136523                    0.995019       4.223593      12.180924       0.464353       1.165238      -0.735010       0.035918       0.013133       0.032072       0.049912       0.002047       0.015018       0.008531      -0.007060      -0.006335      -0.018291       0.000935       0.017356              2.229010       2.466700       0.190842       0.245302       1.855594       0.233306       2.364737          -0.000089
          161              H       4.922736      17.515012      15.588507       0.107859       1.797080 0.14557630E+02  0.16330018E+03                                 2.284240                            2.105826      -1.428837       2.157313                    0.996862       4.078373      11.570617       0.477996       1.142314      -0.741359      -0.045694       0.010196       0.008456       0.047575      -0.000355       0.000081       0.006970       0.037161      -0.049429      -0.021026      -0.005796       0.026822              2.366378       3.042564      -0.409506      -0.483580       1.964739       0.366842       2.091830           0.000436
          162              H       5.399232      15.762928      13.968288       0.071718       2.061809 0.16928001E+02  0.19740669E+03                                 2.511400                            2.274400      -1.496424       2.111477                    0.994208       4.393485      12.755028       0.458343       1.145933      -0.739952      -0.046967      -0.022636      -0.020737       0.056110       0.004757      -0.000642       0.014510       0.027689      -0.047981      -0.026515       0.003782       0.022733              2.640322       2.857349       0.651150       0.680823       2.455136       0.679082       2.608482           0.001197
          163              H       9.484156      16.451316      14.250735       0.070625       2.218518 0.18955217E+02  0.22822200E+03                                 2.684781                            2.446207      -1.583689       2.081141                    0.991417       4.529905      13.523752       0.429723       1.183829      -0.731273       0.051217      -0.009945      -0.007925       0.052772       0.004126      -0.004268       0.011242       0.026576      -0.030342      -0.021341       0.002108       0.019234              2.804310       3.934688      -0.573881      -0.324752       2.326853       0.234379       2.151389           0.000597
          164              H       9.121262      18.263683      15.799058       0.108511       1.791862 0.14859981E+02  0.16948570E+03                                 2.383727                            2.207782      -1.465717       2.150843                    0.994040       4.266400      12.671561       0.436582       1.230058      -0.719460       0.038729       0.021580       0.018153       0.047908       0.010939       0.001279       0.011661       0.029419      -0.042596      -0.023763      -0.002306       0.026070              2.464811       2.905657       0.546916       0.499292       2.387201       0.414621       2.101575           0.000895
          165              H       2.237320       1.324273       5.818408       0.098480       1.703920 0.15076319E+02  0.17099423E+03                                 2.250358                            2.180874      -1.293722       2.234427                    0.995102       4.029433      11.580812       0.456481       1.183034      -0.733224      -0.033396       0.024991       0.030888       0.051903       0.000152      -0.010021       0.012143       0.001099      -0.035959      -0.021193       0.006227       0.014966              2.286931       2.320464      -0.331157      -0.243088       2.067710       0.406189       2.472617          -0.000026
          166              H       3.426982       1.423447       4.534558       0.090348       1.775836 0.15966259E+02  0.18313795E+03                                 2.278522                            2.214929      -1.386371       2.180744                    0.995244       4.126112      11.806206       0.463429       1.152253      -0.740350       0.023487       0.026789      -0.030718       0.047041       0.013162      -0.003225       0.001518      -0.024488       0.031602      -0.023615       0.010900       0.012715              2.309176       2.388800       0.346135      -0.277819       2.157050      -0.429379       2.381678          -0.000177
          167              H      15.408795       0.155568       1.496969       0.114647       1.410407 0.11267726E+02  0.12162568E+03                                 2.129551                            1.995323      -1.527224       2.132981                    0.991618       4.314766      13.054274       0.428248       1.325017      -0.696327      -0.019580       0.043142      -0.006395       0.047807      -0.008104       0.009543      -0.005150      -0.019445      -0.019946      -0.016234      -0.002527       0.018761              2.197115       1.819500      -0.374465       0.087549       2.855843      -0.338893       1.916003           0.000013
          168              H      14.799764      17.656968       0.118114       0.080517       1.782963 0.15141587E+02  0.17316193E+03                                 2.358809                            2.218264      -1.324151       2.205244                    0.994193       4.293281      12.685056       0.439480       1.218671      -0.722584      -0.031406       0.011021      -0.045949       0.056737      -0.007150       0.019489      -0.000777      -0.010554       0.018790      -0.023093       0.002120       0.020973              2.410512       2.273029      -0.075952       0.490994       2.016526      -0.214664       2.941982           0.000020
          169              H       0.831501      15.060927       2.832173       0.072801       2.100022 0.17686464E+02  0.20742401E+03                                 2.499263                            2.296789      -1.450523       2.132705                    0.994827       4.302648      12.312208       0.466934       1.118491      -0.748398       0.010694      -0.048161       0.024019       0.054870      -0.009663       0.018630      -0.006657      -0.022409       0.010083      -0.025695       0.001728       0.023967              2.581177       1.981433      -0.091599       0.106093       3.675671      -0.376996       2.086428           0.000162
          170              H       1.543088      16.935521       4.211028       0.103265       1.734410 0.13905785E+02  0.15392008E+03                                 2.211208                            2.041875      -1.365570       2.182735                    0.996666       4.033255      11.296415       0.492167       1.124331      -0.745717       0.019275      -0.011433       0.041750       0.047384      -0.009637       0.013952      -0.008213      -0.013276       0.027077      -0.019592      -0.003329       0.022920              2.292112       2.123174       0.062183       0.754428       1.874499       0.034320       2.878663          -0.000085
          171              H       2.374589      18.893734       7.448898       0.098744       1.396451 0.11749739E+02  0.12796658E+03                                 2.114091                            2.032554      -1.539754       2.127184                    0.990336       4.340052      13.123388       0.426531       1.318522      -0.698257      -0.036625       0.023790       0.022786       0.049261      -0.010687      -0.000196      -0.000754       0.016748       0.021015      -0.017103       0.007022       0.010082              2.168404       2.401266      -0.311777      -0.457220       1.976620       0.132705       2.127325           0.000194
          172              H       2.805328      17.643356       6.296000       0.087129       1.660931 0.14586362E+02  0.16455801E+03                                 2.207854                            2.135525      -1.470486       2.136418                    0.994921       4.265277      12.343649       0.463063       1.172448      -0.732723      -0.014927      -0.035134      -0.028669       0.047740      -0.001803       0.007801       0.013625      -0.005270      -0.031825      -0.020423       0.004895       0.015528              2.251860       1.984067       0.280618       0.350602       2.229937       0.262164       2.541578           0.000039
          173              H       6.289111      17.662802       9.030601       0.115832       1.683533 0.13020367E+02  0.14420489E+03                                 2.288460                            2.060851      -1.749122       2.018793                    0.992851       4.404584      13.046394       0.452114       1.223210      -0.717831       0.015817       0.033014      -0.029449       0.046982       0.006304      -0.002970      -0.012479      -0.005609       0.007384      -0.011516      -0.005070       0.016586              2.426634       2.107612       0.416106      -0.131388       2.831780      -0.856085       2.340511           0.000341
          174              H       7.799065      16.813012      10.722715       0.070767       2.040876 0.17222836E+02  0.20150377E+03                                 2.498102                            2.302250      -1.367864       2.174076                    0.995261       4.297463      12.454254       0.453624       1.154069      -0.739415       0.046819       0.028136       0.003189       0.054716       0.014628       0.005397      -0.011012       0.018334      -0.023622      -0.023151       0.001936       0.021215              2.563654       3.289737       0.663412       0.213008       2.386685      -0.058304       2.014541           0.000391
          175              H       4.970070      14.061403      11.944940       0.060041       1.949349 0.16640860E+02  0.19510443E+03                                 2.477451                            2.296993      -1.625112       2.039455                    0.993890       4.781862      14.365876       0.439380       1.188981      -0.726118      -0.014654      -0.039396       0.030456       0.051908       0.005969       0.000584      -0.018242      -0.004914       0.021066      -0.017867      -0.004194       0.022061              2.568550       2.291874       0.461787      -0.098316       2.993917      -0.655111       2.419860           0.001231
          176              H       3.420670      14.769237      10.214311       0.108250       1.525925 0.12267233E+02  0.13586438E+03                                 2.258980                            2.086640      -1.862154       1.960464                    0.991405       4.791471      14.900270       0.415497       1.331005      -0.692438      -0.038900      -0.021045      -0.009133       0.045161       0.012716      -0.002329      -0.005403       0.014981      -0.014795      -0.013821      -0.004377       0.018198              2.359645       2.937069       0.696513       0.087716       2.403679      -0.089802       1.738187           0.000661
          177              H      12.896937      11.580093      19.196125       0.087405       1.701638 0.14983400E+02  0.16848442E+03                                 2.196880                            2.136391      -1.024887       2.343292                    0.998058       3.888372      10.873796       0.476842       1.142306      -0.744914       0.017178       0.034079       0.025075       0.045665       0.002311       0.007775       0.002850      -0.014106      -0.020781      -0.013236       0.001303       0.011933              2.217523       1.967695       0.359797       0.351570       2.281907       0.411161       2.402968           0.000773
          178              H      13.289809      10.364718      17.999577       0.091810       1.483575 0.13349288E+02  0.14819832E+03                                 2.090451                            2.077547      -1.341795       2.186259                    0.997154       4.287823      12.555904       0.455036       1.212481      -0.722202       0.036884      -0.021643      -0.025880       0.049986      -0.012880      -0.001855       0.001263       0.024422      -0.025516      -0.013533      -0.008626       0.022159              2.095554       2.205789      -0.217168      -0.327776       1.836311       0.070396       2.244562          -0.000011
          179              H      11.910812      11.776498      13.762872       0.115912       1.623701 0.13573947E+02  0.15057331E+03                                 2.188654                            2.078776      -1.368710       2.194037                    0.995934       4.035193      11.621532       0.462513       1.193825      -0.728615       0.036294      -0.022999      -0.020501       0.047607      -0.010918      -0.014286       0.003090       0.007268       0.028623      -0.017968      -0.004138       0.022106              2.228309       2.693559      -0.414795      -0.305165       2.048384       0.130182       1.942983           0.000442
          180              H      10.345635      13.067712      12.394288       0.073398       2.033980 0.17494808E+02  0.20645487E+03                                 2.519473                            2.338315      -1.499134       2.111275                    0.994457       4.494286      13.282707       0.442856       1.172001      -0.733124       0.014539      -0.000491      -0.051939       0.053938      -0.011656      -0.012212      -0.001507       0.016457       0.021501      -0.019894       0.000115       0.019780              2.601710       2.170228       0.037990       0.092165       1.935582      -0.134929       3.699321           0.000749
          181              H       7.849555      13.684150      15.686079       0.085984       2.000641 0.16917356E+02  0.19766276E+03                                 2.512715                            2.322107      -1.285001       2.232820                    0.993982       4.169247      12.198387       0.438582       1.195262      -0.730673      -0.047814       0.016437       0.029876       0.058728      -0.012028      -0.010939       0.002065       0.016337       0.030840      -0.020089      -0.000535       0.020624              2.589546       3.169213      -0.607969      -0.394821       2.479814       0.096436       2.119611           0.000257
          182              H       9.409999      12.517390      17.152236       0.121135       1.707013 0.14222673E+02  0.15868101E+03                                 2.227864                            2.104220      -1.343856       2.214991                    0.996004       3.890403      11.021991       0.470251       1.167434      -0.737041      -0.014759      -0.004757       0.046715       0.049222      -0.006073      -0.013719       0.001063       0.007748       0.058131      -0.018064      -0.007644       0.025708              2.260399       1.938417      -0.005023      -0.144189       1.904918      -0.295960       2.937862           0.000173
          183              H      12.510376       8.210101      20.831750       0.086634       1.758459 0.15364978E+02  0.17455192E+03                                 2.268508                            2.176735      -1.190964       2.267088                    0.996886       4.055667      11.547618       0.466233       1.156407      -0.739709      -0.018029      -0.034726       0.021840       0.044810       0.007149       0.004004      -0.004333      -0.022959       0.024253      -0.018533       0.006247       0.012286              2.314875       2.203140       0.422618      -0.218807       2.507837      -0.476182       2.233648           0.000908
          184              H      13.737905       8.740977      19.696827       0.091474       1.672958 0.14878284E+02  0.16841958E+03                                 2.207896                            2.150149      -1.472900       2.136519                    0.995018       4.223519      12.180666       0.464356       1.165240      -0.735009       0.035917      -0.013134      -0.032075       0.049913      -0.002047      -0.015018       0.008531      -0.007058      -0.006344      -0.018291       0.000936       0.017355              2.228970       2.466650      -0.190834      -0.245292       1.855567       0.233299       2.364693          -0.000055
          185              H      12.811736      11.653988      22.926993       0.107869       1.797118 0.14558124E+02  0.16330901E+03                                 2.284387                            2.105951      -1.428827       2.157324                    0.996862       4.078480      11.571479       0.477946       1.142411      -0.741335      -0.045694      -0.010194      -0.008458       0.047576       0.000355      -0.000080       0.006971       0.037161      -0.049427      -0.021026      -0.005796       0.026822              2.366540       3.042788       0.409553       0.483633       1.964865       0.366886       2.091966           0.000088
          186              H      13.288232      13.406072      24.547212       0.071723       2.061967 0.16929619E+02  0.19743210E+03                                 2.511621                            2.274579      -1.496484       2.111453                    0.994207       4.393718      12.756303       0.458299       1.146004      -0.739934      -0.046968       0.022638       0.020739       0.056112      -0.004758       0.000637       0.014510       0.027693      -0.047973      -0.026515       0.003780       0.022735              2.640569       2.857628      -0.651242      -0.680920       2.455358       0.679186       2.608722           0.000828
          187              H       1.595156      12.717684      24.264765       0.070627       2.218754 0.18957816E+02  0.22826414E+03                                 2.685112                            2.446481      -1.583747       2.081113                    0.991417       4.530268      13.525742       0.429665       1.183932      -0.731247       0.051216       0.009945       0.007923       0.052771      -0.004125       0.004266       0.011238       0.026577      -0.030348      -0.021338       0.002103       0.019235              2.804675       3.935277       0.573987       0.324810       2.327126       0.234431       2.151621           0.000267
          188              H       1.232262      10.905317      22.716442       0.108520       1.791913 0.14860609E+02  0.16949649E+03                                 2.383880                            2.207913      -1.465767       2.150827                    0.994039       4.266552      12.672597       0.436540       1.230151      -0.719439       0.038731      -0.021579      -0.018154       0.047910      -0.010939      -0.001280       0.011664       0.029419      -0.042596      -0.023766      -0.002305       0.026070              2.464977       2.905866      -0.546974      -0.499341       2.387364       0.414668       2.101702           0.000667
          189              H      10.126320       8.398727       7.020092       0.098472       1.703921 0.15076344E+02  0.17099454E+03                                 2.250359                            2.180877      -1.293720       2.234425                    0.995102       4.029428      11.580790       0.456481       1.183035      -0.733224      -0.033395      -0.024992      -0.030889       0.051903      -0.000152       0.010022       0.012144       0.001098      -0.035954      -0.021194       0.006226       0.014967              2.286929       2.320463       0.331167       0.243081       2.067720       0.406183       2.472603           0.000153
          190              H      11.315982       8.299553       8.303942       0.090352       1.775665 0.15964074E+02  0.18310414E+03                                 2.278249                            2.214677      -1.386438       2.180718                    0.995243       4.125784      11.804462       0.463493       1.152148      -0.740377       0.023488      -0.026791       0.030721       0.047045      -0.013160       0.003224       0.001511      -0.024502       0.031612      -0.023619       0.010903       0.012716              2.308889       2.388469      -0.346054       0.277770       2.156795      -0.429311       2.381403           0.000353
          191              H       7.519795       9.567432      11.341531       0.114641       1.410276 0.11266325E+02  0.12160615E+03                                 2.129393                            1.995181      -1.527006       2.133092                    0.991620       4.314383      13.052660       0.428271       1.324994      -0.696333      -0.019587      -0.043136       0.006399       0.047805       0.008106      -0.009536      -0.005149      -0.019438      -0.019974      -0.016227      -0.002534       0.018761              2.196947       1.819365       0.374424      -0.087536       2.855612      -0.338862       1.915865           0.000376
          192              H       6.910764      11.512032      12.720386       0.080511       1.782616 0.15137826E+02  0.17310700E+03                                 2.358466                            2.217964      -1.323792       2.205427                    0.994195       4.292699      12.682623       0.439520       1.218643      -0.722593      -0.031412      -0.011026       0.045941       0.056736       0.007149      -0.019488      -0.000775      -0.010539       0.018783      -0.023086       0.002115       0.020972              2.410152       2.272693       0.075933      -0.490881       2.016248      -0.214617       2.941514           0.000405
          193              H       8.720501      14.108073      10.006327       0.072796       2.099114 0.17676934E+02  0.20728144E+03                                 2.498449                            2.296102      -1.450069       2.132950                    0.994829       4.301525      12.307522       0.467031       1.118425      -0.748419       0.010688       0.048157      -0.024024       0.054868       0.009658      -0.018612      -0.006656      -0.022398       0.010073      -0.025673       0.001723       0.023950              2.580307       1.980866       0.091582      -0.106041       3.674243      -0.376841       2.085811           0.000409
          194              H       9.432088      12.233479       8.627472       0.103245       1.734020 0.13901633E+02  0.15385911E+03                                 2.210681                            2.041419      -1.365241       2.182876                    0.996669       4.032619      11.293238       0.492287       1.124165      -0.745761       0.019267       0.011439      -0.041746       0.047379       0.009632      -0.013946      -0.008211      -0.013265       0.027092      -0.019583      -0.003331       0.022915              2.291548       2.122667      -0.062137      -0.754161       1.874068       0.034272       2.877909           0.000269
          195              H      10.263589      10.275266       5.389602       0.098748       1.396419 0.11749401E+02  0.12796194E+03                                 2.114059                            2.032525      -1.539717       2.127204                    0.990336       4.339983      13.123120       0.426534       1.318522      -0.698257      -0.036627      -0.023791      -0.022784       0.049261       0.010686       0.000197      -0.000754       0.016746       0.021012      -0.017102       0.007020       0.010081              2.168369       2.401229       0.311773       0.457206       1.976595       0.132699       2.127283           0.000213
          196              H      10.694328      11.525644       6.542500       0.087139       1.660886 0.14585817E+02  0.16454938E+03                                 2.207764                            2.135447      -1.470481       2.136428                    0.994920       4.265105      12.342824       0.463087       1.172406      -0.732733      -0.014927       0.035133       0.028669       0.047740       0.001803      -0.007800       0.013623      -0.005271      -0.031832      -0.020422       0.004895       0.015527              2.251761       1.983983      -0.280596      -0.350571       2.229853       0.262149       2.541448           0.000208
          197              H      14.178111      11.506198       3.807899       0.115846       1.683496 0.13020080E+02  0.14420186E+03                                 2.288490                            2.060876      -1.749191       2.018775                    0.992850       4.404596      13.046718       0.452093       1.223268      -0.717818       0.015820      -0.033013       0.029456       0.046987      -0.006303       0.002970      -0.012479      -0.005607       0.007394      -0.011516      -0.005070       0.016586              2.426667       2.107644      -0.416113       0.131386       2.831829      -0.856094       2.340529           0.000237
          198              H      15.688065      12.355988       2.115785       0.070777       2.041034 0.17224609E+02  0.20153215E+03                                 2.498350                            2.302460      -1.367997       2.174021                    0.995260       4.297737      12.455779       0.453571       1.154160      -0.739391       0.046829      -0.028131      -0.003184       0.054721      -0.014631      -0.005393      -0.011014       0.018343      -0.023624      -0.023154       0.001933       0.021221              2.563920       3.290110      -0.663513      -0.213041       2.386937      -0.058313       2.014713           0.000116
          199              H      12.859070      15.107597       0.893560       0.060047       1.949612 0.16643707E+02  0.19514661E+03                                 2.477666                            2.297180      -1.625321       2.039337                    0.993891       4.782345      14.367761       0.439363       1.188971      -0.726118      -0.014643       0.039399      -0.030452       0.051904      -0.005965      -0.000586      -0.018237      -0.004931       0.021065      -0.017859      -0.004200       0.022059              2.568780       2.292084      -0.461858       0.098326       2.994207      -0.655185       2.420049           0.000976
          200              H      11.309670      14.399763       2.624189       0.108254       1.526086 0.12268886E+02  0.13588820E+03                                 2.259185                            2.086813      -1.862269       1.960401                    0.991405       4.791913      14.902282       0.415467       1.331047      -0.692428      -0.038901       0.021046       0.009135       0.045162      -0.012720       0.002329      -0.005406       0.014977      -0.014785      -0.013826      -0.004374       0.018199              2.359874       2.937385      -0.696613      -0.087727       2.403916      -0.089816       1.738320           0.000514
          201              C      12.485131      18.370636       5.733674      -0.032275      27.370680 0.41868315E+03  0.97552153E+04                                 7.877101                            6.731624      -0.186295       1.938143                    0.998013      28.260855      80.996018       0.647693       0.405869      -1.070587      -0.094856      -0.020726      -0.044551       0.106827       0.015248       0.036295       0.031438       0.016043       0.026631      -0.038609      -0.019985       0.058594              8.871454       6.882473      -0.320618       0.789541       7.618500       2.306737      12.113390          -0.000134
          202              C      11.838233      17.732807       3.548561       0.513184      23.955635 0.26531561E+03  0.55646077E+04                                 7.667219                            5.768951      -0.033480       2.044572                    0.999368      22.728176      63.618364       0.620829       0.470394      -1.022708       0.038271       0.025573       0.037476       0.059355      -0.053208       0.014543      -0.012989      -0.088671      -0.022320      -0.066571      -0.010243       0.076814              9.079736       9.316267       3.103718       1.822392       6.952764       3.240453      10.970177           0.033095
          203              C      10.785841      17.073588       2.747439      -0.028876      37.023495 0.46342696E+03  0.11053374E+05                                 9.767059                            7.250513      -0.164407       1.945949                    0.999108      28.189057      81.212927       0.603678       0.425390      -1.060189      -0.039730      -0.017653      -0.042708       0.060943      -0.012932      -0.000572      -0.002404      -0.009201      -0.019257      -0.011243      -0.005807       0.017050             11.768741      13.117976       4.872346       3.415030       9.365259       4.146587      12.822989           0.048304
          204              C      11.036711      16.943300       1.371152      -0.146917      35.167365 0.50518069E+03  0.12338836E+05                                 9.330447                            7.501457       0.059308       1.978505                    0.999616      30.717769      90.195772       0.600348       0.417711      -1.062707      -0.011743       0.006839       0.040889       0.043088      -0.013717      -0.020608      -0.020134      -0.003761      -0.084046      -0.045982       0.018028       0.027954             10.497720      11.283248       3.230004       2.156424       8.126320       2.742730      12.083592           0.013235
          205              C      10.146832      16.233521       0.608545       0.040892      30.782456 0.41254501E+03  0.96021860E+04                                 8.573040                            6.782657       0.185651       2.043621                    0.999780      28.304624      81.784117       0.629285       0.418176      -1.059809      -0.057369      -0.016164       0.041466       0.072608      -0.026808      -0.018848      -0.017197      -0.004995       0.053828      -0.046066       0.017953       0.028113              9.704516      10.885514       3.047085       2.224706       6.815725       1.715499      11.412309           0.013924
          206              C       8.766257      15.875714       2.434180       0.101084      28.766974 0.36981708E+03  0.83852642E+04                                 8.242945                            6.461216       0.123891       2.047660                    0.999509      26.924816      77.076138       0.638122       0.423324      -1.055351       0.022761       0.013858      -0.048644       0.055465      -0.024528      -0.023945      -0.026989      -0.027146      -0.065226      -0.054570       0.012837       0.041733              9.290508      10.015087       3.206092       1.259347       7.620430       2.336180      10.236006           0.016293
          207              C       9.635625      16.544657       3.263547      -0.131714      35.504304 0.48507519E+03  0.11737686E+05                                 9.400521                            7.374427      -0.003208       1.966573                    0.999522      30.245088      88.630932       0.602080       0.420416      -1.060126       0.009848       0.017128      -0.024210       0.031249      -0.033452      -0.016386      -0.015114      -0.031243       0.023742      -0.049316       0.015549       0.033767             10.613277      12.190851       3.704690       1.802993       8.538970       2.995740      11.110011           0.024094
          208              C      12.914293       0.655330       7.474575      -0.024600      29.101355 0.41715238E+03  0.97269351E+04                                 8.252432                            6.743314      -0.284248       1.907861                    0.997414      28.411470      81.905626       0.642601       0.408774      -1.066890       0.003760      -0.087554       0.050252       0.101020      -0.028347       0.032326      -0.041419      -0.030344       0.061416      -0.044158      -0.029361       0.073520              9.659577      10.707889      -1.228060       3.477904       7.325618      -0.784924      10.945223          -0.000154
          209              C      14.634095      19.101806       8.809779       0.506474      26.307220 0.26343881E+03  0.54910871E+04                                 8.024858                            5.670501       0.136564       2.096395                    0.999573      22.521093      61.941439       0.641997       0.457714      -1.034287      -0.016302       0.041785      -0.043063       0.062179      -0.036953      -0.007831       0.067273      -0.020260       0.058672      -0.069852      -0.016867       0.086719              9.911739      11.549203      -0.777418       3.264654       8.864127      -4.456981       9.321887           0.043354
          210              C      14.881810      18.008941       9.811182      -0.037980      39.583574 0.45954696E+03  0.10901388E+05                                10.115850                            7.148034      -0.101804       1.957757                    0.999202      28.158939      80.029007       0.619269       0.416941      -1.069080       0.019621      -0.047870       0.034327       0.062088       0.003383      -0.011352       0.003766      -0.019185       0.007935      -0.018230       0.007535       0.010695             12.621042      12.488671      -2.303540       2.834210      12.901735      -7.722221      12.472719           0.067825
          211              C      13.832573      17.295272      10.368373      -0.158818      38.632324 0.48932854E+03  0.11842636E+05                                 9.838209                            7.313998       0.050793       1.964894                    0.999614      30.893171      89.945003       0.617331       0.409959      -1.068970       0.036610       0.016645      -0.006228       0.040696      -0.016129       0.004261       0.032613       0.057088      -0.029660      -0.052773       0.014500       0.038273             11.494601      11.201832      -1.109289       1.342438      11.872642      -6.804962      11.409331           0.014976
          212              C      14.107110      16.315194      11.269635       0.051078      32.208059 0.39281697E+03  0.90137464E+04                                 8.795662                            6.581139       0.225675       2.058103                    0.999779      27.782060      79.188825       0.645577       0.413469      -1.064927       0.073125       0.007604       0.013709       0.074787       0.020054      -0.022934       0.023467       0.034104      -0.005709      -0.047243       0.013704       0.033539             10.235621      10.460080      -0.666353       0.223812      10.245887      -5.611918      10.000895           0.024255
          213              C       0.585364      16.692446      11.130979       0.091307      29.302091 0.35036151E+03  0.78464231E+04                                 8.329952                            6.259905       0.137608       2.048381                    0.999682      26.933623      76.910520       0.652079       0.419421      -1.056597      -0.057146      -0.027515      -0.006289       0.063736      -0.013294      -0.001251       0.049511       0.031487       0.018991      -0.058726       0.011447       0.047279              9.633336      10.692873      -0.282316      -0.131741      10.083527      -4.685608       8.123609           0.014359
          214              C       0.388139      17.699749      10.247691      -0.135671      37.514341 0.48418913E+03  0.11709109E+05                                 9.755532                            7.336386       0.014679       1.967035                    0.999598      30.381953      88.960634       0.607598       0.416851      -1.062547      -0.039522      -0.014781      -0.017624       0.045728       0.017297      -0.028706       0.023739       0.004563       0.004154      -0.046632       0.015414       0.031218             11.372610      12.628825      -1.072937       1.232092      11.704838      -5.757826       9.784166           0.033754
          215              C      10.807930       0.750616      20.467137      -0.029820      29.210562 0.41658678E+03  0.96939751E+04                                 8.217579                            6.693329      -0.195941       1.934484                    0.997955      28.269628      80.963346       0.652679       0.403283      -1.072323      -0.028191      -0.092010       0.032815       0.101673       0.042743      -0.026338      -0.040584      -0.001523       0.017497      -0.048843      -0.024616       0.073459              9.749573      11.014611       0.571012      -3.778929       6.866527      -0.570838      11.367581          -0.000006
          216              C       9.157551       0.120565      22.005189       0.527342      24.457698 0.24376932E+03  0.49885534E+04                                 7.650626                            5.463882       0.072901       2.085898                    0.999273      21.934383      59.974983       0.651712       0.459256      -1.032366       0.023076       0.037917      -0.036500       0.057467       0.017860       0.059267       0.017555       0.102228       0.131362      -0.076675      -0.023154       0.099829              9.293589       9.313814       0.535265      -5.036093       9.369139      -1.782431       9.197815           0.004002
          217              C       8.617944      18.413417      22.772931      -0.030639      36.031165 0.44509660E+03  0.10478655E+05                                 9.486941                            7.038154      -0.121782       1.958071                    0.999113      27.783317      78.761607       0.623391       0.417344      -1.068408      -0.038381      -0.039044       0.027217       0.061141      -0.004205       0.018336      -0.006700       0.013311      -0.043390      -0.024192      -0.000594       0.024786             11.281347       8.742414       2.215303      -5.134998      13.075266      -3.468774      12.026362           0.006488
          218              C       7.843244      18.609822      23.900152      -0.121557      35.478428 0.50309057E+03  0.12291298E+05                                 9.469347                            7.549750      -0.018510       1.963529                    0.999280      30.368019      89.567601       0.590071       0.424864      -1.056807      -0.013565      -0.017737      -0.052854       0.057377      -0.007053       0.028467       0.019524       0.019028      -0.073992      -0.046784       0.011286       0.035498             10.586619       7.774215      -0.097629      -3.467081      12.795571      -1.680139      11.190072           0.002447
          219              C       7.491394      17.515012      24.657623       0.075928      28.800305 0.39219006E+03  0.90113592E+04                                 8.207617                            6.631580       0.131954       2.041811                    0.999589      27.417021      78.643991       0.633934       0.420503      -1.058611       0.012456      -0.051326      -0.040641       0.066642      -0.017304       0.014075       0.013037       0.062285       0.063248      -0.049918       0.014866       0.035052              9.046904       6.175567      -0.363356      -1.907489      11.902871      -1.332375       9.062273           0.002232
          220              C       8.504342      16.070174      23.160654       0.061059      29.095079 0.37187902E+03  0.84220804E+04                                 8.190265                            6.399115       0.240638       2.071214                    0.999831      27.339556      77.563609       0.654966       0.412923      -1.064667      -0.049856       0.026734       0.037530       0.067888      -0.012004       0.020983       0.027068       0.019332      -0.024842      -0.043683       0.016292       0.027390              9.153260       5.827402       1.036727      -2.479035      11.962985      -1.850620       9.669393           0.001800
          221              C       8.897214      17.118314      22.387776      -0.149373      36.235076 0.48157454E+03  0.11595929E+05                                 9.408218                            7.252821       0.090625       1.982663                    0.999625      30.439601      88.086696       0.620987       0.409620      -1.070352      -0.034157       0.024243       0.011768       0.043507      -0.005233      -0.000623       0.026201       0.070284       0.061987      -0.054877       0.024150       0.030727             10.623664       7.119667       1.479149      -3.703119      13.422916      -3.143037      11.328410           0.002083
          222              C      11.087201      18.425085      18.746778      -0.032199      30.501528 0.43423423E+03  0.10235906E+05                                 8.555106                            6.909184      -0.293618       1.902664                    0.998060      28.694256      83.399461       0.630294       0.412250      -1.063743       0.087934      -0.010667      -0.046327       0.099962      -0.032441      -0.038182       0.032189       0.009504       0.038148      -0.039172      -0.030807       0.069979             10.177714       7.937126       0.000533      -0.266578      10.064830       3.918786      12.531187          -0.000060
          223              C      11.581052      16.838291      17.111153       0.498255      25.866693 0.26672263E+03  0.55736544E+04                                 7.937337                            5.707772       0.065958       2.075219                    0.999438      22.501128      61.851712       0.639914       0.458041      -1.034682      -0.036823       0.025232       0.036613       0.057733      -0.035143       0.043570      -0.044403      -0.074656       0.093026      -0.074468      -0.018087       0.092555              9.748991       9.205752      -0.368967      -2.439106       9.924691       5.488888      10.116530           0.025899
          224              C      12.601889      16.317139      16.150833      -0.020704      37.150348 0.42525413E+03  0.98857985E+04                                 9.627614                            6.824868      -0.036731       1.984265                    0.999143      27.440293      76.987887       0.641463       0.410744      -1.074000       0.032896      -0.027992      -0.034849       0.055499      -0.007153       0.003856      -0.023542      -0.006789       0.006904      -0.021615      -0.006085       0.027700             11.909242      12.742671      -0.778144      -4.467673      11.259016       5.925551      11.726039           0.033527
          225              C      13.860973      16.853848      16.007042      -0.159802      39.201268 0.49867449E+03  0.12148458E+05                                10.048922                            7.467276      -0.031147       1.948245                    0.999587      30.853652      90.671114       0.599603       0.419313      -1.060996      -0.025310      -0.029088      -0.011119       0.040129       0.002464       0.034640      -0.011938      -0.055825       0.027844      -0.052955       0.017042       0.035913             11.685896      13.071509       0.591907      -3.711100      10.854631       4.965354      11.131550           0.015347
          226              C      14.709829      16.365754      15.056993       0.082219      29.430215 0.35940978E+03  0.80775826E+04                                 8.284767                            6.306290       0.259084       2.084409                    0.999779      26.925501      76.312899       0.656788       0.414944      -1.062446      -0.039632      -0.036797      -0.026116       0.060056       0.014707       0.018702      -0.033222      -0.007379      -0.025641      -0.046537       0.012597       0.033940              9.442255       9.849157       0.480858      -2.634856       9.352097       3.964684       9.125512           0.009462
          227              C      13.155696      14.850910      14.404797       0.063951      30.520508 0.39189307E+03  0.90146656E+04                                 8.569912                            6.636932       0.107097       2.027415                    0.999712      27.741286      79.961282       0.631722       0.421501      -1.056595       0.060458       0.032808       0.024114       0.072891      -0.002028       0.032966      -0.018248      -0.064232       0.002758      -0.053553       0.009314       0.044239              9.812211      11.952838       0.914053      -3.401346       8.582696       2.855767       8.901099           0.009913
          228              C      12.262662      15.265110      15.349711      -0.143792      37.844667 0.49669042E+03  0.12101960E+05                                 9.868379                            7.463961      -0.035322       1.951196                    0.999550      30.657737      90.440829       0.597657       0.420614      -1.058958       0.025037       0.020840       0.027807       0.042829      -0.008605       0.013653      -0.046216       0.010841      -0.017686      -0.050696       0.002451       0.048245             11.540834      12.437661       1.118846      -3.131953      11.700837       4.841106      10.484004           0.010815
          229              C       4.596131      10.798364       7.104826      -0.032274      27.370578 0.41868213E+03  0.97551673E+04                                 7.877034                            6.731579      -0.186290       1.938142                    0.998013      28.260766      80.995167       0.647702       0.405864      -1.070592      -0.094858       0.020726       0.044549       0.106828      -0.015246      -0.036297       0.031436       0.016041       0.026608      -0.038611      -0.019981       0.058591              8.871370       6.882411       0.320593      -0.789526       7.618449       2.306665      12.113249           0.000069
          230              C       3.949233      11.436193       9.289939       0.513247      23.952058 0.26527032E+03  0.55634481E+04                                 7.666826                            5.768712      -0.033871       2.044497                    0.999367      22.725584      63.610947       0.620798       0.470436      -1.022680       0.038227      -0.025541      -0.037453       0.059299       0.053257      -0.014566      -0.013006      -0.088764      -0.022512      -0.066611      -0.010305       0.076916              9.079211       9.315720      -3.103500      -1.822155       6.952345       3.240146      10.969569           0.033585
          231              C       2.896841      12.095412      10.091061      -0.028893      37.019274 0.46336983E+03  0.11051740E+05                                 9.766790                            7.250400      -0.164632       1.945911                    0.999107      28.186778      81.207030       0.603637       0.425429      -1.060158      -0.039669       0.017613       0.042668       0.060864       0.013023       0.000527      -0.002426      -0.009351      -0.019526      -0.011294      -0.005917       0.017211             11.768321      13.117391      -4.872078      -3.414793       9.364891       4.146345      12.822680           0.048892
          232              C       3.147711      12.225700      11.467348      -0.146903      35.162980 0.50510831E+03  0.12336555E+05                                 9.329624                            7.500910       0.059469       1.978587                    0.999616      30.714834      90.183581       0.600374       0.417710      -1.062714      -0.011745      -0.006827      -0.040836       0.043037       0.013761       0.020590      -0.020141      -0.003839      -0.084035      -0.045985       0.017979       0.028006             10.496693      11.281921      -3.229539      -2.156088       8.125510       2.742364      12.082649           0.013903
          233              C       2.257832      12.935479      12.229955       0.040893      30.779839 0.41250718E+03  0.96010669E+04                                 8.572652                            6.782449       0.185611       2.043635                    0.999780      28.302615      81.776786       0.629282       0.418189      -1.059803      -0.057319       0.016161      -0.041457       0.072563       0.026829       0.018837      -0.017207      -0.005030       0.053670      -0.046069       0.018002       0.028067              9.703991      10.884825      -3.046824      -2.224479       6.815365       1.715327      11.411783           0.014521
          234              C       0.877257      13.293286      10.404320       0.101084      28.764658 0.36978174E+03  0.83842849E+04                                 8.242748                            6.461094       0.123697       2.047629                    0.999509      26.923023      77.070850       0.638098       0.423348      -1.055333       0.022767      -0.013861       0.048593       0.055423       0.024573       0.023911      -0.026992      -0.027202      -0.065266      -0.054573       0.012778       0.041795              9.290266      10.014653      -3.205915      -1.259363       7.620127       2.336130      10.236018           0.016757
          235              C       1.746625      12.624343       9.574953      -0.131691      35.500557 0.48501422E+03  0.11735869E+05                                 9.400064                            7.374102      -0.003273       1.966588                    0.999522      30.242712      88.623341       0.602074       0.420431      -1.060113       0.009795      -0.017089       0.024202       0.031204       0.033485       0.016374      -0.015130      -0.031298       0.023533      -0.049329       0.015484       0.033846             10.612717      12.189985      -3.704405      -1.802828       8.538434       2.995548      11.109732           0.024653
          236              C       5.025293       9.067670       5.363925      -0.024601      29.101466 0.41715248E+03  0.97269562E+04                                 8.252498                            6.743342      -0.284267       1.907856                    0.997414      28.411574      81.906512       0.642595       0.408777      -1.066886       0.003761       0.087554      -0.050252       0.101021       0.028350      -0.032327      -0.041423      -0.030337       0.061414      -0.044157      -0.029366       0.073524              9.659687      10.707988       1.228104      -3.477921       7.325785      -0.784970      10.945289          -0.000184
          237              C       6.745095      10.067194       4.028721       0.506451      26.308890 0.26345633E+03  0.54915277E+04                                 8.025018                            5.670564       0.136731       2.096430                    0.999573      22.522115      61.944088       0.642017       0.457694      -1.034301      -0.016299      -0.041804       0.043088       0.062207       0.036948       0.007819       0.067239      -0.020220       0.058611      -0.069833      -0.016836       0.086669              9.912006      11.549410       0.777504      -3.264769       8.864505      -4.457198       9.322104           0.043178
          238              C       6.992810      11.160059       3.027318      -0.037980      39.586754 0.45958104E+03  0.10902411E+05                                10.116330                            7.148243      -0.101731       1.957765                    0.999202      28.160357      80.034130       0.619267       0.416934      -1.069083       0.019635       0.047898      -0.034353       0.062128      -0.003399       0.011348       0.003719      -0.019122       0.007828      -0.018197       0.007573       0.010624             12.621806      12.489452       2.303761      -2.834442      12.902654      -7.722782      12.473312           0.067433
          239              C       5.943573      11.873728       2.470127      -0.158810      38.635678 0.48937051E+03  0.11843984E+05                                 9.838955                            7.314404       0.050731       1.964865                    0.999614      30.894709      89.952674       0.617298       0.409969      -1.068956       0.036627      -0.016653       0.006251       0.040718       0.016141      -0.004275       0.032601       0.057120      -0.029690      -0.052776       0.014484       0.038292             11.495615      11.202833       1.109478      -1.342641      11.873799      -6.805690      11.410213           0.014375
          240              C       6.218110      12.853806       1.568865       0.051079      32.210538 0.39284508E+03  0.90146067E+04                                 8.796186                            6.581381       0.225675       2.058087                    0.999779      27.783631      79.195794       0.645560       0.413470      -1.064920       0.073151      -0.007598      -0.013714       0.074812      -0.020064       0.022941       0.023442       0.034142      -0.005721      -0.047239       0.013673       0.033565             10.236347      10.460916       0.666281      -0.223692      10.246651      -5.612392      10.001475           0.023666
          241              C       8.474364      12.476554       1.707520       0.091295      29.304833 0.35039420E+03  0.78473914E+04                                 8.330541                            6.260207       0.137553       2.048338                    0.999682      26.935624      76.919098       0.652058       0.419423      -1.056589      -0.057162       0.027533       0.006284       0.063758       0.013302       0.001245       0.049500       0.031541       0.018963      -0.058735       0.011477       0.047258              9.634122      10.693958       0.282475       0.131648      10.084343      -4.685984       8.124065           0.013875
          242              C       8.277139      11.469251       2.590809      -0.135685      37.517981 0.48423705E+03  0.11710611E+05                                 9.756208                            7.336751       0.014585       1.966987                    0.999598      30.383976      88.969182       0.607580       0.416851      -1.062542      -0.039554       0.014772       0.017644       0.045761      -0.017308       0.028717       0.023690       0.004582       0.004088      -0.046616       0.015411       0.031204             11.373524      12.629858       1.073062      -1.232225      11.705921      -5.758394       9.784795           0.033298
          243              C       2.918930       8.972384      18.048363      -0.029824      29.210785 0.41659105E+03  0.96940769E+04                                 8.217598                            6.693359      -0.195921       1.934489                    0.997955      28.269531      80.962472       0.652680       0.403283      -1.072326      -0.028190       0.092008      -0.032817       0.101671      -0.042742       0.026337      -0.040583      -0.001526       0.017498      -0.048841      -0.024616       0.073457              9.749591      11.014677      -0.571018       3.779005       6.866522      -0.570844      11.367574           0.000162
          244              C       1.268551       9.602435      16.510311       0.527356      24.458022 0.24377406E+03  0.49886581E+04                                 7.650576                            5.463861       0.072986       2.085919                    0.999273      21.934572      59.974897       0.651728       0.459244      -1.032376       0.023080      -0.037925       0.036503       0.057476      -0.017855      -0.059258       0.017557       0.102227       0.131356      -0.076672      -0.023146       0.099818              9.293502       9.313730      -0.535229       5.036005       9.369098      -1.782389       9.197679           0.003515
          245              C       0.728944      10.755583      15.742569      -0.030633      36.031079 0.44509889E+03  0.10478681E+05                                 9.486736                            7.038045      -0.121708       1.958089                    0.999113      27.783504      78.761015       0.623415       0.417329      -1.068421      -0.038386       0.039054      -0.027226       0.061155       0.004205      -0.018315      -0.006700       0.013285      -0.043403      -0.024181      -0.000581       0.024763             11.281048       8.742212      -2.215221       5.134823      13.074916      -3.468644      12.026016           0.005326
          246              C      15.732244      10.559178      14.615348      -0.121541      35.477835 0.50308384E+03  0.12291052E+05                                 9.469136                            7.549632      -0.018420       1.963557                    0.999280      30.367657      89.565255       0.590086       0.424857      -1.056815      -0.013573       0.017740       0.052865       0.057390       0.007059      -0.028455       0.019530       0.019033      -0.074005      -0.046784       0.011293       0.035490             10.586336       7.774077       0.097609       3.466989      12.795091      -1.680150      11.189840           0.002375
          247              C      15.380394      11.653988      13.857877       0.075930      28.799989 0.39218680E+03  0.90112380E+04                                 8.207502                            6.631526       0.132001       2.041829                    0.999589      27.416612      78.641827       0.633942       0.420499      -1.058617       0.012453       0.051331       0.040638       0.066644       0.017310      -0.014074       0.013021       0.062281       0.063253      -0.049913       0.014861       0.035052              9.046739       6.175480       0.363334       1.907439      11.902571      -1.332410       9.062166           0.002101
          248              C       0.615342      13.098826      15.354846       0.061068      29.094716 0.37187453E+03  0.84219229E+04                                 8.190098                            6.399007       0.240683       2.071230                    0.999831      27.339254      77.561586       0.654985       0.412914      -1.064676      -0.049858      -0.026731      -0.037538       0.067893       0.012013      -0.020981       0.027054       0.019301      -0.024835      -0.043670       0.016296       0.027373              9.153056       5.827309      -1.036705       2.479021      11.962602      -1.850620       9.669256           0.001615
          249              C       1.008214      12.050686      16.127724      -0.149381      36.236230 0.48159477E+03  0.11596539E+05                                 9.408393                            7.252970       0.090574       1.982635                    0.999625      30.440373      88.089420       0.620981       0.409620      -1.070352      -0.034166      -0.024249      -0.011765       0.043517       0.005233       0.000639       0.026208       0.070287       0.061979      -0.054881       0.024141       0.030740             10.623843       7.119813      -1.479171       3.703196      13.423096      -3.143088      11.328620           0.002283
          250              C       3.198201      10.743915      19.768722      -0.032199      30.501641 0.43423451E+03  0.10235916E+05                                 8.555138                            6.909193      -0.293625       1.902662                    0.998060      28.694263      83.399519       0.630293       0.412251      -1.063743       0.087934       0.010668       0.046327       0.099962       0.032443       0.038182       0.032190       0.009500       0.038144      -0.039173      -0.030807       0.069980             10.177783       7.937183      -0.000543       0.266568      10.064913       3.918875      12.531253          -0.000043
          251              C       3.692052      12.330709      21.404347       0.498243      25.867462 0.26673055E+03  0.55738547E+04                                 7.937416                            5.707800       0.066037       2.075236                    0.999438      22.501603      61.852968       0.639922       0.458032      -1.034688      -0.036833      -0.025231      -0.036625       0.057747       0.035134      -0.043563      -0.044386      -0.074648       0.093010      -0.074457      -0.018073       0.092530              9.749130       9.205898       0.369004       2.439170       9.924814       5.488986      10.116677           0.025422
          252              C       4.712889      12.851861      22.364667      -0.020715      37.152075 0.42527310E+03  0.98863627E+04                                 9.627914                            6.825020      -0.036733       1.984255                    0.999143      27.441066      76.990870       0.641455       0.410744      -1.073999       0.032909       0.028001       0.034858       0.055517       0.007140      -0.003852      -0.023522      -0.006772       0.006875      -0.021600      -0.006071       0.027670             11.909695      12.743203       0.778245       4.467926      11.259390       5.925814      11.726492           0.032766
          253              C       5.971973      12.315152      22.508458      -0.159793      39.202476 0.49868881E+03  0.12148919E+05                                10.049175                            7.467410      -0.031174       1.948233                    0.999587      30.854221      90.673805       0.599593       0.419316      -1.060992      -0.025321       0.029100       0.011107       0.040141      -0.002466      -0.034640      -0.011922      -0.055825       0.027855      -0.052955       0.017055       0.035900             11.686252      13.071960      -0.591844       3.711310      10.854913       4.965533      11.131882           0.014650
          254              C       6.820829      12.803246      23.458507       0.082223      29.431502 0.35942532E+03  0.80780522E+04                                 8.285053                            6.306445       0.259025       2.084379                    0.999779      26.926456      76.317187       0.656774       0.414946      -1.062440      -0.039633       0.036811       0.026118       0.060066      -0.014719      -0.018705      -0.033219      -0.007364      -0.025641      -0.046543       0.012611       0.033933              9.442627       9.849660      -0.480912       2.635000       9.352433       3.964816       9.125787           0.008971
          255              C       5.266696      14.318090      24.110703       0.063964      30.521316 0.39190259E+03  0.90149593E+04                                 8.570072                            6.637008       0.107095       2.027406                    0.999712      27.741935      79.964065       0.631717       0.421500      -1.056593       0.060474      -0.032812      -0.024113       0.072905       0.002027      -0.032970      -0.018238      -0.064235       0.002762      -0.053558       0.009325       0.044233              9.812448      11.953138      -0.914078       3.401422       8.582916       2.855876       8.901289           0.009473
          256              C       4.373662      13.903890      23.165789      -0.143797      37.846061 0.49670880E+03  0.12102535E+05                                 9.868619                            7.464095      -0.035332       1.951183                    0.999550      30.658547      90.444092       0.597651       0.420614      -1.058957       0.025037      -0.020853      -0.027818       0.042843       0.008599      -0.013646      -0.046212       0.010874      -0.017699      -0.050700       0.002471       0.048229             11.541173      12.438132      -1.118855       3.132091      11.701103       4.841258      10.484285           0.010394
          257              C      11.181869       1.075364       5.733674      -0.032271      27.370492 0.41867952E+03  0.97551166E+04                                 7.877058                            6.731582      -0.186296       1.938144                    0.998013      28.260847      80.996130       0.647696       0.405867      -1.070587       0.094855       0.020727      -0.044551       0.106826       0.015248      -0.036294      -0.031437       0.016041       0.026634      -0.038608      -0.019985       0.058592              8.871397       6.882432      -0.320622      -0.789556       7.618439      -2.306630      12.113319          -0.000103
          258              C      11.828767       1.713193       3.548561       0.513176      23.955573 0.26531511E+03  0.55645988E+04                                 7.667219                            5.768956      -0.033474       2.044574                    0.999368      22.728218      63.618644       0.620827       0.470396      -1.022706      -0.038271      -0.025576       0.037476       0.059357      -0.053209      -0.014544       0.012989      -0.088667      -0.022317      -0.066571      -0.010242       0.076813              9.079717       9.316269       3.103712      -1.822377       6.952737      -3.240416      10.970146           0.033056
          259              C      12.881159       2.372412       2.747439      -0.028860      37.022653 0.46341496E+03  0.11053017E+05                                 9.766933                            7.250437      -0.164382       1.945963                    0.999108      28.188622      81.211430       0.603679       0.425392      -1.060187       0.039733       0.017650      -0.042709       0.060945      -0.012939       0.000576       0.002406      -0.009207      -0.019268      -0.011251      -0.005808       0.017059             11.768552      13.117842       4.872278      -3.414923       9.365100      -4.146453      12.822714           0.048252
          260              C      12.630289       2.502700       1.371152      -0.146913      35.166818 0.50517198E+03  0.12338565E+05                                 9.330328                            7.501385       0.059334       1.978516                    0.999616      30.717499      90.194639       0.600352       0.417710      -1.062708       0.011739      -0.006842       0.040892       0.043091      -0.013726       0.020608       0.020131      -0.003766      -0.084055      -0.045985       0.018020       0.027965             10.497543      11.283127       3.229964      -2.156287       8.126196      -2.742596      12.083308           0.013168
          261              C      13.520168       3.212479       0.608545       0.040893      30.782680 0.41255181E+03  0.96023636E+04                                 8.573024                            6.782687       0.185727       2.043638                    0.999780      28.304741      81.783972       0.629289       0.418173      -1.059813       0.057372       0.016168       0.041470       0.072614      -0.026812       0.018865       0.017197      -0.004993       0.053825      -0.046078       0.017957       0.028120              9.704454      10.885531       3.047085      -2.224662       6.815729      -1.715438      11.412103           0.013897
          262              C      14.900743       3.570286       2.434180       0.101106      28.767149 0.36982096E+03  0.83853726E+04                                 8.242966                            6.461251       0.123883       2.047652                    0.999509      26.925001      77.076713       0.638120       0.423324      -1.055351      -0.022758      -0.013860      -0.048654       0.055473      -0.024534       0.023953       0.026990      -0.027151      -0.065221      -0.054579       0.012842       0.041738              9.290507      10.015125       3.206097      -1.259320       7.620463      -2.336159      10.235933           0.016209
          263              C      14.031375       2.901343       3.263547      -0.131721      35.504395 0.48507675E+03  0.11737736E+05                                 9.400545                            7.374453      -0.003213       1.966572                    0.999522      30.245122      88.631138       0.602077       0.420417      -1.060125      -0.009850      -0.017140      -0.024208       0.031254      -0.033457       0.016385       0.015119      -0.031245       0.023734      -0.049320       0.015546       0.033774             10.613289      12.190934       3.704709      -1.802967       8.538987      -2.995711      11.109945           0.024027
          264              C      10.752707      18.790670       7.474575      -0.024600      29.101397 0.41715195E+03  0.97269252E+04                                 8.252450                            6.743320      -0.284248       1.907862                    0.997414      28.411471      81.905705       0.642599       0.408775      -1.066889      -0.003763       0.087553       0.050253       0.101020      -0.028345      -0.032328       0.041418      -0.030339       0.061414      -0.044157      -0.029362       0.073519              9.659616      10.707896      -1.228078      -3.477956       7.325654       0.784959      10.945300          -0.000129
          265              C       9.032905       0.344194       8.809779       0.506448      26.308665 0.26345480E+03  0.54914928E+04                                 8.025014                            5.670581       0.136686       2.096416                    0.999573      22.522014      61.943979       0.642010       0.457699      -1.034297       0.016301      -0.041801      -0.043080       0.062200      -0.036948       0.007821      -0.067247      -0.020222       0.058619      -0.069839      -0.016840       0.086679              9.911965      11.549388      -0.777470      -3.264758       8.864359       4.457143       9.322147           0.043378
          266              C       8.785190       1.437059       9.811182      -0.037984      39.585469 0.45956860E+03  0.10902021E+05                                10.116066                            7.148128      -0.101747       1.957764                    0.999202      28.159861      80.031878       0.619275       0.416932      -1.069086      -0.019633       0.047889       0.034352       0.062120       0.003396       0.011349      -0.003730      -0.019131       0.007860      -0.018204       0.007564       0.010640             12.621387      12.488929      -2.303643      -2.834322      12.902125       7.722519      12.473106           0.067838
          267              C       9.834427       2.150728      10.368373      -0.158817      38.634043 0.48935102E+03  0.11843337E+05                                 9.838513                            7.314170       0.050748       1.964871                    0.999614      30.894093      89.948794       0.617322       0.409959      -1.068968      -0.036624      -0.016658      -0.006241       0.040715      -0.016139      -0.004272      -0.032606       0.057115      -0.029690      -0.052778       0.014488       0.038290             11.495010      11.202172      -1.109366      -1.342513      11.873078       6.805280      11.409778           0.015014
          268              C       9.559890       3.130806      11.269635       0.051076      32.209580 0.39283653E+03  0.90143173E+04                                 8.795894                            6.581265       0.225688       2.058093                    0.999779      27.783112      79.192643       0.645575       0.413464      -1.064929      -0.073148      -0.007602       0.013718       0.074811       0.020066       0.022941      -0.023450       0.034135      -0.005738      -0.047245       0.013683       0.033562             10.235929      10.460375      -0.666337      -0.223763      10.246187       5.612130      10.001225           0.024301
          269              C       7.303636       2.753554      11.130979       0.091309      29.303358 0.35037793E+03  0.78468919E+04                                 8.330148                            6.260014       0.137624       2.048370                    0.999682      26.934622      76.914162       0.652079       0.419416      -1.056599       0.057162       0.027530      -0.006283       0.063756      -0.013300       0.001248      -0.049506       0.031526       0.018966      -0.058735       0.011468       0.047267              9.633590      10.693202      -0.282382       0.131710      10.083772       4.685731       8.123795           0.014391
          270              C       7.500861       1.746251      10.247691      -0.135677      37.515961 0.48421163E+03  0.11709798E+05                                 9.755779                            7.336531       0.014657       1.967017                    0.999598      30.382908      88.964194       0.607595       0.416848      -1.062548       0.039547       0.014770      -0.017638       0.045752       0.017304       0.028716      -0.023714       0.004571       0.004106      -0.046628       0.015415       0.031214             11.372936      12.629152      -1.073002      -1.232148      11.705200       5.758045       9.784457           0.033771
          271              C      12.859070      18.695384      20.467137      -0.029823      29.210460 0.41658758E+03  0.96939943E+04                                 8.217545                            6.693326      -0.195949       1.934480                    0.997955      28.269634      80.963255       0.652681       0.403282      -1.072324       0.028190       0.092012       0.032814       0.101674       0.042746       0.026334       0.040586      -0.001524       0.017496      -0.048847      -0.024612       0.073459              9.749488      11.014543       0.570958       3.778805       6.866483       0.570740      11.367437           0.000016
          272              C      14.509449      19.325435      22.005189       0.527357      24.455488 0.24374503E+03  0.49879488E+04                                 7.650382                            5.463756       0.072685       2.085859                    0.999273      21.932943      59.971058       0.651691       0.459281      -1.032349      -0.023063      -0.037887      -0.036489       0.057435       0.017874      -0.059315      -0.017550       0.102263       0.131363      -0.076693      -0.023190       0.099884              9.293245       9.313533       0.535170       5.035891       9.368738       1.782270       9.197464           0.003929
          273              C      15.049056       1.032583      22.772931      -0.030629      36.027739 0.44505203E+03  0.10477372E+05                                 9.486615                            7.038002      -0.121904       1.958057                    0.999113      27.781345      78.755868       0.623369       0.417368      -1.068389       0.038362       0.039008       0.027174       0.061087      -0.004192      -0.018424       0.006709       0.013428      -0.043356      -0.024246      -0.000639       0.024885             11.280870       8.742109       2.215175       5.134753      13.074628       3.468552      12.025872           0.006385
          274              C       0.045756       0.836178      23.900152      -0.121564      35.475479 0.50304263E+03  0.12289844E+05                                 9.468973                            7.549513      -0.018577       1.963536                    0.999280      30.366065      89.561029       0.590065       0.424878      -1.056798       0.013554       0.017733      -0.052784       0.057309      -0.007054      -0.028516      -0.019518       0.019126      -0.073885      -0.046792       0.011224       0.035567             10.586151       7.773913      -0.097610       3.466892      12.794958       1.680079      11.189581           0.002377
          275              C       0.397606       1.930988      24.657623       0.075953      28.798150 0.39215696E+03  0.90104203E+04                                 8.207362                            6.631433       0.131849       2.041801                    0.999588      27.415483      78.639137       0.633921       0.420519      -1.058599      -0.012442       0.051292      -0.040646       0.066617      -0.017268      -0.014109      -0.013069       0.062308       0.063089      -0.049904       0.014827       0.035077              9.046577       6.175374      -0.363329       1.907365      11.902438       1.332327       9.061918           0.002138
          276              C      15.162658       3.375826      23.160654       0.061067      29.092731 0.37184965E+03  0.84212327E+04                                 8.189918                            6.398967       0.240673       2.071245                    0.999831      27.337803      77.557311       0.654959       0.412937      -1.064660       0.049840      -0.026734       0.037495       0.067857      -0.011971      -0.021001      -0.027092       0.019473      -0.024903      -0.043718       0.016258       0.027459              9.152784       5.827206       1.036678       2.478901      11.962181       1.850499       9.668963           0.001720
          277              C      14.769786       2.327686      22.387776      -0.149353      36.230141 0.48150208E+03  0.11593681E+05                                 9.407260                            7.252216       0.090804       1.982754                    0.999625      30.436797      88.074989       0.621024       0.409614      -1.070363       0.034121      -0.024209       0.011781       0.043464      -0.005253       0.000578      -0.026184       0.070255       0.061946      -0.054853       0.024169       0.030684             10.622464       7.118964       1.478884       3.702641      13.421290       3.142484      11.327140           0.001981
          278              C      12.579799       1.020915      18.746778      -0.032198      30.501527 0.43423267E+03  0.10235864E+05                                 8.555120                            6.909180      -0.293623       1.902663                    0.998060      28.694240      83.399487       0.630293       0.412251      -1.063742      -0.087932       0.010668      -0.046328       0.099961      -0.032439       0.038181      -0.032192       0.009502       0.038144      -0.039169      -0.030810       0.069979             10.177758       7.937147       0.000548       0.266530      10.064897      -3.918878      12.531229          -0.000073
          279              C      12.085948       2.607709      17.111153       0.498236      25.867639 0.26673300E+03  0.55739181E+04                                 7.937448                            5.707827       0.066041       2.075235                    0.999438      22.501698      61.853283       0.639921       0.458032      -1.034688       0.036834      -0.025235       0.036623       0.057748      -0.035132      -0.043563       0.044384      -0.074650       0.093005      -0.074457      -0.018071       0.092528              9.749163       9.205890      -0.368990       2.439159       9.924868      -5.489022      10.116730           0.025892
          280              C      11.065111       3.128861      16.150833      -0.020708      37.151422 0.42526599E+03  0.98861447E+04                                 9.627762                            6.824937      -0.036709       1.984266                    0.999143      27.440820      76.989679       0.641463       0.410741      -1.074002      -0.032911       0.027997      -0.034862       0.055519      -0.007137      -0.003851       0.023523      -0.006780       0.006867      -0.021599      -0.006072       0.027671             11.909472      12.742895      -0.778185       4.467792      11.259223      -5.925703      11.726296           0.033541
          281              C       9.806027       2.592152      16.007042      -0.159804      39.202421 0.49868945E+03  0.12148926E+05                                10.049118                            7.467385      -0.031171       1.948232                    0.999587      30.854271      90.673614       0.599598       0.419313      -1.060996       0.025327       0.029097      -0.011109       0.040144       0.002467      -0.034636       0.011918      -0.055828       0.027832      -0.052951       0.017059       0.035892             11.686159      13.071772       0.591903       3.711208      10.854868      -4.965510      11.131838           0.015311
          282              C       8.957171       3.080246      15.056993       0.082214      29.431170 0.35942227E+03  0.80779434E+04                                 8.284929                            6.306387       0.259086       2.084397                    0.999779      26.926230      76.315643       0.656784       0.414942      -1.062446       0.039637       0.036809      -0.026127       0.060071       0.014724      -0.018705       0.033224      -0.007367      -0.025644      -0.046550       0.012611       0.033938              9.442460       9.849391       0.480884       2.634933       9.352273      -3.964767       9.125717           0.009481
          283              C      10.511304       4.595090      14.404797       0.063956      30.521296 0.39190355E+03  0.90149748E+04                                 8.570040                            6.637008       0.107096       2.027405                    0.999712      27.741910      79.963614       0.631719       0.421499      -1.056595      -0.060476      -0.032814       0.024117       0.072909      -0.002017      -0.032966       0.018241      -0.064243       0.002760      -0.053558       0.009327       0.044232              9.812381      11.953008       0.914079       3.401415       8.582862      -2.855831       8.901272           0.009938
          284              C      11.404338       4.180890      15.349711      -0.143801      37.845838 0.49670709E+03  0.12102484E+05                                 9.868600                            7.464098      -0.035375       1.951171                    0.999550      30.658388      90.443590       0.597649       0.420616      -1.058956      -0.025040      -0.020846       0.027823       0.042844      -0.008602      -0.013647       0.046218       0.010854      -0.017718      -0.050704       0.002465       0.048239             11.541130      12.437982       1.118876       3.132061      11.701129      -4.841245      10.484278           0.010843
          285              C       3.292869       8.647636       7.104826      -0.032274      27.370624 0.41868206E+03  0.97551587E+04                                 7.877042                            6.731582      -0.186288       1.938144                    0.998013      28.260682      80.994723       0.647701       0.405865      -1.070592       0.094856      -0.020726       0.044549       0.106826      -0.015245       0.036295      -0.031437       0.016040       0.026611      -0.038611      -0.019979       0.058590              8.871390       6.882422       0.320573       0.789560       7.618467      -2.306739      12.113281           0.000030
          286              C       3.939767       8.009807       9.289939       0.513224      23.952934 0.26528103E+03  0.55637156E+04                                 7.666900                            5.768750      -0.033760       2.044520                    0.999367      22.726119      63.612184       0.620810       0.470423      -1.022690      -0.038238       0.025548      -0.037460       0.059314       0.053245       0.014560       0.013003      -0.088742      -0.022463      -0.066602      -0.010290       0.076891              9.079321       9.315831      -3.103560       1.822209       6.952442      -3.240215      10.969689           0.033627
          287              C       4.992159       7.350588      10.091061      -0.028904      37.020654 0.46338788E+03  0.11052279E+05                                 9.766980                            7.250506      -0.164620       1.945905                    0.999107      28.187512      81.209562       0.603637       0.425425      -1.060160       0.039684      -0.017626       0.042678       0.060885       0.013002      -0.000538       0.002421      -0.009320      -0.019465      -0.011284      -0.005891       0.017175             11.768596      13.117678      -4.872225       3.414925       9.365128      -4.146494      12.822982           0.048998
          288              C       4.741289       7.220300      11.467348      -0.146909      35.164037 0.50512579E+03  0.12337100E+05                                 9.329812                            7.501042       0.059422       1.978564                    0.999616      30.715519      90.186298       0.600368       0.417710      -1.062713       0.011742       0.006829      -0.040854       0.043053       0.013748      -0.020597       0.020139      -0.003820      -0.084044      -0.045987       0.017995       0.027992             10.496924      11.282150      -3.229616       2.156161       8.125698      -2.742454      12.082923           0.013926
          289              C       5.631168       6.510521      12.229955       0.040885      30.781118 0.41252753E+03  0.96016689E+04                                 8.572860                            6.782595       0.185594       2.043615                    0.999780      28.303614      81.780495       0.629277       0.418187      -1.059803       0.057335      -0.016164      -0.041464       0.072580       0.026824      -0.018849       0.017207      -0.005013       0.053729      -0.046075       0.017986       0.028089              9.704240      10.885072      -3.046896       2.224547       6.815534      -1.715378      11.412116           0.014556
          290              C       7.011743       6.152714      10.404320       0.101080      28.765631 0.36979581E+03  0.83846905E+04                                 8.242890                            6.461179       0.123731       2.047626                    0.999509      26.923857      77.073844       0.638099       0.423343      -1.055335      -0.022770       0.013857       0.048611       0.055439       0.024564      -0.023927       0.026993      -0.027189      -0.065257      -0.054580       0.012799       0.041781              9.290446      10.014864      -3.206019       1.259381       7.620302      -2.336179      10.236171           0.016835
          291              C       6.142375       6.821657       9.574953      -0.131703      35.501628 0.48503013E+03  0.11736361E+05                                 9.400232                            7.374203      -0.003273       1.966579                    0.999522      30.243452      88.626177       0.602072       0.420429      -1.060114      -0.009813       0.017100       0.024203       0.031217       0.033480      -0.016375       0.015125      -0.031283       0.023586      -0.049327       0.015499       0.033828             10.612935      12.190195      -3.704499       1.802898       8.538621      -2.995657      11.109989           0.024693
          292              C       2.863707      10.378330       5.363925      -0.024601      29.101493 0.41715242E+03  0.97269551E+04                                 8.252500                            6.743336      -0.284270       1.907854                    0.997414      28.411620      81.906657       0.642596       0.408777      -1.066887      -0.003762      -0.087555      -0.050252       0.101021       0.028350       0.032326       0.041419      -0.030335       0.061413      -0.044156      -0.029363       0.073520              9.659693      10.708025       1.228107       3.477934       7.325779       0.784946      10.945277          -0.000169
          293              C       1.143905       9.378806       4.028721       0.506436      26.308566 0.26345239E+03  0.54914304E+04                                 8.024998                            5.670552       0.136693       2.096421                    0.999573      22.521926      61.943676       0.642012       0.457699      -1.034298       0.016299       0.041800       0.043085       0.062203       0.036949      -0.007821      -0.067245      -0.020228       0.058625      -0.069837      -0.016842       0.086679              9.911973      11.549415       0.777498       3.264763       8.864454       4.457158       9.322051           0.043273
          294              C       0.896190       8.285941       3.027318      -0.037983      39.586188 0.45957303E+03  0.10902197E+05                                10.116349                            7.148262      -0.101798       1.957749                    0.999202      28.160000      80.033584       0.619254       0.416944      -1.069075      -0.019633      -0.047893      -0.034346       0.062120      -0.003396      -0.011351      -0.003739      -0.019138       0.007855      -0.018209       0.007558       0.010650             12.621804      12.489504       2.303752       2.834434      12.902629       7.722747      12.473278           0.067603
          295              C       1.945427       7.572272       2.470127      -0.158818      38.635200 0.48936424E+03  0.11843796E+05                                 9.838884                            7.314370       0.050724       1.964867                    0.999614      30.894464      89.951874       0.617297       0.409971      -1.068955      -0.036625       0.016652       0.006255       0.040716       0.016138       0.004274      -0.032605       0.057106      -0.029688      -0.052776       0.014490       0.038286             11.495491      11.202775       1.109429       1.342594      11.873643       6.805563      11.410055           0.014402
          296              C       1.670890       6.592194       1.568865       0.051079      32.210664 0.39284815E+03  0.90147011E+04                                 8.796231                            6.581431       0.225679       2.058085                    0.999779      27.783770      79.196479       0.645554       0.413473      -1.064918      -0.073156       0.007599      -0.013716       0.074817      -0.020065      -0.022938      -0.023452       0.034152      -0.005710      -0.047248       0.013683       0.033565             10.236366      10.460992       0.666237       0.223643      10.246636       5.612353      10.001469           0.023705
          297              C      15.192636       6.969446       1.707520       0.091299      29.304946 0.35039673E+03  0.78474635E+04                                 8.330564                            6.260242       0.137569       2.048338                    0.999682      26.935770      76.919630       0.652054       0.419424      -1.056588       0.057168      -0.027536       0.006284       0.063765       0.013298      -0.001249      -0.049505       0.031555       0.018977      -0.058742       0.011480       0.047262              9.634120      10.694006       0.282487      -0.131649      10.084325       4.685934       8.124029           0.013953
          298              C      15.389861       7.976749       2.590809      -0.135700      37.517962 0.48423719E+03  0.11710631E+05                                 9.756261                            7.336799       0.014534       1.966974                    0.999598      30.383949      88.969576       0.607572       0.416856      -1.062537       0.039551      -0.014773       0.017651       0.045761      -0.017303      -0.028720      -0.023699       0.004576       0.004095      -0.046621       0.015409       0.031212             11.373562      12.629963       1.073059       1.232223      11.705931       5.758370       9.784791           0.033407
          299              C       4.970070      10.473616      18.048363      -0.029825      29.210733 0.41659070E+03  0.96940639E+04                                 8.217578                            6.693348      -0.195917       1.934490                    0.997955      28.269501      80.962290       0.652681       0.403282      -1.072327       0.028191      -0.092009      -0.032816       0.101672      -0.042743      -0.026336       0.040582      -0.001525       0.017497      -0.048842      -0.024614       0.073456              9.749562      11.014635      -0.571015      -3.778975       6.866508       0.570854      11.367542           0.000148
          300              C       6.620449       9.843565      16.510311       0.527352      24.457502 0.24376811E+03  0.49885102E+04                                 7.650524                            5.463831       0.072938       2.085911                    0.999273      21.934220      59.973939       0.651723       0.459250      -1.032372      -0.023076       0.037916       0.036501       0.057467      -0.017859       0.059269      -0.017556       0.102235       0.131356      -0.076677      -0.023154       0.099831              9.293437       9.313658      -0.535225      -5.035963       9.369035       1.782378       9.197618           0.003615
          301              C       7.160056       8.690417      15.742569      -0.030630      36.030165 0.44508565E+03  0.10478304E+05                                 9.486675                            7.038009      -0.121751       1.958083                    0.999113      27.782921      78.759442       0.623407       0.417337      -1.068415       0.038384      -0.039045      -0.027213       0.061142       0.004203       0.018340       0.006702       0.013317      -0.043392      -0.024195      -0.000595       0.024790             11.280982       8.742142      -2.215213      -5.134774      13.074861       3.468638      12.025942           0.005587
          302              C       7.934756       8.886822      14.615348      -0.121550      35.477267 0.50307416E+03  0.12290771E+05                                 9.469115                            7.549622      -0.018474       1.963548                    0.999280      30.367233      89.564196       0.590078       0.424864      -1.056810       0.013567      -0.017738       0.052846       0.057371       0.007060       0.028473      -0.019527       0.019057      -0.073975      -0.046788       0.011276       0.035512             10.586318       7.774040       0.097600      -3.466959      12.795098       1.680158      11.189814           0.002443
          303              C       8.286606       7.792012      13.857877       0.075940      28.799541 0.39217942E+03  0.90110400E+04                                 8.207480                            6.631512       0.131943       2.041815                    0.999589      27.416376      78.641426       0.633934       0.420505      -1.058611      -0.012449      -0.051323       0.040644       0.066641       0.017300       0.014082      -0.013040       0.062292       0.063205      -0.049915       0.014857       0.035057              9.046718       6.175458       0.363339      -1.907415      11.902552       1.332386       9.062145           0.002206
          304              C       7.273658       6.347174      15.354846       0.061068      29.094614 0.37187322E+03  0.84219062E+04                                 8.190170                            6.399064       0.240663       2.071226                    0.999831      27.339199      77.562096       0.654970       0.412923      -1.064668       0.049857       0.026734      -0.037528       0.067888       0.012002       0.020984      -0.027070       0.019353      -0.024869      -0.043688       0.016292       0.027396              9.153144       5.827354      -1.036719      -2.479031      11.962739       1.850626       9.669340           0.001707
          305              C       6.880786       7.395314      16.127724      -0.149372      36.234859 0.48157223E+03  0.11595850E+05                                 9.408149                            7.252788       0.090635       1.982666                    0.999625      30.439527      88.086131       0.620991       0.409619      -1.070354       0.034154       0.024242      -0.011772       0.043505       0.005241      -0.000625      -0.026198       0.070278       0.061976      -0.054872       0.024146       0.030727             10.623574       7.119631      -1.479128      -3.703097      13.422747       3.143002      11.328345           0.002253
          306              C       4.690799       8.702085      19.768722      -0.032200      30.501580 0.43423418E+03  0.10235906E+05                                 8.555118                            6.909183      -0.293625       1.902661                    0.998060      28.694285      83.399582       0.630294       0.412250      -1.063743      -0.087933      -0.010668       0.046327       0.099961       0.032442      -0.038181      -0.032189       0.009500       0.038142      -0.039172      -0.030806       0.069979             10.177740       7.937158      -0.000564      -0.266551      10.064883      -3.918810      12.531180          -0.000065
          307              C       4.196948       7.115291      21.404347       0.498236      25.866935 0.26672479E+03  0.55737113E+04                                 7.937372                            5.707783       0.065977       2.075222                    0.999438      22.501305      61.852288       0.639915       0.458039      -1.034683       0.036825       0.025232      -0.036618       0.057737       0.035140       0.043566       0.044397      -0.074649       0.093027      -0.074462      -0.018083       0.092546              9.749048       9.205811       0.368950      -2.439109       9.924756      -5.488924      10.116578           0.025435
          308              C       3.176111       6.594139      22.364667      -0.020698      37.150398 0.42525217E+03  0.98857578E+04                                 9.627696                            6.824902      -0.036772       1.984254                    0.999143      27.440191      76.988035       0.641453       0.410750      -1.073995      -0.032902      -0.027990       0.034849       0.055502       0.007153       0.003865       0.023542      -0.006788       0.006893      -0.021614      -0.006088       0.027702             11.909370      12.742849       0.778137      -4.467735      11.259109      -5.925609      11.726151           0.032807
          309              C       1.917027       7.130848      22.508458      -0.159796      39.201233 0.49867137E+03  0.12148366E+05                                10.048914                            7.467251      -0.031135       1.948252                    0.999587      30.853599      90.670978       0.599604       0.419313      -1.060996       0.025315      -0.029107       0.011094       0.040139      -0.002454       0.034644       0.011929      -0.055815       0.027830      -0.052952       0.017043       0.035909             11.685901      13.071576      -0.591927      -3.711128      10.854597      -4.965330      11.131528           0.014688
          310              C       1.068171       6.642754      23.458507       0.082228      29.430987 0.35941873E+03  0.80778555E+04                                 8.284934                            6.306382       0.259080       2.084396                    0.999779      26.926134      76.315687       0.656780       0.414945      -1.062442       0.039636      -0.036809       0.026121       0.060068      -0.014725       0.018720       0.033235      -0.007376      -0.025574      -0.046562       0.012609       0.033953              9.442456       9.849480      -0.480982      -2.634898       9.352262      -3.964715       9.125626           0.009014
          311              C       2.622304       5.127910      24.110703       0.063979      30.520554 0.39189210E+03  0.90146468E+04                                 8.569921                            6.636922       0.107180       2.027439                    0.999712      27.741411      79.961925       0.631722       0.421501      -1.056594      -0.060475       0.032816      -0.024113       0.072908       0.002019       0.032968       0.018252      -0.064232       0.002766      -0.053558       0.009318       0.044239              9.812234      11.952818      -0.914132      -3.401272       8.582790      -2.855797       8.901093           0.009456
          312              C       3.515338       5.542110      23.165789      -0.143806      37.845098 0.49669541E+03  0.12102129E+05                                 9.868508                            7.464045      -0.035350       1.951186                    0.999550      30.657907      90.441938       0.597647       0.420620      -1.058953      -0.025037       0.020835      -0.027822       0.042837       0.008615       0.013660       0.046227       0.010851      -0.017710      -0.050711       0.002451       0.048260             11.541008      12.437867      -1.118877      -3.131984      11.701001      -4.841200      10.484158           0.010352
          313              C      11.833500       0.000000       6.614395       0.039205      30.294324 0.42394446E+03  0.99851928E+04                                 9.441663                            7.630835      -0.659075       1.808661                    0.996896      28.009119      82.763092       0.504885       0.515070      -1.000948       0.000001      -0.000000      -0.001040       0.001040       0.001792       0.000000       0.000000       0.006236      -0.003247      -0.003055      -0.001082       0.004137             11.342866      10.550458      -0.545703      -0.000019       8.610843       0.000017      14.867298           0.001083
          314              C      11.833500       0.000000      19.576145       0.040475      32.297653 0.41175137E+03  0.96236686E+04                                 9.855915                            7.554906      -0.675799       1.805014                    0.996701      27.812965      81.761188       0.504134       0.519822      -0.999051       0.000000       0.000000      -0.003801       0.003801      -0.002963      -0.000000       0.000000       0.005673      -0.003744      -0.003478      -0.001248       0.004726             12.369205      11.580832       0.748061      -0.000065      10.223396      -0.000077      15.303387           0.000049
          315              C       3.944500       9.723000       6.224105       0.039204      30.294264 0.42394302E+03  0.99851547E+04                                 9.441675                            7.630840      -0.659078       1.808661                    0.996896      28.009106      82.763150       0.504883       0.515073      -1.000946      -0.000000      -0.000001       0.001041       0.001041      -0.001793      -0.000000       0.000001       0.006237      -0.003244      -0.003057      -0.001081       0.004138             11.342892      10.550496       0.545629       0.000033       8.610874      -0.000019      14.867307           0.001126
          316              C       3.944500       9.723000      18.939355       0.040476      32.297705 0.41175172E+03  0.96236769E+04                                 9.855913                            7.554900      -0.675802       1.805013                    0.996701      27.812934      81.761042       0.504135       0.519820      -0.999052      -0.000000      -0.000000       0.003800       0.003800       0.002962       0.000000       0.000001       0.005669      -0.003744      -0.003476      -0.001248       0.004724             12.369206      11.580868      -0.748139       0.000015      10.223383       0.000017      15.303367           0.000070
          317              C       3.292869       1.075364      19.943326      -0.032274      27.370487 0.41868119E+03  0.97551317E+04                                 7.877013                            6.731579      -0.186271       1.938152                    0.998013      28.260556      80.994282       0.647701       0.405865      -1.070592       0.094855       0.020726       0.044545       0.106824       0.015254       0.036301       0.031440       0.016056       0.026608      -0.038614      -0.019987       0.058601              8.871330       6.882400      -0.320585       0.789535       7.618399       2.306695      12.113193          -0.000095
          318              C       3.939767       1.713193      22.128439       0.513236      23.953542 0.26529015E+03  0.55639449E+04                                 7.666941                            5.768794      -0.033677       2.044540                    0.999368      22.726547      63.613241       0.620818       0.470414      -1.022697      -0.038248      -0.025545      -0.037461       0.059320      -0.053237       0.014559      -0.012998      -0.088726      -0.022445      -0.066594      -0.010282       0.076876              9.079350       9.315874       3.103550       1.822212       6.952454       3.240221      10.969723           0.032821
          319              C       4.992159       2.372412      22.929561      -0.028857      37.020043 0.46338226E+03  0.11052041E+05                                 9.766596                            7.250264      -0.164437       1.945963                    0.999107      28.187236      81.206697       0.603675       0.425402      -1.060181       0.039690       0.017631       0.042682       0.060892      -0.012985      -0.000542      -0.002416      -0.009279      -0.019409      -0.011270      -0.005872       0.017142             11.768071      13.117131       4.871933       3.414680       9.364686       4.146238      12.822395           0.047882
          320              C       4.741289       2.502700      24.305848      -0.146907      35.165016 0.50514318E+03  0.12337642E+05                                 9.330010                            7.501170       0.059418       1.978557                    0.999616      30.716074      90.188626       0.600363       0.417710      -1.062712       0.011744      -0.006825      -0.040852       0.043051      -0.013739      -0.020597      -0.020138      -0.003812      -0.084030      -0.045981       0.018001       0.027981             10.497175      11.282488       3.229726       2.156287       8.125880       2.742573      12.083156           0.013059
          321              C       5.631168       3.212479      25.068455       0.040922      30.779759 0.41250206E+03  0.96009364E+04                                 8.572633                            6.782368       0.185588       2.043634                    0.999780      28.302725      81.777564       0.629290       0.418184      -1.059804       0.057333       0.016159      -0.041453       0.072571      -0.026823      -0.018822      -0.017202      -0.005014       0.053705      -0.046056       0.017989       0.028067              9.704010      10.884798       3.046836       2.224474       6.815339       1.715375      11.411894           0.013802
          322              C       7.011743       3.570286      23.242820       0.101105      28.764780 0.36978342E+03  0.83843266E+04                                 8.242718                            6.461056       0.123750       2.047650                    0.999509      26.923084      77.070864       0.638109       0.423341      -1.055338      -0.022761      -0.013858       0.048604       0.055429      -0.024555      -0.023905      -0.026991      -0.027178      -0.065262      -0.054557       0.012782       0.041775              9.290237      10.014638       3.205900       1.259333       7.620115       2.336125      10.235959           0.016227
          323              C       6.142375       2.901343      22.413453      -0.131683      35.501596 0.48503244E+03  0.11736406E+05                                 9.400173                            7.374181      -0.003240       1.966588                    0.999522      30.243367      88.625274       0.602079       0.420425      -1.060119      -0.009813      -0.017094       0.024206       0.031216      -0.033471      -0.016379      -0.015120      -0.031290       0.023598      -0.049322       0.015504       0.033818             10.612847      12.190169       3.704431       1.802852       8.538547       2.995595      11.109825           0.023937
          324              C       2.863707      18.790670      18.202425      -0.024601      29.101450 0.41715243E+03  0.97269391E+04                                 8.252457                            6.743319      -0.284241       1.907864                    0.997414      28.411497      81.905789       0.642600       0.408775      -1.066890      -0.003763       0.087554      -0.050256       0.101023      -0.028343       0.032328      -0.041412      -0.030330       0.061415      -0.044153      -0.029359       0.073511              9.659625      10.707951      -1.228075       3.477942       7.325671      -0.784969      10.945253          -0.000124
          325              C       1.143905       0.344194      16.867221       0.506429      26.308649 0.26345408E+03  0.54914733E+04                                 8.025006                            5.670568       0.136686       2.096415                    0.999573      22.522006      61.943898       0.642011       0.457699      -1.034298       0.016302      -0.041802       0.043080       0.062202      -0.036949      -0.007820       0.067246      -0.020216       0.058614      -0.069839      -0.016837       0.086676              9.911955      11.549393      -0.777465       3.264731       8.864379      -4.457139       9.322091           0.043465
          326              C       0.896190       1.437059      15.865818      -0.037995      39.585566 0.45956832E+03  0.10902029E+05                                10.116143                            7.148167      -0.101803       1.957747                    0.999202      28.159849      80.032274       0.619268       0.416937      -1.069082      -0.019634       0.047889      -0.034354       0.062121       0.003396      -0.011352       0.003737      -0.019129       0.007857      -0.018207       0.007560       0.010647             12.621480      12.489062      -2.303650       2.834318      12.902256      -7.722564      12.473122           0.068026
          327              C       1.945427       2.150728      15.308627      -0.158827      38.634260 0.48935370E+03  0.11843432E+05                                 9.838583                            7.314215       0.050715       1.964861                    0.999614      30.894189      89.949526       0.617316       0.409962      -1.068965      -0.036625      -0.016664       0.006246       0.040719      -0.016143       0.004271       0.032609       0.057106      -0.029693      -0.052780       0.014490       0.038290             11.495076      11.202293      -1.109338       1.342488      11.873158      -6.805292      11.409778           0.015028
          328              C       1.670890       3.130806      14.407365       0.051069      32.210418 0.39284835E+03  0.90146748E+04                                 8.796085                            6.581392       0.225671       2.058078                    0.999779      27.783693      79.195207       0.645564       0.413468      -1.064925      -0.073160      -0.007603      -0.013720       0.074822       0.020069      -0.022942       0.023454       0.034153      -0.005746      -0.047253       0.013683       0.033570             10.236139      10.460679      -0.666280       0.223684      10.246365      -5.612202      10.001372           0.024370
          329              C      15.192636       2.753554      14.546020       0.091305      29.303809 0.35038448E+03  0.78470783E+04                                 8.330218                            6.260068       0.137638       2.048365                    0.999682      26.935049      76.915668       0.652076       0.419416      -1.056599       0.057172       0.027534       0.006278       0.063767      -0.013296      -0.001249       0.049510       0.031554       0.018972      -0.058746       0.011480       0.047266              9.633648      10.693404      -0.282431      -0.131689      10.083793      -4.685671       8.123747           0.014444
          330              C      15.389861       1.746251      15.429309      -0.135699      37.516539 0.48422041E+03  0.11710078E+05                                 9.755916                            7.336632       0.014600       1.966998                    0.999598      30.383222      88.965747       0.607586       0.416852      -1.062544       0.039551       0.014765       0.017647       0.045757       0.017304      -0.028720       0.023713       0.004566       0.004100      -0.046630       0.015415       0.031215             11.373081      12.629395      -1.073042       1.232177      11.705347      -5.758075       9.784501           0.033831
          331              C       4.970070      18.695384       5.209863      -0.029819      29.210857 0.41658790E+03  0.96940158E+04                                 8.217653                            6.693350      -0.195931       1.934487                    0.997955      28.269714      80.963880       0.652675       0.403285      -1.072321       0.028193       0.092005      -0.032817       0.101670       0.042742      -0.026342      -0.040584      -0.001514       0.017494      -0.048841      -0.024619       0.073460              9.749727      11.014898       0.571146      -3.779054       6.866593      -0.570887      11.367689          -0.000109
          332              C       6.620449      19.325435       3.671811       0.527317      24.461401 0.24381094E+03  0.49895886E+04                                 7.651021                            5.464100       0.073273       2.085966                    0.999274      21.936831      59.981614       0.651747       0.459214      -1.032396      -0.023093      -0.037970       0.036525       0.057525       0.017837       0.059189       0.017562       0.102172       0.131350      -0.076643      -0.023093       0.099736              9.294124       9.314365       0.535402      -5.036402       9.369757      -1.782644       9.198249           0.004160
          333              C       7.160056       1.032583       2.904069      -0.030621      36.035103 0.44514922E+03  0.10480125E+05                                 9.487088                            7.038175      -0.121511       1.958123                    0.999113      27.785838      78.767713       0.623447       0.417297      -1.068446       0.038415       0.039110      -0.027278       0.061232      -0.004228       0.018195      -0.006684       0.013128      -0.043433      -0.024103      -0.000526       0.024629             11.281590       8.742608       2.215385      -5.135126      13.075696      -3.468857      12.026468           0.007055
          334              C       7.934756       0.836178       1.776848      -0.121556      35.482939 0.50316784E+03  0.12293647E+05                                 9.469960                            7.550189      -0.018451       1.963503                    0.999281      30.370978      89.577735       0.590071       0.424848      -1.056818       0.013572       0.017740       0.052946       0.057465      -0.007062       0.028403       0.019538       0.018899      -0.074121      -0.046777       0.011374       0.035404             10.587335       7.774785      -0.097642      -3.467389      12.796420      -1.680253      11.190800           0.002560
          335              C       8.286606       1.930988       1.019377       0.075896      28.803085 0.39223416E+03  0.90125939E+04                                 8.207896                            6.631751       0.132165       2.041848                    0.999589      27.418940      78.649555       0.633956       0.420477      -1.058631      -0.012465       0.051380       0.040641       0.066686      -0.017344       0.014020       0.012994       0.062244       0.063429      -0.049923       0.014919       0.035004              9.047243       6.175805      -0.363397      -1.907635      11.903287      -1.332424       9.062637           0.002471
          336              C       7.273658       3.375826       2.516346       0.061053      29.098399 0.37192153E+03  0.84232948E+04                                 8.190723                            6.399308       0.240682       2.071197                    0.999831      27.342005      77.572048       0.654982       0.412901      -1.064680       0.049887      -0.026733      -0.037581       0.067939      -0.012046       0.020950       0.027040       0.019131      -0.024798      -0.043635       0.016347       0.027287              9.153883       5.827691       1.036809      -2.479251      11.964029      -1.850800       9.669929           0.002064
          337              C       6.880786       2.327686       3.289224      -0.149410      36.243091 0.48169415E+03  0.11599629E+05                                 9.409727                            7.253788       0.090348       1.982519                    0.999625      30.444247      88.105712       0.620932       0.409628      -1.070338       0.034200      -0.024303      -0.011756       0.043572      -0.005214      -0.000702       0.026221       0.070297       0.062070      -0.054899       0.024096       0.030803             10.625525       7.120835       1.479568      -3.703901      13.425404      -3.143829      11.330335           0.001990
          338              C       4.690799       1.020915       6.930222      -0.032199      30.501848 0.43423656E+03  0.10235981E+05                                 8.555180                            6.909206      -0.293628       1.902659                    0.998060      28.694384      83.400084       0.630292       0.412251      -1.063742      -0.087934       0.010670       0.046330       0.099963      -0.032438      -0.038177       0.032188       0.009493       0.038152      -0.039169      -0.030803       0.069972             10.177867       7.937218       0.000581      -0.266561      10.064911       3.918904      12.531473          -0.000090
          339              C       4.196948       2.607709       8.565847       0.498213      25.867642 0.26673292E+03  0.55739198E+04                                 7.937455                            5.707829       0.066030       2.075228                    0.999438      22.501802      61.853727       0.639920       0.458033      -1.034687       0.036834      -0.025237      -0.036621       0.057748      -0.035131       0.043562      -0.044384      -0.074650       0.093010      -0.074456      -0.018071       0.092527              9.749175       9.205891      -0.368967      -2.439157       9.924842       5.489031      10.116794           0.025938
          340              C       3.176111       3.128861       9.526167      -0.020699      37.150595 0.42525501E+03  0.98858191E+04                                 9.627622                            6.824851      -0.036725       1.984266                    0.999143      27.440386      76.988027       0.641468       0.410741      -1.074003      -0.032912       0.027990       0.034861       0.055515      -0.007139       0.003859      -0.023527      -0.006786       0.006858      -0.021601      -0.006078       0.027678             11.909291      12.742716      -0.778145      -4.467731      11.258989       5.925588      11.726169           0.033641
          341              C       1.917027       2.592152       9.669958      -0.159811      39.201646 0.49867814E+03  0.12148550E+05                                10.048877                            7.467231      -0.031150       1.948239                    0.999587      30.853989      90.671639       0.599614       0.419305      -1.061003       0.025330       0.029106       0.011093       0.040148       0.002456       0.034639      -0.011918      -0.055821       0.027811      -0.052948       0.017054       0.035895             11.685854      13.071451       0.591950      -3.711082      10.854526       4.965340      11.131587           0.015327
          342              C       1.068171       3.080246      10.620007       0.082219      29.430863 0.35941824E+03  0.80778087E+04                                 8.284789                            6.306302       0.259140       2.084409                    0.999779      26.926085      76.314366       0.656798       0.414936      -1.062453       0.039641       0.036812       0.026134       0.060079       0.014736       0.018718      -0.033236      -0.007371      -0.025588      -0.046568       0.012616       0.033953              9.442277       9.849218       0.480938      -2.634856       9.352034       3.964660       9.125580           0.009519
          343              C       2.622304       4.595090      11.272203       0.063970      30.520803 0.39189635E+03  0.90147552E+04                                 8.569915                            6.636929       0.107203       2.027441                    0.999712      27.741568      79.962025       0.631726       0.421497      -1.056598      -0.060486      -0.032819      -0.024117       0.072919      -0.002005       0.032963      -0.018247      -0.064241       0.002760      -0.053557       0.009327       0.044231              9.812220      11.952746       0.914092      -3.401313       8.582749       2.855795       8.901164           0.009987
          344              C       3.515338       4.180890      10.327289      -0.143816      37.845491 0.49670248E+03  0.12102340E+05                                 9.868563                            7.464090      -0.035377       1.951174                    0.999550      30.658106      90.442571       0.597647       0.420619      -1.058954      -0.025039      -0.020834      -0.027834       0.042846      -0.008614       0.013655      -0.046231       0.010843      -0.017745      -0.050716       0.002456       0.048260             11.541079      12.437849       1.118835      -3.132040      11.701060       4.841271      10.484328           0.010881
          345              C      11.181869       8.647636      18.572174      -0.032275      27.370725 0.41868328E+03  0.97552144E+04                                 7.877085                            6.731600      -0.186299       1.938139                    0.998013      28.260930      80.996095       0.647698       0.405866      -1.070589       0.094857      -0.020727      -0.044553       0.106829      -0.015240      -0.036291       0.031436       0.016030       0.026624      -0.038608      -0.019976       0.058583              8.871450       6.882452       0.320617      -0.789551       7.618516       2.306710      12.113381           0.000021
          346              C      11.828767       8.009807      16.387061       0.513197      23.954028 0.26529449E+03  0.55640718E+04                                 7.667070                            5.768851      -0.033676       2.044531                    0.999368      22.727038      63.615311       0.620812       0.470416      -1.022693      -0.038251       0.025562       0.037468       0.059333       0.053229      -0.014552      -0.012997      -0.088714      -0.022396      -0.066590      -0.010268       0.076858              9.079544       9.316057      -3.103645      -1.822302       6.952614       3.240341      10.969959           0.033676
          347              C      12.881159       7.350588      15.585939      -0.028907      37.022252 0.46340861E+03  0.11052904E+05                                 9.767209                            7.250633      -0.164617       1.945895                    0.999107      28.188381      81.212696       0.603635       0.425421      -1.060162       0.039703      -0.017638      -0.042691       0.060909       0.012978       0.000555      -0.002417      -0.009280      -0.019391      -0.011273      -0.005858       0.017131             11.768913      13.118120      -4.872428      -3.415093       9.365406       4.146653      12.823212           0.049094
          348              C      12.630289       7.220300      14.209652      -0.146908      35.165028 0.50514263E+03  0.12337637E+05                                 9.329986                            7.501169       0.059369       1.978540                    0.999616      30.716308      90.189623       0.600362       0.417710      -1.062711       0.011738       0.006834       0.040873       0.043071       0.013738       0.020603      -0.020135      -0.003795      -0.084049      -0.045986       0.018007       0.027979             10.497120      11.282487      -3.229722      -2.156159       8.125873       2.742480      12.083000           0.013939
          349              C      13.520168       6.510521      13.447045       0.040878      30.782371 0.41254968E+03  0.96022972E+04                                 8.573011                            6.782731       0.185677       2.043623                    0.999780      28.304439      81.782903       0.629279       0.418181      -1.059808       0.057352      -0.016171       0.041473       0.072600       0.026821       0.018870      -0.017203      -0.005004       0.053783      -0.046087       0.017974       0.028113              9.704408      10.885406      -3.047003      -2.224641       6.815705       1.715413      11.412111           0.014595
          350              C      14.900743       6.152714      15.272680       0.101089      28.766611 0.36981196E+03  0.83851335E+04                                 8.242966                            6.461253       0.123803       2.047631                    0.999509      26.924639      77.075992       0.638107       0.423335      -1.055343      -0.022769       0.013857      -0.048635       0.055460       0.024555       0.023949      -0.026995      -0.027173      -0.065231      -0.054590       0.012828       0.041763              9.290519      10.015052      -3.206089      -1.259369       7.620442       2.336185      10.236064           0.016850
          351              C      14.031375       6.821657      16.102047      -0.131722      35.503102 0.48505457E+03  0.11737091E+05                                 9.400430                            7.374364      -0.003276       1.966566                    0.999522      30.244353      88.629124       0.602069       0.420426      -1.060116      -0.009832       0.017116      -0.024202       0.031231       0.033472       0.016379      -0.015126      -0.031261       0.023655      -0.049326       0.015521       0.033806             10.613160      12.190628      -3.704643      -1.802964       8.538867       2.995709      11.109986           0.024695
          352              C      10.752707      10.378330      20.313075      -0.024601      29.101395 0.41715319E+03  0.97269670E+04                                 8.252458                            6.743330      -0.284262       1.907857                    0.997414      28.411533      81.906097       0.642598       0.408775      -1.066889      -0.003758      -0.087555       0.050248       0.101019       0.028352      -0.032325      -0.041427      -0.030351       0.061415      -0.044162      -0.029366       0.073528              9.659617      10.707889       1.228069      -3.477888       7.325713      -0.784913      10.945248          -0.000204
          353              C       9.032905       9.378806      21.648279       0.506496      26.306674 0.26343198E+03  0.54909099E+04                                 8.024776                            5.670442       0.136556       2.096403                    0.999573      22.520702      61.940193       0.641998       0.457717      -1.034285       0.016300       0.041778      -0.043063       0.062173       0.036954       0.007834       0.067277      -0.020278       0.058690      -0.069852      -0.016876       0.086728              9.911660      11.549067       0.777421      -3.264622       8.864133      -4.456966       9.321778           0.043106
          354              C       8.785190       8.285941      22.649682      -0.037980      39.584318 0.45955369E+03  0.10901622E+05                                10.116119                            7.148176      -0.101815       1.957755                    0.999202      28.159093      80.030564       0.619250       0.416951      -1.069070      -0.019618      -0.047869       0.034314       0.062078      -0.003379       0.011352       0.003773      -0.019206       0.007947      -0.018238       0.007530       0.010709             12.621463      12.489107       2.303671      -2.834352      12.902246      -7.722517      12.473036           0.067335
          355              C       9.834427       7.572272      23.206873      -0.158802      38.632759 0.48933137E+03  0.11842763E+05                                 9.838426                            7.314093       0.050838       1.964915                    0.999614      30.893138      89.946156       0.617315       0.409967      -1.068961      -0.036609       0.016628      -0.006232       0.040688       0.016124      -0.004261       0.032609       0.057082      -0.029650      -0.052765       0.014500       0.038265             11.494938      11.202187       1.109412      -1.342565      11.873054      -6.805211      11.409573           0.014352
          356              C       9.559890       6.592194      24.108135       0.051096      32.207680 0.39280759E+03  0.90135068E+04                                 8.795709                            6.581110       0.225684       2.058117                    0.999779      27.781714      79.188579       0.645569       0.413475      -1.064920      -0.073114       0.007601       0.013699       0.074774      -0.020050       0.022931       0.023470       0.034092      -0.005673      -0.047240       0.013711       0.033529             10.235747      10.460216       0.666356      -0.223811      10.246084      -5.612047      10.000942           0.023722
          357              C       7.303636       6.969446      23.969479       0.091309      29.302524 0.35036387E+03  0.78465337E+04                                 8.330201                            6.260014       0.137502       2.048353                    0.999682      26.933831      76.912825       0.652056       0.419433      -1.056584       0.057136      -0.027510      -0.006298       0.063726       0.013292       0.001252       0.049510       0.031475       0.019003      -0.058720       0.011439       0.047281              9.633705      10.693307       0.282362       0.131700      10.083960      -4.685844       8.123846           0.013913
          358              C       7.500861       7.976749      23.086191      -0.135663      37.514802 0.48419238E+03  0.11709239E+05                                 9.755708                            7.336449       0.014645       1.967028                    0.999598      30.382071      88.961980       0.607589       0.416855      -1.062541       0.039514      -0.014793      -0.017622       0.045724      -0.017296       0.028700       0.023732       0.004570       0.004155      -0.046623       0.015411       0.031212             11.372896      12.629096       1.072958      -1.232127      11.705247      -5.758047       9.784344           0.033245
          359              C      12.859070      10.473616       7.628637      -0.029830      29.210723 0.41659401E+03  0.96941521E+04                                 8.217564                            6.693370      -0.195929       1.934483                    0.997955      28.269559      80.962280       0.652682       0.403281      -1.072328       0.028189      -0.092014       0.032815       0.101676      -0.042743       0.026331      -0.040583      -0.001530       0.017501      -0.048844      -0.024609       0.073453              9.749488      11.014502      -0.570903       3.778896       6.866476      -0.570783      11.367484           0.000182
          360              C      14.509449       9.843565       9.166689       0.527377      24.454208 0.24373132E+03  0.49875960E+04                                 7.650177                            5.463644       0.072598       2.085847                    0.999273      21.932045      59.968076       0.651691       0.459288      -1.032345      -0.023059       0.037868      -0.036481       0.057416      -0.017880      -0.059340       0.017549       0.102289       0.131361      -0.076706      -0.023208       0.099914              9.292957       9.313203      -0.535093       5.035688       9.368471      -1.782162       9.197199           0.003767
          361              C      15.049056       8.690417       9.934431      -0.030640      36.026286 0.44503477E+03  0.10476872E+05                                 9.486466                            7.037951      -0.121999       1.958036                    0.999112      27.780538      78.753407       0.623360       0.417378      -1.068382       0.038357      -0.038986       0.027152       0.061061       0.004182      -0.018468      -0.006716       0.013486      -0.043354      -0.024276      -0.000658       0.024934             11.280640       8.741916      -2.215118       5.134599      13.074325      -3.468491      12.025679           0.005852
          362              C       0.045756       8.886822      11.061652      -0.121556      35.473158 0.50300599E+03  0.12288697E+05                                 9.468561                            7.549248      -0.018531       1.963570                    0.999280      30.364527      89.554904       0.590076       0.424879      -1.056799       0.013563      -0.017734      -0.052760       0.057290       0.007055      -0.028531       0.019515       0.019177      -0.073847      -0.046793       0.011196       0.035597             10.585647       7.773557       0.097570       3.466684      12.794247      -1.680041      11.189136           0.002537
          363              C       0.397606       7.792012      11.819123       0.075969      28.796728 0.39213587E+03  0.90098094E+04                                 8.207161                            6.631325       0.131792       2.041797                    0.999588      27.414382      78.635279       0.633916       0.420528      -1.058594      -0.012430      -0.051274      -0.040649       0.066602       0.017259      -0.014130       0.013079       0.062325       0.063022      -0.049904       0.014808       0.035096              9.046319       6.175204       0.363289       1.907255      11.902046      -1.332313       9.061706           0.002286
          364              C      15.162658       6.347174      10.322154       0.061076      29.091230 0.37183049E+03  0.84206704E+04                                 8.189640                            6.398827       0.240674       2.071258                    0.999831      27.336720      77.553049       0.654964       0.412940      -1.064660       0.049831       0.026735       0.037479       0.067842       0.011964      -0.021011       0.027095       0.019536      -0.024918      -0.043731       0.016243       0.027488              9.152424       5.827034      -1.036627       2.478801      11.961562      -1.850414       9.668675           0.001821
          365              C      14.769786       7.395314       9.549276      -0.149341      36.227625 0.48146641E+03  0.11592566E+05                                 9.406756                            7.251918       0.090887       1.982795                    0.999625      30.435406      88.068974       0.621043       0.409610      -1.070369       0.034114       0.024188       0.011782       0.043447       0.005261       0.000556       0.026179       0.070256       0.061905      -0.054847       0.024187       0.030660             10.621825       7.118567      -1.478733       3.702357      13.420423      -3.142216      11.326485           0.002324
          366              C      12.579799       8.702085       5.908278      -0.032201      30.501472 0.43423311E+03  0.10235870E+05                                 8.555105                            6.909187      -0.293619       1.902666                    0.998060      28.694156      83.399041       0.630292       0.412251      -1.063743      -0.087932      -0.010667      -0.046324       0.099958       0.032444       0.038186       0.032193       0.009510       0.038136      -0.039173      -0.030813       0.069986             10.177703       7.937138      -0.000523       0.266544      10.064912       3.918835      12.531059          -0.000050
          367              C      12.085948       7.115291       4.272653       0.498268      25.867454 0.26673130E+03  0.55738701E+04                                 7.937400                            5.707802       0.066050       2.075242                    0.999438      22.501540      61.852649       0.639924       0.458031      -1.034690       0.036832       0.025229       0.036627       0.057746       0.035136      -0.043565      -0.044387      -0.074650       0.093004      -0.074459      -0.018074       0.092533              9.749081       9.205880       0.369001       2.439137       9.924820       5.488937      10.116542           0.025397
          368              C      11.065111       6.594139       3.312333      -0.020702      37.152077 0.42527492E+03  0.98864077E+04                                 9.627858                            6.824993      -0.036660       1.984277                    0.999143      27.441188      76.991017       0.641463       0.410739      -1.074003      -0.032908      -0.028009      -0.034857       0.055519       0.007138      -0.003843      -0.023517      -0.006767       0.006884      -0.021597      -0.006064       0.027661             11.909581      12.743109       0.778182       4.467799      11.259389       5.925729      11.726245           0.032752
          369              C       9.806027       7.130848       3.168542      -0.159791      39.203505 0.49870523E+03  0.12149449E+05                                10.049450                            7.467600      -0.031199       1.948222                    0.999587      30.854667      90.676338       0.599576       0.419324      -1.060985       0.025317      -0.029089      -0.011124       0.040136      -0.002480      -0.034637      -0.011923      -0.055829       0.027882      -0.052957       0.017061       0.035896             11.686573      13.072347      -0.591868       3.711391      10.855306       4.965670      11.132066           0.014656
          370              C       8.957171       6.642754       2.218493       0.082219      29.431554 0.35942649E+03  0.80780995E+04                                 8.285143                            6.306504       0.259015       2.084384                    0.999779      26.926380      76.317522       0.656763       0.414953      -1.062434       0.039627      -0.036808      -0.026111       0.060058      -0.014701      -0.018690      -0.033204      -0.007354      -0.025698      -0.046518       0.012604       0.033914              9.442734       9.849759      -0.480881       2.635021       9.352632       3.964881       9.125811           0.009069
          371              C      10.511304       5.127910       1.566297       0.063952      30.521507 0.39190618E+03  0.90150684E+04                                 8.570144                            6.637061       0.106990       2.027374                    0.999712      27.742016      79.964590       0.631711       0.421503      -1.056590      -0.060462       0.032805       0.024113       0.072892       0.002043      -0.032970      -0.018235      -0.064238       0.002754      -0.053555       0.009318       0.044237              9.812525      11.953331      -0.914085       3.401462       8.582975       2.855871       8.901269           0.009450
          372              C      11.404338       5.542110       2.511211      -0.143784      37.846562 0.49671736E+03  0.12102804E+05                                 9.868705                            7.464150      -0.035368       1.951168                    0.999550      30.658916      90.445612       0.597650       0.420613      -1.058957      -0.025039       0.020862       0.027806       0.042840       0.008588      -0.013639      -0.046201       0.010879      -0.017659      -0.050687       0.002475       0.048212             11.541259      12.438303      -1.118944       3.132067      11.701271       4.841238      10.484201           0.010353
          373              C       4.596131      18.370636      19.943326      -0.032277      27.370662 0.41868361E+03  0.97552142E+04                                 7.877073                            6.731613      -0.186288       1.938145                    0.998013      28.260736      80.995241       0.647697       0.405867      -1.070590      -0.094855      -0.020727       0.044546       0.106824       0.015253      -0.036299      -0.031440       0.016054       0.026616      -0.038613      -0.019988       0.058601              8.871415       6.882438      -0.320595      -0.789519       7.618460      -2.306743      12.113348          -0.000071
          374              C       3.949233      17.732807      22.128439       0.513211      23.954272 0.26529887E+03  0.55641726E+04                                 7.667049                            5.768855      -0.033615       2.044549                    0.999368      22.727094      63.614994       0.620820       0.470408      -1.022700       0.038254       0.025555      -0.037464       0.059330      -0.053230      -0.014557       0.012995      -0.088705      -0.022407      -0.066587      -0.010270       0.076857              9.079498       9.316020       3.103610      -1.822263       6.952558      -3.240303      10.969917           0.032852
          375              C       2.896841      17.073588      22.929561      -0.028843      37.020088 0.46338120E+03  0.11051997E+05                                 9.766546                            7.250212      -0.164380       1.945981                    0.999107      28.187228      81.206298       0.603684       0.425397      -1.060186      -0.039703      -0.017633       0.042691       0.060908      -0.012973       0.000552       0.002415      -0.009264      -0.019374      -0.011266      -0.005854       0.017121             11.768030      13.117135       4.871959      -3.414710       9.364652      -4.146233      12.822304           0.048007
          376              C       3.147711      16.943300      24.305848      -0.146909      35.165178 0.50514536E+03  0.12337715E+05                                 9.330040                            7.501189       0.059416       1.978557                    0.999616      30.716209      90.189236       0.600361       0.417710      -1.062711      -0.011741       0.006828      -0.040864       0.043062      -0.013738       0.020603       0.020133      -0.003812      -0.084041      -0.045984       0.018003       0.027980             10.497213      11.282615       3.229777      -2.156295       8.125900      -2.742552      12.083123           0.012985
          377              C       2.257832      16.233521      25.068455       0.040934      30.780223 0.41251114E+03  0.96012016E+04                                 8.572695                            6.782429       0.185594       2.043626                    0.999780      28.303146      81.779042       0.629289       0.418183      -1.059804      -0.057345      -0.016157      -0.041463       0.072585      -0.026830       0.018841       0.017208      -0.005000       0.053739      -0.046078       0.017990       0.028088              9.704072      10.884931       3.046858      -2.224508       6.815378      -1.715346      11.411908           0.013859
          378              C       0.877257      15.875714      23.242820       0.101121      28.765216 0.36979132E+03  0.83845483E+04                                 8.242751                            6.461096       0.123767       2.047645                    0.999509      26.923556      77.072350       0.638111       0.423338      -1.055341       0.022764       0.013862       0.048621       0.055447      -0.024554       0.023921       0.027001      -0.027166      -0.065237      -0.054573       0.012804       0.041769              9.290257      10.014734       3.205931      -1.259305       7.620148      -2.336083      10.235889           0.016347
          379              C       1.746625      16.544657      22.413453      -0.131693      35.502112 0.48504067E+03  0.11736645E+05                                 9.400232                            7.374231      -0.003226       1.966590                    0.999522      30.243605      88.625871       0.602079       0.420423      -1.060121       0.009824       0.017103       0.024206       0.031224      -0.033468       0.016384       0.015120      -0.031289       0.023628      -0.049326       0.015515       0.033810             10.612917      12.190334       3.704501      -1.802891       8.538612      -2.995609      11.109803           0.023859
          380              C       5.025293       0.655330      18.202425      -0.024600      29.101328 0.41715105E+03  0.97269016E+04                                 8.252432                            6.743306      -0.284240       1.907865                    0.997414      28.411471      81.905767       0.642601       0.408774      -1.066890       0.003762      -0.087555      -0.050256       0.101023      -0.028343      -0.032327       0.041414      -0.030332       0.061416      -0.044153      -0.029360       0.073513              9.659579      10.707882      -1.228051      -3.477867       7.325658       0.784921      10.945196          -0.000135
          381              C       6.745095      19.101806      16.867221       0.506446      26.308185 0.26344932E+03  0.54913512E+04                                 8.024938                            5.670535       0.136663       2.096413                    0.999573      22.521744      61.943121       0.642010       0.457701      -1.034296      -0.016302       0.041798       0.043076       0.062197      -0.036950       0.007823      -0.067252      -0.020227       0.058626      -0.069842      -0.016844       0.086686              9.911852      11.549277      -0.777434      -3.264683       8.864287       4.457072       9.321991           0.043430
          382              C       6.992810      18.008941      15.865818      -0.037997      39.585376 0.45956769E+03  0.10902010E+05                                10.116119                            7.148171      -0.101809       1.957745                    0.999202      28.159785      80.032064       0.619266       0.416938      -1.069081       0.019631      -0.047885      -0.034347       0.062113       0.003393       0.011352      -0.003743      -0.019144       0.007878      -0.018213       0.007554       0.010658             12.621425      12.488998      -2.303619      -2.834291      12.902202       7.722518      12.473074           0.067922
          383              C       5.943573      17.295272      15.308627      -0.158822      38.633728 0.48934715E+03  0.11843224E+05                                 9.838477                            7.314154       0.050734       1.964869                    0.999614      30.893935      89.948363       0.617321       0.409961      -1.068966       0.036621       0.016658       0.006240       0.040713      -0.016138      -0.004269      -0.032607       0.057107      -0.029685      -0.052777       0.014490       0.038287             11.494940      11.202146      -1.109313      -1.342466      11.873027       6.805202      11.409646           0.015015
          384              C       6.218110      16.315194      14.407365       0.051067      32.209666 0.39283839E+03  0.90143795E+04                                 8.795946                            6.581305       0.225680       2.058090                    0.999779      27.783165      79.193130       0.645569       0.413468      -1.064926       0.073148       0.007602      -0.013717       0.074810       0.020063       0.022940      -0.023453       0.034134      -0.005735      -0.047246       0.013686       0.033560             10.235970      10.460466      -0.666295      -0.223721      10.246227       5.612119      10.001216           0.024265
          385              C       8.474364      16.692446      14.546020       0.091297      29.303380 0.35037941E+03  0.78469285E+04                                 8.330143                            6.260028       0.137642       2.048373                    0.999682      26.934651      76.914103       0.652078       0.419416      -1.056600      -0.057163      -0.027529       0.006282       0.063757      -0.013298       0.001248      -0.049505       0.031532       0.018976      -0.058735       0.011470       0.047265              9.633555      10.693197      -0.282387       0.131713      10.083750       4.685670       8.123719           0.014363
          386              C       8.277139      17.699749      15.429309      -0.135687      37.515886 0.48421151E+03  0.11709802E+05                                 9.755792                            7.336555       0.014619       1.967007                    0.999598      30.382888      88.964349       0.607591       0.416851      -1.062545      -0.039543      -0.014771       0.017641       0.045750       0.017302       0.028717      -0.023718       0.004568       0.004112      -0.046630       0.015414       0.031217             11.372922      12.629185      -1.072992      -1.232136      11.705198       5.757991       9.784381           0.033817
          387              C       2.918930       0.750616       5.209863      -0.029823      29.210997 0.41659031E+03  0.96940846E+04                                 8.217678                            6.693369      -0.195936       1.934483                    0.997955      28.269808      80.964161       0.652675       0.403285      -1.072322      -0.028194      -0.092004      -0.032818       0.101670       0.042740       0.026341       0.040579      -0.001511       0.017497      -0.048837      -0.024616       0.073454              9.749766      11.014969       0.571150       3.779098       6.866598       0.570901      11.367730          -0.000164
          388              C       1.268551       0.120565       3.671811       0.527295      24.460798 0.24380332E+03  0.49894039E+04                                 7.650986                            5.464071       0.073176       2.085943                    0.999274      21.936465      59.980843       0.651738       0.459224      -1.032388       0.023088       0.037961       0.036525       0.057516       0.017842      -0.059200      -0.017562       0.102184       0.131343      -0.076648      -0.023102       0.099750              9.294091       9.314354       0.535407       5.036392       9.369697       1.782652       9.198220           0.006418
          389              C       0.728944      18.413417       2.904069      -0.030652      36.035069 0.44514753E+03  0.10480122E+05                                 9.487312                            7.038329      -0.121682       1.958073                    0.999113      27.785607      78.768344       0.623415       0.417317      -1.068428      -0.038413      -0.039101      -0.027257       0.061216      -0.004224      -0.018235       0.006688       0.013181      -0.043419      -0.024127      -0.000547       0.024674             11.281888       8.742842       2.215535       5.135282      13.076028       3.469095      12.026793           0.011650
          390              C      15.732244      18.609822       1.776848      -0.121576      35.481786 0.50314871E+03  0.12293072E+05                                 9.469825                            7.550104      -0.018498       1.963499                    0.999280      30.370232      89.575354       0.590067       0.424855      -1.056813      -0.013553      -0.017737       0.052911       0.057427      -0.007076      -0.028424      -0.019533       0.018923      -0.074054      -0.046779       0.011356       0.035423             10.587173       7.774694      -0.097582       3.467334      12.796179       1.680340      11.190647           0.003972
          391              C      15.380394      17.515012       1.019377       0.075889      28.802376 0.39222326E+03  0.90122898E+04                                 8.207807                            6.631702       0.132148       2.041844                    0.999589      27.418580      78.648541       0.633952       0.420483      -1.058627       0.012455      -0.051371       0.040660       0.066689      -0.017321      -0.014017      -0.013030       0.062254       0.063337      -0.049916       0.014923       0.034993              9.047125       6.175764      -0.363358       1.907611      11.903047       1.332450       9.062563           0.004055
          392              C       0.615342      16.070174       2.516346       0.061023      29.098454 0.37192604E+03  0.84234333E+04                                 8.190819                            6.399439       0.240663       2.071186                    0.999831      27.342032      77.572621       0.654960       0.412913      -1.064671      -0.049887       0.026742      -0.037564       0.067933      -0.012025      -0.020952      -0.027080       0.019207      -0.024874      -0.043674       0.016349       0.027325              9.153958       5.827793       1.036875       2.479268      11.964031       1.850881       9.670050           0.003792
          393              C       1.008214      17.118314       3.289224      -0.149414      36.240963 0.48166182E+03  0.11598618E+05                                 9.409256                            7.253478       0.090404       1.982550                    0.999625      30.443146      88.100701       0.620955       0.409620      -1.070347      -0.034174       0.024298      -0.011774       0.043553      -0.005230       0.000693      -0.026207       0.070252       0.062093      -0.054875       0.024078       0.030797             10.624951       7.120496       1.479479       3.703675      13.424621       3.143634      11.329736           0.002750
          394              C       3.198201      18.425085       6.930222      -0.032198      30.501697 0.43423450E+03  0.10235917E+05                                 8.555145                            6.909187      -0.293622       1.902662                    0.998060      28.694279      83.399621       0.630293       0.412250      -1.063743       0.087933      -0.010667       0.046329       0.099962      -0.032438       0.038181      -0.032189       0.009498       0.038150      -0.039169      -0.030807       0.069976             10.177814       7.937199       0.000565       0.266573      10.064860      -3.918866      12.531384          -0.000107
          395              C       3.692052      16.838291       8.565847       0.498231      25.867285 0.26672895E+03  0.55738147E+04                                 7.937401                            5.707799       0.066011       2.075228                    0.999438      22.501514      61.852756       0.639919       0.458035      -1.034687      -0.036831       0.025235      -0.036619       0.057743      -0.035134      -0.043565       0.044390      -0.074651       0.093015      -0.074460      -0.018076       0.092536              9.749100       9.205825      -0.368963       2.439140       9.924777      -5.488978      10.116699           0.025927
          396              C       4.712889      16.317139       9.526167      -0.020702      37.150489 0.42525462E+03  0.98858076E+04                                 9.627608                            6.824851      -0.036721       1.984268                    0.999143      27.440354      76.987919       0.641467       0.410741      -1.074003       0.032906      -0.027990       0.034859       0.055510      -0.007143      -0.003857       0.023531      -0.006786       0.006877      -0.021605      -0.006080       0.027684             11.909262      12.742645      -0.778147       4.467699      11.259001      -5.925590      11.726139           0.033572
          397              C       5.971973      16.853848       9.669958      -0.159815      39.201819 0.49868169E+03  0.12148671E+05                                10.048963                            7.467296      -0.031167       1.948234                    0.999587      30.854023      90.672190       0.599606       0.419309      -1.060999      -0.025323      -0.029100       0.011102       0.040141       0.002459      -0.034639       0.011922      -0.055822       0.027817      -0.052950       0.017052       0.035898             11.685958      13.071525       0.591927       3.711119      10.854666      -4.965410      11.131682           0.015401
          398              C       6.820829      16.365754      10.620007       0.082212      29.430713 0.35941622E+03  0.80777587E+04                                 8.284807                            6.306313       0.259115       2.084407                    0.999779      26.925915      76.314070       0.656793       0.414939      -1.062450      -0.039636      -0.036805       0.026128       0.060069       0.014725      -0.018709       0.033230      -0.007371      -0.025606      -0.046554       0.012608       0.033946              9.442306       9.849197       0.480905       2.634860       9.352114      -3.964710       9.125606           0.009449
          399              C       5.266696      14.850910      11.272203       0.063951      30.520795 0.39189752E+03  0.90147896E+04                                 8.569932                            6.636950       0.107192       2.027440                    0.999712      27.741507      79.961904       0.631724       0.421498      -1.056597       0.060474       0.032816      -0.024114       0.072907      -0.002011      -0.032963       0.018245      -0.064234       0.002769      -0.053554       0.009325       0.044229              9.812231      11.952757       0.914073       3.401312       8.582762      -2.855809       8.901172           0.009945
          400              C       4.373662      15.265110      10.327289      -0.143805      37.844882 0.49669345E+03  0.12102055E+05                                 9.868437                            7.464007      -0.035334       1.951191                    0.999550      30.657795      90.441166       0.597652       0.420617      -1.058956       0.025038       0.020836      -0.027823       0.042839      -0.008610      -0.013655       0.046225       0.010839      -0.017729      -0.050709       0.002454       0.048254             11.540914      12.437644       1.118823       3.131965      11.700922      -4.841207      10.484176           0.010847
          401              C      12.485131      10.798364      18.572174      -0.032274      27.370662 0.41868288E+03  0.97552036E+04                                 7.877074                            6.731598      -0.186296       1.938140                    0.998013      28.260917      80.996068       0.647698       0.405866      -1.070589      -0.094858       0.020726      -0.044552       0.106829      -0.015241       0.036292      -0.031435       0.016032       0.026621      -0.038608      -0.019977       0.058585              8.871424       6.882441       0.320602       0.789568       7.618481      -2.306666      12.113351           0.000054
          402              C      11.838233      11.436193      16.387061       0.513214      23.953550 0.26528877E+03  0.55639256E+04                                 7.667007                            5.768817      -0.033707       2.044528                    0.999367      22.726732      63.614437       0.620809       0.470420      -1.022690       0.038247      -0.025558       0.037465       0.059326       0.053235       0.014554       0.012998      -0.088725      -0.022418      -0.066595      -0.010274       0.076869              9.079456       9.315980      -3.103609       1.822278       6.952533      -3.240281      10.969854           0.033643
          403              C      10.785841      12.095412      15.585939      -0.028902      37.021622 0.46340056E+03  0.11052655E+05                                 9.767092                            7.250564      -0.164598       1.945905                    0.999107      28.188039      81.211299       0.603640       0.425420      -1.060163      -0.039696       0.017634      -0.042687       0.060901       0.012986      -0.000549       0.002416      -0.009289      -0.019417      -0.011275      -0.005870       0.017145             11.768746      13.117937      -4.872336       3.415001       9.365242      -4.146546      12.823059           0.048989
          404              C      11.036711      12.225700      14.209652      -0.146908      35.164688 0.50513658E+03  0.12337449E+05                                 9.329931                            7.501124       0.059389       1.978548                    0.999616      30.716065      90.188671       0.600364       0.417710      -1.062711      -0.011741      -0.006833       0.040865       0.043064       0.013743      -0.020598       0.020137      -0.003799      -0.084043      -0.045985       0.018000       0.027984             10.497058      11.282407      -3.229708       2.156157       8.125800      -2.742460      12.082966           0.013940
          405              C      10.146832      12.935479      13.447045       0.040877      30.781646 0.41253689E+03  0.96019235E+04                                 8.572897                            6.782635       0.185683       2.043635                    0.999780      28.303889      81.780947       0.629282       0.418182      -1.059808      -0.057342       0.016171       0.041467       0.072588       0.026821      -0.018858       0.017200      -0.005020       0.053752      -0.046077       0.017979       0.028097              9.704281      10.885227      -3.046966       2.224603       6.815603      -1.715398      11.412014           0.014541
          406              C       8.766257      13.293286      15.272680       0.101079      28.766155 0.36980461E+03  0.83849246E+04                                 8.242911                            6.461207       0.123790       2.047635                    0.999509      26.924211      77.074556       0.638106       0.423337      -1.055341       0.022767      -0.013858      -0.048624       0.055449       0.024555      -0.023938       0.026989      -0.027180      -0.065249      -0.054580       0.012814       0.041767              9.290460      10.014952      -3.206053       1.259370       7.620360      -2.336172      10.236067           0.016768
          407              C       9.635625      12.624343      16.102047      -0.131714      35.502634 0.48504705E+03  0.11736863E+05                                 9.400360                            7.374310      -0.003275       1.966569                    0.999522      30.244065      88.628098       0.602071       0.420427      -1.060116       0.009821      -0.017113      -0.024204       0.031228       0.033474      -0.016379       0.015125      -0.031263       0.023635      -0.049326       0.015515       0.033810             10.613075      12.190504      -3.704600       1.802927       8.538769      -2.995663      11.109953           0.024687
          408              C      12.914293       9.067670      20.313075      -0.024603      29.101591 0.41715497E+03  0.97270266E+04                                 8.252520                            6.743363      -0.284274       1.907852                    0.997414      28.411659      81.906747       0.642594       0.408777      -1.066887       0.003761       0.087553       0.050249       0.101018       0.028351       0.032327       0.041425      -0.030345       0.061409      -0.044160      -0.029366       0.073526              9.659720      10.707995       1.228124       3.477994       7.325774       0.784975      10.945390          -0.000195
          409              C      14.634095      10.067194      21.648279       0.506459      26.308395 0.26345108E+03  0.54913986E+04                                 8.024994                            5.670561       0.136670       2.096418                    0.999573      22.521786      61.943357       0.642007       0.457703      -1.034295      -0.016299      -0.041794      -0.043081       0.062196       0.036949      -0.007823      -0.067250      -0.020238       0.058637      -0.069839      -0.016848       0.086687              9.911965      11.549383       0.777494       3.264766       8.864407       4.457161       9.322107           0.043181
          410              C      14.881810      11.160059      22.649682      -0.037963      39.585233 0.45956271E+03  0.10901871E+05                                10.116139                            7.148146      -0.101727       1.957777                    0.999202      28.159607      80.031692       0.619265       0.416940      -1.069079       0.019630       0.047888       0.034338       0.062111      -0.003393      -0.011349      -0.003737      -0.019150       0.007869      -0.018211       0.007558       0.010652             12.621535      12.489172       2.303690       2.834378      12.902304       7.722596      12.473130           0.067565
          411              C      13.832573      11.873728      23.206873      -0.158813      38.634711 0.48935796E+03  0.11843592E+05                                 9.838791                            7.314314       0.050777       1.964885                    0.999614      30.894141      89.950374       0.617302       0.409970      -1.068957       0.036621      -0.016642      -0.006246       0.040707       0.016135       0.004269      -0.032602       0.057109      -0.029681      -0.052772       0.014487       0.038285             11.495404      11.202599       1.109448       1.342611      11.873535       6.805558      11.410078           0.014434
          412              C      14.107110      12.853806      24.108135       0.051097      32.209099 0.39282594E+03  0.90140477E+04                                 8.795934                            6.581231       0.225703       2.058107                    0.999779      27.782756      79.192487       0.645567       0.413471      -1.064921       0.073141      -0.007601       0.013705       0.074802      -0.020062      -0.022940      -0.023459       0.034133      -0.005707      -0.047249       0.013692       0.033557             10.236032      10.460562       0.666272       0.223710      10.246311       5.612208      10.001224           0.023958
          413              C       0.585364      12.476554      23.969479       0.091317      29.303558 0.35037754E+03  0.78469208E+04                                 8.330339                            6.260094       0.137550       2.048352                    0.999682      26.934717      76.915888       0.652058       0.419427      -1.056587      -0.057157       0.027523      -0.006291       0.063749       0.013297      -0.001248      -0.049511       0.031526       0.018986      -0.058739       0.011466       0.047273              9.633870      10.693612       0.282425      -0.131673      10.084064       4.685877       8.123934           0.014105
          414              C       0.388139      11.469251      23.086191      -0.135683      37.516692 0.48421953E+03  0.11710071E+05                                 9.756010                            7.336638       0.014620       1.967008                    0.999598      30.383171      88.966140       0.607583       0.416853      -1.062541      -0.039539       0.014782      -0.017638       0.045749      -0.017303      -0.028711      -0.023706       0.004578       0.004108      -0.046618       0.015412       0.031207             11.373273      12.629562       1.073014       1.232184      11.705601       5.758256       9.784655           0.033313
          415              C      10.807930       8.972384       7.628637      -0.029826      29.210631 0.41659085E+03  0.96940642E+04                                 8.217556                            6.693350      -0.195925       1.934487                    0.997955      28.269465      80.962063       0.652682       0.403282      -1.072327      -0.028190       0.092012       0.032817       0.101675      -0.042741      -0.026334       0.040584      -0.001528       0.017500      -0.048841      -0.024613       0.073455              9.749493      11.014490      -0.570914      -3.778925       6.866487       0.570799      11.367504           0.000202
          416              C       9.157551       9.602435       9.166689       0.527368      24.455930 0.24375093E+03  0.49880791E+04                                 7.650330                            5.463728       0.072809       2.085891                    0.999273      21.933182      59.970954       0.651712       0.459265      -1.032362       0.023069      -0.037896      -0.036492       0.057445      -0.017868       0.059301      -0.017553       0.102258       0.131357      -0.076689      -0.023179       0.099868              9.293161       9.313368      -0.535126      -5.035801       9.368719       1.782239       9.197398           0.003132
          417              C       8.617944      10.755583       9.934431      -0.030629      36.028199 0.44506083E+03  0.10477593E+05                                 9.486503                            7.037942      -0.121828       1.958073                    0.999113      27.781786      78.756222       0.623391       0.417353      -1.068403      -0.038371       0.039020       0.027187       0.061106       0.004194       0.018394       0.006707       0.013389      -0.043375      -0.024229      -0.000621       0.024851             11.280706       8.741930      -2.215107      -5.134630      13.074448       3.468490      12.025739           0.004491
          418              C       7.843244      10.559178      11.061652      -0.121549      35.475389 0.50304313E+03  0.12289822E+05                                 9.468844                            7.549438      -0.018484       1.963562                    0.999280      30.366010      89.559872       0.590079       0.424869      -1.056806      -0.013564       0.017736      -0.052808       0.057334       0.007057       0.028499      -0.019522       0.019109      -0.073917      -0.046790       0.011241       0.035549             10.585985       7.773776       0.097599      -3.466821      12.794680       1.680073      11.189500           0.002138
          419              C       7.491394      11.653988      11.819123       0.075950      28.798292 0.39216035E+03  0.90104976E+04                                 8.207331                            6.631426       0.131883       2.041810                    0.999588      27.415456      78.638487       0.633927       0.420515      -1.058605       0.012442       0.051301      -0.040642       0.066622       0.017280       0.014104      -0.013053       0.062303       0.063126      -0.049906       0.014832       0.035074              9.046527       6.175322       0.363313      -1.907339      11.902323       1.332342       9.061937           0.001806
          420              C       8.504342      13.098826      10.322154       0.061074      29.092656 0.37184862E+03  0.84211786E+04                                 8.189794                            6.398878       0.240692       2.071251                    0.999831      27.337759      77.556291       0.654978       0.412927      -1.064670      -0.049843      -0.026731       0.037508       0.067865       0.011986       0.020997      -0.027075       0.019429      -0.024886      -0.043702       0.016267       0.027435              9.152640       5.827109      -1.036641      -2.478871      11.961935       1.850465       9.668877           0.001302
          421              C       8.897214      12.050686       9.549276      -0.149361      36.231539 0.48152572E+03  0.11594396E+05                                 9.407491                            7.252402       0.090749       1.982724                    0.999625      30.437669      88.078169       0.621015       0.409615      -1.070362      -0.034135      -0.024218       0.011776       0.043479       0.005250      -0.000594      -0.026192       0.070270       0.061941      -0.054863       0.024165       0.030698             10.622718       7.119101      -1.478906      -3.702710      13.421616       3.142577      11.327437           0.002185
          422              C      11.087201      10.743915       5.908278      -0.032203      30.501603 0.43423454E+03  0.10235915E+05                                 8.555137                            6.909204      -0.293621       1.902664                    0.998060      28.694217      83.399337       0.630291       0.412252      -1.063742       0.087932       0.010669      -0.046325       0.099959       0.032443      -0.038184      -0.032193       0.009505       0.038139      -0.039173      -0.030811       0.069983             10.177758       7.937152      -0.000505      -0.266575      10.064951      -3.918887      12.531171          -0.000030
          423              C      11.581052      12.330709       4.272653       0.498240      25.868441 0.26674293E+03  0.55741651E+04                                 7.937500                            5.707860       0.066148       2.075260                    0.999439      22.502201      61.854433       0.639933       0.458020      -1.034697      -0.036845      -0.025232       0.036636       0.057762       0.035124       0.043557       0.044367      -0.074642       0.092984      -0.074447      -0.018057       0.092504              9.749218       9.205983       0.369016      -2.439180       9.924955      -5.489042      10.116717           0.025434
          424              C      12.601889      12.851861       3.312333      -0.020691      37.152218 0.42527622E+03  0.98864255E+04                                 9.627782                            6.824934      -0.036595       1.984295                    0.999143      27.441320      76.990835       0.641477       0.410731      -1.074011       0.032924       0.028011      -0.034871       0.055539       0.007121       0.003841       0.023496      -0.006756       0.006839      -0.021578      -0.006051       0.027629             11.909494      12.743015       0.778163      -4.467763      11.259287      -5.925685      11.726181           0.032947
          425              C      13.860973      12.315152       3.168542      -0.159790      39.203509 0.49870495E+03  0.12149419E+05                                10.049357                            7.467533      -0.031188       1.948223                    0.999587      30.854787      90.676081       0.599587       0.419316      -1.060991      -0.025336       0.029099      -0.011111       0.040151      -0.002480       0.034635       0.011907      -0.055827       0.027880      -0.052953       0.017072       0.035881             11.686456      13.072229      -0.591907      -3.711327      10.855180      -4.965608      11.131960           0.014582
          426              C      14.709829      12.803246       2.218493       0.082223      29.431833 0.35943095E+03  0.80782124E+04                                 8.285113                            6.306491       0.259066       2.084390                    0.999779      26.926681      76.318049       0.656772       0.414946      -1.062440      -0.039636       0.036822      -0.026123       0.060077      -0.014720       0.018701       0.033212      -0.007346      -0.025693      -0.046541       0.012622       0.033919              9.442682       9.849742      -0.480935      -2.634985       9.352547      -3.964820       9.125758           0.009292
          427              C      13.155696      14.318090       1.566297       0.063967      30.521685 0.39190840E+03  0.90151287E+04                                 8.570127                            6.637046       0.107063       2.027392                    0.999712      27.742253      79.965211       0.631717       0.421499      -1.056594       0.060481      -0.032816       0.024114       0.072914       0.002030       0.032972       0.018231      -0.064247       0.002744      -0.053562       0.009331       0.044232              9.812501      11.953253      -0.914126      -3.401397       8.582997      -2.855874       8.901255           0.009544
          428              C      12.262662      13.903890       2.511211      -0.143795      37.847280 0.49672849E+03  0.12103152E+05                                 9.868850                            7.464253      -0.035410       1.951151                    0.999550      30.659273      90.447158       0.597643       0.420615      -1.058955       0.025038      -0.020867       0.027820       0.042852       0.008589       0.013640       0.046208       0.010891      -0.017686      -0.050700       0.002484       0.048216             11.541442      12.438464      -1.118945      -3.132117      11.701453      -4.841352      10.484408           0.010476
          429              C       3.944500       0.000000      19.062605       0.039206      30.294355 0.42394551E+03  0.99852217E+04                                 9.441656                            7.630836      -0.659078       1.808660                    0.996896      28.009089      82.762960       0.504886       0.515069      -1.000949      -0.000000       0.000000       0.001039       0.001039       0.001787      -0.000000       0.000000       0.006234      -0.003251      -0.003051      -0.001084       0.004135             11.342847      10.550474      -0.545636       0.000034       8.610800      -0.000044      14.867266           0.001084
          430              C       3.944500       0.000000       6.100855       0.040478      32.297700 0.41174716E+03  0.96235497E+04                                 9.855964                            7.554898      -0.675806       1.805011                    0.996701      27.812961      81.761201       0.504131       0.519826      -0.999049      -0.000001      -0.000001       0.003801       0.003801      -0.002965      -0.000001       0.000001       0.005670      -0.003743      -0.003478      -0.001248       0.004726             12.369360      11.581039       0.748182       0.000016      10.223388       0.000016      15.303652           0.000022
          431              C      11.833500       9.723000      19.452895       0.039204      30.294250 0.42394292E+03  0.99851544E+04                                 9.441678                            7.630842      -0.659079       1.808660                    0.996896      28.009141      82.763336       0.504882       0.515073      -1.000946      -0.000000       0.000000      -0.001043       0.001043      -0.001797      -0.000000      -0.000000       0.006239      -0.003242      -0.003060      -0.001081       0.004140             11.342897      10.550446       0.545678       0.000040       8.610901       0.000035      14.867344           0.001123
          432              C      11.833500       9.723000       6.737645       0.040475      32.297670 0.41175358E+03  0.96237294E+04                                 9.855881                            7.554898      -0.675798       1.805014                    0.996701      27.812913      81.760962       0.504138       0.519818      -0.999054       0.000000      -0.000000      -0.003799       0.003799       0.002959      -0.000001      -0.000000       0.005673      -0.003745      -0.003475      -0.001248       0.004723             12.369110      11.580733      -0.748038      -0.000033      10.223380      -0.000004      15.303218           0.000079
          433              N       9.012394      15.690977       1.145194      -0.247285      40.138611 0.59014547E+03  0.14821699E+05                                10.035295                            8.021323      -0.332195       1.894539                    0.999038      29.821662      85.667099       0.596490       0.408850      -1.080210       0.079646       0.076051       0.065603       0.128184      -0.003721      -0.019128      -0.017107       0.005241       0.014478      -0.026902       0.001043       0.025859             11.611471      12.158040       4.095503       1.991895       9.023932       1.946590      13.652443           0.049604
          434              N      15.383550      16.007947      11.636816      -0.237137      41.152727 0.55903089E+03  0.13848751E+05                                10.197698                            7.800503      -0.290383       1.911775                    0.999176      29.323179      83.606337       0.605746       0.408170      -1.080867      -0.029987       0.095731      -0.086070       0.132180      -0.007526      -0.011924       0.023282       0.023661      -0.015526      -0.030733       0.001491       0.029242             12.011293      13.080975      -0.261732      -1.024636      12.397782      -5.738090      10.555122           0.061980
          435              N       7.859022      16.278247      24.300713      -0.231617      38.446335 0.56968521E+03  0.14198900E+05                                 9.786347                            7.914116      -0.400705       1.878070                    0.998929      29.506542      84.764315       0.596053       0.412288      -1.076681       0.049264       0.104039      -0.072170       0.135866      -0.029713       0.033800       0.017025       0.017810       0.063513      -0.056985       0.011312       0.045673             11.090140       7.132327      -0.176731      -1.646921      14.482982      -1.705372      11.655111           0.005981
          436              N      14.381647      15.374008      14.268709      -0.226726      40.374326 0.54960175E+03  0.13558907E+05                                10.087274                            7.738155      -0.373610       1.889993                    0.998941      29.062763      82.722757       0.607675       0.408562      -1.080486      -0.080587       0.033109       0.093064       0.127481       0.003212       0.019446      -0.024537      -0.035665      -0.034110      -0.037937       0.000911       0.037026             11.971456      12.840386       0.065875      -3.848146      11.540539       4.197168      11.533444           0.033021
          437              N       1.123394      13.478023      11.693306      -0.247300      40.134571 0.59007725E+03  0.14819577E+05                                10.034813                            8.021004      -0.332102       1.894586                    0.999038      29.819541      85.660198       0.596485       0.408865      -1.080199       0.079618      -0.075998      -0.065566       0.128116       0.003792       0.019104      -0.017125       0.005159       0.014307      -0.026945       0.001151       0.025794             11.610818      12.157150      -4.095054      -1.991708       9.023284       1.946411      13.652021           0.051149
          438              N       7.494550      13.161053       1.201684      -0.237157      41.157157 0.55909347E+03  0.13850750E+05                                10.198506                            7.800970      -0.290516       1.911714                    0.999176      29.325305      83.614951       0.605722       0.408173      -1.080860      -0.029998      -0.095760       0.086097       0.132222       0.007525       0.011927       0.023251       0.023694      -0.015558      -0.030713       0.001481       0.029232             12.012397      13.082352       0.261796       1.024746      12.398966      -5.738668      10.555873           0.060878
          439              N      -0.029978      12.890753      14.214787      -0.231560      38.443526 0.56963648E+03  0.14197331E+05                                 9.785793                            7.913723      -0.400621       1.878117                    0.998929      29.504982      84.757786       0.596077       0.412283      -1.076688       0.049302      -0.104032       0.072137       0.135857       0.029741      -0.033786       0.017016       0.017771       0.063577      -0.056999       0.011334       0.045666             11.089439       7.131948       0.176756       1.646881      14.481836      -1.705254      11.654532           0.005617
          440              N       6.492647      13.794992      24.246791      -0.226752      40.377431 0.54964784E+03  0.13560378E+05                                10.087860                            7.738530      -0.373713       1.889945                    0.998941      29.064307      82.729157       0.607652       0.408567      -1.080479      -0.080607      -0.033114      -0.093082       0.127508      -0.003216      -0.019447      -0.024532      -0.035675      -0.034108      -0.037938       0.000913       0.037025             11.972259      12.841268      -0.065788       3.848495      11.541313       4.197520      11.534197           0.031586
          441              N      14.654606       3.755023       1.145194      -0.247323      40.140486 0.59018179E+03  0.14822731E+05                                10.035257                            8.021320      -0.332116       1.894558                    0.999038      29.822536      85.667923       0.596522       0.408825      -1.080234      -0.079710      -0.076090       0.065662       0.128277      -0.003719       0.019158       0.017114       0.005236       0.014494      -0.026925       0.001036       0.025889             11.611387      12.157985       4.095488      -1.991863       9.023918      -1.946567      13.652257           0.049477
          442              N       8.283450       3.438053      11.636816      -0.237170      41.156329 0.55908691E+03  0.13850481E+05                                10.198192                            7.800822      -0.290432       1.911743                    0.999176      29.324924      83.612240       0.605742       0.408162      -1.080872       0.029998      -0.095778      -0.086100       0.132236      -0.007525       0.011926      -0.023261       0.023702      -0.015561      -0.030725       0.001488       0.029237             12.011949      13.081631      -0.261799       1.024701      12.398497       5.738486      10.555719           0.061868
          443              N       0.029978       3.167753      24.300713      -0.231683      38.446195 0.56968966E+03  0.14198952E+05                                 9.786111                            7.914007      -0.400632       1.878096                    0.998929      29.506291      84.761726       0.596077       0.412274      -1.076697      -0.049091      -0.104050      -0.072294       0.135878      -0.029623      -0.033804      -0.017083       0.017951       0.063268      -0.056930       0.011277       0.045653             11.089793       7.132154      -0.176726       1.646790      14.482530       1.705300      11.654697           0.005877
          444              N       9.285353       4.071992      14.268709      -0.226754      40.377008 0.54964373E+03  0.13560186E+05                                10.087611                            7.738373      -0.373614       1.889980                    0.998941      29.064032      82.726802       0.607676       0.408554      -1.080493       0.080632      -0.033143       0.093080       0.127530       0.003232      -0.019444       0.024532      -0.035673      -0.034085      -0.037938       0.000920       0.037019             11.971920      12.840850       0.065830       3.848382      11.540950      -4.197364      11.533962           0.032906
          445              N       6.765606       5.967977      11.693306      -0.247339      40.138150 0.59013924E+03  0.14821509E+05                                10.035282                            8.021332      -0.332171       1.894545                    0.999038      29.821366      85.666270       0.596483       0.408855      -1.080206      -0.079656       0.076027      -0.065602       0.128175       0.003773      -0.019118       0.017125       0.005170       0.014358      -0.026941       0.001122       0.025819             11.611428      12.157769      -4.095346       1.991906       9.023785      -1.946573      13.652729           0.051089
          446              N       0.394450       6.284947       1.201684      -0.237209      41.158648 0.55912165E+03  0.13851553E+05                                10.198508                            7.800998      -0.290415       1.911742                    0.999175      29.326067      83.616061       0.605743       0.408155      -1.080877       0.030014       0.095822       0.086135       0.132295       0.007516      -0.011933      -0.023265       0.023727      -0.015546      -0.030736       0.001494       0.029242             12.012352      13.082376       0.261795      -1.024758      12.398896       5.738578      10.555785           0.060972
          447              N       7.918978       6.555247      14.214787      -0.231608      38.445554 0.56967385E+03  0.14198489E+05                                 9.786083                            7.913944      -0.400659       1.878092                    0.998929      29.506019      84.761317       0.596073       0.412279      -1.076691      -0.049236       0.104050       0.072198       0.135879       0.029704       0.033790      -0.017039       0.017825       0.063483      -0.056977       0.011318       0.045660             11.089802       7.132137       0.176732      -1.646889      14.482358       1.705350      11.654912           0.005723
          448              N       1.396353       5.651008      24.246791      -0.226781      40.377650 0.54965555E+03  0.13560510E+05                                10.087587                            7.738371      -0.373521       1.890011                    0.998941      29.064255      82.726732       0.607688       0.408545      -1.080502       0.080685       0.033185      -0.093080       0.127574      -0.003245       0.019462       0.024554      -0.035705      -0.034017      -0.037967       0.000922       0.037045             11.971864      12.840803      -0.065936      -3.848255      11.540984      -4.197345      11.533803           0.031623
          449              N       6.765606       3.755023      24.531806      -0.247231      40.133395 0.59005450E+03  0.14818922E+05                                10.034789                            8.020968      -0.332135       1.894581                    0.999039      29.819019      85.659574       0.596470       0.408877      -1.080186      -0.079553      -0.076002      -0.065522       0.128055      -0.003770      -0.019087      -0.017121       0.005233       0.014369      -0.026917       0.001118       0.025799             11.610792      12.157169       4.095068       1.991601       9.023290       1.946359      13.651918           0.048681
          450              N       0.394450       3.438053      14.040184      -0.237230      41.158513 0.55912524E+03  0.13851602E+05                                10.198304                            7.800914      -0.290352       1.911760                    0.999175      29.326028      83.614600       0.605762       0.408144      -1.080890       0.030017      -0.095848       0.086149       0.132324      -0.007514      -0.011928       0.023270       0.023738      -0.015559      -0.030744       0.001503       0.029241             12.012044      13.081906      -0.261827      -1.024723      12.398549      -5.738422      10.555678           0.061926
          451              N       7.918978       3.167753       1.376287      -0.231502      38.445143 0.56965567E+03  0.14198015E+05                                 9.786223                            7.913943      -0.400702       1.878081                    0.998929      29.506050      84.763141       0.596055       0.412292      -1.076676      -0.049441      -0.104032       0.072045       0.135858      -0.029818       0.033751       0.016961       0.017600       0.063798      -0.057026       0.011380       0.045646             11.090042       7.132276      -0.176784      -1.647084      14.482759      -1.705328      11.655090           0.006222
          452              N       1.396353       4.071992      11.408291      -0.226801      40.378200 0.54966581E+03  0.13560773E+05                                10.087523                            7.738333      -0.373470       1.890026                    0.998940      29.064426      82.726165       0.607705       0.408533      -1.080514       0.080718      -0.033216      -0.093083       0.127605       0.003264       0.019455      -0.024547      -0.035704      -0.034004      -0.037964       0.000931       0.037033             11.971795      12.840682       0.065896      -3.848318      11.540815       4.197325      11.533887           0.032906
          453              N      14.654606       5.967977      13.983694      -0.247382      40.141232 0.59019537E+03  0.14823162E+05                                10.035407                            8.021435      -0.332119       1.894550                    0.999038      29.822869      85.669234       0.596515       0.408827      -1.080233      -0.079737       0.076082       0.065676       0.128296       0.003756       0.019154      -0.017125       0.005179       0.014416      -0.026952       0.001089       0.025863             11.611591      12.158066      -4.095507      -1.992032       9.024013       1.946678      13.652695           0.051065
          454              N       8.283450       6.284947      24.475316      -0.237120      41.153062 0.55902901E+03  0.13848805E+05                                10.198092                            7.800713      -0.290520       1.911729                    0.999176      29.323266      83.609102       0.605707       0.408193      -1.080843       0.029976       0.095681      -0.086037       0.132120       0.007533       0.011925       0.023284       0.023626      -0.015490      -0.030723       0.001479       0.029244             12.011875      13.081583       0.261743       1.024675      12.398483      -5.738481      10.555559           0.060525
          455              N       0.029978       6.555247      11.462213      -0.231710      38.445750 0.56968643E+03  0.14198820E+05                                 9.785986                            7.913962      -0.400606       1.878106                    0.998929      29.505965      84.760017       0.596083       0.412271      -1.076701      -0.049041       0.104054      -0.072330       0.135883       0.029599      -0.033821       0.017101       0.018023       0.063189      -0.056925       0.011258       0.045667             11.089610       7.132048       0.176690       1.646715      14.482168      -1.705310      11.654613           0.005849
          456              N       9.285353       5.651008       1.430209      -0.226674      40.374058 0.54959209E+03  0.13558709E+05                                10.087493                            7.738264      -0.373749       1.889948                    0.998941      29.062815      82.725003       0.607646       0.408581      -1.080466       0.080515       0.033034       0.093085       0.127431      -0.003185      -0.019435      -0.024510      -0.035635      -0.034225      -0.037912       0.000909       0.037003             11.971770      12.840811      -0.065844       3.848221      11.540928       4.197296      11.533572           0.031245
          457              N       1.123394      15.690977      24.531806      -0.247309      40.138136 0.59014066E+03  0.14821571E+05                                10.035325                            8.021377      -0.332179       1.894542                    0.999038      29.821378      85.666705       0.596477       0.408859      -1.080202       0.079605       0.076076      -0.065578       0.128160      -0.003763       0.019102       0.017130       0.005259       0.014416      -0.026929       0.001102       0.025828             11.611455      12.157950       4.095399      -1.991853       9.023819      -1.946487      13.652597           0.046595
          458              N       7.494550      16.007947      14.040184      -0.237185      41.155778 0.55908085E+03  0.13850258E+05                                10.198011                            7.800716      -0.290360       1.911770                    0.999176      29.324704      83.610713       0.605755       0.408155      -1.080879      -0.030003       0.095793       0.086112       0.132257      -0.007519       0.011925      -0.023267       0.023710      -0.015558      -0.030734       0.001497       0.029237             12.011675      13.081453      -0.261799       1.024673      12.398188       5.738246      10.555385           0.062333
          459              N      -0.029978      16.278247       1.376287      -0.231603      38.448078 0.56971235E+03  0.14199767E+05                                 9.786638                            7.914291      -0.400760       1.878045                    0.998929      29.507588      84.768299       0.596047       0.412287      -1.076680       0.049265       0.104050       0.072173       0.135876      -0.029726      -0.033727      -0.016998       0.017684       0.063568      -0.056944       0.011351       0.045592             11.090527       7.132562      -0.176692       1.647081      14.483425       1.705595      11.655594           0.008731
          460              N       6.492647      15.374008      11.408291      -0.226759      40.376076 0.54963109E+03  0.13559745E+05                                10.087336                            7.738203      -0.373528       1.890016                    0.998941      29.063488      82.723826       0.607695       0.408545      -1.080503      -0.080663       0.033177      -0.093063       0.127546       0.003248      -0.019448       0.024540      -0.035680      -0.034026      -0.037948       0.000925       0.037022             11.971548      12.840378       0.065896       3.848168      11.540643      -4.197256      11.533623           0.033356
          461              N       9.012394      13.478023      13.983694      -0.247337      40.138092 0.59013941E+03  0.14821448E+05                                10.035082                            8.021196      -0.332098       1.894572                    0.999038      29.821297      85.664624       0.596507       0.408841      -1.080220       0.079692      -0.076031       0.065631       0.128215       0.003759      -0.019140       0.017115       0.005169       0.014381      -0.026939       0.001099       0.025840             11.611177      12.157584      -4.095298       1.991859       9.023659      -1.946553      13.652288           0.051699
          462              N      15.383550      13.161053      24.475316      -0.237186      41.157482 0.55910018E+03  0.13850964E+05                                10.198598                            7.801050      -0.290503       1.911712                    0.999176      29.325382      83.615434       0.605714       0.408176      -1.080857      -0.029995      -0.095754      -0.086085       0.132209       0.007526      -0.011925      -0.023262       0.023678      -0.015515      -0.030717       0.001482       0.029235             12.012522      13.082333       0.261810      -1.024734      12.399125       5.738828      10.556108           0.059101
          463              N       7.859022      12.890753      11.462213      -0.231635      38.444489 0.56965926E+03  0.14197993E+05                                 9.785836                            7.913808      -0.400613       1.878114                    0.998929      29.505352      84.758203       0.596084       0.412275      -1.076697       0.049157      -0.104044      -0.072244       0.135871       0.029664       0.033801      -0.017065       0.017905       0.063359      -0.056958       0.011298       0.045660             11.089457       7.131941       0.176727      -1.646768      14.481940       1.705229      11.654489           0.005147
          464              N      14.381647      13.794992       1.430209      -0.226716      40.376725 0.54963785E+03  0.13560048E+05                                10.087680                            7.738411      -0.373639       1.889972                    0.998941      29.063993      82.727579       0.607664       0.408562      -1.080484      -0.080583      -0.033085       0.093108       0.127504      -0.003208       0.019437       0.024502      -0.035643      -0.034206      -0.037918       0.000925       0.036993             11.972000      12.841067      -0.065868      -3.848314      11.541123      -4.197350      11.533811           0.029823
          465              O      11.495851      17.816425       4.847818      -0.246326      28.713261 0.37281778E+03  0.81824963E+04                                 7.585779                            5.977852       0.250708       2.192773                    0.998899      23.316508      58.654934       0.776411       0.359439      -1.138091       0.150138       0.072809       0.005188       0.166941       0.027467       0.060042       0.061286       0.034887       0.281626      -0.086548      -0.053737       0.140285              8.977378       5.914292       1.324648       2.101828       6.556489       4.278448      14.461353           0.007491
          466              O      12.866959      18.137284       3.137729      -0.475896      28.243659 0.45596548E+03  0.10503426E+05                                 7.248141                            6.616309       0.812146       2.340675                    0.997596      25.903756      66.333882       0.738544       0.360024      -1.139855      -0.014497      -0.004728       0.014532       0.021064      -0.036610      -0.013578      -0.032260      -0.042465      -0.190196      -0.077895       0.000477       0.077418              7.563261      10.400419       1.780439      -1.788292       5.982629       0.232406       6.306734           0.022429
          467              O      13.363966      19.109584       8.424624      -0.241876      35.401964 0.39290758E+03  0.87396823E+04                                 8.794572                            6.158482       0.122490       2.148981                    0.998555      23.466447      59.481309       0.760699       0.361983      -1.135778       0.047319       0.122019      -0.087867       0.157634      -0.054573       0.077454      -0.065461       0.047962       0.013040      -0.078964      -0.056305       0.135270             11.519821      15.140918      -3.893006       7.529275       7.536178      -4.151053      11.882369           0.010031
          468              O      15.484529       0.367529       8.386108      -0.491856      28.348742 0.41300698E+03  0.92631095E+04                                 7.213848                            6.201985       1.054776       2.410501                    0.999262      25.781123      64.725988       0.781936       0.349249      -1.150812      -0.012824      -0.021158       0.012631       0.027779       0.028085      -0.041771       0.071475      -0.030375       0.007082      -0.095097       0.014466       0.080632              7.716878       9.882752       3.024474      -0.505070       7.481168      -1.213543       5.786713           0.028198
          469              O      10.097920      19.193202      21.201499      -0.226640      34.174182 0.37065950E+03  0.81211781E+04                                 8.547748                            5.954206       0.195940       2.177898                    0.999091      23.021933      57.814234       0.779396       0.358677      -1.138996       0.006291       0.157079      -0.031504       0.160331       0.055157      -0.076074      -0.037711       0.070700       0.050024      -0.074173      -0.049997       0.124170             11.220028      13.835927       1.961322      -8.737467       6.577445      -2.059920      13.246713           0.001041
          470              O       8.818324       1.242599      22.166954      -0.499039      28.470667 0.42115534E+03  0.95032178E+04                                 7.238249                            6.280839       0.773747       2.307920                    0.999483      26.141211      66.080838       0.772776       0.351256      -1.147822      -0.007256      -0.026127      -0.001675       0.027167      -0.031700       0.078053       0.031612       0.011650      -0.004291      -0.097321       0.016592       0.080729              7.696156       7.074404      -2.819443      -1.541773      10.315011       1.206993       5.699053           0.003200
          471              O      12.029147      17.874763      17.796729      -0.222478      32.959877 0.37545630E+03  0.82502321E+04                                 8.338829                            6.001948       0.235224       2.192933                    0.998993      23.039381      57.884216       0.774717       0.359796      -1.138459      -0.141197      -0.010485       0.057835       0.152943      -0.030275      -0.048378       0.093240      -0.056866       0.083781      -0.078236      -0.054442       0.132678             10.698841       6.555683      -0.907394      -1.838449      12.501232       7.923788      13.039610           0.006435
          472              O      10.498681      16.328806      17.218996      -0.481916      25.693415 0.40121318E+03  0.89622834E+04                                 6.747524                            6.144730       0.723381       2.293355                    0.999090      26.131392      66.160777       0.776964       0.352908      -1.144151       0.019661       0.001083      -0.012641       0.023399       0.009732       0.044488      -0.072204       0.018386      -0.043076      -0.094984       0.019926       0.075059              6.981298       9.191135       1.759374       0.007153       6.369271       1.017378       5.383489           0.016094
          473              O       3.606851      11.352575       7.990682      -0.246347      28.712122 0.37280336E+03  0.81820830E+04                                 7.585545                            5.977697       0.250888       2.192841                    0.998899      23.316099      58.653147       0.776431       0.359434      -1.138097       0.150135      -0.072811      -0.005203       0.166940      -0.027451      -0.060048       0.061290       0.034860       0.281647      -0.086535      -0.053758       0.140292              8.977087       5.914125      -1.324612      -2.101762       6.556270       4.278247      14.460867           0.007722
          474              O       4.977959      11.031716       9.700771      -0.475923      28.239920 0.45588949E+03  0.10501191E+05                                 7.247380                            6.615632       0.812547       2.340830                    0.997596      25.902227      66.327461       0.738606       0.360010      -1.139871      -0.014470       0.004707      -0.014517       0.021031       0.036626       0.013589      -0.032282      -0.042530      -0.190324      -0.077947       0.000473       0.077474              7.562429      10.399107      -1.780245       1.788134       5.982029       0.232298       6.306151           0.023139
          475              O       5.474966      10.059416       4.413876      -0.241872      35.403500 0.39292184E+03  0.87400926E+04                                 8.794873                            6.158630       0.122399       2.148945                    0.998555      23.466757      59.482721       0.760682       0.361987      -1.135773       0.047323      -0.122020       0.087869       0.157637       0.054565      -0.077448      -0.065465       0.047964       0.013027      -0.078970      -0.056293       0.135262             11.520315      15.141524       3.893284      -7.529639       7.536585      -4.151347      11.882836           0.009936
          476              O       7.595529       9.355471       4.452392      -0.491859      28.349415 0.41301690E+03  0.92633922E+04                                 7.213981                            6.202078       1.054734       2.410484                    0.999262      25.781350      64.726875       0.781927       0.349251      -1.150810      -0.012841       0.021165      -0.012630       0.027791      -0.028084       0.041760       0.071455      -0.030368       0.007050      -0.095076       0.014470       0.080606              7.717049       9.882888      -3.024576       0.505061       7.481462      -1.213614       5.786797           0.028173
          477              O       2.208920       9.975798      17.314001      -0.226630      34.173536 0.37065338E+03  0.81209991E+04                                 8.547581                            5.954120       0.195914       2.177886                    0.999091      23.021900      57.813726       0.779410       0.358673      -1.139001       0.006289      -0.157078       0.031500       0.160329      -0.055157       0.076073      -0.037712       0.070695       0.050020      -0.074171      -0.049997       0.124169             11.219763      13.835611      -1.961258       8.737214       6.577309      -2.059844      13.246368           0.001011
          478              O       0.929324       8.480401      16.348546      -0.499002      28.469684 0.42113602E+03  0.95026639E+04                                 7.238036                            6.280657       0.773658       2.307892                    0.999482      26.140997      66.079682       0.772795       0.351252      -1.147826      -0.007265       0.026128       0.001673       0.027171       0.031702      -0.078047       0.031610       0.011652      -0.004312      -0.097317       0.016594       0.080723              7.695918       7.074198       2.819355       1.541686      10.314712       1.206946       5.698843           0.003184
          479              O       4.140147      11.294237      20.718771      -0.222477      32.960623 0.37546334E+03  0.82504318E+04                                 8.338975                            6.002020       0.235175       2.192912                    0.998993      23.039563      57.884977       0.774709       0.359798      -1.138456      -0.141199       0.010489      -0.057837       0.152945       0.030274       0.048379       0.093240      -0.056862       0.083769      -0.078238      -0.054438       0.132676             10.699083       6.555799       0.907430       1.838495      12.501547       7.924024      13.039902           0.006266
          480              O       2.609681      12.840194      21.296504      -0.481916      25.693774 0.40121943E+03  0.89624593E+04                                 6.747590                            6.144782       0.723404       2.293360                    0.999090      26.131576      66.161415       0.776960       0.352909      -1.144150       0.019671      -0.001087       0.012635       0.023405      -0.009734      -0.044486      -0.072194       0.018387      -0.043067      -0.094975       0.019926       0.075049              6.981385       9.191291      -1.759395      -0.007147       6.369314       1.017392       5.383550           0.015862
          481              O      12.171149       1.629575       4.847818      -0.246329      28.713367 0.37281970E+03  0.81825495E+04                                 7.585798                            5.977869       0.250720       2.192776                    0.998899      23.316547      58.655088       0.776410       0.359439      -1.138091      -0.150139      -0.072809       0.005185       0.166942       0.027468      -0.060043      -0.061285       0.034888       0.281628      -0.086548      -0.053738       0.140286              8.977383       5.914324       1.324651      -2.101843       6.556459      -4.278414      14.461368           0.007454
          482              O      10.800041       1.308716       3.137729      -0.475916      28.244813 0.45599002E+03  0.10504144E+05                                 7.248365                            6.616512       0.812084       2.340644                    0.997596      25.904291      66.335961       0.738527       0.360026      -1.139851       0.014503       0.004731       0.014536       0.021072      -0.036613       0.013575       0.032257      -0.042463      -0.190199      -0.077894       0.000473       0.077420              7.563494      10.400736       1.780498       1.788370       5.982803      -0.232410       6.306945           0.022441
          483              O      10.303034       0.336416       8.424624      -0.241873      35.402989 0.39291743E+03  0.87399655E+04                                 8.794762                            6.158580       0.122426       2.148955                    0.998555      23.466714      59.482416       0.760688       0.361985      -1.135775      -0.047326      -0.122021      -0.087864       0.157635      -0.054567      -0.077451       0.065468       0.047960       0.013035      -0.078971      -0.056296       0.135267             11.520119      15.141251      -3.893132      -7.529526       7.536365       4.151210      11.882742           0.010040
          484              O       8.182471      19.078471       8.386108      -0.491855      28.349486 0.41301945E+03  0.92634652E+04                                 7.213988                            6.202095       1.054705       2.410472                    0.999262      25.781450      64.727216       0.781926       0.349251      -1.150810       0.012834       0.021165       0.012639       0.027792       0.028084       0.041759      -0.071460      -0.030362       0.007054      -0.095079       0.014469       0.080610              7.717033       9.882915       3.024548       0.505082       7.481351       1.213589       5.786833           0.028267
          485              O      13.569080       0.252798      21.201499      -0.226656      34.172844 0.37064844E+03  0.81208638E+04                                 8.547497                            5.954091       0.196059       2.177943                    0.999091      23.021625      57.812942       0.779410       0.358674      -1.139000      -0.006301      -0.157080      -0.031508       0.160333       0.055159       0.076073       0.037710       0.070724       0.050061      -0.074186      -0.049989       0.124175             11.219610      13.835469       1.961156       8.737074       6.577204       2.059728      13.246155           0.001003
          486              O      14.848676      18.203401      22.166954      -0.499070      28.469881 0.42114330E+03  0.95028695E+04                                 7.238095                            6.280728       0.773869       2.307962                    0.999483      26.140889      66.079567       0.772787       0.351254      -1.147825       0.007259       0.026109      -0.001676       0.027151      -0.031697      -0.078086      -0.031622       0.011656      -0.004296      -0.097351       0.016588       0.080764              7.695976       7.074288      -2.819376       1.541740      10.314697      -1.206976       5.698942           0.003237
          487              O      11.637853       1.571237      17.796729      -0.222478      32.960586 0.37546314E+03  0.82504259E+04                                 8.338966                            6.002016       0.235188       2.192917                    0.998993      23.039564      57.884966       0.774709       0.359798      -1.138457       0.141200       0.010490       0.057832       0.152945      -0.030273       0.048381      -0.093241      -0.056859       0.083772      -0.078241      -0.054437       0.132678             10.699071       6.555775      -0.907410       1.838472      12.501517      -7.924022      13.039921           0.006429
          488              O      13.168319       3.117194      17.218996      -0.481914      25.693578 0.40121548E+03  0.89623466E+04                                 6.747537                            6.144735       0.723352       2.293341                    0.999091      26.131592      66.161306       0.776966       0.352907      -1.144152      -0.019670      -0.001087      -0.012640       0.023407       0.009736      -0.044480       0.072191       0.018384      -0.043080      -0.094972       0.019930       0.075042              6.981321       9.191183       1.759389      -0.007158       6.369287      -1.017382       5.383492           0.016099
          489              O       4.282149       8.093425       7.990682      -0.246347      28.712541 0.37280815E+03  0.81822169E+04                                 7.585622                            5.977740       0.250854       2.192826                    0.998899      23.316253      58.653693       0.776427       0.359435      -1.138096      -0.150137       0.072809      -0.005197       0.166941      -0.027455       0.060049      -0.061290       0.034867       0.281643      -0.086539      -0.053754       0.140293              8.977205       5.914182      -1.324646       2.101820       6.556374      -4.278350      14.461058           0.007725
          490              O       2.911041       8.414284       9.700771      -0.475921      28.239560 0.45588040E+03  0.10500921E+05                                 7.247285                            6.615538       0.812618       2.340854                    0.997596      25.902172      66.326956       0.738616       0.360007      -1.139874       0.014476      -0.004713      -0.014517       0.021036       0.036618      -0.013593       0.032279      -0.042518      -0.190283      -0.077935       0.000479       0.077456              7.562335      10.398990      -1.780237      -1.788098       5.981961      -0.232291       6.306055           0.023134
          491              O       2.414034       9.386584       4.413876      -0.241884      35.403569 0.39292277E+03  0.87401170E+04                                 8.794882                            6.158632       0.122422       2.148952                    0.998556      23.466786      59.482774       0.760683       0.361987      -1.135774      -0.047325       0.122020       0.087870       0.157638       0.054567       0.077451       0.065465       0.047962       0.013027      -0.078970      -0.056296       0.135266             11.520326      15.141586       3.893288       7.529652       7.536578       4.151331      11.882815           0.009964
          492              O       0.293471      10.090529       4.452392      -0.491882      28.349794 0.41302388E+03  0.92635890E+04                                 7.214047                            6.202130       1.054744       2.410482                    0.999262      25.781543      64.727524       0.781923       0.349251      -1.150810       0.012841      -0.021167      -0.012629       0.027793      -0.028084      -0.041762      -0.071460      -0.030368       0.007060      -0.095081       0.014469       0.080612              7.717123       9.883017      -3.024611      -0.505056       7.481513       1.213618       5.786838           0.028236
          493              O       5.680080       9.470202      17.314001      -0.226635      34.173203 0.37065035E+03  0.81209122E+04                                 8.547516                            5.954086       0.195951       2.177900                    0.999091      23.021819      57.813363       0.779415       0.358672      -1.139003      -0.006290       0.157080       0.031501       0.160331      -0.055158      -0.076073       0.037711       0.070702       0.050029      -0.074175      -0.049995       0.124171             11.219667      13.835481      -1.961244      -8.737124       6.577267       2.059832      13.246255           0.001026
          494              O       6.959676      10.965599      16.348546      -0.499011      28.469494 0.42113319E+03  0.95025836E+04                                 7.238010                            6.280639       0.773695       2.307906                    0.999482      26.140873      66.079303       0.772795       0.351253      -1.147826       0.007266      -0.026123       0.001672       0.027166       0.031702       0.078055      -0.031614       0.011656      -0.004311      -0.097325       0.016594       0.080732              7.695887       7.074165       2.819331      -1.541678      10.314664      -1.206933       5.698832           0.003215
          495              O       3.748853       8.151763      20.718771      -0.222488      32.960571 0.37546410E+03  0.82504518E+04                                 8.338958                            6.002022       0.235213       2.192924                    0.998993      23.039591      57.885035       0.774709       0.359797      -1.138457       0.141200      -0.010490      -0.057837       0.152947       0.030277      -0.048378      -0.093241      -0.056868       0.083777      -0.078236      -0.054443       0.132680             10.699031       6.555782       0.907386      -1.838458      12.501494      -7.923957      13.039816           0.006275
          496              O       5.279319       6.605806      21.296504      -0.481930      25.694105 0.40122623E+03  0.89626529E+04                                 6.747670                            6.144852       0.723428       2.293368                    0.999090      26.131625      66.161785       0.776952       0.352911      -1.144148      -0.019666       0.001086       0.012638       0.023402      -0.009731       0.044496       0.072200       0.018388      -0.043062      -0.094984       0.019922       0.075062              6.981468       9.191369      -1.759445       0.007164       6.369422      -1.017419       5.383612           0.015738
          497              O       4.282149       1.629575      20.829182      -0.246326      28.711928 0.37280006E+03  0.81819936E+04                                 7.585501                            5.977674       0.250840       2.192824                    0.998899      23.316066      58.653031       0.776432       0.359434      -1.138097      -0.150135      -0.072807      -0.005206       0.166939       0.027454       0.060039       0.061287       0.034869       0.281637      -0.086538      -0.053746       0.140284              8.977011       5.914085       1.324590       2.101729       6.556227       4.278202      14.460722           0.007427
          498              O       2.911041       1.308716      22.539271      -0.475879      28.239846 0.45588729E+03  0.10501132E+05                                 7.247374                            6.615632       0.812478       2.340810                    0.997596      25.902176      66.327396       0.738603       0.360012      -1.139869       0.014470       0.004723      -0.014523       0.021038      -0.036617      -0.013590      -0.032277      -0.042498      -0.190260      -0.077927       0.000481       0.077446              7.562427      10.399147       1.780235      -1.788112       5.982020       0.232309       6.306112           0.022304
          499              O       2.414034       0.336416      17.252376      -0.241882      35.403031 0.39291752E+03  0.87399660E+04                                 8.794763                            6.158575       0.122433       2.148957                    0.998555      23.466718      59.482370       0.760690       0.361985      -1.135776      -0.047329      -0.122022       0.087861       0.157635      -0.054568       0.077452      -0.065470       0.047956       0.013037      -0.078972      -0.056297       0.135270             11.520118      15.141301      -3.893150       7.529501       7.536391      -4.151213      11.882664           0.010059
          500              O       0.293471      19.078471      17.290892      -0.491882      28.349911 0.41302647E+03  0.92636616E+04                                 7.214057                            6.202142       1.054709       2.410467                    0.999262      25.781692      64.727953       0.781924       0.349250      -1.150810       0.012836       0.021170      -0.012642       0.027798       0.028083      -0.041758       0.071461      -0.030361       0.007051      -0.095079       0.014469       0.080610              7.717117       9.883033       3.024591      -0.505097       7.481447      -1.213621       5.786871           0.028350
          501              O       5.680080       0.252798       4.475501      -0.226607      34.176259 0.37067760E+03  0.81216907E+04                                 8.548121                            5.954387       0.195734       2.177818                    0.999091      23.022462      57.816369       0.779376       0.358681      -1.138990      -0.006273      -0.157079       0.031498       0.160328       0.055154      -0.076074      -0.037712       0.070663       0.049962      -0.074153      -0.050009       0.124161             11.220625      13.836794       1.961589      -8.738005       6.577799      -2.060143      13.247282           0.001002
          502              O       6.959676      18.203401       3.510046      -0.498986      28.472433 0.42118367E+03  0.95040284E+04                                 7.238557                            6.281067       0.773516       2.307830                    0.999482      26.142060      66.083840       0.772758       0.351258      -1.147819       0.007254       0.026164       0.001683       0.027203      -0.031704       0.077996       0.031591       0.011634      -0.004289      -0.097267       0.016598       0.080669              7.696508       7.074753      -2.819624      -1.541857      10.315547       1.207038       5.699224           0.003216
          503              O       3.748853       1.571237       7.880271      -0.222483      32.960734 0.37546476E+03  0.82504700E+04                                 8.338984                            6.002024       0.235183       2.192914                    0.998993      23.039628      57.885145       0.774710       0.359797      -1.138457       0.141203       0.010493      -0.057830       0.152946      -0.030275      -0.048384       0.093242      -0.056860       0.083777      -0.078242      -0.054439       0.132681             10.699100       6.555797      -0.907367      -1.838465      12.501484       7.924037      13.040018           0.006432
          504              O       5.279319       3.117194       8.458004      -0.481935      25.695354 0.40125081E+03  0.89633479E+04                                 6.747915                            6.145067       0.723356       2.293335                    0.999091      26.132161      66.163883       0.776932       0.352914      -1.144144      -0.019678      -0.001087       0.012643       0.023415       0.009734       0.044489      -0.072187       0.018376      -0.043077      -0.094970       0.019925       0.075045              6.981725       9.191698       1.759506       0.007168       6.369643       1.017491       5.383834           0.016167
          505              O      12.171149       8.093425      17.686318      -0.246345      28.713294 0.37281864E+03  0.81825146E+04                                 7.585780                            5.977845       0.250792       2.192801                    0.998899      23.316509      58.654811       0.776415       0.359437      -1.138093      -0.150140       0.072809       0.005185       0.166943      -0.027462      -0.060051       0.061291       0.034875       0.281635      -0.086544      -0.053751       0.140295              8.977403       5.914297      -1.324663      -2.101861       6.556498       4.278466      14.461415           0.007723
          506              O      10.800041       8.414284      15.976229      -0.475935      28.242365 0.45593868E+03  0.10502630E+05                                 7.247845                            6.616037       0.812390       2.340758                    0.997596      25.903358      66.331786       0.738574       0.360015      -1.139864       0.014494      -0.004718       0.014523       0.021053       0.036618       0.013585      -0.032269      -0.042499      -0.190247      -0.077917       0.000474       0.077444              7.562936      10.399885      -1.780369       1.788248       5.982400       0.232355       6.306524           0.023151
          507              O      10.303034       9.386584      21.263124      -0.241877      35.402161 0.39290970E+03  0.87397438E+04                                 8.794628                            6.158510       0.122502       2.148985                    0.998556      23.466444      59.481409       0.760695       0.361984      -1.135777      -0.047313       0.122018      -0.087876       0.157636       0.054574      -0.077453      -0.065455       0.047968       0.013032      -0.078960      -0.056307       0.135266             11.519929      15.141012       3.893096      -7.529350       7.536312      -4.151145      11.882463           0.009913
          508              O       8.182471      10.090529      21.224608      -0.491850      28.347824 0.41299014E+03  0.92626322E+04                                 7.213691                            6.201855       1.054838       2.410531                    0.999262      25.780639      64.724310       0.781946       0.349249      -1.150813       0.012822      -0.021151       0.012617       0.027766      -0.028086       0.041777       0.071478      -0.030389       0.007093      -0.095104       0.014465       0.080639              7.716718       9.882480      -3.024415       0.505050       7.481092      -1.213526       5.786581           0.028064
          509              O      13.569080       9.470202       8.362999      -0.226661      34.171285 0.37063403E+03  0.81204488E+04                                 8.547162                            5.953916       0.196130       2.177969                    0.999092      23.021363      57.811456       0.779435       0.358667      -1.139009      -0.006305       0.157082      -0.031505       0.160334      -0.055162       0.076073      -0.037711       0.070737       0.050085      -0.074195      -0.049984       0.124180             11.219088      13.834722      -1.960985       8.736598       6.576917      -2.059587      13.245627           0.001077
          510              O      14.848676      10.965599       9.328454      -0.499053      28.467911 0.42110778E+03  0.95018547E+04                                 7.237721                            6.280424       0.773900       2.307984                    0.999483      26.140164      66.076691       0.772814       0.351250      -1.147830       0.007272      -0.026092      -0.001666       0.027137       0.031699      -0.078105       0.031632       0.011672      -0.004318      -0.097374       0.016589       0.080785              7.695558       7.073862       2.819175       1.541602      10.314152       1.206903       5.698659           0.003371
          511              O      11.637853       8.151763       4.958229      -0.222469      32.960395 0.37546144E+03  0.82503786E+04                                 8.338930                            6.002003       0.235179       2.192914                    0.998993      23.039507      57.884771       0.774710       0.359798      -1.138457       0.141197      -0.010487       0.057839       0.152944       0.030272       0.048376       0.093239      -0.056862       0.083763      -0.078237      -0.054436       0.132673             10.698987       6.555761       0.907442       1.838474      12.501511       7.923927      13.039690           0.006281
          512              O      13.168319       6.605806       4.380496      -0.481879      25.692259 0.40118966E+03  0.89616182E+04                                 6.747282                            6.144517       0.723370       2.293359                    0.999090      26.130982      66.159021       0.776984       0.352904      -1.144155      -0.019661       0.001085      -0.012632       0.023395      -0.009733      -0.044478      -0.072200       0.018394      -0.043073      -0.094977       0.019929       0.075049              6.981052       9.190858      -1.759298      -0.007149       6.369039       1.017299       5.383259           0.015652
          513              O       3.606851      17.816425      20.829182      -0.246325      28.712276 0.37280426E+03  0.81821124E+04                                 7.585568                            5.977712       0.250806       2.192810                    0.998899      23.316194      58.653533       0.776428       0.359435      -1.138096       0.150138       0.072808      -0.005202       0.166941       0.027457      -0.060040      -0.061285       0.034874       0.281638      -0.086540      -0.053744       0.140284              8.977104       5.914133       1.324599      -2.101732       6.556279      -4.278265      14.460901           0.007458
          514              O       4.977959      18.137284      22.539271      -0.475885      28.241412 0.45591934E+03  0.10502073E+05                                 7.247693                            6.615912       0.812339       2.340754                    0.997596      25.902805      66.330019       0.738578       0.360017      -1.139863      -0.014478      -0.004726      -0.014530       0.021049      -0.036616       0.013584       0.032270      -0.042488      -0.190255      -0.077919       0.000478       0.077441              7.562772      10.399653       1.780320       1.788213       5.982263      -0.232341       6.306399           0.022344
          515              O       5.474966      19.109584      17.252376      -0.241880      35.402719 0.39291494E+03  0.87398931E+04                                 8.794709                            6.158555       0.122441       2.148962                    0.998555      23.466633      59.482076       0.760691       0.361985      -1.135776       0.047325       0.122021       0.087862       0.157634      -0.054569      -0.077452       0.065468       0.047958       0.013037      -0.078970      -0.056299       0.135269             11.520020      15.141164      -3.893097      -7.529414       7.536333       4.151160      11.882562           0.010053
          516              O       7.595529       0.367529      17.290892      -0.491877      28.349777 0.41302441E+03  0.92636043E+04                                 7.214044                            6.202134       1.054719       2.410474                    0.999262      25.781557      64.727583       0.781923       0.349251      -1.150810      -0.012832      -0.021166      -0.012639       0.027792       0.028083       0.041762      -0.071464      -0.030364       0.007060      -0.095084       0.014468       0.080615              7.717100       9.883002       3.024589       0.505084       7.481434       1.213602       5.786866           0.028317
          517              O       2.208920      19.193202       4.475501      -0.226628      34.176463 0.37068016E+03  0.81217611E+04                                 8.548162                            5.954405       0.195766       2.177827                    0.999091      23.022528      57.816589       0.779375       0.358681      -1.138990       0.006272       0.157080       0.031495       0.160329       0.055157       0.076077       0.037714       0.070667       0.049970      -0.074157      -0.050009       0.124167             11.220696      13.836911       1.961591       8.738080       6.577810       2.060150      13.247366           0.001541
          518              O       0.929324       1.242599       3.510046      -0.499032      28.473185 0.42119804E+03  0.95044362E+04                                 7.238689                            6.281175       0.773507       2.307818                    0.999483      26.142447      66.085170       0.772750       0.351258      -1.147818      -0.007256      -0.026165       0.001683       0.027205      -0.031703      -0.078003      -0.031595       0.011638      -0.004299      -0.097274       0.016598       0.080676              7.696650       7.074912      -2.819690       1.541892      10.315730      -1.207043       5.699309           0.004786
          519              O       4.140147      17.874763       7.880271      -0.222485      32.960537 0.37546272E+03  0.82504131E+04                                 8.338955                            6.002010       0.235189       2.192917                    0.998993      23.039558      57.884910       0.774710       0.359797      -1.138457      -0.141200      -0.010489      -0.057831       0.152944      -0.030275       0.048382      -0.093241      -0.056863       0.083777      -0.078240      -0.054439       0.132679             10.699059       6.555777      -0.907387       1.838477      12.501447      -7.923999      13.039952           0.006434
          520              O       2.609681      16.328806       8.458004      -0.481930      25.694047 0.40122478E+03  0.89626115E+04                                 6.747654                            6.144836       0.723388       2.293354                    0.999090      26.131637      66.161760       0.776954       0.352910      -1.144148       0.019669       0.001084       0.012645       0.023408       0.009737      -0.044491       0.072192       0.018383      -0.043077      -0.094977       0.019929       0.075048              6.981446       9.191329       1.759433      -0.007158       6.369393      -1.017423       5.383615           0.016118
          521              O      11.495851      11.352575      17.686318      -0.246345      28.713048 0.37281577E+03  0.81824344E+04                                 7.585735                            5.977821       0.250804       2.192808                    0.998899      23.316415      58.654482       0.776417       0.359437      -1.138093       0.150137      -0.072811       0.005189       0.166942      -0.027460       0.060049      -0.061290       0.034873       0.281637      -0.086542      -0.053751       0.140293              8.977334       5.914275      -1.324659       2.101856       6.556434      -4.278395      14.461292           0.007714
          522              O      12.866959      11.031716      15.976229      -0.475931      28.242296 0.45593810E+03  0.10502616E+05                                 7.247851                            6.616047       0.812354       2.340749                    0.997596      25.903270      66.331633       0.738570       0.360017      -1.139863      -0.014490       0.004716       0.014522       0.021049       0.036621      -0.013584       0.032270      -0.042506      -0.190264      -0.077922       0.000471       0.077451              7.562937      10.399884      -1.780368      -1.788239       5.982398      -0.232353       6.306530           0.023144
          523              O      13.363966      10.059416      21.263124      -0.241875      35.403303 0.39292055E+03  0.87400559E+04                                 8.794838                            6.158614       0.122433       2.148956                    0.998556      23.466748      59.482651       0.760684       0.361987      -1.135774       0.047321      -0.122019      -0.087873       0.157638       0.054568       0.077451       0.065462       0.047966       0.013027      -0.078967      -0.056297       0.135265             11.520263      15.141425       3.893243       7.529626       7.536515       4.151315      11.882849           0.009948
          524              O      15.484529       9.355471      21.224608      -0.491848      28.348890 0.41300848E+03  0.92631548E+04                                 7.213885                            6.202009       1.054745       2.410491                    0.999262      25.781141      64.726153       0.781932       0.349251      -1.150810      -0.012834       0.021162       0.012625       0.027783      -0.028084      -0.041765      -0.071462      -0.030374       0.007064      -0.095084       0.014469       0.080616              7.716932       9.882769      -3.024506      -0.505063       7.481289       1.213582       5.786737           0.028145
          525              O      10.097920       9.975798       8.362999      -0.226646      34.172136 0.37064110E+03  0.81206512E+04                                 8.547322                            5.953996       0.196027       2.177931                    0.999092      23.021564      57.812330       0.779425       0.358670      -1.139005       0.006299      -0.157080      -0.031503       0.160332      -0.055159      -0.076072       0.037711       0.070718       0.050054      -0.074183      -0.049990       0.124173             11.219334      13.834994      -1.961062      -8.736823       6.577063       2.059675      13.245945           0.000933
          526              O       8.818324       8.480401       9.328454      -0.499024      28.468404 0.42111464E+03  0.95020520E+04                                 7.237809                            6.280484       0.773794       2.307946                    0.999483      26.140384      66.077483       0.772808       0.351251      -1.147829      -0.007268       0.026107      -0.001670       0.027152       0.031700       0.078078      -0.031621       0.011662      -0.004314      -0.097346       0.016591       0.080756              7.695664       7.073935       2.819238      -1.541626      10.314342      -1.206925       5.698715           0.002938
          527              O      12.029147      11.294237       4.958229      -0.222466      32.960810 0.37546541E+03  0.82504918E+04                                 8.339007                            6.002044       0.235141       2.192899                    0.998993      23.039633      57.885277       0.774705       0.359799      -1.138455      -0.141199       0.010492       0.057837       0.152945       0.030270      -0.048379      -0.093240      -0.056853       0.083754      -0.078242      -0.054430       0.132672             10.699100       6.555820       0.907450      -1.838499      12.501631      -7.924029      13.039850           0.006304
          528              O      10.498681      12.840194       4.380496      -0.481880      25.693033 0.40120457E+03  0.89620398E+04                                 6.747429                            6.144645       0.723317       2.293335                    0.999090      26.131366      66.160451       0.776973       0.352906      -1.144153       0.019673      -0.001090      -0.012634       0.023406      -0.009738       0.044473       0.072185       0.018390      -0.043075      -0.094963       0.019932       0.075032              6.981208       9.191050      -1.759346       0.007156       6.369181      -1.017344       5.383392           0.015743

******************************************************
Auxiliary information for the entire system
The total spin magnetic moment of the unit cell is   5.845546
The total net atomic charge of the unit cell is   0.000003
Accuracy of reproducing the electrostatic potential in the unit cell:
  The inner radius (bohr) =    5.0000
  The outer radius (bohr) =   12.0000
  Valid grid points have density less than (e/(bohr^3)) =    0.0001
  The number of valid grid points were=       151014
  The rms potential error without charges in kcal/mol is=      3.89601
  The rms potential error with partial charges in kcal/mol is=      1.88596
  The RRMSE value at monopole order=      0.48407
  The rms potential error with partial charges and cloud penetration in kcal/mol is=      1.88933
  The RRMSE value at monopole order with cloud penetration is=      0.48494
  The rms potential error with partial charges and atomic dipoles in kcal/mol is=      0.57733
  The RRMSE value at dipole order=      0.14819
  The rms potential error with partial charges, atomic dipoles and cloud penetration in kcal/mol is=      0.55133
  The RRMSE value at dipole order with cloud penetration=      0.14151

******************************************************
The electron densities and ab initio electrostatic potential were computed in VASP using the PBE functional and
projector augmented wave method. See the main text of the journal article for a description of computational details.
The atomic charges, dipoles, and quadrupoles were computed with the DDEC6 method as described in
(a) T. A. Manz and N. Gabaldon Limas, RSC Adv. 6 (2016) 47771-47801 DOI: 10.1039/c6ra04656h
(b) N. Gabaldon Limas and T. A. Manz, RSC Adv. 8 (2018) 2678-2707 DOI: 10.1039/c7ra11829e.
For each atom in the material, the electron cloud parameters were fit to the spherically averaged atom-in-material
electron density using radial positions for which this density was between 10^-4 and 10^-2 electrons per cubic bohr.
The polarizabilities, dispersion coefficients, and quantum Drude oscillator (QDO) parameters were fit using the MCLF method.
The magnetic structure of the system was optimized in VASP from the default ferromagnetic initial guess using spin polarization.
The atomic spin moments (ASMs) were computed on this optimized magnetic structure using the DDEC6 partition as inputs
to the method of T. A. Manz and D. S. Sholl, J. Chem. Theory Comput. 7 (2011) 4146-4164 DOI: 10.1021/ct200539n.
The RMSE and RRMSE were computed using a uniform grid with Ewald summation.
