# Supplementary material for: A collection of forcefield precursors for metal–organic frameworks
Source: RSC Adv. 2019 Nov 13;9(63):36492–507. doi: 10.1039/c9ra07327b (PMC9075174; doi:10.1039/c9ra07327b)
Supplement: RA-009-C9RA07327B-s4407 [file RA-009-C9RA07327B-s4407.xyz]

  204
jmolscript: load "" {1 1 1} spacegroup "x,y,z" unitcell [{     10.836000     0.000000     0.000000 }, {      0.000000    14.962000     0.000000 }, {     -0.651286     0.000000    14.952823 }]
Zn     4.575323     9.839161     1.812731     0.780971
Zn     0.191391     2.358161    13.140092     0.780971
Zn     5.609391     5.122839    13.140092     0.780971
Zn     9.993323    12.603839     1.812731     0.780971
H      2.552077     8.824588     3.975956     0.104401
H      4.916435    11.827461     4.449960     0.121412
H      4.356999    12.355620     6.969511     0.127222
H      3.602846    11.188584     7.690237     0.130480
H      2.052210    13.007963     5.152743     0.100018
H      0.275717    14.430849     5.387502     0.102687
H      0.488781    14.022386     9.327571     0.113542
H      2.210123    12.527683     9.040477     0.112319
H      8.732240     6.129931     7.400152     0.095284
H      7.961437     5.562872     5.318719     0.104456
H      0.106698     7.522894     3.645498     0.118759
H      0.885128     8.124366     5.750856     0.107936
H      9.437946     6.180802     2.218999     0.141893
H      8.192536     5.474596     2.873933     0.136708
H      6.029792     6.824168     2.124796     0.127974
H      7.511849    10.397094     2.181617     0.108079
H      3.104423    13.385005    14.730026     0.123449
H      2.214637     1.343588    10.976867     0.104401
H     -0.149721     4.346461    10.502863     0.121412
H      0.409715     4.874620     7.983312     0.127222
H      1.163868     3.707584     7.262586     0.130480
H      2.714504     5.526963     9.800080     0.100018
H      4.490997     6.949849     9.565321     0.102687
H      4.277933     6.541386     5.625252     0.113542
H      2.556591     5.046683     5.912346     0.112319
H      6.870474    13.610931     7.552671     0.095284
H      7.641277    13.043872     9.634104     0.104456
H      4.660016     0.041894    11.307325     0.118759
H      3.881586     0.643366     9.201967     0.107936
H      6.164768    13.661802    12.733824     0.141893
H      7.410178    12.955596    12.078890     0.136708
H      9.572922    14.305168    12.828027     0.127974
H      8.090865     2.916094    12.771206     0.108079
H      1.662291     5.904005     0.222797     0.123449
H      7.632637     6.137412    10.976867     0.104401
H      5.268279     3.134539    10.502863     0.121412
H      5.827715     2.606380     7.983312     0.127222
H      6.581868     3.773416     7.262586     0.130480
H      8.132504     1.954037     9.800080     0.100018
H      9.908997     0.531151     9.565321     0.102687
H      9.695933     0.939614     5.625252     0.113542
H      7.974591     2.434317     5.912346     0.112319
H      1.452474     8.832069     7.552671     0.095284
H      2.223277     9.399128     9.634104     0.104456
H     10.078016     7.439106    11.307325     0.118759
H      9.299586     6.837634     9.201967     0.107936
H      0.746768     8.781198    12.733824     0.141893
H      1.992178     9.487404    12.078890     0.136708
H      4.154922     8.137832    12.828027     0.127974
H      2.672865     4.564906    12.771206     0.108079
H      7.080291     1.576995     0.222797     0.123449
H      7.970077    13.618412     3.975956     0.104401
H     10.334435    10.615539     4.449960     0.121412
H      9.774999    10.087380     6.969511     0.127222
H      9.020846    11.254416     7.690237     0.130480
H      7.470210     9.435037     5.152743     0.100018
H      5.693717     8.012151     5.387502     0.102687
H      5.906781     8.420614     9.327571     0.113542
H      7.628123     9.915317     9.040477     0.112319
H      3.314240     1.351069     7.400152     0.095284
H      2.543437     1.918128     5.318719     0.104456
H      5.524698    14.920106     3.645498     0.118759
H      6.303128    14.318634     5.750856     0.107936
H      4.019946     1.300198     2.218999     0.141893
H      2.774536     2.006404     2.873933     0.136708
H      0.611792     0.656832     2.124796     0.127974
H      2.093849    12.045906     2.181617     0.108079
H      8.522423     9.057995    14.730026     0.123449
C      3.003454     9.541267     4.360243     0.164249
C      4.287243    11.157163     4.590517     0.091450
C      3.566451    11.794545     6.933624    -0.180194
C      2.350966    12.666829     7.075676     0.121348
C      1.747373    13.218927     6.006549    -0.150852
C      0.686843    14.089715     6.148601    -0.141067
C      0.219804    14.465262     7.392676     0.067358
C      0.800316    13.842842     8.469279    -0.136417
C      1.846025    12.948115     8.294331    -0.144082
C     10.277801     7.252081     6.819983     0.065166
C      9.179954     6.450118     6.649520    -0.140479
C      8.717026     6.101504     5.386007    -0.158481
C      9.322281     6.514455     4.252583     0.104853
C     10.469867     7.256570     4.400616    -0.135508
C      0.105830     7.621643     5.680577    -0.147914
C      8.731021     6.281048     2.875428    -0.172671
C      6.613521     7.542344     2.207037     0.085490
C      7.442884     9.472442     2.247409     0.139479
C      5.622853    12.378063     1.317344     0.587317
C      5.580672    13.693222     0.544283    -0.045807
C      6.592613    14.632836     0.696802    -0.043283
C      3.775729    14.020890    14.816752    -0.156032
C      7.949129    14.294695     1.272485     0.595596
C      1.763260     2.060267    10.592580     0.164249
C      0.479471     3.676163    10.362306     0.091451
C      1.200263     4.313545     8.019199    -0.180194
C      2.415748     5.185829     7.877147     0.121348
C      3.019341     5.737927     8.946274    -0.150852
C      4.079871     6.608715     8.804222    -0.141067
C      4.546910     6.984262     7.560147     0.067358
C      3.966398     6.361842     6.483544    -0.136417
C      2.920689     5.467115     6.658492    -0.144082
C      5.324913    14.733081     8.132840     0.065166
C      6.422760    13.931118     8.303303    -0.140479
C      6.885688    13.582504     9.566816    -0.158481
C      6.280433    13.995455    10.700240     0.104853
C      5.132847    14.737570    10.552207    -0.135508
C      4.660884     0.140643     9.272246    -0.147915
C      6.871693    13.762048    12.077395    -0.172671
C      8.989193     0.061344    12.745786     0.085490
C      8.159830     1.991442    12.705414     0.139479
C      9.979861     4.897063    13.635479     0.587317
C     10.022042     6.212222    14.408540    -0.045807
C      9.010101     7.151836    14.256021    -0.043283
C      0.990985     6.539890     0.136071    -0.156032
C      7.653585     6.813695    13.680338     0.595596
C      7.181260     5.420733    10.592580     0.164249
C      5.897471     3.804837    10.362306     0.091451
C      6.618263     3.167455     8.019199    -0.180194
C      7.833748     2.295171     7.877147     0.121348
C      8.437341     1.743073     8.946274    -0.150852
C      9.497871     0.872285     8.804222    -0.141067
C      9.964910     0.496738     7.560147     0.067359
C      9.384398     1.119158     6.483544    -0.136417
C      8.338689     2.013885     6.658492    -0.144082
C     -0.093087     7.709919     8.132840     0.065166
C      1.004760     8.511882     8.303303    -0.140479
C      1.467688     8.860496     9.566816    -0.158481
C      0.862433     8.447545    10.700240     0.104853
C     -0.285153     7.705430    10.552207    -0.135508
C     10.078884     7.340357     9.272246    -0.147914
C      1.453693     8.680952    12.077395    -0.172671
C      3.571193     7.419656    12.745786     0.085490
C      2.741830     5.489558    12.705414     0.139479
C      4.561861     2.583937    13.635479     0.587317
C      4.604042     1.268778    14.408540    -0.045807
C      3.592101     0.329164    14.256021    -0.043284
C      6.408985     0.941110     0.136071    -0.156033
C      2.235585     0.667305    13.680338     0.595596
C      8.421454    12.901733     4.360243     0.164249
C      9.705243    11.285837     4.590517     0.091451
C      8.984451    10.648455     6.933624    -0.180194
C      7.768966     9.776171     7.075676     0.121348
C      7.165373     9.224073     6.006549    -0.150852
C      6.104843     8.353285     6.148601    -0.141067
C      5.637804     7.977738     7.392676     0.067359
C      6.218316     8.600158     8.469279    -0.136417
C      7.264025     9.494885     8.294331    -0.144082
C      4.859801     0.228919     6.819983     0.065166
C      3.761954     1.030882     6.649520    -0.140479
C      3.299026     1.379496     5.386007    -0.158481
C      3.904281     0.966545     4.252583     0.104853
C      5.051867     0.224430     4.400616    -0.135508
C      5.523830    14.821357     5.680577    -0.147915
C      3.313021     1.199952     2.875428    -0.172671
C      1.195521    14.900656     2.207037     0.085490
C      2.024884    12.970558     2.247409     0.139479
C      0.204853    10.064937     1.317344     0.587317
C      0.162672     8.749778     0.544283    -0.045807
C      1.174613     7.810164     0.696802    -0.043284
C      9.193729     8.422110    14.816752    -0.156033
C      2.531129     8.148305     1.272485     0.595596
N      3.951720    10.216054     3.685871    -0.300709
N      2.747374     9.931776     5.562450    -0.273521
N      3.607700    10.998566     5.688054     0.184691
N      6.289844     8.812618     2.000688    -0.295167
N      8.459752     8.707884     2.585343    -0.237863
N      7.898927     7.446587     2.549456     0.183500
N      0.814994     2.735054    11.266952    -0.300709
N      2.019340     2.450776     9.390373    -0.273521
N      1.159014     3.517566     9.264769     0.184691
N      9.312870     1.331618    12.952135    -0.295167
N      7.142962     1.226884    12.367480    -0.237863
N      7.703787    -0.034413    12.403367     0.183500
N      6.232994     4.745946    11.266952    -0.300709
N      7.437340     5.030224     9.390373    -0.273521
N      6.577014     3.963434     9.264769     0.184691
N      3.894870     6.149382    12.952135    -0.295167
N      1.724962     6.254116    12.367480    -0.237863
N      2.285787     7.515413    12.403367     0.183500
N      9.369720    12.226946     3.685871    -0.300709
N      8.165374    12.511224     5.562450    -0.273521
N      9.025700    11.444434     5.688054     0.184691
N      0.871844    13.630382     2.000688    -0.295167
N      3.041752    13.735116     2.585343    -0.237863
N      2.480927     0.034413     2.549456     0.183500
O      4.985155    11.404036     0.732688    -0.573007
O      6.147710    12.313726     2.402919    -0.562521
O      8.474537    13.238378     0.802967    -0.562878
O      8.455736     0.071818     2.105357    -0.589634
O     -0.218441     3.923036    14.220135    -0.573007
O      9.455004     4.832726    12.549904    -0.562521
O      7.128177     5.757378    14.149856    -0.562878
O      7.146978     7.552818    12.847466    -0.589634
O      5.199559     3.557964    14.220135    -0.573007
O      4.037004     2.648274    12.549904    -0.562521
O      1.710177     1.723622    14.149856    -0.562878
O      1.728978    14.890182    12.847466    -0.589634
O     10.403155    11.038964     0.732688    -0.573007
O      0.729710    10.129274     2.402919    -0.562521
O      3.056537     9.204622     0.802967    -0.562878
O      3.037736     7.409182     2.105357    -0.589634

The following XYZ coordinates are in angstroms. Other properties are in atomic units.
The sperically averaged electron density of each atom fit to a function of the form exp(a - br)
eigen_1, eigen_2 and eigen_3 are the three eigenvalues of traceless quadrupole moment tensor
  atom number  atomic symbol              X              Y              Z     net charge C6 coefficient C8 coefficient C10 coefficient fluctuating dipole atomic polarizability isotropic forcefield polarizability              a              b squared Pearson coefficient          <r^3>          <r^4>         wp_QDO          m_QDO          q_QDO       dipole_x       dipole_y       dipole_z         dipole            Qxy            Qxz            Qyz     Q(x^2-y^2)  Q(3z^2 - R^2)        eigen_1        eigen_2        eigen_3 static polarizability      alpha(xx)      alpha(xy)      alpha(xz)      alpha(yy)      alpha(yz)      alpha(zz) atomic spin moment
            1             Zn       4.575323       9.839161       1.812731       0.780971      97.040687 0.20155615E+04  0.65421011E+05                                17.254116                           14.709754       0.344544       1.950939                    0.997890      48.464928     134.157184       0.468747       0.402574      -1.140682      -0.043135       0.031784      -0.074012       0.091371       0.023054       0.007085      -0.009827       0.007851      -0.013336      -0.027498       0.001857       0.025640             19.556743      24.160881       0.594987      -0.245811      17.957620       0.633903      16.551729          -0.000007
            2             Zn       0.191391       2.358161      13.140092       0.780971      97.040687 0.20155615E+04  0.65421012E+05                                17.254116                           14.709755       0.344544       1.950939                    0.997890      48.464928     134.157185       0.468747       0.402574      -1.140682       0.043135       0.031784       0.074012       0.091371      -0.023054       0.007085       0.009827       0.007851      -0.013336      -0.027498       0.001857       0.025640             19.556743      24.160881      -0.594987      -0.245811      17.957620      -0.633903      16.551729          -0.000007
            3             Zn       5.609391       5.122839      13.140092       0.780971      97.040684 0.20155614E+04  0.65421009E+05                                17.254116                           14.709754       0.344544       1.950939                    0.997890      48.464927     134.157181       0.468747       0.402574      -1.140682       0.043135      -0.031784       0.074012       0.091371       0.023054       0.007085      -0.009827       0.007851      -0.013336      -0.027498       0.001857       0.025640             19.556743      24.160880       0.594987      -0.245811      17.957620       0.633903      16.551729          -0.000007
            4             Zn       9.993323      12.603839       1.812731       0.780971      97.040688 0.20155615E+04  0.65421013E+05                                17.254116                           14.709754       0.344544       1.950939                    0.997890      48.464929     134.157184       0.468747       0.402574      -1.140682      -0.043135      -0.031784      -0.074012       0.091371      -0.023054       0.007085       0.009827       0.007851      -0.013336      -0.027498       0.001857       0.025640             19.556743      24.160880      -0.594986      -0.245811      17.957619      -0.633903      16.551729          -0.000007
            5              H       2.552077       8.824588       3.975956       0.104401       1.006455 0.69653775E+01  0.67079055E+02                                 1.749185                            1.610885      -1.200888       2.313087                    0.995323       3.731214      10.879625       0.455248       1.397063      -0.682949      -0.029805      -0.038489      -0.021065       0.053042       0.016677      -0.004138       0.001343      -0.004359      -0.009428      -0.016454      -0.002075       0.018530              1.804670       1.733677       0.437371       0.215961       1.982217       0.346931       1.698117           0.000000
            6              H       4.916435      11.827461       4.449960       0.121412       0.965528 0.69347773E+01  0.66979766E+02                                 1.722644                            1.624477      -1.359313       2.244624                    0.993749       3.795023      11.228421       0.444395       1.427006      -0.676611       0.034885       0.035748      -0.012231       0.051424       0.015010      -0.002533       0.006631      -0.003235      -0.009068      -0.016595      -0.000570       0.017165              1.753337       1.897978       0.478918      -0.194163       1.882438      -0.132106       1.479597           0.000000
            7              H       4.356999      12.355620       6.969511       0.127222       0.953533 0.72024025E+01  0.69940582E+02                                 1.694721                            1.638951      -1.182570       2.320191                    0.994654       3.729465      10.917872       0.450992       1.398575      -0.682801       0.024149       0.020734       0.003781       0.032052       0.006046      -0.004112       0.002287       0.011180       0.005023      -0.010289       0.001589       0.008700              1.719131       1.999622       0.447664       0.078079       1.797490       0.117734       1.360280           0.000002
            8              H       3.602846      11.188584       7.690237       0.130480       1.019263 0.78433550E+01  0.76705493E+02                                 1.694527                            1.652807      -0.777565       2.518493                    0.999209       3.401541       9.539063       0.479521       1.306092      -0.704540      -0.003585      -0.017703       0.028873       0.034057       0.000306      -0.002243      -0.003749      -0.015415       0.021901      -0.011625       0.001664       0.009961              1.694573       1.461022      -0.061566       0.000187       1.871008      -0.349556       1.751689           0.000004
            9              H       2.052210      13.007963       5.152743       0.100018       0.954015 0.71729614E+01  0.69776277E+02                                 1.697090                            1.640727      -1.248444       2.272732                    0.994801       3.933980      11.631325       0.447395       1.407360      -0.679849       0.008413      -0.004526      -0.029924       0.031412      -0.007738       0.004456       0.003330       0.003672       0.017868      -0.012506       0.004383       0.008123              1.710699       1.551357      -0.145115      -0.292103       1.473572       0.212570       2.107167          -0.000001
           10              H       0.275717      14.430849       5.387502       0.102687       0.976145 0.74740379E+01  0.72953342E+02                                 1.686445                            1.648144      -1.114882       2.345167                    0.995399       3.728546      10.797693       0.460416       1.362907      -0.690050      -0.016048       0.010430      -0.028862       0.034631      -0.011756       0.003733      -0.000872       0.004264       0.026397      -0.016467       0.004750       0.011717              1.670828       1.690953      -0.179144       0.204401       1.505004      -0.094283       1.816525          -0.000001
           11              H       0.488781      14.022386       9.327571       0.113542       1.054718 0.77341054E+01  0.75203210E+02                                 1.708298                            1.625721      -0.849085       2.478682                    0.999111       3.407922       9.459856       0.491549       1.281484      -0.709490      -0.008953       0.006201       0.035412       0.037049      -0.010270      -0.002082      -0.002929       0.003367       0.040374      -0.017549       0.003669       0.013881              1.721526       1.624273      -0.197811      -0.278868       1.545102       0.260448       1.995203           0.000002
           12              H       2.210123      12.527683       9.040477       0.112319       1.042302 0.77378975E+01  0.74605419E+02                                 1.640093                            1.584563      -0.769959       2.510295                    0.999745       3.281117       8.818330       0.522073       1.216823      -0.724936       0.012183      -0.012996       0.030396       0.035231      -0.013391      -0.001884      -0.003469       0.004722       0.034595      -0.019840       0.007691       0.012150              1.631319       1.508950      -0.173986       0.213317       1.597976      -0.241821       1.787031           0.000005
           13              H       8.732240       6.129931       7.400152       0.095284       1.093745 0.81673883E+01  0.81839023E+02                                 1.826713                            1.723705      -1.457464       2.159751                    0.994572       4.143769      12.320108       0.448079       1.364187      -0.687105      -0.015043      -0.007003       0.022044       0.027591       0.006765       0.007727       0.007764       0.004388       0.006980      -0.009100      -0.006057       0.015157              1.858876       1.741198       0.216621      -0.283202       1.645220      -0.318155       2.190210           0.000001
           14              H       7.961437       5.562872       5.318719       0.104456       1.080941 0.81021043E+01  0.79331252E+02                                 1.704160                            1.638685      -0.805805       2.488215                    0.999451       3.417737       9.376123       0.503310       1.242866      -0.718282      -0.027184      -0.018507      -0.000318       0.032888       0.013552       0.000522       0.000962       0.009047       0.021513      -0.017881       0.006923       0.010958              1.706074       1.883620       0.411117       0.020860       1.737612      -0.040477       1.496991           0.000003
           15              H       0.106698       7.522894       3.645498       0.118759       1.008034 0.72724639E+01  0.70865974E+02                                 1.757169                            1.650343      -1.303235       2.268514                    0.993395       3.769156      11.090941       0.447560       1.404424      -0.681378       0.020849       0.011099      -0.030779       0.038797       0.012265      -0.001404       0.003368       0.011944       0.027846      -0.018745       0.008675       0.010071              1.803173       1.713923       0.175809      -0.351172       1.460545      -0.222556       2.235051           0.000000
           16              H       0.885128       8.124366       5.750856       0.107936       0.966986 0.70059431E+01  0.67952108E+02                                 1.733215                            1.636719      -1.335461       2.240818                    0.992989       3.942902      11.753683       0.440410       1.433879      -0.674684       0.029630       0.015791      -0.000022       0.033575       0.005456      -0.004888      -0.001683       0.016149       0.031626      -0.015017       0.001517       0.013500              1.765761       2.091859       0.428652       0.068620       1.641267      -0.008737       1.564158           0.000001
           17              H       9.437946       6.180802       2.218999       0.141893       1.038455 0.76774039E+01  0.75236909E+02                                 1.762643                            1.669225      -1.060434       2.396359                    0.995939       3.500697      10.067657       0.459243       1.360965      -0.692187       0.030787      -0.006706      -0.019221       0.036909      -0.004211      -0.005091      -0.001035      -0.001444      -0.020585      -0.009595       0.001405       0.008190              1.821671       1.858416      -0.111020      -0.500429       1.447191       0.135966       2.159406           0.000000
           18              H       8.192536       5.474596       2.873933       0.136708       1.000290 0.74080551E+01  0.70300251E+02                                 1.581901                            1.536515      -0.648389       2.584480                    0.999928       3.067962       8.048134       0.540073       1.195090      -0.731849      -0.011397      -0.034870       0.000968       0.036698       0.001824       0.001926      -0.001215      -0.010807      -0.032301      -0.011207       0.000083       0.011123              1.586751       1.466028       0.273953       0.031919       1.859207       0.025729       1.435019           0.000002
           19              H       6.029792       6.824168       2.124796       0.127974       1.135318 0.82069935E+01  0.80352471E+02                                 1.749474                            1.644245      -0.934752       2.453381                    0.999143       3.238931       8.790357       0.506420       1.235322      -0.721745      -0.037993      -0.039700      -0.010159       0.055882       0.008580       0.006300      -0.001930      -0.016732      -0.047093      -0.018666      -0.001180       0.019846              1.763562       1.897023       0.437520       0.123144       1.926864       0.143462       1.466800          -0.000001
           20              H       7.511849      10.397094       2.181617       0.108079       1.022133 0.71579615E+01  0.69570551E+02                                 1.780508                            1.642388      -1.304870       2.263885                    0.993981       3.818712      11.273290       0.445940       1.413167      -0.679378       0.006685       0.049312      -0.010438       0.050846       0.007319       0.005064      -0.004844      -0.010051      -0.018328      -0.012783       0.000614       0.012169              1.837812       1.494083      -0.046857      -0.001152       2.624836      -0.100625       1.394517          -0.000001
           21              H       3.104423      13.385005      14.730026       0.123449       1.154552 0.89544378E+01  0.90989729E+02                                 1.861470                            1.785562      -1.326619       2.260836                    0.993763       3.691314      10.731491       0.451450       1.335189      -0.697057      -0.028427      -0.029657      -0.007971       0.041847       0.009785       0.004199       0.001017       0.006366      -0.034918      -0.012532      -0.004143       0.016675              1.888955       1.997960       0.375119       0.015283       2.015907      -0.123313       1.652999          -0.000000
           22              H       2.214637       1.343588      10.976867       0.104401       1.006455 0.69653767E+01  0.67079047E+02                                 1.749186                            1.610885      -1.200888       2.313086                    0.995323       3.731214      10.879626       0.455248       1.397063      -0.682949       0.029805      -0.038489       0.021065       0.053042      -0.016677      -0.004138      -0.001343      -0.004359      -0.009428      -0.016454      -0.002075       0.018530              1.804670       1.733677      -0.437371       0.215961       1.982217      -0.346931       1.698117           0.000000
           23              H      -0.149721       4.346461      10.502863       0.121412       0.965529 0.69347782E+01  0.66979774E+02                                 1.722643                            1.624477      -1.359313       2.244624                    0.993749       3.795023      11.228420       0.444395       1.427006      -0.676611      -0.034885       0.035748       0.012231       0.051424      -0.015010      -0.002533      -0.006631      -0.003235      -0.009068      -0.016595      -0.000570       0.017165              1.753337       1.897978      -0.478918      -0.194163       1.882438       0.132106       1.479597           0.000000
           24              H       0.409715       4.874620       7.983312       0.127222       0.953533 0.72023975E+01  0.69940526E+02                                 1.694721                            1.638951      -1.182570       2.320192                    0.994654       3.729464      10.917871       0.450991       1.398576      -0.682801      -0.024149       0.020734      -0.003781       0.032052      -0.006046      -0.004112      -0.002287       0.011180       0.005023      -0.010289       0.001589       0.008700              1.719131       1.999622      -0.447664       0.078079       1.797490      -0.117734       1.360280           0.000002
           25              H       1.163868       3.707584       7.262586       0.130480       1.019263 0.78433550E+01  0.76705493E+02                                 1.694527                            1.652807      -0.777565       2.518493                    0.999209       3.401541       9.539063       0.479521       1.306092      -0.704540       0.003585      -0.017703      -0.028873       0.034057      -0.000306      -0.002243       0.003749      -0.015415       0.021901      -0.011625       0.001664       0.009961              1.694573       1.461022       0.061566       0.000187       1.871008       0.349556       1.751689           0.000004
           26              H       2.714504       5.526963       9.800080       0.100018       0.954015 0.71729614E+01  0.69776277E+02                                 1.697090                            1.640727      -1.248444       2.272732                    0.994801       3.933980      11.631325       0.447395       1.407360      -0.679849      -0.008413      -0.004526       0.029924       0.031412       0.007738       0.004456      -0.003330       0.003672       0.017868      -0.012506       0.004383       0.008123              1.710699       1.551357       0.145115      -0.292103       1.473572      -0.212570       2.107167          -0.000001
           27              H       4.490997       6.949849       9.565321       0.102687       0.976145 0.74740372E+01  0.72953335E+02                                 1.686445                            1.648144      -1.114882       2.345167                    0.995399       3.728546      10.797694       0.460416       1.362907      -0.690050       0.016048       0.010430       0.028862       0.034631       0.011756       0.003733       0.000872       0.004264       0.026397      -0.016467       0.004750       0.011717              1.670828       1.690953       0.179144       0.204401       1.505004       0.094283       1.816525          -0.000001
           28              H       4.277933       6.541386       5.625252       0.113542       1.054717 0.77341005E+01  0.75203157E+02                                 1.708298                            1.625721      -0.849085       2.478682                    0.999111       3.407921       9.459856       0.491548       1.281486      -0.709490       0.008953       0.006201      -0.035412       0.037049       0.010270      -0.002082       0.002929       0.003367       0.040374      -0.017549       0.003669       0.013881              1.721526       1.624273       0.197811      -0.278868       1.545102      -0.260449       1.995203           0.000002
           29              H       2.556591       5.046683       5.912346       0.112319       1.042302 0.77378962E+01  0.74605405E+02                                 1.640093                            1.584563      -0.769959       2.510295                    0.999745       3.281117       8.818330       0.522073       1.216823      -0.724936      -0.012183      -0.012996      -0.030396       0.035231       0.013391      -0.001884       0.003469       0.004722       0.034595      -0.019840       0.007691       0.012150              1.631319       1.508950       0.173986       0.213317       1.597976       0.241821       1.787031           0.000005
           30              H       6.870474      13.610931       7.552671       0.095284       1.093745 0.81673893E+01  0.81839033E+02                                 1.826713                            1.723705      -1.457464       2.159751                    0.994572       4.143769      12.320107       0.448079       1.364187      -0.687105       0.015043      -0.007003      -0.022044       0.027591      -0.006765       0.007727      -0.007764       0.004388       0.006980      -0.009100      -0.006057       0.015157              1.858876       1.741198      -0.216621      -0.283202       1.645220       0.318155       2.190210           0.000001
           31              H       7.641277      13.043872       9.634104       0.104456       1.080942 0.81021056E+01  0.79331267E+02                                 1.704161                            1.638685      -0.805805       2.488215                    0.999451       3.417737       9.376123       0.503310       1.242866      -0.718282       0.027184      -0.018507       0.000318       0.032888      -0.013552       0.000522      -0.000962       0.009047       0.021513      -0.017881       0.006923       0.010958              1.706074       1.883620      -0.411118       0.020860       1.737612       0.040477       1.496991           0.000003
           32              H       4.660016       0.041894      11.307325       0.118759       1.008035 0.72724687E+01  0.70866028E+02                                 1.757169                            1.650343      -1.303235       2.268514                    0.993395       3.769157      11.090942       0.447561       1.404423      -0.681378      -0.020849       0.011099       0.030779       0.038797      -0.012265      -0.001404      -0.003368       0.011944       0.027846      -0.018745       0.008674       0.010071              1.803173       1.713923      -0.175809      -0.351172       1.460545       0.222556       2.235051           0.000000
           33              H       3.881586       0.643366       9.201967       0.107936       0.966986 0.70059369E+01  0.67952040E+02                                 1.733215                            1.636718      -1.335461       2.240818                    0.992989       3.942901      11.753683       0.440410       1.433881      -0.674684      -0.029630       0.015791       0.000022       0.033575      -0.005456      -0.004888       0.001683       0.016149       0.031626      -0.015017       0.001517       0.013500              1.765761       2.091859      -0.428652       0.068620       1.641267       0.008737       1.564158           0.000000
           34              H       6.164768      13.661802      12.733824       0.141893       1.038455 0.76774045E+01  0.75236914E+02                                 1.762643                            1.669225      -1.060434       2.396359                    0.995939       3.500697      10.067656       0.459243       1.360964      -0.692187      -0.030787      -0.006706       0.019221       0.036909       0.004211      -0.005091       0.001035      -0.001444      -0.020585      -0.009595       0.001405       0.008190              1.821671       1.858416       0.111019      -0.500429       1.447191      -0.135966       2.159406           0.000000
           35              H       7.410178      12.955596      12.078890       0.136708       1.000290 0.74080547E+01  0.70300245E+02                                 1.581901                            1.536515      -0.648389       2.584480                    0.999928       3.067962       8.048133       0.540074       1.195090      -0.731849       0.011397      -0.034870      -0.000968       0.036698      -0.001824       0.001926       0.001216      -0.010807      -0.032301      -0.011207       0.000083       0.011123              1.586751       1.466028      -0.273952       0.031919       1.859207      -0.025729       1.435019           0.000002
           36              H       9.572922      14.305168      12.828027       0.127974       1.135318 0.82069948E+01  0.80352487E+02                                 1.749474                            1.644245      -0.934752       2.453381                    0.999143       3.238931       8.790357       0.506420       1.235322      -0.721745       0.037993      -0.039700       0.010159       0.055882      -0.008580       0.006300       0.001930      -0.016732      -0.047093      -0.018666      -0.001180       0.019846              1.763563       1.897023      -0.437520       0.123144       1.926864      -0.143462       1.466800          -0.000001
           37              H       8.090865       2.916094      12.771206       0.108079       1.022133 0.71579602E+01  0.69570537E+02                                 1.780508                            1.642388      -1.304870       2.263885                    0.993981       3.818712      11.273290       0.445940       1.413167      -0.679378      -0.006685       0.049312       0.010438       0.050846      -0.007319       0.005064       0.004844      -0.010051      -0.018328      -0.012783       0.000614       0.012169              1.837812       1.494083       0.046857      -0.001152       2.624835       0.100625       1.394517          -0.000001
           38              H       1.662291       5.904005       0.222797       0.123449       1.154552 0.89544378E+01  0.90989729E+02                                 1.861470                            1.785562      -1.326619       2.260836                    0.993763       3.691314      10.731491       0.451450       1.335189      -0.697057       0.028427      -0.029657       0.007971       0.041847      -0.009785       0.004199      -0.001017       0.006366      -0.034918      -0.012532      -0.004143       0.016675              1.888955       1.997960      -0.375119       0.015283       2.015907       0.123313       1.652999          -0.000000
           39              H       7.632637       6.137412      10.976867       0.104401       1.006455 0.69653718E+01  0.67078992E+02                                 1.749185                            1.610885      -1.200888       2.313087                    0.995323       3.731213      10.879625       0.455248       1.397064      -0.682949       0.029805       0.038489       0.021065       0.053042       0.016677      -0.004138       0.001343      -0.004359      -0.009428      -0.016454      -0.002075       0.018530              1.804670       1.733677       0.437371       0.215961       1.982217       0.346931       1.698117           0.000000
           40              H       5.268279       3.134539      10.502863       0.121412       0.965529 0.69347785E+01  0.66979780E+02                                 1.722644                            1.624477      -1.359313       2.244624                    0.993749       3.795023      11.228421       0.444395       1.427006      -0.676611      -0.034885      -0.035748       0.012231       0.051424       0.015010      -0.002533       0.006631      -0.003235      -0.009068      -0.016595      -0.000570       0.017165              1.753338       1.897978       0.478918      -0.194163       1.882438      -0.132106       1.479597           0.000000
           41              H       5.827715       2.606380       7.983312       0.127222       0.953533 0.72024034E+01  0.69940591E+02                                 1.694721                            1.638951      -1.182570       2.320191                    0.994654       3.729465      10.917871       0.450992       1.398574      -0.682801      -0.024149      -0.020734      -0.003781       0.032052       0.006046      -0.004112       0.002287       0.011180       0.005023      -0.010289       0.001589       0.008700              1.719131       1.999622       0.447664       0.078079       1.797490       0.117734       1.360280           0.000002
           42              H       6.581868       3.773416       7.262586       0.130480       1.019263 0.78433564E+01  0.76705510E+02                                 1.694527                            1.652808      -0.777566       2.518493                    0.999209       3.401541       9.539063       0.479521       1.306092      -0.704540       0.003585       0.017703      -0.028873       0.034057       0.000306      -0.002243      -0.003749      -0.015415       0.021901      -0.011625       0.001664       0.009961              1.694573       1.461022      -0.061566       0.000187       1.871008      -0.349556       1.751689           0.000004
           43              H       8.132504       1.954037       9.800080       0.100018       0.954015 0.71729595E+01  0.69776258E+02                                 1.697090                            1.640727      -1.248444       2.272731                    0.994801       3.933980      11.631327       0.447395       1.407361      -0.679849      -0.008413       0.004526       0.029924       0.031412      -0.007738       0.004456       0.003330       0.003672       0.017868      -0.012506       0.004383       0.008123              1.710699       1.551357      -0.145115      -0.292103       1.473572       0.212571       2.107167          -0.000001
           44              H       9.908997       0.531151       9.565321       0.102687       0.976145 0.74740379E+01  0.72953342E+02                                 1.686445                            1.648144      -1.114882       2.345167                    0.995399       3.728546      10.797693       0.460416       1.362907      -0.690050       0.016048      -0.010430       0.028862       0.034631      -0.011756       0.003733      -0.000872       0.004264       0.026397      -0.016467       0.004750       0.011717              1.670828       1.690953      -0.179144       0.204401       1.505004      -0.094283       1.816525          -0.000001
           45              H       9.695933       0.939614       5.625252       0.113542       1.054718 0.77341051E+01  0.75203208E+02                                 1.708298                            1.625721      -0.849085       2.478682                    0.999111       3.407922       9.459857       0.491548       1.281485      -0.709490       0.008953      -0.006201      -0.035412       0.037049      -0.010270      -0.002082      -0.002929       0.003367       0.040374      -0.017549       0.003669       0.013881              1.721526       1.624273      -0.197811      -0.278868       1.545102       0.260448       1.995203           0.000002
           46              H       7.974591       2.434317       5.912346       0.112319       1.042303 0.77379027E+01  0.74605484E+02                                 1.640094                            1.584564      -0.769959       2.510295                    0.999745       3.281118       8.818334       0.522073       1.216823      -0.724936      -0.012183       0.012996      -0.030396       0.035231      -0.013391      -0.001884      -0.003469       0.004722       0.034595      -0.019840       0.007691       0.012150              1.631320       1.508950      -0.173987       0.213318       1.597977      -0.241821       1.787032           0.000005
           47              H       1.452474       8.832069       7.552671       0.095284       1.093745 0.81673873E+01  0.81839013E+02                                 1.826713                            1.723705      -1.457464       2.159751                    0.994572       4.143769      12.320109       0.448079       1.364188      -0.687105       0.015043       0.007003      -0.022044       0.027591       0.006765       0.007727       0.007764       0.004388       0.006980      -0.009100      -0.006057       0.015157              1.858876       1.741198       0.216621      -0.283202       1.645221      -0.318155       2.190210           0.000001
           48              H       2.223277       9.399128       9.634104       0.104456       1.080941 0.81021043E+01  0.79331252E+02                                 1.704160                            1.638685      -0.805805       2.488215                    0.999451       3.417737       9.376123       0.503310       1.242866      -0.718282       0.027184       0.018507       0.000318       0.032888       0.013552       0.000522       0.000962       0.009047       0.021513      -0.017881       0.006923       0.010958              1.706074       1.883620       0.411117       0.020860       1.737612      -0.040477       1.496991           0.000003
           49              H      10.078016       7.439106      11.307325       0.118759       1.008035 0.72724675E+01  0.70866018E+02                                 1.757169                            1.650344      -1.303235       2.268514                    0.993395       3.769157      11.090945       0.447560       1.404424      -0.681378      -0.020849      -0.011099       0.030779       0.038797       0.012265      -0.001404       0.003368       0.011944       0.027846      -0.018745       0.008675       0.010071              1.803173       1.713924       0.175809      -0.351173       1.460545      -0.222556       2.235051           0.000000
           50              H       9.299586       6.837634       9.201967       0.107936       0.966986 0.70059402E+01  0.67952079E+02                                 1.733215                            1.636719      -1.335461       2.240818                    0.992989       3.942902      11.753686       0.440410       1.433880      -0.674684      -0.029630      -0.015791       0.000022       0.033575       0.005456      -0.004888      -0.001683       0.016149       0.031626      -0.015017       0.001517       0.013500              1.765761       2.091859       0.428653       0.068620       1.641267      -0.008737       1.564158           0.000000
           51              H       0.746768       8.781198      12.733824       0.141893       1.038455 0.76774053E+01  0.75236926E+02                                 1.762643                            1.669226      -1.060435       2.396359                    0.995939       3.500697      10.067657       0.459243       1.360965      -0.692187      -0.030787       0.006706       0.019221       0.036909      -0.004211      -0.005091      -0.001035      -0.001444      -0.020585      -0.009595       0.001405       0.008190              1.821671       1.858416      -0.111020      -0.500429       1.447191       0.135966       2.159406           0.000000
           52              H       1.992178       9.487404      12.078890       0.136708       1.000290 0.74080563E+01  0.70300265E+02                                 1.581901                            1.536515      -0.648389       2.584480                    0.999928       3.067962       8.048134       0.540073       1.195090      -0.731849       0.011397       0.034870      -0.000968       0.036698       0.001824       0.001926      -0.001215      -0.010807      -0.032301      -0.011207       0.000083       0.011123              1.586751       1.466028       0.273953       0.031919       1.859207       0.025729       1.435019           0.000002
           53              H       4.154922       8.137832      12.828027       0.127974       1.135318 0.82069971E+01  0.80352513E+02                                 1.749474                            1.644245      -0.934752       2.453381                    0.999143       3.238932       8.790359       0.506420       1.235322      -0.721746       0.037993       0.039700       0.010159       0.055882       0.008580       0.006300      -0.001930      -0.016732      -0.047093      -0.018666      -0.001180       0.019846              1.763562       1.897023       0.437520       0.123144       1.926864       0.143462       1.466800          -0.000001
           54              H       2.672865       4.564906      12.771206       0.108079       1.022133 0.71579606E+01  0.69570543E+02                                 1.780508                            1.642388      -1.304870       2.263885                    0.993981       3.818712      11.273291       0.445940       1.413167      -0.679377      -0.006685      -0.049312       0.010438       0.050846       0.007319       0.005064      -0.004844      -0.010051      -0.018328      -0.012783       0.000614       0.012169              1.837812       1.494083      -0.046857      -0.001152       2.624836      -0.100625       1.394517          -0.000001
           55              H       7.080291       1.576995       0.222797       0.123449       1.154551 0.89544309E+01  0.90989641E+02                                 1.861469                            1.785561      -1.326618       2.260836                    0.993763       3.691313      10.731487       0.451450       1.335189      -0.697057       0.028427       0.029657       0.007971       0.041847       0.009785       0.004199       0.001017       0.006366      -0.034918      -0.012532      -0.004143       0.016675              1.888955       1.997959       0.375119       0.015283       2.015906      -0.123313       1.652999          -0.000000
           56              H       7.970077      13.618412       3.975956       0.104401       1.006455 0.69653776E+01  0.67079055E+02                                 1.749185                            1.610885      -1.200888       2.313087                    0.995323       3.731214      10.879625       0.455248       1.397063      -0.682949      -0.029805       0.038489      -0.021065       0.053042      -0.016677      -0.004138      -0.001343      -0.004359      -0.009428      -0.016454      -0.002075       0.018530              1.804670       1.733677      -0.437371       0.215961       1.982217      -0.346931       1.698117           0.000000
           57              H      10.334435      10.615539       4.449960       0.121412       0.965529 0.69347785E+01  0.66979780E+02                                 1.722644                            1.624477      -1.359313       2.244624                    0.993749       3.795023      11.228421       0.444395       1.427006      -0.676611       0.034885      -0.035748      -0.012231       0.051424      -0.015010      -0.002533      -0.006631      -0.003235      -0.009068      -0.016595      -0.000570       0.017165              1.753338       1.897978      -0.478918      -0.194163       1.882438       0.132106       1.479597           0.000000
           58              H       9.774999      10.087380       6.969511       0.127222       0.953533 0.72023975E+01  0.69940526E+02                                 1.694721                            1.638951      -1.182570       2.320191                    0.994654       3.729464      10.917871       0.450991       1.398576      -0.682801       0.024149      -0.020734       0.003781       0.032052      -0.006046      -0.004112      -0.002287       0.011180       0.005023      -0.010289       0.001589       0.008700              1.719131       1.999622      -0.447664       0.078079       1.797490      -0.117734       1.360280           0.000002
           59              H       9.020846      11.254416       7.690237       0.130480       1.019262 0.78433514E+01  0.76705455E+02                                 1.694527                            1.652808      -0.777565       2.518493                    0.999209       3.401540       9.539062       0.479521       1.306093      -0.704540      -0.003585       0.017703       0.028873       0.034057      -0.000306      -0.002243       0.003749      -0.015415       0.021901      -0.011625       0.001664       0.009961              1.694573       1.461022       0.061566       0.000187       1.871008       0.349556       1.751689           0.000004
           60              H       7.470210       9.435037       5.152743       0.100018       0.954015 0.71729604E+01  0.69776267E+02                                 1.697090                            1.640727      -1.248444       2.272731                    0.994801       3.933980      11.631326       0.447395       1.407360      -0.679849       0.008413       0.004526      -0.029924       0.031412       0.007738       0.004456      -0.003330       0.003672       0.017868      -0.012506       0.004383       0.008123              1.710699       1.551357       0.145115      -0.292103       1.473572      -0.212570       2.107167          -0.000001
           61              H       5.693717       8.012151       5.387502       0.102687       0.976145 0.74740387E+01  0.72953349E+02                                 1.686445                            1.648144      -1.114882       2.345167                    0.995399       3.728546      10.797692       0.460416       1.362906      -0.690050      -0.016048      -0.010430      -0.028862       0.034631       0.011756       0.003733       0.000872       0.004264       0.026397      -0.016467       0.004750       0.011717              1.670827       1.690953       0.179144       0.204401       1.505004       0.094283       1.816525          -0.000001
           62              H       5.906781       8.420614       9.327571       0.113542       1.054718 0.77341038E+01  0.75203193E+02                                 1.708298                            1.625721      -0.849085       2.478682                    0.999111       3.407922       9.459857       0.491548       1.281485      -0.709490      -0.008953      -0.006201       0.035412       0.037049       0.010270      -0.002082       0.002929       0.003367       0.040374      -0.017549       0.003669       0.013881              1.721526       1.624273       0.197811      -0.278868       1.545102      -0.260448       1.995203           0.000002
           63              H       7.628123       9.915317       9.040477       0.112319       1.042302 0.77378988E+01  0.74605439E+02                                 1.640093                            1.584563      -0.769959       2.510295                    0.999745       3.281117       8.818332       0.522073       1.216823      -0.724936       0.012183       0.012996       0.030396       0.035231       0.013391      -0.001884       0.003469       0.004722       0.034595      -0.019840       0.007691       0.012150              1.631320       1.508950       0.173987       0.213318       1.597977       0.241821       1.787032           0.000005
           64              H       3.314240       1.351069       7.400152       0.095284       1.093745 0.81673873E+01  0.81839013E+02                                 1.826713                            1.723705      -1.457464       2.159751                    0.994572       4.143769      12.320109       0.448079       1.364188      -0.687105      -0.015043       0.007003       0.022044       0.027591      -0.006765       0.007727      -0.007764       0.004388       0.006980      -0.009100      -0.006057       0.015157              1.858876       1.741198      -0.216621      -0.283202       1.645221       0.318155       2.190210           0.000001
           65              H       2.543437       1.918128       5.318719       0.104456       1.080942 0.81021087E+01  0.79331300E+02                                 1.704160                            1.638685      -0.805805       2.488215                    0.999451       3.417738       9.376124       0.503310       1.242865      -0.718282      -0.027184       0.018507      -0.000318       0.032888      -0.013552       0.000522      -0.000962       0.009047       0.021513      -0.017881       0.006923       0.010958              1.706074       1.883620      -0.411117       0.020860       1.737612       0.040477       1.496991           0.000003
           66              H       5.524698      14.920106       3.645498       0.118759       1.008035 0.72724691E+01  0.70866034E+02                                 1.757169                            1.650344      -1.303235       2.268514                    0.993395       3.769157      11.090943       0.447560       1.404424      -0.681378       0.020849      -0.011099      -0.030779       0.038797      -0.012265      -0.001404      -0.003368       0.011944       0.027846      -0.018745       0.008674       0.010071              1.803173       1.713924      -0.175809      -0.351172       1.460545       0.222556       2.235051           0.000000
           67              H       6.303128      14.318634       5.750856       0.107936       0.966986 0.70059369E+01  0.67952040E+02                                 1.733215                            1.636718      -1.335461       2.240818                    0.992989       3.942901      11.753683       0.440410       1.433881      -0.674684       0.029630      -0.015791      -0.000022       0.033575      -0.005456      -0.004888       0.001683       0.016149       0.031626      -0.015017       0.001517       0.013500              1.765761       2.091859      -0.428652       0.068620       1.641267       0.008737       1.564158           0.000000
           68              H       4.019946       1.300198       2.218999       0.141893       1.038455 0.76774039E+01  0.75236910E+02                                 1.762643                            1.669225      -1.060434       2.396359                    0.995939       3.500697      10.067657       0.459243       1.360965      -0.692187       0.030787       0.006706      -0.019221       0.036909       0.004211      -0.005091       0.001035      -0.001444      -0.020585      -0.009595       0.001405       0.008190              1.821671       1.858416       0.111019      -0.500429       1.447191      -0.135966       2.159406           0.000000
           69              H       2.774536       2.006404       2.873933       0.136708       1.000290 0.74080570E+01  0.70300278E+02                                 1.581901                            1.536515      -0.648389       2.584480                    0.999928       3.067962       8.048136       0.540073       1.195091      -0.731849      -0.011397       0.034870       0.000968       0.036698      -0.001824       0.001926       0.001215      -0.010807      -0.032301      -0.011207       0.000083       0.011123              1.586752       1.466029      -0.273953       0.031919       1.859208      -0.025729       1.435019           0.000002
           70              H       0.611792       0.656832       2.124796       0.127974       1.135318 0.82069937E+01  0.80352476E+02                                 1.749474                            1.644245      -0.934752       2.453381                    0.999143       3.238931       8.790358       0.506420       1.235323      -0.721745      -0.037993       0.039700      -0.010159       0.055882      -0.008580       0.006300       0.001930      -0.016732      -0.047093      -0.018666      -0.001180       0.019846              1.763563       1.897023      -0.437520       0.123144       1.926864      -0.143462       1.466800          -0.000001
           71              H       2.093849      12.045906       2.181617       0.108079       1.022133 0.71579602E+01  0.69570537E+02                                 1.780508                            1.642388      -1.304870       2.263885                    0.993981       3.818712      11.273290       0.445940       1.413167      -0.679378       0.006685      -0.049312      -0.010438       0.050846      -0.007319       0.005064       0.004844      -0.010051      -0.018328      -0.012783       0.000614       0.012169              1.837812       1.494083       0.046857      -0.001152       2.624835       0.100625       1.394517          -0.000001
           72              H       8.522423       9.057995      14.730026       0.123449       1.154551 0.89544309E+01  0.90989642E+02                                 1.861469                            1.785561      -1.326618       2.260836                    0.993763       3.691313      10.731487       0.451450       1.335189      -0.697057      -0.028427       0.029657      -0.007971       0.041847      -0.009785       0.004199      -0.001017       0.006366      -0.034918      -0.012532      -0.004143       0.016675              1.888955       1.997959      -0.375119       0.015283       2.015906       0.123313       1.652999          -0.000000
           73              C       3.003454       9.541267       4.360243       0.164249      23.445806 0.31269144E+03  0.68609685E+04                                 7.439192                            6.135151      -0.134835       1.980411                    0.999075      26.063597      75.613277       0.618402       0.451404      -1.029121       0.018117       0.038128      -0.019494       0.046497      -0.016130       0.027846      -0.025180       0.001926      -0.122577      -0.056073       0.004277       0.051796              7.966374       7.275438       2.688816      -0.516030       7.998259       1.708174       8.625425           0.000001
           74              C       4.287243      11.157163       4.590517       0.091450      23.908371 0.33223827E+03  0.73540060E+04                                 7.390058                            6.228562       0.247827       2.107441                    0.998198      26.052931      74.344144       0.631938       0.437882      -1.043631      -0.017244      -0.034860      -0.043660       0.058470      -0.012314       0.012360      -0.007872       0.015538      -0.064394      -0.025698      -0.003794       0.029492              7.853515       7.412488       2.179792      -2.001438       7.688435       0.929961       8.459622           0.000003
           75              C       3.566451      11.794545       6.933624      -0.180194      28.892546 0.42176790E+03  0.99081086E+04                                 8.381058                            6.951873      -0.267703       1.920080                    0.996668      29.215766      85.846568       0.606775       0.429696      -1.048719      -0.040419      -0.008849      -0.051183       0.065816       0.006316      -0.003365       0.026974      -0.031751       0.164993      -0.045448      -0.019112       0.064560              9.283066       9.097640      -2.228772      -0.831755      10.581819       2.718958       8.169737           0.000005
           76              C       2.350966      12.666829       7.075676       0.121348      28.134239 0.38391210E+03  0.87665355E+04                                 8.261542                            6.699286      -0.109724       1.990134                    0.999581      25.966921      74.040849       0.611862       0.438386      -1.048566       0.037991      -0.011006      -0.000094       0.039553      -0.038796      -0.000020       0.001602       0.016857      -0.082220      -0.028134      -0.025284       0.053417              9.145116      10.240506      -4.770327      -1.346855       8.601331       1.262169       8.593511           0.000005
           77              C       1.747373      13.218927       6.006549      -0.150852      29.963266 0.45384088E+03  0.10879532E+05                                 8.580992                            7.263784      -0.136781       1.931405                    0.998217      30.392629      90.779087       0.586065       0.435967      -1.042928      -0.020660       0.035276       0.004078       0.041083       0.011023      -0.014782       0.011076       0.015026       0.033865      -0.026695       0.004389       0.022306              9.191013      10.377579      -4.336389      -0.711112       8.384767       0.737120       8.810693           0.000001
           78              C       0.686843      14.089715       6.148601      -0.141067      32.276681 0.46566711E+03  0.11230533E+05                                 9.052664                            7.376930      -0.134297       1.929556                    0.998370      30.542996      91.383407       0.579528       0.438235      -1.041995       0.025884      -0.017040       0.006123       0.031589      -0.000790       0.022254      -0.014860       0.003458       0.012219      -0.025190      -0.003411       0.028601             10.044526      11.626556      -4.852957      -2.046152       9.039392       2.334210       9.467629          -0.000001
           79              C       0.219804      14.465262       7.392676       0.067358      34.504157 0.42071750E+03  0.98027566E+04                                 9.391032                            6.936783      -0.083980       1.983685                    0.999521      26.907240      76.816067       0.612903       0.428901      -1.057180       0.006523       0.003428      -0.001614       0.007543      -0.016590      -0.003266      -0.000711       0.018988      -0.002254      -0.019019      -0.000770       0.019789             11.314529      13.245969      -7.263815      -2.143072      11.608749       2.374567       9.088869           0.000002
           80              C       0.800316      13.842842       8.469279      -0.136417      30.839061 0.43418736E+03  0.10237291E+05                                 8.610236                            7.006775       0.122571       2.012399                    0.999692      29.569855      86.030729       0.612643       0.424024      -1.055996       0.033849      -0.011925      -0.006249       0.036429       0.001286      -0.013101       0.012030       0.011761       0.079265      -0.023533      -0.009700       0.033233              9.370993      10.593435      -4.988432      -0.702919       9.315362       0.927893       8.204182           0.000004
           81              C       1.846025      12.948115       8.294331      -0.144082      29.973244 0.41824104E+03  0.97512915E+04                                 8.363345                            6.827419       0.241210       2.054414                    0.999736      29.108367      83.703002       0.628569       0.417944      -1.061793      -0.021245       0.039256       0.005330       0.044954      -0.006507       0.018060      -0.016825       0.005046       0.034451      -0.019403      -0.012081       0.031484              9.068914       9.583684      -4.262922      -1.563781       8.773673       1.282867       8.849385           0.000008
           82              C      10.277801       7.252081       6.819983       0.065166      32.039253 0.41325330E+03  0.96103740E+04                                 8.927050                            6.908262      -0.129507       1.972588                    0.999446      26.943542      77.490091       0.608176       0.433064      -1.051938      -0.001535       0.001712      -0.000704       0.002405       0.003373       0.005207       0.003313       0.017296       0.043406      -0.016695      -0.000150       0.016845              9.999604       9.007408       2.476267       2.326178       6.650713       0.652042      14.340693           0.000002
           83              C       9.179954       6.450118       6.649520      -0.140479      32.550962 0.47091567E+03  0.11409506E+05                                 9.131091                            7.462530      -0.311653       1.872740                    0.997946      30.868969      93.117589       0.570062       0.443466      -1.037039      -0.010084       0.011450      -0.038157       0.041094      -0.010350      -0.012597      -0.001130       0.008653       0.020599      -0.017679      -0.000474       0.018153              9.801420       9.570930       2.759231       2.011548       7.190108       0.101738      12.643221           0.000002
           84              C       8.717026       6.101504       5.386007      -0.158481      31.004615 0.43536710E+03  0.10270000E+05                                 8.565804                            6.970584       0.149820       2.014267                    0.999713      29.924232      87.025128       0.620408       0.418518      -1.059666       0.008105       0.021475       0.039826       0.045967       0.021165       0.008798       0.005825       0.016207      -0.068301      -0.024665      -0.011277       0.035943              9.191067       7.426580       1.995850       0.718713       6.492086      -0.863458      13.654536           0.000005
           85              C       9.322281       6.514455       4.252583       0.104853      30.079744 0.38819221E+03  0.88416905E+04                                 8.486448                            6.618636      -0.090255       1.986690                    0.999310      25.979346      72.706791       0.635472       0.423176      -1.063509      -0.014664       0.001885      -0.038787       0.041509       0.003954       0.017869       0.028776      -0.002925       0.135432      -0.033078      -0.026739       0.059817              9.611134       8.110991       1.688387       2.130733       5.771750      -0.836830      14.950661           0.000000
           86              C      10.469867       7.256570       4.400616      -0.135508      32.502052 0.46310842E+03  0.11128566E+05                                 9.020077                            7.314860      -0.090758       1.944812                    0.998956      30.228656      89.623483       0.588287       0.433272      -1.047303       0.011249       0.011940       0.035326       0.038950      -0.001404      -0.018219      -0.000486       0.008810       0.039152      -0.014804      -0.010400       0.025204              9.789255       9.531150       2.456744       1.695023       6.211581       0.249715      13.625034           0.000002
           87              C       0.105830       7.621643       5.680577      -0.147914      33.205182 0.46692900E+03  0.11240009E+05                                 9.125254                            7.319274      -0.013053       1.970877                    0.998615      30.226784      89.606780       0.591390       0.430246      -1.049460      -0.015426      -0.013998      -0.027584       0.034566       0.008222       0.004129      -0.000046       0.013417      -0.046683      -0.016204      -0.002590       0.018794              9.978987       8.939954       2.158876       1.179802       6.388777      -0.327209      14.608231          -0.000001
           88              C       8.731021       6.281048       2.875428      -0.172671      28.124672 0.39650908E+03  0.91335599E+04                                 8.134402                            6.666759      -0.121242       1.973242                    0.996844      28.344150      81.347093       0.632574       0.420347      -1.058943      -0.008090       0.050774       0.014428       0.053400      -0.021817       0.014452      -0.011931      -0.047533      -0.148582      -0.053750      -0.005760       0.059509              9.112547       7.638329      -1.550485       1.604864       8.102898      -0.050512      11.596414           0.000002
           89              C       6.613521       7.542344       2.207037       0.085490      22.999505 0.30652348E+03  0.66004795E+04                                 6.985672                            5.836703       0.700676       2.253831                    0.999820      25.189593      69.202972       0.682483       0.416776      -1.064454      -0.015705       0.045359      -0.029452       0.056316       0.019618      -0.008707       0.009151      -0.010498       0.073176      -0.035124       0.007923       0.027201              7.411980       9.277785      -0.274810       1.526968       8.340853       0.057474       4.617301          -0.000004
           90              C       7.442884       9.472442       2.247409       0.139479      23.661708 0.32083569E+03  0.70638167E+04                                 7.409376                            6.159205       0.012563       2.028329                    0.998712      26.053997      74.975797       0.627410       0.443402      -1.036842      -0.023999      -0.030075      -0.028175       0.047689       0.021304      -0.025035       0.003659      -0.013988       0.144205      -0.051642      -0.003771       0.055413              7.951623       8.603038      -1.030830       0.795355      10.748238      -0.679132       4.503593          -0.000002
           91              C       5.622853      12.378063       1.317344       0.587317      23.542225 0.26898274E+03  0.56996594E+04                                 7.708586                            5.898793      -0.279199       1.952449                    0.999072      23.381046      67.264288       0.595866       0.485102      -1.007968      -0.001890      -0.056364       0.011678       0.057592      -0.030654      -0.039995       0.024167       0.114997      -0.103234      -0.061847      -0.035774       0.097622              9.079382       5.977077       0.922382       1.469256      12.023100      -3.219120       9.237967           0.000001
           92              C       5.580672      13.693222       0.544283      -0.045807      40.598612 0.48672671E+03  0.11760419E+05                                10.391835                            7.432977      -0.240467       1.916181                    0.999020      28.774548      83.625513       0.595521       0.425669      -1.059288      -0.010251       0.032284      -0.023322       0.041125      -0.004721       0.000342       0.031999      -0.017371       0.025168      -0.026610      -0.012062       0.038672             12.959540      12.042520       0.395322       2.169711      15.877269      -6.710252      10.958832          -0.000001
           93              C       6.592613      14.632836       0.696802      -0.043283      41.116908 0.48801945E+03  0.11793703E+05                                10.482124                            7.452917      -0.122481       1.958480                    0.999145      28.522245      82.767043       0.593808       0.426822      -1.059090      -0.031383       0.016588      -0.009514       0.036750      -0.003886      -0.009240       0.018830      -0.017900       0.079592      -0.023923      -0.013215       0.037138             12.982441      15.026538      -1.380884       3.810569      13.705137      -5.349588      10.215647          -0.000001
           94              C       3.775729      14.020890      14.816752      -0.156032      36.995438 0.48166759E+03  0.11737889E+05                                 9.916343                            7.501368      -0.254219       1.876066                    0.999149      31.631322      95.743173       0.573718       0.438091      -1.040043       0.015587       0.010816      -0.003803       0.019350       0.017968      -0.008705       0.033521      -0.003226       0.002283      -0.041613       0.005755       0.035859             11.841465      11.073233      -1.546685       2.912744      13.904703      -5.871593      10.546458          -0.000001
           95              C       7.949129      14.294695       1.272485       0.595596      22.239145 0.26218328E+03  0.55162564E+04                                 7.425869                            5.827468      -0.258974       1.965547                    0.999175      23.001311      65.786059       0.599350       0.485720      -1.008355       0.045212      -0.021867       0.008118       0.050874       0.035468      -0.050021      -0.071393      -0.056776       0.067709      -0.067893      -0.047219       0.115112              8.410013      10.409524      -2.249431       3.014672       7.354379       0.112518       7.466138           0.000002
           96              C       1.763260       2.060267      10.592580       0.164249      23.445805 0.31269144E+03  0.68609685E+04                                 7.439192                            6.135151      -0.134835       1.980411                    0.999075      26.063597      75.613279       0.618402       0.451404      -1.029121      -0.018117       0.038128       0.019494       0.046497       0.016130       0.027846       0.025180       0.001926      -0.122576      -0.056073       0.004277       0.051796              7.966374       7.275439      -2.688816      -0.516030       7.998259      -1.708174       8.625425           0.000001
           97              C       0.479471       3.676163      10.362306       0.091451      23.908372 0.33223828E+03  0.73540062E+04                                 7.390057                            6.228562       0.247827       2.107441                    0.998198      26.052931      74.344142       0.631938       0.437882      -1.043631       0.017244      -0.034860       0.043660       0.058470       0.012314       0.012360       0.007872       0.015538      -0.064394      -0.025698      -0.003794       0.029492              7.853515       7.412487      -2.179792      -2.001438       7.688434      -0.929961       8.459622           0.000002
           98              C       1.200263       4.313545       8.019199      -0.180194      28.892542 0.42176784E+03  0.99081069E+04                                 8.381058                            6.951873      -0.267703       1.920080                    0.996668      29.215763      85.846560       0.606775       0.429696      -1.048719       0.040419      -0.008848       0.051183       0.065816      -0.006316      -0.003365      -0.026974      -0.031751       0.164993      -0.045448      -0.019112       0.064560              9.283065       9.097640       2.228772      -0.831755      10.581819      -2.718958       8.169737           0.000005
           99              C       2.415748       5.185829       7.877147       0.121348      28.134239 0.38391210E+03  0.87665355E+04                                 8.261542                            6.699286      -0.109724       1.990134                    0.999581      25.966921      74.040850       0.611862       0.438386      -1.048566      -0.037991      -0.011006       0.000094       0.039553       0.038796      -0.000020      -0.001602       0.016857      -0.082220      -0.028134      -0.025284       0.053417              9.145116      10.240506       4.770328      -1.346855       8.601331      -1.262169       8.593511           0.000005
          100              C       3.019341       5.737927       8.946274      -0.150852      29.963265 0.45384085E+03  0.10879531E+05                                 8.580991                            7.263784      -0.136781       1.931405                    0.998217      30.392628      90.779084       0.586065       0.435967      -1.042928       0.020660       0.035276      -0.004078       0.041083      -0.011023      -0.014782      -0.011076       0.015026       0.033865      -0.026695       0.004389       0.022306              9.191013      10.377578       4.336389      -0.711112       8.384767      -0.737120       8.810693           0.000001
          101              C       4.079871       6.608715       8.804222      -0.141067      32.276682 0.46566714E+03  0.11230534E+05                                 9.052664                            7.376930      -0.134297       1.929556                    0.998370      30.542997      91.383410       0.579528       0.438235      -1.041995      -0.025884      -0.017040      -0.006123       0.031589       0.000790       0.022254       0.014860       0.003458       0.012219      -0.025190      -0.003411       0.028601             10.044526      11.626556       4.852957      -2.046152       9.039392      -2.334210       9.467629          -0.000001
          102              C       4.546910       6.984262       7.560147       0.067358      34.504159 0.42071753E+03  0.98027574E+04                                 9.391032                            6.936783      -0.083980       1.983685                    0.999521      26.907241      76.816070       0.612903       0.428901      -1.057180      -0.006523       0.003428       0.001614       0.007543       0.016590      -0.003266       0.000711       0.018988      -0.002254      -0.019019      -0.000770       0.019789             11.314529      13.245969       7.263815      -2.143072      11.608749      -2.374567       9.088869           0.000002
          103              C       3.966398       6.361842       6.483544      -0.136417      30.839060 0.43418735E+03  0.10237291E+05                                 8.610236                            7.006775       0.122571       2.012399                    0.999692      29.569854      86.030726       0.612643       0.424024      -1.055996      -0.033849      -0.011925       0.006249       0.036429      -0.001286      -0.013101      -0.012030       0.011761       0.079265      -0.023533      -0.009700       0.033233              9.370993      10.593435       4.988432      -0.702919       9.315362      -0.927893       8.204181           0.000004
          104              C       2.920689       5.467115       6.658492      -0.144082      29.973245 0.41824105E+03  0.97512918E+04                                 8.363345                            6.827419       0.241210       2.054414                    0.999736      29.108367      83.703005       0.628569       0.417944      -1.061793       0.021245       0.039257      -0.005330       0.044954       0.006507       0.018060       0.016825       0.005046       0.034451      -0.019403      -0.012081       0.031484              9.068914       9.583684       4.262922      -1.563781       8.773674      -1.282867       8.849385           0.000008
          105              C       5.324913      14.733081       8.132840       0.065166      32.039252 0.41325328E+03  0.96103735E+04                                 8.927050                            6.908262      -0.129507       1.972588                    0.999446      26.943542      77.490093       0.608176       0.433065      -1.051938       0.001535       0.001712       0.000704       0.002405      -0.003373       0.005207      -0.003313       0.017296       0.043406      -0.016695      -0.000150       0.016845              9.999604       9.007408      -2.476267       2.326178       6.650713      -0.652042      14.340693           0.000002
          106              C       6.422760      13.931118       8.303303      -0.140479      32.550962 0.47091566E+03  0.11409506E+05                                 9.131091                            7.462530      -0.311654       1.872740                    0.997946      30.868969      93.117591       0.570062       0.443466      -1.037039       0.010084       0.011450       0.038157       0.041094       0.010350      -0.012597       0.001130       0.008653       0.020599      -0.017679      -0.000474       0.018153              9.801420       9.570931      -2.759231       2.011548       7.190108      -0.101738      12.643221           0.000002
          107              C       6.885688      13.582504       9.566816      -0.158481      31.004614 0.43536710E+03  0.10270000E+05                                 8.565804                            6.970584       0.149820       2.014267                    0.999713      29.924232      87.025129       0.620408       0.418518      -1.059666      -0.008105       0.021475      -0.039826       0.045967      -0.021165       0.008798      -0.005825       0.016207      -0.068300      -0.024665      -0.011278       0.035943              9.191067       7.426580      -1.995850       0.718713       6.492086       0.863458      13.654536           0.000005
          108              C       6.280433      13.995455      10.700240       0.104853      30.079744 0.38819221E+03  0.88416904E+04                                 8.486448                            6.618636      -0.090255       1.986690                    0.999310      25.979346      72.706789       0.635472       0.423176      -1.063509       0.014664       0.001885       0.038787       0.041509      -0.003954       0.017869      -0.028776      -0.002925       0.135432      -0.033078      -0.026739       0.059817              9.611133       8.110991      -1.688387       2.130733       5.771750       0.836830      14.950660           0.000000
          109              C       5.132847      14.737570      10.552207      -0.135508      32.502051 0.46310839E+03  0.11128566E+05                                 9.020077                            7.314860      -0.090758       1.944812                    0.998956      30.228656      89.623484       0.588287       0.433272      -1.047303      -0.011249       0.011940      -0.035326       0.038950       0.001404      -0.018219       0.000486       0.008809       0.039152      -0.014804      -0.010400       0.025204              9.789255       9.531150      -2.456744       1.695023       6.211581      -0.249715      13.625034           0.000002
          110              C       4.660884       0.140643       9.272246      -0.147915      33.205189 0.46692914E+03  0.11240013E+05                                 9.125255                            7.319275      -0.013053       1.970877                    0.998615      30.226788      89.606794       0.591390       0.430246      -1.049460       0.015426      -0.013998       0.027584       0.034566      -0.008222       0.004130       0.000046       0.013418      -0.046682      -0.016204      -0.002590       0.018795              9.978988       8.939955      -2.158876       1.179802       6.388778       0.327209      14.608233          -0.000001
          111              C       6.871693      13.762048      12.077395      -0.172671      28.124669 0.39650903E+03  0.91335585E+04                                 8.134402                            6.666758      -0.121242       1.973242                    0.996844      28.344148      81.347086       0.632574       0.420347      -1.058943       0.008090       0.050774      -0.014428       0.053400       0.021817       0.014452       0.011931      -0.047533      -0.148582      -0.053750      -0.005760       0.059509              9.112547       7.638329       1.550485       1.604864       8.102898       0.050512      11.596414           0.000002
          112              C       8.989193       0.061344      12.745786       0.085490      22.999506 0.30652350E+03  0.66004800E+04                                 6.985672                            5.836703       0.700676       2.253831                    0.999820      25.189594      69.202976       0.682483       0.416776      -1.064454       0.015705       0.045359       0.029452       0.056316      -0.019618      -0.008707      -0.009151      -0.010498       0.073176      -0.035124       0.007923       0.027201              7.411980       9.277785       0.274810       1.526969       8.340853      -0.057474       4.617301          -0.000004
          113              C       8.159830       1.991442      12.705414       0.139479      23.661709 0.32083572E+03  0.70638174E+04                                 7.409376                            6.159205       0.012563       2.028329                    0.998712      26.053998      74.975800       0.627410       0.443402      -1.036842       0.023999      -0.030075       0.028175       0.047689      -0.021304      -0.025035      -0.003659      -0.013988       0.144205      -0.051642      -0.003771       0.055413              7.951623       8.603038       1.030830       0.795355      10.748238       0.679132       4.503593          -0.000002
          114              C       9.979861       4.897063      13.635479       0.587317      23.542227 0.26898277E+03  0.56996600E+04                                 7.708586                            5.898793      -0.279199       1.952448                    0.999072      23.381047      67.264289       0.595866       0.485102      -1.007968       0.001890      -0.056364      -0.011678       0.057592       0.030654      -0.039995      -0.024167       0.114997      -0.103234      -0.061847      -0.035774       0.097622              9.079382       5.977077      -0.922382       1.469256      12.023100       3.219120       9.237967           0.000001
          115              C      10.022042       6.212222      14.408540      -0.045807      40.598612 0.48672671E+03  0.11760419E+05                                10.391835                            7.432977      -0.240467       1.916181                    0.999020      28.774548      83.625513       0.595521       0.425669      -1.059288       0.010251       0.032284       0.023322       0.041125       0.004721       0.000342      -0.031999      -0.017371       0.025168      -0.026610      -0.012062       0.038672             12.959540      12.042520      -0.395322       2.169711      15.877268       6.710252      10.958832          -0.000001
          116              C       9.010101       7.151836      14.256021      -0.043283      41.116908 0.48801945E+03  0.11793703E+05                                10.482124                            7.452917      -0.122481       1.958480                    0.999145      28.522245      82.767044       0.593808       0.426822      -1.059090       0.031383       0.016588       0.009514       0.036750       0.003886      -0.009240      -0.018830      -0.017900       0.079592      -0.023923      -0.013215       0.037137             12.982441      15.026539       1.380884       3.810569      13.705137       5.349588      10.215647          -0.000001
          117              C       0.990985       6.539890       0.136071      -0.156032      36.995438 0.48166759E+03  0.11737889E+05                                 9.916342                            7.501368      -0.254219       1.876066                    0.999149      31.631322      95.743172       0.573718       0.438091      -1.040043      -0.015587       0.010816       0.003803       0.019350      -0.017968      -0.008705      -0.033521      -0.003226       0.002283      -0.041613       0.005755       0.035859             11.841464      11.073233       1.546685       2.912744      13.904702       5.871593      10.546457          -0.000001
          118              C       7.653585       6.813695      13.680338       0.595596      22.239145 0.26218327E+03  0.55162562E+04                                 7.425869                            5.827468      -0.258974       1.965547                    0.999175      23.001311      65.786060       0.599350       0.485720      -1.008355      -0.045212      -0.021867      -0.008118       0.050874      -0.035468      -0.050021       0.071393      -0.056776       0.067709      -0.067893      -0.047219       0.115112              8.410014      10.409524       2.249431       3.014672       7.354379      -0.112518       7.466138           0.000002
          119              C       7.181260       5.420733      10.592580       0.164249      23.445805 0.31269144E+03  0.68609684E+04                                 7.439192                            6.135151      -0.134835       1.980411                    0.999075      26.063596      75.613275       0.618402       0.451404      -1.029121      -0.018117      -0.038128       0.019494       0.046497      -0.016130       0.027846      -0.025180       0.001926      -0.122577      -0.056073       0.004277       0.051796              7.966374       7.275438       2.688816      -0.516030       7.998258       1.708174       8.625425           0.000001
          120              C       5.897471       3.804837      10.362306       0.091451      23.908370 0.33223826E+03  0.73540055E+04                                 7.390057                            6.228562       0.247827       2.107441                    0.998198      26.052930      74.344138       0.631938       0.437882      -1.043631       0.017244       0.034860       0.043660       0.058470      -0.012314       0.012360      -0.007872       0.015538      -0.064394      -0.025698      -0.003794       0.029492              7.853514       7.412487       2.179792      -2.001438       7.688434       0.929960       8.459621           0.000003
          121              C       6.618263       3.167455       8.019199      -0.180194      28.892540 0.42176779E+03  0.99081053E+04                                 8.381057                            6.951872      -0.267703       1.920080                    0.996668      29.215762      85.846553       0.606775       0.429696      -1.048719       0.040419       0.008848       0.051183       0.065816       0.006316      -0.003365       0.026974      -0.031751       0.164993      -0.045448      -0.019112       0.064560              9.283064       9.097639      -2.228772      -0.831755      10.581818       2.718958       8.169736           0.000005
          122              C       7.833748       2.295171       7.877147       0.121348      28.134241 0.38391213E+03  0.87665364E+04                                 8.261542                            6.699286      -0.109724       1.990134                    0.999581      25.966922      74.040854       0.611862       0.438386      -1.048566      -0.037991       0.011006       0.000094       0.039553      -0.038796      -0.000020       0.001602       0.016857      -0.082220      -0.028134      -0.025284       0.053417              9.145117      10.240506      -4.770328      -1.346855       8.601331       1.262169       8.593512           0.000005
          123              C       8.437341       1.743073       8.946274      -0.150852      29.963265 0.45384087E+03  0.10879532E+05                                 8.580992                            7.263785      -0.136781       1.931405                    0.998217      30.392629      90.779092       0.586065       0.435967      -1.042928       0.020660      -0.035276      -0.004078       0.041083       0.011023      -0.014782       0.011076       0.015026       0.033865      -0.026695       0.004389       0.022306              9.191013      10.377579      -4.336389      -0.711112       8.384767       0.737120       8.810693           0.000001
          124              C       9.497871       0.872285       8.804222      -0.141067      32.276684 0.46566716E+03  0.11230535E+05                                 9.052665                            7.376931      -0.134297       1.929556                    0.998370      30.542998      91.383417       0.579528       0.438235      -1.041995      -0.025884       0.017040      -0.006123       0.031589      -0.000790       0.022254      -0.014860       0.003458       0.012219      -0.025190      -0.003411       0.028601             10.044527      11.626557      -4.852957      -2.046152       9.039393       2.334210       9.467630          -0.000001
          125              C       9.964910       0.496738       7.560147       0.067359      34.504152 0.42071742E+03  0.98027543E+04                                 9.391030                            6.936782      -0.083980       1.983685                    0.999521      26.907237      76.816055       0.612903       0.428901      -1.057180      -0.006523      -0.003428       0.001614       0.007543      -0.016590      -0.003266      -0.000711       0.018988      -0.002254      -0.019019      -0.000770       0.019789             11.314527      13.245966      -7.263814      -2.143071      11.608747       2.374566       9.088867           0.000002
          126              C       9.384398       1.119158       6.483544      -0.136417      30.839065 0.43418742E+03  0.10237293E+05                                 8.610237                            7.006776       0.122571       2.012399                    0.999692      29.569857      86.030738       0.612643       0.424024      -1.055996      -0.033849       0.011925       0.006249       0.036429       0.001286      -0.013101       0.012030       0.011761       0.079265      -0.023533      -0.009700       0.033233              9.370994      10.593436      -4.988433      -0.702919       9.315363       0.927893       8.204182           0.000004
          127              C       8.338689       2.013885       6.658492      -0.144082      29.973240 0.41824096E+03  0.97512891E+04                                 8.363344                            6.827418       0.241210       2.054414                    0.999736      29.108365      83.702995       0.628569       0.417944      -1.061793       0.021245      -0.039257      -0.005330       0.044954      -0.006507       0.018060      -0.016825       0.005046       0.034451      -0.019403      -0.012081       0.031484              9.068913       9.583683      -4.262921      -1.563781       8.773672       1.282867       8.849384           0.000008
          128              C      -0.093087       7.709919       8.132840       0.065166      32.039259 0.41325340E+03  0.96103771E+04                                 8.927051                            6.908263      -0.129507       1.972588                    0.999446      26.943546      77.490106       0.608176       0.433064      -1.051938       0.001535      -0.001712       0.000704       0.002405       0.003373       0.005207       0.003313       0.017296       0.043406      -0.016695      -0.000150       0.016845              9.999606       9.007409       2.476267       2.326178       6.650714       0.652042      14.340695           0.000002
          129              C       1.004760       8.511882       8.303303      -0.140479      32.550958 0.47091561E+03  0.11409504E+05                                 9.131091                            7.462529      -0.311654       1.872740                    0.997946      30.868967      93.117584       0.570062       0.443466      -1.037039       0.010084      -0.011450       0.038157       0.041094      -0.010350      -0.012597      -0.001130       0.008653       0.020599      -0.017679      -0.000474       0.018153              9.801419       9.570930       2.759231       2.011548       7.190107       0.101738      12.643220           0.000002
          130              C       1.467688       8.860496       9.566816      -0.158481      31.004616 0.43536713E+03  0.10270001E+05                                 8.565804                            6.970584       0.149820       2.014267                    0.999713      29.924233      87.025134       0.620408       0.418518      -1.059666      -0.008105      -0.021475      -0.039826       0.045967       0.021165       0.008798       0.005824       0.016207      -0.068301      -0.024665      -0.011277       0.035943              9.191068       7.426580       1.995850       0.718713       6.492087      -0.863458      13.654537           0.000005
          131              C       0.862433       8.447545      10.700240       0.104853      30.079742 0.38819218E+03  0.88416896E+04                                 8.486448                            6.618636      -0.090255       1.986690                    0.999310      25.979345      72.706786       0.635472       0.423176      -1.063509       0.014664      -0.001885       0.038787       0.041509       0.003954       0.017869       0.028776      -0.002925       0.135432      -0.033078      -0.026739       0.059817              9.611133       8.110990       1.688387       2.130733       5.771750      -0.836830      14.950659           0.000000
          132              C      -0.285153       7.705430      10.552207      -0.135508      32.502056 0.46310848E+03  0.11128568E+05                                 9.020077                            7.314860      -0.090758       1.944812                    0.998956      30.228659      89.623491       0.588287       0.433272      -1.047303      -0.011249      -0.011940      -0.035326       0.038950      -0.001404      -0.018219      -0.000486       0.008810       0.039152      -0.014804      -0.010400       0.025204              9.789255       9.531150       2.456744       1.695023       6.211581       0.249715      13.625035           0.000002
          133              C      10.078884       7.340357       9.272246      -0.147914      33.205185 0.46692906E+03  0.11240011E+05                                 9.125254                            7.319274      -0.013053       1.970877                    0.998615      30.226786      89.606786       0.591390       0.430246      -1.049460       0.015426       0.013998       0.027584       0.034566       0.008222       0.004130      -0.000046       0.013418      -0.046682      -0.016204      -0.002590       0.018795              9.978987       8.939954       2.158876       1.179802       6.388777      -0.327209      14.608231          -0.000000
          134              C       1.453693       8.680952      12.077395      -0.172671      28.124665 0.39650897E+03  0.91335566E+04                                 8.134401                            6.666757      -0.121242       1.973242                    0.996844      28.344146      81.347076       0.632574       0.420347      -1.058943       0.008090      -0.050774      -0.014428       0.053400      -0.021817       0.014452      -0.011931      -0.047533      -0.148582      -0.053750      -0.005760       0.059509              9.112545       7.638328      -1.550485       1.604864       8.102897      -0.050512      11.596412           0.000002
          135              C       3.571193       7.419656      12.745786       0.085490      22.999505 0.30652347E+03  0.66004795E+04                                 6.985673                            5.836703       0.700676       2.253831                    0.999820      25.189593      69.202976       0.682483       0.416776      -1.064454       0.015705      -0.045359       0.029452       0.056316       0.019618      -0.008707       0.009151      -0.010498       0.073176      -0.035124       0.007923       0.027201              7.411980       9.277786      -0.274810       1.526969       8.340854       0.057474       4.617302          -0.000004
          136              C       2.741830       5.489558      12.705414       0.139479      23.661709 0.32083572E+03  0.70638174E+04                                 7.409376                            6.159205       0.012563       2.028329                    0.998712      26.053998      74.975799       0.627410       0.443402      -1.036842       0.023999       0.030075       0.028175       0.047689       0.021304      -0.025035       0.003659      -0.013988       0.144205      -0.051642      -0.003771       0.055413              7.951623       8.603037      -1.030830       0.795355      10.748238      -0.679132       4.503593          -0.000002
          137              C       4.561861       2.583937      13.635479       0.587317      23.542226 0.26898275E+03  0.56996596E+04                                 7.708586                            5.898792      -0.279199       1.952449                    0.999072      23.381046      67.264285       0.595866       0.485102      -1.007968       0.001890       0.056364      -0.011678       0.057592      -0.030654      -0.039995       0.024167       0.114997      -0.103234      -0.061847      -0.035774       0.097622              9.079381       5.977077       0.922382       1.469256      12.023100      -3.219120       9.237967           0.000001
          138              C       4.604042       1.268778      14.408540      -0.045807      40.598602 0.48672658E+03  0.11760415E+05                                10.391833                            7.432976      -0.240467       1.916181                    0.999020      28.774545      83.625501       0.595521       0.425669      -1.059288       0.010251      -0.032284       0.023322       0.041125      -0.004721       0.000342       0.031999      -0.017371       0.025168      -0.026610      -0.012062       0.038672             12.959537      12.042518       0.395322       2.169710      15.877265      -6.710250      10.958829          -0.000001
          139              C       3.592101       0.329164      14.256021      -0.043284      41.116932 0.48801977E+03  0.11793714E+05                                10.482129                            7.452921      -0.122482       1.958479                    0.999145      28.522256      82.767093       0.593808       0.426822      -1.059090       0.031383      -0.016588       0.009514       0.036750      -0.003886      -0.009240       0.018830      -0.017900       0.079592      -0.023923      -0.013215       0.037138             12.982448      15.026546      -1.380885       3.810572      13.705145      -5.349592      10.215652          -0.000001
          140              C       6.408985       0.941110       0.136071      -0.156033      36.995461 0.48166795E+03  0.11737900E+05                                 9.916347                            7.501371      -0.254220       1.876066                    0.999149      31.631333      95.743216       0.573718       0.438092      -1.040043      -0.015587      -0.010816       0.003803       0.019350       0.017968      -0.008705       0.033521      -0.003226       0.002283      -0.041613       0.005755       0.035859             11.841470      11.073238      -1.546687       2.912746      13.904709      -5.871597      10.546463          -0.000001
          141              C       2.235585       0.667305      13.680338       0.595596      22.239143 0.26218325E+03  0.55162557E+04                                 7.425869                            5.827467      -0.258974       1.965547                    0.999175      23.001310      65.786055       0.599350       0.485720      -1.008355      -0.045212       0.021867      -0.008118       0.050874       0.035468      -0.050021      -0.071393      -0.056776       0.067709      -0.067893      -0.047219       0.115112              8.410013      10.409523      -2.249430       3.014672       7.354378       0.112518       7.466137           0.000002
          142              C       8.421454      12.901733       4.360243       0.164249      23.445804 0.31269142E+03  0.68609678E+04                                 7.439192                            6.135151      -0.134835       1.980411                    0.999075      26.063596      75.613274       0.618402       0.451404      -1.029121       0.018117      -0.038128      -0.019494       0.046497       0.016130       0.027846       0.025180       0.001926      -0.122577      -0.056073       0.004277       0.051796              7.966374       7.275438      -2.688816      -0.516030       7.998258      -1.708174       8.625424           0.000001
          143              C       9.705243      11.285837       4.590517       0.091451      23.908369 0.33223823E+03  0.73540049E+04                                 7.390057                            6.228562       0.247827       2.107441                    0.998198      26.052929      74.344137       0.631938       0.437882      -1.043631      -0.017244       0.034860      -0.043660       0.058470       0.012314       0.012360       0.007872       0.015538      -0.064394      -0.025698      -0.003794       0.029492              7.853514       7.412487      -2.179792      -2.001438       7.688434      -0.929960       8.459622           0.000003
          144              C       8.984451      10.648455       6.933624      -0.180194      28.892540 0.42176781E+03  0.99081058E+04                                 8.381056                            6.951872      -0.267703       1.920080                    0.996668      29.215761      85.846549       0.606775       0.429696      -1.048719      -0.040419       0.008848      -0.051183       0.065816      -0.006316      -0.003365      -0.026974      -0.031751       0.164993      -0.045448      -0.019112       0.064560              9.283064       9.097639       2.228772      -0.831755      10.581817      -2.718958       8.169736           0.000005
          145              C       7.768966       9.776171       7.075676       0.121348      28.134239 0.38391210E+03  0.87665356E+04                                 8.261542                            6.699286      -0.109724       1.990134                    0.999581      25.966921      74.040851       0.611862       0.438386      -1.048566       0.037991       0.011006      -0.000094       0.039553       0.038796      -0.000020      -0.001602       0.016857      -0.082220      -0.028134      -0.025284       0.053417              9.145116      10.240506       4.770327      -1.346855       8.601331      -1.262169       8.593512           0.000005
          146              C       7.165373       9.224073       6.006549      -0.150852      29.963264 0.45384085E+03  0.10879531E+05                                 8.580991                            7.263784      -0.136781       1.931405                    0.998217      30.392628      90.779086       0.586065       0.435967      -1.042928      -0.020660      -0.035276       0.004078       0.041083      -0.011023      -0.014782      -0.011076       0.015026       0.033865      -0.026695       0.004389       0.022306              9.191013      10.377578       4.336389      -0.711112       8.384767      -0.737120       8.810693           0.000001
          147              C       6.104843       8.353285       6.148601      -0.141067      32.276682 0.46566714E+03  0.11230534E+05                                 9.052665                            7.376930      -0.134297       1.929556                    0.998370      30.542997      91.383413       0.579528       0.438235      -1.041995       0.025884       0.017040       0.006123       0.031589       0.000790       0.022254       0.014860       0.003458       0.012219      -0.025190      -0.003411       0.028601             10.044527      11.626557       4.852957      -2.046152       9.039393      -2.334210       9.467630          -0.000001
          148              C       5.637804       7.977738       7.392676       0.067359      34.504152 0.42071742E+03  0.98027543E+04                                 9.391030                            6.936782      -0.083980       1.983685                    0.999521      26.907237      76.816055       0.612903       0.428901      -1.057180       0.006523      -0.003428      -0.001614       0.007543       0.016590      -0.003266       0.000711       0.018988      -0.002254      -0.019019      -0.000770       0.019789             11.314527      13.245966       7.263814      -2.143071      11.608747      -2.374566       9.088867           0.000002
          149              C       6.218316       8.600158       8.469279      -0.136417      30.839065 0.43418743E+03  0.10237293E+05                                 8.610237                            7.006776       0.122571       2.012399                    0.999692      29.569857      86.030738       0.612643       0.424024      -1.055996       0.033849       0.011925      -0.006249       0.036429      -0.001286      -0.013101      -0.012030       0.011761       0.079265      -0.023533      -0.009700       0.033233              9.370994      10.593436       4.988433      -0.702919       9.315363      -0.927893       8.204182           0.000004
          150              C       7.264025       9.494885       8.294331      -0.144082      29.973245 0.41824105E+03  0.97512919E+04                                 8.363345                            6.827419       0.241210       2.054414                    0.999736      29.108368      83.703007       0.628569       0.417944      -1.061793      -0.021245      -0.039257       0.005330       0.044954       0.006507       0.018060       0.016825       0.005046       0.034451      -0.019403      -0.012081       0.031484              9.068914       9.583684       4.262922      -1.563781       8.773673      -1.282867       8.849385           0.000008
          151              C       4.859801       0.228919       6.819983       0.065166      32.039260 0.41325341E+03  0.96103771E+04                                 8.927051                            6.908263      -0.129507       1.972588                    0.999446      26.943546      77.490105       0.608176       0.433064      -1.051938      -0.001535      -0.001712      -0.000704       0.002405      -0.003373       0.005207      -0.003313       0.017296       0.043406      -0.016695      -0.000150       0.016845              9.999606       9.007409      -2.476267       2.326178       6.650713      -0.652042      14.340695           0.000002
          152              C       3.761954       1.030882       6.649520      -0.140479      32.550959 0.47091561E+03  0.11409505E+05                                 9.131091                            7.462530      -0.311654       1.872740                    0.997946      30.868967      93.117584       0.570062       0.443466      -1.037039      -0.010084      -0.011450      -0.038157       0.041094       0.010350      -0.012597       0.001130       0.008653       0.020599      -0.017679      -0.000474       0.018153              9.801419       9.570930      -2.759231       2.011548       7.190107      -0.101738      12.643220           0.000002
          153              C       3.299026       1.379496       5.386007      -0.158481      31.004614 0.43536709E+03  0.10270000E+05                                 8.565804                            6.970584       0.149820       2.014267                    0.999713      29.924232      87.025129       0.620408       0.418518      -1.059666       0.008105      -0.021475       0.039826       0.045967      -0.021165       0.008798      -0.005824       0.016207      -0.068301      -0.024665      -0.011277       0.035943              9.191068       7.426580      -1.995850       0.718713       6.492086       0.863457      13.654537           0.000005
          154              C       3.904281       0.966545       4.252583       0.104853      30.079743 0.38819219E+03  0.88416898E+04                                 8.486448                            6.618636      -0.090255       1.986690                    0.999310      25.979345      72.706786       0.635472       0.423176      -1.063509      -0.014664      -0.001885      -0.038787       0.041509      -0.003954       0.017869      -0.028776      -0.002925       0.135432      -0.033078      -0.026739       0.059817              9.611133       8.110991      -1.688387       2.130733       5.771750       0.836830      14.950660           0.000000
          155              C       5.051867       0.224430       4.400616      -0.135508      32.502050 0.46310837E+03  0.11128565E+05                                 9.020076                            7.314860      -0.090758       1.944812                    0.998956      30.228655      89.623480       0.588287       0.433272      -1.047303       0.011249      -0.011940       0.035326       0.038950       0.001404      -0.018219       0.000486       0.008809       0.039151      -0.014804      -0.010400       0.025204              9.789255       9.531150      -2.456744       1.695023       6.211581      -0.249715      13.625034           0.000002
          156              C       5.523830      14.821357       5.680577      -0.147915      33.205185 0.46692908E+03  0.11240011E+05                                 9.125254                            7.319274      -0.013053       1.970877                    0.998615      30.226786      89.606786       0.591390       0.430246      -1.049460      -0.015426       0.013998      -0.027584       0.034566      -0.008222       0.004129       0.000046       0.013417      -0.046682      -0.016204      -0.002590       0.018794              9.978988       8.939954      -2.158876       1.179802       6.388777       0.327209      14.608232          -0.000001
          157              C       3.313021       1.199952       2.875428      -0.172671      28.124668 0.39650902E+03  0.91335581E+04                                 8.134401                            6.666758      -0.121242       1.973242                    0.996844      28.344148      81.347087       0.632574       0.420347      -1.058943      -0.008090      -0.050774       0.014428       0.053400       0.021817       0.014452       0.011931      -0.047533      -0.148582      -0.053750      -0.005760       0.059509              9.112546       7.638328       1.550485       1.604864       8.102898       0.050512      11.596413           0.000002
          158              C       1.195521      14.900656       2.207037       0.085490      22.999506 0.30652350E+03  0.66004801E+04                                 6.985672                            5.836703       0.700676       2.253831                    0.999820      25.189594      69.202977       0.682483       0.416776      -1.064454      -0.015705      -0.045359      -0.029452       0.056316      -0.019618      -0.008707      -0.009151      -0.010498       0.073176      -0.035124       0.007923       0.027201              7.411980       9.277785       0.274810       1.526969       8.340853      -0.057474       4.617301          -0.000004
          159              C       2.024884      12.970558       2.247409       0.139479      23.661709 0.32083572E+03  0.70638174E+04                                 7.409376                            6.159205       0.012562       2.028329                    0.998712      26.053998      74.975800       0.627410       0.443402      -1.036842      -0.023999       0.030075      -0.028175       0.047689      -0.021304      -0.025035      -0.003659      -0.013988       0.144205      -0.051642      -0.003771       0.055413              7.951623       8.603038       1.030830       0.795355      10.748238       0.679132       4.503593          -0.000002
          160              C       0.204853      10.064937       1.317344       0.587317      23.542225 0.26898274E+03  0.56996593E+04                                 7.708586                            5.898792      -0.279199       1.952449                    0.999072      23.381045      67.264283       0.595866       0.485102      -1.007968      -0.001890       0.056364       0.011678       0.057592       0.030654      -0.039995      -0.024167       0.114997      -0.103234      -0.061847      -0.035774       0.097622              9.079382       5.977077      -0.922382       1.469256      12.023100       3.219120       9.237967           0.000001
          161              C       0.162672       8.749778       0.544283      -0.045807      40.598602 0.48672658E+03  0.11760415E+05                                10.391833                            7.432976      -0.240467       1.916181                    0.999020      28.774545      83.625499       0.595521       0.425669      -1.059288      -0.010251      -0.032284      -0.023322       0.041125       0.004721       0.000342      -0.031999      -0.017371       0.025168      -0.026610      -0.012062       0.038672             12.959537      12.042518      -0.395322       2.169710      15.877264       6.710250      10.958829          -0.000001
          162              C       1.174613       7.810164       0.696802      -0.043284      41.116932 0.48801978E+03  0.11793714E+05                                10.482129                            7.452920      -0.122482       1.958479                    0.999145      28.522256      82.767090       0.593808       0.426822      -1.059090      -0.031383      -0.016588      -0.009514       0.036750       0.003886      -0.009240      -0.018830      -0.017900       0.079592      -0.023923      -0.013215       0.037138             12.982447      15.026546       1.380885       3.810572      13.705144       5.349591      10.215652          -0.000001
          163              C       9.193729       8.422110      14.816752      -0.156033      36.995461 0.48166795E+03  0.11737900E+05                                 9.916347                            7.501372      -0.254220       1.876066                    0.999149      31.631333      95.743219       0.573718       0.438092      -1.040043       0.015587      -0.010816      -0.003803       0.019350      -0.017968      -0.008705      -0.033521      -0.003226       0.002283      -0.041613       0.005755       0.035859             11.841471      11.073239       1.546687       2.912746      13.904710       5.871597      10.546464          -0.000001
          164              C       2.531129       8.148305       1.272485       0.595596      22.239143 0.26218324E+03  0.55162554E+04                                 7.425869                            5.827468      -0.258974       1.965547                    0.999175      23.001310      65.786057       0.599350       0.485720      -1.008355       0.045212       0.021867       0.008118       0.050874      -0.035468      -0.050021       0.071393      -0.056776       0.067709      -0.067893      -0.047219       0.115112              8.410013      10.409523       2.249431       3.014672       7.354378      -0.112518       7.466137           0.000002
          165              N       3.951720      10.216054       3.685871      -0.300709      35.986765 0.56971174E+03  0.14124162E+05                                 9.162399                            7.780073      -0.102702       1.986917                    0.996823      29.005586      81.667815       0.620091       0.398422      -1.091739      -0.049740       0.025461       0.094697       0.109954       0.056929       0.026994       0.006432      -0.023787      -0.132686      -0.059734      -0.024386       0.084120              9.968453       8.634127       1.272442      -2.970992       8.321975       2.025431      12.949259          -0.000001
          166              N       2.747374       9.931776       5.562450      -0.273521      30.887497 0.50006914E+03  0.11863723E+05                                 8.014998                            7.099447       1.019656       2.347920                    0.999222      27.481104      72.919301       0.683069       0.377964      -1.118928       0.132040       0.076852      -0.133282       0.202744       0.047928       0.096252       0.085242      -0.123167      -0.108908      -0.139679      -0.024902       0.164581              8.402209       7.311724       2.141109      -1.314861       8.881339       1.036921       9.013565           0.000004
          167              N       3.607700      10.998566       5.688054       0.184691      23.522887 0.29034747E+03  0.60316596E+04                                 6.781242                            5.397802       0.163088       2.168318                    0.999348      21.232420      53.259918       0.783502       0.376311      -1.116663      -0.048162      -0.006440       0.037769       0.061543       0.048930      -0.019546       0.055669      -0.054885       0.100140      -0.090724       0.009435       0.081290              7.553970       5.391994       0.395384      -1.671172       7.680136       3.381757       9.589778           0.000002
          168              N       6.289844       8.812618       2.000688      -0.295167      35.079151 0.52765686E+03  0.12780786E+05                                 8.870201                            7.368400       0.142227       2.058168                    0.999344      28.435978      78.088402       0.655351       0.385857      -1.105029       0.109066      -0.046178       0.015855       0.119496       0.048202      -0.013960       0.003054      -0.105069      -0.055688      -0.066203      -0.014427       0.080629              9.855374      13.646093      -3.217782       1.438704      10.467762      -0.455019       5.452266          -0.000003
          169              N       8.459752       8.707884       2.585343      -0.237863      30.975633 0.53574359E+03  0.12952016E+05                                 8.124292                            7.460441       0.661641       2.238880                    0.998500      27.513309      74.089648       0.650313       0.389586      -1.108680      -0.170809      -0.057818      -0.068674       0.192963      -0.019777      -0.041860      -0.033620      -0.260302      -0.084759      -0.136237      -0.014894       0.151132              8.471211       9.669774      -1.629278       0.775594       9.688152      -0.865000       6.055707          -0.000003
          170              N       7.898927       7.446587       2.549456       0.183500      23.474915 0.29664191E+03  0.61806238E+04                                 6.736665                            5.438477       0.254552       2.197527                    0.999530      21.222177      52.894381       0.786236       0.373898      -1.121162       0.061472       0.006467       0.004821       0.061999      -0.020961       0.035633      -0.022598      -0.041181      -0.262855      -0.099652       0.018948       0.080704              7.551135       9.181293      -3.157104       2.152578       8.462164      -1.487628       5.009947          -0.000002
          171              N       0.814994       2.735054      11.266952      -0.300709      35.986765 0.56971174E+03  0.14124163E+05                                 9.162399                            7.780072      -0.102702       1.986917                    0.996823      29.005586      81.667813       0.620091       0.398422      -1.091739       0.049740       0.025461      -0.094697       0.109954      -0.056929       0.026994      -0.006432      -0.023787      -0.132686      -0.059734      -0.024386       0.084120              9.968453       8.634127      -1.272442      -2.970991       8.321974      -2.025431      12.949258          -0.000001
          172              N       2.019340       2.450776       9.390373      -0.273521      30.887498 0.50006918E+03  0.11863724E+05                                 8.014998                            7.099448       1.019656       2.347920                    0.999222      27.481105      72.919304       0.683069       0.377964      -1.118928      -0.132040       0.076852       0.133282       0.202744      -0.047928       0.096252      -0.085242      -0.123167      -0.108908      -0.139679      -0.024902       0.164581              8.402209       7.311724      -2.141109      -1.314861       8.881339      -1.036921       9.013565           0.000004
          173              N       1.159014       3.517566       9.264769       0.184691      23.522887 0.29034747E+03  0.60316597E+04                                 6.781242                            5.397802       0.163088       2.168318                    0.999348      21.232420      53.259916       0.783502       0.376311      -1.116663       0.048162      -0.006440      -0.037769       0.061543      -0.048930      -0.019546      -0.055669      -0.054885       0.100140      -0.090724       0.009435       0.081290              7.553969       5.391994      -0.395384      -1.671172       7.680136      -3.381757       9.589778           0.000002
          174              N       9.312870       1.331618      12.952135      -0.295167      35.079150 0.52765683E+03  0.12780785E+05                                 8.870201                            7.368400       0.142227       2.058168                    0.999344      28.435977      78.088401       0.655351       0.385857      -1.105029      -0.109066      -0.046178      -0.015855       0.119496      -0.048202      -0.013960      -0.003054      -0.105069      -0.055688      -0.066203      -0.014427       0.080629              9.855374      13.646093       3.217782       1.438704      10.467762       0.455019       5.452266          -0.000003
          175              N       7.142962       1.226884      12.367480      -0.237863      30.975633 0.53574359E+03  0.12952016E+05                                 8.124292                            7.460441       0.661641       2.238880                    0.998500      27.513309      74.089649       0.650313       0.389586      -1.108680       0.170809      -0.057818       0.068674       0.192963       0.019777      -0.041860       0.033620      -0.260302      -0.084759      -0.136237      -0.014894       0.151132              8.471211       9.669774       1.629278       0.775594       9.688152       0.865000       6.055707          -0.000003
          176              N       7.703787      -0.034413      12.403367       0.183500      23.474915 0.29664190E+03  0.61806238E+04                                 6.736665                            5.438478       0.254552       2.197527                    0.999530      21.222177      52.894383       0.786236       0.373898      -1.121162      -0.061472       0.006467      -0.004821       0.061999       0.020961       0.035633       0.022598      -0.041181      -0.262855      -0.099652       0.018948       0.080704              7.551135       9.181293       3.157104       2.152578       8.462164       1.487628       5.009947          -0.000002
          177              N       6.232994       4.745946      11.266952      -0.300709      35.986766 0.56971175E+03  0.14124163E+05                                 9.162399                            7.780073      -0.102701       1.986917                    0.996823      29.005586      81.667813       0.620091       0.398422      -1.091739       0.049740      -0.025461      -0.094697       0.109954       0.056929       0.026994       0.006433      -0.023787      -0.132686      -0.059734      -0.024386       0.084120              9.968453       8.634127       1.272442      -2.970991       8.321975       2.025431      12.949258          -0.000001
          178              N       7.437340       5.030224       9.390373      -0.273521      30.887497 0.50006916E+03  0.11863724E+05                                 8.014999                            7.099448       1.019656       2.347920                    0.999222      27.481104      72.919302       0.683069       0.377964      -1.118928      -0.132040      -0.076852       0.133282       0.202744       0.047928       0.096252       0.085242      -0.123167      -0.108908      -0.139679      -0.024902       0.164581              8.402209       7.311724       2.141109      -1.314861       8.881339       1.036921       9.013565           0.000004
          179              N       6.577014       3.963434       9.264769       0.184691      23.522886 0.29034747E+03  0.60316596E+04                                 6.781242                            5.397803       0.163089       2.168318                    0.999348      21.232420      53.259918       0.783502       0.376311      -1.116663       0.048162       0.006440      -0.037769       0.061543       0.048930      -0.019546       0.055669      -0.054885       0.100140      -0.090724       0.009435       0.081289              7.553970       5.391994       0.395384      -1.671172       7.680136       3.381757       9.589778           0.000002
          180              N       3.894870       6.149382      12.952135      -0.295167      35.079148 0.52765680E+03  0.12780785E+05                                 8.870201                            7.368400       0.142227       2.058169                    0.999344      28.435976      78.088398       0.655351       0.385857      -1.105029      -0.109066       0.046178      -0.015855       0.119496       0.048202      -0.013960       0.003054      -0.105069      -0.055688      -0.066203      -0.014427       0.080629              9.855374      13.646093      -3.217782       1.438704      10.467762      -0.455019       5.452266          -0.000003
          181              N       1.724962       6.254116      12.367480      -0.237863      30.975632 0.53574359E+03  0.12952016E+05                                 8.124292                            7.460441       0.661641       2.238880                    0.998500      27.513309      74.089650       0.650313       0.389586      -1.108680       0.170809       0.057818       0.068674       0.192963      -0.019777      -0.041860      -0.033620      -0.260302      -0.084759      -0.136237      -0.014894       0.151132              8.471211       9.669774      -1.629278       0.775594       9.688152      -0.865000       6.055707          -0.000003
          182              N       2.285787       7.515413      12.403367       0.183500      23.474915 0.29664190E+03  0.61806238E+04                                 6.736665                            5.438478       0.254552       2.197527                    0.999530      21.222177      52.894384       0.786236       0.373898      -1.121162      -0.061472      -0.006467      -0.004821       0.061999      -0.020961       0.035633      -0.022598      -0.041181      -0.262855      -0.099652       0.018948       0.080704              7.551135       9.181293      -3.157104       2.152578       8.462165      -1.487628       5.009947          -0.000002
          183              N       9.369720      12.226946       3.685871      -0.300709      35.986766 0.56971175E+03  0.14124163E+05                                 9.162399                            7.780073      -0.102701       1.986917                    0.996823      29.005586      81.667813       0.620091       0.398422      -1.091739      -0.049740      -0.025461       0.094697       0.109954      -0.056929       0.026994      -0.006432      -0.023787      -0.132686      -0.059734      -0.024386       0.084120              9.968453       8.634127      -1.272442      -2.970991       8.321975      -2.025431      12.949258          -0.000001
          184              N       8.165374      12.511224       5.562450      -0.273521      30.887500 0.50006921E+03  0.11863726E+05                                 8.014999                            7.099448       1.019656       2.347920                    0.999222      27.481106      72.919307       0.683069       0.377964      -1.118928       0.132040      -0.076852      -0.133282       0.202744      -0.047928       0.096252      -0.085242      -0.123167      -0.108908      -0.139679      -0.024902       0.164581              8.402209       7.311724      -2.141109      -1.314861       8.881339      -1.036921       9.013565           0.000003
          185              N       9.025700      11.444434       5.688054       0.184691      23.522885 0.29034744E+03  0.60316590E+04                                 6.781242                            5.397802       0.163089       2.168318                    0.999348      21.232419      53.259916       0.783502       0.376311      -1.116663      -0.048162       0.006440       0.037769       0.061543      -0.048930      -0.019546      -0.055669      -0.054885       0.100140      -0.090724       0.009435       0.081290              7.553970       5.391994      -0.395384      -1.671172       7.680136      -3.381757       9.589778           0.000002
          186              N       0.871844      13.630382       2.000688      -0.295167      35.079149 0.52765683E+03  0.12780785E+05                                 8.870201                            7.368400       0.142227       2.058168                    0.999344      28.435977      78.088400       0.655351       0.385857      -1.105029       0.109066       0.046178       0.015855       0.119496      -0.048202      -0.013960      -0.003054      -0.105069      -0.055688      -0.066203      -0.014427       0.080629              9.855374      13.646093       3.217782       1.438704      10.467762       0.455019       5.452266          -0.000003
          187              N       3.041752      13.735116       2.585343      -0.237863      30.975634 0.53574362E+03  0.12952017E+05                                 8.124292                            7.460441       0.661641       2.238880                    0.998500      27.513310      74.089651       0.650313       0.389586      -1.108680      -0.170809       0.057818      -0.068674       0.192963       0.019777      -0.041860       0.033620      -0.260302      -0.084759      -0.136237      -0.014894       0.151132              8.471211       9.669774       1.629278       0.775594       9.688152       0.865000       6.055707          -0.000003
          188              N       2.480927       0.034413       2.549456       0.183500      23.474915 0.29664190E+03  0.61806238E+04                                 6.736665                            5.438478       0.254552       2.197527                    0.999530      21.222177      52.894384       0.786236       0.373898      -1.121162       0.061472      -0.006467       0.004821       0.061999       0.020961       0.035633       0.022598      -0.041181      -0.262855      -0.099652       0.018948       0.080704              7.551135       9.181293       3.157104       2.152578       8.462165       1.487628       5.009947          -0.000002
          189              O       4.985155      11.404036       0.732688      -0.573007      33.954176 0.51893930E+03  0.12366524E+05                                 8.251310                            6.985589       0.360949       2.165263                    0.996510      27.684233      72.478916       0.728877       0.352631      -1.143974       0.004363       0.010656       0.020553       0.023558       0.044283       0.000045       0.021764      -0.032415      -0.188011      -0.067823      -0.012918       0.080742              9.094215       6.778819       3.051937       0.273467      13.809913      -0.367518       6.693912          -0.000003
          190              O       6.147710      12.313726       2.402919      -0.562521      35.546720 0.58788809E+03  0.14429618E+05                                 8.561303                            7.557683       0.368264       2.175650                    0.992413      27.619431      72.991378       0.684908       0.364346      -1.136536       0.005079       0.003115      -0.021188       0.022010      -0.032269      -0.019461       0.022430       0.127825       0.100222      -0.090794       0.019661       0.071133              9.297275       8.157261      -0.488732       2.174157       7.730465      -2.243194      12.004097          -0.000002
          191              O       8.474537      13.238378       0.802967      -0.562878      34.678105 0.54738374E+03  0.13231469E+05                                 8.430043                            7.221462       0.332305       2.155999                    0.997106      27.743641      73.369109       0.709252       0.357264      -1.139220      -0.002272       0.002168       0.029697       0.029862      -0.050797      -0.026786      -0.002728      -0.048537      -0.111008      -0.062037      -0.014089       0.076126              9.268105      10.622298      -4.359742       0.893183      10.099896      -0.700152       7.082122          -0.000004
          192              O       8.455736       0.071818       2.105357      -0.589634      28.903314 0.46349410E+03  0.10722002E+05                                 7.280080                            6.550627       0.943593       2.336793                    0.998992      27.689666      71.086156       0.762644       0.347178      -1.150110      -0.018050      -0.009980      -0.020918       0.029377       0.075337      -0.014502      -0.027058      -0.056806       0.213225      -0.116117       0.024874       0.091243              7.586643       7.410488       0.945355       2.429170       6.505856       1.216952       8.843586          -0.000001
          193              O      -0.218441       3.923036      14.220135      -0.573007      33.954172 0.51893921E+03  0.12366521E+05                                 8.251310                            6.985589       0.360949       2.165263                    0.996510      27.684231      72.478909       0.728877       0.352631      -1.143974      -0.004363       0.010656      -0.020553       0.023558      -0.044283       0.000045      -0.021764      -0.032415      -0.188011      -0.067823      -0.012918       0.080742              9.094214       6.778818      -3.051936       0.273467      13.809911       0.367518       6.693912          -0.000003
          194              O       9.455004       4.832726      12.549904      -0.562521      35.546721 0.58788811E+03  0.14429619E+05                                 8.561303                            7.557683       0.368265       2.175650                    0.992413      27.619432      72.991380       0.684908       0.364346      -1.136536      -0.005079       0.003115       0.021188       0.022010       0.032269      -0.019461      -0.022430       0.127825       0.100222      -0.090794       0.019661       0.071133              9.297275       8.157261       0.488732       2.174157       7.730465       2.243194      12.004097          -0.000002
          195              O       7.128177       5.757378      14.149856      -0.562878      34.678103 0.54738368E+03  0.13231467E+05                                 8.430042                            7.221462       0.332305       2.155999                    0.997106      27.743640      73.369104       0.709252       0.357264      -1.139220       0.002272       0.002168      -0.029697       0.029862       0.050797      -0.026786       0.002728      -0.048537      -0.111008      -0.062037      -0.014089       0.076126              9.268105      10.622298       4.359742       0.893182      10.099895       0.700152       7.082121          -0.000004
          196              O       7.146978       7.552818      12.847466      -0.589634      28.903321 0.46349424E+03  0.10722006E+05                                 7.280081                            6.550628       0.943593       2.336793                    0.998992      27.689669      71.086167       0.762644       0.347178      -1.150110       0.018050      -0.009980       0.020918       0.029377      -0.075337      -0.014502       0.027058      -0.056805       0.213225      -0.116117       0.024874       0.091243              7.586645       7.410489      -0.945355       2.429171       6.505857      -1.216952       8.843588          -0.000000
          197              O       5.199559       3.557964      14.220135      -0.573007      33.954173 0.51893925E+03  0.12366522E+05                                 8.251310                            6.985589       0.360949       2.165263                    0.996510      27.684232      72.478912       0.728877       0.352631      -1.143974      -0.004363      -0.010656      -0.020553       0.023558       0.044283       0.000045       0.021764      -0.032415      -0.188011      -0.067823      -0.012918       0.080742              9.094214       6.778818       3.051936       0.273467      13.809912      -0.367518       6.693912          -0.000003
          198              O       4.037004       2.648274      12.549904      -0.562521      35.546722 0.58788812E+03  0.14429619E+05                                 8.561303                            7.557683       0.368264       2.175650                    0.992413      27.619432      72.991380       0.684908       0.364346      -1.136536      -0.005079      -0.003115       0.021188       0.022010      -0.032269      -0.019461       0.022430       0.127825       0.100222      -0.090794       0.019661       0.071133              9.297275       8.157261      -0.488732       2.174157       7.730465      -2.243194      12.004097          -0.000002
          199              O       1.710177       1.723622      14.149856      -0.562878      34.678105 0.54738372E+03  0.13231468E+05                                 8.430043                            7.221462       0.332305       2.155999                    0.997106      27.743640      73.369107       0.709251       0.357264      -1.139220       0.002272      -0.002168      -0.029697       0.029862      -0.050797      -0.026786      -0.002728      -0.048537      -0.111008      -0.062037      -0.014089       0.076126              9.268106      10.622299      -4.359742       0.893183      10.099896      -0.700152       7.082122          -0.000004
          200              O       1.728978      14.890182      12.847466      -0.589634      28.903314 0.46349410E+03  0.10722002E+05                                 7.280080                            6.550627       0.943593       2.336793                    0.998992      27.689666      71.086156       0.762644       0.347178      -1.150110       0.018050       0.009980       0.020918       0.029377       0.075337      -0.014502      -0.027058      -0.056806       0.213225      -0.116117       0.024874       0.091243              7.586643       7.410488       0.945355       2.429170       6.505856       1.216952       8.843586          -0.000000
          201              O      10.403155      11.038964       0.732688      -0.573007      33.954161 0.51893902E+03  0.12366515E+05                                 8.251307                            6.985587       0.360949       2.165263                    0.996510      27.684228      72.478894       0.728877       0.352631      -1.143974       0.004363      -0.010656       0.020552       0.023558      -0.044283       0.000045      -0.021764      -0.032415      -0.188011      -0.067823      -0.012918       0.080741              9.094211       6.778817      -3.051935       0.273467      13.809907       0.367518       6.693910          -0.000003
          202              O       0.729710      10.129274       2.402919      -0.562521      35.546721 0.58788811E+03  0.14429619E+05                                 8.561303                            7.557683       0.368265       2.175650                    0.992413      27.619432      72.991379       0.684908       0.364346      -1.136536       0.005079      -0.003115      -0.021188       0.022010       0.032269      -0.019461      -0.022430       0.127825       0.100222      -0.090794       0.019661       0.071133              9.297274       8.157261       0.488732       2.174157       7.730465       2.243194      12.004097          -0.000002
          203              O       3.056537       9.204622       0.802967      -0.562878      34.678107 0.54738375E+03  0.13231469E+05                                 8.430043                            7.221462       0.332305       2.155999                    0.997106      27.743641      73.369110       0.709251       0.357264      -1.139220      -0.002272      -0.002168       0.029697       0.029862       0.050797      -0.026786       0.002728      -0.048537      -0.111008      -0.062037      -0.014089       0.076126              9.268106      10.622299       4.359743       0.893183      10.099897       0.700152       7.082122          -0.000004
          204              O       3.037736       7.409182       2.105357      -0.589634      28.903318 0.46349417E+03  0.10722004E+05                                 7.280081                            6.550627       0.943593       2.336793                    0.998992      27.689667      71.086161       0.762644       0.347178      -1.150110      -0.018050       0.009980      -0.020918       0.029377      -0.075337      -0.014502       0.027058      -0.056805       0.213225      -0.116117       0.024874       0.091243              7.586644       7.410489      -0.945355       2.429171       6.505857      -1.216952       8.843587          -0.000000

******************************************************
Auxiliary information for the entire system
The total spin magnetic moment of the unit cell is   0.000115
The total net atomic charge of the unit cell is   -0.000001
Accuracy of reproducing the electrostatic potential in the unit cell:
  The inner radius (bohr) =    5.0000
  The outer radius (bohr) =   12.0000
  Valid grid points have density less than (e/(bohr^3)) =    0.0001
  The number of valid grid points were=        11096
  The rms potential error without charges in kcal/mol is=      7.87335
  The rms potential error with partial charges in kcal/mol is=      1.99819
  The RRMSE value at monopole order=      0.25379
  The rms potential error with partial charges and cloud penetration in kcal/mol is=      2.00450
  The RRMSE value at monopole order with cloud penetration is=      0.25459
  The rms potential error with partial charges and atomic dipoles in kcal/mol is=      0.35417
  The RRMSE value at dipole order=      0.04498
  The rms potential error with partial charges, atomic dipoles and cloud penetration in kcal/mol is=      0.36342
  The RRMSE value at dipole order with cloud penetration=      0.04616

******************************************************
The electron densities and ab initio electrostatic potential were computed in VASP using the PBE functional and
projector augmented wave method. See the main text of the journal article for a description of computational details.
The atomic charges, dipoles, and quadrupoles were computed with the DDEC6 method as described in
(a) T. A. Manz and N. Gabaldon Limas, RSC Adv. 6 (2016) 47771-47801 DOI: 10.1039/c6ra04656h
(b) N. Gabaldon Limas and T. A. Manz, RSC Adv. 8 (2018) 2678-2707 DOI: 10.1039/c7ra11829e.
For each atom in the material, the electron cloud parameters were fit to the spherically averaged atom-in-material
electron density using radial positions for which this density was between 10^-4 and 10^-2 electrons per cubic bohr.
The polarizabilities, dispersion coefficients, and quantum Drude oscillator (QDO) parameters were fit using the MCLF method.
The magnetic structure of the system was optimized in VASP from the default ferromagnetic initial guess using spin polarization.
The atomic spin moments (ASMs) were computed on this optimized magnetic structure using the DDEC6 partition as inputs
to the method of T. A. Manz and D. S. Sholl, J. Chem. Theory Comput. 7 (2011) 4146-4164 DOI: 10.1021/ct200539n.
The RMSE and RRMSE were computed using a uniform grid with Ewald summation.
