# Supplementary material for: A collection of forcefield precursors for metal–organic frameworks
Source: RSC Adv. 2019 Nov 13;9(63):36492–507. doi: 10.1039/c9ra07327b (PMC9075174; doi:10.1039/c9ra07327b)
Supplement: RA-009-C9RA07327B-s4408 [file RA-009-C9RA07327B-s4408.xyz]

  204
jmolscript: load "" {1 1 1} spacegroup "x,y,z" unitcell [{     11.553900     0.000000     0.000000 }, {     -5.776983    14.299973     0.000000 }, {      0.000000    -7.787260    15.879332 }]
Cu     6.196568     2.608340    12.230103     0.755002
Cu     0.419625     0.010743    11.588895     0.756793
Cu    -0.419651     3.904373     3.649229     0.755124
Cu     5.357292     6.501970     4.290437     0.756885
H      7.216548     3.191047     9.175078     0.098402
H     -2.351240     3.192121    12.462100     0.121626
H     -0.018508     3.841631    11.528395     0.134585
H      0.139783     3.539066     9.999215     0.126336
H     -2.047378     6.133286    10.902749     0.111467
H     -1.669570     8.379673    10.567695     0.113295
H      2.014972     7.562250     9.289409     0.115786
H      1.642941     5.320818     9.643518     0.112574
H      4.397413    -3.971559     9.649870     0.110143
H      4.869962    -1.717357     9.333871     0.121314
H      8.755540    -2.512040     9.502192     0.111747
H      8.287612    -4.709780     9.872181     0.112355
H      6.560293     0.119605     9.740382     0.133731
H      6.856075    -0.190223     8.231846     0.137501
H      8.826012    -0.109747    11.321964     0.111150
H     -0.174475     0.493002     8.489091     0.113005
H      4.673532     4.567007     8.579603     0.124378
H      1.439601    -0.571964    14.643920     0.098249
H      3.425720    -0.573038    11.356898     0.120769
H      5.758453    -1.222548    12.290603     0.135753
H      5.916739    -0.919983    13.819783     0.126076
H      3.729592    -3.514203    12.916249     0.112092
H      4.107410    -5.760590    13.251303     0.112158
H      7.791945    -4.943167    14.529589     0.115983
H      7.419905    -2.701735    14.175480     0.111750
H     -1.379567     6.590642    14.169128     0.111093
H     -0.907008     4.336440    14.485127     0.124455
H      2.978567     5.131123    14.316806     0.113768
H      2.510630     7.328863    13.946817     0.113271
H      0.783333     2.499478    14.078616     0.134006
H      1.079110     2.809306    15.587152     0.138555
H      3.049054     2.728830    12.497034     0.109761
H      5.602464     2.126081    15.329907     0.112993
H     -1.103410    -1.947924    15.239395     0.123420
H     -1.439631     3.321666     6.704254     0.098453
H      8.128157     3.320592     3.417232     0.121639
H      5.795425     2.671082     4.350937     0.134580
H      5.637134     2.973647     5.880117     0.126357
H      7.824295     0.379427     4.976583     0.111467
H      7.446487    -1.866960     5.311637     0.113295
H      3.761945    -1.049537     6.589923     0.115804
H      4.133976     1.191895     6.235814     0.112581
H      1.379504    10.484272     6.229462     0.110161
H      0.906955     8.230070     6.545461     0.121317
H     -2.978623     9.024753     6.377140     0.111764
H     -2.510695    11.222493     6.007151     0.112367
H     -0.783376     6.393108     6.138950     0.133727
H     -1.079158     6.702936     7.647486     0.137545
H     -3.049095     6.622460     4.557368     0.111169
H      5.951392     6.019711     7.390241     0.113056
H      1.103385     1.945706     7.299729     0.124376
H      4.337316     7.084677     1.235412     0.098296
H      2.351197     7.085751     4.522434     0.120779
H      0.018464     7.735261     3.588729     0.135745
H     -0.139822     7.432696     2.059549     0.126091
H      2.047325    10.026916     2.963083     0.112091
H      1.669507    12.273303     2.628029     0.112155
H     -2.015028    11.455880     1.349743     0.116000
H     -1.642988     9.214448     1.703852     0.111756
H      7.156484    -0.077929     1.710204     0.111112
H      6.683925     2.176273     1.394205     0.124457
H      2.798350     1.381590     1.562526     0.113786
H      3.266287    -0.816150     1.932515     0.113286
H      4.993584     4.013235     1.800716     0.134008
H      4.697807     3.703407     0.292180     0.138600
H      2.727863     3.783883     3.382298     0.109787
H      0.174453     4.386632     0.549425     0.113051
H      6.880327     8.460637     0.639937     0.123421
C      7.915558     3.282533     9.781669     0.139112
C     -2.592716     3.270184    11.568093     0.091400
C     -0.374368     4.044246    10.648680    -0.179285
C     -0.205684     5.481311    10.383495     0.109322
C     -1.212031     6.419571    10.610570    -0.164098
C     -0.984422     7.769065    10.407314    -0.137493
C      0.253000     8.234371     9.965869     0.065867
C      1.203889     7.287461     9.651458    -0.131349
C      0.977435     5.934851     9.861065    -0.148264
C      6.293409    -4.607159     9.773729     0.068942
C      5.282441    -3.687400     9.624463    -0.131275
C      5.568974    -2.323337     9.432323    -0.154343
C      6.842213    -1.876951     9.391037     0.111200
C      7.870512    -2.794628     9.541891    -0.166123
C      7.582823    -4.115523     9.745146    -0.121560
C      7.110261    -0.411272     9.143319    -0.181697
C      9.209602    -0.025143    10.478771     0.090415
C     -0.957829     0.276785     8.941652     0.132674
C      4.485207     2.512510    10.226290     0.570959
C      3.644083     2.897162     9.068687    -0.035655
C      2.552242     2.124132     8.679643    -0.018770
C      3.956037     4.036919     8.319182    -0.158788
C      2.071601     0.926693     9.476785     0.584658
C      2.138613    -0.663450    14.037329     0.140304
C      3.184242    -0.651101    12.250905     0.093275
C      5.402592    -1.425163    13.170318    -0.183325
C      5.571282    -2.862228    13.435503     0.108741
C      4.564940    -3.800488    13.208428    -0.165068
C      4.792554    -5.149982    13.411684    -0.137462
C      6.029978    -5.615288    13.853129     0.066645
C      6.980861    -4.668378    14.167540    -0.132629
C      6.754402    -3.315768    13.957933    -0.143810
C      0.516427     7.226242    14.045269     0.070645
C     -0.494538     6.306483    14.194535    -0.131394
C     -0.207998     4.942420    14.386675    -0.159547
C      1.065243     4.496034    14.427961     0.113600
C      2.093538     5.413711    14.277107    -0.169173
C      1.805843     6.734606    14.073852    -0.123902
C      1.333296     3.030355    14.675679    -0.183937
C      3.432642     2.644226    13.340227     0.092676
C      4.819109     2.342298    14.877346     0.132428
C     -1.291742     0.106573    13.592708     0.569128
C     -2.132866    -0.278079    14.750311    -0.034145
C     -3.224712     0.494951    15.139355    -0.019625
C     -1.820909    -1.417836    15.499816    -0.156369
C      7.848544     1.692390    14.342213     0.583651
C     -2.138641     3.230180     6.097663     0.139143
C      8.369633     3.242529     4.311239     0.091405
C      6.151285     2.468467     5.230652    -0.179287
C      5.982601     1.031402     5.495837     0.109318
C      6.988948     0.093142     5.268762    -0.164093
C      6.761339    -1.256352     5.472018    -0.137452
C      5.523917    -1.721658     5.913463     0.065875
C      4.573028    -0.774748     6.227874    -0.131301
C      4.799482     0.577862     6.018267    -0.148241
C     -0.516492    11.119872     6.105603     0.068963
C      0.494476    10.200113     6.254869    -0.131243
C      0.207943     8.836050     6.447009    -0.154337
C     -1.065296     8.389664     6.488295     0.111200
C     -2.093595     9.307341     6.337441    -0.166128
C     -1.805906    10.628236     6.134186    -0.121522
C     -1.333344     6.923985     6.736013    -0.181697
C     -3.432685     6.537856     5.400561     0.090400
C      6.734746     6.235928     6.937680     0.132725
C      1.291710     4.000203     5.653042     0.570969
C      2.132834     3.615551     6.810645    -0.035768
C      3.224675     4.388581     7.199689    -0.018812
C      1.820880     2.475794     7.560150    -0.158782
C      3.705316     5.586020     6.402547     0.584654
C      3.638304     7.176163     1.842003     0.140330
C      2.592675     7.163814     3.628427     0.093270
C      0.374325     7.937876     2.709014    -0.183328
C      0.205635     9.374941     2.443829     0.108739
C      1.211977    10.313201     2.670904    -0.165057
C      0.984363    11.662695     2.467648    -0.137422
C     -0.253061    12.128001     2.026203     0.066650
C     -1.203944    11.181091     1.711792    -0.132580
C     -0.977485     9.828481     1.921399    -0.143786
C      5.260490    -0.713529     1.834063     0.070671
C      6.271455     0.206230     1.684797    -0.131362
C      5.984915     1.570293     1.492657    -0.159540
C      4.711674     2.016679     1.451371     0.113598
C      3.683379     1.099002     1.602225    -0.169185
C      3.971074    -0.221893     1.805480    -0.123861
C      4.443621     3.482358     1.203653    -0.183938
C      2.344275     3.868487     2.539105     0.092675
C      0.957808     4.170415     1.001986     0.132487
C      7.068659     6.406140     2.286624     0.569135
C      7.909783     6.790792     1.129021    -0.034242
C     -2.552271     6.017762     0.739977    -0.019683
C      7.597826     7.930549     0.379516    -0.156361
C     -2.071627     4.820323     1.537119     0.583649
N      7.761890     3.059707    11.104417    -0.310917
N     -2.445980     3.627264     9.422796    -0.253130
N     -1.764301     3.612886    10.589927     0.190840
N     -1.090700     0.138995    10.283455    -0.309022
N      9.432594     0.059770     8.398579    -0.281773
N      8.516369    -0.059928     9.346575     0.210258
N      1.984947    -0.440624    12.714581    -0.311900
N      3.330975    -1.008181    14.396202    -0.253848
N      4.012657    -0.993803    13.229071     0.191920
N      4.686241     2.480088    13.535543    -0.308566
N      3.655631     2.559313    15.420419    -0.280822
N      2.739407     2.679011    14.472423     0.208866
N     -1.984973     3.453006     4.774915    -0.310900
N      8.222897     2.885449     6.456536    -0.252922
N      7.541218     2.899827     5.289405     0.190835
N      6.867617     6.373718     5.595877    -0.308997
N     -3.655677     6.452943     7.480753    -0.281551
N     -2.739452     6.572641     6.532757     0.210262
N      3.791970     6.953337     3.164751    -0.311884
N      2.445942     7.520894     1.483130    -0.253663
N      1.764260     7.506516     2.650261     0.191907
N      1.090676     4.032625     2.343789    -0.308537
N      2.121286     3.953400     0.458913    -0.280575
N      3.037510     3.833702     1.406909     0.208879
O      5.018994     3.476478    10.899573    -0.548974
O      4.695490     1.331780    10.493063    -0.567713
O      1.517012     1.269630    10.577223    -0.573804
O      2.199853    -0.210443     9.052807    -0.557776
O     -0.757948    -0.857395    12.919425    -0.548978
O     -1.081463     1.287303    13.325935    -0.567009
O      7.293959     1.349453    13.241775    -0.572531
O     -3.577111     2.829526    14.766191    -0.558521
O      0.757923     3.036235     4.979759    -0.548713
O      1.081427     5.180933     5.386269    -0.567678
O      4.259905     5.243083     5.302109    -0.573697
O      3.577064     6.723156     6.826525    -0.557663
O      6.534865     7.370108     2.959907    -0.548758
O      6.858380     5.225410     2.553397    -0.567003
O     -1.517042     5.163260     2.637557    -0.572380
O      9.354028     3.683187     1.113141    -0.558395

The following XYZ coordinates are in angstroms. Other properties are in atomic units.
The sperically averaged electron density of each atom fit to a function of the form exp(a - br)
eigen_1, eigen_2 and eigen_3 are the three eigenvalues of traceless quadrupole moment tensor
  atom number  atomic symbol              X              Y              Z     net charge C6 coefficient C8 coefficient C10 coefficient fluctuating dipole atomic polarizability isotropic forcefield polarizability              a              b squared Pearson coefficient          <r^3>          <r^4>         wp_QDO          m_QDO          q_QDO       dipole_x       dipole_y       dipole_z         dipole            Qxy            Qxz            Qyz     Q(x^2-y^2)  Q(3z^2 - R^2)        eigen_1        eigen_2        eigen_3 static polarizability      alpha(xx)      alpha(xy)      alpha(xz)      alpha(yy)      alpha(yz)      alpha(zz) atomic spin moment
            1             Cu       6.196568       2.608340      12.230103       0.755002      66.561146 0.10239688E+04  0.27976495E+05                                14.305627                           11.126325       1.060895       2.236477                    0.996797      42.941470     108.006796       0.494483       0.453365      -1.110584      -0.004913      -0.027460      -0.016071       0.032194      -0.051966       0.054299      -0.041620      -0.030456      -0.001439      -0.065690      -0.033312       0.099002             17.776049      25.451382      -0.368212      -2.875057       9.078842      -3.667844      18.797925           0.719369
            2             Cu       0.419625       0.010743      11.588895       0.756793      66.412435 0.10211111E+04  0.27877313E+05                                14.282717                           11.108679       1.062515       2.237483                    0.996869      42.894874     107.828330       0.495045       0.453193      -1.110754      -0.003930       0.028638       0.015380       0.032743       0.052225      -0.054268      -0.042277      -0.029426      -0.000769      -0.065313      -0.034254       0.099567             17.747662      25.410364       0.368716       2.869356       9.065366      -3.661695      18.767255           0.719628
            3             Cu      -0.419651       3.904373       3.649229       0.755124      66.549882 0.10237881E+04  0.27970099E+05                                14.303562                           11.124978       1.061300       2.236622                    0.996799      42.939726     107.996738       0.494541       0.453335      -1.110611       0.004902       0.027432       0.016051       0.032159      -0.051934       0.054292      -0.041540      -0.030635      -0.001523      -0.065743      -0.033186       0.098929             17.773194      25.447103      -0.368120      -2.874633       9.077691      -3.667184      18.794787           0.719256
            4             Cu       5.357292       6.501970       4.290437       0.756885      66.403420 0.10209671E+04  0.27872228E+05                                14.281079                           11.107618       1.062803       2.237587                    0.996870      42.893469     107.820371       0.495091       0.453170      -1.110775       0.003920      -0.028611      -0.015362       0.032710       0.052195      -0.054263      -0.042212      -0.029575      -0.000834      -0.065356      -0.034149       0.099505             17.745385      25.406938       0.368651       2.868991       9.064467      -3.661176      18.764752           0.719640
            5              H       7.216548       3.191047       9.175078       0.098402       1.084608 0.75501658E+01  0.74094282E+02                                 1.831423                            1.672390      -1.247171       2.292619                    0.993959       3.776676      11.069150       0.449291       1.389153      -0.684812      -0.041039      -0.004583      -0.030290       0.051213       0.007540       0.011981      -0.002662       0.021248      -0.005455      -0.015840      -0.003683       0.019524              1.912161       2.239079       0.127678       0.605395       1.440399       0.037641       2.057007          -0.000012
            6              H      -2.351240       3.192121      12.462100       0.121626       1.051364 0.74176681E+01  0.72703249E+02                                 1.810776                            1.669999      -1.370017       2.238776                    0.994157       3.800182      11.247277       0.443224       1.409926      -0.680111       0.010582      -0.008746       0.049487       0.051356       0.006250       0.006927      -0.000858       0.013036       0.027611      -0.014166       0.000505       0.013662              1.879387       1.572292       0.060110       0.269324       1.505342      -0.226579       2.560527           0.000049
            7              H      -0.018508       3.841631      11.528395       0.134585       0.895424 0.65579951E+01  0.62025631E+02                                 1.613933                            1.556271      -0.962551       2.435008                    0.996434       3.507919      10.038061       0.467601       1.384939      -0.686489       0.018754      -0.004789       0.027943       0.033992       0.002259       0.004077      -0.008625       0.020181       0.006248      -0.015983       0.004894       0.011089              1.653837       1.485035      -0.042011       0.298095       1.450832      -0.166571       2.025644          -0.000005
            8              H       0.139783       3.539066       9.999215       0.126336       0.972850 0.73387955E+01  0.71872424E+02                                 1.740545                            1.671328      -1.318742       2.258075                    0.992522       3.855120      11.475139       0.438166       1.427348      -0.676760       0.020298      -0.011406      -0.022884       0.032646       0.004877      -0.002868       0.009141       0.004435       0.002803      -0.012406       0.003813       0.008593              1.781498       1.772587      -0.232522      -0.313417       1.821855       0.272744       1.750051           0.000137
            9              H      -2.047378       6.133286      10.902749       0.111467       1.158993 0.89658403E+01  0.90198384E+02                                 1.804455                            1.739621      -0.944498       2.429743                    0.998405       3.484251       9.744667       0.481004       1.265755      -0.713758      -0.037681      -0.005447       0.010392       0.039466      -0.002174      -0.011682      -0.000400       0.016254      -0.053848      -0.021532       0.000700       0.020832              1.817136       2.042267       0.411134      -0.195144       1.856899      -0.105205       1.552243          -0.000002
           10              H      -1.669570       8.379673      10.567695       0.113295       1.106896 0.84513156E+01  0.83404423E+02                                 1.718907                            1.665236      -0.861259       2.470873                    0.999014       3.364380       9.185416       0.504409       1.230435      -0.722021      -0.029965       0.022302       0.006475       0.037910      -0.005346      -0.010756      -0.001562       0.009410      -0.049064      -0.020313       0.002412       0.017901              1.714430       1.623153      -0.271853      -0.101747       1.995223       0.108130       1.524914           0.000002
           11              H       2.014972       7.562250       9.289409       0.115786       1.087966 0.81910193E+01  0.80529963E+02                                 1.713497                            1.648665      -1.072839       2.370647                    0.996999       3.471687       9.585893       0.500643       1.244395      -0.717090       0.033115       0.009139      -0.016756       0.038222       0.001352      -0.006646      -0.004215       0.003721      -0.037827      -0.015245       0.004133       0.011112              1.716761       1.908133       0.161335      -0.299966       1.707877      -0.050730       1.534273          -0.000004
           12              H       1.642941       5.320818       9.643518       0.112574       1.007118 0.71887174E+01  0.69401454E+02                                 1.717725                            1.610581      -1.069695       2.370603                    0.996520       3.633781      10.422643       0.468861       1.353147      -0.692162       0.025775      -0.020317      -0.008690       0.033951       0.000674      -0.006173      -0.004535      -0.004839      -0.037272      -0.015212       0.004921       0.010291              1.774847       1.903252      -0.489693      -0.248417       1.968658       0.155085       1.452631           0.000010
           13              H       4.397413      -3.971559       9.649870       0.110143       1.118040 0.87510698E+01  0.87309291E+02                                 1.745886                            1.707699      -0.827741       2.483169                    0.999226       3.421816       9.460672       0.491263       1.249663      -0.717656      -0.036726      -0.009895      -0.000997       0.038048       0.000010      -0.001916      -0.003427       0.012452      -0.057233      -0.019692       0.003819       0.015873              1.730506       1.940088       0.248922      -0.017363       1.755527      -0.027334       1.495904          -0.000002
           14              H       4.869962      -1.717357       9.333871       0.121314       0.902434 0.64356377E+01  0.60363523E+02                                 1.592852                            1.522895      -0.851770       2.481830                    0.998953       3.447176       9.707771       0.483218       1.351387      -0.693216      -0.029143       0.024350      -0.006136       0.038469       0.000895       0.000377      -0.002277       0.001378      -0.051250      -0.017297       0.007608       0.009689              1.621360       1.692963      -0.377892       0.007185       1.794871      -0.031251       1.376245           0.000035
           15              H       8.755540      -2.512040       9.502192       0.111747       1.123485 0.82967747E+01  0.81480055E+02                                 1.729675                            1.642100      -0.965070       2.417533                    0.998469       3.392072       9.230151       0.511733       1.218768      -0.723941       0.040016       0.003157      -0.003311       0.040277      -0.001927       0.001165      -0.005298       0.020450      -0.054736      -0.019760       0.000157       0.019603              1.761154       2.163798       0.477299       0.000968       1.794527       0.014922       1.325138          -0.000017
           16              H       8.287612      -4.709780       9.872181       0.112355       1.052317 0.77445757E+01  0.73977728E+02                                 1.590332                            1.537807      -0.808219       2.493397                    0.999510       3.172004       8.225468       0.559971       1.145084      -0.743079       0.029964      -0.021349       0.005261       0.037165      -0.002988       0.002058      -0.004352       0.010590      -0.046474      -0.016553       0.002392       0.014161              1.579190       1.618626      -0.263659       0.064101       1.839105      -0.034725       1.279840           0.000003
           17              H       6.560293       0.119605       9.740382       0.133731       0.914492 0.67286534E+01  0.64418093E+02                                 1.665790                            1.596784      -1.183630       2.320728                    0.994703       3.722952      10.920993       0.450226       1.421004      -0.678191      -0.025864       0.012312       0.017960       0.033810       0.002960      -0.000443       0.004285       0.006532       0.002095      -0.007028       0.002369       0.004658              1.707293       1.718102      -0.244052      -0.281991       1.749941       0.293655       1.653837          -0.000077
           18              H       6.856075      -0.190223       8.231846       0.137501       0.971774 0.72619656E+01  0.71034285E+02                                 1.748604                            1.668904      -1.368552       2.239450                    0.991951       3.854332      11.519382       0.435364       1.438268      -0.674510      -0.014008       0.004067      -0.028575       0.032083       0.001194       0.004673      -0.003354       0.008534       0.007664      -0.007555      -0.000069       0.007625              1.797709       1.530387       0.013731       0.317923       1.521723      -0.179128       2.341019           0.000135
           19              H       8.826012      -0.109747      11.321964       0.111150       1.018592 0.73499038E+01  0.71571981E+02                                 1.750035                            1.646216      -1.206295       2.315009                    0.995269       3.683528      10.718188       0.454906       1.382685      -0.686320      -0.017514      -0.003955       0.048078       0.051322       0.005488      -0.006750      -0.004557       0.023643       0.027338      -0.017950       0.001436       0.016514              1.790473       1.622276       0.092724      -0.317736       1.390098      -0.040728       2.359044           0.000002
           20              H      -0.174475       0.493002       8.489091       0.113005       1.205426 0.79837213E+01  0.78922192E+02                                 1.926289                            1.691917      -1.080844       2.374897                    0.996887       3.603200      10.370839       0.460817       1.344572      -0.695040       0.040354       0.012412      -0.028714       0.051059       0.007950      -0.007811      -0.000821       0.017282       0.049190      -0.020066       0.000074       0.019993              2.066482       2.866352       0.441126      -0.564607       1.576443      -0.208609       1.756652          -0.000078
           21              H       4.673532       4.567007       8.579603       0.124378       1.053286 0.77684269E+01  0.76055440E+02                                 1.745074                            1.657057      -1.070093       2.382427                    0.996938       3.492101       9.910628       0.471993       1.325479      -0.699505       0.026947       0.025763       0.015312       0.040302       0.010443       0.006233       0.000390      -0.002048      -0.022130      -0.011882      -0.003226       0.015109              1.782921       2.055085       0.342736       0.134874       1.686866      -0.055398       1.606812           0.000379
           22              H       1.439601      -0.571964      14.643920       0.098249       1.085630 0.75549711E+01  0.74106460E+02                                 1.827664                            1.669195      -1.227542       2.299963                    0.994347       3.770568      11.025893       0.451513       1.382970      -0.686009      -0.041066       0.004383       0.030334       0.051242      -0.007485      -0.012204      -0.002487       0.021472      -0.005511      -0.015810      -0.003990       0.019800              1.908107       2.234086      -0.127206      -0.603596       1.437779       0.037509       2.052456          -0.000010
           23              H       3.425720      -0.573038      11.356898       0.120769       1.052492 0.74260311E+01  0.72792060E+02                                 1.810674                            1.669903      -1.364812       2.240633                    0.994186       3.800507      11.241873       0.443733       1.408176      -0.680450       0.009898       0.008878      -0.049756       0.051502      -0.006277      -0.007020      -0.000893       0.013488       0.027976      -0.014409       0.000536       0.013873              1.879270       1.572251      -0.060109      -0.269365       1.505192      -0.226481       2.560368           0.000050
           24              H       5.758453      -1.222548      12.290603       0.135753       0.894834 0.65545321E+01  0.61998697E+02                                 1.614564                            1.556898      -0.968679       2.432681                    0.996372       3.509402      10.050190       0.466934       1.386787      -0.686105       0.018633       0.004484      -0.027645       0.033639      -0.002173      -0.003995      -0.008691       0.020119       0.006360      -0.015985       0.004972       0.011013              1.654493       1.485629       0.041984      -0.298042       1.451534      -0.166630       2.026316          -0.000006
           25              H       5.916739      -0.919983      13.819783       0.126076       0.974724 0.73563870E+01  0.72078944E+02                                 1.741731                            1.672467      -1.314426       2.259439                    0.992476       3.858386      11.482959       0.438410       1.425877      -0.677018       0.020441       0.011836       0.022990       0.032962      -0.005152       0.003061       0.009047       0.004339       0.002382      -0.012542       0.004045       0.008497              1.782741       1.773812       0.232592       0.313555       1.823260       0.272840       1.751152           0.000136
           26              H       3.729592      -3.514203      12.916249       0.112092       1.149825 0.88716828E+01  0.88963440E+02                                 1.789970                            1.726491      -0.878784       2.459062                    0.998974       3.470427       9.671712       0.484782       1.259952      -0.714999      -0.037656       0.004983      -0.010510       0.039412       0.001723       0.011685      -0.000459       0.016081      -0.053568      -0.021453       0.000811       0.020642              1.802265       2.024280      -0.405349       0.192443       1.841403      -0.103721       1.541112           0.000000
           27              H       4.107410      -5.760590      13.251303       0.112158       1.108261 0.84627844E+01  0.83533040E+02                                 1.719131                            1.665386      -0.858281       2.471418                    0.998964       3.367312       9.189639       0.504909       1.228988      -0.722345      -0.030282      -0.022837      -0.006491       0.038479       0.004967       0.010875      -0.001777       0.009176      -0.049449      -0.020521       0.002840       0.017681              1.714686       1.623474       0.271926       0.101817       1.995432       0.108176       1.525151           0.000003
           28              H       7.791945      -4.943167      14.529589       0.115983       1.089431 0.82094018E+01  0.80796398E+02                                 1.719021                            1.653713      -1.089870       2.363993                    0.996740       3.475583       9.617468       0.498179       1.249223      -0.716037       0.032716      -0.008411       0.016167       0.037449      -0.001543       0.006721      -0.004492       0.003672      -0.037275      -0.015208       0.003939       0.011269              1.722345       1.914676      -0.162106       0.301609       1.713470      -0.050961       1.538890          -0.000003
           29              H       7.419905      -2.701735      14.175480       0.111750       1.009828 0.72106195E+01  0.69651812E+02                                 1.719238                            1.611822      -1.061362       2.373681                    0.996697       3.636735      10.427158       0.469303       1.351116      -0.692562       0.026060       0.020436       0.008213       0.034121      -0.000635       0.006400      -0.004529      -0.005131      -0.036661      -0.015187       0.004859       0.010328              1.776478       1.905078       0.490726       0.248857       1.970715       0.155446       1.453642           0.000011
           30              H      -1.379567       6.590642      14.169128       0.111093       1.115868 0.87324351E+01  0.87110067E+02                                 1.746969                            1.708638      -0.832578       2.482177                    0.999200       3.417349       9.459340       0.489753       1.253707      -0.716804      -0.036106       0.010045       0.000723       0.037485       0.000199       0.001457      -0.003601       0.012493      -0.056577      -0.019494       0.003756       0.015737              1.731602       1.941585      -0.249241       0.017396       1.756526      -0.027368       1.496696          -0.000002
           31              H      -0.907008       4.336440      14.485127       0.124455       0.894663 0.63703762E+01  0.59628960E+02                                 1.587283                            1.518045      -0.917472       2.453576                    0.998197       3.434121       9.676785       0.482368       1.356549      -0.692211      -0.028700      -0.023373       0.006195       0.037528      -0.000743      -0.000679      -0.002145       0.001321      -0.049980      -0.016869       0.007542       0.009327              1.615530       1.686456       0.375097      -0.007075       1.787876      -0.031023       1.372258           0.000035
           32              H       2.978567       5.131123      14.316806       0.113768       1.115831 0.82282070E+01  0.80649143E+02                                 1.722929                            1.636218      -0.961629       2.420213                    0.998522       3.379580       9.190892       0.512157       1.220136      -0.723649       0.039189      -0.003172       0.003944       0.039515       0.001996      -0.001457      -0.005340       0.020118      -0.054317      -0.019655       0.000240       0.019415              1.754061       2.153803      -0.474018      -0.000958       1.787371       0.014834       1.321010          -0.000019
           33              H       2.510630       7.328863      13.946817       0.113271       1.050889 0.77352018E+01  0.73899870E+02                                 1.592663                            1.539959      -0.820926       2.489338                    0.999419       3.168316       8.228933       0.557643       1.149683      -0.741993       0.029466       0.021300      -0.005552       0.036780       0.002865      -0.001747      -0.004339       0.010408      -0.047033      -0.016693       0.002645       0.014048              1.581531       1.620990       0.264116      -0.064227       1.842121      -0.034756       1.281481           0.000003
           34              H       0.783333       2.499478      14.078616       0.134006       0.913009 0.67138648E+01  0.64227721E+02                                 1.662655                            1.593999      -1.177682       2.323175                    0.994832       3.716263      10.889785       0.451151       1.419171      -0.678552      -0.025581      -0.012607      -0.018098       0.033777      -0.003005       0.000405       0.004049       0.006971       0.002133      -0.006994       0.002300       0.004694              1.703991       1.714856       0.243221       0.280947       1.746512       0.292584       1.650606          -0.000075
           35              H       1.079110       2.809306      15.587152       0.138555       0.969128 0.72375016E+01  0.70734458E+02                                 1.745453                            1.666137      -1.364584       2.241577                    0.992002       3.846927      11.491895       0.435712       1.438348      -0.674508      -0.013843      -0.003901       0.028209       0.031663      -0.001161      -0.004389      -0.003344       0.008745       0.007439      -0.007522       0.000144       0.007379              1.794364       1.528035      -0.013678      -0.316986       1.519334      -0.178569       2.335723           0.000136
           36              H       3.049054       2.728830      12.497034       0.109761       1.021449 0.73759777E+01  0.71903617E+02                                 1.754722                            1.650212      -1.214546       2.311262                    0.995090       3.692890      10.758140       0.453820       1.384494      -0.685961      -0.017625       0.003578      -0.048621       0.051841      -0.005209       0.006641      -0.004853       0.023364       0.027650      -0.017853       0.001449       0.016404              1.795458       1.626513      -0.093112       0.319323       1.393182      -0.040906       2.366679           0.000002
           37              H       5.602464       2.126081      15.329907       0.112993       1.208963 0.80104443E+01  0.79243161E+02                                 1.928736                            1.693722      -1.074716       2.377168                    0.996980       3.608126      10.384726       0.461044       1.342947      -0.695332       0.040575      -0.012402       0.028989       0.051386      -0.008014       0.007777      -0.000699       0.016981       0.049581      -0.020083       0.000059       0.020024              2.069356       2.870947      -0.442198       0.565900       1.578276      -0.209112       1.758845          -0.000079
           38              H      -1.103410      -1.947924      15.239395       0.123420       1.057982 0.78132304E+01  0.76629244E+02                                 1.752733                            1.663768      -1.075919       2.379688                    0.996831       3.502294       9.958988       0.470063       1.328576      -0.698868       0.027505      -0.025451      -0.015732       0.040642      -0.010396      -0.006320       0.000490      -0.002410      -0.022060      -0.011918      -0.003192       0.015110              1.790964       2.065271      -0.345543      -0.135969       1.694173      -0.055735       1.613447           0.000381
           39              H      -1.439631       3.321666       6.704254       0.098453       1.084442 0.75487776E+01  0.74077376E+02                                 1.831257                            1.672253      -1.247172       2.292652                    0.993960       3.776320      11.067922       0.449302       1.389181      -0.684808       0.041041       0.004573       0.030307       0.051223       0.007538       0.011984      -0.002665       0.021246      -0.005470      -0.015842      -0.003683       0.019525              1.911982       2.238846       0.127657       0.605308       1.440290       0.037633       2.056809          -0.000009
           40              H       8.128157       3.320592       3.417232       0.121639       1.051383 0.74178493E+01  0.72705464E+02                                 1.810792                            1.670015      -1.370054       2.238758                    0.994157       3.800218      11.247415       0.443224       1.409918      -0.680112      -0.010590       0.008739      -0.049487       0.051356       0.006249       0.006931      -0.000859       0.013033       0.027608      -0.014166       0.000502       0.013664              1.879405       1.572306       0.060113       0.269324       1.505358      -0.226583       2.560550           0.000052
           41              H       5.795425       2.671082       4.350937       0.134580       0.895516 0.65588603E+01  0.62035971E+02                                 1.614043                            1.556372      -0.962653       2.434941                    0.996432       3.508187      10.039061       0.467586       1.384936      -0.686488      -0.018755       0.004780      -0.027940       0.033989       0.002257       0.004076      -0.008625       0.020188       0.006246      -0.015985       0.004894       0.011091              1.653954       1.485133      -0.042015       0.298127       1.450928      -0.166592       2.025800          -0.000002
           42              H       5.637134       2.973647       5.880117       0.126357       0.972822 0.73385376E+01  0.71869308E+02                                 1.740515                            1.671301      -1.318741       2.258083                    0.992522       3.855046      11.474893       0.438168       1.427353      -0.676759      -0.020301       0.011398       0.022892       0.032651       0.004875      -0.002864       0.009138       0.004435       0.002810      -0.012401       0.003810       0.008590              1.781467       1.772550      -0.232513      -0.313410       1.821818       0.272738       1.750032           0.000139
           43              H       7.824295       0.379427       4.976583       0.111467       1.159041 0.89663136E+01  0.90204301E+02                                 1.804494                            1.739659      -0.944469       2.429746                    0.998405       3.484348       9.744989       0.481002       1.265743      -0.713760       0.037681       0.005440      -0.010386       0.039463      -0.002175      -0.011686      -0.000401       0.016251      -0.053851      -0.021535       0.000702       0.020833              1.817176       2.042311       0.411145      -0.195149       1.856942      -0.105208       1.552276           0.000002
           44              H       7.446487      -1.866960       5.311637       0.113295       1.106904 0.84514461E+01  0.83406536E+02                                 1.718965                            1.665290      -0.861187       2.470914                    0.999015       3.364400       9.185697       0.504379       1.230495      -0.722008       0.029969      -0.022301      -0.006467       0.037912      -0.005347      -0.010756      -0.001563       0.009410      -0.049058      -0.020312       0.002410       0.017901              1.714489       1.623207      -0.271869      -0.101753       1.995299       0.108137       1.524962           0.000005
           45              H       3.761945      -1.049537       6.589923       0.115804       1.087936 0.81907720E+01  0.80527395E+02                                 1.713510                            1.648676      -1.072899       2.370638                    0.996999       3.471651       9.585969       0.500622       1.244449      -0.717078      -0.033115      -0.009139       0.016767       0.038227       0.001357      -0.006644      -0.004217       0.003720      -0.037828      -0.015244       0.004130       0.011113              1.716775       1.908153       0.161337      -0.299973       1.707887      -0.050731       1.534285          -0.000002
           46              H       4.133976       1.191895       6.235814       0.112581       1.007176 0.71892377E+01  0.69407816E+02                                 1.717792                            1.610639      -1.069816       2.370542                    0.996518       3.633913      10.423163       0.468852       1.353147      -0.692161      -0.025772       0.020312       0.008704       0.033949       0.000676      -0.006173      -0.004536      -0.004837      -0.037272      -0.015211       0.004920       0.010292              1.774919       1.903333      -0.489724      -0.248435       1.968741       0.155097       1.452683           0.000012
           47              H       1.379504      10.484272       6.229462       0.110161       1.118030 0.87510029E+01  0.87308768E+02                                 1.745902                            1.707714      -0.827741       2.483180                    0.999226       3.421805       9.460760       0.491250       1.249694      -0.717649       0.036728       0.009900       0.001006       0.038052       0.000012      -0.001918      -0.003427       0.012453      -0.057237      -0.019693       0.003818       0.015875              1.730522       1.940103       0.248926      -0.017362       1.755545      -0.027335       1.495917           0.000000
           48              H       0.906955       8.230070       6.545461       0.121317       0.902454 0.64358228E+01  0.60365596E+02                                 1.592862                            1.522906      -0.851726       2.481843                    0.998953       3.447206       9.707831       0.483223       1.351367      -0.693219       0.029143      -0.024345       0.006147       0.038468       0.000894       0.000377      -0.002276       0.001377      -0.051259      -0.017300       0.007610       0.009690              1.621369       1.692968      -0.377891       0.007186       1.794883      -0.031251       1.376256           0.000035
           49              H      -2.978623       9.024753       6.377140       0.111764       1.123423 0.82961513E+01  0.81471676E+02                                 1.729536                            1.641978      -0.964963       2.417570                    0.998470       3.391959       9.229447       0.511784       1.218679      -0.723961      -0.040013      -0.003150       0.003319       0.040274      -0.001929       0.001164      -0.005295       0.020449      -0.054736      -0.019758       0.000156       0.019602              1.761007       2.163597       0.477228       0.000968       1.794371       0.014921       1.325052          -0.000015
           50              H      -2.510695      11.222493       6.007151       0.112367       1.052285 0.77442892E+01  0.73974553E+02                                 1.590328                            1.537802      -0.808128       2.493451                    0.999510       3.171931       8.225344       0.559957       1.145118      -0.743071      -0.029966       0.021352      -0.005252       0.037168      -0.002991       0.002055      -0.004352       0.010591      -0.046465      -0.016550       0.002389       0.014161              1.579187       1.618626      -0.263663       0.064101       1.839098      -0.034725       1.279837           0.000006
           51              H      -0.783376       6.393108       6.138950       0.133727       0.914536 0.67290495E+01  0.64422658E+02                                 1.665820                            1.596811      -1.183548       2.320752                    0.994704       3.723031      10.921193       0.450232       1.420969      -0.678197       0.025871      -0.012307      -0.017949       0.033807       0.002957      -0.000442       0.004285       0.006541       0.002083      -0.007028       0.002369       0.004659              1.707325       1.718133      -0.244058      -0.281995       1.749978       0.293662       1.653864          -0.000073
           52              H      -1.079158       6.702936       7.647486       0.137545       0.971708 0.72613797E+01  0.71027450E+02                                 1.748558                            1.668862      -1.368710       2.239400                    0.991951       3.854215      11.519117       0.435358       1.438311      -0.674501       0.014012      -0.004064       0.028581       0.032090       0.001193       0.004670      -0.003353       0.008536       0.007657      -0.007553      -0.000069       0.007622              1.797660       1.530343       0.013730       0.317905       1.521686      -0.179122       2.340950           0.000136
           53              H      -3.049095       6.622460       4.557368       0.111169       1.018599 0.73500118E+01  0.71573412E+02                                 1.750049                            1.646233      -1.206333       2.314993                    0.995268       3.683569      10.718393       0.454901       1.382692      -0.686318       0.017519       0.003961      -0.048077       0.051323       0.005488      -0.006753      -0.004558       0.023644       0.027342      -0.017951       0.001434       0.016518              1.790487       1.622291       0.092726      -0.317731       1.390111      -0.040727       2.359058           0.000006
           54              H       5.951392       6.019711       7.390241       0.113056       1.205194 0.79818848E+01  0.78899003E+02                                 1.926003                            1.691694      -1.080689       2.374999                    0.996889       3.602708      10.368879       0.460862       1.344527      -0.695050      -0.040352      -0.012415       0.028728       0.051066       0.007947      -0.007812      -0.000816       0.017278       0.049199      -0.020065       0.000071       0.019994              2.066155       2.865829       0.441020      -0.564489       1.576231      -0.208564       1.756406          -0.000079
           55              H       1.103385       1.945706       7.299729       0.124376       1.053276 0.77683260E+01  0.76054226E+02                                 1.745067                            1.657049      -1.070011       2.382465                    0.996939       3.492083       9.910571       0.471993       1.325484      -0.699505      -0.026949      -0.025770      -0.015292       0.040301       0.010444       0.006236       0.000390      -0.002046      -0.022110      -0.011882      -0.003225       0.015107              1.782915       2.055078       0.342740       0.134864       1.686864      -0.055401       1.606802           0.000381
           56              H       4.337316       7.084677       1.235412       0.098296       1.085487 0.75537772E+01  0.74092077E+02                                 1.827536                            1.669089      -1.227599       2.299970                    0.994347       3.770282      11.024982       0.451515       1.383012      -0.686002       0.041067      -0.004371      -0.030348       0.051251      -0.007484      -0.012207      -0.002490       0.021469      -0.005524      -0.015812      -0.003989       0.019801              1.907969       2.233906      -0.127189      -0.603529       1.437695       0.037503       2.052305          -0.000009
           57              H       2.351197       7.085751       4.522434       0.120779       1.052518 0.74262705E+01  0.72794979E+02                                 1.810697                            1.669924      -1.364846       2.240615                    0.994186       3.800558      11.242061       0.443733       1.408167      -0.680451      -0.009904      -0.008871       0.049756       0.051501      -0.006277      -0.007024      -0.000896       0.013485       0.027973      -0.014408       0.000533       0.013875              1.879295       1.572271      -0.060112      -0.269366       1.505213      -0.226486       2.560403           0.000053
           58              H       0.018464       7.735261       3.588729       0.135745       0.894933 0.65554609E+01  0.62009778E+02                                 1.614682                            1.557005      -0.968776       2.432614                    0.996370       3.509688      10.051247       0.466919       1.386782      -0.686104      -0.018633      -0.004473       0.027642       0.033635      -0.002171      -0.003993      -0.008690       0.020127       0.006357      -0.015987       0.004971       0.011015              1.654617       1.485733       0.041989      -0.298076       1.451636      -0.166652       2.026482          -0.000003
           59              H      -0.139822       7.432696       2.059549       0.126091       0.974719 0.73563404E+01  0.72078377E+02                                 1.741723                            1.672460      -1.314422       2.259442                    0.992476       3.858366      11.482892       0.438411       1.425874      -0.677018      -0.020444      -0.011826      -0.022998       0.032965      -0.005149       0.003058       0.009043       0.004340       0.002388      -0.012536       0.004042       0.008495              1.782733       1.773798       0.232587       0.313553       1.823246       0.272838       1.751153           0.000139
           60              H       2.047325      10.026916       2.963083       0.112091       1.149856 0.88719958E+01  0.88967343E+02                                 1.789996                            1.726517      -0.878741       2.459075                    0.998974       3.470493       9.671930       0.484781       1.259945      -0.715001       0.037658      -0.004978       0.010503       0.039411       0.001723       0.011688      -0.000459       0.016078      -0.053570      -0.021455       0.000813       0.020643              1.802291       2.024309      -0.405355       0.192446       1.841431      -0.103722       1.541134           0.000003
           61              H       1.669507      12.273303       2.628029       0.112155       1.108275 0.84629648E+01  0.83535762E+02                                 1.719194                            1.665444      -0.858204       2.471460                    0.998964       3.367342       9.189951       0.504879       1.229047      -0.722332       0.030286       0.022835       0.006483       0.038480       0.004968       0.010875      -0.001777       0.009176      -0.049443      -0.020520       0.002839       0.017681              1.714750       1.623532       0.271944       0.101823       1.995514       0.108184       1.525204           0.000005
           62              H      -2.015028      11.455880       1.349743       0.116000       1.089401 0.82091566E+01  0.80793843E+02                                 1.719034                            1.653724      -1.089941       2.363979                    0.996739       3.475546       9.617537       0.498159       1.249277      -0.716026      -0.032717       0.008412      -0.016178       0.037455      -0.001548       0.006717      -0.004495       0.003671      -0.037278      -0.015207       0.003936       0.011271              1.722360       1.914697      -0.162109       0.301616       1.713481      -0.050962       1.538902          -0.000001
           63              H      -1.642988       9.214448       1.703852       0.111756       1.009881 0.72110883E+01  0.69657564E+02                                 1.719300                            1.611875      -1.061471       2.373626                    0.996696       3.636855      10.427638       0.469294       1.351118      -0.692560      -0.026057      -0.020431      -0.008226       0.034119      -0.000637       0.006400      -0.004530      -0.005128      -0.036661      -0.015187       0.004858       0.010329              1.776545       1.905153       0.490754       0.248874       1.970790       0.155456       1.453690           0.000013
           64              H       7.156484      -0.077929       1.710204       0.111112       1.115856 0.87323566E+01  0.87109413E+02                                 1.746984                            1.708652      -0.832591       2.482183                    0.999200       3.417337       9.459429       0.489740       1.253739      -0.716796       0.036108      -0.010051      -0.000732       0.037488       0.000196       0.001458      -0.003601       0.012494      -0.056581      -0.019495       0.003756       0.015739              1.731617       1.941598      -0.249245       0.017396       1.756544      -0.027368       1.496709           0.000000
           65              H       6.683925       2.176273       1.394205       0.124457       0.894685 0.63705740E+01  0.59631165E+02                                 1.587294                            1.518056      -0.917420       2.453592                    0.998197       3.434153       9.676846       0.482373       1.356527      -0.692215       0.028700       0.023369      -0.006206       0.037527      -0.000742      -0.000679      -0.002144       0.001321      -0.049990      -0.016872       0.007544       0.009328              1.615540       1.686462       0.375096      -0.007075       1.787888      -0.031024       1.372269           0.000035
           66              H       2.798350       1.381590       1.562526       0.113786       1.115778 0.82276638E+01  0.80641707E+02                                 1.722792                            1.636098      -0.961523       2.420246                    0.998522       3.379484       9.190220       0.512212       1.220038      -0.723671      -0.039186       0.003163      -0.003953       0.039511       0.001998      -0.001456      -0.005337       0.020116      -0.054317      -0.019653       0.000239       0.019415              1.753915       2.153603      -0.473947      -0.000957       1.787217       0.014833       1.320925          -0.000015
           67              H       3.266287      -0.816150       1.932515       0.113286       1.050849 0.77348437E+01  0.73895855E+02                                 1.592653                            1.539948      -0.820823       2.489399                    0.999419       3.168228       8.228767       0.557629       1.149720      -0.741984      -0.029469      -0.021304       0.005543       0.036783       0.002868      -0.001745      -0.004339       0.010409      -0.047024      -0.016690       0.002642       0.014048              1.581521       1.620983       0.264119      -0.064227       1.842107      -0.034756       1.281473           0.000007
           68              H       4.993584       4.013235       1.800716       0.134008       0.913031 0.67140651E+01  0.64230009E+02                                 1.662668                            1.594010      -1.177616       2.323197                    0.994832       3.716298      10.889860       0.451155       1.419149      -0.678555       0.025588       0.012603       0.018088       0.033776      -0.003002       0.000403       0.004049       0.006979       0.002122      -0.006994       0.002299       0.004695              1.704004       1.714867       0.243222       0.280947       1.746529       0.292587       1.650616          -0.000072
           69              H       4.697807       3.703407       0.292180       0.138600       0.969061 0.72369024E+01  0.70727467E+02                                 1.745405                            1.666093      -1.364739       2.241529                    0.992002       3.846805      11.491613       0.435706       1.438392      -0.674500       0.013849       0.003898      -0.028214       0.031671      -0.001160      -0.004386      -0.003343       0.008746       0.007432      -0.007520       0.000144       0.007376              1.794312       1.527990      -0.013677      -0.316968       1.519295      -0.178563       2.335651           0.000137
           70              H       2.727863       3.783883       3.382298       0.109787       1.021426 0.73758161E+01  0.71901743E+02                                 1.754701                            1.650198      -1.214577       2.311256                    0.995089       3.692856      10.758065       0.453820       1.384501      -0.685959       0.017633      -0.003583       0.048620       0.051843      -0.005209       0.006644      -0.004855       0.023364       0.027653      -0.017854       0.001447       0.016408              1.795435       1.626497      -0.093111       0.319310       1.393171      -0.040904       2.366638           0.000007
           71              H       0.174453       4.386632       0.549425       0.113051       1.208721 0.80085333E+01  0.79219016E+02                                 1.928437                            1.693489      -1.074553       2.377275                    0.996983       3.607615      10.382691       0.461091       1.342899      -0.695343      -0.040573       0.012405      -0.029005       0.051393      -0.008011       0.007779      -0.000693       0.016976       0.049589      -0.020081       0.000056       0.020025              2.069014       2.870401      -0.442086       0.565775       1.578055      -0.209065       1.758586          -0.000078
           72              H       6.880327       8.460637       0.639937       0.123421       1.057950 0.78129318E+01  0.76625699E+02                                 1.752712                            1.663749      -1.075863       2.379722                    0.996831       3.502239       9.958841       0.470060       1.328595      -0.698865      -0.027508       0.025458       0.015713       0.040641      -0.010397      -0.006322       0.000491      -0.002408      -0.022041      -0.011917      -0.003192       0.015109              1.790944       2.065247      -0.345544      -0.135958       1.694158      -0.055737       1.613426           0.000382
           73              C       7.915558       3.282533       9.781669       0.139112      25.038561 0.32113949E+03  0.70969957E+04                                 7.759608                            6.193182      -0.190407       1.954339                    0.998689      26.654886      77.732914       0.618814       0.447884      -1.030622      -0.003698       0.004767       0.046070       0.046463      -0.024627       0.020605       0.017236      -0.057333      -0.055332      -0.049659       0.001259       0.048399              8.648907      10.676194       2.006844       1.665916       5.020252      -0.587368      10.250276          -0.000139
           74              C      -2.592716       3.270184      11.568093       0.091400      25.597361 0.32200480E+03  0.70904332E+04                                 7.822721                            6.164334       0.086966       2.056541                    0.997558      26.143643      75.045568       0.628571       0.442528      -1.038169      -0.041852      -0.018069      -0.020438       0.049958      -0.015939       0.012277       0.000334      -0.078902      -0.034595      -0.041662      -0.006723       0.048385              8.924805      10.179783       2.329848       0.183757       5.628113      -1.860871      10.966520          -0.001399
           75              C      -0.374368       4.044246      10.648680      -0.179285      30.772052 0.41843267E+03  0.98300250E+04                                 8.793842                            6.945468      -0.380201       1.884504                    0.996445      29.323694      86.733015       0.603071       0.432323      -1.045017      -0.051274       0.025728      -0.012727       0.058762       0.025203       0.001502      -0.000567       0.113111      -0.080764      -0.048491      -0.026904       0.075396             10.426147      10.958179       3.206643      -0.091304      13.390277      -1.003143       6.929986           0.000570
           76              C      -0.205684       5.481311      10.383495       0.109322      30.828435 0.40486129E+03  0.93528553E+04                                 8.772074                            6.850948      -0.035232       2.007874                    0.999601      26.304449      75.028592       0.609876       0.434737      -1.052520       0.001446      -0.034174       0.014052       0.036979       0.001678       0.002781      -0.011418      -0.076199      -0.090703      -0.032685      -0.022087       0.054772             10.283019       8.663575       2.291008      -1.782407      16.450873      -1.945163       5.734607           0.000040
           77              C      -1.212031       6.419571      10.610570      -0.164098      32.678411 0.46532792E+03  0.11185349E+05                                 8.994365                            7.274359      -0.032977       1.953874                    0.998895      30.691177      90.745527       0.597522       0.426444      -1.052403       0.004422       0.038086      -0.003806       0.038530       0.003341      -0.026347      -0.000883       0.051657      -0.047272      -0.027191      -0.018105       0.045296             10.114268       7.950965       1.764308      -1.000027      16.582402      -0.847741       5.809436           0.000073
           78              C      -0.984422       7.769065      10.407314      -0.137493      32.196795 0.45369517E+03  0.10842619E+05                                 8.972391                            7.231490      -0.057112       1.953590                    0.998911      30.221877      89.252152       0.592944       0.432238      -1.048307       0.001408      -0.028825       0.005854       0.029447      -0.027327      -0.006317      -0.000224       0.024703      -0.022525      -0.026923      -0.007465       0.034388             10.121162       7.745882       2.391157      -1.349605      16.288862      -0.977131       6.328742           0.000028
           79              C       0.253000       8.234371       9.965869       0.065867      35.717400 0.43253583E+03  0.10145948E+05                                 9.645055                            7.044694      -0.149383       1.963687                    0.999331      27.042050      77.404967       0.606879       0.430262      -1.056574      -0.000193      -0.000973       0.007019       0.007089       0.004730       0.003099      -0.007043      -0.009277      -0.055988      -0.020755       0.003956       0.016799             12.109822       8.081836       1.927020      -1.489115      21.958307      -0.835168       6.289323           0.000029
           80              C       1.203889       7.287461       9.651458      -0.131349      32.516751 0.43769762E+03  0.10362282E+05                                 9.011838                            7.092265      -0.020590       1.968891                    0.999152      29.800964      87.469832       0.600341       0.430950      -1.049552      -0.009275      -0.035466       0.004593       0.036946       0.015488      -0.005793       0.000872       0.032113       0.006980      -0.023819       0.001394       0.022425             10.329476       7.721659      -0.425482      -1.552308      17.294449      -0.392411       5.972319           0.000034
           81              C       0.977435       5.934851       9.861065      -0.148264      32.220825 0.43685349E+03  0.10313891E+05                                 8.855414                            7.008878       0.198284       2.041322                    0.999391      29.523975      85.899040       0.615215       0.421689      -1.057663       0.012103       0.037669      -0.002363       0.039636      -0.020884      -0.005318      -0.004638      -0.013340      -0.013648      -0.022416      -0.001795       0.024211             10.064746       9.116385       0.763572      -2.224521      15.014817      -1.182158       6.063035           0.000069
           82              C       6.293409      -4.607159       9.773729       0.068942      34.961292 0.43014765E+03  0.10078950E+05                                 9.520011                            7.032624      -0.214163       1.943989                    0.999187      27.015287      77.360905       0.606261       0.431170      -1.055706       0.004742      -0.002367       0.000043       0.005300       0.003171      -0.010485      -0.006109      -0.013116      -0.042679      -0.020146       0.003164       0.016981             11.886603       8.445925       2.461172      -0.025301      21.616956      -1.227955       5.596928           0.000022
           83              C       5.282441      -3.687400       9.624463      -0.131275      31.401274 0.45477821E+03  0.10876877E+05                                 8.828694                            7.240606      -0.110554       1.936351                    0.998887      30.197025      89.263901       0.592407       0.432296      -1.048089       0.008768       0.032877      -0.016846       0.037968       0.015495      -0.000731      -0.003266       0.041658      -0.042149      -0.020272      -0.012776       0.033048              9.947281       7.566739       0.618448      -0.007147      16.616500      -0.940523       5.658604           0.000009
           84              C       5.568974      -2.323337       9.432323      -0.154343      31.737463 0.45100556E+03  0.10740947E+05                                 8.828363                            7.177928       0.060588       2.000813                    0.998178      29.676247      86.922079       0.600341       0.428398      -1.052740      -0.012685      -0.039016      -0.013206       0.043099      -0.024161       0.003986      -0.004565      -0.011147      -0.054505      -0.018887      -0.015688       0.034575              9.986177       9.221947       1.931519      -0.232119      15.192589      -0.753109       5.543995           0.000055
           85              C       6.842213      -1.876951       9.391037       0.111200      29.646271 0.40175333E+03  0.92549798E+04                                 8.528909                            6.822424       0.090009       2.049596                    0.999586      26.121137      74.185693       0.611985       0.434459      -1.053622       0.000113       0.030173      -0.023665       0.038346       0.003419      -0.001106      -0.013481      -0.086677      -0.097981      -0.034638      -0.027100       0.061738              9.864688       9.521853       3.205796      -0.055801      15.289655      -0.928581       4.782556          -0.000056
           86              C       7.870512      -2.794628       9.541891      -0.166123      31.457961 0.42988760E+03  0.10083774E+05                                 8.598897                            6.879842       0.272047       2.051626                    0.999765      29.705602      85.454829       0.632419       0.412889      -1.065885      -0.004136      -0.041247      -0.003347       0.041589       0.000447      -0.002461      -0.007383       0.069133      -0.041524      -0.030855      -0.010750       0.041605              9.657342       8.921542       2.699512       0.099721      15.386044      -0.684455       4.664439           0.000005
           87              C       7.582823      -4.115523       9.745146      -0.121560      31.071085 0.41541693E+03  0.96731027E+04                                 8.632936                            6.840915       0.080790       2.001439                    0.999660      29.117400      83.790053       0.622657       0.422450      -1.058507      -0.002594       0.028164      -0.006874       0.029106      -0.029331      -0.000885       0.002720       0.022431      -0.010454      -0.029775      -0.003510       0.033285              9.773518       8.618482       3.125816       0.009652      15.834797      -0.751867       4.867274           0.000028
           88              C       7.110261      -0.411272       9.143319      -0.181697      30.811698 0.42296038E+03  0.99432478E+04                                 8.762378                            6.950280      -0.356287       1.898752                    0.994977      29.050704      85.395248       0.608333       0.428288      -1.049568       0.049371      -0.032281       0.009792       0.059795       0.014696       0.011603       0.005316       0.118377      -0.123222      -0.045315      -0.037404       0.082719             10.381517      11.598763       3.580871       0.979100      12.261164       0.127182       7.284625           0.000340
           89              C       9.209602      -0.025143      10.478771       0.090415      24.401705 0.31474840E+03  0.68963230E+04                                 7.578236                            6.104667       0.051075       2.049700                    0.996851      25.983058      74.578018       0.629594       0.444009      -1.036543       0.046998       0.009186      -0.011435       0.049234      -0.010577      -0.022458      -0.000709      -0.069753      -0.014387      -0.046124       0.007099       0.039025              8.520658      10.751008       1.889561       0.518692       4.735304       0.350117      10.075661          -0.001084
           90              C      -0.957829       0.276785       8.941652       0.132674      26.502907 0.32051940E+03  0.70625066E+04                                 8.034889                            6.161329      -0.085370       1.990848                    0.998855      26.422904      76.328554       0.625858       0.444146      -1.035323      -0.001442      -0.002185       0.031541       0.031650      -0.008187      -0.033960       0.002891      -0.068409       0.023798      -0.056565       0.021489       0.035076              9.191243      14.013305       2.963950      -1.539690       5.186872      -0.860169       8.373551          -0.000768
           91              C       4.485207       2.512510      10.226290       0.570959      22.866932 0.26007965E+03  0.54581254E+04                                 7.556529                            5.781605      -0.148734       2.005779                    0.999232      22.919727      65.357564       0.605546       0.481972      -1.010840       0.028590      -0.001144       0.040002       0.049182       0.018629      -0.083256       0.002475       0.088994      -0.006332      -0.071346      -0.038154       0.109500              8.971383       8.034410      -0.988590       4.383669       8.276499      -1.808538      10.603241          -0.001371
           92              C       3.644083       2.897162       9.068687      -0.035655      40.069638 0.46082897E+03  0.10944485E+05                                10.216545                            7.179629       0.043908       2.017074                    0.999424      27.747658      79.025363       0.614830       0.419465      -1.066974      -0.013591       0.018473      -0.031837       0.039238      -0.007817      -0.008227       0.017961      -0.029315      -0.013406      -0.018148      -0.011763       0.029911             12.939277      12.163314       0.193588       5.072055      10.917652      -5.621168      15.736866           0.008256
           93              C       2.552242       2.124132       8.679643      -0.018770      39.060963 0.47087308E+03  0.11254859E+05                                10.069376                            7.286912      -0.146014       1.955365                    0.999057      27.879371      79.918908       0.605976       0.422877      -1.063737       0.011606       0.023563      -0.028154       0.038505      -0.025136      -0.018249       0.029232      -0.019199       0.020467      -0.030474      -0.020118       0.050592             12.361587      11.167816       2.179771       1.709058      11.626852      -5.702437      14.290093           0.010709
           94              C       3.956037       4.036919       8.319182      -0.158788      37.208065 0.46469704E+03  0.11165747E+05                                 9.828599                            7.289638       0.017782       1.972136                    0.999232      30.517879      90.198058       0.594450       0.428818      -1.051004      -0.020294      -0.005129       0.011234       0.023756       0.003599      -0.003642       0.035739      -0.002707      -0.046206      -0.041481       0.006859       0.034623             11.889620       9.708586       0.414580       2.698394      11.102872      -6.063537      14.857401           0.002984
           95              C       2.071601       0.926693       9.476785       0.584658      22.776969 0.26473803E+03  0.55950236E+04                                 7.556131                            5.877676      -0.379471       1.926133                    0.998530      23.313679      67.279548       0.592235       0.489357      -1.004408      -0.014800      -0.025723       0.043624       0.052762      -0.012508       0.073402      -0.004627       0.144140       0.011584      -0.075146      -0.043272       0.118418              8.689039       6.778146       0.590902      -2.778945       9.698755      -1.546924       9.590216          -0.000693
           96              C       2.138613      -0.663450      14.037329       0.140304      25.004015 0.32054000E+03  0.70804573E+04                                 7.753840                            6.189435      -0.191136       1.954476                    0.998639      26.628262      77.637886       0.618694       0.448178      -1.030450      -0.003023      -0.003443      -0.046217       0.046443       0.024262      -0.020627       0.017049      -0.057053      -0.054206      -0.049342       0.001488       0.047854              8.642125      10.667733      -2.004950      -1.662635       5.017022      -0.587515      10.241620          -0.000134
           97              C       3.184242      -0.651101      12.250905       0.093275      25.577113 0.32164436E+03  0.70808811E+04                                 7.820720                            6.162728       0.090621       2.057567                    0.997588      26.128095      75.005092       0.628338       0.442794      -1.037960      -0.039901       0.017868       0.020675       0.048361       0.015127      -0.013003       0.000134      -0.078428      -0.029593      -0.042183      -0.004872       0.047055              8.922659      10.178014      -2.329563      -0.182767       5.626541      -1.860307      10.963423          -0.001393
           98              C       5.402592      -1.425163      13.170318      -0.183325      30.868000 0.42000243E+03  0.98760278E+04                                 8.809838                            6.956539      -0.379309       1.884019                    0.996388      29.388152      86.960521       0.602851       0.432082      -1.045176      -0.049584      -0.025601       0.013352       0.057378      -0.024074      -0.000585      -0.000107       0.114030      -0.077852      -0.048916      -0.025951       0.074868             10.447001      10.979183      -3.216124       0.092168      13.421344      -1.006634       6.940477           0.000568
           99              C       5.571282      -2.862228      13.435503       0.108741      30.843405 0.40500212E+03  0.93574780E+04                                 8.777012                            6.853277      -0.036458       2.007385                    0.999577      26.311861      75.069787       0.609585       0.434881      -1.052370      -0.001653       0.035926      -0.015600       0.039201      -0.000770      -0.002193      -0.010452      -0.077536      -0.092355      -0.032610      -0.022820       0.055431             10.290905       8.665216      -2.295827       1.782763      16.469720      -1.948285       5.737778           0.000042
          100              C       4.564940      -3.800488      13.208428      -0.165068      32.717001 0.46603455E+03  0.11207085E+05                                 9.007799                            7.286020      -0.044078       1.950591                    0.998900      30.700411      90.805299       0.596263       0.427163      -1.051913       0.005134      -0.038372       0.004412       0.038965      -0.004040       0.025396      -0.000391       0.051346      -0.046921      -0.026581      -0.017919       0.044501             10.130092       7.952555      -1.761754       0.997317      16.619702      -0.847265       5.818020           0.000076
          101              C       4.792554      -5.149982      13.411684      -0.137462      32.224777 0.45419096E+03  0.10858004E+05                                 8.978117                            7.236126      -0.059656       1.952511                    0.998858      30.244351      89.348457       0.592638       0.432320      -1.048202      -0.000925       0.028302      -0.006460       0.029044       0.027576       0.006546       0.000267       0.025336      -0.023007      -0.027090      -0.007844       0.034934             10.127119       7.749320      -2.388388       1.349979      16.299048      -0.976263       6.332990           0.000030
          102              C       6.029978      -5.615288      13.853129       0.066645      35.706382 0.43238610E+03  0.10142505E+05                                 9.646683                            7.046397      -0.151657       1.962868                    0.999419      27.038088      77.417476       0.606372       0.430620      -1.056256      -0.001094       0.000795      -0.007545       0.007665      -0.005017      -0.003171      -0.007614      -0.009458      -0.059129      -0.021969       0.004281       0.017688             12.111426       8.083604      -1.925935       1.489958      21.960282      -0.834959       6.290391           0.000030
          103              C       6.980861      -4.668378      14.167540      -0.132629      32.521059 0.43780115E+03  0.10364993E+05                                 9.009258                            7.090007      -0.017896       1.969830                    0.999194      29.806237      87.476662       0.600850       0.430574      -1.049817      -0.009633       0.033431      -0.003337       0.034950      -0.015090       0.006723       0.000573       0.033296       0.007296      -0.024025       0.000972       0.023054             10.326548       7.721968       0.423779       1.553644      17.286868      -0.393144       5.970807           0.000035
          104              C       6.754402      -3.315768      13.957933      -0.143810      32.123010 0.43512611E+03  0.10262905E+05                                 8.838948                            6.995841       0.193394       2.040511                    0.999417      29.461926      85.675042       0.615680       0.421790      -1.057604       0.010303      -0.037531       0.001962       0.038969       0.019772       0.006649      -0.004274      -0.011856      -0.019140      -0.021551      -0.002290       0.023841             10.046260       9.099740      -0.762096       2.220477      14.987380      -1.180175       6.051661           0.000069
          105              C       0.516427       7.226242      14.045269       0.070645      34.922801 0.42962196E+03  0.10063767E+05                                 9.514215                            7.029228      -0.210384       1.945104                    0.999242      26.997650      77.304703       0.606278       0.431281      -1.055616       0.006013       0.001104       0.000309       0.006121      -0.003266       0.010342      -0.006325      -0.012465      -0.042852      -0.020060       0.003123       0.016936             11.878412       8.441344      -2.457324       0.025052      21.600490      -1.226705       5.593401           0.000023
          106              C      -0.494538       6.306483      14.194535      -0.131394      31.386184 0.45455125E+03  0.10869678E+05                                 8.822768                            7.235937      -0.104067       1.938271                    0.998876      30.190567      89.226443       0.592972       0.431955      -1.048336       0.009795      -0.034442       0.016845       0.039572      -0.015148       0.000893      -0.003246       0.042026      -0.042743      -0.020140      -0.012960       0.033100              9.939984       7.564215      -0.618725       0.007294      16.600964      -0.939408       5.654774           0.000010
          107              C      -0.207998       4.942420      14.386675      -0.159547      31.873793 0.45362687E+03  0.10819357E+05                                 8.854189                            7.199554       0.056022       1.998375                    0.998144      29.757270      87.232235       0.599321       0.428493      -1.052651      -0.009640       0.040398       0.013577       0.043696       0.022369      -0.003009      -0.004112      -0.012268      -0.051679      -0.017753      -0.014578       0.032331             10.015976       9.245300      -1.944420       0.233571      15.241248      -0.754632       5.561379           0.000056
          108              C       1.065243       4.496034      14.427961       0.113600      29.572911 0.40050279E+03  0.92195318E+04                                 8.517599                            6.813685       0.087855       2.049636                    0.999559      26.082971      74.065019       0.612087       0.434700      -1.053413       0.000065      -0.030115       0.022167       0.037394      -0.004006       0.001337      -0.014081      -0.084201      -0.098093      -0.034882      -0.025893       0.060775              9.851385       9.506897      -3.201076       0.055814      15.270067      -0.927125       4.777192          -0.000054
          109              C       2.093538       5.413711      14.277107      -0.169173      31.524144 0.43113105E+03  0.10119840E+05                                 8.609880                            6.889255       0.268391       2.050268                    0.999796      29.743127      85.580731       0.632085       0.412825      -1.065969      -0.007334       0.042359       0.003086       0.043100      -0.000797       0.001591      -0.007533       0.070375      -0.038385      -0.031779      -0.009867       0.041647              9.669775       8.926223      -2.700515      -0.100222      15.412623      -0.685177       4.670479           0.000004
          110              C       1.805843       6.734606      14.073852      -0.123902      31.127296 0.41641000E+03  0.97022534E+04                                 8.641630                            6.847619       0.083987       2.001927                    0.999691      29.158103      83.939957       0.622537       0.422269      -1.058595       0.000455      -0.029436       0.007685       0.030426       0.028326       0.000583       0.003600       0.021756      -0.007355      -0.029377      -0.002378       0.031755              9.783129       8.625559      -3.126092      -0.010132      15.852075      -0.752163       4.871754           0.000027
          111              C       1.333296       3.030355      14.675679      -0.183937      30.870335 0.42389520E+03  0.99697732E+04                                 8.771054                            6.956509      -0.355445       1.898795                    0.995113      29.075059      85.459667       0.608308       0.428110      -1.049777       0.049231       0.032506      -0.009962       0.059829      -0.014711      -0.011357       0.005508       0.118610      -0.126310      -0.046018      -0.037274       0.083293             10.393313      11.613188      -3.589896      -0.980751      12.278682       0.127175       7.288068           0.000343
          112              C       3.432642       2.644226      13.340227       0.092676      24.376180 0.31427049E+03  0.68832174E+04                                 7.572375                            6.098949       0.057724       2.051722                    0.996864      25.964044      74.508515       0.630058       0.443851      -1.036637       0.044811      -0.008075       0.011670       0.047004       0.010503       0.022445       0.000106      -0.069699      -0.007622      -0.046391       0.008385       0.038006              8.514300      10.740947      -1.887270      -0.514294       4.730921       0.348896      10.071032          -0.001084
          113              C       4.819109       2.342298      14.877346       0.132428      26.499668 0.32036233E+03  0.70581582E+04                                 8.034337                            6.159864      -0.089589       1.989829                    0.998827      26.418160      76.309260       0.625928       0.444153      -1.035323      -0.000402       0.002189      -0.033797       0.033870       0.008140       0.033061       0.003266      -0.069496       0.027021      -0.056439       0.021208       0.035231              9.191508      14.014513      -2.964839       1.541629       5.186761      -0.860796       8.373250          -0.000775
          114              C      -1.291742       0.106573      13.592708       0.569128      22.873693 0.26021525E+03  0.54614783E+04                                 7.555632                            5.781475      -0.146505       2.006361                    0.999189      22.929373      65.380120       0.605833       0.481699      -1.011021       0.028822       0.000549      -0.040937       0.050068      -0.018808       0.083396       0.001992       0.089405      -0.008478      -0.071391      -0.038428       0.109820              8.969535       8.032536       0.987729      -4.382095       8.275238      -1.807592      10.600832          -0.001365
          115              C      -2.132866      -0.278079      14.750311      -0.034145      40.027064 0.46026493E+03  0.10927649E+05                                10.210380                            7.175964       0.042622       2.016818                    0.999463      27.726565      78.950644       0.614898       0.419550      -1.066929      -0.013128      -0.018644       0.032365       0.039591       0.007760       0.006876       0.017579      -0.027895      -0.013677      -0.016475      -0.012331       0.028806             12.930335      12.154803      -0.196559      -5.065495      10.913043      -5.616802      15.723158           0.008257
          116              C      -3.224712       0.494951      15.139355      -0.019625      39.087225 0.47125106E+03  0.11266228E+05                                10.074360                            7.290417      -0.147729       1.954721                    0.999060      27.889017      79.956563       0.605754       0.422945      -1.063688       0.011852      -0.021141       0.024989       0.034812       0.025083       0.018682       0.028902      -0.020705       0.020854      -0.030630      -0.020087       0.050717             12.367557      11.175106      -2.180821      -1.712232      11.630716      -5.703586      14.296847           0.010727
          117              C      -1.820909      -1.417836      15.499816      -0.156369      37.119834 0.46337638E+03  0.11125856E+05                                 9.810427                            7.276622       0.023531       1.974293                    0.999248      30.477700      90.039986       0.595319       0.428506      -1.051218      -0.020530       0.003591      -0.009312       0.022827      -0.004095       0.003285       0.035270      -0.005349      -0.046972      -0.040748       0.005632       0.035115             11.865990       9.694740      -0.419382      -2.692881      11.081571      -6.045605      14.821660           0.002987
          118              C       7.848544       1.692390      14.342213       0.583651      22.798748 0.26506013E+03  0.56033155E+04                                 7.559062                            5.880029      -0.379963       1.925772                    0.998565      23.327723      67.320418       0.592325       0.489154      -1.004552      -0.014278       0.027481      -0.044318       0.054066       0.012607      -0.074529      -0.003785       0.143931       0.013765      -0.075527      -0.043750       0.119277              8.692320       6.781029      -0.591008       2.780496       9.701505      -1.547042       9.594425          -0.000699
          119              C      -2.138641       3.230180       6.097663       0.139143      25.038327 0.32113896E+03  0.70969760E+04                                 7.759645                            6.193257      -0.190538       1.954317                    0.998687      26.654208      77.730710       0.618799       0.447895      -1.030616       0.003700      -0.004802      -0.046062       0.046460      -0.024636       0.020601       0.017217      -0.057373      -0.055245      -0.049656       0.001255       0.048402              8.648927      10.676105       2.006820       1.665913       5.020290      -0.587403      10.250387          -0.000133
          120              C       8.369633       3.242529       4.311239       0.091405      25.598190 0.32201832E+03  0.70908095E+04                                 7.822897                            6.164477       0.086887       2.056507                    0.997558      26.144269      75.047924       0.628561       0.442531      -1.038167       0.041857       0.018040       0.020440       0.049952      -0.015938       0.012300       0.000344      -0.078894      -0.034634      -0.041672      -0.006715       0.048387              8.924996      10.179964       2.329924       0.183799       5.628269      -1.860916      10.966755          -0.001390
          121              C       6.151285       2.468467       5.230652      -0.179287      30.772368 0.41843938E+03  0.98302308E+04                                 8.793905                            6.945525      -0.380194       1.884499                    0.996445      29.324111      86.734718       0.603068       0.432324      -1.045016       0.051277      -0.025747       0.012739       0.058775       0.025203       0.001497      -0.000569       0.113166      -0.080695      -0.048528      -0.026881       0.075409             10.426194      10.958131       3.206617      -0.091305      13.390333      -1.003217       6.930117           0.000573
          122              C       5.982601       1.031402       5.495837       0.109318      30.828429 0.40486176E+03  0.93528693E+04                                 8.772065                            6.850944      -0.035160       2.007900                    0.999601      26.304487      75.028723       0.609878       0.434736      -1.052520      -0.001436       0.034183      -0.014018       0.036973       0.001676       0.002773      -0.011429      -0.076237      -0.090689      -0.032680      -0.022111       0.054792             10.282984       8.663551       2.290915      -1.782423      16.450763      -1.945193       5.734639           0.000050
          123              C       6.988948       0.093142       5.268762      -0.164093      32.678642 0.46533230E+03  0.11185496E+05                                 8.994451                            7.274425      -0.033044       1.953853                    0.998894      30.691381      90.746699       0.597515       0.426447      -1.052400      -0.004410      -0.038094       0.003851       0.038542       0.003329      -0.026352      -0.000883       0.051663      -0.047252      -0.027189      -0.018111       0.045300             10.114357       7.951029       1.764261      -1.000025      16.582531      -0.847742       5.809510           0.000077
          124              C       6.761339      -1.256352       5.472018      -0.137452      32.195788 0.45367746E+03  0.10842119E+05                                 8.972314                            7.231425      -0.057246       1.953565                    0.998910      30.221223      89.250683       0.592935       0.432247      -1.048299      -0.001386       0.028833      -0.005805       0.029444      -0.027324      -0.006308      -0.000225       0.024708      -0.022476      -0.026927      -0.007450       0.034377             10.121067       7.745820       2.391071      -1.349586      16.288684      -0.977087       6.328698           0.000034
          125              C       5.523917      -1.721658       5.913463       0.065875      35.717157 0.43253294E+03  0.10145871E+05                                 9.645048                            7.044695      -0.149428       1.963680                    0.999331      27.041890      77.404650       0.606875       0.430265      -1.056571       0.000205       0.000971      -0.006978       0.007048       0.004734       0.003097      -0.007037      -0.009272      -0.055977      -0.020749       0.003953       0.016796             12.109795       8.081841       1.926964      -1.489118      21.958216      -0.835128       6.289326           0.000035
          126              C       4.573028      -0.774748       6.227874      -0.131301      32.515510 0.43767710E+03  0.10361700E+05                                 9.011741                            7.092190      -0.020780       1.968855                    0.999150      29.800027      87.467375       0.600331       0.430961      -1.049542       0.009296       0.035475      -0.004530       0.036952       0.015489      -0.005784       0.000884       0.032095       0.007036      -0.023824       0.001419       0.022405             10.329354       7.721614      -0.425512      -1.552314      17.294175      -0.392375       5.972272           0.000040
          127              C       4.799482       0.577862       6.018267      -0.148241      32.220512 0.43684796E+03  0.10313752E+05                                 8.855449                            7.008900       0.198148       2.041289                    0.999390      29.523788      85.899130       0.615204       0.421697      -1.057656      -0.012077      -0.037673       0.002431       0.039636      -0.020871      -0.005328      -0.004635      -0.013328      -0.013587      -0.022414      -0.001772       0.024187             10.064776       9.116442       0.763512      -2.224561      15.014805      -1.182133       6.063082           0.000071
          128              C      -0.516492      11.119872       6.105603       0.068963      34.960969 0.43014386E+03  0.10078855E+05                                 9.520016                            7.032639      -0.214268       1.943962                    0.999186      27.015144      77.360858       0.606254       0.431176      -1.055700      -0.004740       0.002374      -0.000008       0.005301       0.003173      -0.010487      -0.006108      -0.013101      -0.042670      -0.020143       0.003166       0.016976             11.886593       8.445901       2.461125      -0.025295      21.616944      -1.227937       5.596935           0.000027
          129              C       0.494476      10.200113       6.254869      -0.131243      31.400982 0.45477288E+03  0.10876748E+05                                 8.828749                            7.240640      -0.110776       1.936290                    0.998886      30.196847      89.264169       0.592394       0.432305      -1.048081      -0.008768      -0.032866       0.016896       0.037981       0.015500      -0.000727      -0.003270       0.041647      -0.042126      -0.020276      -0.012767       0.033043              9.947356       7.566762       0.618478      -0.007143      16.616662      -0.940529       5.658645           0.000015
          130              C       0.207943       8.836050       6.447009      -0.154337      31.738045 0.45101661E+03  0.10741300E+05                                 8.828538                            7.178065       0.060472       2.000771                    0.998178      29.676764      86.924592       0.600327       0.428404      -1.052734       0.012683       0.039029       0.013265       0.043129      -0.024162       0.003990      -0.004570      -0.011134      -0.054523      -0.018894      -0.015685       0.034579              9.986380       9.222057       1.931589      -0.232118      15.192964      -0.753129       5.544121           0.000055
          131              C      -1.065296       8.389664       6.488295       0.111200      29.646971 0.40176482E+03  0.92553214E+04                                 8.529057                            6.822526       0.089903       2.049557                    0.999586      26.121634      74.187693       0.611979       0.434460      -1.053621      -0.000110      -0.030164       0.023716       0.038371       0.003420      -0.001105      -0.013486      -0.086704      -0.098034      -0.034656      -0.027105       0.061761              9.864872       9.521942       3.205876      -0.055795      15.290030      -0.928592       4.782645          -0.000046
          132              C      -2.093595       9.307341       6.337441      -0.166128      31.458318 0.42989650E+03  0.10084019E+05                                 8.598922                            6.879899       0.272090       2.051634                    0.999765      29.705876      85.455357       0.632419       0.412887      -1.065888       0.004137       0.041269       0.003404       0.041615       0.000438      -0.002471      -0.007379       0.069152      -0.041549      -0.030858      -0.010762       0.041620              9.657336       8.921441       2.699382       0.099732      15.386092      -0.684447       4.664474           0.000008
          133              C      -1.805906      10.628236       6.134186      -0.121522      31.070049 0.41540154E+03  0.96726659E+04                                 8.632803                            6.840836       0.080719       2.001432                    0.999660      29.116700      83.788013       0.622654       0.422456      -1.058502       0.002588      -0.028158       0.006927       0.029113      -0.029334      -0.000905       0.002723       0.022433      -0.010403      -0.029786      -0.003496       0.033282              9.773328       8.618324       3.125629       0.009662      15.834447      -0.751840       4.867214           0.000033
          134              C      -1.333344       6.923985       6.736013      -0.181697      30.811856 0.42296356E+03  0.99433470E+04                                 8.762427                            6.950318      -0.356346       1.898733                    0.994976      29.050858      85.395960       0.608329       0.428290      -1.049567      -0.049363       0.032287      -0.009782       0.059790       0.014691       0.011603       0.005335       0.118420      -0.123317      -0.045355      -0.037399       0.082754             10.381565      11.598684       3.580885       0.979126      12.261327       0.127181       7.284682           0.000342
          135              C      -3.432685       6.537856       5.400561       0.090400      24.403092 0.31477066E+03  0.68969399E+04                                 7.578530                            6.104895       0.051015       2.049662                    0.996851      25.984140      74.582082       0.629579       0.444011      -1.036540      -0.047001      -0.009168       0.011434       0.049233      -0.010571      -0.022473      -0.000716      -0.069738      -0.014415      -0.046129       0.007109       0.039020              8.520994      10.751526       1.889706       0.518790       4.735510       0.350157      10.075946          -0.001076
          136              C       6.734746       6.235928       6.937680       0.132725      26.501024 0.32049851E+03  0.70618724E+04                                 8.034368                            6.161051      -0.085183       1.990930                    0.998855      26.421207      76.320635       0.625889       0.444135      -1.035338       0.001448       0.002179      -0.031524       0.031632      -0.008190      -0.033960       0.002889      -0.068447       0.023924      -0.056587       0.021506       0.035081              9.190558      14.012098       2.963663      -1.539577       5.186554      -0.860110       8.373023          -0.000769
          137              C       1.291710       4.000203       5.653042       0.570969      22.868138 0.26009454E+03  0.54585008E+04                                 7.556734                            5.781739      -0.148609       2.005805                    0.999233      22.920060      65.358296       0.605546       0.481967      -1.010845      -0.028623       0.001137      -0.039992       0.049192       0.018659      -0.083288       0.002511       0.088939      -0.006386      -0.071415      -0.038097       0.109513              8.971641       8.034569      -0.988664       4.383785       8.276779      -1.808665      10.603575          -0.001372
          138              C       2.132834       3.615551       6.810645      -0.035768      40.074539 0.46089602E+03  0.10946458E+05                                10.217162                            7.180019       0.044060       2.017085                    0.999425      27.750095      79.033266       0.614831       0.419449      -1.066985       0.013584      -0.018443       0.031892       0.039265      -0.007797      -0.008154       0.017919      -0.029302      -0.013337      -0.018065      -0.011778       0.029843             12.940085      12.163923       0.193535       5.072260      10.918436      -5.621727      15.737897           0.008275
          139              C       3.224675       4.388581       7.199689      -0.018812      39.062356 0.47089562E+03  0.11255490E+05                                10.069390                            7.286933      -0.145838       1.955404                    0.999057      27.880217      79.920684       0.605997       0.422860      -1.063753      -0.011642      -0.023556       0.028185       0.038533      -0.025090      -0.018254       0.029188      -0.019244       0.020443      -0.030425      -0.020111       0.050537             12.361584      11.167805       2.179713       1.709086      11.626781      -5.702432      14.290165           0.010723
          140              C       1.820880       2.475794       7.560150      -0.158782      37.208289 0.46469974E+03  0.11165842E+05                                 9.828673                            7.289682       0.017706       1.972111                    0.999231      30.518069      90.199109       0.594444       0.428821      -1.051001       0.020268       0.005148      -0.011179       0.023712       0.003622      -0.003671       0.035731      -0.002741      -0.046281      -0.041488       0.006862       0.034626             11.889713       9.708622       0.414665       2.698239      11.103093      -6.063662      14.857424           0.002981
          141              C       3.705316       5.586020       6.402547       0.584654      22.777801 0.26475002E+03  0.55953234E+04                                 7.556245                            5.877768      -0.379387       1.926151                    0.998531      23.313847      67.279652       0.592239       0.489351      -1.004415       0.014810       0.025718      -0.043621       0.052759      -0.012530       0.073398      -0.004592       0.144194       0.011662      -0.075193      -0.043238       0.118431              8.689165       6.778186       0.590894      -2.778990       9.698925      -1.546980       9.590385          -0.000693
          142              C       3.638304       7.176163       1.842003       0.140330      25.003709 0.32053763E+03  0.70803859E+04                                 7.753846                            6.189473      -0.191236       1.954464                    0.998637      26.627571      77.635555       0.618684       0.448187      -1.030446       0.003029       0.003490       0.046211       0.046442       0.024270      -0.020623       0.017028      -0.057092      -0.054133      -0.049339       0.001482       0.047856              8.642119      10.667625      -2.004923      -1.662643       5.017037      -0.587543      10.241694          -0.000131
          143              C       2.592675       7.163814       3.628427       0.093270      25.578038 0.32165889E+03  0.70812811E+04                                 7.820891                            6.162861       0.090596       2.057548                    0.997588      26.128791      75.007521       0.628332       0.442793      -1.037960       0.039910      -0.017831      -0.020673       0.048354       0.015125      -0.013020       0.000140      -0.078421      -0.029614      -0.042190      -0.004864       0.047054              8.922851      10.178202      -2.329642      -0.182795       5.626690      -1.860357      10.963662          -0.001385
          144              C       0.374325       7.937876       2.709014      -0.183328      30.868538 0.42001236E+03  0.98763315E+04                                 8.809943                            6.956621      -0.379292       1.884013                    0.996389      29.388764      86.962987       0.602846       0.432082      -1.045174       0.049587       0.025624      -0.013365       0.057394      -0.024071      -0.000580      -0.000108       0.114090      -0.077769      -0.048956      -0.025924       0.074880             10.447106      10.979224      -3.216126       0.092171      13.421454      -1.006708       6.940640           0.000573
          145              C       0.205635       9.374941       2.443829       0.108739      30.843343 0.40500144E+03  0.93574592E+04                                 8.776998                            6.853266      -0.036393       2.007410                    0.999577      26.311853      75.069777       0.609586       0.434880      -1.052370       0.001666      -0.035935       0.015565       0.039197      -0.000769      -0.002187      -0.010464      -0.077568      -0.092340      -0.032606      -0.022841       0.055447             10.290869       8.665190      -2.295742       1.782777      16.469613      -1.948316       5.737804           0.000051
          146              C       1.211977      10.313201       2.670904      -0.165057      32.716960 0.46603416E+03  0.11207087E+05                                 9.007842                            7.286053      -0.044147       1.950572                    0.998899      30.700400      90.805678       0.596256       0.427167      -1.051909      -0.005119       0.038378      -0.004462       0.038974      -0.004029       0.025398      -0.000392       0.051349      -0.046900      -0.026576      -0.017925       0.044501             10.130133       7.952580      -1.761693       0.997307      16.619752      -0.847260       5.818066           0.000078
          147              C       0.984363      11.662695       2.467648      -0.137422      32.223766 0.45417334E+03  0.10857506E+05                                 8.978041                            7.236063      -0.059785       1.952488                    0.998857      30.243699      89.347003       0.592630       0.432329      -1.048194       0.000949      -0.028310       0.006408       0.029042       0.027572       0.006536       0.000267       0.025343      -0.022959      -0.027094      -0.007829       0.034923             10.127025       7.749259      -2.388298       1.349958      16.298869      -0.976215       6.332947           0.000035
          148              C      -0.253061      12.128001       2.026203       0.066650      35.706169 0.43238385E+03  0.10142444E+05                                 9.646675                            7.046399      -0.151693       1.962863                    0.999419      27.037942      77.417163       0.606368       0.430622      -1.056254       0.001107      -0.000794       0.007501       0.007624      -0.005022      -0.003169      -0.007608      -0.009454      -0.059124      -0.021965       0.004277       0.017687             12.111396       8.083610      -1.925876       1.489961      21.960184      -0.834917       6.290394           0.000037
          149              C      -1.203944      11.181091       1.711792      -0.132580      32.519718 0.43777895E+03  0.10364359E+05                                 9.009135                            7.089913      -0.018093       1.969793                    0.999192      29.805241      87.473921       0.600842       0.430584      -1.049808       0.009654      -0.033441       0.003273       0.034960      -0.015090       0.006712       0.000583       0.033281       0.007349      -0.024030       0.000995       0.023034             10.326396       7.721910       0.423806       1.553648      17.286534      -0.393110       5.970745           0.000041
          150              C      -0.977485       9.828481       1.921399      -0.143786      32.122706 0.43512077E+03  0.10262772E+05                                 8.838990                            6.995867       0.193258       2.040478                    0.999416      29.461725      85.675105       0.615668       0.421798      -1.057596      -0.010280       0.037536      -0.002028       0.038971       0.019758       0.006657      -0.004272      -0.011841      -0.019082      -0.021548      -0.002269       0.023817             10.046301       9.099809      -0.762049       2.220519      14.987382      -1.180158       6.051712           0.000072
          151              C       5.260490      -0.713529       1.834063       0.070671      34.922339 0.42961615E+03  0.10063614E+05                                 9.514206                            7.029234      -0.210496       1.945076                    0.999242      26.997438      77.304471       0.606270       0.431287      -1.055610      -0.006010      -0.001111      -0.000347       0.006122      -0.003268       0.010344      -0.006323      -0.012447      -0.042839      -0.020056       0.003126       0.016930             11.878381       8.441307      -2.457273       0.025046      21.600435      -1.226686       5.593400           0.000029
          152              C       6.271455       0.206230       1.684797      -0.131362      31.385924 0.45454660E+03  0.10869570E+05                                 8.822832                            7.235980      -0.104302       1.938206                    0.998875      30.190410      89.226827       0.592959       0.431964      -1.048328      -0.009794       0.034429      -0.016898       0.039583      -0.015155       0.000888      -0.003249       0.042012      -0.042716      -0.020143      -0.012950       0.033094              9.940070       7.564243      -0.618758       0.007290      16.601145      -0.939415       5.654821           0.000016
          153              C       5.984915       1.570293       1.492657      -0.159540      31.874416 0.45363881E+03  0.10819739E+05                                 8.854372                            7.199699       0.055901       1.998330                    0.998144      29.757829      87.234923       0.599308       0.428499      -1.052645       0.009637      -0.040411      -0.013639       0.043725       0.022371      -0.003013      -0.004116      -0.012256      -0.051701      -0.017761      -0.014575       0.032336             10.016186       9.245412      -1.944490       0.233569      15.241635      -0.754653       5.561510           0.000056
          154              C       4.711674       2.016679       1.451371       0.113598      29.573672 0.40051548E+03  0.92199076E+04                                 8.517755                            6.813794       0.087752       2.049596                    0.999559      26.083522      74.067196       0.612081       0.434700      -1.053412      -0.000059       0.030106      -0.022218       0.037417      -0.004006       0.001337      -0.014085      -0.084235      -0.098153      -0.034902      -0.025900       0.060802              9.851575       9.506987      -3.201151       0.055808      15.270451      -0.927138       4.777287          -0.000045
          155              C       3.683379       1.099002       1.602225      -0.169185      31.524750 0.43114430E+03  0.10120212E+05                                 8.609939                            6.889340       0.268440       2.050273                    0.999796      29.743596      85.581897       0.632085       0.412823      -1.065973       0.007336      -0.042384      -0.003147       0.043129      -0.000786       0.001604      -0.007528       0.070398      -0.038420      -0.031782      -0.009882       0.041664              9.669805       8.926152      -2.700392      -0.100233      15.412730      -0.685171       4.670532           0.000009
          156              C       3.971074      -0.221893       1.805480      -0.123861      31.126210 0.41639376E+03  0.97017933E+04                                 8.641495                            6.847540       0.083903       2.001918                    0.999690      29.157355      83.937807       0.622533       0.422276      -1.058589      -0.000461       0.029429      -0.007742       0.030434       0.028331       0.000605       0.003603       0.021757      -0.007299      -0.029388      -0.002365       0.031754              9.782938       8.625398      -3.125904      -0.010141      15.851720      -0.752136       4.871695           0.000033
          157              C       4.443621       3.482358       1.203653      -0.183938      30.870377 0.42389683E+03  0.99698258E+04                                 8.771085                            6.956538      -0.355523       1.898773                    0.995112      29.075110      85.460009       0.608305       0.428112      -1.049776      -0.049221      -0.032511       0.009953       0.059823      -0.014709      -0.011361       0.005527       0.118656      -0.126415      -0.046062      -0.037270       0.083332             10.393333      11.613056      -3.589898      -0.980775      12.278830       0.127173       7.288114           0.000344
          158              C       2.344275       3.868487       2.539105       0.092675      24.377384 0.31429045E+03  0.68837761E+04                                 7.572671                            6.099189       0.057594       2.051667                    0.996864      25.964968      74.512257       0.630037       0.443858      -1.036632      -0.044810       0.008067      -0.011669       0.047002       0.010499       0.022464       0.000100      -0.069684      -0.007676      -0.046397       0.008391       0.038006              8.514634      10.741476      -1.887421      -0.514393       4.731138       0.348940      10.071289          -0.001075
          159              C       0.957808       4.170415       1.001986       0.132487      26.497792 0.32034205E+03  0.70575400E+04                                 8.033821                            6.159598      -0.089414       1.989909                    0.998827      26.416434      76.301242       0.625957       0.444142      -1.035337       0.000410      -0.002180       0.033781       0.033854       0.008144       0.033063       0.003267      -0.069540       0.027153      -0.056467       0.021226       0.035241              9.190827      14.013309      -2.964554       1.541521       5.186451      -0.860736       8.372720          -0.000773
          160              C       7.068659       6.406140       2.286624       0.569135      22.874721 0.26022781E+03  0.54617948E+04                                 7.555805                            5.781586      -0.146397       2.006383                    0.999190      22.929660      65.380736       0.605833       0.481694      -1.011026      -0.028856      -0.000545       0.040926       0.050079      -0.018832       0.083423       0.002021       0.089357      -0.008519      -0.071448      -0.038381       0.109830              8.969756       8.032665       0.987795      -4.382195       8.275474      -1.807705      10.601129          -0.001369
          161              C       7.909783       6.790792       1.129021      -0.034242      40.031350 0.46032362E+03  0.10929372E+05                                10.210908                            7.176296       0.042789       2.016837                    0.999464      27.728703      78.957491       0.614901       0.419536      -1.066940       0.013121       0.018616      -0.032418       0.039619       0.007740       0.006808       0.017546      -0.027881      -0.013616      -0.016398      -0.012350       0.028748             12.931031      12.155316      -0.196498      -5.065681      10.913715      -5.617291      15.724061           0.008276
          162              C      -2.552271       6.017762       0.739977      -0.019683      39.088909 0.47127797E+03  0.11266985E+05                                10.074399                            7.290456      -0.147533       1.954766                    0.999060      27.889999      79.958685       0.605776       0.422925      -1.063705      -0.011890       0.021131      -0.025021       0.034842       0.025035       0.018683       0.028851      -0.020759       0.020833      -0.030588      -0.020066       0.050654             12.367580      11.175123      -2.180750      -1.712292      11.630661      -5.703585      14.296955           0.010741
          163              C       7.597826       7.930549       0.379516      -0.156361      37.119689 0.46337373E+03  0.11125794E+05                                 9.810471                            7.276648       0.023410       1.974260                    0.999247      30.477612      90.040194       0.595311       0.428512      -1.051213       0.020500      -0.003605       0.009260       0.022781      -0.004113       0.003318       0.035262      -0.005382      -0.047031      -0.040752       0.005634       0.035118             11.866049       9.694743      -0.419459      -2.692727      11.081750      -6.045714      14.821655           0.002982
          164              C      -2.071627       4.820323       1.537119       0.583649      22.799710 0.26507409E+03  0.56036657E+04                                 7.559196                            5.880138      -0.379865       1.925793                    0.998567      23.327923      67.320592       0.592328       0.489147      -1.004559       0.014283      -0.027473       0.044318       0.054064       0.012633      -0.074523      -0.003743       0.143990       0.013857      -0.075582      -0.043709       0.119290              8.692466       6.781080      -0.590995       2.780542       9.701699      -1.547093       9.594618          -0.000698
          165              N       7.761890       3.059707      11.104417      -0.310917      40.363900 0.56046212E+03  0.13849444E+05                                 9.921165                            7.683425      -0.010866       1.991667                    0.999545      29.639217      83.538631       0.627517       0.394998      -1.093201       0.081890       0.031160      -0.056088       0.104033      -0.014926       0.061917      -0.013507      -0.005367       0.080595      -0.060567      -0.014841       0.075408             11.813357      16.287135       3.480839      -2.558435       6.589734      -2.148457      12.563202           0.048749
          166              N      -2.445980       3.627264       9.422796      -0.253130      33.006991 0.52633911E+03  0.12720077E+05                                 8.565906                            7.427872       0.526413       2.181615                    0.998551      28.189772      76.912770       0.644744       0.393092      -1.101709      -0.068465      -0.041721       0.194904       0.210751      -0.002066       0.126110       0.052696       0.077668      -0.177561      -0.151778       0.001439       0.150339              9.347890      10.925205       2.735271       0.901065       6.468156      -0.599000      10.650309           0.004573
          167              N      -1.764301       3.612886      10.589927       0.190840      25.318010 0.28951031E+03  0.60174630E+04                                 7.190325                            5.397287       0.120599       2.158012                    0.999525      21.199024      53.408391       0.780977       0.377327      -1.114514       0.021930       0.031556      -0.045291       0.059397       0.042114       0.017863      -0.010435       0.129386       0.027272      -0.084212       0.008490       0.075721              8.704408      12.901690       4.483098      -0.273931       6.477140      -0.839544       6.734394           0.001107
          168              N      -1.090700       0.138995      10.283455      -0.309022      39.455280 0.56777267E+03  0.14109196E+05                                 9.847220                            7.793579      -0.100014       1.961561                    0.999245      29.996813      85.446886       0.614395       0.401172      -1.086379      -0.081795      -0.007990      -0.082070       0.116145       0.012971      -0.062348      -0.021658      -0.012696       0.023960      -0.064499      -0.006385       0.070884             11.524604      16.734915       2.012197       2.901426       5.650041      -0.292955      12.188856           0.047812
          169              N       9.432594       0.059770       8.398579      -0.281773      31.741962 0.47790729E+03  0.11264951E+05                                 8.220392                            6.948743       0.698177       2.216593                    0.999747      28.455832      76.469776       0.685836       0.378879      -1.112816       0.035339      -0.000512       0.250431       0.252913       0.029944      -0.102278      -0.027198       0.094393      -0.497010      -0.198857       0.026961       0.171896              9.022529      12.787703       2.777915       0.535345       5.696043      -0.266165       8.583840           0.006349
          170              N       8.516369      -0.059928       9.346575       0.210258      25.197141 0.28582545E+03  0.59311509E+04                                 7.244345                            5.409698       0.030245       2.129920                    0.999460      21.136551      53.480025       0.768762       0.383952      -1.107940      -0.016163      -0.033355      -0.053019       0.064691       0.032105       0.005496       0.003417       0.139295       0.018825      -0.079882       0.005780       0.074102              8.826122      14.077999       3.906564       1.980845       5.693096       0.606267       6.707272           0.001255
          171              N       1.984947      -0.440624      12.714581      -0.311900      40.410714 0.56124321E+03  0.13874068E+05                                 9.930053                            7.689770      -0.012455       1.991182                    0.999563      29.658116      83.617649       0.627114       0.395100      -1.093092       0.081265      -0.031864       0.055863       0.103634       0.015118      -0.062600      -0.014219      -0.006250       0.081244      -0.061454      -0.014846       0.076300             11.824959      16.305923      -3.485509       2.563357       6.595929      -2.151301      12.573026           0.048800
          172              N       3.330975      -1.008181      14.396202      -0.253848      33.035399 0.52688478E+03  0.12736783E+05                                 8.571251                            7.432102       0.523973       2.180871                    0.998542      28.202365      76.962116       0.644500       0.393132      -1.101662      -0.068525       0.040145      -0.194534       0.210121       0.002623      -0.126292       0.053860       0.078301      -0.176399      -0.152451       0.001711       0.150740              9.354200      10.932292      -2.737492      -0.900979       6.472182      -0.600012      10.658127           0.004579
          173              N       4.012657      -0.993803      13.229071       0.191920      25.294203 0.28913576E+03  0.60079233E+04                                 7.187348                            5.394716       0.122486       2.158700                    0.999528      21.184314      53.369053       0.780939       0.377456      -1.114383       0.024789      -0.030909       0.046602       0.061169      -0.041834      -0.017378      -0.010255       0.130479       0.026222      -0.084235       0.008218       0.076016              8.701179      12.897319      -4.481648       0.275029       6.474367      -0.839588       6.731850           0.001107
          174              N       4.686241       2.480088      13.535543      -0.308566      39.430985 0.56732033E+03  0.14094918E+05                                 9.843389                            7.790590      -0.119788       1.955446                    0.999254      29.981482      85.389509       0.614509       0.401184      -1.086389      -0.082654       0.007917       0.081286       0.116197      -0.012928       0.060914      -0.022443      -0.012430       0.025226      -0.063027      -0.007135       0.070162             11.519933      16.728163      -2.011316      -2.896270       5.648006      -0.293760      12.183631           0.047825
          175              N       3.655631       2.559313      15.420419      -0.280822      31.726251 0.47754374E+03  0.11254130E+05                                 8.217834                            6.946050       0.695886       2.215881                    0.999752      28.445261      76.431274       0.685983       0.378873      -1.112831       0.036411       0.000085      -0.251259       0.253884      -0.029308       0.102194      -0.027326       0.094970      -0.497084      -0.198855       0.027055       0.171800              9.020289      12.785885      -2.777906      -0.534259       5.694608      -0.266265       8.580374           0.006344
          176              N       2.739407       2.679011      14.472423       0.208866      25.214892 0.28603958E+03  0.59365382E+04                                 7.246688                            5.411040       0.028733       2.129406                    0.999401      21.145025      53.500786       0.768834       0.383854      -1.108041      -0.018414       0.033559       0.054271       0.066412      -0.033049      -0.003812       0.003918       0.138899       0.020204      -0.080382       0.006524       0.073858              8.829377      14.081881      -3.908989      -1.981320       5.695624       0.606674       6.710625           0.001255
          177              N      -1.984973       3.453006       4.774915      -0.310900      40.363002 0.56045431E+03  0.13849118E+05                                 9.920731                            7.683168      -0.010635       1.991736                    0.999545      29.639196      83.536500       0.627556       0.394977      -1.093222      -0.081911      -0.031190       0.056100       0.104065      -0.014920       0.061913      -0.013500      -0.005370       0.080598      -0.060563      -0.014837       0.075400             11.812727      16.286083       3.480596      -2.558019       6.589471      -2.148288      12.562626           0.048813
          178              N       8.222897       2.885449       6.456536      -0.252922      32.999624 0.52619214E+03  0.12715620E+05                                 8.564732                            7.426915       0.526211       2.181634                    0.998549      28.185427      76.897843       0.644776       0.393101      -1.101705       0.068464       0.041665      -0.194828       0.210668      -0.002060       0.126090       0.052661       0.077670      -0.177442      -0.151722       0.001407       0.150315              9.346552      10.923560       2.734731       0.901061       6.467227      -0.598871      10.648869           0.004586
          179              N       7.541218       2.899827       5.289405       0.190835      25.318221 0.28951432E+03  0.60175563E+04                                 7.190319                            5.397298       0.120747       2.158057                    0.999524      21.199071      53.408236       0.780984       0.377324      -1.114518      -0.021938      -0.031580       0.045281       0.059405       0.042109       0.017855      -0.010438       0.129373       0.027309      -0.084209       0.008504       0.075705              8.704366      12.901550       4.483056      -0.273868       6.477119      -0.839536       6.734428           0.001109
          180              N       6.867617       6.373718       5.595877      -0.308997      39.455129 0.56777419E+03  0.14109176E+05                                 9.846987                            7.793448      -0.099958       1.961573                    0.999245      29.996930      85.445726       0.614420       0.401158      -1.086394       0.081807       0.008000       0.082089       0.116168       0.012971      -0.062346      -0.021666      -0.012690       0.023934      -0.064498      -0.006386       0.070885             11.524264      16.734582       2.012220       2.901113       5.649965      -0.292951      12.188246           0.047872
          181              N      -3.655677       6.452943       7.480753      -0.281551      31.732148 0.47772722E+03  0.11259573E+05                                 8.218602                            6.947362       0.698394       2.216752                    0.999747      28.450695      76.450511       0.685919       0.378871      -1.112829      -0.035334       0.000501      -0.250361       0.252842       0.029942      -0.102274      -0.027198       0.094384      -0.496837      -0.198805       0.026937       0.171868              9.020449      12.784580       2.777101       0.535000       5.694834      -0.266159       8.581933           0.006370
          182              N      -2.739452       6.572641       6.532757       0.210262      25.197708 0.28583342E+03  0.59313530E+04                                 7.244452                            5.409782       0.030261       2.129920                    0.999460      21.136705      53.480446       0.768754       0.383953      -1.107940       0.016171       0.033364       0.053024       0.064701       0.032103       0.005500       0.003412       0.139281       0.018861      -0.079881       0.005791       0.074090              8.826228      14.078109       3.906632       1.980867       5.693177       0.606278       6.707397           0.001257
          183              N       3.791970       6.953337       3.164751      -0.311884      40.409684 0.56123172E+03  0.13873635E+05                                 9.929628                            7.689508      -0.012231       1.991250                    0.999563      29.657972      83.615253       0.627151       0.395081      -1.093111      -0.081278       0.031900      -0.055871       0.103659       0.015113      -0.062596      -0.014215      -0.006255       0.081246      -0.061452      -0.014842       0.076293             11.824355      16.304912      -3.485282       2.562973       6.595672      -2.151148      12.572481           0.048868
          184              N       2.445942       7.520894       1.483130      -0.253663      33.028943 0.52675562E+03  0.12732867E+05                                 8.570231                            7.431267       0.523802       2.180890                    0.998540      28.198543      76.949026       0.644527       0.393141      -1.101657       0.068531      -0.040077       0.194466       0.210047       0.002616      -0.126277       0.053821       0.078304      -0.176281      -0.152396       0.001677       0.150720              9.353041      10.930870      -2.737021      -0.900990       6.471368      -0.599900      10.656883           0.004593
          185              N       1.764260       7.506516       2.650261       0.191907      25.294670 0.28914271E+03  0.60080930E+04                                 7.187382                            5.394746       0.122654       2.158746                    0.999528      21.184509      53.369339       0.780945       0.377451      -1.114389      -0.024792       0.030940      -0.046592       0.061178      -0.041831      -0.017370      -0.010259       0.130473       0.026254      -0.084236       0.008232       0.076004              8.701197      12.897291      -4.481645       0.274977       6.474381      -0.839587       6.731918           0.001110
          186              N       1.090676       4.032625       2.343789      -0.308537      39.430782 0.56732238E+03  0.14094905E+05                                 9.843114                            7.790439      -0.119721       1.955463                    0.999255      29.981618      85.388183       0.614538       0.401167      -1.086406       0.082670      -0.007921      -0.081311       0.116227      -0.012924       0.060913      -0.022450      -0.012425       0.025194      -0.063027      -0.007134       0.070161             11.519529      16.727729      -2.011330      -2.895909       5.647915      -0.293756      12.182942           0.047880
          187              N       2.121286       3.953400       0.458913      -0.280575      31.715556 0.47734760E+03  0.11248272E+05                                 8.215877                            6.944541       0.696127       2.216056                    0.999752      28.439664      76.410261       0.686075       0.378864      -1.112846      -0.036405      -0.000073       0.251186       0.253810      -0.029305       0.102186      -0.027320       0.094959      -0.496911      -0.198800       0.027033       0.171768              9.018018      12.782490      -2.777023      -0.533885       5.693289      -0.266251       8.578274           0.006364
          188              N       3.037510       3.833702       1.406909       0.208879      25.215283 0.28604554E+03  0.59366889E+04                                 7.246774                            5.411115       0.028726       2.129402                    0.999401      21.145068      53.500906       0.768825       0.383857      -1.108040       0.018425      -0.033563      -0.054274       0.066420      -0.033046      -0.003813       0.003914       0.138880       0.020246      -0.080378       0.006537       0.073841              8.829449      14.081932      -3.909043      -1.981323       5.695693       0.606683       6.710722           0.001257
          189              O       5.018994       3.476478      10.899573      -0.548974      31.462551 0.51327734E+03  0.12219454E+05                                 7.897272                            6.995257       0.216960       2.106613                    0.997813      27.937086      73.523538       0.719647       0.357509      -1.138059      -0.000063      -0.030283      -0.011463       0.032379       0.028651       0.011001       0.026978       0.027935       0.043785      -0.044828      -0.000333       0.045161              8.483656       8.867987       0.733484       2.932335       6.830563       0.742579       9.752418           0.078918
          190              O       4.695490       1.331780      10.493063      -0.567713      35.057540 0.58656523E+03  0.14361080E+05                                 8.424478                            7.489068       0.660630       2.262961                    0.995749      27.684138      72.607858       0.697694       0.358567      -1.143310      -0.022404       0.009106      -0.013966       0.027927      -0.016778      -0.081092      -0.019927      -0.039023      -0.143974      -0.111346       0.047658       0.063688              9.198856       7.755658      -1.771442       0.850954      12.065481      -2.454706       7.775430          -0.000232
          191              O       1.517012       1.269630      10.577223      -0.573804      42.556575 0.67936008E+03  0.17350065E+05                                 9.790647                            8.170580       0.016392       2.038365                    0.995195      28.993845      79.070059       0.650831       0.368500      -1.129309       0.020906      -0.033308      -0.013511       0.041582       0.002371      -0.018390       0.002942       0.069949       0.085780      -0.049524       0.006071       0.043454             11.236263      11.104289       0.848312      -4.518063       7.890612      -1.658937      14.713887           0.071962
          192              O       2.199853      -0.210443       9.052807      -0.557776      29.029961 0.45741992E+03  0.10564059E+05                                 7.354993                            6.550926       0.868359       2.318376                    0.998521      27.495312      70.910080       0.753822       0.351821      -1.144408       0.018972       0.009155      -0.000823       0.021081      -0.053314       0.079281       0.057125       0.027823      -0.132052      -0.134342       0.044767       0.089575              7.675508       6.627748      -1.668550      -0.942406      10.020056       1.592967       6.378720           0.001587
          193              O      -0.757948      -0.857395      12.919425      -0.548978      31.496373 0.51398074E+03  0.12240925E+05                                 7.904858                            7.001715       0.212895       2.105283                    0.997765      27.947003      73.574339       0.719027       0.357679      -1.137874      -0.000460       0.030300       0.011332       0.032353      -0.029464      -0.010298       0.026856       0.027530       0.045127      -0.045571       0.000490       0.045080              8.491968       8.876404      -0.734002      -2.935777       6.837138       0.742870       9.762363           0.078954
          194              O      -1.081463       1.287303      13.325935      -0.567009      35.100362 0.58753789E+03  0.14392413E+05                                 8.435641                            7.499019       0.656035       2.261262                    0.995699      27.696023      72.683722       0.696633       0.358926      -1.142901      -0.022767      -0.010300       0.014860       0.029073       0.017504       0.081048      -0.020741      -0.040125      -0.145956      -0.112132       0.048800       0.063333              9.210980       7.765747       1.773043      -0.852650      12.080988      -2.458131       7.786204          -0.000226
          195              O       7.293959       1.349453      13.241775      -0.572531      42.487929 0.67801257E+03  0.17306639E+05                                 9.779337                            8.161865       0.022272       2.040370                    0.995244      28.968933      78.975297       0.651267       0.368445      -1.129379       0.019967       0.034503       0.013910       0.042221      -0.002609       0.018400       0.003091       0.068125       0.087165      -0.048887       0.005578       0.043309             11.222324      11.089923      -0.845575       4.512471       7.881259      -1.654809      14.695790           0.071932
          196              O      -3.577111       2.829526      14.766191      -0.558521      29.039547 0.45762266E+03  0.10569895E+05                                 7.356458                            6.552319       0.868491       2.318373                    0.998539      27.501213      70.928795       0.753753       0.351815      -1.144415       0.018446      -0.008154       0.001395       0.020216       0.053154      -0.079537       0.056276       0.028390      -0.131891      -0.133841       0.043800       0.090041              7.677047       6.628907       1.668956       0.942921      10.021763       1.593561       6.380471           0.001587
          197              O       0.757923       3.036235       4.979759      -0.548713      31.453174 0.51308719E+03  0.12213707E+05                                 7.895459                            6.993765       0.217119       2.106731                    0.997813      27.933482      73.508637       0.719760       0.357489      -1.138084       0.000087       0.030229       0.011526       0.032351       0.028650       0.011018       0.026972       0.027847       0.043754      -0.044791      -0.000373       0.045165              8.481591       8.865705       0.733415       2.931347       6.829154       0.742549       9.749914           0.079049
          198              O       1.081427       5.180933       5.386269      -0.567678      35.057211 0.58655412E+03  0.14360746E+05                                 8.424468                            7.489022       0.660519       2.262937                    0.995747      27.683845      72.607028       0.697692       0.358570      -1.143307       0.022424      -0.009066       0.014055       0.027975      -0.016773      -0.081103      -0.019914      -0.039033      -0.143969      -0.111352       0.047657       0.063695              9.198894       7.755652      -1.771571       0.850989      12.065491      -2.454865       7.775538          -0.000218
          199              O       4.259905       5.243083       5.302109      -0.573697      42.555814 0.67934731E+03  0.17349645E+05                                 9.790512                            8.170496       0.016238       2.038327                    0.995195      28.993537      79.068818       0.650835       0.368499      -1.129311      -0.020912       0.033274       0.013546       0.041569       0.002378      -0.018403       0.002941       0.069922       0.085775      -0.049511       0.006050       0.043460             11.236086      11.104056       0.848278      -4.517989       7.890504      -1.658968      14.713699           0.072094
          200              O       3.577064       6.723156       6.826525      -0.557663      29.024666 0.45731406E+03  0.10560972E+05                                 7.354007                            6.550090       0.868518       2.318472                    0.998520      27.493016      70.901308       0.753886       0.351812      -1.144418      -0.019010      -0.009156       0.000923       0.021121      -0.053320       0.079295       0.057146       0.027830      -0.131977      -0.134362       0.044783       0.089579              7.674446       6.626749      -1.668255      -0.942180      10.018745       1.592716       6.377844           0.001598
          201              O       6.534865       7.370108       2.959907      -0.548758      31.488000 0.51381069E+03  0.12235786E+05                                 7.903248                            7.000389       0.213038       2.105389                    0.997764      27.943742      73.560963       0.719126       0.357662      -1.137895       0.000477      -0.030252      -0.011389       0.032329      -0.029463      -0.010311       0.026847       0.027447       0.045101      -0.045536       0.000455       0.045080              8.490136       8.874372      -0.733939      -2.934897       6.835891       0.742839       9.760147           0.079106
          202              O       6.858380       5.225410       2.553397      -0.567003      35.100736 0.58754243E+03  0.14392555E+05                                 8.435723                            7.499058       0.655984       2.261248                    0.995698      27.696122      72.684114       0.696630       0.358926      -1.142900       0.022774       0.010276      -0.014937       0.029109       0.017499       0.081055      -0.020729      -0.040135      -0.145945      -0.112135       0.048798       0.063337              9.211116       7.765817       1.773179      -0.852702      12.081132      -2.458304       7.786400          -0.000216
          203              O      -1.517042       5.163260       2.637557      -0.572380      42.485878 0.67797510E+03  0.17305424E+05                                 9.779007                            8.161635       0.022064       2.040326                    0.995243      28.968087      78.972110       0.651277       0.368444      -1.129380      -0.019983      -0.034454      -0.013943       0.042200      -0.002621       0.018415       0.003093       0.068093       0.087156      -0.048870       0.005555       0.043316             11.221904      11.089447      -0.845497       4.512270       7.880985      -1.654765      14.695279           0.072053
          204              O       9.354028       3.683187       1.113141      -0.558395      29.033883 0.45750944E+03  0.10566595E+05                                 7.355415                            6.551434       0.868632       2.318468                    0.998538      27.498709      70.919345       0.753819       0.351807      -1.144425      -0.018499       0.008153      -0.001507       0.020272       0.053163      -0.079554       0.056300       0.028399      -0.131818      -0.133866       0.043819       0.090048              7.675923       6.627849       1.668639       0.942675      10.020382       1.593293       6.379538           0.001601

******************************************************
Auxiliary information for the entire system
The total spin magnetic moment of the unit cell is   4.000867
The total net atomic charge of the unit cell is   0.000001
Accuracy of reproducing the electrostatic potential in the unit cell:
  The inner radius (bohr) =    5.0000
  The outer radius (bohr) =   12.0000
  Valid grid points have density less than (e/(bohr^3)) =    0.0001
  The number of valid grid points were=        80168
  The rms potential error without charges in kcal/mol is=      2.24473
  The rms potential error with partial charges in kcal/mol is=      0.78135
  The RRMSE value at monopole order=      0.34808
  The rms potential error with partial charges and cloud penetration in kcal/mol is=      0.78881
  The RRMSE value at monopole order with cloud penetration is=      0.35140
  The rms potential error with partial charges and atomic dipoles in kcal/mol is=      0.41537
  The RRMSE value at dipole order=      0.18504
  The rms potential error with partial charges, atomic dipoles and cloud penetration in kcal/mol is=      0.41943
  The RRMSE value at dipole order with cloud penetration=      0.18685

******************************************************
The electron densities and ab initio electrostatic potential were computed in VASP using the PBE functional and
projector augmented wave method. See the main text of the journal article for a description of computational details.
The atomic charges, dipoles, and quadrupoles were computed with the DDEC6 method as described in
(a) T. A. Manz and N. Gabaldon Limas, RSC Adv. 6 (2016) 47771-47801 DOI: 10.1039/c6ra04656h
(b) N. Gabaldon Limas and T. A. Manz, RSC Adv. 8 (2018) 2678-2707 DOI: 10.1039/c7ra11829e.
For each atom in the material, the electron cloud parameters were fit to the spherically averaged atom-in-material
electron density using radial positions for which this density was between 10^-4 and 10^-2 electrons per cubic bohr.
The polarizabilities, dispersion coefficients, and quantum Drude oscillator (QDO) parameters were fit using the MCLF method.
The magnetic structure of the system was optimized in VASP from the default ferromagnetic initial guess using spin polarization.
The atomic spin moments (ASMs) were computed on this optimized magnetic structure using the DDEC6 partition as inputs
to the method of T. A. Manz and D. S. Sholl, J. Chem. Theory Comput. 7 (2011) 4146-4164 DOI: 10.1021/ct200539n.
The RMSE and RRMSE were computed using a uniform grid with Ewald summation.
