# Supplementary material for: A collection of forcefield precursors for metal–organic frameworks
Source: RSC Adv. 2019 Nov 13;9(63):36492–507. doi: 10.1039/c9ra07327b (PMC9075174; doi:10.1039/c9ra07327b)
Supplement: RA-009-C9RA07327B-s4409 [file RA-009-C9RA07327B-s4409.xyz]

  152
jmolscript: load "" {1 1 1} spacegroup "x,y,z" unitcell [{     10.530500     0.000000     0.000000 }, {      3.638804    13.355152     0.000000 }, {      1.819395     6.677570    12.325956 }]
Co     6.271423    13.355147    10.284038     0.954099
Co     9.717276     6.677575     2.041918     0.954405
Co     7.084652     6.677576     0.000000     1.084770
Co     1.819402     6.677576     0.000000     1.075385
H      5.594931    10.284802     1.725634     0.114278
H      4.960403    12.373547     2.541612     0.124473
H     11.432972    14.833563     9.281445     0.114118
H      8.394886    14.574474     6.705320     0.113643
H     12.046929    12.066380     0.510295     0.128090
H     14.481130    16.648527    12.072041     0.113506
H     12.868876    15.369105     7.570602     0.134412
H      9.817844    15.077964     4.955034     0.122603
H     10.194402     3.079696     3.360056     0.128963
H      9.375202     2.759173     2.063365     0.118095
H     14.209257    14.077664     3.623831     0.081006
H      0.721685     1.311475     2.332071     0.077255
H     11.544864    14.788158     3.517828     0.078047
H      7.772305     2.998230     3.641087     0.082165
H      3.309121     3.070349     1.725634     0.115362
H      7.582452    14.336754     2.541612     0.125579
H     11.640375    11.876732     9.281445     0.113428
H      4.147964    12.135823     6.705320     0.113404
H      7.387624     1.288772     0.510295     0.129038
H      8.592214    10.061766    12.072041     0.111349
H     10.204474    11.341191     7.570602     0.135527
H     13.255508    11.632335     4.955034     0.122040
H      9.240148    10.275452     3.360056     0.128411
H     10.059349    10.595977     2.063365     0.118499
H      8.864097    12.632637     3.623831     0.082166
H      8.182367    12.043675     2.332071     0.077859
H     11.528490    11.922142     3.517828     0.077522
H     11.662245    10.356919     3.641087     0.082318
H     10.393768     9.747920    10.600322     0.114290
H     11.028296     7.659175     9.784344     0.124481
H      4.555727     5.199159     3.044511     0.114133
H      7.593813     5.458248     5.620636     0.113680
H      3.941770     7.966342    11.815661     0.128096
H      1.507569     3.384195     0.253915     0.113514
H      3.119823     4.663617     4.755354     0.134435
H      6.170855     4.954758     7.370922     0.122617
H      5.794297    16.953026     8.965900     0.128965
H      6.613497    17.273549    10.262591     0.118103
H      1.779442     5.955058     8.702125     0.081007
H     15.267014    18.721247     9.993885     0.077261
H      4.443835     5.244564     8.808128     0.078043
H      8.216394    17.034492     8.684869     0.082176
H     12.679578    16.962373    10.600322     0.115374
H      8.406247     5.695968     9.784344     0.125587
H      4.348324     8.155990     3.044511     0.113443
H     11.840735     7.896899     5.620636     0.113438
H      8.601075    18.743950    11.815661     0.129045
H      7.396485     9.970956     0.253915     0.111357
H      5.784225     8.691531     4.755354     0.135551
H      2.733191     8.400387     7.370922     0.122054
H      6.748551     9.757270     8.965900     0.128414
H      5.929350     9.436745    10.262591     0.118507
H      7.124602     7.400085     8.702125     0.082167
H      7.806332     7.989047     9.993885     0.077865
H      4.460209     8.110580     8.808128     0.077518
H      4.326454     9.675803     8.684869     0.082330
C      3.952951     9.928220     0.630103    -0.061523
C     13.707902    12.426968     1.567862     0.281419
C      8.868195    14.224568     9.279226     0.620752
C      4.774919    10.645391     1.475663    -0.065854
C      4.403362    11.902111     1.965250    -0.252161
C     11.479799    15.248910     6.068561     0.280742
C      9.761711    14.643920     8.168904    -0.076677
C     11.109824    14.884313     8.411479    -0.075845
C      4.388837     8.644790     0.037224     0.624371
C      9.297035    14.724052     6.875418    -0.067375
C     12.870139    11.709797     0.752376    -0.221363
C     13.241734    10.457084     0.286455    -0.072675
C     11.972813    15.195488     7.392369    -0.218628
C     10.148000    15.025879     5.821796    -0.245700
C      9.622547     2.418617     2.937522    -0.240050
C     14.040532    14.490339     2.763233     0.002847
C      8.370917     2.246335     3.770017     0.000542
C      4.951102     3.426932     0.630103    -0.062197
C      5.726650     0.928182     1.567862     0.283147
C      3.674653    12.485727     9.279226     0.619472
C      4.129133     2.709760     1.475663    -0.066048
C      4.500690     1.453040     1.965250    -0.253261
C     11.593552    11.461388     6.068561     0.280201
C     13.311638    12.066376     8.168904    -0.074976
C     11.963524    11.825983     8.411479    -0.076769
C      4.515217     4.710362     0.037224     0.623398
C      3.245815    11.986246     6.875418    -0.068896
C      6.564415     1.645354     0.752376    -0.224005
C      6.192820     2.898068     0.286455    -0.067552
C     11.100537    11.514808     7.392369    -0.219608
C     12.925352    11.684420     5.821796    -0.243036
C      9.812003    10.936533     2.937522    -0.240247
C      9.032823    12.219963     2.763233     0.001400
C     11.063633    11.108814     3.770017     0.001315
C     12.035748    10.104502    11.695853    -0.061516
C      2.280797     7.605754    10.758094     0.281427
C      7.120504     5.808154     3.046730     0.620792
C     11.213780     9.387331    10.850293    -0.065829
C     11.585337     8.130611    10.360706    -0.252158
C      4.508900     4.783812     6.257395     0.280763
C      6.226988     5.388802     4.157052    -0.076673
C      4.878875     5.148409     3.914477    -0.075825
C     11.599862    11.387932    12.288732     0.624397
C      6.691664     5.308670     5.450538    -0.067371
C      3.118560     8.322925    11.573580    -0.221350
C      2.746965     9.575638    12.039501    -0.072654
C      4.015886     4.837234     4.933587    -0.218618
C      5.840699     5.006843     6.504160    -0.245680
C      6.366152    17.614105     9.388434    -0.240043
C      1.948167     5.542383     9.562723     0.002839
C      7.617782    17.786387     8.555939     0.000540
C     11.037597    16.605790    11.695853    -0.062188
C     10.262049    19.104540    10.758094     0.283155
C     12.314046     7.546995     3.046730     0.619507
C     11.859566    17.322962    10.850293    -0.066025
C     11.488009    18.579682    10.360706    -0.253259
C      4.395147     8.571334     6.257395     0.280220
C      2.677061     7.966346     4.157052    -0.074969
C      4.025175     8.206739     3.914477    -0.076750
C     11.473482    15.322360    12.288732     0.623418
C      2.212384     8.046476     5.450538    -0.068892
C      9.424284    18.387368    11.573580    -0.223992
C      9.795879    17.134654    12.039501    -0.067532
C      4.888162     8.517914     4.933587    -0.219597
C      3.063347     8.348302     6.504160    -0.243014
C      6.176696     9.096189     9.388434    -0.240240
C      6.955876     7.812759     9.562723     0.001392
C      4.925066     8.923908     8.555939     0.001312
O      9.358552    13.968148    10.397437    -0.589873
O      5.372478    14.689860    11.609571    -0.631230
O      5.557096     8.244402     0.223100    -0.569544
O      7.639699    14.121733     9.023339    -0.565457
O     13.242238    13.643622     1.956129    -0.200425
O     12.434094    15.528033     5.132035    -0.210327
O     13.714794    12.742145    10.397437    -0.585210
O      7.170367    12.020432    11.609571    -0.628690
O      3.346958     5.110749     0.223100    -0.568586
O      4.903148    12.588562     9.023339    -0.564037
O      9.831117    13.066680     1.956129    -0.199627
O     10.639258    11.182266     5.132035    -0.210028
O      6.630147     6.064574     1.928519    -0.589849
O     10.616221     5.342862     0.716385    -0.631251
O     10.431603    11.788320    12.102856    -0.569514
O      8.349000     5.910989     3.302617    -0.565488
O      2.746461     6.389100    10.369827    -0.200416
O      3.554605     4.504689     7.193921    -0.210307
O      2.273905     7.290577     1.928519    -0.585186
O      8.818332     8.012290     0.716385    -0.628711
O     12.641741    14.921973    12.102856    -0.568559
O     11.085551     7.444160     3.302617    -0.564069
O      6.157582     6.966042    10.369827    -0.199620
O      5.349441     8.850456     7.193921    -0.210008

The following XYZ coordinates are in angstroms. Other properties are in atomic units.
The sperically averaged electron density of each atom fit to a function of the form exp(a - br)
eigen_1, eigen_2 and eigen_3 are the three eigenvalues of traceless quadrupole moment tensor
  atom number  atomic symbol              X              Y              Z     net charge C6 coefficient C8 coefficient C10 coefficient fluctuating dipole atomic polarizability isotropic forcefield polarizability              a              b squared Pearson coefficient          <r^3>          <r^4>         wp_QDO          m_QDO          q_QDO       dipole_x       dipole_y       dipole_z         dipole            Qxy            Qxz            Qyz     Q(x^2-y^2)  Q(3z^2 - R^2)        eigen_1        eigen_2        eigen_3 static polarizability      alpha(xx)      alpha(xy)      alpha(xz)      alpha(yy)      alpha(yz)      alpha(zz) atomic spin moment
            1             Co       6.271423      13.355147      10.284038       0.954099     103.806215 0.23290977E+04  0.77268913E+05                                16.862514                           14.795051       0.465630       2.013434                    0.998362      46.090684     123.108690       0.523857       0.352433      -1.196214      -0.001095       0.001375      -0.037492       0.037533      -0.028050      -0.000327      -0.001196      -0.047764       0.131052      -0.058688       0.014967       0.043721             19.129862      21.851476       3.866522      -0.005470      17.488340      -0.003205      18.049769           2.782185
            2             Co       9.717276       6.677575       2.041918       0.954405     103.790012 0.23286070E+04  0.77247658E+05                                16.859912                           14.792758       0.466142       2.013630                    0.998361      46.087682     123.092005       0.523942       0.352398      -1.196258       0.001085      -0.001375       0.037490       0.037531      -0.028172      -0.000330      -0.001211      -0.047768       0.130878      -0.058753       0.015088       0.043665             19.126930      21.847958       3.865882      -0.005470      17.485725      -0.003208      18.047107           2.782508
            3             Co       7.084652       6.677576       0.000000       1.084770     115.300468 0.21264822E+04  0.68837129E+05                                18.291787                           14.417024       0.698582       2.100608                    0.998385      43.719100     114.680216       0.516208       0.366539      -1.186650      -0.000006       0.000002      -0.000007       0.000010       0.013428      -0.090913       0.107862      -0.126131       0.018770      -0.155500       0.000606       0.154894             22.472309      24.542358      -1.198452      -1.888656      20.444178      -4.750668      22.430391           2.858366
            4             Co       1.819402       6.677576       0.000000       1.075385     115.858444 0.21389987E+04  0.69339905E+05                                18.341889                           14.453200       0.712544       2.102924                    0.998497      43.866763     115.126569       0.515923       0.366226      -1.186973       0.000008      -0.000001      -0.000008       0.000012      -0.022468       0.121645       0.010860      -0.112801      -0.154301      -0.165323       0.073355       0.091968             22.537042      24.626530      -1.216174       1.890737      20.504694       4.762202      22.479902           2.849244
            5              H       5.594931      10.284802       1.725634       0.114278       0.967733 0.69270660E+01  0.65695535E+02                                 1.625827                            1.547258      -0.796055       2.504580                    0.999435       3.374848       9.330510       0.498324       1.296007      -0.705663       0.035622      -0.017038       0.012903       0.041541      -0.006500       0.012127       0.001382       0.009356      -0.015997      -0.014456      -0.001587       0.016043              1.656799       2.029600      -0.250454       0.073994       1.527440      -0.053292       1.413357           0.000017
            6              H       4.960403      12.373547       2.541612       0.124473       1.035206 0.76921581E+01  0.74252208E+02                                 1.642897                            1.585919      -1.018690       2.393825                    0.998441       3.352654       9.094756       0.517487       1.226154      -0.721627       0.023465       0.012011       0.023112       0.035058      -0.004251       0.015054       0.008663       0.006534      -0.011916      -0.019952       0.003367       0.016585              1.644029       1.685202       0.172544       0.211132       1.665483       0.270163       1.581401           0.000020
            7              H      11.432972      14.833563       9.281445       0.114118       0.916933 0.65688215E+01  0.62391141E+02                                 1.649818                            1.569005      -1.198379       2.318099                    0.994344       3.675049      10.670659       0.458858       1.405376      -0.681376       0.018100      -0.006786       0.037156       0.041884       0.003400       0.007325      -0.004041       0.021965       0.021168      -0.016233       0.001644       0.014589              1.686940       1.449834      -0.010287       0.220129       1.398490       0.021895       2.212496          -0.000046
            8              H       8.394886      14.574474       6.705320       0.113643       1.073071 0.81517847E+01  0.79699895E+02                                 1.678872                            1.632780      -0.831266       2.484277                    0.999416       3.327086       9.031601       0.510819       1.226405      -0.722850      -0.040516      -0.005033      -0.008353       0.041674       0.004154       0.008478      -0.001304       0.024527       0.008129      -0.014777      -0.001719       0.016496              1.660730       2.068807       0.107425       0.042288       1.393198       0.001930       1.520185           0.000037
            9              H      12.046929      12.066380       0.510295       0.128090       0.959728 0.70346215E+01  0.68189121E+02                                 1.719139                            1.636484      -1.356625       2.244183                    0.993143       3.805181      11.279707       0.442606       1.427625      -0.676520      -0.028441       0.010244      -0.007582       0.031166      -0.003386       0.008530       0.002377      -0.002849      -0.024420      -0.013569       0.004912       0.008657              1.753952       2.178244      -0.327135       0.165032       1.600921      -0.009338       1.482689           0.000018
           10              H      14.481130      16.648527      12.072041       0.113506       0.992457 0.71562997E+01  0.69411138E+02                                 1.729987                            1.629091      -1.301264       2.258653                    0.994577       3.810506      11.164161       0.454079       1.390701      -0.683473      -0.023380      -0.022571      -0.020688       0.038524      -0.002159       0.006096       0.007297       0.003915       0.009445      -0.010753       0.000950       0.009804              1.780943       1.931505       0.278193       0.326674       1.767499       0.274681       1.643825          -0.000162
           11              H      12.868876      15.369105       7.570602       0.134412       0.984811 0.72587423E+01  0.69079687E+02                                 1.599648                            1.551330      -0.828312       2.499400                    0.999514       3.204629       8.639741       0.517653       1.243307      -0.718919       0.034757       0.004355       0.010519       0.036574       0.006502       0.006147      -0.002182       0.026504       0.016331      -0.018033       0.002789       0.015244              1.592613       1.977770       0.128465       0.153188       1.348707       0.035283       1.451362           0.000015
           12              H       9.817844      15.077964       4.955034       0.122603       0.958668 0.70485855E+01  0.67893177E+02                                 1.678280                            1.608357      -1.074432       2.370992                    0.996838       3.644657      10.532156       0.462048       1.376241      -0.687426      -0.016892       0.003424      -0.027864       0.032764       0.004132       0.002550      -0.001791       0.023344       0.018418      -0.015675       0.005189       0.010486              1.700927       1.456969      -0.013946       0.147136       1.353473      -0.047650       2.292339           0.000032
           13              H      10.194402       3.079696       3.360056       0.128963       1.033883 0.79345990E+01  0.77237949E+02                                 1.661517                            1.624954      -0.680954       2.556844                    0.999600       3.305130       9.022205       0.504210       1.247925      -0.718004       0.015593       0.018184       0.015947       0.028777       0.004073       0.002741       0.007500       0.003812      -0.027592      -0.012849       0.001567       0.011283              1.670180       1.665048       0.314393       0.090726       1.817591       0.212162       1.527903          -0.000033
           14              H       9.375202       2.759173       2.063365       0.118095       0.910585 0.68420185E+01  0.65520613E+02                                 1.633512                            1.590356      -1.088448       2.358500                    0.993957       3.712170      10.752426       0.461399       1.386232      -0.685081      -0.010887       0.008563      -0.024369       0.028030      -0.006566       0.003382      -0.006656       0.003058       0.008445      -0.009237      -0.001950       0.011187              1.656997       1.401295      -0.056724       0.040501       1.523944      -0.294216       2.045753          -0.000105
           15              H      14.209257      14.077664       3.623831       0.081006       1.208907 0.97197042E+01  0.99108654E+02                                 1.803931                            1.764334      -0.893738       2.436291                    0.997638       3.608494       9.940038       0.500159       1.200991      -0.728062       0.000843      -0.010521       0.036419       0.037918       0.006786       0.008474      -0.004282      -0.006730       0.002884      -0.014034       0.006311       0.007723              1.795681       1.496767      -0.073817      -0.012637       1.665729      -0.271372       2.224547           0.000003
           16              H       0.721685       1.311475       2.332071       0.077255       1.104683 0.83608484E+01  0.82747841E+02                                 1.744468                            1.668563      -0.856047       2.448826                    0.997992       3.658678      10.186175       0.495603       1.248723      -0.715382       0.029569       0.013673      -0.015992       0.036291       0.009026      -0.001425       0.006805       0.008737      -0.008760      -0.012923       0.000983       0.011941              1.778665       2.171083       0.169566      -0.475000       1.513396      -0.086175       1.651517          -0.000014
           17              H      11.544864      14.788158       3.517828       0.078047       1.000866 0.80189345E+01  0.79963449E+02                                 1.737212                            1.718392      -1.307500       2.245155                    0.992246       4.057181      12.023487       0.444807       1.380890      -0.685193      -0.011431      -0.031759      -0.009551       0.035079       0.007319       0.001590      -0.007143      -0.009357      -0.001526      -0.011021      -0.000663       0.011684              1.730043       1.594038       0.233328       0.014043       1.976007       0.229223       1.620083           0.000026
           18              H       7.772305       2.998230       3.641087       0.082165       1.011370 0.77876007E+01  0.76850284E+02                                 1.733954                            1.681393      -1.172457       2.310779                    0.993447       3.904619      11.394434       0.455930       1.361339      -0.689788      -0.017366       0.031350      -0.007530       0.036621      -0.004750       0.002298      -0.003273      -0.004844       0.014284      -0.007718      -0.000233       0.007951              1.751031       1.688010      -0.468611      -0.027887       2.080537      -0.085154       1.484547          -0.000013
           19              H       3.309121       3.070349       1.725634       0.115362       0.963416 0.68908172E+01  0.65289661E+02                                 1.623841                            1.545497      -0.801705       2.503764                    0.999407       3.368197       9.318681       0.497319       1.299862      -0.704885      -0.035560       0.016890       0.012910       0.041430      -0.006587      -0.012095      -0.001213       0.009396      -0.015578      -0.014315      -0.001773       0.016088              1.654726       2.026720      -0.249899      -0.073878       1.525659       0.053216       1.411799          -0.000021
           20              H       7.582452      14.336754       2.541612       0.125579       1.030603 0.76499505E+01  0.73754121E+02                                 1.639331                            1.582656      -1.020726       2.394028                    0.998481       3.344243       9.070727       0.517407       1.227851      -0.721272      -0.023487      -0.011809       0.022620       0.034681      -0.004299      -0.015111      -0.008640       0.006291      -0.011338      -0.019953       0.003381       0.016572              1.640445       1.681475       0.171842      -0.210241       1.661867      -0.269128       1.577994           0.000011
           21              H      11.640375      11.876732       9.281445       0.113428       0.919482 0.65888036E+01  0.62593608E+02                                 1.648840                            1.568252      -1.182986       2.323684                    0.994589       3.674135      10.649698       0.460602       1.399770      -0.682437      -0.018059       0.007062       0.037562       0.042272       0.003383      -0.007388       0.003968       0.021993       0.021271      -0.016226       0.001561       0.014665              1.685866       1.449186      -0.010254      -0.219601       1.397963      -0.021893       2.210450          -0.000054
           22              H       4.147964      12.135823       6.705320       0.113404       1.070651 0.81279708E+01  0.79402041E+02                                 1.675909                            1.630064      -0.828538       2.485793                    0.999430       3.322771       9.013629       0.511444       1.225910      -0.722986       0.040636       0.005374      -0.008797       0.041923       0.003922      -0.008328       0.001487       0.024511       0.007800      -0.014679      -0.001639       0.016318              1.657799       2.064550       0.107060      -0.042109       1.391120      -0.001943       1.517726           0.000037
           23              H       7.387624       1.288772       0.510295       0.129038       0.957466 0.70170914E+01  0.67987304E+02                                 1.717559                            1.635364      -1.360082       2.243112                    0.993162       3.802422      11.274585       0.442316       1.429232      -0.676225       0.028123      -0.010355      -0.007495       0.030892      -0.003387      -0.008504      -0.002236      -0.002860      -0.024780      -0.013574       0.004836       0.008738              1.752207       2.174984      -0.326054      -0.164426       1.599797       0.009061       1.481839           0.000009
           24              H       8.592214      10.061766      12.072041       0.111349       1.001761 0.72326283E+01  0.70280536E+02                                 1.734166                            1.632518      -1.297320       2.258046                    0.994549       3.822027      11.178440       0.456159       1.381818      -0.685126       0.023946       0.022480      -0.021007       0.038988      -0.001841      -0.006278      -0.007522       0.004617       0.009469      -0.010939       0.000732       0.010207              1.785435       1.936657       0.279775      -0.328469       1.771863      -0.276155       1.647786          -0.000219
           25              H      10.204474      11.341191       7.570602       0.135527       0.983362 0.72485435E+01  0.68985972E+02                                 1.601018                            1.552591      -0.831674       2.498912                    0.999490       3.203149       8.647251       0.516062       1.247081      -0.718087      -0.034426      -0.004451       0.010336       0.036219       0.006380      -0.006076       0.002267       0.026425       0.016171      -0.017936       0.002816       0.015120              1.593989       1.979712       0.128649      -0.153422       1.349715      -0.035330       1.452541          -0.000013
           26              H      13.255508      11.632335       4.955034       0.122040       0.960343 0.70615187E+01  0.68031500E+02                                 1.678332                            1.608326      -1.063343       2.375225                    0.996883       3.645318      10.526319       0.462821       1.373666      -0.687924       0.017045      -0.003143      -0.027980       0.032913       0.003998      -0.002682       0.001840       0.023096       0.018646      -0.015565       0.005101       0.010464              1.701001       1.456977      -0.013960      -0.147342       1.353418       0.047644       2.292608           0.000029
           27              H       9.240148      10.275452       3.360056       0.128411       1.038304 0.79812596E+01  0.77833775E+02                                 1.668691                            1.631694      -0.683776       2.555508                    0.999573       3.315303       9.068737       0.502079       1.250942      -0.717315      -0.015624      -0.018348       0.016350       0.029122       0.004006      -0.002734      -0.007638       0.004327      -0.027739      -0.013040       0.001712       0.011328              1.677491       1.672292       0.316605      -0.091105       1.826148      -0.213451       1.534032          -0.000049
           28              H      10.059349      10.595977       2.063365       0.118499       0.909264 0.68285211E+01  0.65351789E+02                                 1.631282                            1.588267      -1.082543       2.360986                    0.994051       3.707180      10.730809       0.461981       1.385325      -0.685269       0.010943      -0.008604      -0.024216       0.027932      -0.006570      -0.003382       0.006660       0.002866       0.008052      -0.009154      -0.002024       0.011178              1.654705       1.399633      -0.056577      -0.040629       1.521755       0.293391       2.042728          -0.000087
           29              H       8.864097      12.632637       3.623831       0.082166       1.204785 0.96831610E+01  0.98692638E+02                                 1.804295                            1.764718      -0.907596       2.432170                    0.997502       3.602157       9.936684       0.498280       1.206048      -0.726932      -0.000889       0.010368       0.035964       0.037440       0.006847      -0.008367       0.004295      -0.006491       0.002774      -0.013951       0.006246       0.007705              1.796038       1.497068      -0.073834       0.012612       1.666140       0.271407       2.224906           0.000027
           30              H       8.182367      12.043675       2.332071       0.077859       1.103170 0.83470944E+01  0.82581352E+02                                 1.743237                            1.667472      -0.857373       2.448655                    0.998004       3.656137      10.178692       0.495617       1.249146      -0.715290      -0.029507      -0.013426      -0.015723       0.036030       0.009109       0.001620      -0.006891       0.008337      -0.008241      -0.013061       0.001220       0.011840              1.777384       2.169290       0.169309       0.474480       1.512409       0.086067       1.650452           0.000013
           31              H      11.528490      11.922142       3.517828       0.077522       1.001826 0.80244219E+01  0.79993815E+02                                 1.734915                            1.716222      -1.289641       2.252106                    0.992439       4.051776      11.987012       0.446374       1.376463      -0.686069       0.011499       0.032056      -0.009466       0.035347       0.007339      -0.001595       0.006950      -0.009278      -0.001339      -0.010947      -0.000569       0.011516              1.727746       1.592130       0.232754      -0.013977       1.973144      -0.228603       1.617964           0.000024
           32              H      11.662245      10.356919       3.641087       0.082318       1.009717 0.77742500E+01  0.76708042E+02                                 1.734256                            1.681759      -1.183296       2.306815                    0.993351       3.905033      11.405743       0.455012       1.364270      -0.689216       0.016844      -0.031104      -0.007298       0.036117      -0.005021      -0.002409       0.003349      -0.004534       0.013511      -0.007765      -0.000284       0.008049              1.751314       1.688468      -0.468553       0.027924       2.080549       0.085153       1.484924          -0.000019
           33              H      10.393768       9.747920      10.600322       0.114290       0.967694 0.69267142E+01  0.65691314E+02                                 1.625781                            1.547217      -0.796013       2.504607                    0.999435       3.374750       9.330153       0.498332       1.296004      -0.705664      -0.035623       0.017040      -0.012904       0.041544      -0.006502       0.012127       0.001381       0.009356      -0.016001      -0.014457      -0.001587       0.016044              1.656751       2.029534      -0.250443       0.073991       1.527397      -0.053291       1.413321           0.000014
           34              H      11.028296       7.659175       9.784344       0.124481       1.035223 0.76923268E+01  0.74254273E+02                                 1.642914                            1.585935      -1.018698       2.393818                    0.998441       3.352695       9.094906       0.517485       1.226152      -0.721627      -0.023465      -0.012010      -0.023110       0.035056      -0.004252       0.015054       0.008662       0.006534      -0.011918      -0.019952       0.003367       0.016584              1.644046       1.685221       0.172547       0.211135       1.665500       0.270167       1.581417           0.000020
           35              H       4.555727       5.199159       3.044511       0.114133       0.916919 0.65686983E+01  0.62389692E+02                                 1.649801                            1.568990      -1.198381       2.318101                    0.994345       3.675011      10.670533       0.458860       1.405375      -0.681375      -0.018099       0.006784      -0.037158       0.041884       0.003400       0.007325      -0.004043       0.021963       0.021167      -0.016232       0.001645       0.014587              1.686922       1.449821      -0.010286       0.220127       1.398477       0.021895       2.212468          -0.000046
           36              H       7.593813       5.458248       5.620636       0.113680       1.073062 0.81517224E+01  0.79699253E+02                                 1.678864                            1.632774      -0.831214       2.484302                    0.999416       3.327092       9.031660       0.510819       1.226405      -0.722848       0.040515       0.005029       0.008353       0.041672       0.004154       0.008477      -0.001304       0.024528       0.008132      -0.014778      -0.001718       0.016496              1.660722       2.068791       0.107423       0.042285       1.393193       0.001929       1.520182           0.000051
           37              H       3.941770       7.966342      11.815661       0.128096       0.959715 0.70345003E+01  0.68187642E+02                                 1.719123                            1.636470      -1.356612       2.244193                    0.993143       3.805139      11.279551       0.442608       1.427625      -0.676520       0.028441      -0.010244       0.007583       0.031166      -0.003386       0.008529       0.002376      -0.002849      -0.024420      -0.013569       0.004912       0.008657              1.753935       2.178222      -0.327131       0.165031       1.600906      -0.009338       1.482676           0.000018
           38              H       1.507569       3.384195       0.253915       0.113514       0.992442 0.71561677E+01  0.69409609E+02                                 1.729976                            1.629081      -1.301251       2.258662                    0.994578       3.810486      11.164120       0.454078       1.390709      -0.683471       0.023380       0.022571       0.020687       0.038523      -0.002160       0.006095       0.007296       0.003913       0.009445      -0.010753       0.000951       0.009803              1.780932       1.931492       0.278191       0.326672       1.767488       0.274679       1.643816          -0.000159
           39              H       3.119823       4.663617       4.755354       0.134435       0.984791 0.72585530E+01  0.69077407E+02                                 1.599620                            1.551303      -0.828275       2.499419                    0.999514       3.204591       8.639597       0.517661       1.243296      -0.718921      -0.034755      -0.004360      -0.010519       0.036573       0.006503       0.006147      -0.002182       0.026500       0.016327      -0.018031       0.002788       0.015243              1.592585       1.977733       0.128462       0.153184       1.348686       0.035283       1.451337           0.000024
           40              H       6.170855       4.954758       7.370922       0.122617       0.958665 0.70485625E+01  0.67893011E+02                                 1.678284                            1.608361      -1.074452       2.370986                    0.996837       3.644668      10.532249       0.462044       1.376252      -0.687424       0.016892      -0.003428       0.027865       0.032765       0.004131       0.002550      -0.001791       0.023343       0.018421      -0.015674       0.005189       0.010485              1.700932       1.456972      -0.013946       0.147135       1.353477      -0.047651       2.292348           0.000032
           41              H       5.794297      16.953026       8.965900       0.128965       1.033808 0.79338521E+01  0.77228759E+02                                 1.661435                            1.624877      -0.680916       2.556875                    0.999600       3.304970       9.021617       0.504223       1.247924      -0.718005      -0.015594      -0.018191      -0.015946       0.028781       0.004075       0.002740       0.007501       0.003808      -0.027594      -0.012850       0.001566       0.011284              1.670097       1.664965       0.314369       0.090720       1.817497       0.212146       1.527829          -0.000052
           42              H       6.613497      17.273549      10.262591       0.118103       0.910548 0.68416563E+01  0.65516235E+02                                 1.633467                            1.590314      -1.088407       2.358527                    0.993958       3.712051      10.751984       0.461405       1.386232      -0.685081       0.010886      -0.008567       0.024369       0.028031      -0.006566       0.003382      -0.006656       0.003056       0.008444      -0.009237      -0.001950       0.011187              1.656951       1.401259      -0.056722       0.040499       1.523904      -0.294206       2.045689          -0.000115
           43              H       1.779442       5.955058       8.702125       0.081007       1.208959 0.97202384E+01  0.99115427E+02                                 1.803974                            1.764374      -0.893774       2.436266                    0.997637       3.608594       9.940368       0.500157       1.200980      -0.728064      -0.000842       0.010519      -0.036416       0.037915       0.006787       0.008474      -0.004281      -0.006730       0.002881      -0.014034       0.006311       0.007723              1.795724       1.496800      -0.073820      -0.012637       1.665766      -0.271379       2.224605           0.000006
           44              H      15.267014      18.721247       9.993885       0.077261       1.104673 0.83607556E+01  0.82746739E+02                                 1.744461                            1.668556      -0.856056       2.448824                    0.997992       3.658664      10.186143       0.495602       1.248727      -0.715381      -0.029568      -0.013675       0.015994       0.036292       0.009026      -0.001425       0.006805       0.008736      -0.008761      -0.012924       0.000982       0.011941              1.778658       2.171071       0.169566      -0.474996       1.513391      -0.086176       1.651513          -0.000016
           45              H       4.443835       5.244564       8.808128       0.078043       1.000898 0.80192656E+01  0.79967581E+02                                 1.737245                            1.718424      -1.307522       2.245138                    0.992246       4.057273      12.023824       0.444805       1.380885      -0.685193       0.011431       0.031757       0.009553       0.035077       0.007319       0.001590      -0.007143      -0.009356      -0.001525      -0.011021      -0.000663       0.011684              1.730076       1.594068       0.233333       0.014043       1.976044       0.229230       1.620115           0.000027
           46              H       8.216394      17.034492       8.684869       0.082176       1.011349 0.77873924E+01  0.76847773E+02                                 1.733935                            1.681376      -1.172480       2.310774                    0.993447       3.904567      11.394277       0.455930       1.361347      -0.689787       0.017365      -0.031353       0.007531       0.036623      -0.004749       0.002298      -0.003274      -0.004842       0.014287      -0.007718      -0.000234       0.007952              1.751013       1.687991      -0.468603      -0.027887       2.080515      -0.085151       1.484532          -0.000018
           47              H      12.679578      16.962373      10.600322       0.115374       0.963380 0.68904884E+01  0.65285720E+02                                 1.623798                            1.545458      -0.801664       2.503790                    0.999408       3.368106       9.318348       0.497327       1.299857      -0.704886       0.035561      -0.016892      -0.012911       0.041432      -0.006588      -0.012096      -0.001212       0.009396      -0.015582      -0.014316      -0.001774       0.016090              1.654681       2.026658      -0.249888      -0.073875       1.525619       0.053214       1.411765          -0.000024
           48              H       8.406247       5.695968       9.784344       0.125587       1.030622 0.76501334E+01  0.73756358E+02                                 1.639350                            1.582674      -1.020735       2.394020                    0.998481       3.344288       9.070891       0.517405       1.227849      -0.721272       0.023487       0.011808      -0.022617       0.034679      -0.004299      -0.015111      -0.008640       0.006291      -0.011340      -0.019953       0.003381       0.016572              1.640464       1.681495       0.171845      -0.210244       1.661886      -0.269132       1.578012           0.000011
           49              H       4.348324       8.155990       3.044511       0.113443       0.919465 0.65886537E+01  0.62591835E+02                                 1.648819                            1.568234      -1.182983       2.323689                    0.994589       3.674089      10.649539       0.460605       1.399769      -0.682437       0.018058      -0.007060      -0.037564       0.042273       0.003382      -0.007387       0.003969       0.021991       0.021271      -0.016225       0.001561       0.014664              1.685844       1.449170      -0.010254      -0.219598       1.397948      -0.021893       2.210415          -0.000054
           50              H      11.840735       7.896899       5.620636       0.113438       1.070642 0.81279112E+01  0.79401442E+02                                 1.675903                            1.630060      -0.828487       2.485817                    0.999430       3.322776       9.013689       0.511443       1.225912      -0.722984      -0.040635      -0.005370       0.008796       0.041922       0.003923      -0.008327       0.001487       0.024512       0.007803      -0.014680      -0.001638       0.016318              1.657793       2.064537       0.107058      -0.042107       1.391117      -0.001943       1.517724           0.000050
           51              H       8.601075      18.743950      11.815661       0.129045       0.957453 0.70169715E+01  0.67985847E+02                                 1.717544                            1.635349      -1.360071       2.243121                    0.993163       3.802381      11.274436       0.442318       1.429232      -0.676225      -0.028123       0.010355       0.007496       0.030892      -0.003387      -0.008504      -0.002235      -0.002860      -0.024780      -0.013574       0.004836       0.008738              1.752190       2.174963      -0.326049      -0.164425       1.599781       0.009061       1.481827           0.000008
           52              H       7.396485       9.970956       0.253915       0.111357       1.001749 0.72325282E+01  0.70279393E+02                                 1.734159                            1.632511      -1.297311       2.258052                    0.994550       3.822017      11.178435       0.456158       1.381826      -0.685125      -0.023947      -0.022479       0.021006       0.038987      -0.001842      -0.006277      -0.007522       0.004616       0.009468      -0.010939       0.000733       0.010206              1.785428       1.936650       0.279773      -0.328468       1.771855      -0.276154       1.647780          -0.000217
           53              H       5.784225       8.691531       4.755354       0.135551       0.983345 0.72483748E+01  0.68983958E+02                                 1.600994                            1.552568      -0.831638       2.498930                    0.999491       3.203116       8.647133       0.516068       1.247073      -0.718089       0.034424       0.004456      -0.010335       0.036217       0.006381      -0.006076       0.002267       0.026420       0.016168      -0.017934       0.002816       0.015118              1.593965       1.979681       0.128647      -0.153418       1.349697      -0.035330       1.452519          -0.000003
           54              H       2.733191       8.400387       7.370922       0.122054       0.960337 0.70614723E+01  0.68031037E+02                                 1.678333                            1.608326      -1.063363       2.375220                    0.996882       3.645319      10.526369       0.462818       1.373675      -0.687922      -0.017045       0.003146       0.027981       0.032914       0.003998      -0.002682       0.001839       0.023095       0.018648      -0.015565       0.005101       0.010464              1.701002       1.456977      -0.013960      -0.147341       1.353419       0.047644       2.292611           0.000029
           55              H       6.748551       9.757270       8.965900       0.128414       1.038227 0.79804821E+01  0.77824215E+02                                 1.668607                            1.631616      -0.683742       2.555538                    0.999574       3.315137       9.068136       0.502091       1.250944      -0.717316       0.015625       0.018354      -0.016349       0.029126       0.004008      -0.002733      -0.007639       0.004324      -0.027741      -0.013041       0.001712       0.011330              1.677406       1.672208       0.316581      -0.091100       1.826052      -0.213435       1.533958          -0.000066
           56              H       5.929350       9.436745      10.262591       0.118507       0.909227 0.68281606E+01  0.65347435E+02                                 1.631237                            1.588225      -1.082502       2.361014                    0.994052       3.707061      10.730368       0.461987       1.385325      -0.685270      -0.010942       0.008607       0.024216       0.027933      -0.006570      -0.003382       0.006660       0.002864       0.008051      -0.009153      -0.002024       0.011178              1.654659       1.399597      -0.056575      -0.040627       1.521715       0.293381       2.042664          -0.000094
           57              H       7.124602       7.400085       8.702125       0.082167       1.204838 0.96837092E+01  0.98699579E+02                                 1.804338                            1.764759      -0.907632       2.432144                    0.997502       3.602259       9.937019       0.498279       1.206036      -0.726934       0.000888      -0.010366      -0.035961       0.037436       0.006848      -0.008367       0.004294      -0.006491       0.002771      -0.013951       0.006246       0.007706              1.796082       1.497102      -0.073837       0.012613       1.666178       0.271414       2.224966           0.000029
           58              H       7.806332       7.989047       9.993885       0.077865       1.103159 0.83469975E+01  0.82580196E+02                                 1.743230                            1.667465      -0.857383       2.448653                    0.998004       3.656121      10.178652       0.495617       1.249150      -0.715289       0.029507       0.013428       0.015725       0.036031       0.009110       0.001620      -0.006891       0.008336      -0.008242      -0.013061       0.001220       0.011841              1.777376       2.169277       0.169309       0.474477       1.512404       0.086068       1.650447           0.000011
           59              H       4.460209       8.110580       8.808128       0.077518       1.001858 0.80247630E+01  0.79998069E+02                                 1.734949                            1.716255      -1.289667       2.252087                    0.992439       4.051871      11.987359       0.446371       1.376457      -0.686070      -0.011498      -0.032053       0.009467       0.035345       0.007340      -0.001595       0.006950      -0.009278      -0.001339      -0.010947      -0.000569       0.011516              1.727780       1.592160       0.232760      -0.013978       1.973182      -0.228610       1.617996           0.000025
           60              H       4.326454       9.675803       8.684869       0.082330       1.009692 0.77740151E+01  0.76705216E+02                                 1.734235                            1.681740      -1.183323       2.306809                    0.993351       3.904976      11.405573       0.455012       1.364280      -0.689214      -0.016843       0.031107       0.007300       0.036120      -0.005021      -0.002409       0.003349      -0.004533       0.013514      -0.007765      -0.000285       0.008050              1.751293       1.688447      -0.468544       0.027924       2.080524       0.085151       1.484908          -0.000024
           61              C       3.952951       9.928220       0.630103      -0.061523      36.806600 0.46585183E+03  0.11105169E+05                                 9.658273                            7.220199      -0.007822       2.005587                    0.999035      27.883310      79.826736       0.612276       0.419645      -1.065767      -0.021943       0.038610       0.027240       0.052099       0.001645       0.009669       0.001100       0.017329      -0.029126      -0.013231      -0.003962       0.017193             11.578835      10.683549      -3.373071       0.418582      16.001059       4.188023       8.051896           0.004007
           62              C      13.707902      12.426968       1.567862       0.281419      28.530195 0.35355503E+03  0.79263243E+04                                 8.371995                            6.489532       0.006055       2.024383                    0.999713      25.177532      71.650093       0.611632       0.446685      -1.041352      -0.015136       0.040783       0.009221       0.044467      -0.006312      -0.002319       0.023332      -0.045939      -0.034985      -0.022370      -0.017864       0.040234              9.572159       8.419533      -1.964486       0.624117      13.276882       3.809984       7.020062           0.000160
           63              C       8.868195      14.224568       9.279226       0.620752      22.819105 0.24213385E+03  0.49817149E+04                                 7.446369                            5.541493       0.021363       2.065731                    0.999359      22.109708      62.027265       0.625970       0.475586      -1.016205      -0.039598      -0.024538       0.047393       0.066455      -0.029951       0.025577       0.049816      -0.117282      -0.141508      -0.087114      -0.015169       0.102283              8.752323       9.946324       1.126061      -2.285021       5.068051      -2.306364      11.242596           0.000742
           64              C       4.774919      10.645391       1.475663      -0.065854      31.083664 0.43459058E+03  0.10259550E+05                                 8.718565                            7.079828       0.015811       1.985093                    0.999570      29.104930      85.011196       0.599876       0.432510      -1.049715      -0.024679       0.021900       0.002832       0.033117      -0.010152       0.001013      -0.017521       0.040652      -0.007725      -0.031403       0.006238       0.025165              9.588312       9.027581      -1.579814       0.585457      12.521463       3.143049       7.215893           0.000292
           65              C       4.403362      11.902111       1.965250      -0.252161      33.442931 0.48741379E+03  0.11785242E+05                                 8.928670                            7.329564       0.234111       2.031973                    0.999778      31.012528      90.262763       0.612880       0.413323      -1.066743       0.023019      -0.037103      -0.003697       0.043820       0.006717       0.024691       0.022135      -0.002982       0.011960      -0.029025      -0.008444       0.037469              9.718108       9.667695      -2.859949       0.388605      12.628780       2.821740       6.857848           0.000380
           66              C      11.479799      15.248910       6.068561       0.280742      28.304356 0.36702942E+03  0.82895579E+04                                 8.323091                            6.603027      -0.129692       1.980835                    0.999721      25.261148      71.697402       0.608778       0.445468      -1.044092       0.031161       0.009746      -0.033378       0.046691       0.006398      -0.021400      -0.016582       0.005259       0.092020      -0.023101      -0.021407       0.044508              9.416050       8.777914       0.647077      -2.376544       4.729579      -1.490912      14.740657           0.000482
           67              C       9.761711      14.643920       8.168904      -0.076677      36.683246 0.47292501E+03  0.11305334E+05                                 9.591948                            7.250618      -0.019040       1.994086                    0.999270      28.158518      80.471298       0.614647       0.416859      -1.068582       0.035956       0.001985      -0.034417       0.049813      -0.000661       0.009011      -0.011577       0.039345       0.017039      -0.026797       0.004003       0.022795             11.343427      11.849022       1.560477      -3.859038       5.980375      -2.671514      16.200884           0.005089
           68              C      11.109824      14.884313       8.411479      -0.075845      30.036197 0.45179302E+03  0.10813455E+05                                 8.616501                            7.290809      -0.228747       1.902524                    0.999109      29.923295      89.179191       0.580013       0.441208      -1.040273      -0.000936      -0.017938      -0.029164       0.034252      -0.007950       0.022119      -0.007505      -0.001550       0.018835      -0.021660      -0.006114       0.027774              9.233361      10.204205       0.899297      -1.742705       5.362400      -0.904780      12.133479           0.000442
           69              C       4.388837       8.644790       0.037224       0.624371      23.491553 0.25111047E+03  0.52463659E+04                                 7.749379                            5.742073      -0.229533       1.983009                    0.999272      22.789946      65.759204       0.595400       0.492384      -1.001140       0.004105      -0.069013      -0.028208       0.074669       0.033371      -0.012985      -0.071076       0.010699       0.128746      -0.079045      -0.015775       0.094821              9.266716       9.612837      -2.027181       0.255585      11.878583       2.969023       6.308728           0.002471
           70              C       9.297035      14.724052       6.875418      -0.067375      30.299959 0.42253529E+03  0.99262287E+04                                 8.603516                            6.995523      -0.069218       1.955526                    0.999512      29.324735      86.041969       0.600311       0.434319      -1.046383       0.031543       0.009121      -0.015595       0.036350      -0.000717       0.014327      -0.001119       0.020545      -0.073655      -0.028593       0.001989       0.026604              9.457140       8.964352       0.707476      -2.367246       5.254207      -1.744766      14.152862           0.000504
           71              C      12.870139      11.709797       0.752376      -0.221363      34.317043 0.48217010E+03  0.11690480E+05                                 9.264998                            7.399805      -0.071183       1.948989                    0.997810      30.814107      91.420686       0.593202       0.425865      -1.053049      -0.000334      -0.035217      -0.007805       0.036073      -0.011204      -0.013893      -0.017662       0.014364      -0.038868      -0.032417       0.011754       0.020663             10.363794       9.693777      -1.522882       0.977532      13.535009       3.897802       7.862597           0.000081
           72              C      13.241734      10.457084       0.286455      -0.072675      32.614551 0.44401173E+03  0.10576431E+05                                 9.122793                            7.220270      -0.131187       1.941156                    0.998789      29.537275      87.690136       0.584007       0.440295      -1.041277       0.008519       0.012801       0.026715       0.030824       0.021390      -0.012824      -0.005306       0.001230       0.058108      -0.031642       0.002367       0.029275             10.384565      10.705727      -2.765490       0.735263      13.544996       2.866691       6.902972           0.000328
           73              C      11.972813      15.195488       7.392369      -0.218628      32.818579 0.47758366E+03  0.11520384E+05                                 8.923399                            7.333058      -0.048064       1.948321                    0.998928      30.796364      90.332250       0.601363       0.422233      -1.058169       0.000275      -0.020358       0.026091       0.033095       0.010856       0.014179      -0.006019       0.038464      -0.071302      -0.030457      -0.006054       0.036511              9.732670       9.095202       0.742426      -1.120469       5.382190      -1.290164      14.720618           0.000418
           74              C      10.148000      15.025879       5.821796      -0.245700      32.211752 0.49995610E+03  0.12224104E+05                                 8.859894                            7.529219      -0.066848       1.942889                    0.998951      31.449074      93.500785       0.589144       0.425206      -1.054135      -0.040382      -0.003388       0.025783       0.048031      -0.003376       0.010371      -0.006659       0.013872       0.082041      -0.021813      -0.009476       0.031289              9.473694       9.716567       0.700826      -2.463793       5.327864      -1.400001      13.376650           0.000551
           75              C       9.622547       2.418617       2.937522      -0.240050      28.607055 0.44848431E+03  0.10696586E+05                                 8.350616                            7.151927      -0.318670       1.890058                    0.997711      30.112440      89.095431       0.600452       0.427691      -1.050158      -0.023198      -0.064345       0.030974       0.075085      -0.019343      -0.007799       0.002255       0.031537      -0.079304      -0.027520      -0.011632       0.039152              9.237217       8.909918      -1.172867      -3.027862       9.463695       0.666354       9.338039          -0.000144
           76              C      14.040532      14.490339       2.763233       0.002847      22.465221 0.33384780E+03  0.73862332E+04                                 6.988683                            6.080442       0.009168       2.017271                    0.999361      26.784355      75.998459       0.666620       0.415291      -1.059309      -0.085106       0.005027      -0.037760       0.093242       0.028632       0.021397       0.039046      -0.019953      -0.029070      -0.038364      -0.024042       0.062406              7.502435       6.643548      -0.855426      -1.080198       8.970385       1.585361       6.893373          -0.000011
           77              C       8.370917       2.246335       3.770017       0.000542      24.440927 0.36841622E+03  0.84013474E+04                                 7.638452                            6.562456      -0.301362       1.922443                    0.997191      27.645465      81.110949       0.612732       0.438354      -1.039241       0.085843       0.004749       0.048321       0.098623      -0.001130      -0.006276      -0.011533       0.002751       0.143607      -0.027955      -0.022189       0.050144              8.466452       7.748281      -0.515969      -2.799316       6.573333      -0.074844      11.077741          -0.000012
           78              C       4.951102       3.426932       0.630103      -0.062197      36.844949 0.46634822E+03  0.11121244E+05                                 9.670182                            7.227439      -0.010232       2.004758                    0.999028      27.898767      79.916312       0.611467       0.420039      -1.065394       0.020897      -0.038220       0.027937       0.051749       0.002616      -0.008277      -0.001787       0.016312      -0.027854      -0.012134      -0.003898       0.016032             11.595633      10.697164      -3.382547      -0.416856      16.028807      -4.195278       8.060927           0.003775
           79              C       5.726650       0.928182       1.567862       0.283147      28.481794 0.35279267E+03  0.79049273E+04                                 8.362164                            6.481931      -0.030684       2.015263                    0.999834      25.151221      71.554588       0.612079       0.446602      -1.041405       0.014526      -0.040359       0.008650       0.043757      -0.005597       0.001691      -0.022418      -0.046475      -0.033880      -0.021471      -0.018016       0.039487              9.561258       8.409401      -1.962236      -0.622826      13.262085      -3.805262       7.012288           0.000788
           80              C       3.674653      12.485727       9.279226       0.619472      22.830104 0.24229859E+03  0.49855204E+04                                 7.446893                            5.542156       0.025225       2.067304                    0.999346      22.110291      62.013948       0.626194       0.475377      -1.016405       0.038856       0.023558       0.047601       0.065807      -0.029006      -0.025874      -0.050349      -0.116546      -0.140718      -0.087114      -0.014754       0.101868              8.752619       9.947392       1.125999       2.284877       5.068103       2.306568      11.242363           0.000374
           81              C       4.129133       2.709760       1.475663      -0.066048      31.097154 0.43488499E+03  0.10268133E+05                                 8.719958                            7.081052       0.015074       1.984539                    0.999541      29.112467      85.037120       0.599980       0.432367      -1.049812       0.024678      -0.021937       0.003023       0.033157      -0.008968      -0.000779       0.017826       0.039921      -0.006526      -0.031201       0.007195       0.024006              9.590178       9.027316      -1.580513      -0.584514      12.526070      -3.144162       7.217148           0.000888
           82              C       4.500690       1.453040       1.965250      -0.253261      33.478601 0.48809996E+03  0.11806102E+05                                 8.936443                            7.335873       0.228359       2.030376                    0.999806      31.026510      90.322732       0.612466       0.413453      -1.066648      -0.022566       0.038111      -0.003933       0.044465       0.007419      -0.024308      -0.021615      -0.003947       0.015193      -0.027916      -0.009532       0.037448              9.727194       9.676041      -2.864740      -0.387314      12.642469      -2.824039       6.863070           0.000364
           83              C      11.593552      11.461388       6.068561       0.280201      28.323875 0.36734820E+03  0.82985532E+04                                 8.326903                            6.605953      -0.130892       1.980240                    0.999699      25.270802      71.732403       0.608636       0.445476      -1.044088      -0.030754      -0.009770      -0.033130       0.046247       0.005938       0.020735       0.016404       0.004163       0.091875      -0.022607      -0.021235       0.043842              9.420376       8.780992       0.647115       2.376744       4.731285       1.491638      14.748853           0.000472
           84              C      13.311638      12.066376       8.168904      -0.074976      36.572001 0.47130929E+03  0.11255647E+05                                 9.569139                            7.235495      -0.010698       1.997434                    0.999260      28.104188      80.243357       0.615715       0.416545      -1.068919      -0.037051      -0.001342      -0.034501       0.050644      -0.000581      -0.009066       0.011316       0.039281       0.013510      -0.026242       0.003372       0.022870             11.313932      11.820359       1.555712       3.844888       5.966766       2.662514      16.154672           0.005320
           85              C      11.963524      11.825983       8.411479      -0.076769      30.096724 0.45293455E+03  0.10849160E+05                                 8.633883                            7.305536      -0.240673       1.898739                    0.999087      29.970102      89.394694       0.578689       0.441876      -1.039732      -0.000529       0.017184      -0.028090       0.032934      -0.008347      -0.023032       0.007553      -0.001989       0.019078      -0.022719      -0.006002       0.028721              9.252129      10.225939       0.901188       1.749250       5.372916       0.907012      12.157531           0.000428
           86              C       4.515217       4.710362       0.037224       0.623398      23.509924 0.25134269E+03  0.52529053E+04                                 7.754420                            5.745027      -0.226608       1.983619                    0.999297      22.809361      65.845212       0.595146       0.492435      -1.001023      -0.003624       0.070228      -0.027473       0.075497       0.033694       0.013306       0.072552       0.009883       0.131351      -0.080163      -0.016652       0.096815              9.273653       9.619349      -2.029964      -0.255124      11.888476      -2.971706       6.313134           0.003947
           87              C       3.245815      11.986246       6.875418      -0.068896      30.346154 0.42341950E+03  0.99516204E+04                                 8.610580                            7.002031      -0.070787       1.954701                    0.999492      29.349580      86.118472       0.600170       0.434219      -1.046504      -0.029723      -0.009150      -0.014375       0.034261      -0.000693      -0.014539       0.000715       0.021194      -0.077307      -0.029749       0.002266       0.027482              9.464375       8.969526       0.707291       2.369195       5.258367       1.746102      14.165231           0.000418
           88              C       6.564415       1.645354       0.752376      -0.224005      34.464814 0.48485011E+03  0.11774703E+05                                 9.301466                            7.428408      -0.083992       1.944113                    0.997622      30.903232      91.835102       0.590947       0.426791      -1.052213       0.000280       0.035418      -0.008119       0.036337      -0.010873       0.014756       0.017597       0.015463      -0.035973      -0.032466       0.011463       0.021002             10.406136       9.726832      -1.528056      -0.978772      13.597032      -3.918558       7.894542           0.000167
           89              C       6.192820       2.898068       0.286455      -0.067552      32.440322 0.44089278E+03  0.10484278E+05                                 9.094128                            7.197334      -0.130751       1.942719                    0.998797      29.442774      87.352450       0.584600       0.440597      -1.041036      -0.007271      -0.011425       0.027150       0.030340       0.021323       0.012706       0.004559       0.004130       0.057600      -0.031587       0.002782       0.028805             10.351637      10.672341      -2.752020      -0.736420      13.498527      -2.858404       6.884041           0.000662
           90              C      11.100537      11.514808       7.392369      -0.219608      32.834010 0.47789712E+03  0.11529706E+05                                 8.923357                            7.332907      -0.049533       1.947760                    0.998891      30.811661      90.380671       0.601690       0.421939      -1.058366       0.001543       0.021081       0.026132       0.033610       0.010723      -0.014368       0.006059       0.037169      -0.070896      -0.030419      -0.005488       0.035907              9.732324       9.095705       0.742256       1.119248       5.381954       1.289712      14.719312           0.000392
           91              C      12.925352      11.684420       5.821796      -0.243036      32.148392 0.49870090E+03  0.12186568E+05                                 8.851863                            7.522928      -0.071000       1.942216                    0.998948      31.410103      93.379093       0.588979       0.425564      -1.053843       0.041526       0.003839       0.026058       0.049175      -0.003066      -0.009664       0.007640       0.014209       0.085207      -0.022641      -0.009469       0.032110              9.464256       9.707317       0.699555       2.458003       5.322954       1.397556      13.362498           0.000629
           92              C       9.812003      10.936533       2.937522      -0.240247      28.621897 0.44876371E+03  0.10705590E+05                                 8.353624                            7.153803      -0.320664       1.889234                    0.997694      30.132812      89.183766       0.600379       0.427649      -1.050118       0.022184       0.064403       0.031939       0.075233      -0.018241       0.007906      -0.002509       0.032137      -0.080095      -0.027791      -0.010905       0.038696              9.240906       8.913354      -1.171326       3.028044       9.470503      -0.669230       9.338860          -0.000145
           93              C       9.032823      12.219963       2.763233       0.001400      22.487287 0.33427074E+03  0.73976043E+04                                 6.991140                            6.082098       0.004884       2.015759                    0.999364      26.798898      76.039079       0.666920       0.414992      -1.059547       0.086248      -0.005286      -0.037996       0.094395       0.029002      -0.021413      -0.038356      -0.019888      -0.030762      -0.037991      -0.024203       0.062194              7.505681       6.644197      -0.856151       1.080380       8.976864      -1.587877       6.895981          -0.000000
           94              C      11.063633      11.108814       3.770017       0.001315      24.448169 0.36858545E+03  0.84078227E+04                                 7.647891                            6.570465      -0.312351       1.918850                    0.997070      27.659239      81.216071       0.611330       0.439223      -1.038523      -0.084780      -0.004293       0.048445       0.097739      -0.000852       0.005895       0.011056       0.001971       0.147472      -0.027899      -0.023297       0.051195              8.477403       7.760113      -0.516793       2.805849       6.578997       0.075891      11.093098          -0.000022
           95              C      12.035748      10.104502      11.695853      -0.061516      36.806411 0.46584860E+03  0.11105070E+05                                 9.658243                            7.220175      -0.007820       2.005592                    0.999035      27.883160      79.826172       0.612277       0.419645      -1.065768       0.021944      -0.038607      -0.027246       0.052100       0.001647       0.009671       0.001098       0.017329      -0.029133      -0.013234      -0.003961       0.017195             11.578806      10.683468      -3.373036       0.418577      16.001049       4.188047       8.051902           0.004010
           96              C       2.280797       7.605754      10.758094       0.281427      28.530198 0.35355554E+03  0.79263394E+04                                 8.371998                            6.489539       0.006057       2.024384                    0.999713      25.177546      71.650171       0.611631       0.446685      -1.041352       0.015133      -0.040786      -0.009216       0.044468      -0.006311      -0.002318       0.023330      -0.045939      -0.034987      -0.022369      -0.017864       0.040233              9.572157       8.419533      -1.964476       0.624120      13.276862       3.809990       7.020077           0.000162
           97              C       7.120504       5.808154       3.046730       0.620792      22.819201 0.24213463E+03  0.49817451E+04                                 7.446413                            5.541514       0.021312       2.065713                    0.999359      22.109953      62.028456       0.625965       0.475588      -1.016202       0.039604       0.024526      -0.047391       0.066452      -0.029953       0.025584       0.049815      -0.117284      -0.141520      -0.087122      -0.015163       0.102285              8.752384       9.946382       1.126069      -2.285043       5.068088      -2.306386      11.242681           0.000779
           98              C      11.213780       9.387331      10.850293      -0.065829      31.083113 0.43458101E+03  0.10259264E+05                                 8.718477                            7.079762       0.015807       1.985099                    0.999569      29.104474      85.009525       0.599878       0.432512      -1.049714       0.024681      -0.021898      -0.002833       0.033116      -0.010151       0.001011      -0.017526       0.040646      -0.007730      -0.031406       0.006243       0.025163              9.588216       9.027446      -1.579769       0.585447      12.521354       3.143041       7.215849           0.000294
           99              C      11.585337       8.130611      10.360706      -0.252158      33.443120 0.48741750E+03  0.11785357E+05                                 8.928708                            7.329596       0.234105       2.031971                    0.999778      31.012665      90.263341       0.612878       0.413324      -1.066742      -0.023021       0.037102       0.003702       0.043820       0.006717       0.024690       0.022132      -0.002986       0.011946      -0.029025      -0.008440       0.037465              9.718149       9.667723      -2.859940       0.388610      12.628830       2.821766       6.857894           0.000379
          100              C       4.508900       4.783812       6.257395       0.280763      28.304176 0.36702744E+03  0.82895015E+04                                 8.323059                            6.603012      -0.129712       1.980831                    0.999721      25.261031      71.697009       0.608778       0.445468      -1.044092      -0.031156      -0.009763       0.033374       0.046689       0.006401      -0.021397      -0.016579       0.005252       0.092018      -0.023095      -0.021409       0.044504              9.416006       8.777902       0.647072      -2.376537       4.729559      -1.490894      14.740557           0.000484
          101              C       6.226988       5.388802       4.157052      -0.076673      36.683649 0.47292866E+03  0.11305453E+05                                 9.592043                            7.250658      -0.019065       1.994078                    0.999270      28.158685      80.472127       0.614643       0.416860      -1.068580      -0.035953      -0.002002       0.034416       0.049811      -0.000661       0.009011      -0.011579       0.039349       0.017041      -0.026801       0.004004       0.022797             11.343573      11.849215       1.560521      -3.859154       5.980432      -2.671563      16.201074           0.005091
          102              C       4.878875       5.148409       3.914477      -0.075825      30.035834 0.45178633E+03  0.10813255E+05                                 8.616440                            7.290763      -0.228754       1.902527                    0.999109      29.923014      89.178191       0.580014       0.441209      -1.040273       0.000941       0.017919       0.029163       0.034241      -0.007950       0.022117      -0.007508      -0.001562       0.018824      -0.021661      -0.006109       0.027770              9.233291      10.204175       0.899294      -1.742680       5.362363      -0.904763      12.133336           0.000449
          103              C      11.599862      11.387932      12.288732       0.624397      23.491572 0.25111092E+03  0.52463827E+04                                 7.749393                            5.742083      -0.229565       1.982997                    0.999272      22.790087      65.759868       0.595398       0.492385      -1.001138      -0.004096       0.069017       0.028197       0.074667       0.033377      -0.012978      -0.071085       0.010708       0.128734      -0.079059      -0.015765       0.094824              9.266736       9.612859      -2.027191       0.255578      11.878608       2.969018       6.308740           0.002492
          104              C       6.691664       5.308670       5.450538      -0.067371      30.300626 0.42254613E+03  0.99265571E+04                                 8.603670                            6.995631      -0.069260       1.955509                    0.999512      29.325155      86.043805       0.600303       0.434321      -1.046380      -0.031540      -0.009143       0.015591       0.036352      -0.000719       0.014326      -0.001120       0.020552      -0.073647      -0.028590       0.001984       0.026606              9.457332       8.964499       0.707493      -2.367356       5.254298      -1.744822      14.153199           0.000523
          105              C       3.118560       8.322925      11.573580      -0.221350      34.316636 0.48216319E+03  0.11690265E+05                                 9.264920                            7.399747      -0.071176       1.948997                    0.997809      30.813794      91.419415       0.593205       0.425864      -1.053049       0.000333       0.035216       0.007810       0.036073      -0.011200      -0.013893      -0.017665       0.014358      -0.038869      -0.032417       0.011758       0.020658             10.363704       9.693688      -1.522853       0.977531      13.534874       3.897778       7.862550           0.000080
          106              C       2.746965       9.575638      12.039501      -0.072654      32.613998 0.44400275E+03  0.10576164E+05                                 9.122709                            7.220210      -0.131206       1.941157                    0.998789      29.536876      87.688719       0.584007       0.440296      -1.041276      -0.008516      -0.012799      -0.026719       0.030826       0.021390      -0.012827      -0.005312       0.001228       0.058102      -0.031640       0.002361       0.029279             10.384469      10.705605      -2.765453       0.735252      13.544875       2.866683       6.902927           0.000335
          107              C       4.015886       4.837234       4.933587      -0.218618      32.818398 0.47758159E+03  0.11520318E+05                                 8.923368                            7.333047      -0.048034       1.948333                    0.998928      30.796221      90.331687       0.601363       0.422233      -1.058169      -0.000269       0.020333      -0.026093       0.033081       0.010862       0.014176      -0.006018       0.038440      -0.071317      -0.030459      -0.006045       0.036504              9.732623       9.095195       0.742421      -1.120461       5.382173      -1.290147      14.720501           0.000424
          108              C       5.840699       5.006843       6.504160      -0.245680      32.211819 0.49995641E+03  0.12224127E+05                                 8.859948                            7.529250      -0.066939       1.942863                    0.998950      31.449108      93.501287       0.589139       0.425209      -1.054132       0.040385       0.003368      -0.025785       0.048033      -0.003377       0.010368      -0.006659       0.013872       0.082044      -0.021814      -0.009475       0.031288              9.473768       9.716627       0.700829      -2.463839       5.327890      -1.400016      13.376789           0.000553
          109              C       6.366152      17.614105       9.388434      -0.240043      28.606551 0.44847495E+03  0.10696294E+05                                 8.350517                            7.151856      -0.318661       1.890071                    0.997711      30.111867      89.093102       0.600455       0.427691      -1.050159       0.023198       0.064336      -0.030972       0.075077      -0.019343      -0.007809       0.002257       0.031526      -0.079326      -0.027530      -0.011624       0.039155              9.237098       8.909826      -1.172872      -3.027826       9.463573       0.666326       9.337896          -0.000163
          110              C       1.948167       5.542383       9.562723       0.002839      22.465506 0.33385361E+03  0.73863977E+04                                 6.988746                            6.080498       0.009159       2.017262                    0.999362      26.784673      75.999675       0.666616       0.415292      -1.059308       0.085105      -0.005030       0.037764       0.093243       0.028635       0.021397       0.039045      -0.019959      -0.029065      -0.038361      -0.024047       0.062408              7.502499       6.643604      -0.855433      -1.080204       8.970441       1.585365       6.893453          -0.000012
          111              C       7.617782      17.786387       8.555939       0.000540      24.440963 0.36841746E+03  0.84013833E+04                                 7.638464                            6.562472      -0.301384       1.922437                    0.997191      27.645493      81.111082       0.612731       0.438355      -1.039241      -0.085847      -0.004756      -0.048321       0.098626      -0.001123      -0.006272      -0.011528       0.002746       0.143622      -0.027949      -0.022198       0.050147              8.466461       7.748291      -0.515971      -2.799314       6.573349      -0.074824      11.077743          -0.000017
          112              C      11.037597      16.605790      11.695853      -0.062188      36.844716 0.46634416E+03  0.11121121E+05                                 9.670145                            7.227408      -0.010232       2.004763                    0.999028      27.898596      79.915676       0.611469       0.420039      -1.065394      -0.020899       0.038217      -0.027942       0.051749       0.002617      -0.008279      -0.001786       0.016312      -0.027861      -0.012137      -0.003898       0.016034             11.595596      10.697080      -3.382512      -0.416850      16.028781      -4.195299       8.060927           0.003776
          113              C      10.262049      19.104540      10.758094       0.283155      28.481804 0.35279321E+03  0.79049437E+04                                 8.362170                            6.481939      -0.030684       2.015264                    0.999834      25.151242      71.554708       0.612078       0.446602      -1.041405      -0.014523       0.040362      -0.008645       0.043757      -0.005596       0.001691      -0.022416      -0.046476      -0.033882      -0.021469      -0.018016       0.039485              9.561261       8.409404      -1.962228      -0.622829      13.262072      -3.805270       7.012307           0.000788
          114              C      12.314046       7.546995       3.046730       0.619507      22.830316 0.24230081E+03  0.49855882E+04                                 7.446962                            5.542193       0.025163       2.067281                    0.999346      22.110621      62.015445       0.626188       0.475379      -1.016402      -0.038860      -0.023548      -0.047597       0.065804      -0.029007      -0.025882      -0.050350      -0.116552      -0.140734      -0.087124      -0.014748       0.101872              8.752710       9.947485       1.126013       2.284913       5.068157       2.306599      11.242489           0.000384
          115              C      11.859566      17.322962      10.850293      -0.066025      31.096667 0.43487641E+03  0.10267878E+05                                 8.719884                            7.080996       0.015069       1.984545                    0.999541      29.112056      85.035641       0.599981       0.432369      -1.049812      -0.024679       0.021935      -0.003024       0.033156      -0.008967      -0.000777       0.017832       0.039915      -0.006532      -0.031203       0.007199       0.024004              9.590099       9.027196      -1.580472      -0.584504      12.525985      -3.144163       7.217117           0.000889
          116              C      11.488009      18.579682      10.360706      -0.253259      33.478852 0.48810471E+03  0.11806250E+05                                 8.936495                            7.335915       0.228349       2.030372                    0.999806      31.026688      90.323493       0.612464       0.413454      -1.066647       0.022569      -0.038109       0.003938       0.044465       0.007418      -0.024308      -0.021613      -0.003951       0.015178      -0.027916      -0.009529       0.037445              9.727251       9.676085      -2.864738      -0.387318      12.642542      -2.824072       6.863127           0.000363
          117              C       4.395147       8.571334       6.257395       0.280220      28.323711 0.36734646E+03  0.82985042E+04                                 8.326876                            6.605942      -0.130915       1.980236                    0.999699      25.270696      71.732068       0.608635       0.445477      -1.044088       0.030749       0.009787       0.033126       0.046245       0.005940       0.020732       0.016401       0.004155       0.091871      -0.022600      -0.021238       0.043838              9.420339       8.780985       0.647110       2.376739       4.731268       1.491620      14.748764           0.000470
          118              C       2.677061       7.966346       4.157052      -0.074969      36.572309 0.47131137E+03  0.11255719E+05                                 9.569216                            7.235522      -0.010719       1.997428                    0.999260      28.104302      80.243980       0.615712       0.416546      -1.068917       0.037048       0.001358       0.034499       0.050642      -0.000580      -0.009067       0.011318       0.039285       0.013511      -0.026246       0.003374       0.022872             11.314058      11.820531       1.555753       3.844998       5.966812       2.662557      16.154831           0.005322
          119              C       4.025175       8.206739       3.914477      -0.076750      30.096410 0.45292878E+03  0.10848988E+05                                 8.633834                            7.305500      -0.240683       1.898741                    0.999086      29.969848      89.393810       0.578689       0.441877      -1.039731       0.000523      -0.017166       0.028089       0.032923      -0.008346      -0.023030       0.007555      -0.002001       0.019068      -0.022720      -0.005997       0.028717              9.252073      10.225929       0.901188       1.749237       5.372887       0.906996      12.157403           0.000433
          120              C      11.473482      15.322360      12.288732       0.623418      23.510055 0.25134452E+03  0.52529578E+04                                 7.754451                            5.745048      -0.226637       1.983606                    0.999297      22.809579      65.846120       0.595145       0.492435      -1.001023       0.003616      -0.070231       0.027460       0.075495       0.033700       0.013298       0.072561       0.009891       0.131338      -0.080177      -0.016642       0.096819              9.273694       9.619393      -2.029980      -0.255116      11.888529      -2.971710       6.313159           0.003960
          121              C       2.212384       8.046476       5.450538      -0.068892      30.346762 0.42342936E+03  0.99519200E+04                                 8.610723                            7.002132      -0.070827       1.954685                    0.999492      29.349956      86.120145       0.600163       0.434221      -1.046502       0.029719       0.009171       0.014371       0.034262      -0.000695      -0.014538       0.000716       0.021200      -0.077301      -0.029746       0.002262       0.027484              9.464554       8.969665       0.707307       2.369301       5.258451       1.746153      14.165545           0.000433
          122              C       9.424284      18.387368      11.573580      -0.223992      34.464412 0.48484322E+03  0.11774488E+05                                 9.301387                            7.428349      -0.083982       1.944121                    0.997622      30.902923      91.833831       0.590950       0.426790      -1.052215      -0.000280      -0.035417       0.008124       0.036338      -0.010869       0.014756       0.017600       0.015458      -0.035974      -0.032465       0.011467       0.020998             10.406044       9.726743      -1.528026      -0.978771      13.596895      -3.918534       7.894494           0.000166
          123              C       9.795879      17.134654      12.039501      -0.067532      32.439832 0.44088481E+03  0.10484042E+05                                 9.094059                            7.197284      -0.130774       1.942719                    0.998797      29.442420      87.351230       0.584600       0.440599      -1.041034       0.007268       0.011424      -0.027153       0.030342       0.021322       0.012709       0.004565       0.004128       0.057593      -0.031585       0.002776       0.028810             10.351557      10.672240      -2.751988      -0.736411      13.498426      -2.858401       6.884006           0.000664
          124              C       4.888162       8.517914       4.933587      -0.219597      32.833853 0.47789543E+03  0.11529653E+05                                 8.923332                            7.332899      -0.049506       1.947772                    0.998891      30.811538      90.380211       0.601690       0.421939      -1.058366      -0.001548      -0.021056      -0.026133       0.033596       0.010728      -0.014365       0.006058       0.037145      -0.070911      -0.030421      -0.005479       0.035900              9.732284       9.095708       0.742253       1.119243       5.381941       1.289695      14.719205           0.000400
          125              C       3.063347       8.348302       6.504160      -0.243014      32.148399 0.49870016E+03  0.12186558E+05                                 8.851907                            7.522953      -0.071092       1.942191                    0.998948      31.410091      93.379424       0.588974       0.425567      -1.053840      -0.041528      -0.003819      -0.026061       0.049176      -0.003067      -0.009661       0.007640       0.014209       0.085208      -0.022641      -0.009468       0.032109              9.464320       9.707369       0.699557       2.458045       5.322975       1.397568      13.362615           0.000631
          126              C       6.176696       9.096189       9.388434      -0.240240      28.621375 0.44875399E+03  0.10705286E+05                                 8.353519                            7.153727      -0.320653       1.889248                    0.997694      30.132217      89.181335       0.600383       0.427649      -1.050119      -0.022184      -0.064394      -0.031936       0.075223      -0.018242       0.007915      -0.002511       0.032125      -0.080120      -0.027801      -0.010897       0.038699              9.240780       8.913253      -1.171330       3.028004       9.470377      -0.669202       9.338709          -0.000162
          127              C       6.955876       7.812759       9.562723       0.001392      22.487562 0.33427633E+03  0.73977625E+04                                 6.991199                            6.082151       0.004875       2.015750                    0.999364      26.799207      76.040248       0.666916       0.414992      -1.059546      -0.086247       0.005289       0.038000       0.094395       0.029005      -0.021413      -0.038355      -0.019894      -0.030756      -0.037988      -0.024207       0.062196              7.505741       6.644248      -0.856157       1.080385       8.976916      -1.587879       6.896059          -0.000001
          128              C       4.925066       8.923908       8.555939       0.001312      24.448178 0.36858619E+03  0.84078434E+04                                 7.647895                            6.570474      -0.312368       1.918846                    0.997069      27.659238      81.216073       0.611329       0.439224      -1.038523       0.084784       0.004299      -0.048444       0.097743      -0.000845       0.005892       0.011051       0.001966       0.147488      -0.027892      -0.023306       0.051199              8.477402       7.760113      -0.516795       2.805841       6.579008       0.075870      11.093086          -0.000028
          129              O       9.358552      13.968148      10.397437      -0.589873      42.847341 0.63487917E+03  0.15911072E+05                                 9.726345                            7.840397       0.279403       2.125903                    0.996859      28.578064      76.717998       0.673103       0.363092      -1.135687       0.007468       0.006810      -0.043723       0.044876      -0.028618       0.038598       0.020779      -0.113268       0.006560      -0.085272       0.020317       0.064955             11.146842       7.910868      -0.042499       0.587795       7.570473      -3.619407      17.959186           0.029426
          130              O       5.372478      14.689860      11.609571      -0.631230      43.738340 0.70963970E+03  0.18330365E+05                                 9.899838                            8.280003       0.040218       2.020858                    0.998217      30.227147      83.026191       0.654513       0.362288      -1.133603       0.016284       0.042210       0.029819       0.054185       0.012818       0.027652      -0.004165       0.014095       0.115629      -0.038804      -0.011915       0.050720             11.267232      11.044738       2.925140       1.441942      13.281329       4.064937       9.475628           0.051617
          131              O       5.557096       8.244402       0.223100      -0.569544      43.698829 0.63551366E+03  0.15930388E+05                                 9.901363                            7.859279       0.248745       2.120379                    0.995994      28.420227      76.293651       0.670398       0.364478      -1.134645      -0.031788       0.009385       0.018208       0.037816       0.011918      -0.013355      -0.076006       0.055053       0.046820      -0.090053       0.014117       0.075937             11.616581      16.766136      -5.243548      -0.277260      11.369759       0.270928       6.713848           0.034777
          132              O       7.639699      14.121733       9.023339      -0.565457      34.551139 0.50880928E+03  0.12042712E+05                                 8.318681                            6.895308       0.671011       2.266676                    0.998036      27.341250      70.897927       0.738505       0.350416      -1.147947       0.036705       0.008139      -0.007537       0.038344       0.002038       0.002973       0.017745       0.013943      -0.166426      -0.059468       0.024049       0.035419              9.308568      14.652014       2.238993      -2.275758       6.265998      -1.187272       7.007692           0.045349
          133              O      13.242238      13.643622       1.956129      -0.200425      30.625563 0.40328761E+03  0.90308771E+04                                 7.949706                            6.285545       0.183543       2.189804                    0.996562      22.987516      58.497484       0.744541       0.367369      -1.131388       0.153693      -0.012016       0.067260       0.168196       0.020695       0.043832       0.125658      -0.159507      -0.110332      -0.124556      -0.055530       0.180086              9.182262       5.849460      -1.043554      -0.295131      14.355422       4.918194       7.341903           0.000291
          134              O      12.434094      15.528033       5.132035      -0.210327      25.996782 0.32957456E+03  0.70035989E+04                                 7.023094                            5.562813       0.460439       2.271418                    0.999377      22.633455      55.757588       0.818600       0.352100      -1.145651      -0.159839      -0.020536      -0.083593       0.181544       0.012307      -0.043373      -0.038082       0.055481       0.531102      -0.121946      -0.067888       0.189834              8.136041       6.052312       0.414533      -3.367619       4.234915      -1.147207      14.120896           0.000600
          135              O      13.714794      12.742145      10.397437      -0.585210      42.735651 0.63287860E+03  0.15850377E+05                                 9.716950                            7.833926       0.261154       2.121338                    0.996777      28.521491      76.571442       0.672538       0.363638      -1.135120      -0.008292      -0.003433      -0.044603       0.045497      -0.032520      -0.037314      -0.022519      -0.104570       0.010232      -0.083784       0.021044       0.062740             11.134797       7.903467      -0.043138      -0.587252       7.564028       3.614996      17.936895           0.032961
          136              O       7.170367      12.020432      11.609571      -0.628690      43.709970 0.70904839E+03  0.18315439E+05                                 9.908763                            8.286867       0.002892       2.011246                    0.997785      30.186600      82.977212       0.652873       0.363192      -1.132640      -0.017364      -0.043206       0.030846       0.055854       0.014285      -0.029361       0.006604       0.014326       0.115968      -0.041782      -0.010294       0.052075             11.278053      11.055466       2.928773      -1.444401      13.293824      -4.069698       9.484868           0.054667
          137              O       3.346958       5.110749       0.223100      -0.568586      43.720708 0.63567468E+03  0.15939698E+05                                 9.918533                            7.870702       0.210087       2.109666                    0.995692      28.398691      76.315128       0.668402       0.365446      -1.133590       0.031333      -0.008311       0.016221       0.036249       0.011468       0.020528       0.078879       0.055740       0.034351      -0.093195       0.012896       0.080299             11.639340      16.800784      -5.258428       0.278449      11.392861      -0.272262       6.724375           0.032509
          138              O       4.903148      12.588562       9.023339      -0.564037      34.484633 0.50767688E+03  0.12008816E+05                                 8.307157                            6.887112       0.679821       2.269522                    0.997993      27.316434      70.804903       0.739052       0.350363      -1.148029      -0.037709      -0.006300      -0.007960       0.039052       0.002452      -0.003483      -0.018410       0.014257      -0.163022      -0.058734       0.023426       0.035308              9.294329      14.628688       2.233733       2.269100       6.257663       1.184209       6.996636           0.045331
          139              O       9.831117      13.066680       1.956129      -0.199627      30.630296 0.40325614E+03  0.90302868E+04                                 7.952586                            6.286438       0.178486       2.188305                    0.996443      22.984089      58.495281       0.744262       0.367502      -1.131249      -0.153086       0.012232       0.067269       0.167660       0.021211      -0.043533      -0.125129      -0.160551      -0.112722      -0.124201      -0.055949       0.180151              9.187044       5.850513      -1.043409       0.295161      14.364814      -4.922644       7.345806           0.000683
          140              O      10.639258      11.182266       5.132035      -0.210028      25.956437 0.32899590E+03  0.69877522E+04                                 7.013860                            5.556266       0.463585       2.272834                    0.999359      22.617894      55.692635       0.819506       0.351890      -1.145901       0.159568       0.021197      -0.082782       0.181008       0.012810       0.043624       0.037769       0.055845       0.533020      -0.122482      -0.067979       0.190461              8.124731       6.044273       0.413939       3.362184       4.230024       1.145925      14.099897           0.000623
          141              O       6.630147       6.064574       1.928519      -0.589849      42.848124 0.63489242E+03  0.15911499E+05                                 9.726482                            7.840492       0.279335       2.125877                    0.996859      28.578309      76.719071       0.673097       0.363093      -1.135685      -0.007483      -0.006818       0.043713       0.044870      -0.028621       0.038608       0.020777      -0.113281       0.006563      -0.085284       0.020324       0.064960             11.147003       7.910974      -0.042510       0.587842       7.570579      -3.619482      17.959457           0.029408
          142              O      10.616221       5.342862       0.716385      -0.631251      43.741724 0.70970736E+03  0.18332574E+05                                 9.900382                            8.280427       0.040142       2.020812                    0.998217      30.228496      83.031295       0.654492       0.362291      -1.133599      -0.016270      -0.042221      -0.029841       0.054201       0.012807       0.027650      -0.004166       0.014098       0.115651      -0.038797      -0.011927       0.050724             11.267891      11.045379       2.925319       1.442005      13.282156       4.065212       9.476138           0.051620
          143              O      10.431603      11.788320      12.102856      -0.569514      43.698612 0.63551016E+03  0.15930280E+05                                 9.901333                            7.859256       0.248720       2.120372                    0.995994      28.420165      76.293461       0.670399       0.364478      -1.134645       0.031778      -0.009390      -0.018238       0.037823       0.011922      -0.013354      -0.076017       0.055065       0.046808      -0.090068       0.014124       0.075945             11.616541      16.766090      -5.243511      -0.277261      11.369701       0.270915       6.713830           0.034775
          144              O       8.349000       5.910989       3.302617      -0.565488      34.555273 0.50888156E+03  0.12044872E+05                                 8.319380                            6.895827       0.670950       2.266623                    0.998037      27.342982      70.904155       0.738471       0.350419      -1.147943      -0.036717      -0.008160       0.007547       0.038362       0.002035       0.002976       0.017736       0.013922      -0.166431      -0.059465       0.024055       0.035409              9.309415      14.653419       2.239276      -2.276095       6.266505      -1.187439       7.008322           0.045364
          145              O       2.746461       6.389100      10.369827      -0.200416      30.625487 0.40328732E+03  0.90308696E+04                                 7.949690                            6.285542       0.183527       2.189799                    0.996562      22.987515      58.497491       0.744542       0.367369      -1.131388      -0.153696       0.012013      -0.067255       0.168196       0.020695       0.043831       0.125657      -0.159509      -0.110328      -0.124554      -0.055532       0.180086              9.182231       5.849456      -1.043550      -0.295128      14.355338       4.918171       7.341901           0.000292
          146              O       3.554605       4.504689       7.193921      -0.210307      25.996112 0.32956537E+03  0.70033496E+04                                 7.022953                            5.562720       0.460480       2.271437                    0.999377      22.633226      55.756676       0.818611       0.352098      -1.145654       0.159840       0.020518       0.083596       0.181544       0.012314      -0.043378      -0.038078       0.055470       0.531092      -0.121940      -0.067891       0.189831              8.135863       6.052204       0.414519      -3.367521       4.234839      -1.147158      14.120546           0.000597
          147              O       2.273905       7.290577       1.928519      -0.585186      42.736570 0.63289423E+03  0.15850881E+05                                 9.717112                            7.834040       0.261076       2.121308                    0.996777      28.521783      76.572727       0.672531       0.363640      -1.135118       0.008309       0.003440       0.044593       0.045491      -0.032522      -0.037326      -0.022517      -0.104588       0.010243      -0.083799       0.021054       0.062745             11.134988       7.903595      -0.043148      -0.587297       7.564152       3.615079      17.937217           0.032947
          148              O       8.818332       8.012290       0.716385      -0.628711      43.713250 0.70911381E+03  0.18317576E+05                                 9.909295                            8.287281       0.002810       2.011200                    0.997785      30.187898      82.982156       0.652852       0.363195      -1.132636       0.017347       0.043214      -0.030866       0.055866       0.014274      -0.029360       0.006600       0.014326       0.115993      -0.041773      -0.010308       0.052081             11.278698      11.056099       2.928949      -1.444463      13.294627      -4.069966       9.485367           0.054671
          149              O      12.641741      14.921973      12.102856      -0.568559      43.720738 0.63567533E+03  0.15939723E+05                                 9.918545                            7.870710       0.210049       2.109654                    0.995692      28.398713      76.315274       0.668401       0.365446      -1.133589      -0.031323       0.008318      -0.016252       0.036255       0.011472       0.020527       0.078890       0.055755       0.034331      -0.093211       0.012905       0.080306             11.639352      16.800818      -5.258419       0.278456      11.392855      -0.272254       6.724383           0.032509
          150              O      11.085551       7.444160       3.302617      -0.564069      34.488830 0.50775037E+03  0.12011008E+05                                 8.307852                            6.887628       0.679783       2.269474                    0.997993      27.318249      70.811306       0.739021       0.350365      -1.148026       0.037723       0.006316       0.007975       0.039071       0.002450      -0.003488      -0.018400       0.014229      -0.163033      -0.058733       0.023436       0.035297              9.295170      14.630084       2.234013       2.269432       6.258166       1.184374       6.997260           0.045342
          151              O       6.157582       6.966042      10.369827      -0.199620      30.630262 0.40325646E+03  0.90302967E+04                                 7.952578                            6.286440       0.178469       2.188300                    0.996443      22.984104      58.495350       0.744262       0.367502      -1.131249       0.153088      -0.012228      -0.067264       0.167661       0.021211      -0.043532      -0.125128      -0.160553      -0.112718      -0.124199      -0.055950       0.180150              9.187025       5.850514      -1.043408       0.295159      14.364749      -4.922628       7.345812           0.000684
          152              O       5.349441       8.850456       7.193921      -0.210008      25.955770 0.32898675E+03  0.69875042E+04                                 7.013720                            5.556174       0.463626       2.272853                    0.999359      22.617663      55.691724       0.819517       0.351888      -1.145904      -0.159568      -0.021178       0.082786       0.181008       0.012817       0.043629       0.037764       0.055834       0.533008      -0.122476      -0.067982       0.190458              8.124555       6.044165       0.413925       3.362087       4.229948       1.145874      14.099551           0.000618

******************************************************
Auxiliary information for the entire system
The total spin magnetic moment of the unit cell is   11.997500
The total net atomic charge of the unit cell is   0.000001
Accuracy of reproducing the electrostatic potential in the unit cell:
  The inner radius (bohr) =    5.0000
  The outer radius (bohr) =   12.0000
  Valid grid points have density less than (e/(bohr^3)) =    0.0001
  The number of valid grid points were=         6190
  The rms potential error without charges in kcal/mol is=      4.70279
  The rms potential error with partial charges in kcal/mol is=      1.23334
  The RRMSE value at monopole order=      0.26226
  The rms potential error with partial charges and cloud penetration in kcal/mol is=      1.23712
  The RRMSE value at monopole order with cloud penetration is=      0.26306
  The rms potential error with partial charges and atomic dipoles in kcal/mol is=      0.27907
  The RRMSE value at dipole order=      0.05934
  The rms potential error with partial charges, atomic dipoles and cloud penetration in kcal/mol is=      0.27619
  The RRMSE value at dipole order with cloud penetration=      0.05873

******************************************************
The electron densities and ab initio electrostatic potential were computed in VASP using the PBE functional and
projector augmented wave method. See the main text of the journal article for a description of computational details.
The atomic charges, dipoles, and quadrupoles were computed with the DDEC6 method as described in
(a) T. A. Manz and N. Gabaldon Limas, RSC Adv. 6 (2016) 47771-47801 DOI: 10.1039/c6ra04656h
(b) N. Gabaldon Limas and T. A. Manz, RSC Adv. 8 (2018) 2678-2707 DOI: 10.1039/c7ra11829e.
For each atom in the material, the electron cloud parameters were fit to the spherically averaged atom-in-material
electron density using radial positions for which this density was between 10^-4 and 10^-2 electrons per cubic bohr.
The polarizabilities, dispersion coefficients, and quantum Drude oscillator (QDO) parameters were fit using the MCLF method.
The magnetic structure of the system was optimized in VASP from the default ferromagnetic initial guess using spin polarization.
The atomic spin moments (ASMs) were computed on this optimized magnetic structure using the DDEC6 partition as inputs
to the method of T. A. Manz and D. S. Sholl, J. Chem. Theory Comput. 7 (2011) 4146-4164 DOI: 10.1021/ct200539n.
The RMSE and RRMSE were computed using a uniform grid with Ewald summation.
