# Supplementary material for: A collection of forcefield precursors for metal–organic frameworks
Source: RSC Adv. 2019 Nov 13;9(63):36492–507. doi: 10.1039/c9ra07327b (PMC9075174; doi:10.1039/c9ra07327b)
Supplement: RA-009-C9RA07327B-s4410 [file RA-009-C9RA07327B-s4410.xyz]

  190
jmolscript: load "" {1 1 1} spacegroup "x,y,z" unitcell [{     15.280600     0.000000     0.000000 }, {     -7.640300    13.233388     0.000000 }, {      0.000000     0.000000    15.393000 }]
Eu     7.640300     4.411218    11.544750     1.144236
Eu    -0.000000     8.822170    11.544750     1.144237
Eu    -0.000000     8.822170     3.848250     1.144240
Eu     7.640300     4.411218     3.848250     1.144242
Co     3.820150     6.616694     0.000000     1.119353
Co    -3.820150     6.616694     0.000000     1.120062
Co     7.640300     0.000000     0.000000     1.119845
Co    -3.820150     6.616694     7.696500     1.120084
Co     3.820150     6.616694     7.696500     1.119660
Co     7.640300     0.000000     7.696500     1.119589
H      6.265810     9.426142    13.013242     0.125756
H     12.670674     3.093966    13.013242     0.125752
H      3.984416     0.713280    13.013242     0.125768
H      1.374490     3.807246    13.013242     0.125755
H     -5.030374    10.139422    13.013242     0.125751
H      3.655884    12.520108    13.013242     0.125767
H     -1.374490     3.807246    10.076258     0.125761
H      5.030374    10.139422    10.076258     0.125763
H     -3.655884    12.520108    10.076258     0.125757
H      9.014790     9.426142    10.076258     0.125761
H      2.609926     3.093966    10.076258     0.125763
H     11.296184     0.713280    10.076258     0.125757
H      1.374490     3.807246     2.379758     0.125755
H     -5.030374    10.139422     2.379758     0.125751
H      3.655884    12.520108     2.379758     0.125766
H      6.265810     9.426142     2.379758     0.125754
H     12.670674     3.093966     2.379758     0.125750
H      3.984416     0.713280     2.379758     0.125766
H      9.014790     9.426142     5.316742     0.125760
H      2.609926     3.093966     5.316742     0.125762
H     11.296184     0.713280     5.316742     0.125756
H     -1.374490     3.807246     5.316742     0.125760
H      5.030374    10.139422     5.316742     0.125762
H     -3.655884    12.520108     5.316742     0.125756
H      7.640300    10.597297    11.544750     0.096267
H     12.997678     1.318045    11.544750     0.096258
H      2.282922     1.318045    11.544750     0.096268
H      0.000000     2.636091    11.544750     0.096261
H     -5.357378    11.915343    11.544750     0.096253
H      5.357378    11.915343    11.544750     0.096263
H      0.000000     2.636091     3.848250     0.096268
H     -5.357378    11.915343     3.848250     0.096258
H      5.357378    11.915343     3.848250     0.096268
H      7.640300    10.597297     3.848250     0.096261
H     12.997678     1.318045     3.848250     0.096253
H      2.282922     1.318045     3.848250     0.096263
C      5.979299     6.743735    13.261069     0.575692
C      6.841889     7.605228    12.375972     0.140783
C      6.818204     8.974884    12.415994    -0.142776
C     10.490896     4.683296    13.261069     0.575751
C     10.805676     3.505524    12.375972     0.140781
C     12.003675     2.841208    12.415994    -0.142763
C      6.450705     1.806357    13.261069     0.575730
C      5.273335     2.122635    12.375972     0.140793
C      4.099021     1.417296    12.415994    -0.142769
C      1.661001     6.489653    13.261069     0.575688
C      0.798411     5.628160    12.375972     0.140787
C      0.822096     4.258504    12.415994    -0.142778
C     -2.850596     8.550092    13.261069     0.575750
C     -3.165376     9.727864    12.375972     0.140783
C     -4.363375    10.392180    12.415994    -0.142765
C      1.189595    11.427031    13.261069     0.575731
C      2.366965    11.110753    12.375972     0.140793
C      3.541279    11.816092    12.415994    -0.142769
C     -1.661001     6.489653     9.828430     0.575745
C     -0.798411     5.628160    10.713528     0.140784
C     -0.822096     4.258504    10.673506    -0.142762
C      2.850596     8.550092     9.828430     0.575720
C      3.165376     9.727864    10.713528     0.140791
C      4.363375    10.392180    10.673506    -0.142769
C     -1.189595    11.427031     9.828430     0.575715
C     -2.366965    11.110753    10.713528     0.140787
C     -3.541279    11.816092    10.673506    -0.142777
C      9.301301     6.743735     9.828430     0.575745
C      8.438711     7.605228    10.713528     0.140783
C      8.462396     8.974884    10.673506    -0.142759
C      4.789704     4.683296     9.828430     0.575720
C      4.474924     3.505524    10.713528     0.140792
C      3.276925     2.841208    10.673506    -0.142768
C      8.829895     1.806357     9.828430     0.575716
C     10.007265     2.122635    10.713528     0.140786
C     11.181579     1.417296    10.673506    -0.142775
C      1.661001     6.489653     2.131931     0.575689
C      0.798411     5.628160     3.017028     0.140784
C      0.822096     4.258504     2.977006    -0.142776
C     -2.850596     8.550092     2.131931     0.575750
C     -3.165376     9.727864     3.017028     0.140782
C     -4.363375    10.392180     2.977006    -0.142763
C      1.189595    11.427031     2.131931     0.575732
C      2.366965    11.110753     3.017028     0.140792
C      3.541279    11.816092     2.977006    -0.142768
C      5.979299     6.743735     2.131931     0.575688
C      6.841889     7.605228     3.017028     0.140787
C      6.818204     8.974884     2.977006    -0.142778
C     10.490896     4.683296     2.131931     0.575752
C     10.805676     3.505524     3.017028     0.140783
C     12.003675     2.841208     2.977006    -0.142765
C      6.450705     1.806357     2.131931     0.575732
C      5.273335     2.122635     3.017028     0.140793
C      4.099021     1.417296     2.977006    -0.142769
C      9.301301     6.743735     5.564569     0.575746
C      8.438711     7.605228     4.679472     0.140784
C      8.462396     8.974884     4.719494    -0.142762
C      4.789704     4.683296     5.564569     0.575721
C      4.474924     3.505524     4.679472     0.140791
C      3.276925     2.841208     4.719494    -0.142769
C      8.829895     1.806357     5.564569     0.575716
C     10.007265     2.122635     4.679472     0.140787
C     11.181579     1.417296     4.719494    -0.142776
C     -1.661001     6.489653     5.564569     0.575747
C     -0.798411     5.628160     4.679472     0.140782
C     -0.822096     4.258504     4.719494    -0.142759
C      2.850596     8.550092     5.564569     0.575719
C      3.165376     9.727864     4.679472     0.140792
C      4.363375    10.392180     4.719494    -0.142768
C     -1.189595    11.427031     5.564569     0.575713
C     -2.366965    11.110753     4.679472     0.140787
C     -3.541279    11.816092     4.719494    -0.142775
C      7.640300     9.665667    11.544750    -0.048802
C     12.190863     1.783861    11.544750    -0.048812
C      3.089737     1.783861    11.544750    -0.048801
C      0.000000     3.567721    11.544750    -0.048802
C     -4.550563    11.449527    11.544750    -0.048812
C      4.550563    11.449527    11.544750    -0.048800
C      0.000000     3.567721     3.848250    -0.048803
C     -4.550563    11.449527     3.848250    -0.048812
C      4.550563    11.449527     3.848250    -0.048801
C      7.640300     9.665667     3.848250    -0.048802
C     12.190863     1.783861     3.848250    -0.048812
C      3.089737     1.783861     3.848250    -0.048800
N      7.640300     6.925826    11.544750    -0.259720
N      9.818091     3.153781    11.544750    -0.259772
N      5.462509     3.153781    11.544750    -0.259747
N      0.000000     6.307562    11.544750    -0.259718
N     -2.177791    10.079607    11.544750    -0.259770
N      2.177791    10.079607    11.544750    -0.259745
N      0.000000     6.307562     3.848250    -0.259720
N     -2.177791    10.079607     3.848250    -0.259773
N      2.177791    10.079607     3.848250    -0.259748
N      7.640300     6.925826     3.848250    -0.259717
N      9.818091     3.153781     3.848250    -0.259770
N      5.462509     3.153781     3.848250    -0.259745
O      6.184059     5.481269    13.197189    -0.523445
O      5.144214     7.322034    13.964530    -0.540410
O      9.295189     5.137201    13.197189    -0.523443
O     11.409260     5.117351    13.964530    -0.540658
O      7.441652     2.614917    13.197189    -0.523451
O      6.367426     0.794003    13.964530    -0.540551
O      1.456241     7.752119    13.197189    -0.523461
O      2.496086     5.911354    13.964530    -0.540418
O     -1.654889     8.096187    13.197189    -0.523452
O     -3.768960     8.116037    13.964530    -0.540668
O      0.198648    10.618471    13.197189    -0.523451
O      1.272874    12.439385    13.964530    -0.540551
O     -1.456241     7.752119     9.892311    -0.523450
O     -2.496086     5.911354     9.124970    -0.540661
O      1.654889     8.096187     9.892311    -0.523447
O      3.768960     8.116037     9.124970    -0.540516
O     -0.198648    10.618471     9.892311    -0.523471
O     -1.272874    12.439385     9.124970    -0.540510
O      9.096541     5.481269     9.892311    -0.523434
O     10.136386     7.322034     9.124970    -0.540654
O      5.985411     5.137201     9.892311    -0.523458
O      3.871340     5.117351     9.124970    -0.540520
O      7.838948     2.614917     9.892311    -0.523471
O      8.913174     0.794003     9.124970    -0.540507
O      1.456241     7.752119     2.195811    -0.523438
O      2.496086     5.911354     1.428470    -0.540410
O     -1.654889     8.096187     2.195811    -0.523443
O     -3.768960     8.116037     1.428470    -0.540658
O      0.198648    10.618471     2.195811    -0.523460
O      1.272874    12.439385     1.428470    -0.540551
O      6.184059     5.481269     2.195811    -0.523461
O      5.144214     7.322034     1.428470    -0.540418
O      9.295189     5.137201     2.195811    -0.523456
O     11.409260     5.117351     1.428470    -0.540668
O      7.441652     2.614917     2.195811    -0.523453
O      6.367426     0.794003     1.428470    -0.540551
O      9.096541     5.481269     5.500689    -0.523452
O     10.136386     7.322034     6.268030    -0.540661
O      5.985411     5.137201     5.500689    -0.523452
O      3.871340     5.117351     6.268030    -0.540516
O      7.838948     2.614917     5.500689    -0.523471
O      8.913174     0.794003     6.268030    -0.540510
O     -1.456241     7.752119     5.500689    -0.523442
O     -2.496086     5.911354     6.268030    -0.540653
O      1.654889     8.096187     5.500689    -0.523459
O      3.768960     8.116037     6.268030    -0.540520
O     -0.198648    10.618471     5.500689    -0.523463
O     -1.272874    12.439385     6.268030    -0.540507

The following XYZ coordinates are in angstroms. Other properties are in atomic units.
The sperically averaged electron density of each atom fit to a function of the form exp(a - br)
eigen_1, eigen_2 and eigen_3 are the three eigenvalues of traceless quadrupole moment tensor
  atom number  atomic symbol              X              Y              Z     net charge C6 coefficient C8 coefficient C10 coefficient fluctuating dipole atomic polarizability isotropic forcefield polarizability              a              b squared Pearson coefficient          <r^3>          <r^4>         wp_QDO          m_QDO          q_QDO       dipole_x       dipole_y       dipole_z         dipole            Qxy            Qxz            Qyz     Q(x^2-y^2)  Q(3z^2 - R^2)        eigen_1        eigen_2        eigen_3 static polarizability      alpha(xx)      alpha(xy)      alpha(xz)      alpha(yy)      alpha(yz)      alpha(zz) atomic spin moment
            1             Eu       7.640300       4.411218      11.544750       1.144236     187.047334 0.48693399E+04  0.19170213E+06                                25.252320                           22.086176       0.705302       1.860675                    0.999268     101.214786     282.078346       0.414140       0.375666      -1.192912       0.000003      -0.000170      -0.000006       0.000170       0.000010       0.000007      -0.000007       0.000122       0.690354      -0.115121      -0.114997       0.230118             27.621228      31.236073      -0.000401       0.000101      31.236798       0.000542      20.390813           0.006764
            2             Eu      -0.000000       8.822170      11.544750       1.144237     187.047049 0.48693236E+04  0.19170132E+06                                25.252297                           22.086139       0.705303       1.860676                    0.999268     101.214664     282.077867       0.414140       0.375666      -1.192912      -0.000006       0.000167      -0.000002       0.000167       0.000010      -0.000007       0.000006       0.000124       0.690355      -0.115122      -0.114996       0.230118             27.621222      31.236076      -0.000380      -0.000032      31.236756      -0.000592      20.390835           0.006750
            3             Eu      -0.000000       8.822170       3.848250       1.144240     187.047191 0.48693350E+04  0.19170184E+06                                25.252289                           22.086149       0.705295       1.860675                    0.999268     101.214561     282.077444       0.414141       0.375666      -1.192913      -0.000003       0.000169       0.000006       0.000169       0.000009       0.000007      -0.000006       0.000122       0.690352      -0.115120      -0.114997       0.230117             27.621195      31.236035      -0.000396       0.000101      31.236756       0.000530      20.390794           0.006763
            4             Eu       7.640300       4.411218       3.848250       1.144242     187.046930 0.48693199E+04  0.19170111E+06                                25.252272                           22.086119       0.705306       1.860678                    0.999268     101.214556     282.077382       0.414141       0.375666      -1.192913       0.000005      -0.000167       0.000003       0.000167       0.000010      -0.000007       0.000007       0.000123       0.690356      -0.115122      -0.114997       0.230119             27.621194      31.236045      -0.000378      -0.000034      31.236722      -0.000588      20.390816           0.006744
            5             Co       3.820150       6.616694       0.000000       1.119353     109.485024 0.18844702E+04  0.59197158E+05                                17.590954                           13.366340       0.439269       2.045632                    0.995548      42.559847     110.031507       0.548438       0.355522      -1.195549       0.000000       0.000000      -0.000000       0.000000       0.080851      -0.000086       0.000107      -0.249672      -0.133957      -0.126405      -0.044652       0.171057             22.336672      26.885293       1.435748       0.000110       8.875147      -0.000010      31.249574           2.845663
            6             Co      -3.820150       6.616694       0.000000       1.120062     109.417887 0.18831470E+04  0.59143662E+05                                17.582003                           13.360058       0.439879       2.045975                    0.995539      42.552414     109.991811       0.548679       0.355438      -1.195651       0.000000      -0.000000       0.000000       0.000000      -0.148759       0.000119       0.000047      -0.013817      -0.132594      -0.126820      -0.044198       0.171018             22.324688      12.127868       7.076304      -0.000043      23.614121      -0.000053      31.232075           2.848813
            7             Co       7.640300       0.000000       0.000000       1.119845     109.420775 0.18832222E+04  0.59147463E+05                                17.583726                           13.361495       0.439353       2.045807                    0.995540      42.549318     109.990323       0.548570       0.355500      -1.195581       0.000000      -0.000000       0.000000       0.000000       0.068655       0.000003       0.000012       0.264462      -0.132438      -0.126919      -0.044146       0.171065             22.326761      14.615587      -8.512622       0.000005      21.129740      -0.000006      31.234954           2.847120
            8             Co      -3.820150       6.616694       7.696500       1.120084     109.422064 0.18832541E+04  0.59147002E+05                                17.580939                           13.359227       0.440203       2.046050                    0.995537      42.557589     109.999912       0.548779       0.355373      -1.195723       0.000000      -0.000000      -0.000000       0.000000      -0.080670      -0.000068      -0.000071      -0.250732      -0.133046      -0.126904      -0.044349       0.171252             22.323322      26.869484      -1.435600       0.000081       8.870664       0.000006      31.229819           2.849491
            9             Co       3.820150       6.616694       7.696500       1.119660     109.463812 0.18840760E+04  0.59180325E+05                                17.586643                           13.363255       0.439882       2.045864                    0.995543      42.561704     110.023938       0.548618       0.355433      -1.195652      -0.000000      -0.000000      -0.000000       0.000000       0.148652      -0.000063       0.000017      -0.015045      -0.133651      -0.126567      -0.044550       0.171118             22.330887      12.131138      -7.078645       0.000025      23.620503      -0.000039      31.241020           2.847115
           10             Co       7.640300       0.000000       7.696500       1.119589     109.493825 0.18846573E+04  0.59202944E+05                                17.589088                           13.364755       0.440095       2.045845                    0.995548      42.569167     110.046032       0.548623       0.355403      -1.195681       0.000000       0.000000       0.000000       0.000000      -0.067329      -0.000005       0.000020       0.265162      -0.133593      -0.126432      -0.044531       0.170963             22.334353      14.619891       8.515850      -0.000014      21.137163      -0.000024      31.246006           2.847893
           11              H       6.265810       9.426142      13.013242       0.125756       1.167018 0.86245351E+01  0.85315051E+02                                 1.756517                            1.661683      -1.107619       2.360214                    0.996996       3.368220       9.125572       0.515732       1.200582      -0.728441      -0.021751       0.016720       0.025981       0.037785      -0.001895      -0.010679       0.007607      -0.009507       0.001890      -0.013883      -0.000397       0.014279              1.790673       1.876532      -0.314232      -0.383565       1.712502       0.214922       1.782984          -0.000077
           12              H      12.670674       3.093966      13.013242       0.125752       1.166979 0.86241361E+01  0.85309950E+02                                 1.756468                            1.661637      -1.107547       2.360252                    0.996997       3.368134       9.125219       0.515744       1.200571      -0.728444       0.025353       0.010483       0.025983       0.037786      -0.003170       0.011926       0.005447       0.008034       0.001890      -0.013884      -0.000393       0.014277              1.790624       2.025584       0.228138       0.377901       1.563351       0.224710       1.782937          -0.000044
           13              H       3.984416       0.713280      13.013242       0.125768       1.166978 0.86241323E+01  0.85309822E+02                                 1.756454                            1.661626      -1.107586       2.360233                    0.996997       3.368137       9.125194       0.515751       1.200556      -0.728447      -0.003601      -0.027197       0.025981       0.037785       0.005064      -0.001247      -0.013051       0.001474       0.001892      -0.013883      -0.000395       0.014277              1.790607       1.481326       0.086083       0.005653       2.107575      -0.439617       1.782921          -0.000076
           14              H       1.374490       3.807246      13.013242       0.125755       1.167027 0.86246211E+01  0.85316117E+02                                 1.756526                            1.661691      -1.107632       2.360207                    0.996996       3.368236       9.125628       0.515731       1.200582      -0.728441       0.021751      -0.016720       0.025981       0.037785      -0.001895       0.010679      -0.007607      -0.009508       0.001890      -0.013883      -0.000397       0.014279              1.790682       1.876542      -0.314234       0.383568       1.712511      -0.214924       1.782992          -0.000077
           15              H      -5.030374      10.139422      13.013242       0.125751       1.166985 0.86241908E+01  0.85310618E+02                                 1.756473                            1.661641      -1.107555       2.360248                    0.996997       3.368144       9.125250       0.515744       1.200570      -0.728444      -0.025353      -0.010483       0.025983       0.037786      -0.003170      -0.011926      -0.005447       0.008034       0.001890      -0.013884      -0.000393       0.014277              1.790629       2.025589       0.228139      -0.377903       1.563355      -0.224711       1.782942          -0.000044
           16              H       3.655884      12.520108      13.013242       0.125767       1.166979 0.86241392E+01  0.85309910E+02                                 1.756455                            1.661627      -1.107587       2.360233                    0.996997       3.368137       9.125196       0.515751       1.200557      -0.728447       0.003601       0.027197       0.025981       0.037785       0.005064       0.001247       0.013051       0.001474       0.001892      -0.013883      -0.000395       0.014278              1.790609       1.481327       0.086083      -0.005653       2.107577       0.439617       1.782922          -0.000076
           17              H      -1.374490       3.807246      10.076258       0.125761       1.167008 0.86244540E+01  0.85314300E+02                                 1.756532                            1.661695      -1.107589       2.360232                    0.996997       3.368205       9.125622       0.515720       1.200610      -0.728434      -0.021754      -0.016715      -0.025982       0.037785       0.001895       0.010680       0.007603      -0.009507       0.001895      -0.013882      -0.000394       0.014277              1.790689       1.876552       0.314239       0.383574       1.712517       0.214928       1.782999          -0.000004
           18              H       5.030374      10.139422      10.076258       0.125763       1.167049 0.86248659E+01  0.85319603E+02                                 1.756588                            1.661747      -1.107617       2.360215                    0.996996       3.368282       9.125970       0.515704       1.200629      -0.728430       0.025354      -0.010479      -0.025981       0.037785       0.003169      -0.011926       0.005446       0.008036       0.001892      -0.013882      -0.000396       0.014278              1.790746       2.025731      -0.228158      -0.377934       1.563453       0.224731       1.783055          -0.000011
           19              H      -3.655884      12.520108      10.076258       0.125757       1.167075 0.86251067E+01  0.85322618E+02                                 1.756617                            1.661772      -1.107620       2.360211                    0.996996       3.368335       9.126160       0.515700       1.200631      -0.728429      -0.003601       0.027197      -0.025981       0.037784      -0.005064       0.001246      -0.013051       0.001469       0.001889      -0.013882      -0.000395       0.014277              1.790777       1.481454      -0.086095      -0.005657       2.107792      -0.439679       1.783085          -0.000008
           20              H       9.014790       9.426142      10.076258       0.125761       1.167002 0.86243968E+01  0.85313602E+02                                 1.756527                            1.661691      -1.107581       2.360237                    0.996997       3.368193       9.125586       0.515720       1.200613      -0.728434       0.021755       0.016715      -0.025982       0.037785       0.001895      -0.010680      -0.007603      -0.009506       0.001895      -0.013882      -0.000394       0.014277              1.790685       1.876548       0.314238      -0.383573       1.712513      -0.214927       1.782994          -0.000004
           21              H       2.609926       3.093966      10.076258       0.125763       1.167051 0.86248853E+01  0.85319845E+02                                 1.756590                            1.661749      -1.107621       2.360213                    0.996996       3.368286       9.125984       0.515704       1.200629      -0.728430      -0.025354       0.010480      -0.025981       0.037785       0.003169       0.011926      -0.005446       0.008036       0.001892      -0.013882      -0.000395       0.014278              1.790748       2.025734      -0.228159       0.377935       1.563455      -0.224731       1.783056          -0.000011
           22              H      11.296184       0.713280      10.076258       0.125757       1.167073 0.86250839E+01  0.85322336E+02                                 1.756615                            1.661770      -1.107617       2.360213                    0.996996       3.368330       9.126144       0.515700       1.200631      -0.728429       0.003601      -0.027197      -0.025981       0.037784      -0.005064      -0.001246       0.013051       0.001469       0.001889      -0.013882      -0.000395       0.014277              1.790775       1.481453      -0.086095       0.005657       2.107790       0.439679       1.783083          -0.000008
           23              H       1.374490       3.807246       2.379758       0.125755       1.167021 0.86245646E+01  0.85315425E+02                                 1.756521                            1.661687      -1.107622       2.360212                    0.996996       3.368225       9.125593       0.515731       1.200583      -0.728441       0.021751      -0.016720      -0.025981       0.037785      -0.001895      -0.010679       0.007607      -0.009507       0.001890      -0.013883      -0.000397       0.014279              1.790677       1.876537      -0.314233      -0.383567       1.712506       0.214923       1.782988          -0.000077
           24              H      -5.030374      10.139422       2.379758       0.125751       1.166983 0.86241689E+01  0.85310356E+02                                 1.756472                            1.661640      -1.107551       2.360250                    0.996997       3.368140       9.125240       0.515743       1.200571      -0.728444      -0.025353      -0.010483      -0.025983       0.037786      -0.003170       0.011926       0.005447       0.008034       0.001890      -0.013884      -0.000393       0.014277              1.790628       2.025588       0.228139       0.377903       1.563354       0.224711       1.782941          -0.000044
           25              H       3.655884      12.520108       2.379758       0.125766       1.166981 0.86241627E+01  0.85310201E+02                                 1.756458                            1.661629      -1.107589       2.360231                    0.996997       3.368142       9.125213       0.515750       1.200557      -0.728447       0.003601       0.027197      -0.025981       0.037785       0.005064      -0.001247      -0.013051       0.001474       0.001892      -0.013883      -0.000395       0.014278              1.790612       1.481329       0.086084       0.005653       2.107581      -0.439618       1.782925          -0.000076
           26              H       6.265810       9.426142       2.379758       0.125754       1.167029 0.86246387E+01  0.85316334E+02                                 1.756528                            1.661693      -1.107634       2.360206                    0.996996       3.368239       9.125638       0.515731       1.200582      -0.728441      -0.021751       0.016720      -0.025981       0.037785      -0.001895       0.010679      -0.007607      -0.009508       0.001890      -0.013883      -0.000397       0.014279              1.790684       1.876544      -0.314234       0.383569       1.712512      -0.214924       1.782994          -0.000077
           27              H      12.670674       3.093966       2.379758       0.125750       1.166987 0.86242097E+01  0.85310851E+02                                 1.756475                            1.661643      -1.107557       2.360247                    0.996997       3.368147       9.125260       0.515743       1.200570      -0.728444       0.025353       0.010483      -0.025983       0.037786      -0.003170      -0.011926      -0.005447       0.008034       0.001890      -0.013884      -0.000393       0.014277              1.790631       2.025592       0.228139      -0.377903       1.563357      -0.224711       1.782944          -0.000044
           28              H       3.984416       0.713280       2.379758       0.125766       1.166981 0.86241625E+01  0.85310198E+02                                 1.756458                            1.661629      -1.107589       2.360231                    0.996997       3.368141       9.125210       0.515750       1.200557      -0.728447      -0.003601      -0.027197      -0.025981       0.037785       0.005064       0.001247       0.013051       0.001474       0.001892      -0.013883      -0.000395       0.014278              1.790612       1.481329       0.086083      -0.005653       2.107581       0.439618       1.782925          -0.000076
           29              H       9.014790       9.426142       5.316742       0.125760       1.167010 0.86244734E+01  0.85314543E+02                                 1.756534                            1.661697      -1.107592       2.360231                    0.996997       3.368208       9.125634       0.515719       1.200611      -0.728434       0.021754       0.016715       0.025982       0.037785       0.001895       0.010680       0.007603      -0.009507       0.001895      -0.013883      -0.000394       0.014277              1.790692       1.876555       0.314240       0.383575       1.712520       0.214928       1.783001          -0.000004
           30              H       2.609926       3.093966       5.316742       0.125762       1.167051 0.86248853E+01  0.85319847E+02                                 1.756591                            1.661750      -1.107619       2.360214                    0.996996       3.368285       9.125982       0.515704       1.200630      -0.728430      -0.025354       0.010479       0.025981       0.037785       0.003169      -0.011926       0.005446       0.008036       0.001892      -0.013882      -0.000396       0.014278              1.790749       2.025735      -0.228159      -0.377935       1.563456       0.224732       1.783057          -0.000011
           31              H      11.296184       0.713280       5.316742       0.125756       1.167077 0.86251300E+01  0.85322905E+02                                 1.756619                            1.661774      -1.107622       2.360210                    0.996996       3.368339       9.126174       0.515699       1.200631      -0.728429       0.003601      -0.027197       0.025981       0.037784      -0.005064       0.001246      -0.013051       0.001469       0.001889      -0.013882      -0.000395       0.014277              1.790780       1.481456      -0.086096      -0.005657       2.107796      -0.439681       1.783088          -0.000008
           32              H      -1.374490       3.807246       5.316742       0.125760       1.167005 0.86244238E+01  0.85313933E+02                                 1.756530                            1.661693      -1.107584       2.360235                    0.996997       3.368198       9.125602       0.515719       1.200612      -0.728434      -0.021755      -0.016715       0.025982       0.037785       0.001895      -0.010680      -0.007603      -0.009506       0.001895      -0.013883      -0.000394       0.014277              1.790688       1.876551       0.314239      -0.383574       1.712516      -0.214928       1.782997          -0.000004
           33              H       5.030374      10.139422       5.316742       0.125762       1.167054 0.86249144E+01  0.85320209E+02                                 1.756594                            1.661752      -1.107624       2.360212                    0.996996       3.368291       9.126003       0.515703       1.200629      -0.728430       0.025354      -0.010480       0.025981       0.037785       0.003169       0.011926      -0.005446       0.008036       0.001892      -0.013882      -0.000395       0.014278              1.790752       2.025738      -0.228159       0.377936       1.563458      -0.224732       1.783060          -0.000011
           34              H      -3.655884      12.520108       5.316742       0.125756       1.167077 0.86251220E+01  0.85322808E+02                                 1.756619                            1.661773      -1.107621       2.360211                    0.996996       3.368337       9.126168       0.515699       1.200631      -0.728429      -0.003601       0.027197       0.025981       0.037784      -0.005064      -0.001246       0.013051       0.001469       0.001889      -0.013882      -0.000395       0.014277              1.790779       1.481456      -0.086096       0.005657       2.107795       0.439681       1.783087          -0.000008
           35              H       7.640300      10.597297      11.544750       0.096267       1.101382 0.77797131E+01  0.74497707E+02                                 1.641870                            1.538598      -0.719901       2.521608                    0.999771       3.285055       8.566762       0.560543       1.141085      -0.742729       0.000001       0.035794       0.000001       0.035794       0.000000      -0.009006       0.000001      -0.016126      -0.005210      -0.013876       0.004944       0.008931              1.683584       1.554061       0.000002      -0.019728       2.232721      -0.000001       1.263970          -0.000093
           36              H      12.997678       1.318045      11.544750       0.096258       1.101402 0.77798990E+01  0.74499992E+02                                 1.641897                            1.538622      -0.719910       2.521600                    0.999771       3.285089       8.566902       0.560535       1.141094      -0.742727       0.030998      -0.017896       0.000000       0.035793      -0.006983       0.004504       0.007799       0.008063      -0.005211      -0.013876       0.004945       0.008931              1.683612       2.063093      -0.293873       0.009867       1.723754       0.017085       1.263988          -0.000091
           37              H       2.282922       1.318045      11.544750       0.096268       1.101381 0.77797180E+01  0.74497810E+02                                 1.641874                            1.538602      -0.719900       2.521609                    0.999771       3.285056       8.566784       0.560540       1.141090      -0.742728      -0.030998      -0.017898       0.000000       0.035794       0.006983       0.004502      -0.007800       0.008063      -0.005210      -0.013876       0.004944       0.008931              1.683587       2.063055       0.293869       0.009862       1.723733      -0.017086       1.263972          -0.000096
           38              H       0.000000       2.636091      11.544750       0.096261       1.101393 0.77798133E+01  0.74498924E+02                                 1.641884                            1.538610      -0.719909       2.521603                    0.999771       3.285074       8.566833       0.560539       1.141088      -0.742728      -0.000001      -0.035794       0.000001       0.035794       0.000000       0.009006      -0.000001      -0.016126      -0.005210      -0.013876       0.004945       0.008931              1.683599       1.554074       0.000002       0.019729       2.232744       0.000001       1.263979          -0.000093
           39              H      -5.357378      11.915343      11.544750       0.096253       1.101411 0.77799824E+01  0.74501003E+02                                 1.641909                            1.538632      -0.719918       2.521596                    0.999771       3.285104       8.566958       0.560532       1.141096      -0.742726      -0.030998       0.017897       0.000000       0.035793      -0.006983      -0.004504      -0.007799       0.008063      -0.005211      -0.013877       0.004945       0.008931              1.683624       2.063110      -0.293877      -0.009867       1.723767      -0.017085       1.263995          -0.000091
           40              H       5.357378      11.915343      11.544750       0.096263       1.101389 0.77797856E+01  0.74498616E+02                                 1.641882                            1.538609      -0.719906       2.521605                    0.999771       3.285068       8.566824       0.560538       1.141091      -0.742728       0.030998       0.017898       0.000000       0.035794       0.006983      -0.004502       0.007800       0.008063      -0.005210      -0.013876       0.004945       0.008932              1.683596       2.063068       0.293872      -0.009862       1.723742       0.017086       1.263978          -0.000096
           41              H       0.000000       2.636091       3.848250       0.096268       1.101382 0.77797151E+01  0.74497739E+02                                 1.641871                            1.538599      -0.719902       2.521607                    0.999771       3.285055       8.566766       0.560542       1.141086      -0.742729      -0.000001      -0.035794      -0.000001       0.035794       0.000000      -0.009006       0.000001      -0.016126      -0.005210      -0.013876       0.004945       0.008931              1.683585       1.554062       0.000002      -0.019728       2.232722      -0.000001       1.263970          -0.000093
           42              H      -5.357378      11.915343       3.848250       0.096258       1.101402 0.77799032E+01  0.74500044E+02                                 1.641898                            1.538623      -0.719912       2.521600                    0.999771       3.285090       8.566906       0.560534       1.141094      -0.742727      -0.030998       0.017896      -0.000000       0.035793      -0.006983       0.004504       0.007799       0.008063      -0.005211      -0.013876       0.004945       0.008931              1.683612       2.063094      -0.293873       0.009867       1.723755       0.017085       1.263988          -0.000091
           43              H       5.357378      11.915343       3.848250       0.096268       1.101382 0.77797220E+01  0.74497856E+02                                 1.641874                            1.538602      -0.719901       2.521608                    0.999771       3.285057       8.566787       0.560540       1.141090      -0.742728       0.030998       0.017897      -0.000000       0.035794       0.006983       0.004502      -0.007800       0.008063      -0.005210      -0.013876       0.004944       0.008931              1.683587       2.063056       0.293869       0.009862       1.723734      -0.017086       1.263973          -0.000095
           44              H       7.640300      10.597297       3.848250       0.096261       1.101393 0.77798135E+01  0.74498929E+02                                 1.641884                            1.538610      -0.719909       2.521603                    0.999771       3.285074       8.566834       0.560539       1.141089      -0.742728       0.000001       0.035794      -0.000001       0.035794       0.000000       0.009006      -0.000001      -0.016126      -0.005210      -0.013876       0.004945       0.008931              1.683599       1.554074       0.000002       0.019729       2.232744       0.000001       1.263979          -0.000093
           45              H      12.997678       1.318045       3.848250       0.096253       1.101411 0.77799826E+01  0.74501007E+02                                 1.641909                            1.538632      -0.719918       2.521596                    0.999771       3.285104       8.566959       0.560532       1.141097      -0.742726       0.030998      -0.017897      -0.000000       0.035793      -0.006983      -0.004504      -0.007799       0.008063      -0.005211      -0.013876       0.004945       0.008931              1.683624       2.063110      -0.293877      -0.009867       1.723767      -0.017085       1.263996          -0.000091
           46              H       2.282922       1.318045       3.848250       0.096263       1.101389 0.77797844E+01  0.74498603E+02                                 1.641882                            1.538609      -0.719906       2.521605                    0.999771       3.285068       8.566824       0.560538       1.141091      -0.742728      -0.030998      -0.017898      -0.000000       0.035794       0.006983      -0.004502       0.007800       0.008063      -0.005210      -0.013876       0.004945       0.008932              1.683596       2.063068       0.293872      -0.009862       1.723742       0.017086       1.263978          -0.000095
           47              C       5.979299       6.743735      13.261069       0.575692      23.387133 0.25220979E+03  0.52267584E+04                                 7.504230                            5.625879       0.056599       2.080389                    0.999476      22.215275      61.950593       0.628037       0.470598      -1.021894      -0.047774      -0.023505       0.054326       0.076066      -0.008101       0.098378       0.022283       0.082478       0.104556      -0.085974      -0.042501       0.128476              8.689560       9.035270      -0.393924      -4.497013       8.592789      -0.037153       8.440621          -0.003487
           48              C       6.841889       7.605228      12.375972       0.140783      30.641426 0.36982455E+03  0.83366720E+04                                 8.663625                            6.538606       0.065605       2.057456                    0.999401      25.305437      70.865377       0.626763       0.433517      -1.055234       0.043608       0.003477      -0.045754       0.063302      -0.014155       0.042977       0.007845       0.066193       0.055088      -0.050730      -0.013712       0.064442             10.021064       9.652236       0.850998      -4.879947      11.224887      -1.151778       9.186068           0.000815
           49              C       6.818204       8.974884      12.415994      -0.142776      29.590659 0.41337619E+03  0.96056336E+04                                 8.294943                            6.795443       0.122195       2.017362                    0.999721      29.013324      83.174486       0.629222       0.418911      -1.061631       0.008848      -0.000034      -0.013398       0.016055      -0.006822       0.013001       0.015515       0.043080       0.061687      -0.038178       0.007082       0.031097              8.920637       8.641984       0.174075      -3.235326      10.776435      -0.719115       7.343492          -0.000480
           50              C      10.490896       4.683296      13.261069       0.575751      23.385185 0.25218586E+03  0.52261240E+04                                 7.503769                            5.625587       0.056379       2.080336                    0.999476      22.214039      61.945763       0.628060       0.470594      -1.021899       0.003547       0.053123       0.054322       0.076063       0.039761      -0.029887      -0.096355      -0.027201       0.104513      -0.085989      -0.042493       0.128482              8.688962       9.044083       0.388416       2.216095       8.582874       3.912675       8.439927          -0.003456
           51              C      10.805676       3.505524      12.375972       0.140781      30.640366 0.36981070E+03  0.83362645E+04                                 8.663402                            6.538476       0.065570       2.057450                    0.999401      25.304837      70.862817       0.626772       0.433516      -1.055237      -0.018780      -0.039499      -0.045749       0.063291       0.035756      -0.014689      -0.041144      -0.008570       0.055118      -0.050752      -0.013698       0.064450             10.020781      10.094436      -1.106428       1.442459      10.782089       4.801892       9.185818           0.000864
           52              C      12.003675       2.841208      12.415994      -0.142763      29.589694 0.41335990E+03  0.96051371E+04                                 8.294702                            6.795262       0.122224       2.017379                    0.999721      29.012670      83.171440       0.629239       0.418905      -1.061638      -0.004455      -0.007627      -0.013396       0.016046       0.022066       0.006930      -0.019000      -0.009743       0.061706      -0.038174       0.007085       0.031089              8.920378      10.091751      -1.011194       0.994903       9.326070       3.161345       7.343312          -0.000453
           53              C       6.450705       1.806357      13.261069       0.575730      23.386273 0.25220108E+03  0.52265214E+04                                 7.504034                            5.625787       0.056251       2.080284                    0.999476      22.214621      61.947994       0.628043       0.470599      -1.021896       0.044239      -0.029631       0.054321       0.076065      -0.031664      -0.068497       0.074064      -0.055266       0.104526      -0.085983      -0.042502       0.128485              8.689256       8.362069       0.005432       2.280572       9.265465      -3.875672       8.440235          -0.003513
           54              C       5.273335       2.122635      12.375972       0.140793      30.640480 0.36981413E+03  0.83363678E+04                                 8.663430                            6.538515       0.065559       2.057446                    0.999401      25.304980      70.863515       0.626768       0.433517      -1.055235      -0.024816       0.036018      -0.045754       0.063297      -0.021588      -0.028287       0.033298      -0.057633       0.055110      -0.050745      -0.013706       0.064451             10.020772      11.568354       0.255457       3.437311       9.308172      -3.650110       9.185790           0.000817
           55              C       4.099021       1.417296      12.415994      -0.142769      29.590106 0.41336909E+03  0.96054140E+04                                 8.294807                            6.795368       0.122199       2.017368                    0.999721      29.012999      83.172933       0.629229       0.418909      -1.061634      -0.004385       0.007673      -0.013399       0.016051      -0.015248      -0.019929       0.003504      -0.033348       0.061702      -0.038175       0.007079       0.031097              8.920465      10.393317       0.837173       2.240352       9.024714      -2.442267       7.343362          -0.000506
           56              C       1.661001       6.489653      13.261069       0.575688      23.387404 0.25221287E+03  0.52268436E+04                                 7.504303                            5.625923       0.056506       2.080355                    0.999476      22.215503      61.951567       0.628033       0.470600      -1.021892       0.047774       0.023504       0.054324       0.076064      -0.008102      -0.098380      -0.022285       0.082481       0.104550      -0.085978      -0.042500       0.128478              8.689654       9.035377      -0.393927       4.497076       8.592870       0.037155       8.440717          -0.003487
           57              C       0.798411       5.628160      12.375972       0.140787      30.641434 0.36982401E+03  0.83366587E+04                                 8.663635                            6.538606       0.065601       2.057455                    0.999401      25.305421      70.865384       0.626762       0.433517      -1.055233      -0.043608      -0.003476      -0.045752       0.063301      -0.014155      -0.042978      -0.007844       0.066194       0.055088      -0.050731      -0.013712       0.064443             10.021084       9.652255       0.851009       4.879962      11.224912       1.151795       9.186085           0.000813
           58              C       0.822096       4.258504      12.415994      -0.142778      29.590760 0.41337757E+03  0.96056751E+04                                 8.294965                            6.795456       0.122189       2.017360                    0.999721      29.013388      83.174751       0.629221       0.418911      -1.061631      -0.008847       0.000034      -0.013397       0.016055      -0.006822      -0.013001      -0.015514       0.043079       0.061688      -0.038178       0.007082       0.031096              8.920664       8.642007       0.174080       3.235337      10.776473       0.719126       7.343511          -0.000481
           59              C      -2.850596       8.550092      13.261069       0.575750      23.385355 0.25218778E+03  0.52261774E+04                                 7.503816                            5.625615       0.056304       2.080309                    0.999476      22.214183      61.946385       0.628056       0.470595      -1.021898      -0.003549      -0.053123       0.054320       0.076061       0.039762       0.029887       0.096359      -0.027200       0.104511      -0.085994      -0.042492       0.128485              8.689021       9.044142       0.388420      -2.216115       8.582933      -3.912708       8.439988          -0.003454
           60              C      -3.165376       9.727864      12.375972       0.140783      30.640330 0.36980988E+03  0.83362417E+04                                 8.663397                            6.538469       0.065571       2.057450                    0.999401      25.304807      70.862723       0.626772       0.433516      -1.055237       0.018780       0.039498      -0.045748       0.063290       0.035756       0.014689       0.041145      -0.008571       0.055120      -0.050753      -0.013698       0.064451             10.020779      10.094427      -1.106438      -1.442451      10.782095      -4.801895       9.185816           0.000863
           61              C      -4.363375      10.392180      12.415994      -0.142765      29.589759 0.41336077E+03  0.96051622E+04                                 8.294711                            6.795267       0.122224       2.017379                    0.999721      29.012713      83.171579       0.629239       0.418904      -1.061638       0.004455       0.007627      -0.013396       0.016046       0.022066      -0.006931       0.018999      -0.009743       0.061708      -0.038173       0.007085       0.031088              8.920390      10.091760      -1.011204      -0.994900       9.326089      -3.161353       7.343321          -0.000453
           62              C       1.189595      11.427031      13.261069       0.575731      23.386229 0.25220053E+03  0.52265064E+04                                 7.504024                            5.625780       0.056264       2.080288                    0.999476      22.214584      61.947845       0.628044       0.470599      -1.021896      -0.044239       0.029631       0.054321       0.076065      -0.031665       0.068497      -0.074064      -0.055267       0.104526      -0.085984      -0.042502       0.128485              8.689243       8.362056       0.005437      -2.280565       9.265454       3.875663       8.440218          -0.003511
           63              C       2.366965      11.110753      12.375972       0.140793      30.640463 0.36981399E+03  0.83363638E+04                                 8.663428                            6.538515       0.065561       2.057448                    0.999401      25.304968      70.863473       0.626768       0.433517      -1.055235       0.024816      -0.036019      -0.045753       0.063297      -0.021588       0.028287      -0.033298      -0.057634       0.055109      -0.050745      -0.013706       0.064452             10.020768      11.568350       0.255463      -3.437308       9.308171       3.650104       9.185782           0.000816
           64              C       3.541279      11.816092      12.415994      -0.142769      29.590090 0.41336877E+03  0.96054039E+04                                 8.294802                            6.795363       0.122203       2.017369                    0.999721      29.012988      83.172869       0.629230       0.418908      -1.061634       0.004385      -0.007673      -0.013399       0.016051      -0.015248       0.019929      -0.003504      -0.033349       0.061703      -0.038176       0.007079       0.031097              8.920459      10.393313       0.837175      -2.240352       9.024706       2.442263       7.343358          -0.000506
           65              C      -1.661001       6.489653       9.828430       0.575745      23.386004 0.25219627E+03  0.52264159E+04                                 7.504051                            5.625783       0.056326       2.080313                    0.999476      22.214662      61.948814       0.628033       0.470607      -1.021887      -0.047784       0.023493      -0.054320       0.076065       0.008105      -0.098408       0.022305       0.082478       0.104526      -0.086012      -0.042493       0.128505              8.689295       9.034977       0.393945       4.496753       8.592656      -0.037148       8.440252          -0.003444
           66              C      -0.798411       5.628160      10.713528       0.140784      30.640440 0.36981092E+03  0.83362798E+04                                 8.663438                            6.538487       0.065642       2.057478                    0.999401      25.304844      70.863135       0.626769       0.433517      -1.055235       0.043602      -0.003494       0.045759       0.063302       0.014174      -0.042977       0.007861       0.066213       0.055119      -0.050762      -0.013688       0.064450             10.020830       9.652037      -0.850913       4.879817      11.224617      -1.151695       9.185836           0.000874
           67              C      -0.822096       4.258504      10.673506      -0.142762      29.590110 0.41336682E+03  0.96053617E+04                                 8.294858                            6.795376       0.122169       2.017362                    0.999721      29.012883      83.172988       0.629224       0.418912      -1.061631       0.008829       0.000046       0.013396       0.016044       0.006811      -0.012993       0.015497       0.043091       0.061716      -0.038171       0.007078       0.031094              8.920547       8.641931      -0.174015       3.235314      10.776293      -0.719052       7.343419          -0.000385
           68              C       2.850596       8.550092       9.828430       0.575720      23.386387 0.25220051E+03  0.52265144E+04                                 7.504041                            5.625762       0.056433       2.080341                    0.999476      22.214878      61.949038       0.628047       0.470596      -1.021896       0.003541      -0.053124      -0.054328       0.076067      -0.039770       0.029892      -0.096355      -0.027207       0.104538      -0.085990      -0.042500       0.128490              8.689293       9.044377      -0.388464      -2.216199       8.583236       3.912883       8.440267          -0.003460
           69              C       3.165376       9.727864      10.713528       0.140791      30.640956 0.36981922E+03  0.83365169E+04                                 8.663533                            6.538564       0.065566       2.057446                    0.999401      25.305197      70.864423       0.626765       0.433517      -1.055234      -0.018786       0.039508       0.045752       0.063301      -0.035751       0.014696      -0.041146      -0.008573       0.055110      -0.050745      -0.013708       0.064453             10.020920      10.094593       1.106484      -1.442446      10.782260       4.801948       9.185908           0.000834
           70              C       4.363375      10.392180      10.673506      -0.142769      29.590637 0.41337659E+03  0.96056551E+04                                 8.294959                            6.795457       0.122204       2.017366                    0.999721      29.013341      83.174864       0.629220       0.418912      -1.061629      -0.004456       0.007637       0.013398       0.016052      -0.022067      -0.006929      -0.019007      -0.009729       0.061696      -0.038175       0.007082       0.031092              8.920648      10.092067       1.011247      -0.994911       9.326375       3.161444       7.343501          -0.000405
           71              C      -1.189595      11.427031       9.828430       0.575715      23.386489 0.25220002E+03  0.52265056E+04                                 7.504045                            5.625736       0.056325       2.080302                    0.999477      22.215102      61.949825       0.628051       0.470592      -1.021897       0.044243       0.029627      -0.054330       0.076072       0.031672       0.068504       0.074074      -0.055283       0.104558      -0.085996      -0.042510       0.128506              8.689345       8.362128      -0.005387      -2.280627       9.265565      -3.875787       8.440340          -0.003460
           72              C      -2.366965      11.110753      10.713528       0.140787      30.641162 0.36981746E+03  0.83364553E+04                                 8.663525                            6.538506       0.065547       2.057438                    0.999401      25.305176      70.863940       0.626774       0.433512      -1.055239      -0.024824      -0.036025       0.045758       0.063307       0.021588       0.028288       0.033303      -0.057634       0.055114      -0.050746      -0.013711       0.064457             10.020985      11.568590      -0.255418      -3.437465       9.308356      -3.650278       9.186009           0.000847
           73              C      -3.541279      11.816092      10.673506      -0.142777      29.590882 0.41337844E+03  0.96057028E+04                                 8.294973                            6.795441       0.122196       2.017361                    0.999721      29.013506      83.175183       0.629225       0.418908      -1.061633      -0.004385      -0.007678       0.013399       0.016053       0.015245       0.019924       0.003501      -0.033360       0.061690      -0.038174       0.007085       0.031089              8.920695      10.393612      -0.837168      -2.240489       9.024919      -2.442388       7.343555          -0.000400
           74              C       9.301301       6.743735       9.828430       0.575745      23.385840 0.25219443E+03  0.52263645E+04                                 7.504005                            5.625756       0.056392       2.080337                    0.999476      22.214516      61.948184       0.628036       0.470606      -1.021889       0.047784      -0.023492      -0.054322       0.076066       0.008105       0.098405      -0.022303       0.082476       0.104526      -0.086007      -0.042494       0.128501              8.689235       9.034913       0.393945      -4.496712       8.592605       0.037148       8.440188          -0.003445
           75              C       8.438711       7.605228      10.713528       0.140783      30.640417 0.36981106E+03  0.83362839E+04                                 8.663435                            6.538490       0.065640       2.057478                    0.999401      25.304843      70.863138       0.626768       0.433517      -1.055235      -0.043603       0.003494       0.045758       0.063303       0.014175       0.042977      -0.007860       0.066214       0.055117      -0.050761      -0.013688       0.064450             10.020820       9.652030      -0.850902      -4.879806      11.224607       1.151689       9.185824           0.000874
           76              C       8.462396       8.974884      10.673506      -0.142759      29.589978 0.41336483E+03  0.96053029E+04                                 8.294833                            6.795359       0.122173       2.017365                    0.999721      29.012796      83.172664       0.629225       0.418912      -1.061631      -0.008829      -0.000046       0.013397       0.016045       0.006811       0.012994      -0.015497       0.043092       0.061716      -0.038172       0.007077       0.031095              8.920518       8.641903      -0.174007      -3.235301      10.776254       0.719046       7.343397          -0.000384
           77              C       4.789704       4.683296       9.828430       0.575720      23.386514 0.25220196E+03  0.52265544E+04                                 7.504074                            5.625783       0.056389       2.080325                    0.999476      22.214988      61.949505       0.628044       0.470597      -1.021895      -0.003541       0.053124      -0.054327       0.076066      -0.039771      -0.029893       0.096357      -0.027206       0.104536      -0.085992      -0.042500       0.128492              8.689336       9.044415      -0.388470       2.216211       8.583283      -3.912911       8.440311          -0.003461
           78              C       4.474924       3.505524      10.713528       0.140792      30.640975 0.36981925E+03  0.83365185E+04                                 8.663538                            6.538565       0.065564       2.057445                    0.999401      25.305205      70.864472       0.626764       0.433517      -1.055234       0.018787      -0.039508       0.045752       0.063302      -0.035751      -0.014696       0.041146      -0.008573       0.055109      -0.050745      -0.013708       0.064453             10.020929      10.094595       1.106485       1.442440      10.782277      -4.801961       9.185916           0.000835
           79              C       3.276925       2.841208      10.673506      -0.142768      29.590630 0.41337641E+03  0.96056512E+04                                 8.294962                            6.795459       0.122198       2.017365                    0.999721      29.013335      83.174880       0.629219       0.418912      -1.061629       0.004455      -0.007636       0.013398       0.016052      -0.022067       0.006929       0.019007      -0.009729       0.061696      -0.038174       0.007082       0.031092              8.920651      10.092071       1.011245       0.994909       9.326379      -3.161445       7.343503          -0.000405
           80              C       8.829895       1.806357       9.828430       0.575716      23.386479 0.25219996E+03  0.52265032E+04                                 7.504039                            5.625733       0.056341       2.080307                    0.999477      22.215089      61.949746       0.628052       0.470592      -1.021897      -0.044244      -0.029627      -0.054330       0.076072       0.031672      -0.068505      -0.074075      -0.055283       0.104560      -0.085996      -0.042510       0.128507              8.689335       8.362123      -0.005389       2.280623       9.265553       3.875780       8.440330          -0.003460
           81              C      10.007265       2.122635      10.713528       0.140786      30.641155 0.36981757E+03  0.83364581E+04                                 8.663520                            6.538505       0.065546       2.057437                    0.999401      25.305183      70.863945       0.626775       0.433512      -1.055239       0.024825       0.036025       0.045759       0.063308       0.021588      -0.028289      -0.033303      -0.057633       0.055115      -0.050746      -0.013711       0.064457             10.020976      11.568583      -0.255416       3.437462       9.308344       3.650272       9.186001           0.000849
           82              C      11.181579       1.417296      10.673506      -0.142775      29.590813 0.41337737E+03  0.96056713E+04                                 8.294960                            6.795432       0.122198       2.017362                    0.999721      29.013461      83.175015       0.629226       0.418908      -1.061633       0.004385       0.007678       0.013399       0.016053       0.015245      -0.019925      -0.003502      -0.033359       0.061691      -0.038175       0.007085       0.031090              8.920679      10.393592      -0.837165       2.240481       9.024904       2.442385       7.343543          -0.000399
           83              C       1.661001       6.489653       2.131931       0.575689      23.387118 0.25220963E+03  0.52267543E+04                                 7.504228                            5.625878       0.056591       2.080387                    0.999476      22.215264      61.950562       0.628037       0.470598      -1.021894       0.047774       0.023503      -0.054326       0.076066      -0.008101       0.098375       0.022282       0.082476       0.104553      -0.085971      -0.042500       0.128472              8.689557       9.035267      -0.393923      -4.497010       8.592788      -0.037153       8.440617          -0.003490
           84              C       0.798411       5.628160       3.017028       0.140784      30.641413 0.36982435E+03  0.83366671E+04                                 8.663628                            6.538608       0.065601       2.057455                    0.999401      25.305426      70.865373       0.626762       0.433517      -1.055234      -0.043607      -0.003476       0.045753       0.063301      -0.014155       0.042976       0.007844       0.066193       0.055088      -0.050730      -0.013712       0.064442             10.021068       9.652239       0.850997      -4.879949      11.224893      -1.151778       9.186071           0.000814
           85              C       0.822096       4.258504       2.977006      -0.142776      29.590655 0.41337607E+03  0.96056302E+04                                 8.294942                            6.795441       0.122195       2.017363                    0.999721      29.013325      83.174490       0.629223       0.418911      -1.061631      -0.008848       0.000034       0.013398       0.016055      -0.006822       0.013001       0.015515       0.043080       0.061687      -0.038178       0.007082       0.031096              8.920636       8.641984       0.174074      -3.235327      10.776433      -0.719114       7.343492          -0.000479
           86              C      -2.850596       8.550092       2.131931       0.575750      23.385139 0.25218531E+03  0.52261095E+04                                 7.503760                            5.625581       0.056377       2.080336                    0.999476      22.214009      61.945656       0.628060       0.470594      -1.021899      -0.003548      -0.053123      -0.054323       0.076063       0.039760      -0.029887      -0.096353      -0.027201       0.104511      -0.085987      -0.042492       0.128480              8.688950       9.044073       0.388415       2.216092       8.582862       3.912668       8.439915          -0.003456
           87              C      -3.165376       9.727864       3.017028       0.140782      30.640356 0.36981059E+03  0.83362616E+04                                 8.663401                            6.538475       0.065570       2.057450                    0.999401      25.304830      70.862796       0.626771       0.433516      -1.055237       0.018780       0.039498       0.045748       0.063290       0.035756      -0.014689      -0.041144      -0.008570       0.055117      -0.050752      -0.013698       0.064450             10.020780      10.094437      -1.106429       1.442459      10.782086       4.801890       9.185816           0.000864
           88              C      -4.363375      10.392180       2.977006      -0.142763      29.589702 0.41335995E+03  0.96051386E+04                                 8.294701                            6.795260       0.122224       2.017380                    0.999721      29.012680      83.171465       0.629239       0.418905      -1.061638       0.004455       0.007627       0.013396       0.016046       0.022066       0.006931      -0.018999      -0.009743       0.061705      -0.038173       0.007085       0.031088              8.920378      10.091751      -1.011192       0.994905       9.326069       3.161346       7.343313          -0.000453
           89              C       1.189595      11.427031       2.131931       0.575732      23.386225 0.25220047E+03  0.52265057E+04                                 7.504025                            5.625780       0.056251       2.080284                    0.999476      22.214595      61.947909       0.628043       0.470599      -1.021895      -0.044239       0.029631      -0.054321       0.076065      -0.031665      -0.068497       0.074064      -0.055266       0.104526      -0.085983      -0.042502       0.128485              8.689245       8.362059       0.005433       2.280568       9.265453      -3.875666       8.440223          -0.003510
           90              C       2.366965      11.110753       3.017028       0.140792      30.640503 0.36981446E+03  0.83363770E+04                                 8.663434                            6.538517       0.065558       2.057446                    0.999401      25.304992      70.863551       0.626768       0.433517      -1.055235       0.024816      -0.036019       0.045754       0.063298      -0.021588      -0.028287       0.033298      -0.057633       0.055110      -0.050745      -0.013706       0.064451             10.020776      11.568359       0.255459       3.437312       9.308175      -3.650110       9.185792           0.000817
           91              C       3.541279      11.816092       2.977006      -0.142768      29.590101 0.41336892E+03  0.96054088E+04                                 8.294805                            6.795365       0.122200       2.017368                    0.999721      29.013000      83.172929       0.629229       0.418908      -1.061634       0.004385      -0.007673       0.013399       0.016051      -0.015248      -0.019929       0.003503      -0.033348       0.061702      -0.038175       0.007079       0.031096              8.920462      10.393312       0.837173       2.240350       9.024714      -2.442268       7.343361          -0.000505
           92              C       5.979299       6.743735       2.131931       0.575688      23.387386 0.25221266E+03  0.52268380E+04                                 7.504298                            5.625920       0.056506       2.080356                    0.999476      22.215491      61.951516       0.628033       0.470600      -1.021892      -0.047774      -0.023504      -0.054323       0.076064      -0.008102      -0.098380      -0.022285       0.082481       0.104550      -0.085978      -0.042500       0.128478              8.689648       9.035370      -0.393927       4.497072       8.592865       0.037155       8.440710          -0.003487
           93              C       6.841889       7.605228       3.017028       0.140787      30.641428 0.36982395E+03  0.83366568E+04                                 8.663634                            6.538605       0.065602       2.057456                    0.999401      25.305417      70.865368       0.626762       0.433517      -1.055233       0.043608       0.003476       0.045752       0.063301      -0.014155      -0.042978      -0.007844       0.066194       0.055088      -0.050731      -0.013713       0.064443             10.021082       9.652253       0.851008       4.879960      11.224912       1.151794       9.186082           0.000813
           94              C       6.818204       8.974884       2.977006      -0.142778      29.590752 0.41337738E+03  0.96056698E+04                                 8.294963                            6.795454       0.122189       2.017360                    0.999721      29.013384      83.174735       0.629222       0.418911      -1.061631       0.008847      -0.000034       0.013397       0.016055      -0.006822      -0.013000      -0.015514       0.043079       0.061687      -0.038178       0.007082       0.031096              8.920662       8.642006       0.174080       3.235337      10.776470       0.719124       7.343509          -0.000480
           95              C      10.490896       4.683296       2.131931       0.575752      23.385333 0.25218752E+03  0.52261704E+04                                 7.503811                            5.625612       0.056307       2.080310                    0.999476      22.214170      61.946333       0.628057       0.470595      -1.021898       0.003549       0.053123      -0.054320       0.076061       0.039762       0.029887       0.096359      -0.027200       0.104512      -0.085994      -0.042492       0.128486              8.689014       9.044136       0.388420      -2.216113       8.582926      -3.912704       8.439981          -0.003454
           96              C      10.805676       3.505524       3.017028       0.140783      30.640333 0.36980994E+03  0.83362429E+04                                 8.663396                            6.538468       0.065573       2.057451                    0.999401      25.304808      70.862714       0.626772       0.433516      -1.055237      -0.018780      -0.039498       0.045748       0.063290       0.035756       0.014689       0.041145      -0.008571       0.055119      -0.050753      -0.013698       0.064451             10.020777      10.094428      -1.106439      -1.442451      10.782092      -4.801893       9.185813           0.000863
           97              C      12.003675       2.841208       2.977006      -0.142765      29.589747 0.41336051E+03  0.96051546E+04                                 8.294708                            6.795264       0.122225       2.017379                    0.999721      29.012707      83.171550       0.629239       0.418904      -1.061638      -0.004455      -0.007627       0.013396       0.016046       0.022066      -0.006931       0.018999      -0.009743       0.061707      -0.038173       0.007085       0.031088              8.920387      10.091757      -1.011202      -0.994901       9.326085      -3.161352       7.343319          -0.000453
           98              C       6.450705       1.806357       2.131931       0.575732      23.386207 0.25220026E+03  0.52264994E+04                                 7.504019                            5.625777       0.056265       2.080289                    0.999476      22.214571      61.947798       0.628044       0.470599      -1.021896       0.044239      -0.029631      -0.054321       0.076065      -0.031665       0.068497      -0.074064      -0.055267       0.104525      -0.085983      -0.042502       0.128485              8.689237       8.362051       0.005437      -2.280563       9.265448       3.875660       8.440211          -0.003510
           99              C       5.273335       2.122635       3.017028       0.140793      30.640467 0.36981404E+03  0.83363652E+04                                 8.663428                            6.538515       0.065561       2.057448                    0.999401      25.304969      70.863475       0.626768       0.433517      -1.055235      -0.024816       0.036019       0.045753       0.063297      -0.021588       0.028287      -0.033298      -0.057634       0.055109      -0.050745      -0.013706       0.064452             10.020768      11.568351       0.255465      -3.437306       9.308172       3.650104       9.185781           0.000816
          100              C       4.099021       1.417296       2.977006      -0.142769      29.590079 0.41336853E+03  0.96053970E+04                                 8.294799                            6.795361       0.122203       2.017369                    0.999721      29.012983      83.172850       0.629230       0.418908      -1.061634      -0.004385       0.007673       0.013399       0.016051      -0.015248       0.019929      -0.003504      -0.033349       0.061703      -0.038176       0.007079       0.031097              8.920457      10.393308       0.837175      -2.240351       9.024706       2.442264       7.343356          -0.000505
          101              C       9.301301       6.743735       5.564569       0.575746      23.385988 0.25219608E+03  0.52264108E+04                                 7.504047                            5.625780       0.056327       2.080314                    0.999476      22.214649      61.948764       0.628033       0.470607      -1.021887       0.047784      -0.023493       0.054319       0.076065       0.008105      -0.098408       0.022305       0.082478       0.104526      -0.086011      -0.042493       0.128505              8.689290       9.034971       0.393940       4.496750       8.592653      -0.037152       8.440247          -0.003443
          102              C       8.438711       7.605228       4.679472       0.140784      30.640434 0.36981076E+03  0.83362754E+04                                 8.663437                            6.538485       0.065643       2.057479                    0.999401      25.304840      70.863119       0.626769       0.433517      -1.055235      -0.043602       0.003493      -0.045759       0.063302       0.014174      -0.042977       0.007861       0.066213       0.055119      -0.050761      -0.013689       0.064450             10.020828       9.652035      -0.850914       4.879815      11.224619      -1.151696       9.185832           0.000874
          103              C       8.462396       8.974884       4.719494      -0.142762      29.590103 0.41336662E+03  0.96053559E+04                                 8.294856                            6.795373       0.122170       2.017363                    0.999721      29.012879      83.172970       0.629224       0.418912      -1.061631      -0.008829      -0.000046      -0.013396       0.016044       0.006811      -0.012993       0.015497       0.043091       0.061716      -0.038171       0.007078       0.031094              8.920546       8.641929      -0.174014       3.235314      10.776291      -0.719051       7.343417          -0.000384
          104              C       4.789704       4.683296       5.564569       0.575721      23.386366 0.25220025E+03  0.52265073E+04                                 7.504035                            5.625759       0.056435       2.080342                    0.999476      22.214863      61.948979       0.628047       0.470596      -1.021896      -0.003541       0.053124       0.054328       0.076067      -0.039770       0.029892      -0.096355      -0.027207       0.104539      -0.085990      -0.042500       0.128491              8.689287       9.044368      -0.388459      -2.216193       8.583234       3.912881       8.440260          -0.003460
          105              C       4.474924       3.505524       4.679472       0.140791      30.640964 0.36981926E+03  0.83365177E+04                                 8.663532                            6.538563       0.065567       2.057446                    0.999401      25.305201      70.864428       0.626765       0.433517      -1.055234       0.018787      -0.039508      -0.045752       0.063302      -0.035751       0.014696      -0.041146      -0.008573       0.055110      -0.050745      -0.013708       0.064453             10.020920      10.094593       1.106487      -1.442444      10.782262       4.801947       9.185905           0.000834
          106              C       3.276925       2.841208       4.719494      -0.142769      29.590629 0.41337638E+03  0.96056489E+04                                 8.294957                            6.795455       0.122203       2.017366                    0.999721      29.013337      83.174845       0.629220       0.418912      -1.061630       0.004456      -0.007637      -0.013398       0.016052      -0.022067      -0.006929      -0.019007      -0.009729       0.061696      -0.038175       0.007082       0.031092              8.920646      10.092065       1.011246      -0.994912       9.326373       3.161443       7.343499          -0.000405
          107              C       8.829895       1.806357       5.564569       0.575716      23.386484 0.25219998E+03  0.52265043E+04                                 7.504043                            5.625735       0.056326       2.080303                    0.999477      22.215095      61.949795       0.628051       0.470592      -1.021897      -0.044243      -0.029627       0.054330       0.076072       0.031672       0.068504       0.074074      -0.055284       0.104558      -0.085996      -0.042510       0.128506              8.689343       8.362132      -0.005386      -2.280630       9.265559      -3.875783       8.440337          -0.003460
          108              C      10.007265       2.122635       4.679472       0.140787      30.641155 0.36981728E+03  0.83364503E+04                                 8.663524                            6.538504       0.065548       2.057438                    0.999401      25.305171      70.863921       0.626774       0.433512      -1.055239       0.024824       0.036026      -0.045758       0.063307       0.021588       0.028288       0.033303      -0.057634       0.055114      -0.050746      -0.013711       0.064457             10.020984      11.568591      -0.255419      -3.437465       9.308354      -3.650276       9.186006           0.000847
          109              C      11.181579       1.417296       4.719494      -0.142776      29.590862 0.41337802E+03  0.96056904E+04                                 8.294969                            6.795437       0.122197       2.017361                    0.999721      29.013493      83.175133       0.629225       0.418908      -1.061633       0.004385       0.007678      -0.013399       0.016053       0.015245       0.019924       0.003501      -0.033360       0.061690      -0.038174       0.007085       0.031089              8.920691      10.393606      -0.837168      -2.240487       9.024915      -2.442388       7.343551          -0.000399
          110              C      -1.661001       6.489653       5.564569       0.575747      23.385793 0.25219384E+03  0.52263492E+04                                 7.503996                            5.625749       0.056394       2.080338                    0.999476      22.214487      61.948084       0.628036       0.470606      -1.021889      -0.047784       0.023493       0.054322       0.076066       0.008105       0.098405      -0.022303       0.082477       0.104526      -0.086008      -0.042494       0.128501              8.689225       9.034900       0.393939      -4.496705       8.592597       0.037152       8.440176          -0.003443
          111              C      -0.798411       5.628160       4.679472       0.140782      30.640433 0.36981121E+03  0.83362877E+04                                 8.663436                            6.538490       0.065642       2.057478                    0.999401      25.304851      70.863149       0.626769       0.433517      -1.055235       0.043603      -0.003494      -0.045759       0.063303       0.014175       0.042977      -0.007860       0.066214       0.055117      -0.050761      -0.013688       0.064450             10.020821       9.652028      -0.850904      -4.879805      11.224612       1.151691       9.185821           0.000875
          112              C      -0.822096       4.258504       4.719494      -0.142759      29.589987 0.41336487E+03  0.96053040E+04                                 8.294833                            6.795358       0.122174       2.017365                    0.999721      29.012805      83.172684       0.629225       0.418912      -1.061631       0.008829       0.000046      -0.013397       0.016045       0.006811       0.012994      -0.015497       0.043092       0.061715      -0.038172       0.007078       0.031094              8.920518       8.641904      -0.174007      -3.235302      10.776255       0.719045       7.343397          -0.000384
          113              C       2.850596       8.550092       5.564569       0.575719      23.386486 0.25220161E+03  0.52265457E+04                                 7.504070                            5.625780       0.056384       2.080324                    0.999476      22.214969      61.949449       0.628044       0.470597      -1.021895       0.003542      -0.053124       0.054327       0.076066      -0.039770      -0.029892       0.096355      -0.027206       0.104534      -0.085991      -0.042500       0.128490              8.689331       9.044407      -0.388466       2.216205       8.583282      -3.912910       8.440306          -0.003461
          114              C       3.165376       9.727864       4.679472       0.140792      30.640979 0.36981918E+03  0.83365173E+04                                 8.663542                            6.538567       0.065560       2.057444                    0.999401      25.305204      70.864495       0.626764       0.433518      -1.055234      -0.018787       0.039508      -0.045752       0.063301      -0.035751      -0.014696       0.041146      -0.008573       0.055109      -0.050745      -0.013708       0.064453             10.020935      10.094601       1.106489       1.442439      10.782285      -4.801964       9.185919           0.000835
          115              C       4.363375      10.392180       4.719494      -0.142768      29.590626 0.41337623E+03  0.96056462E+04                                 8.294961                            6.795457       0.122198       2.017365                    0.999721      29.013333      83.174879       0.629219       0.418912      -1.061629      -0.004455       0.007636      -0.013398       0.016052      -0.022067       0.006929       0.019007      -0.009729       0.061696      -0.038174       0.007082       0.031092              8.920651      10.092072       1.011245       0.994911       9.326378      -3.161445       7.343503          -0.000405
          116              C      -1.189595      11.427031       5.564569       0.575713      23.386477 0.25219997E+03  0.52265033E+04                                 7.504039                            5.625733       0.056334       2.080306                    0.999477      22.215081      61.949723       0.628052       0.470592      -1.021897       0.044243       0.029628       0.054330       0.076072       0.031671      -0.068503      -0.074073      -0.055281       0.104558      -0.085994      -0.042510       0.128503              8.689336       8.362129      -0.005389       2.280627       9.265548       3.875777       8.440330          -0.003462
          117              C      -2.366965      11.110753       4.679472       0.140787      30.641138 0.36981724E+03  0.83364495E+04                                 8.663521                            6.538505       0.065545       2.057437                    0.999401      25.305171      70.863929       0.626774       0.433512      -1.055239      -0.024824      -0.036025      -0.045758       0.063307       0.021589      -0.028288      -0.033303      -0.057633       0.055115      -0.050746      -0.013711       0.064457             10.020978      11.568589      -0.255417       3.437463       9.308344       3.650272       9.186001           0.000849
          118              C      -3.541279      11.816092       4.719494      -0.142775      29.590818 0.41337734E+03  0.96056704E+04                                 8.294960                            6.795430       0.122198       2.017362                    0.999721      29.013467      83.175033       0.629226       0.418908      -1.061633      -0.004385      -0.007678      -0.013399       0.016053       0.015245      -0.019924      -0.003501      -0.033359       0.061690      -0.038174       0.007085       0.031089              8.920680      10.393592      -0.837165       2.240482       9.024904       2.442387       7.343543          -0.000399
          119              C       7.640300       9.665667      11.544750      -0.048802      28.906397 0.39417851E+03  0.90273551E+04                                 8.158911                            6.622655       0.237468       2.063475                    0.999812      27.784532      78.394081       0.640967       0.417256      -1.065500       0.000002      -0.028003       0.000008       0.028003      -0.000000       0.011835       0.000002      -0.011893      -0.004937      -0.015346       0.006769       0.008577              8.893926       9.620126       0.000037      -3.438845       9.984765      -0.000028       7.076885           0.000071
          120              C      12.190863       1.783861      11.544750      -0.048812      28.906793 0.39418432E+03  0.90275253E+04                                 8.158997                            6.622710       0.237474       2.063472                    0.999813      27.784784      78.395061       0.640964       0.417257      -1.065499      -0.024253       0.014003      -0.000002       0.028005      -0.005153      -0.005913      -0.010247       0.005950      -0.004953      -0.015345       0.006776       0.008570              8.894035       9.893739      -0.157847       1.719495       9.711383       2.978178       7.076984           0.000070
          121              C       3.089737       1.783861      11.544750      -0.048801      28.906443 0.39418024E+03  0.90274073E+04                                 8.158926                            6.622675       0.237457       2.063471                    0.999812      27.784599      78.394405       0.640965       0.417257      -1.065499       0.024253       0.014001      -0.000000       0.028004       0.005150      -0.005920       0.010247       0.005947      -0.004942      -0.015346       0.006771       0.008575              8.893932       9.893555       0.157893       1.719387       9.711351      -2.978143       7.076890           0.000058
          122              C       0.000000       3.567721      11.544750      -0.048802      28.906418 0.39417842E+03  0.90273530E+04                                 8.158912                            6.622650       0.237469       2.063475                    0.999812      27.784555      78.394159       0.640968       0.417255      -1.065500      -0.000002       0.028003       0.000008       0.028003      -0.000000      -0.011834      -0.000002      -0.011894      -0.004940      -0.015346       0.006770       0.008576              8.893930       9.620123       0.000037       3.438846       9.984780       0.000031       7.076886           0.000071
          123              C      -4.550563      11.449527      11.544750      -0.048812      28.906793 0.39418403E+03  0.90275169E+04                                 8.158994                            6.622704       0.237475       2.063472                    0.999813      27.784793      78.395081       0.640964       0.417256      -1.065499       0.024253      -0.014003      -0.000002       0.028005      -0.005154       0.005912       0.010247       0.005950      -0.004954      -0.015345       0.006777       0.008568              8.894034       9.893739      -0.157856      -1.719493       9.711381      -2.978177       7.076981           0.000070
          124              C       4.550563      11.449527      11.544750      -0.048800      28.906392 0.39417926E+03  0.90273786E+04                                 8.158912                            6.622663       0.237460       2.063472                    0.999812      27.784574      78.394286       0.640967       0.417256      -1.065499      -0.024253      -0.014000      -0.000000       0.028004       0.005151       0.005919      -0.010246       0.005947      -0.004943      -0.015346       0.006772       0.008574              8.893917       9.893544       0.157901      -1.719385       9.711329       2.978135       7.076878           0.000058
          125              C       0.000000       3.567721       3.848250      -0.048803      28.906422 0.39417889E+03  0.90273660E+04                                 8.158915                            6.622657       0.237468       2.063475                    0.999812      27.784548      78.394134       0.640967       0.417256      -1.065500      -0.000002       0.028003      -0.000008       0.028003      -0.000000       0.011834       0.000002      -0.011893      -0.004938      -0.015346       0.006769       0.008577              8.893930       9.620133       0.000037      -3.438848       9.984769      -0.000029       7.076889           0.000071
          126              C      -4.550563      11.449527       3.848250      -0.048812      28.906821 0.39418475E+03  0.90275375E+04                                 8.159001                            6.622713       0.237474       2.063472                    0.999813      27.784802      78.395121       0.640964       0.417257      -1.065499       0.024253      -0.014003       0.000002       0.028005      -0.005153      -0.005913      -0.010247       0.005950      -0.004953      -0.015345       0.006776       0.008569              8.894041       9.893744      -0.157845       1.719497       9.711389       2.978181       7.076989           0.000071
          127              C       4.550563      11.449527       3.848250      -0.048801      28.906466 0.39418059E+03  0.90274173E+04                                 8.158930                            6.622678       0.237457       2.063471                    0.999812      27.784613      78.394452       0.640965       0.417257      -1.065499      -0.024253      -0.014001       0.000000       0.028004       0.005150      -0.005920       0.010247       0.005947      -0.004943      -0.015346       0.006771       0.008575              8.893936       9.893558       0.157892       1.719388       9.711357      -2.978146       7.076894           0.000059
          128              C       7.640300       9.665667       3.848250      -0.048802      28.906426 0.39417854E+03  0.90273566E+04                                 8.158914                            6.622651       0.237469       2.063475                    0.999812      27.784559      78.394176       0.640968       0.417255      -1.065500       0.000002      -0.028003      -0.000008       0.028003      -0.000000      -0.011834      -0.000002      -0.011894      -0.004940      -0.015346       0.006770       0.008576              8.893932       9.620127       0.000037       3.438848       9.984781       0.000031       7.076888           0.000071
          129              C      12.190863       1.783861       3.848250      -0.048812      28.906796 0.39418407E+03  0.90275179E+04                                 8.158994                            6.622704       0.237476       2.063472                    0.999813      27.784793      78.395080       0.640964       0.417256      -1.065499      -0.024253       0.014002       0.000002       0.028005      -0.005154       0.005912       0.010247       0.005950      -0.004954      -0.015345       0.006777       0.008568              8.894035       9.893740      -0.157855      -1.719494       9.711382      -2.978178       7.076982           0.000070
          130              C       3.089737       1.783861       3.848250      -0.048800      28.906402 0.39417942E+03  0.90273834E+04                                 8.158914                            6.622665       0.237460       2.063472                    0.999812      27.784579      78.394305       0.640966       0.417256      -1.065499       0.024253       0.014000       0.000000       0.028004       0.005151       0.005919      -0.010246       0.005947      -0.004943      -0.015346       0.006772       0.008574              8.893919       9.893545       0.157900      -1.719385       9.711333       2.978136       7.076880           0.000059
          131              N       7.640300       6.925826      11.544750      -0.259720      40.550248 0.55961631E+03  0.13806648E+05                                 9.926717                            7.758572      -0.213552       1.946897                    0.998569      28.750351      80.650566       0.615465       0.403371      -1.088797       0.000002       0.148359       0.000001       0.148359       0.000001       0.022794       0.000002       0.158725       0.178427      -0.109100       0.031230       0.077870             11.445181      12.611148       0.000017      -6.516725      10.057024       0.000008      11.667371          -0.002413
          132              N       9.818091       3.153781      11.544750      -0.259772      40.551726 0.55964256E+03  0.13807371E+05                                 9.926673                            7.758552      -0.213344       1.946938                    0.998570      28.751051      80.651101       0.615494       0.403350      -1.088818       0.128516      -0.074202      -0.000000       0.148400       0.068753      -0.011404      -0.019743      -0.079393       0.178541      -0.109147       0.031245       0.077903             11.445127      10.695299       1.106040       3.258353      11.972679       5.643714      11.667404          -0.002401
          133              N       5.462509       3.153781      11.544750      -0.259747      40.550665 0.55962951E+03  0.13806971E+05                                 9.926508                            7.758471      -0.213310       1.946955                    0.998570      28.750674      80.649858       0.615496       0.403351      -1.088817      -0.128511      -0.074202      -0.000005       0.148395      -0.068754      -0.011403       0.019748      -0.079386       0.178540      -0.109146       0.031241       0.077906             11.444868      10.695094      -1.106029       3.258244      11.972390      -5.643490      11.667121          -0.002432
          134              N       0.000000       6.307562      11.544750      -0.259718      40.550179 0.55961452E+03  0.13806592E+05                                 9.926708                            7.758560      -0.213549       1.946898                    0.998569      28.750298      80.650375       0.615466       0.403371      -1.088797      -0.000004      -0.148357       0.000003       0.148357       0.000001      -0.022795      -0.000000       0.158725       0.178427      -0.109100       0.031229       0.077871             11.445181      12.611157       0.000014       6.516743      10.057002      -0.000002      11.667383          -0.002414
          135              N      -2.177791      10.079607      11.544750      -0.259770      40.551615 0.55964042E+03  0.13807305E+05                                 9.926657                            7.758538      -0.213343       1.946940                    0.998570      28.750985      80.650865       0.615495       0.403350      -1.088818      -0.128516       0.074200      -0.000001       0.148398       0.068753       0.011404       0.019744      -0.079395       0.178541      -0.109148       0.031244       0.077903             11.445113      10.695270       1.106038      -3.258346      11.972675      -5.643715      11.667395          -0.002401
          136              N       2.177791      10.079607      11.544750      -0.259745      40.550534 0.55962754E+03  0.13806910E+05                                 9.926488                            7.758458      -0.213308       1.946957                    0.998570      28.750612      80.649636       0.615497       0.403351      -1.088817       0.128512       0.074201      -0.000003       0.148395      -0.068755       0.011403      -0.019749      -0.079387       0.178541      -0.109147       0.031240       0.077907             11.444841      10.695077      -1.106018      -3.258236      11.972360       5.643461      11.667088          -0.002433
          137              N       0.000000       6.307562       3.848250      -0.259720      40.550206 0.55961561E+03  0.13806627E+05                                 9.926710                            7.758568      -0.213553       1.946896                    0.998569      28.750330      80.650491       0.615466       0.403371      -1.088797      -0.000002      -0.148359      -0.000001       0.148359       0.000001       0.022794       0.000001       0.158725       0.178427      -0.109101       0.031230       0.077871             11.445174      12.611140       0.000016      -6.516721      10.057018       0.000010      11.667364          -0.002413
          138              N      -2.177791      10.079607       3.848250      -0.259773      40.551676 0.55964174E+03  0.13807346E+05                                 9.926666                            7.758547      -0.213346       1.946938                    0.998570      28.751025      80.651008       0.615494       0.403350      -1.088818      -0.128516       0.074202       0.000000       0.148399       0.068753      -0.011404      -0.019743      -0.079393       0.178541      -0.109147       0.031245       0.077903             11.445119      10.695292       1.106039       3.258350      11.972670       5.643709      11.667395          -0.002400
          139              N       2.177791      10.079607       3.848250      -0.259748      40.550654 0.55962932E+03  0.13806966E+05                                 9.926507                            7.758470      -0.213312       1.946955                    0.998570      28.750669      80.649848       0.615496       0.403351      -1.088817       0.128511       0.074202       0.000005       0.148395      -0.068754      -0.011403       0.019748      -0.079387       0.178540      -0.109147       0.031241       0.077906             11.444868      10.695094      -1.106030       3.258245      11.972390      -5.643490      11.667120          -0.002432
          140              N       7.640300       6.925826       3.848250      -0.259717      40.550159 0.55961421E+03  0.13806583E+05                                 9.926704                            7.758557      -0.213548       1.946899                    0.998569      28.750288      80.650333       0.615466       0.403371      -1.088797       0.000004       0.148357      -0.000003       0.148357       0.000001      -0.022795      -0.000001       0.158726       0.178427      -0.109101       0.031230       0.077871             11.445176      12.611152       0.000013       6.516739      10.056998      -0.000002      11.667378          -0.002413
          141              N       9.818091       3.153781       3.848250      -0.259770      40.551599 0.55964016E+03  0.13807296E+05                                 9.926653                            7.758535      -0.213341       1.946940                    0.998570      28.750977      80.650824       0.615495       0.403350      -1.088818       0.128516      -0.074200       0.000001       0.148398       0.068753       0.011404       0.019744      -0.079395       0.178542      -0.109148       0.031244       0.077904             11.445109      10.695266       1.106038      -3.258345      11.972670      -5.643712      11.667390          -0.002401
          142              N       5.462509       3.153781       3.848250      -0.259745      40.550530 0.55962747E+03  0.13806908E+05                                 9.926487                            7.758458      -0.213307       1.946957                    0.998570      28.750610      80.649627       0.615497       0.403351      -1.088817      -0.128512      -0.074201       0.000003       0.148395      -0.068755       0.011403      -0.019749      -0.079388       0.178541      -0.109147       0.031240       0.077907             11.444840      10.695075      -1.106017      -3.258235      11.972360       5.643461      11.667086          -0.002433
          143              O       6.184059       5.481269      13.197189      -0.523445      34.862442 0.56500082E+03  0.13751766E+05                                 8.463182                            7.415285       0.213597       2.115355                    0.997533      27.684438      73.219204       0.689539       0.364954      -1.134336       0.022397       0.008557       0.004455       0.024387      -0.051460       0.089351       0.036181      -0.064662      -0.094941      -0.134527       0.054457       0.080070              8.898758       6.952434      -1.602685      -1.155065      13.019548       1.335981       6.724292           0.020879
          144              O       5.144214       7.322034      13.964530      -0.540410      37.790433 0.51365586E+03  0.12202606E+05                                 8.943878                            6.984207       0.464140       2.193060                    0.999058      27.414558      71.532315       0.723990       0.356117      -1.141794       0.039148      -0.014147      -0.037277       0.055877      -0.012069       0.027522       0.028158       0.084958       0.098757      -0.070842       0.011985       0.058857             10.595879      12.752533      -1.549136      -6.580520       6.333274       1.148330      12.701830           0.037286
          145              O       9.295189       5.137201      13.197189      -0.523443      34.860928 0.56496588E+03  0.13750690E+05                                 8.462934                            7.415051       0.213734       2.115398                    0.997535      27.683765      73.216611       0.689551       0.364953      -1.134337      -0.003767      -0.023692       0.004441       0.024397      -0.002234      -0.013314      -0.095442       0.121429      -0.094960      -0.134486       0.054433       0.080054              8.898504      12.890497      -1.825884       1.734406       7.080996       0.332224       6.724018           0.021078
          146              O      11.409260       5.117351      13.964530      -0.540658      37.794204 0.51372680E+03  0.12204671E+05                                 8.944275                            6.984564       0.464751       2.193185                    0.999062      27.417104      71.539264       0.723993       0.356105      -1.141808      -0.031821      -0.026881      -0.037290       0.055908       0.042811       0.010624      -0.038000      -0.021684       0.098696      -0.070863       0.011920       0.058943             10.596310       9.280105       3.554328       4.284876       9.806525       5.124888      12.702298           0.037583
          147              O       7.441652       2.614917      13.197189      -0.523451      34.859973 0.56495155E+03  0.13750217E+05                                 8.462646                            7.414854       0.213927       2.115455                    0.997533      27.683875      73.215932       0.689577       0.364943      -1.134348      -0.018619       0.015116       0.004466       0.024395       0.053713      -0.075992       0.059292      -0.056841      -0.095044      -0.134517       0.054424       0.080093              8.898146      10.114304       3.428262      -0.579364       9.856421      -1.667909       6.723712           0.021005
          148              O       6.367426       0.794003      13.964530      -0.540551      37.788771 0.51364287E+03  0.12202135E+05                                 8.943287                            6.983872       0.464889       2.193256                    0.999062      27.415488      71.532634       0.724051       0.356092      -1.141822      -0.007359       0.040996      -0.037296       0.055909      -0.030785      -0.038203       0.009775      -0.063334       0.098631      -0.070853       0.011952       0.058901             10.595038       6.596071      -2.004836       2.295494      12.488370      -6.272369      12.700673           0.037395
          149              O       1.456241       7.752119      13.197189      -0.523461      34.863721 0.56502644E+03  0.13752561E+05                                 8.463423                            7.415481       0.213446       2.115298                    0.997532      27.684926      73.221233       0.689525       0.364957      -1.134332      -0.022400      -0.008557       0.004456       0.024389      -0.051461      -0.089362      -0.036177      -0.064670      -0.094944      -0.134538       0.054461       0.080077              8.899021       6.952645      -1.602754       1.155126      13.019930      -1.336039       6.724486           0.020846
          150              O       2.496086       5.911354      13.964530      -0.540418      37.790853 0.51366156E+03  0.12202777E+05                                 8.943941                            6.984241       0.464175       2.193068                    0.999058      27.414717      71.532851       0.723989       0.356117      -1.141794      -0.039149       0.014142      -0.037269       0.055872      -0.012073      -0.027509      -0.028177       0.084979       0.098757      -0.070862       0.012009       0.058852             10.595971      12.752649      -1.549161       6.580601       6.333324      -1.148350      12.701939           0.037279
          151              O      -1.654889       8.096187      13.197189      -0.523452      34.861719 0.56498168E+03  0.13751181E+05                                 8.463084                            7.415173       0.213624       2.115358                    0.997535      27.684058      73.217845       0.689542       0.364955      -1.134335       0.003770       0.023691       0.004440       0.024397      -0.002238       0.013321       0.095449       0.121436      -0.094959      -0.134496       0.054437       0.080060              8.898668      12.890752      -1.825917      -1.734457       7.081113      -0.332234       6.724140           0.021059
          152              O      -3.768960       8.116037      13.964530      -0.540668      37.794592 0.51373258E+03  0.12204840E+05                                 8.944319                            6.984589       0.464806       2.193199                    0.999062      27.417301      71.539830       0.723995       0.356103      -1.141809       0.031819       0.026885      -0.037287       0.055907       0.042822      -0.010639       0.038003      -0.021686       0.098698      -0.070881       0.011936       0.058945             10.596371       9.280166       3.554354      -4.284916       9.806575      -5.124925      12.702374           0.037584
          153              O       0.198648      10.618471      13.197189      -0.523451      34.859829 0.56494838E+03  0.13750118E+05                                 8.462617                            7.414828       0.213943       2.115462                    0.997533      27.683813      73.215656       0.689579       0.364943      -1.134349       0.018620      -0.015118       0.004466       0.024396       0.053714       0.075993      -0.059293      -0.056842      -0.095049      -0.134520       0.054425       0.080095              8.898116      10.114270       3.428252       0.579362       9.856395       1.667899       6.723684           0.020998
          154              O       1.272874      12.439385      13.964530      -0.540551      37.788757 0.51364273E+03  0.12202131E+05                                 8.943285                            6.983872       0.464885       2.193254                    0.999062      27.415483      71.532617       0.724051       0.356092      -1.141822       0.007358      -0.040996      -0.037296       0.055909      -0.030785       0.038202      -0.009776      -0.063332       0.098632      -0.070852       0.011950       0.058902             10.595034       6.596070      -2.004835      -2.295492      12.488367       6.272364      12.700666           0.037395
          155              O      -1.456241       7.752119       9.892311      -0.523450      34.861382 0.56497898E+03  0.13751083E+05                                 8.462946                            7.415087       0.213599       2.115348                    0.997534      27.684242      73.217962       0.689557       0.364948      -1.134342       0.022411      -0.008584      -0.004435       0.024405       0.051476      -0.089351       0.036183      -0.064611      -0.094990      -0.134529       0.054442       0.080087              8.898492       6.952222       1.602634       1.154939      13.019264       1.335851       6.723991           0.021099
          156              O      -2.496086       5.911354       9.124970      -0.540661      37.796090 0.51375647E+03  0.12205540E+05                                 8.944470                            6.984688       0.464795       2.193176                    0.999063      27.418178      71.542319       0.724000       0.356097      -1.141815       0.039205       0.014125       0.037264       0.055903       0.012013      -0.027615       0.028252       0.085065       0.098806      -0.070936       0.011937       0.058999             10.596562      12.753459       1.549247       6.580929       6.333675       1.148384      12.702553           0.037574
          157              O       1.654889       8.096187       9.892311      -0.523447      34.862003 0.56498762E+03  0.13751370E+05                                 8.463152                            7.415232       0.213614       2.115360                    0.997534      27.684060      73.218116       0.689536       0.364957      -1.134333      -0.003783       0.023691      -0.004452       0.024401       0.002245       0.013336      -0.095469       0.121441      -0.094949      -0.134519       0.054451       0.080068              8.898736      12.890851       1.825883      -1.734508       7.081173       0.332224       6.724185           0.021013
          158              O       3.768960       8.116037       9.124970      -0.540516      37.794115 0.51371955E+03  0.12204479E+05                                 8.944324                            6.984562       0.464405       2.193098                    0.999060      27.416571      71.538271       0.723985       0.356109      -1.141802      -0.031836       0.026851       0.037271       0.055889      -0.042838      -0.010640      -0.037971      -0.021641       0.098794      -0.070893       0.011968       0.058925             10.596386       9.280122      -3.554371      -4.284925       9.806636       5.124990      12.702401           0.037428
          159              O      -0.198648      10.618471       9.892311      -0.523471      34.864732 0.56504259E+03  0.13753043E+05                                 8.463576                            7.415574       0.213594       2.115331                    0.997532      27.685310      73.222310       0.689523       0.364955      -1.134334      -0.018622      -0.015117      -0.004474       0.024399      -0.053711       0.076016       0.059320      -0.056834      -0.095088      -0.134554       0.054448       0.080106              8.899214      10.115350      -3.428794       0.579525       9.857825      -1.668391       6.724467           0.020961
          160              O      -1.272874      12.439385       9.124970      -0.540510      37.798332 0.51377998E+03  0.12206332E+05                                 8.945171                            6.985122       0.463891       2.192935                    0.999058      27.417388      71.542731       0.723929       0.356125      -1.141784      -0.007326      -0.040983       0.037272       0.055879       0.030782       0.038203       0.009767      -0.063436       0.098855      -0.070918       0.011990       0.058928             10.597513       6.597473       2.005477      -2.296280      12.491239      -6.274173      12.703827           0.037492
          161              O       9.096541       5.481269       9.892311      -0.523434      34.860403 0.56495921E+03  0.13750473E+05                                 8.462777                            7.414949       0.213701       2.115387                    0.997534      27.683822      73.216372       0.689565       0.364948      -1.134343      -0.022410       0.008584      -0.004436       0.024405       0.051473       0.089339      -0.036184      -0.064597      -0.094988      -0.134516       0.054437       0.080079              8.898309       6.952083       1.602589      -1.154898      13.018996      -1.335807       6.723849           0.021122
          162              O      10.136386       7.322034       9.124970      -0.540654      37.795743 0.51375161E+03  0.12205395E+05                                 8.944421                            6.984660       0.464764       2.193169                    0.999063      27.418037      71.541860       0.724000       0.356097      -1.141815      -0.039204      -0.014128       0.037270       0.055907       0.012010       0.027621      -0.028239       0.085049       0.098803      -0.070922       0.011922       0.058999             10.596491      12.753372       1.549230      -6.580866       6.333636      -1.148368      12.702463           0.037581
          163              O       5.985411       5.137201       9.892311      -0.523458      34.862741 0.56500260E+03  0.13751831E+05                                 8.463274                            7.415334       0.213553       2.115335                    0.997534      27.684395      73.219347       0.689531       0.364957      -1.134332       0.003782      -0.023692      -0.004453       0.024402       0.002248      -0.013340       0.095475       0.121447      -0.094952      -0.134527       0.054455       0.080072              8.898868      12.891046       1.825904       1.734545       7.081274      -0.332237       6.724283           0.021009
          164              O       3.871340       5.117351       9.124970      -0.540520      37.794272 0.51372162E+03  0.12204541E+05                                 8.944345                            6.984572       0.464430       2.193105                    0.999060      27.416636      71.538475       0.723985       0.356109      -1.141802       0.031834      -0.026852       0.037267       0.055886      -0.042844       0.010649       0.037972      -0.021642       0.098796      -0.070903       0.011978       0.058925             10.596417       9.280153      -3.554386       4.284944       9.806663      -5.125011      12.702436           0.037424
          165              O       7.838948       2.614917       9.892311      -0.523471      34.864621 0.56504042E+03  0.13752971E+05                                 8.463539                            7.415545       0.213621       2.115340                    0.997532      27.685310      73.222165       0.689527       0.364954      -1.134336       0.018621       0.015116      -0.004473       0.024398      -0.053714      -0.076018      -0.059320      -0.056834      -0.095090      -0.134557       0.054450       0.080107              8.899174      10.115314      -3.428782      -0.579523       9.857771       1.668376       6.724436           0.020975
          166              O       8.913174       0.794003       9.124970      -0.540507      37.798206 0.51377816E+03  0.12206277E+05                                 8.945152                            6.985110       0.463883       2.192934                    0.999058      27.417341      71.542572       0.723930       0.356125      -1.141784       0.007324       0.040983       0.037273       0.055879       0.030781      -0.038202      -0.009769      -0.063433       0.098856      -0.070915       0.011986       0.058929             10.597484       6.597458       2.005470       2.296270      12.491202       6.274149      12.703791           0.037493
          167              O       1.456241       7.752119       2.195811      -0.523438      34.862255 0.56499706E+03  0.13751659E+05                                 8.463183                            7.415285       0.213584       2.115352                    0.997533      27.684270      73.218846       0.689535       0.364956      -1.134333      -0.022395      -0.008558      -0.004456       0.024385      -0.051456       0.089342       0.036177      -0.064649      -0.094932      -0.134514       0.054451       0.080063              8.898759       6.952434      -1.602685      -1.155065      13.019549       1.335982       6.724292           0.020882
          168              O       2.496086       5.911354       1.428470      -0.540410      37.790453 0.51365625E+03  0.12202618E+05                                 8.943882                            6.984210       0.464141       2.193060                    0.999058      27.414565      71.532344       0.723990       0.356117      -1.141794      -0.039149       0.014147       0.037278       0.055879      -0.012069       0.027520       0.028158       0.084955       0.098754      -0.070841       0.011986       0.058855             10.595884      12.752539      -1.549137      -6.580523       6.333277       1.148330      12.701836           0.037287
          169              O      -1.654889       8.096187       2.195811      -0.523443      34.860868 0.56496472E+03  0.13750660E+05                                 8.462944                            7.415060       0.213724       2.115396                    0.997535      27.683684      73.216473       0.689548       0.364955      -1.134336       0.003766       0.023691      -0.004442       0.024396      -0.002232      -0.013312      -0.095436       0.121421      -0.094955      -0.134478       0.054429       0.080049              8.898515      12.890513      -1.825885       1.734409       7.081005       0.332225       6.724027           0.021078
          170              O      -3.768960       8.116037       1.428470      -0.540658      37.794189 0.51372663E+03  0.12204666E+05                                 8.944272                            6.984562       0.464753       2.193186                    0.999062      27.417099      71.539243       0.723994       0.356105      -1.141808       0.031821       0.026882       0.037291       0.055909       0.042811       0.010624      -0.037999      -0.021682       0.098694      -0.070862       0.011920       0.058942             10.596306       9.280103       3.554326       4.284875       9.806521       5.124885      12.702295           0.037583
          171              O       0.198648      10.618471       2.195811      -0.523460      34.860164 0.56495547E+03  0.13750337E+05                                 8.462678                            7.414881       0.213922       2.115453                    0.997533      27.683958      73.216229       0.689575       0.364943      -1.134348       0.018619      -0.015116      -0.004466       0.024395       0.053714      -0.075992       0.059292      -0.056840      -0.095045      -0.134519       0.054425       0.080094              8.898180      10.114341       3.428275      -0.579366       9.856460      -1.667919       6.723739           0.021001
          172              O       1.272874      12.439385       1.428470      -0.540551      37.788743 0.51364241E+03  0.12202121E+05                                 8.943283                            6.983869       0.464892       2.193257                    0.999062      27.415476      71.532588       0.724051       0.356092      -1.141822       0.007358      -0.040995       0.037296       0.055908      -0.030785      -0.038203       0.009775      -0.063334       0.098631      -0.070853       0.011952       0.058901             10.595032       6.596067      -2.004833       2.295491      12.488364      -6.272365      12.700665           0.037394
          173              O       6.184059       5.481269       2.195811      -0.523461      34.863712 0.56502629E+03  0.13752557E+05                                 8.463425                            7.415482       0.213446       2.115298                    0.997532      27.684915      73.221213       0.689525       0.364957      -1.134332       0.022399       0.008557      -0.004456       0.024389      -0.051460      -0.089361      -0.036177      -0.064669      -0.094942      -0.134536       0.054460       0.080076              8.899022       6.952647      -1.602754       1.155126      13.019932      -1.336040       6.724487           0.020846
          174              O       5.144214       7.322034       1.428470      -0.540418      37.790832 0.51366127E+03  0.12202768E+05                                 8.943937                            6.984239       0.464175       2.193069                    0.999058      27.414710      71.532824       0.723989       0.356117      -1.141794       0.039149      -0.014142       0.037270       0.055872      -0.012073      -0.027509      -0.028177       0.084979       0.098758      -0.070862       0.012009       0.058852             10.595966      12.752644      -1.549161       6.580597       6.333322      -1.148349      12.701932           0.037279
          175              O       9.295189       5.137201       2.195811      -0.523456      34.861807 0.56498349E+03  0.13751235E+05                                 8.463094                            7.415181       0.213625       2.115358                    0.997534      27.684110      73.217993       0.689543       0.364955      -1.134335      -0.003770      -0.023692      -0.004440       0.024397      -0.002238       0.013322       0.095450       0.121438      -0.094960      -0.134498       0.054437       0.080061              8.898679      12.890768      -1.825919      -1.734460       7.081121      -0.332235       6.724148           0.021057
          176              O      11.409260       5.117351       1.428470      -0.540668      37.794551 0.51373195E+03  0.12204821E+05                                 8.944312                            6.984584       0.464808       2.193200                    0.999062      27.417288      71.539775       0.723995       0.356103      -1.141809      -0.031819      -0.026885       0.037287       0.055906       0.042822      -0.010639       0.038004      -0.021686       0.098699      -0.070881       0.011936       0.058945             10.596362       9.280159       3.554350      -4.284912       9.806565      -5.124919      12.702362           0.037584
          177              O       7.441652       2.614917       2.195811      -0.523453      34.859879 0.56494941E+03  0.13750150E+05                                 8.462627                            7.414837       0.213941       2.115461                    0.997533      27.683829      73.215730       0.689578       0.364943      -1.134349      -0.018619       0.015118      -0.004466       0.024396       0.053714       0.075992      -0.059293      -0.056842      -0.095049      -0.134519       0.054424       0.080095              8.898128      10.114282       3.428257       0.579363       9.856408       1.667903       6.723693           0.020997
          178              O       6.367426       0.794003       1.428470      -0.540551      37.788734 0.51364238E+03  0.12202120E+05                                 8.943281                            6.983869       0.464887       2.193255                    0.999062      27.415475      71.532583       0.724051       0.356092      -1.141822      -0.007358       0.040996       0.037296       0.055909      -0.030785       0.038202      -0.009776      -0.063332       0.098631      -0.070852       0.011950       0.058901             10.595029       6.596066      -2.004833      -2.295490      12.488361       6.272361      12.700659           0.037395
          179              O       9.096541       5.481269       5.500689      -0.523452      34.861415 0.56497975E+03  0.13751107E+05                                 8.462953                            7.415094       0.213598       2.115347                    0.997534      27.684255      73.218020       0.689556       0.364949      -1.134341      -0.022411       0.008584       0.004435       0.024405       0.051475      -0.089350       0.036183      -0.064610      -0.094989      -0.134529       0.054442       0.080087              8.898500       6.952228       1.602634       1.154940      13.019276       1.335849       6.723996           0.021098
          180              O      10.136386       7.322034       6.268030      -0.540661      37.796066 0.51375622E+03  0.12205532E+05                                 8.944466                            6.984686       0.464798       2.193177                    0.999063      27.418167      71.542273       0.724000       0.356097      -1.141816      -0.039205      -0.014125      -0.037264       0.055903       0.012013      -0.027615       0.028252       0.085065       0.098805      -0.070936       0.011938       0.058999             10.596557      12.753450       1.549245       6.580926       6.333671       1.148383      12.702549           0.037574
          181              O       5.985411       5.137201       5.500689      -0.523452      34.862098 0.56498966E+03  0.13751432E+05                                 8.463165                            7.415244       0.213615       2.115360                    0.997534      27.684112      73.218280       0.689536       0.364957      -1.134333       0.003783      -0.023691       0.004452       0.024401       0.002246       0.013337      -0.095470       0.121442      -0.094950      -0.134520       0.054452       0.080069              8.898751      12.890871       1.825887      -1.734508       7.081186       0.332226       6.724196           0.021012
          182              O       3.871340       5.117351       6.268030      -0.540516      37.794087 0.51371921E+03  0.12204468E+05                                 8.944319                            6.984559       0.464407       2.193099                    0.999060      27.416558      71.538218       0.723985       0.356109      -1.141802       0.031836      -0.026850      -0.037271       0.055889      -0.042839      -0.010640      -0.037971      -0.021641       0.098795      -0.070893       0.011968       0.058925             10.596380       9.280114      -3.554367      -4.284922       9.806630       5.124987      12.702396           0.037428
          183              O       7.838948       2.614917       5.500689      -0.523471      34.864715 0.56504233E+03  0.13753035E+05                                 8.463573                            7.415572       0.213596       2.115332                    0.997532      27.685306      73.222291       0.689523       0.364955      -1.134334       0.018622       0.015116       0.004474       0.024399      -0.053711       0.076015       0.059320      -0.056834      -0.095087      -0.134553       0.054448       0.080105              8.899210      10.115348      -3.428792       0.579522       9.857819      -1.668387       6.724464           0.020962
          184              O       8.913174       0.794003       6.268030      -0.540510      37.798318 0.51377989E+03  0.12206329E+05                                 8.945169                            6.985121       0.463891       2.192935                    0.999058      27.417380      71.542701       0.723929       0.356125      -1.141784       0.007325       0.040983      -0.037272       0.055879       0.030782       0.038203       0.009767      -0.063436       0.098855      -0.070918       0.011990       0.058928             10.597510       6.597472       2.005478      -2.296281      12.491231      -6.274170      12.703826           0.037492
          185              O      -1.456241       7.752119       5.500689      -0.523442      34.860579 0.56496289E+03  0.13750586E+05                                 8.462808                            7.414974       0.213697       2.115385                    0.997534      27.683899      73.216653       0.689563       0.364948      -1.134343       0.022410      -0.008584       0.004436       0.024405       0.051473       0.089339      -0.036184      -0.064598      -0.094989      -0.134517       0.054437       0.080080              8.898342       6.952108       1.602595      -1.154904      13.019043      -1.335810       6.723873           0.021118
          186              O      -2.496086       5.911354       6.268030      -0.540653      37.795708 0.51375117E+03  0.12205382E+05                                 8.944414                            6.984657       0.464768       2.193170                    0.999063      27.418022      71.541797       0.724001       0.356097      -1.141815       0.039203       0.014128      -0.037270       0.055906       0.012010       0.027621      -0.028239       0.085049       0.098803      -0.070921       0.011922       0.059000             10.596483      12.753360       1.549228      -6.580861       6.333632      -1.148367      12.702457           0.037580
          187              O       1.654889       8.096187       5.500689      -0.523459      34.862733 0.56500254E+03  0.13751835E+05                                 8.463293                            7.415350       0.213541       2.115331                    0.997534      27.684338      73.219299       0.689528       0.364959      -1.134330      -0.003782       0.023691       0.004454       0.024401       0.002246      -0.013339       0.095470       0.121440      -0.094947      -0.134519       0.054451       0.080068              8.898888      12.891075       1.825909       1.734547       7.081291      -0.332240       6.724298           0.021008
          188              O       3.768960       8.116037       6.268030      -0.540520      37.794274 0.51372177E+03  0.12204545E+05                                 8.944346                            6.984574       0.464433       2.193106                    0.999060      27.416631      71.538459       0.723985       0.356109      -1.141802      -0.031834       0.026852      -0.037268       0.055887      -0.042844       0.010649       0.037971      -0.021641       0.098793      -0.070902       0.011978       0.058923             10.596419       9.280152      -3.554385       4.284945       9.806663      -5.125013      12.702442           0.037424
          189              O      -0.198648      10.618471       5.500689      -0.523463      34.864383 0.56503569E+03  0.13752833E+05                                 8.463527                            7.415535       0.213613       2.115339                    0.997532      27.685134      73.221743       0.689524       0.364956      -1.134334      -0.018621      -0.015115       0.004474       0.024397      -0.053707      -0.076011      -0.059314      -0.056834      -0.095082      -0.134544       0.054444       0.080100              8.899160      10.115302      -3.428777      -0.579519       9.857755       1.668369       6.724424           0.020979
          190              O      -1.272874      12.439385       6.268030      -0.540507      37.798226 0.51377866E+03  0.12206292E+05                                 8.945155                            6.985114       0.463885       2.192934                    0.999058      27.417346      71.542591       0.723929       0.356125      -1.141784      -0.007325      -0.040983      -0.037274       0.055880       0.030780      -0.038201      -0.009768      -0.063432       0.098853      -0.070914       0.011987       0.058926             10.597489       6.597461       2.005472       2.296274      12.491203       6.274151      12.703802           0.037494

******************************************************
Auxiliary information for the entire system
The total spin magnetic moment of the unit cell is   18.412456
The total net atomic charge of the unit cell is   -0.000000
Accuracy of reproducing the electrostatic potential in the unit cell:
  The inner radius (bohr) =    5.0000
  The outer radius (bohr) =   12.0000
  Valid grid points have density less than (e/(bohr^3)) =    0.0001
  The number of valid grid points were=        58482
  The rms potential error without charges in kcal/mol is=     12.21644
  The rms potential error with partial charges in kcal/mol is=      0.63224
  The RRMSE value at monopole order=      0.05175
  The rms potential error with partial charges and cloud penetration in kcal/mol is=      0.65680
  The RRMSE value at monopole order with cloud penetration is=      0.05376
  The rms potential error with partial charges and atomic dipoles in kcal/mol is=      1.21901
  The RRMSE value at dipole order=      0.09978
  The rms potential error with partial charges, atomic dipoles and cloud penetration in kcal/mol is=      1.17522
  The RRMSE value at dipole order with cloud penetration=      0.09620

******************************************************
The electron densities and ab initio electrostatic potential were computed in VASP using the PBE functional and
projector augmented wave method. See the main text of the journal article for a description of computational details.
The atomic charges, dipoles, and quadrupoles were computed with the DDEC6 method as described in
(a) T. A. Manz and N. Gabaldon Limas, RSC Adv. 6 (2016) 47771-47801 DOI: 10.1039/c6ra04656h
(b) N. Gabaldon Limas and T. A. Manz, RSC Adv. 8 (2018) 2678-2707 DOI: 10.1039/c7ra11829e.
For each atom in the material, the electron cloud parameters were fit to the spherically averaged atom-in-material
electron density using radial positions for which this density was between 10^-4 and 10^-2 electrons per cubic bohr.
The polarizabilities, dispersion coefficients, and quantum Drude oscillator (QDO) parameters were fit using the MCLF method.
The magnetic structure of the system was optimized in VASP from the default ferromagnetic initial guess using spin polarization.
The atomic spin moments (ASMs) were computed on this optimized magnetic structure using the DDEC6 partition as inputs
to the method of T. A. Manz and D. S. Sholl, J. Chem. Theory Comput. 7 (2011) 4146-4164 DOI: 10.1021/ct200539n.
The RMSE and RRMSE were computed using a uniform grid with Ewald summation.
