# Supplementary material for: A collection of forcefield precursors for metal–organic frameworks
Source: RSC Adv. 2019 Nov 13;9(63):36492–507. doi: 10.1039/c9ra07327b (PMC9075174; doi:10.1039/c9ra07327b)
Supplement: RA-009-C9RA07327B-s4411 [file RA-009-C9RA07327B-s4411.xyz]

  190
jmolscript: load "" {1 1 1} spacegroup "x,y,z" unitcell [{     15.014400     0.000000     0.000000 }, {     -7.507200    13.002852     0.000000 }, {      0.000000     0.000000    15.616500 }]
Yb     7.507200     4.334371     3.904125     1.092627
Yb    -0.000000     8.668481     3.904125     1.092628
Yb    -0.000000     8.668481    11.712375     1.092627
Yb     7.507200     4.334371    11.712375     1.092628
Co     7.507200     0.000000     7.808250     1.103896
Co     3.753600     6.501426     7.808250     1.101550
Co    -3.753600     6.501426     7.808250     1.100668
Co     7.507200     0.000000     0.000000     1.099569
Co    -3.753600     6.501426     0.000000     1.100618
Co     3.753600     6.501426     0.000000     1.101092
H     11.115160     0.715157     5.415802     0.129957
H      2.568964     3.019262     5.415802     0.129972
H      8.837476     9.268433     5.415802     0.129985
H     -3.607960    12.287695     5.415802     0.129957
H      4.938236     9.983590     5.415802     0.129973
H     -1.330276     3.734419     5.415802     0.129986
H      3.607960    12.287695     2.392448     0.129961
H     -4.938236     9.983590     2.392448     0.129943
H      1.330276     3.734419     2.392448     0.129966
H      3.899240     0.715157     2.392448     0.129962
H     12.445436     3.019262     2.392448     0.129944
H      6.176924     9.268433     2.392448     0.129967
H     -3.607960    12.287695    10.200698     0.129958
H      4.938236     9.983590    10.200698     0.129973
H     -1.330276     3.734419    10.200698     0.129986
H     11.115160     0.715157    10.200698     0.129958
H      2.568964     3.019262    10.200698     0.129973
H      8.837476     9.268433    10.200698     0.129987
H      3.899240     0.715157    13.224052     0.129963
H     12.445436     3.019262    13.224052     0.129944
H      6.176924     9.268433    13.224052     0.129967
H      3.607960    12.287695    13.224052     0.129964
H     -4.938236     9.983590    13.224052     0.129945
H      1.330276     3.734419    13.224052     0.129968
H     12.798275     1.279481     3.904125     0.095963
H      2.216125     1.279481     3.904125     0.095987
H      7.507200    10.443891     3.904125     0.095993
H     -5.291075    11.723371     3.904125     0.095966
H      5.291075    11.723371     3.904125     0.095991
H     -0.000000     2.558961     3.904125     0.095996
H     -5.291075    11.723371    11.712375     0.095963
H      5.291075    11.723371    11.712375     0.095987
H     -0.000000     2.558961    11.712375     0.095993
H     12.798275     1.279481    11.712375     0.095966
H      2.216125     1.279481    11.712375     0.095991
H      7.507200    10.443891    11.712375     0.095996
C     10.990541     1.399107     4.798950    -0.144593
C      9.807406     2.101261     4.745854     0.136810
C      8.635532     1.800895     5.642241     0.574561
C      3.223592     2.785211     4.798950    -0.144623
C      4.423242     3.458759     4.745854     0.136887
C      4.749055     4.623814     5.642241     0.574383
C      8.307468     8.818534     4.798950    -0.144605
C      8.290952     7.442832     4.745854     0.136894
C      9.137013     6.578143     5.642241     0.574322
C     -3.483341    11.603745     4.798950    -0.144594
C     -2.300206    10.901591     4.745854     0.136809
C     -1.128332    11.201957     5.642241     0.574561
C      4.283608    10.217641     4.798950    -0.144623
C      3.083958     9.544093     4.745854     0.136887
C      2.758145     8.379038     5.642241     0.574383
C     -0.800268     4.184318     4.798950    -0.144605
C     -0.783752     5.560020     4.745854     0.136894
C     -1.629813     6.424709     5.642241     0.574322
C      3.483341    11.603745     3.009300    -0.144635
C      2.300206    10.901591     3.062396     0.136950
C      1.128332    11.201957     2.166009     0.574254
C     -4.283608    10.217641     3.009300    -0.144659
C     -3.083958     9.544093     3.062396     0.136898
C     -2.758145     8.379038     2.166009     0.574352
C      0.800268     4.184318     3.009300    -0.144616
C      0.783752     5.560020     3.062396     0.136841
C      1.629813     6.424709     2.166009     0.574371
C      4.023859     1.399107     3.009300    -0.144636
C      5.206994     2.101261     3.062396     0.136950
C      6.378868     1.800895     2.166009     0.574254
C     11.790808     2.785211     3.009300    -0.144659
C     10.591158     3.458759     3.062396     0.136895
C     10.265345     4.623814     2.166009     0.574356
C      6.706932     8.818534     3.009300    -0.144617
C      6.723448     7.442832     3.062396     0.136841
C      5.877387     6.578143     2.166009     0.574370
C     -3.483341    11.603745    10.817550    -0.144594
C     -2.300206    10.901591    10.870646     0.136810
C     -1.128332    11.201957     9.974259     0.574561
C      4.283608    10.217641    10.817550    -0.144623
C      3.083958     9.544093    10.870646     0.136887
C      2.758145     8.379038     9.974259     0.574383
C     -0.800268     4.184318    10.817550    -0.144606
C     -0.783752     5.560020    10.870646     0.136894
C     -1.629813     6.424709     9.974259     0.574322
C     10.990541     1.399107    10.817550    -0.144595
C      9.807406     2.101261    10.870646     0.136809
C      8.635532     1.800895     9.974259     0.574561
C      3.223592     2.785211    10.817550    -0.144623
C      4.423242     3.458759    10.870646     0.136888
C      4.749055     4.623814     9.974259     0.574383
C      8.307468     8.818534    10.817550    -0.144606
C      8.290952     7.442832    10.870646     0.136894
C      9.137013     6.578143     9.974259     0.574322
C      4.023859     1.399107    12.607200    -0.144636
C      5.206994     2.101261    12.554104     0.136950
C      6.378868     1.800895    13.450491     0.574254
C     11.790808     2.785211    12.607200    -0.144659
C     10.591158     3.458759    12.554104     0.136898
C     10.265345     4.623814    13.450491     0.574353
C      6.706932     8.818534    12.607200    -0.144617
C      6.723448     7.442832    12.554104     0.136841
C      5.877387     6.578143    13.450491     0.574370
C      3.483341    11.603745    12.607200    -0.144636
C      2.300206    10.901591    12.554104     0.136950
C      1.128332    11.201957    13.450491     0.574254
C     -4.283608    10.217641    12.607200    -0.144659
C     -3.083958     9.544093    12.554104     0.136896
C     -2.758145     8.379038    13.450491     0.574356
C      0.800268     4.184318    12.607200    -0.144618
C      0.783752     5.560020    12.554104     0.136842
C      1.629813     6.424709    13.450491     0.574369
C     11.992001     1.744983     3.904125    -0.053155
C      3.022399     1.744983     3.904125    -0.053097
C      7.507200     9.512887     3.904125    -0.053091
C     -4.484801    11.257869     3.904125    -0.053157
C      4.484801    11.257869     3.904125    -0.053098
C     -0.000000     3.489965     3.904125    -0.053092
C     -4.484801    11.257869    11.712375    -0.053155
C      4.484801    11.257869    11.712375    -0.053096
C     -0.000000     3.489965    11.712375    -0.053091
C     11.992001     1.744983    11.712375    -0.053157
C      3.022399     1.744983    11.712375    -0.053098
C      7.507200     9.512887    11.712375    -0.053092
N      9.609216     3.120684     3.904125    -0.243951
N      5.405184     3.120684     3.904125    -0.243932
N      7.507200     6.761483     3.904125    -0.243736
N     -2.102016     9.882168     3.904125    -0.243951
N      2.102016     9.882168     3.904125    -0.243932
N      0.000000     6.241369     3.904125    -0.243734
N     -2.102016     9.882168    11.712375    -0.243952
N      2.102016     9.882168    11.712375    -0.243932
N      0.000000     6.241369    11.712375    -0.243736
N      9.609216     3.120684    11.712375    -0.243951
N      5.405184     3.120684    11.712375    -0.243932
N      7.507200     6.761483    11.712375    -0.243734
O      7.648335     2.595369     5.550104    -0.522580
O      8.734627     0.812678     6.377779    -0.531756
O      5.930688     5.081515     5.550104    -0.522666
O      3.843686     5.032104     6.377779    -0.530991
O      8.942577     5.325968     5.550104    -0.522675
O      9.943286     7.158070     6.377779    -0.530700
O     -0.141135    10.407483     5.550104    -0.522580
O     -1.227427    12.190174     6.377779    -0.531756
O      1.576512     7.921337     5.550104    -0.522669
O      3.663514     7.970748     6.377779    -0.530992
O     -1.435377     7.676884     5.550104    -0.522673
O     -2.436086     5.844782     6.377779    -0.530700
O      0.141135    10.407483     2.258146    -0.522735
O      1.227427    12.190174     1.430471    -0.530307
O     -1.576512     7.921337     2.258146    -0.522689
O     -3.663514     7.970748     1.430471    -0.530670
O      1.435377     7.676884     2.258146    -0.522558
O      2.436086     5.844782     1.430471    -0.530715
O      7.366065     2.595369     2.258146    -0.522738
O      6.279773     0.812678     1.430471    -0.530307
O      9.083712     5.081515     2.258146    -0.522675
O     11.170714     5.032104     1.430471    -0.530666
O      6.071823     5.325968     2.258146    -0.522562
O      5.071114     7.158070     1.430471    -0.530716
O     -0.141135    10.407483    10.066396    -0.522580
O     -1.227427    12.190174     9.238721    -0.531756
O      1.576512     7.921337    10.066396    -0.522666
O      3.663514     7.970748     9.238721    -0.530991
O     -1.435377     7.676884    10.066396    -0.522675
O     -2.436086     5.844782     9.238721    -0.530700
O      7.648335     2.595369    10.066396    -0.522580
O      8.734627     0.812678     9.238721    -0.531756
O      5.930688     5.081515    10.066396    -0.522669
O      3.843686     5.032104     9.238721    -0.530992
O      8.942577     5.325968    10.066396    -0.522673
O      9.943286     7.158070     9.238721    -0.530700
O      7.366065     2.595369    13.358354    -0.522735
O      6.279773     0.812678    14.186029    -0.530307
O      9.083712     5.081515    13.358354    -0.522689
O     11.170714     5.032104    14.186029    -0.530670
O      6.071823     5.325968    13.358354    -0.522558
O      5.071114     7.158070    14.186029    -0.530716
O      0.141135    10.407483    13.358354    -0.522738
O      1.227427    12.190174    14.186029    -0.530307
O     -1.576512     7.921337    13.358354    -0.522675
O     -3.663514     7.970748    14.186029    -0.530666
O      1.435377     7.676884    13.358354    -0.522562
O      2.436086     5.844782    14.186029    -0.530717

The following XYZ coordinates are in angstroms. Other properties are in atomic units.
The sperically averaged electron density of each atom fit to a function of the form exp(a - br)
eigen_1, eigen_2 and eigen_3 are the three eigenvalues of traceless quadrupole moment tensor
  atom number  atomic symbol              X              Y              Z     net charge C6 coefficient C8 coefficient C10 coefficient fluctuating dipole atomic polarizability isotropic forcefield polarizability              a              b squared Pearson coefficient          <r^3>          <r^4>         wp_QDO          m_QDO          q_QDO       dipole_x       dipole_y       dipole_z         dipole            Qxy            Qxz            Qyz     Q(x^2-y^2)  Q(3z^2 - R^2)        eigen_1        eigen_2        eigen_3 static polarizability      alpha(xx)      alpha(xy)      alpha(xz)      alpha(yy)      alpha(yz)      alpha(zz) atomic spin moment
            1             Yb       7.507200       4.334371       3.904125       1.092627     139.565853 0.32604629E+04  0.11689327E+06                                22.050852                           19.087682       0.551114       1.863506                    0.999451      87.340749     237.408241       0.407697       0.419043      -1.153037       0.000009      -0.000270      -0.000001       0.000270       0.000003       0.000012      -0.000019       0.000166       0.598360      -0.099810      -0.099644       0.199453             24.367053      27.425880       0.000761      -0.000196      27.425452       0.001714      18.249826           0.001599
            2             Yb      -0.000000       8.668481       3.904125       1.092628     139.565769 0.32604590E+04  0.11689309E+06                                22.050845                           19.087671       0.551114       1.863506                    0.999451      87.340725     237.408152       0.407697       0.419043      -1.153037      -0.000011       0.000269      -0.000002       0.000269       0.000003      -0.000013       0.000019       0.000166       0.598361      -0.099810      -0.099644       0.199454             24.367051      27.425919       0.000792       0.000270      27.425400      -0.001698      18.249835           0.001599
            3             Yb      -0.000000       8.668481      11.712375       1.092627     139.565858 0.32604631E+04  0.11689328E+06                                22.050853                           19.087682       0.551114       1.863506                    0.999451      87.340752     237.408254       0.407697       0.419043      -1.153037      -0.000009       0.000270       0.000001       0.000270       0.000003       0.000012      -0.000019       0.000166       0.598360      -0.099810      -0.099644       0.199453             24.367053      27.425880       0.000760      -0.000196      27.425453       0.001714      18.249827           0.001599
            4             Yb       7.507200       4.334371      11.712375       1.092628     139.565767 0.32604589E+04  0.11689309E+06                                22.050845                           19.087671       0.551114       1.863506                    0.999451      87.340726     237.408156       0.407697       0.419043      -1.153037       0.000011      -0.000269       0.000002       0.000269       0.000003      -0.000013       0.000019       0.000166       0.598361      -0.099810      -0.099644       0.199454             24.367051      27.425918       0.000791       0.000270      27.425400      -0.001698      18.249835           0.001599
            5             Co       7.507200       0.000000       7.808250       1.103896     112.305991 0.18826264E+04  0.59125994E+05                                17.827438                           13.319775       0.439909       2.044722                    0.995702      42.797026     110.639808       0.551862       0.353395      -1.197319       0.000000      -0.000000       0.000000       0.000000      -0.046098      -0.000000      -0.000001       0.278757      -0.137004      -0.123970      -0.045668       0.169638             22.878471      14.138624       8.210474       0.000004      21.408626       0.000007      33.088165           2.637323
            6             Co       3.753600       6.501426       7.808250       1.101550     112.583638 0.18880412E+04  0.59340664E+05                                17.856547                           13.339459       0.439493       2.043937                    0.995731      42.847906     110.825332       0.551403       0.353424      -1.197254      -0.000000       0.000000      -0.000000       0.000000       0.141150      -0.000021       0.000004      -0.067008      -0.141435      -0.121499      -0.047145       0.168644             22.918078      12.502192      -7.267753       0.000012      23.103791      -0.000013      33.148249           2.624221
            7             Co      -3.753600       6.501426       7.808250       1.100668     112.722285 0.18907379E+04  0.59447434E+05                                17.870632                           13.348904       0.439562       2.043605                    0.995748      42.874445     110.919421       0.551205       0.353420      -1.197241      -0.000000      -0.000000      -0.000000       0.000000      -0.100978      -0.000005      -0.000005      -0.207037      -0.143694      -0.120663      -0.047898       0.168561             22.937206      26.769591      -0.956948       0.000005       8.864624       0.000001      33.177403           2.621025
            8             Co       7.507200       0.000000       0.000000       1.099569     112.831076 0.18929556E+04  0.59535174E+05                                17.881590                           13.356700       0.439283       2.043264                    0.995759      42.896095     110.995688       0.551041       0.353418      -1.197231       0.000000       0.000000       0.000000       0.000000       0.037572      -0.000005      -0.000015       0.276832      -0.146634      -0.118986      -0.048878       0.167864             22.951369      14.177327      -8.236727      -0.000006      21.479113       0.000008      33.197665           2.614575
            9             Co      -3.753600       6.501426       0.000000       1.100618     112.695682 0.18902484E+04  0.59429367E+05                                17.870130                           13.349014       0.438786       2.043454                    0.995747      42.863460     110.895644       0.551078       0.353517      -1.197135      -0.000000      -0.000000      -0.000000       0.000000      -0.139942      -0.000126      -0.000025      -0.068981      -0.142905      -0.120312      -0.047635       0.167947             22.935793      12.511818       7.274219       0.000055      23.121093       0.000064      33.174469           2.619597
           10             Co       3.753600       6.501426       0.000000       1.101092     112.604323 0.18885368E+04  0.59361714E+05                                17.861043                           13.343252       0.438666       2.043644                    0.995734      42.845949     110.834999       0.551183       0.353532      -1.197130      -0.000000       0.000000      -0.000000       0.000000       0.099448      -0.000016       0.000018      -0.211665      -0.140532      -0.121803      -0.046844       0.168647             22.923071      26.753915       0.956679       0.000011       8.860604      -0.000004      33.154694           2.621208
           11              H      11.115160       0.715157       5.415802       0.129957       1.142905 0.84252553E+01  0.82812072E+02                                 1.728213                            1.639395      -1.082008       2.372379                    0.997390       3.330940       8.979431       0.520931       1.196232      -0.729507       0.004205      -0.025664       0.025769       0.036611      -0.005287       0.001641      -0.013163       0.002813       0.003863      -0.014236      -0.000308       0.014544              1.758046       1.464757      -0.091228       0.002900       2.035511      -0.428111       1.773869          -0.000054
           12              H       2.568964       3.019262       5.415802       0.129972       1.142768 0.84240084E+01  0.82796845E+02                                 1.728089                            1.639286      -1.081988       2.372412                    0.997391       3.330735       8.978750       0.520942       1.196249      -0.729504      -0.024336       0.009188       0.025771       0.036617       0.003858      -0.012227       0.005158       0.007742       0.003869      -0.014236      -0.000313       0.014549              1.757918       1.971677      -0.201503      -0.372157       1.528338       0.211516       1.773738          -0.000047
           13              H       8.837476       9.268433       5.415802       0.129985       1.142729 0.84236723E+01  0.82792897E+02                                 1.728068                            1.639269      -1.081969       2.372431                    0.997391       3.330661       8.978580       0.520936       1.196272      -0.729499       0.020129       0.016483       0.025770       0.036620       0.001424       0.010580       0.008010      -0.010543       0.003873      -0.014234      -0.000314       0.014548              1.757893       1.813653       0.292714       0.369250       1.686310       0.216533       1.773716          -0.000041
           14              H      -3.607960      12.287695       5.415802       0.129957       1.142905 0.84252567E+01  0.82812090E+02                                 1.728213                            1.639395      -1.082008       2.372379                    0.997390       3.330941       8.979434       0.520931       1.196232      -0.729507      -0.004205       0.025664       0.025768       0.036611      -0.005287      -0.001641       0.013163       0.002813       0.003863      -0.014236      -0.000308       0.014544              1.758046       1.464757      -0.091228      -0.002900       2.035511       0.428111       1.773869          -0.000054
           15              H       4.938236       9.983590       5.415802       0.129973       1.142767 0.84239998E+01  0.82796734E+02                                 1.728087                            1.639284      -1.081988       2.372412                    0.997391       3.330734       8.978744       0.520943       1.196248      -0.729504       0.024336      -0.009188       0.025771       0.036617       0.003858       0.012227      -0.005158       0.007742       0.003869      -0.014236      -0.000313       0.014549              1.757916       1.971674      -0.201502       0.372156       1.528337      -0.211516       1.773736          -0.000047
           16              H      -1.330276       3.734419       5.415802       0.129986       1.142728 0.84236624E+01  0.82792772E+02                                 1.728067                            1.639267      -1.081968       2.372432                    0.997391       3.330659       8.978572       0.520936       1.196272      -0.729499      -0.020129      -0.016483       0.025770       0.036620       0.001424      -0.010580      -0.008010      -0.010543       0.003873      -0.014234      -0.000314       0.014548              1.757891       1.813651       0.292714      -0.369250       1.686308      -0.216532       1.773715          -0.000041
           17              H       3.607960      12.287695       2.392448       0.129961       1.142791 0.84242883E+01  0.82800957E+02                                 1.728180                            1.639368      -1.082016       2.372408                    0.997391       3.330790       8.979211       0.520898       1.196330      -0.729486       0.004215       0.025678      -0.025769       0.036622       0.005275      -0.001645      -0.013171       0.002803       0.003871      -0.014235      -0.000314       0.014549              1.758010       1.464736       0.091227      -0.002898       2.035466      -0.428089       1.773828          -0.000084
           18              H      -4.938236       9.983590       2.392448       0.129943       1.142913 0.84254222E+01  0.82814812E+02                                 1.728289                            1.639468      -1.082012       2.372388                    0.997390       3.330989       8.979867       0.520888       1.196314      -0.729489      -0.024336      -0.009188      -0.025769       0.036615      -0.003855       0.012224       0.005163       0.007740       0.003861      -0.014237      -0.000309       0.014546              1.758121       1.971915       0.201539       0.372220       1.528506       0.211557       1.773941          -0.000048
           19              H       1.330276       3.734419       2.392448       0.129966       1.142855 0.84248359E+01  0.82807227E+02                                 1.728193                            1.639379      -1.082029       2.372384                    0.997390       3.330878       8.979334       0.520919       1.196269      -0.729499       0.020123      -0.016486      -0.025769       0.036616      -0.001424      -0.010581       0.008009      -0.010555       0.003866      -0.014237      -0.000312       0.014549              1.758024       1.813793      -0.292752      -0.369291       1.686438       0.216562       1.773841          -0.000061
           20              H       3.899240       0.715157       2.392448       0.129962       1.142789 0.84242758E+01  0.82800802E+02                                 1.728178                            1.639366      -1.082015       2.372408                    0.997391       3.330788       8.979203       0.520899       1.196329      -0.729486      -0.004215      -0.025678      -0.025769       0.036622       0.005275       0.001645       0.013171       0.002803       0.003871      -0.014235      -0.000314       0.014549              1.758008       1.464735       0.091227       0.002898       2.035464       0.428088       1.773826          -0.000084
           21              H      12.445436       3.019262       2.392448       0.129944       1.142908 0.84253804E+01  0.82814311E+02                                 1.728286                            1.639465      -1.082006       2.372391                    0.997390       3.330981       8.979845       0.520888       1.196316      -0.729488       0.024336       0.009188      -0.025768       0.036615      -0.003854      -0.012225      -0.005163       0.007740       0.003861      -0.014236      -0.000309       0.014546              1.758118       1.971911       0.201538      -0.372219       1.528503      -0.211556       1.773938          -0.000048
           22              H       6.176924       9.268433       2.392448       0.129967       1.142853 0.84248242E+01  0.82807088E+02                                 1.728192                            1.639378      -1.082028       2.372385                    0.997390       3.330876       8.979329       0.520919       1.196269      -0.729499      -0.020123       0.016486      -0.025769       0.036616      -0.001424       0.010581      -0.008009      -0.010555       0.003867      -0.014237      -0.000312       0.014549              1.758023       1.813792      -0.292752       0.369291       1.686437      -0.216561       1.773840          -0.000061
           23              H      -3.607960      12.287695      10.200698       0.129958       1.142904 0.84252394E+01  0.82811879E+02                                 1.728211                            1.639394      -1.082007       2.372380                    0.997391       3.330937       8.979422       0.520931       1.196232      -0.729507      -0.004205       0.025664      -0.025768       0.036611      -0.005287       0.001641      -0.013163       0.002813       0.003863      -0.014236      -0.000308       0.014544              1.758044       1.464756      -0.091228       0.002900       2.035509      -0.428110       1.773867          -0.000054
           24              H       4.938236       9.983590      10.200698       0.129973       1.142767 0.84239947E+01  0.82796675E+02                                 1.728087                            1.639284      -1.081987       2.372412                    0.997391       3.330733       8.978742       0.520942       1.196249      -0.729504       0.024336      -0.009188      -0.025771       0.036617       0.003858      -0.012227       0.005158       0.007742       0.003869      -0.014236      -0.000313       0.014549              1.757916       1.971674      -0.201502      -0.372156       1.528337       0.211516       1.773736          -0.000047
           25              H      -1.330276       3.734419      10.200698       0.129986       1.142727 0.84236551E+01  0.82792689E+02                                 1.728066                            1.639267      -1.081967       2.372432                    0.997391       3.330658       8.978571       0.520936       1.196273      -0.729499      -0.020129      -0.016483      -0.025770       0.036620       0.001424       0.010580       0.008010      -0.010543       0.003873      -0.014234      -0.000314       0.014548              1.757891       1.813651       0.292714       0.369249       1.686308       0.216532       1.773714          -0.000041
           26              H      11.115160       0.715157      10.200698       0.129958       1.142904 0.84252461E+01  0.82811961E+02                                 1.728212                            1.639394      -1.082007       2.372379                    0.997391       3.330939       8.979428       0.520931       1.196232      -0.729507       0.004205      -0.025664      -0.025768       0.036611      -0.005287      -0.001641       0.013163       0.002813       0.003863      -0.014236      -0.000308       0.014544              1.758045       1.464756      -0.091228      -0.002900       2.035510       0.428110       1.773868          -0.000054
           27              H       2.568964       3.019262      10.200698       0.129973       1.142766 0.84239877E+01  0.82796585E+02                                 1.728086                            1.639283      -1.081987       2.372413                    0.997391       3.330732       8.978737       0.520943       1.196249      -0.729504      -0.024336       0.009188      -0.025771       0.036617       0.003858       0.012227      -0.005158       0.007742       0.003869      -0.014236      -0.000313       0.014549              1.757914       1.971673      -0.201502       0.372156       1.528336      -0.211515       1.773735          -0.000047
           28              H       8.837476       9.268433      10.200698       0.129987       1.142726 0.84236484E+01  0.82792596E+02                                 1.728064                            1.639265      -1.081966       2.372433                    0.997391       3.330657       8.978563       0.520937       1.196271      -0.729499       0.020129       0.016483      -0.025770       0.036619       0.001424      -0.010580      -0.008010      -0.010543       0.003873      -0.014234      -0.000314       0.014548              1.757889       1.813649       0.292713      -0.369249       1.686306      -0.216532       1.773712          -0.000041
           29              H       3.899240       0.715157      13.224052       0.129963       1.142788 0.84242603E+01  0.82800606E+02                                 1.728175                            1.639364      -1.082013       2.372409                    0.997391       3.330786       8.979193       0.520900       1.196328      -0.729486      -0.004215      -0.025678       0.025769       0.036622       0.005275      -0.001645      -0.013171       0.002803       0.003871      -0.014235      -0.000314       0.014549              1.758006       1.464733       0.091227      -0.002898       2.035461      -0.428087       1.773823          -0.000084
           30              H      12.445436       3.019262      13.224052       0.129944       1.142910 0.84253964E+01  0.82814493E+02                                 1.728286                            1.639465      -1.082009       2.372389                    0.997390       3.330985       8.979852       0.520889       1.196314      -0.729489       0.024336       0.009188       0.025768       0.036615      -0.003855       0.012224       0.005163       0.007740       0.003861      -0.014236      -0.000309       0.014546              1.758117       1.971911       0.201538       0.372219       1.528503       0.211556       1.773938          -0.000048
           31              H       6.176924       9.268433      13.224052       0.129967       1.142852 0.84248147E+01  0.82806970E+02                                 1.728191                            1.639378      -1.082027       2.372385                    0.997390       3.330874       8.979322       0.520920       1.196269      -0.729499      -0.020123       0.016486       0.025769       0.036616      -0.001424      -0.010581       0.008009      -0.010555       0.003866      -0.014237      -0.000312       0.014549              1.758022       1.813791      -0.292752      -0.369290       1.686436       0.216561       1.773839          -0.000061
           32              H       3.607960      12.287695      13.224052       0.129964       1.142786 0.84242481E+01  0.82800456E+02                                 1.728174                            1.639363      -1.082012       2.372410                    0.997391       3.330784       8.979186       0.520900       1.196328      -0.729486       0.004215       0.025678       0.025769       0.036622       0.005275       0.001645       0.013171       0.002803       0.003871      -0.014235      -0.000314       0.014549              1.758004       1.464732       0.091226       0.002898       2.035458       0.428087       1.773822          -0.000084
           33              H      -4.938236       9.983590      13.224052       0.129945       1.142905 0.84253559E+01  0.82814008E+02                                 1.728283                            1.639462      -1.082003       2.372392                    0.997390       3.330977       8.979830       0.520888       1.196316      -0.729488      -0.024336      -0.009188       0.025768       0.036615      -0.003854      -0.012225      -0.005163       0.007740       0.003861      -0.014236      -0.000309       0.014546              1.758114       1.971907       0.201537      -0.372218       1.528501      -0.211556       1.773935          -0.000048
           34              H       1.330276       3.734419      13.224052       0.129968       1.142851 0.84248067E+01  0.82806875E+02                                 1.728190                            1.639377      -1.082027       2.372386                    0.997390       3.330873       8.979319       0.520920       1.196269      -0.729499       0.020123      -0.016486       0.025769       0.036616      -0.001424       0.010581      -0.008009      -0.010555       0.003866      -0.014237      -0.000312       0.014548              1.758021       1.813790      -0.292751       0.369290       1.686435      -0.216561       1.773838          -0.000061
           35              H      12.798275       1.279481       3.904125       0.095963       1.084474 0.76273117E+01  0.72688350E+02                                 1.624312                            1.522561      -0.714935       2.524073                    0.999783       3.281223       8.540226       0.563902       1.139748      -0.742841       0.030833      -0.017803       0.000001       0.035604      -0.007833      -0.004210      -0.007295       0.009042      -0.001859      -0.014025       0.004672       0.009354              1.667489       2.040954      -0.284064      -0.009173       1.712954      -0.015895       1.248560          -0.000142
           36              H       2.216125       1.279481       3.904125       0.095987       1.084369 0.76263687E+01  0.72677240E+02                                 1.624226                            1.522482      -0.714903       2.524109                    0.999784       3.281020       8.539620       0.563908       1.139771      -0.742836      -0.030838      -0.017806       0.000002       0.035610       0.007834      -0.004211       0.007291       0.009048      -0.001856      -0.014025       0.004670       0.009356              1.667402       2.040844       0.284044      -0.009176       1.712858       0.015890       1.248503          -0.000150
           37              H       7.507200      10.443891       3.904125       0.095993       1.084368 0.76263594E+01  0.72677081E+02                                 1.624218                            1.522476      -0.714914       2.524104                    0.999784       3.281014       8.539582       0.563912       1.139763      -0.742837       0.000002       0.035610      -0.000001       0.035610      -0.000001       0.008420       0.000001      -0.018092      -0.001855      -0.014025       0.004670       0.009355              1.667392       1.548857      -0.000000       0.018349       2.204823      -0.000001       1.248497          -0.000144
           38              H      -5.291075      11.723371       3.904125       0.095966       1.084470 0.76272789E+01  0.72687960E+02                                 1.624308                            1.522557      -0.714932       2.524074                    0.999783       3.281217       8.540206       0.563903       1.139748      -0.742841      -0.030833       0.017803       0.000001       0.035604      -0.007833       0.004210       0.007295       0.009042      -0.001859      -0.014025       0.004672       0.009354              1.667485       2.040948      -0.284063       0.009173       1.712949       0.015895       1.248558          -0.000142
           39              H       5.291075      11.723371       3.904125       0.095991       1.084364 0.76263266E+01  0.72676736E+02                                 1.624220                            1.522477      -0.714900       2.524111                    0.999784       3.281012       8.539592       0.563909       1.139770      -0.742836       0.030838       0.017806       0.000002       0.035610       0.007834       0.004211      -0.007291       0.009048      -0.001856      -0.014025       0.004670       0.009356              1.667395       2.040836       0.284042       0.009176       1.712851      -0.015890       1.248499          -0.000150
           40              H      -0.000000       2.558961       3.904125       0.095996       1.084364 0.76263245E+01  0.72676653E+02                                 1.624212                            1.522471      -0.714911       2.524106                    0.999784       3.281008       8.539556       0.563914       1.139761      -0.742838      -0.000002      -0.035609      -0.000001       0.035609      -0.000001      -0.008420      -0.000001      -0.018092      -0.001855      -0.014025       0.004670       0.009355              1.667386       1.548851      -0.000000      -0.018349       2.204813       0.000001       1.248493          -0.000144
           41              H      -5.291075      11.723371      11.712375       0.095963       1.084474 0.76273117E+01  0.72688350E+02                                 1.624312                            1.522561      -0.714935       2.524073                    0.999783       3.281223       8.540226       0.563902       1.139748      -0.742841      -0.030833       0.017803      -0.000001       0.035604      -0.007833      -0.004210      -0.007295       0.009042      -0.001859      -0.014026       0.004672       0.009354              1.667489       2.040954      -0.284064      -0.009173       1.712954      -0.015895       1.248560          -0.000142
           42              H       5.291075      11.723371      11.712375       0.095987       1.084369 0.76263677E+01  0.72677228E+02                                 1.624226                            1.522481      -0.714903       2.524110                    0.999784       3.281020       8.539620       0.563908       1.139771      -0.742836       0.030838       0.017807      -0.000002       0.035610       0.007834      -0.004211       0.007291       0.009048      -0.001856      -0.014025       0.004670       0.009356              1.667402       2.040844       0.284044      -0.009176       1.712857       0.015890       1.248503          -0.000150
           43              H      -0.000000       2.558961      11.712375       0.095993       1.084367 0.76263584E+01  0.72677069E+02                                 1.624218                            1.522476      -0.714913       2.524104                    0.999784       3.281014       8.539582       0.563912       1.139763      -0.742837      -0.000002      -0.035610       0.000001       0.035610      -0.000001       0.008420       0.000001      -0.018092      -0.001855      -0.014025       0.004670       0.009355              1.667392       1.548857      -0.000000       0.018349       2.204823      -0.000001       1.248497          -0.000144
           44              H      12.798275       1.279481      11.712375       0.095966       1.084470 0.76272790E+01  0.72687961E+02                                 1.624308                            1.522557      -0.714932       2.524074                    0.999783       3.281217       8.540206       0.563903       1.139748      -0.742841       0.030833      -0.017803      -0.000001       0.035604      -0.007833       0.004210       0.007295       0.009042      -0.001859      -0.014025       0.004672       0.009354              1.667485       2.040948      -0.284063       0.009173       1.712949       0.015895       1.248558          -0.000142
           45              H       2.216125       1.279481      11.712375       0.095991       1.084364 0.76263265E+01  0.72676732E+02                                 1.624220                            1.522476      -0.714900       2.524111                    0.999784       3.281012       8.539591       0.563909       1.139769      -0.742836      -0.030838      -0.017806      -0.000002       0.035610       0.007834       0.004211      -0.007291       0.009048      -0.001856      -0.014025       0.004670       0.009356              1.667395       2.040836       0.284042       0.009176       1.712851      -0.015890       1.248499          -0.000150
           46              H       7.507200      10.443891      11.712375       0.095996       1.084364 0.76263244E+01  0.72676650E+02                                 1.624212                            1.522470      -0.714911       2.524106                    0.999784       3.281008       8.539555       0.563914       1.139761      -0.742838       0.000002       0.035610       0.000001       0.035610      -0.000001      -0.008420      -0.000001      -0.018092      -0.001855      -0.014025       0.004670       0.009355              1.667386       1.548851      -0.000000      -0.018349       2.204813       0.000001       1.248493          -0.000144
           47              C      10.990541       1.399107       4.798950      -0.144593      29.605026 0.41690101E+03  0.97051593E+04                                 8.295377                            6.825352       0.130467       2.019901                    0.999692      29.040316      83.244407       0.627896       0.419033      -1.061878       0.006148       0.010206      -0.014444       0.018724       0.016170       0.015640       0.007090      -0.027389       0.054244      -0.032891       0.003114       0.029777              8.895244      10.418335      -0.982933      -2.185261       8.859417      -2.379002       7.407981          -0.000537
           48              C       9.807406       2.101261       4.745854       0.136810      30.869078 0.37527150E+03  0.84916141E+04                                 8.707772                            6.589875       0.059729       2.053742                    0.999409      25.451315      71.441583       0.623765       0.433950      -1.054824       0.023914       0.035465      -0.043897       0.061291       0.020927       0.025868       0.034710      -0.055654       0.053668      -0.048021      -0.015948       0.063969             10.045023      11.590032      -0.444762      -3.346014       9.278429      -3.627463       9.266608          -0.003561
           49              C       8.635532       1.800895       5.642241       0.574561      23.349853 0.24949653E+03  0.51601488E+04                                 7.501531                            5.601551       0.047596       2.078631                    0.999585      22.205997      62.003018       0.627950       0.471610      -1.020636      -0.043614      -0.026236       0.055205       0.075087       0.033720       0.067896       0.081256      -0.059785       0.087380      -0.087779      -0.046112       0.133892              8.697371       8.227191      -0.146056      -2.106665       9.246961      -4.014521       8.617961          -0.003914
           50              C       3.223592       2.785211       4.798950      -0.144623      29.606194 0.41691886E+03  0.97056800E+04                                 8.295616                            6.825501       0.130477       2.019908                    0.999692      29.040794      83.246258       0.627889       0.419034      -1.061878       0.005735      -0.010451      -0.014446       0.018730      -0.019953      -0.001697      -0.017107      -0.014315       0.054213      -0.032906       0.003122       0.029784              8.895574      10.100685       1.166681      -0.967585       9.177811       3.082221       7.408227          -0.000544
           51              C       4.423242       3.458759       4.745854       0.136887      30.871675 0.37529437E+03  0.84923361E+04                                 8.708542                            6.590237       0.059367       2.053613                    0.999408      25.452377      71.447487       0.623720       0.433972      -1.054802       0.018802      -0.038364      -0.043856       0.061226      -0.034510       0.017144      -0.039714      -0.008454       0.053561      -0.047932      -0.015982       0.063914             10.046211      10.242280       1.223430      -1.468652      10.628426       4.712500       9.267927          -0.003917
           52              C       4.749055       4.623814       5.642241       0.574383      23.353280 0.24952831E+03  0.51610077E+04                                 7.502353                            5.601922       0.048103       2.078770                    0.999586      22.208110      62.011587       0.627922       0.471613      -1.020627      -0.000873       0.050854       0.055164       0.075033      -0.042716       0.036427      -0.099307      -0.028532       0.087422      -0.087650      -0.046130       0.133781              8.698655       9.119519      -0.368835      -2.423977       8.356896       3.832682       8.619551          -0.003883
           53              C       8.307468       8.818534       4.798950      -0.144605      29.605142 0.41690251E+03  0.97051829E+04                                 8.295363                            6.825329       0.130547       2.019937                    0.999692      29.040088      83.243134       0.627904       0.419029      -1.061883      -0.011907       0.000267      -0.014460       0.018733       0.003782      -0.013983       0.010021       0.041738       0.054222      -0.032917       0.003114       0.029803              8.895264       8.397870      -0.183820       3.152946      10.879904      -0.703255       7.408019          -0.000530
           54              C       8.290952       7.442832       4.745854       0.136894      30.870801 0.37528463E+03  0.84920211E+04                                 8.708264                            6.590072       0.059776       2.053744                    0.999409      25.451711      71.444143       0.623742       0.433961      -1.054813      -0.042592       0.002881      -0.043836       0.061188       0.013583      -0.042978       0.004991       0.063987       0.053543      -0.047912      -0.016011       0.063923             10.045854       9.472071      -0.778869       4.815286      11.397861      -1.084311       9.267630          -0.003988
           55              C       9.137013       6.578143       5.642241       0.574322      23.353127 0.24952662E+03  0.51609467E+04                                 7.502169                            5.601787       0.048494       2.078894                    0.999587      22.208153      62.010872       0.627951       0.471593      -1.020641       0.044464      -0.024681       0.055145       0.075015       0.008992      -0.104195       0.018085       0.088249       0.087449      -0.087614      -0.046147       0.133760              8.698462       8.866864       0.514650       4.531196       8.609036       0.182944       8.619487          -0.003870
           56              C      -3.483341      11.603745       4.798950      -0.144594      29.605075 0.41690184E+03  0.97051842E+04                                 8.295387                            6.825359       0.130464       2.019899                    0.999692      29.040351      83.244548       0.627896       0.419033      -1.061878      -0.006149      -0.010206      -0.014444       0.018724       0.016170      -0.015640      -0.007090      -0.027389       0.054243      -0.032891       0.003114       0.029777              8.895255      10.418345      -0.982933       2.185262       8.859431       2.379007       7.407990          -0.000537
           57              C      -2.300206      10.901591       4.745854       0.136809      30.869104 0.37527175E+03  0.84916210E+04                                 8.707776                            6.589877       0.059731       2.053742                    0.999409      25.451327      71.441620       0.623766       0.433950      -1.054824      -0.023914      -0.035465      -0.043897       0.061291       0.020927      -0.025867      -0.034710      -0.055654       0.053667      -0.048021      -0.015948       0.063969             10.045029      11.590034      -0.444760       3.346016       9.278438       3.627470       9.266617          -0.003561
           58              C      -1.128332      11.201957       5.642241       0.574561      23.349863 0.24949662E+03  0.51601515E+04                                 7.501534                            5.601553       0.047594       2.078630                    0.999585      22.206003      62.003044       0.627950       0.471611      -1.020636       0.043614       0.026236       0.055205       0.075087       0.033720      -0.067896      -0.081256      -0.059785       0.087380      -0.087779      -0.046112       0.133892              8.697375       8.227193      -0.146055       2.106667       9.246966       4.014525       8.617967          -0.003914
           59              C       4.283608      10.217641       4.798950      -0.144623      29.606203 0.41691900E+03  0.97056847E+04                                 8.295620                            6.825504       0.130475       2.019907                    0.999692      29.040797      83.246287       0.627889       0.419034      -1.061878      -0.005735       0.010451      -0.014447       0.018730      -0.019953       0.001697       0.017107      -0.014315       0.054214      -0.032906       0.003122       0.029784              8.895579      10.100691       1.166683       0.967584       9.177816      -3.082222       7.408230          -0.000544
           60              C       3.083958       9.544093       4.745854       0.136887      30.871668 0.37529420E+03  0.84923314E+04                                 8.708543                            6.590237       0.059366       2.053613                    0.999408      25.452372      71.447480       0.623720       0.433972      -1.054802      -0.018802       0.038364      -0.043855       0.061226      -0.034510      -0.017145       0.039714      -0.008454       0.053561      -0.047932      -0.015982       0.063914             10.046213      10.242281       1.223432       1.468650      10.628429      -4.712502       9.267928          -0.003918
           61              C       2.758145       8.379038       5.642241       0.574383      23.353328 0.24952884E+03  0.51610223E+04                                 7.502365                            5.601929       0.048088       2.078765                    0.999586      22.208149      62.011748       0.627922       0.471613      -1.020627       0.000873      -0.050854       0.055163       0.075033      -0.042717      -0.036427       0.099308      -0.028532       0.087421      -0.087651      -0.046130       0.133781              8.698671       9.119535      -0.368837       2.423983       8.356911      -3.832691       8.619568          -0.003883
           62              C      -0.800268       4.184318       4.798950      -0.144605      29.605143 0.41690257E+03  0.97051842E+04                                 8.295362                            6.825329       0.130547       2.019937                    0.999692      29.040090      83.243133       0.627904       0.419029      -1.061883       0.011907      -0.000267      -0.014460       0.018733       0.003781       0.013983      -0.010021       0.041737       0.054222      -0.032917       0.003113       0.029804              8.895263       8.397869      -0.183821      -3.152946      10.879902       0.703254       7.408019          -0.000530
           63              C      -0.783752       5.560020       4.745854       0.136894      30.870768 0.37528427E+03  0.84920107E+04                                 8.708257                            6.590069       0.059778       2.053745                    0.999409      25.451694      71.444072       0.623742       0.433961      -1.054813       0.042592      -0.002881      -0.043836       0.061188       0.013583       0.042978      -0.004991       0.063987       0.053544      -0.047912      -0.016011       0.063923             10.045844       9.472059      -0.778869      -4.815279      11.397851       1.084308       9.267622          -0.003988
           64              C      -1.629813       6.424709       5.642241       0.574322      23.353103 0.24952638E+03  0.51609400E+04                                 7.502163                            5.601784       0.048500       2.078896                    0.999587      22.208134      62.010790       0.627952       0.471593      -1.020641      -0.044464       0.024681       0.055145       0.075015       0.008991       0.104195      -0.018085       0.088249       0.087451      -0.087613      -0.046147       0.133760              8.698454       8.866853       0.514650      -4.531190       8.609029      -0.182945       8.619479          -0.003870
           65              C       3.483341      11.603745       3.009300      -0.144635      29.606432 0.41692206E+03  0.97057789E+04                                 8.295658                            6.825512       0.130510       2.019918                    0.999692      29.040946      83.246964       0.627890       0.419032      -1.061878       0.006201      -0.010174       0.014480       0.018752      -0.016168      -0.015681       0.007082      -0.027448       0.054187      -0.032921       0.003132       0.029788              8.895630      10.418957       0.982952       2.185586       8.859669      -2.379082       7.408264          -0.000604
           66              C       2.300206      10.901591       3.062396       0.136950      30.871798 0.37529242E+03  0.84922775E+04                                 8.708555                            6.590204       0.059369       2.053609                    0.999408      25.452308      71.447139       0.623724       0.433969      -1.054803       0.023758      -0.035465       0.043848       0.061196      -0.020917      -0.025783       0.034729      -0.055458       0.053494      -0.047862      -0.016039       0.063902             10.046278      11.591459       0.444449       3.346946       9.279397      -3.628197       9.267978          -0.004181
           67              C       1.128332      11.201957       2.166009       0.574254      23.354645 0.24954178E+03  0.51613320E+04                                 7.502422                            5.601897       0.048937       2.079027                    0.999587      22.208910      62.013159       0.627956       0.471583      -1.020648      -0.043618       0.026153      -0.055138       0.075012      -0.033724      -0.067718       0.081171      -0.059689       0.087505      -0.087564      -0.046162       0.133727              8.698844       8.228172       0.145627       2.107381       9.248549      -4.015845       8.619810          -0.003926
           68              C      -4.283608      10.217641       3.009300      -0.144659      29.606458 0.41692386E+03  0.97058300E+04                                 8.295616                            6.825500       0.130579       2.019928                    0.999693      29.041255      83.247852       0.627895       0.419028      -1.061881       0.005739       0.010467       0.014463       0.018754       0.019970       0.001705      -0.017103      -0.014276       0.054203      -0.032917       0.003142       0.029775              8.895530      10.100574      -1.166676       0.967517       9.177825       3.082231       7.408190          -0.000575
           69              C      -3.083958       9.544093       3.062396       0.136898      30.869632 0.37527282E+03  0.84916934E+04                                 8.708064                            6.589998       0.059595       2.053692                    0.999409      25.451413      71.443218       0.623741       0.433965      -1.054810       0.018827       0.038338       0.043836       0.061203       0.034490      -0.017185      -0.039705      -0.008502       0.053540      -0.047889      -0.016035       0.063924             10.045482      10.241730      -1.223507       1.468379      10.627653       4.711919       9.267064          -0.003976
           70              C      -2.758145       8.379038       2.166009       0.574352      23.352153 0.24951647E+03  0.51606760E+04                                 7.501981                            5.601697       0.048471       2.078898                    0.999587      22.207332      62.007887       0.627954       0.471597      -1.020641      -0.000845      -0.050842      -0.055153       0.075017       0.042719      -0.036429      -0.099266      -0.028545       0.087450      -0.087608      -0.046142       0.133750              8.698155       9.119026       0.368831       2.423827       8.356434       3.832403       8.619005          -0.003897
           71              C       0.800268       4.184318       3.009300      -0.144616      29.606321 0.41692288E+03  0.97057983E+04                                 8.295606                            6.825515       0.130520       2.019915                    0.999692      29.041090      83.247254       0.627891       0.419031      -1.061879      -0.011927      -0.000262       0.014456       0.018743      -0.003786       0.013975       0.010027       0.041706       0.054202      -0.032903       0.003115       0.029788              8.895517       8.398130       0.183606      -3.153000      10.880287      -0.703082       7.408135          -0.000549
           72              C       0.783752       5.560020       3.062396       0.136841      30.871726 0.37530439E+03  0.84925707E+04                                 8.708325                            6.590183       0.059894       2.053772                    0.999409      25.452558      71.446692       0.623746       0.433953      -1.054819      -0.042623      -0.002905       0.043848       0.061220      -0.013586       0.042964       0.004995       0.063988       0.053543      -0.047913      -0.015996       0.063909             10.045802       9.471918       0.778707      -4.815032      11.398126      -1.084198       9.267362          -0.003988
           73              C       1.629813       6.424709       2.166009       0.574371      23.353894 0.24954137E+03  0.51613064E+04                                 7.502307                            5.601966       0.048239       2.078804                    0.999587      22.208179      62.010426       0.627942       0.471595      -1.020644       0.044477       0.024670      -0.055167       0.075035      -0.009011       0.104221       0.018113       0.088269       0.087427      -0.087663      -0.046127       0.133790              8.698494       8.866859      -0.514699      -4.531025       8.609357       0.182889       8.619266          -0.003906
           74              C       4.023859       1.399107       3.009300      -0.144636      29.606441 0.41692221E+03  0.97057834E+04                                 8.295660                            6.825515       0.130510       2.019918                    0.999692      29.040947      83.246970       0.627890       0.419032      -1.061878      -0.006201       0.010174       0.014480       0.018752      -0.016168       0.015681      -0.007082      -0.027448       0.054187      -0.032921       0.003132       0.029789              8.895633      10.418964       0.982952      -2.185590       8.859669       2.379080       7.408265          -0.000604
           75              C       5.206994       2.101261       3.062396       0.136950      30.871786 0.37529221E+03  0.84922717E+04                                 8.708555                            6.590203       0.059369       2.053609                    0.999408      25.452300      71.447120       0.623724       0.433970      -1.054803      -0.023758       0.035465       0.043848       0.061196      -0.020917       0.025783      -0.034730      -0.055458       0.053494      -0.047863      -0.016039       0.063902             10.046277      11.591460       0.444448      -3.346949       9.279396       3.628196       9.267977          -0.004181
           76              C       6.378868       1.800895       2.166009       0.574254      23.354665 0.24954202E+03  0.51613391E+04                                 7.502429                            5.601901       0.048925       2.079023                    0.999587      22.208932      62.013261       0.627956       0.471583      -1.020648       0.043618      -0.026153      -0.055137       0.075011      -0.033724       0.067719      -0.081172      -0.059690       0.087504      -0.087565      -0.046162       0.133727              8.698852       8.228178       0.145624      -2.107385       9.248558       4.015851       8.619820          -0.003926
           77              C      11.790808       2.785211       3.009300      -0.144659      29.606430 0.41692358E+03  0.97058208E+04                                 8.295608                            6.825496       0.130584       2.019930                    0.999693      29.041239      83.247770       0.627895       0.419028      -1.061881      -0.005739      -0.010468       0.014464       0.018754       0.019970      -0.001705       0.017104      -0.014276       0.054200      -0.032917       0.003142       0.029775              8.895520      10.100564      -1.166670      -0.967520       9.177812      -3.082226       7.408185          -0.000575
           78              C      10.591158       3.458759       3.062396       0.136895      30.869656 0.37527356E+03  0.84917132E+04                                 8.708064                            6.590003       0.059598       2.053693                    0.999409      25.451434      71.443261       0.623741       0.433965      -1.054810      -0.018826      -0.038339       0.043836       0.061204       0.034490       0.017185       0.039705      -0.008502       0.053538      -0.047888      -0.016035       0.063923             10.045479      10.241735      -1.223495      -1.468390      10.627638      -4.711909       9.267063          -0.003975
           79              C      10.265345       4.623814       2.166009       0.574356      23.351886 0.24951339E+03  0.51605918E+04                                 7.501915                            5.601656       0.048562       2.078932                    0.999587      22.207108      62.006967       0.627957       0.471596      -1.020642       0.000845       0.050842      -0.055156       0.075019       0.042717       0.036430       0.099262      -0.028545       0.087455      -0.087604      -0.046143       0.133746              8.698070       9.118945       0.368821      -2.423797       8.356351      -3.832354       8.618915          -0.003896
           80              C       6.706932       8.818534       3.009300      -0.144617      29.606350 0.41692339E+03  0.97058133E+04                                 8.295612                            6.825520       0.130519       2.019914                    0.999692      29.041106      83.247318       0.627891       0.419031      -1.061879       0.011926       0.000262       0.014456       0.018743      -0.003786      -0.013975      -0.010027       0.041705       0.054202      -0.032903       0.003115       0.029788              8.895524       8.398136       0.183610       3.153002      10.880298       0.703085       7.408139          -0.000549
           81              C       6.723448       7.442832       3.062396       0.136841      30.871745 0.37530453E+03  0.84925748E+04                                 8.708327                            6.590184       0.059890       2.053771                    0.999409      25.452570      71.446732       0.623746       0.433953      -1.054819       0.042622       0.002905       0.043849       0.061220      -0.013586      -0.042964      -0.004996       0.063988       0.053544      -0.047913      -0.015995       0.063909             10.045806       9.471921       0.778714       4.815036      11.398130       1.084201       9.267367          -0.003988
           82              C       5.877387       6.578143       2.166009       0.574370      23.353952 0.24954203E+03  0.51613243E+04                                 7.502320                            5.601973       0.048221       2.078797                    0.999587      22.208228      62.010618       0.627941       0.471596      -1.020644      -0.044477      -0.024670      -0.055166       0.075035      -0.009011      -0.104222      -0.018114       0.088269       0.087427      -0.087664      -0.046127       0.133791              8.698511       8.866874      -0.514697       4.531036       8.609373      -0.182889       8.619285          -0.003906
           83              C      -3.483341      11.603745      10.817550      -0.144594      29.605034 0.41690119E+03  0.97051646E+04                                 8.295378                            6.825354       0.130467       2.019901                    0.999692      29.040320      83.244423       0.627896       0.419033      -1.061878      -0.006148      -0.010206       0.014444       0.018724       0.016171       0.015640       0.007091      -0.027389       0.054244      -0.032891       0.003114       0.029777              8.895246      10.418338      -0.982933      -2.185262       8.859418      -2.379002       7.407982          -0.000537
           84              C      -2.300206      10.901591      10.870646       0.136810      30.869072 0.37527142E+03  0.84916118E+04                                 8.707771                            6.589875       0.059729       2.053742                    0.999409      25.451312      71.441574       0.623765       0.433950      -1.054824      -0.023914      -0.035465       0.043897       0.061291       0.020927       0.025868       0.034710      -0.055654       0.053667      -0.048021      -0.015948       0.063969             10.045022      11.590031      -0.444762      -3.346014       9.278428      -3.627463       9.266607          -0.003561
           85              C      -1.128332      11.201957       9.974259       0.574561      23.349854 0.24949653E+03  0.51601488E+04                                 7.501531                            5.601551       0.047596       2.078631                    0.999585      22.205997      62.003016       0.627950       0.471610      -1.020636       0.043614       0.026236      -0.055205       0.075087       0.033720       0.067896       0.081256      -0.059785       0.087380      -0.087779      -0.046112       0.133892              8.697371       8.227190      -0.146056      -2.106665       9.246961      -4.014521       8.617961          -0.003914
           86              C       4.283608      10.217641      10.817550      -0.144623      29.606205 0.41691908E+03  0.97056864E+04                                 8.295619                            6.825504       0.130477       2.019908                    0.999692      29.040799      83.246281       0.627889       0.419034      -1.061878      -0.005735       0.010451       0.014446       0.018730      -0.019953      -0.001697      -0.017107      -0.014315       0.054213      -0.032906       0.003122       0.029784              8.895577      10.100688       1.166682      -0.967584       9.177814       3.082222       7.408229          -0.000544
           87              C       3.083958       9.544093      10.870646       0.136887      30.871670 0.37529431E+03  0.84923344E+04                                 8.708541                            6.590237       0.059367       2.053613                    0.999408      25.452375      71.447480       0.623720       0.433972      -1.054802      -0.018802       0.038364       0.043856       0.061226      -0.034510       0.017144      -0.039714      -0.008454       0.053561      -0.047932      -0.015982       0.063914             10.046210      10.242278       1.223429      -1.468652      10.628425       4.712500       9.267926          -0.003917
           88              C       2.758145       8.379038       9.974259       0.574383      23.353283 0.24952836E+03  0.51610089E+04                                 7.502353                            5.601922       0.048103       2.078770                    0.999586      22.208112      62.011591       0.627922       0.471613      -1.020627       0.000873      -0.050854      -0.055164       0.075033      -0.042716       0.036427      -0.099307      -0.028532       0.087423      -0.087650      -0.046130       0.133781              8.698656       9.119519      -0.368835      -2.423977       8.356897       3.832683       8.619552          -0.003883
           89              C      -0.800268       4.184318      10.817550      -0.144606      29.605155 0.41690278E+03  0.97051908E+04                                 8.295366                            6.825332       0.130546       2.019937                    0.999692      29.040095      83.243164       0.627903       0.419029      -1.061883       0.011907      -0.000267       0.014460       0.018733       0.003782      -0.013983       0.010021       0.041738       0.054222      -0.032917       0.003114       0.029804              8.895267       8.397873      -0.183821       3.152947      10.879908      -0.703256       7.408021          -0.000530
           90              C      -0.783752       5.560020      10.870646       0.136894      30.870799 0.37528459E+03  0.84920201E+04                                 8.708264                            6.590072       0.059776       2.053744                    0.999409      25.451710      71.444141       0.623742       0.433961      -1.054813       0.042592      -0.002881       0.043836       0.061188       0.013583      -0.042978       0.004991       0.063987       0.053543      -0.047912      -0.016011       0.063923             10.045854       9.472071      -0.778870       4.815286      11.397860      -1.084311       9.267630          -0.003988
           91              C      -1.629813       6.424709       9.974259       0.574322      23.353129 0.24952664E+03  0.51609473E+04                                 7.502169                            5.601787       0.048494       2.078894                    0.999587      22.208154      62.010873       0.627951       0.471593      -1.020641      -0.044464       0.024681      -0.055145       0.075015       0.008992      -0.104195       0.018085       0.088249       0.087449      -0.087614      -0.046147       0.133760              8.698462       8.866864       0.514650       4.531196       8.609036       0.182944       8.619487          -0.003870
           92              C      10.990541       1.399107      10.817550      -0.144595      29.605081 0.41690197E+03  0.97051880E+04                                 8.295388                            6.825361       0.130464       2.019899                    0.999692      29.040354      83.244561       0.627896       0.419033      -1.061878       0.006149       0.010206       0.014444       0.018724       0.016170      -0.015640      -0.007090      -0.027389       0.054243      -0.032891       0.003114       0.029777              8.895257      10.418347      -0.982933       2.185263       8.859432       2.379007       7.407991          -0.000537
           93              C       9.807406       2.101261      10.870646       0.136809      30.869102 0.37527172E+03  0.84916201E+04                                 8.707775                            6.589876       0.059731       2.053742                    0.999409      25.451326      71.441616       0.623766       0.433950      -1.054824       0.023914       0.035465       0.043897       0.061291       0.020927      -0.025867      -0.034710      -0.055654       0.053667      -0.048021      -0.015948       0.063969             10.045029      11.590033      -0.444760       3.346016       9.278437       3.627470       9.266616          -0.003561
           94              C       8.635532       1.800895       9.974259       0.574561      23.349866 0.24949666E+03  0.51601523E+04                                 7.501534                            5.601553       0.047595       2.078630                    0.999585      22.206005      62.003047       0.627950       0.471610      -1.020636      -0.043614      -0.026236      -0.055205       0.075087       0.033720      -0.067896      -0.081256      -0.059785       0.087380      -0.087779      -0.046112       0.133892              8.697375       8.227193      -0.146055       2.106667       9.246966       4.014525       8.617967          -0.003914
           95              C       3.223592       2.785211      10.817550      -0.144623      29.606213 0.41691921E+03  0.97056905E+04                                 8.295622                            6.825506       0.130475       2.019907                    0.999692      29.040803      83.246307       0.627888       0.419034      -1.061878       0.005735      -0.010451       0.014447       0.018730      -0.019953       0.001697       0.017107      -0.014315       0.054214      -0.032906       0.003121       0.029784              8.895580      10.100692       1.166683       0.967583       9.177817      -3.082223       7.408231          -0.000544
           96              C       4.423242       3.458759      10.870646       0.136888      30.871666 0.37529417E+03  0.84923306E+04                                 8.708542                            6.590236       0.059366       2.053613                    0.999408      25.452371      71.447477       0.623720       0.433972      -1.054802       0.018802      -0.038364       0.043855       0.061226      -0.034510      -0.017145       0.039714      -0.008454       0.053561      -0.047932      -0.015982       0.063914             10.046212      10.242279       1.223432       1.468650      10.628428      -4.712502       9.267927          -0.003918
           97              C       4.749055       4.623814       9.974259       0.574383      23.353331 0.24952888E+03  0.51610233E+04                                 7.502366                            5.601929       0.048088       2.078765                    0.999586      22.208151      62.011754       0.627922       0.471613      -1.020627      -0.000873       0.050854      -0.055163       0.075033      -0.042717      -0.036427       0.099308      -0.028532       0.087421      -0.087651      -0.046130       0.133781              8.698672       9.119535      -0.368837       2.423983       8.356911      -3.832692       8.619569          -0.003883
           98              C       8.307468       8.818534      10.817550      -0.144606      29.605153 0.41690278E+03  0.97051903E+04                                 8.295365                            6.825331       0.130547       2.019937                    0.999692      29.040095      83.243154       0.627903       0.419029      -1.061883      -0.011907       0.000267       0.014460       0.018734       0.003781       0.013983      -0.010021       0.041738       0.054222      -0.032917       0.003113       0.029804              8.895266       8.397871      -0.183822      -3.152946      10.879906       0.703255       7.408021          -0.000530
           99              C       8.290952       7.442832      10.870646       0.136894      30.870765 0.37528424E+03  0.84920097E+04                                 8.708256                            6.590068       0.059778       2.053745                    0.999409      25.451693      71.444067       0.623742       0.433961      -1.054813      -0.042592       0.002881       0.043836       0.061188       0.013583       0.042978      -0.004991       0.063987       0.053544      -0.047912      -0.016011       0.063923             10.045843       9.472058      -0.778869      -4.815279      11.397850       1.084308       9.267622          -0.003988
          100              C       9.137013       6.578143       9.974259       0.574322      23.353102 0.24952636E+03  0.51609396E+04                                 7.502163                            5.601784       0.048500       2.078897                    0.999587      22.208133      62.010788       0.627952       0.471593      -1.020641       0.044465      -0.024681      -0.055145       0.075015       0.008991       0.104195      -0.018085       0.088249       0.087451      -0.087613      -0.046147       0.133760              8.698454       8.866854       0.514650      -4.531190       8.609029      -0.182945       8.619479          -0.003870
          101              C       4.023859       1.399107      12.607200      -0.144636      29.606457 0.41692255E+03  0.97057934E+04                                 8.295664                            6.825518       0.130509       2.019917                    0.999692      29.040959      83.247018       0.627890       0.419032      -1.061878      -0.006201       0.010174      -0.014481       0.018753      -0.016168      -0.015681       0.007082      -0.027448       0.054187      -0.032921       0.003132       0.029789              8.895636      10.418967       0.982952       2.185589       8.859673      -2.379082       7.408268          -0.000604
          102              C       5.206994       2.101261      12.554104       0.136950      30.871793 0.37529235E+03  0.84922755E+04                                 8.708554                            6.590203       0.059369       2.053609                    0.999408      25.452306      71.447133       0.623724       0.433969      -1.054803      -0.023758       0.035465      -0.043848       0.061196      -0.020917      -0.025783       0.034729      -0.055458       0.053494      -0.047862      -0.016039       0.063902             10.046277      11.591458       0.444448       3.346947       9.279395      -3.628197       9.267977          -0.004181
          103              C       6.378868       1.800895      13.450491       0.574254      23.354647 0.24954180E+03  0.51613325E+04                                 7.502422                            5.601897       0.048937       2.079027                    0.999587      22.208911      62.013161       0.627956       0.471583      -1.020648       0.043618      -0.026153       0.055138       0.075012      -0.033724      -0.067718       0.081171      -0.059689       0.087505      -0.087564      -0.046162       0.133727              8.698844       8.228172       0.145627       2.107381       9.248549      -4.015845       8.619811          -0.003926
          104              C      11.790808       2.785211      12.607200      -0.144659      29.606477 0.41692425E+03  0.97058415E+04                                 8.295620                            6.825504       0.130579       2.019928                    0.999693      29.041265      83.247893       0.627894       0.419028      -1.061880      -0.005739      -0.010467      -0.014463       0.018754       0.019970       0.001705      -0.017103      -0.014276       0.054203      -0.032917       0.003142       0.029775              8.895534      10.100579      -1.166678       0.967515       9.177831       3.082233       7.408193          -0.000575
          105              C      10.591158       3.458759      12.554104       0.136898      30.869628 0.37527276E+03  0.84916917E+04                                 8.708064                            6.589998       0.059594       2.053692                    0.999409      25.451411      71.443215       0.623741       0.433965      -1.054810      -0.018827      -0.038338      -0.043836       0.061203       0.034490      -0.017185      -0.039705      -0.008502       0.053540      -0.047889      -0.016035       0.063924             10.045482      10.241728      -1.223507       1.468378      10.627653       4.711919       9.267064          -0.003977
          106              C      10.265345       4.623814      13.450491       0.574353      23.352153 0.24951646E+03  0.51606758E+04                                 7.501981                            5.601696       0.048471       2.078898                    0.999587      22.207331      62.007883       0.627954       0.471597      -1.020641       0.000845       0.050842       0.055153       0.075017       0.042719      -0.036429      -0.099266      -0.028545       0.087450      -0.087608      -0.046142       0.133750              8.698155       9.119026       0.368831       2.423827       8.356434       3.832403       8.619005          -0.003897
          107              C       6.706932       8.818534      12.607200      -0.144617      29.606336 0.41692319E+03  0.97058074E+04                                 8.295609                            6.825518       0.130519       2.019914                    0.999692      29.041098      83.247287       0.627891       0.419031      -1.061879       0.011927       0.000262      -0.014456       0.018743      -0.003786       0.013975       0.010027       0.041706       0.054202      -0.032903       0.003115       0.029788              8.895521       8.398133       0.183607      -3.153001      10.880292      -0.703084       7.408137          -0.000549
          108              C       6.723448       7.442832      12.554104       0.136841      30.871720 0.37530430E+03  0.84925681E+04                                 8.708324                            6.590183       0.059894       2.053772                    0.999409      25.452555      71.446683       0.623746       0.433953      -1.054819       0.042623       0.002905      -0.043848       0.061220      -0.013586       0.042964       0.004995       0.063988       0.053543      -0.047913      -0.015996       0.063909             10.045801       9.471917       0.778707      -4.815032      11.398124      -1.084198       9.267361          -0.003988
          109              C       5.877387       6.578143      13.450491       0.574370      23.353896 0.24954139E+03  0.51613071E+04                                 7.502308                            5.601966       0.048239       2.078804                    0.999587      22.208181      62.010435       0.627942       0.471595      -1.020644      -0.044477      -0.024670       0.055167       0.075035      -0.009011       0.104221       0.018113       0.088269       0.087427      -0.087663      -0.046127       0.133790              8.698495       8.866860      -0.514699      -4.531026       8.609358       0.182889       8.619267          -0.003906
          110              C       3.483341      11.603745      12.607200      -0.144636      29.606463 0.41692267E+03  0.97057967E+04                                 8.295665                            6.825519       0.130509       2.019917                    0.999692      29.040959      83.247016       0.627890       0.419032      -1.061878       0.006201      -0.010174      -0.014480       0.018752      -0.016168       0.015681      -0.007083      -0.027448       0.054187      -0.032921       0.003132       0.029789              8.895638      10.418972       0.982953      -2.185592       8.859673       2.379079       7.408268          -0.000604
          111              C       2.300206      10.901591      12.554104       0.136950      30.871781 0.37529214E+03  0.84922697E+04                                 8.708554                            6.590202       0.059369       2.053609                    0.999408      25.452298      71.447114       0.623724       0.433970      -1.054803       0.023758      -0.035465      -0.043848       0.061196      -0.020917       0.025783      -0.034730      -0.055458       0.053494      -0.047863      -0.016039       0.063902             10.046276      11.591459       0.444447      -3.346949       9.279394       3.628195       9.267976          -0.004181
          112              C       1.128332      11.201957      13.450491       0.574254      23.354669 0.24954207E+03  0.51613402E+04                                 7.502429                            5.601902       0.048925       2.079023                    0.999587      22.208934      62.013266       0.627956       0.471583      -1.020648      -0.043618       0.026153       0.055137       0.075011      -0.033724       0.067719      -0.081172      -0.059690       0.087504      -0.087565      -0.046162       0.133727              8.698853       8.228179       0.145624      -2.107385       9.248559       4.015851       8.619821          -0.003926
          113              C      -4.283608      10.217641      12.607200      -0.144659      29.606445 0.41692391E+03  0.97058306E+04                                 8.295612                            6.825499       0.130584       2.019929                    0.999693      29.041247      83.247804       0.627895       0.419028      -1.061881       0.005739       0.010468      -0.014464       0.018754       0.019970      -0.001705       0.017104      -0.014276       0.054200      -0.032917       0.003142       0.029775              8.895524      10.100568      -1.166671      -0.967519       9.177817      -3.082227       7.408187          -0.000575
          114              C      -3.083958       9.544093      12.554104       0.136896      30.869653 0.37527352E+03  0.84917122E+04                                 8.708064                            6.590003       0.059598       2.053693                    0.999409      25.451433      71.443259       0.623741       0.433965      -1.054810       0.018826       0.038339      -0.043836       0.061204       0.034490       0.017185       0.039705      -0.008502       0.053538      -0.047888      -0.016035       0.063923             10.045478      10.241733      -1.223495      -1.468390      10.627638      -4.711909       9.267062          -0.003975
          115              C      -2.758145       8.379038      13.450491       0.574356      23.351887 0.24951339E+03  0.51605919E+04                                 7.501915                            5.601656       0.048562       2.078932                    0.999587      22.207108      62.006964       0.627957       0.471596      -1.020642      -0.000845      -0.050842       0.055156       0.075019       0.042717       0.036430       0.099262      -0.028545       0.087455      -0.087604      -0.046143       0.133746              8.698070       9.118945       0.368821      -2.423797       8.356350      -3.832354       8.618915          -0.003896
          116              C       0.800268       4.184318      12.607200      -0.144618      29.606363 0.41692366E+03  0.97058212E+04                                 8.295615                            6.825523       0.130518       2.019914                    0.999692      29.041113      83.247346       0.627890       0.419031      -1.061879      -0.011926      -0.000262      -0.014456       0.018743      -0.003786      -0.013975      -0.010027       0.041706       0.054202      -0.032903       0.003115       0.029788              8.895528       8.398139       0.183611       3.153002      10.880302       0.703086       7.408141          -0.000549
          117              C       0.783752       5.560020      12.554104       0.136842      30.871739 0.37530445E+03  0.84925725E+04                                 8.708326                            6.590183       0.059890       2.053771                    0.999409      25.452567      71.446723       0.623746       0.433953      -1.054819      -0.042622      -0.002905      -0.043849       0.061220      -0.013586      -0.042964      -0.004996       0.063988       0.053544      -0.047913      -0.015995       0.063909             10.045805       9.471920       0.778714       4.815036      11.398128       1.084202       9.267366          -0.003988
          118              C       1.629813       6.424709      13.450491       0.574369      23.353953 0.24954204E+03  0.51613246E+04                                 7.502321                            5.601974       0.048221       2.078797                    0.999587      22.208229      62.010624       0.627941       0.471596      -1.020644       0.044477       0.024670       0.055166       0.075035      -0.009011      -0.104222      -0.018114       0.088269       0.087427      -0.087664      -0.046127       0.133791              8.698512       8.866875      -0.514697       4.531037       8.609374      -0.182889       8.619286          -0.003906
          119              C      11.992001       1.744983       3.904125      -0.053155      29.100947 0.40184220E+03  0.92500597E+04                                 8.213264                            6.703977       0.193307       2.048219                    0.999772      27.951675      79.145429       0.634419       0.419412      -1.063807      -0.023721       0.013704      -0.000011       0.027395      -0.008002       0.007030       0.012170       0.009235      -0.012890      -0.019817       0.008430       0.011387              8.928856       9.979908      -0.273858      -1.684893       9.663937      -2.918520       7.142722          -0.000237
          120              C       3.022399       1.744983       3.904125      -0.053097      29.099605 0.40181582E+03  0.92493202E+04                                 8.213170                            6.703865       0.193178       2.048202                    0.999772      27.950442      79.141922       0.634408       0.419425      -1.063796       0.023727       0.013677       0.000004       0.027387       0.007987       0.007025      -0.012172       0.009223      -0.012858      -0.019805       0.008440       0.011366              8.928817       9.979997       0.273841      -1.685028       9.663771       2.918468       7.142683          -0.000259
          121              C       7.507200       9.512887       3.904125      -0.053091      29.099282 0.40181265E+03  0.92492134E+04                                 8.213044                            6.703801       0.193230       2.048218                    0.999772      27.950288      79.140905       0.634417       0.419421      -1.063801       0.000007      -0.027387      -0.000006       0.027387       0.000000      -0.014058       0.000001      -0.018442      -0.012843      -0.019808       0.008447       0.011361              8.928636       9.505499      -0.000041       3.369865      10.137865      -0.000045       7.142544          -0.000238
          122              C      -4.484801      11.257869       3.904125      -0.053157      29.101017 0.40184340E+03  0.92500946E+04                                 8.213279                            6.703988       0.193305       2.048218                    0.999772      27.951718      79.145597       0.634419       0.419412      -1.063807       0.023721      -0.013704      -0.000011       0.027395      -0.008002      -0.007030      -0.012170       0.009235      -0.012890      -0.019817       0.008430       0.011387              8.928872       9.979922      -0.273856       1.684894       9.663960       2.918530       7.142736          -0.000237
          123              C       4.484801      11.257869       3.904125      -0.053098      29.099647 0.40181663E+03  0.92493437E+04                                 8.213179                            6.703873       0.193178       2.048202                    0.999772      27.950466      79.142011       0.634407       0.419426      -1.063796      -0.023727      -0.013677       0.000004       0.027387       0.007987      -0.007025       0.012172       0.009223      -0.012857      -0.019805       0.008440       0.011365              8.928826       9.980004       0.273838       1.685029       9.663783      -2.918473       7.142691          -0.000260
          124              C      -0.000000       3.489965       3.904125      -0.053092      29.099318 0.40181338E+03  0.92492341E+04                                 8.213051                            6.703808       0.193230       2.048217                    0.999772      27.950309      79.140976       0.634417       0.419421      -1.063801      -0.000007       0.027387      -0.000006       0.027387      -0.000000       0.014058      -0.000002      -0.018441      -0.012843      -0.019808       0.008447       0.011361              8.928643       9.505509      -0.000042      -3.369870      10.137867       0.000044       7.142552          -0.000238
          125              C      -4.484801      11.257869      11.712375      -0.053155      29.100944 0.40184215E+03  0.92500585E+04                                 8.213264                            6.703977       0.193306       2.048219                    0.999772      27.951674      79.145432       0.634419       0.419412      -1.063807       0.023721      -0.013704       0.000011       0.027395      -0.008002       0.007030       0.012170       0.009235      -0.012890      -0.019817       0.008430       0.011387              8.928856       9.979909      -0.273859      -1.684892       9.663937      -2.918520       7.142721          -0.000237
          126              C       4.484801      11.257869      11.712375      -0.053096      29.099600 0.40181574E+03  0.92493180E+04                                 8.213169                            6.703865       0.193177       2.048202                    0.999772      27.950440      79.141917       0.634408       0.419425      -1.063796      -0.023727      -0.013677      -0.000004       0.027387       0.007987       0.007024      -0.012172       0.009223      -0.012858      -0.019805       0.008440       0.011366              8.928816       9.979997       0.273842      -1.685027       9.663770       2.918466       7.142681          -0.000259
          127              C      -0.000000       3.489965      11.712375      -0.053091      29.099278 0.40181258E+03  0.92492115E+04                                 8.213044                            6.703801       0.193229       2.048218                    0.999772      27.950286      79.140903       0.634417       0.419421      -1.063801      -0.000007       0.027387       0.000006       0.027387       0.000000      -0.014058       0.000001      -0.018442      -0.012843      -0.019808       0.008447       0.011361              8.928635       9.505498      -0.000041       3.369864      10.137865      -0.000045       7.142543          -0.000238
          128              C      11.992001       1.744983      11.712375      -0.053157      29.101014 0.40184334E+03  0.92500932E+04                                 8.213279                            6.703988       0.193305       2.048218                    0.999772      27.951717      79.145598       0.634418       0.419412      -1.063807      -0.023721       0.013704       0.000011       0.027395      -0.008002      -0.007030      -0.012170       0.009235      -0.012890      -0.019817       0.008430       0.011387              8.928872       9.979922      -0.273857       1.684894       9.663960       2.918529       7.142735          -0.000237
          129              C       3.022399       1.744983      11.712375      -0.053098      29.099643 0.40181655E+03  0.92493415E+04                                 8.213179                            6.703873       0.193177       2.048201                    0.999772      27.950464      79.142009       0.634407       0.419426      -1.063796       0.023727       0.013678      -0.000004       0.027387       0.007987      -0.007025       0.012172       0.009223      -0.012857      -0.019805       0.008440       0.011365              8.928826       9.980005       0.273839       1.685029       9.663782      -2.918472       7.142690          -0.000260
          130              C       7.507200       9.512887      11.712375      -0.053092      29.099315 0.40181333E+03  0.92492327E+04                                 8.213051                            6.703808       0.193229       2.048217                    0.999772      27.950308      79.140975       0.634417       0.419421      -1.063801       0.000007      -0.027387       0.000006       0.027387      -0.000000       0.014058      -0.000002      -0.018441      -0.012843      -0.019808       0.008447       0.011361              8.928642       9.505508      -0.000042      -3.369869      10.137867       0.000044       7.142551          -0.000238
          131              N       9.609216       3.120684       3.904125      -0.243951      39.773695 0.55016989E+03  0.13518780E+05                                 9.800070                            7.690094      -0.261608       1.934509                    0.998549      28.519710      79.896653       0.618397       0.403086      -1.088760       0.125386      -0.072395       0.000001       0.144784       0.068519       0.011914       0.020597      -0.079175       0.161045      -0.105974       0.029182       0.076791             11.265503      10.629888       0.828007      -3.107900      11.586267      -5.383210      11.580353          -0.003267
          132              N       5.405184       3.120684       3.904125      -0.243932      39.776297 0.55019320E+03  0.13519566E+05                                 9.800693                            7.690353      -0.261888       1.934414                    0.998549      28.520571      79.901035       0.618372       0.403096      -1.088748      -0.125335      -0.072368       0.000007       0.144727      -0.068508       0.011879      -0.020589      -0.079113       0.160930      -0.105930       0.029186       0.076744             11.266565      10.630672      -0.828310      -3.108566      11.587343       5.384191      11.581678          -0.003363
          133              N       7.507200       6.761483       3.904125      -0.243736      39.767196 0.55004612E+03  0.13515105E+05                                 9.799562                            7.689604      -0.262343       1.934351                    0.998552      28.516288      79.887632       0.618366       0.403125      -1.088724       0.000007       0.144653      -0.000003       0.144653      -0.000007      -0.023746      -0.000010       0.157984       0.160770      -0.105787       0.029137       0.076650             11.265104      12.063842      -0.000044       6.215976      10.151401       0.000002      11.580069          -0.003343
          134              N      -2.102016       9.882168       3.904125      -0.243951      39.773703 0.55016975E+03  0.13518776E+05                                 9.800072                            7.690093      -0.261608       1.934509                    0.998549      28.519706      79.896639       0.618397       0.403086      -1.088761      -0.125385       0.072394       0.000000       0.144784       0.068519      -0.011914      -0.020597      -0.079176       0.161045      -0.105974       0.029182       0.076791             11.265510      10.629878       0.828010       3.107899      11.586284       5.383228      11.580367          -0.003267
          135              N       2.102016       9.882168       3.904125      -0.243932      39.776307 0.55019332E+03  0.13519569E+05                                 9.800695                            7.690354      -0.261888       1.934414                    0.998549      28.520575      79.901050       0.618372       0.403096      -1.088748       0.125335       0.072368       0.000008       0.144727      -0.068508      -0.011879       0.020588      -0.079113       0.160930      -0.105930       0.029186       0.076744             11.266567      10.630675      -0.828309       3.108565      11.587347      -5.384194      11.581680          -0.003363
          136              N       0.000000       6.241369       3.904125      -0.243734      39.767111 0.55004489E+03  0.13515067E+05                                 9.799549                            7.689596      -0.262340       1.934352                    0.998552      28.516247      79.887485       0.618366       0.403125      -1.088724      -0.000008      -0.144653      -0.000004       0.144653      -0.000007       0.023747       0.000010       0.157985       0.160772      -0.105788       0.029137       0.076651             11.265087      12.063821      -0.000050      -6.215958      10.151388      -0.000004      11.580050          -0.003344
          137              N      -2.102016       9.882168      11.712375      -0.243952      39.773694 0.55016989E+03  0.13518780E+05                                 9.800069                            7.690094      -0.261608       1.934509                    0.998549      28.519710      79.896651       0.618397       0.403086      -1.088761      -0.125386       0.072395      -0.000001       0.144784       0.068519       0.011914       0.020597      -0.079175       0.161045      -0.105974       0.029182       0.076791             11.265502      10.629888       0.828007      -3.107900      11.586266      -5.383210      11.580353          -0.003267
          138              N       2.102016       9.882168      11.712375      -0.243932      39.776292 0.55019314E+03  0.13519564E+05                                 9.800692                            7.690353      -0.261888       1.934414                    0.998549      28.520569      79.901027       0.618372       0.403096      -1.088748       0.125335       0.072368      -0.000007       0.144727      -0.068508       0.011879      -0.020589      -0.079113       0.160930      -0.105930       0.029186       0.076744             11.266563      10.630671      -0.828310      -3.108566      11.587342       5.384190      11.581677          -0.003363
          139              N       0.000000       6.241369      11.712375      -0.243736      39.767196 0.55004613E+03  0.13515105E+05                                 9.799562                            7.689604      -0.262343       1.934351                    0.998552      28.516288      79.887629       0.618366       0.403125      -1.088724      -0.000007      -0.144653       0.000003       0.144653      -0.000007      -0.023746      -0.000010       0.157984       0.160770      -0.105787       0.029137       0.076650             11.265104      12.063842      -0.000044       6.215975      10.151400       0.000002      11.580069          -0.003343
          140              N       9.609216       3.120684      11.712375      -0.243951      39.773699 0.55016968E+03  0.13518774E+05                                 9.800071                            7.690093      -0.261608       1.934509                    0.998549      28.519704      79.896634       0.618397       0.403086      -1.088760       0.125385      -0.072394      -0.000000       0.144784       0.068518      -0.011914      -0.020597      -0.079176       0.161045      -0.105974       0.029182       0.076791             11.265509      10.629878       0.828010       3.107899      11.586283       5.383228      11.580367          -0.003267
          141              N       5.405184       3.120684      11.712375      -0.243932      39.776305 0.55019329E+03  0.13519568E+05                                 9.800694                            7.690354      -0.261888       1.934414                    0.998549      28.520574      79.901046       0.618372       0.403096      -1.088748      -0.125335      -0.072368      -0.000008       0.144727      -0.068508      -0.011879       0.020588      -0.079113       0.160930      -0.105930       0.029186       0.076744             11.266567      10.630675      -0.828309       3.108565      11.587346      -5.384193      11.581680          -0.003363
          142              N       7.507200       6.761483      11.712375      -0.243734      39.767111 0.55004491E+03  0.13515067E+05                                 9.799549                            7.689596      -0.262340       1.934352                    0.998552      28.516247      79.887482       0.618366       0.403125      -1.088724       0.000008       0.144653       0.000004       0.144653      -0.000007       0.023747       0.000010       0.157985       0.160771      -0.105788       0.029137       0.076651             11.265086      12.063820      -0.000050      -6.215958      10.151388      -0.000003      11.580050          -0.003344
          143              O       7.648335       2.595369       5.550104      -0.522580      35.362983 0.56856436E+03  0.13870593E+05                                 8.566477                            7.455980       0.142127       2.092901                    0.997381      27.725680      73.592031       0.684746       0.366658      -1.132172       0.019292       0.019280       0.003661       0.027519      -0.048540       0.079367       0.065297      -0.060041      -0.097849      -0.138657       0.055234       0.083423              9.051810      10.275145      -3.535840       0.785897      10.040947      -1.883500       6.839337           0.009097
          144              O       8.734627       0.812678       6.377779      -0.531756      38.379124 0.51294160E+03  0.12182191E+05                                 9.044814                            6.982615       0.448306       2.189874                    0.999026      27.330249      71.317371       0.723517       0.356451      -1.141453       0.000550       0.045143      -0.037642       0.058780       0.031299       0.032215       0.009362      -0.063886       0.091088      -0.067317       0.013209       0.054108             10.790468       6.529192       1.914034      -2.237080      12.542707      -6.588140      13.299506           0.026366
          145              O       5.930688       5.081515       5.550104      -0.522666      35.372347 0.56874097E+03  0.13876140E+05                                 8.568485                            7.457520       0.141260       2.092623                    0.997375      27.727918      73.604044       0.684615       0.366695      -1.132130       0.007107      -0.026259       0.003693       0.027453      -0.001626       0.016884      -0.101332       0.114087      -0.097930      -0.138620       0.055259       0.083361              9.054153      13.165277       1.869636      -2.025301       7.155915       0.261471       6.841266           0.008507
          146              O       3.843686       5.032104       6.377779      -0.530991      38.375317 0.51282841E+03  0.12179142E+05                                 9.045499                            6.982782       0.445757       2.189236                    0.999015      27.323193      71.303868       0.723345       0.356547      -1.141347       0.038902      -0.022759      -0.037524       0.058646      -0.043122      -0.007878      -0.032143      -0.022048       0.091394      -0.066971       0.013274       0.053697             10.791695       9.382668      -3.561461      -4.587859       9.691081       5.232441      13.301337           0.025416
          147              O       8.942577       5.325968       5.550104      -0.522675      35.373192 0.56876386E+03  0.13876871E+05                                 8.568738                            7.457775       0.141053       2.092573                    0.997371      27.728007      73.605305       0.684587       0.366706      -1.132119      -0.026255       0.006936       0.003699       0.027406       0.050179      -0.096198       0.036027      -0.054276      -0.098049      -0.138614       0.055271       0.083344              9.054410       7.039575       1.667459       1.239324      13.282013       1.623534       6.841642           0.008240
          148              O       9.943286       7.158070       6.377779      -0.530700      38.377303 0.51283966E+03  0.12179650E+05                                 9.046456                            6.983368       0.444118       2.188782                    0.999009      27.321248      71.302807       0.723225       0.356599      -1.141289      -0.039077      -0.022360      -0.037475       0.058578       0.012040      -0.023774       0.022792       0.085523       0.091616      -0.066863       0.013316       0.053547             10.792974      12.699771       1.647278       6.826456       6.375975       1.357084      13.303178           0.025173
          149              O      -0.141135      10.407483       5.550104      -0.522580      35.362980 0.56856432E+03  0.13870592E+05                                 8.566477                            7.455980       0.142126       2.092900                    0.997381      27.725678      73.592025       0.684746       0.366658      -1.132172      -0.019292      -0.019280       0.003661       0.027519      -0.048540      -0.079367      -0.065297      -0.060040      -0.097849      -0.138657       0.055234       0.083423              9.051809      10.275142      -3.535838      -0.785896      10.040946       1.883500       6.839337           0.009097
          150              O      -1.227427      12.190174       6.377779      -0.531756      38.379136 0.51294171E+03  0.12182194E+05                                 9.044816                            6.982616       0.448305       2.189874                    0.999026      27.330250      71.317379       0.723517       0.356451      -1.141453      -0.000550      -0.045143      -0.037642       0.058780       0.031298      -0.032215      -0.009362      -0.063885       0.091088      -0.067316       0.013209       0.054108             10.790474       6.529194       1.914036       2.237082      12.542714       6.588146      13.299513           0.026366
          151              O       1.576512       7.921337       5.550104      -0.522669      35.372585 0.56874560E+03  0.13876283E+05                                 8.568528                            7.457554       0.141236       2.092614                    0.997375      27.728012      73.604418       0.684613       0.366696      -1.132130      -0.007107       0.026259       0.003693       0.027454      -0.001625      -0.016885       0.101334       0.114088      -0.097933      -0.138622       0.055260       0.083363              9.054201      13.165352       1.869644       2.025319       7.155949      -0.261474       6.841303           0.008501
          152              O       3.663514       7.970748       6.377779      -0.530992      38.375364 0.51282895E+03  0.12179159E+05                                 9.045505                            6.982785       0.445764       2.189238                    0.999016      27.323212      71.303925       0.723345       0.356546      -1.141347      -0.038901       0.022760      -0.037523       0.058645      -0.043123       0.007882       0.032143      -0.022049       0.091393      -0.066973       0.013277       0.053696             10.791706       9.382680      -3.561466       4.587868       9.691088      -5.232448      13.301349           0.025416
          153              O      -1.435377       7.676884       5.550104      -0.522673      35.373061 0.56876134E+03  0.13876793E+05                                 8.568715                            7.457758       0.141061       2.092576                    0.997371      27.727953      73.605101       0.684588       0.366706      -1.132120       0.026255      -0.006936       0.003698       0.027406       0.050179       0.096198      -0.036027      -0.054275      -0.098046      -0.138614       0.055270       0.083344              9.054385       7.039554       1.667452      -1.239317      13.281975      -1.623529       6.841626           0.008241
          154              O      -2.436086       5.844782       6.377779      -0.530700      38.377299 0.51283968E+03  0.12179650E+05                                 9.046455                            6.983368       0.444115       2.188781                    0.999009      27.321249      71.302808       0.723225       0.356599      -1.141289       0.039077       0.022361      -0.037475       0.058578       0.012040       0.023775      -0.022791       0.085522       0.091616      -0.066862       0.013315       0.053547             10.792972      12.699767       1.647276      -6.826454       6.375973      -1.357084      13.303177           0.025173
          155              O       0.141135      10.407483       2.258146      -0.522735      35.377093 0.56883698E+03  0.13879117E+05                                 8.569433                            7.458301       0.141046       2.092553                    0.997370      27.729280      73.610191       0.684556       0.366710      -1.132115       0.019083      -0.019261      -0.003735       0.027370       0.048600      -0.079284       0.065347      -0.059693      -0.098118      -0.138632       0.055273       0.083359              9.055229      10.278424       3.537302      -0.786325      10.045267      -1.885208       6.841997           0.007900
          156              O       1.227427      12.190174       1.430471      -0.530307      38.370654 0.51272106E+03  0.12176182E+05                                 9.045682                            6.982760       0.443399       2.188651                    0.999004      27.317228      71.291438       0.723222       0.356619      -1.141268       0.000062      -0.044975       0.037447       0.058524      -0.030908      -0.031458       0.009148      -0.063599       0.091728      -0.066739       0.013359       0.053380             10.792009       6.529806      -1.914408       2.237690      12.544525      -6.589854      13.301695           0.024616
          157              O      -1.576512       7.921337       2.258146      -0.522689      35.372733 0.56875375E+03  0.13876544E+05                                 8.568623                            7.457676       0.141079       2.092577                    0.997372      27.727846      73.604348       0.684597       0.366703      -1.132123       0.007112       0.026236      -0.003701       0.027434       0.001592      -0.016882      -0.101309       0.114047      -0.097980      -0.138593       0.055269       0.083324              9.054281      13.165417      -1.869473       2.025448       7.156048       0.261428       6.841378           0.008236
          158              O      -3.663514       7.970748       1.430471      -0.530670      38.370420 0.51274211E+03  0.12176698E+05                                 9.045242                            6.982597       0.444626       2.188977                    0.999009      27.319139      71.294365       0.723285       0.356588      -1.141303       0.038892       0.022673       0.037512       0.058599       0.043026       0.007820      -0.031947      -0.021886       0.091373      -0.066781       0.013297       0.053484             10.791275       9.382291       3.561292       4.587635       9.690786       5.232251      13.300750           0.025116
          159              O       1.435377       7.676884       2.258146      -0.522558      35.366781 0.56863856E+03  0.13872954E+05                                 8.567416                            7.456729       0.141489       2.092728                    0.997375      27.726049      73.596163       0.684671       0.366684      -1.132144      -0.026317      -0.006962      -0.003667       0.027468      -0.050215       0.096222       0.036057      -0.054226      -0.097926      -0.138647       0.055276       0.083371              9.052909       7.038324      -1.666908      -1.238742      13.280154       1.622731       6.840248           0.008384
          160              O       2.436086       5.844782       1.430471      -0.530715      38.363400 0.51265145E+03  0.12173812E+05                                 9.043406                            6.981402       0.446022       2.189386                    0.999015      27.319404      71.289194       0.723448       0.356529      -1.141368      -0.039167       0.022321       0.037531       0.058659      -0.012005       0.023856       0.022877       0.085702       0.091304      -0.066938       0.013295       0.053643             10.788854      12.695038      -1.646793      -6.823150       6.374112       1.356638      13.297413           0.025110
          161              O       7.366065       2.595369       2.258146      -0.522738      35.377300 0.56884127E+03  0.13879250E+05                                 8.569470                            7.458332       0.141027       2.092545                    0.997370      27.729374      73.610555       0.684554       0.366711      -1.132114      -0.019084       0.019261      -0.003735       0.027371       0.048600       0.079286      -0.065348      -0.059693      -0.098119      -0.138633       0.055274       0.083360              9.055268      10.278463       3.537312       0.786327      10.045312       1.885222       6.842030           0.007898
          162              O       6.279773       0.812678       1.430471      -0.530307      38.370672 0.51272124E+03  0.12176188E+05                                 9.045684                            6.982761       0.443405       2.188653                    0.999004      27.317235      71.291459       0.723222       0.356619      -1.141268      -0.000063       0.044975       0.037446       0.058523      -0.030908       0.031459      -0.009146      -0.063601       0.091727      -0.066741       0.013361       0.053379             10.792013       6.529808      -1.914409      -2.237692      12.544530       6.589858      13.301700           0.024616
          163              O       9.083712       5.081515       2.258146      -0.522675      35.371464 0.56872848E+03  0.13875759E+05                                 8.568392                            7.457488       0.141222       2.092631                    0.997373      27.727341      73.602314       0.684609       0.366700      -1.132126      -0.007111      -0.026235      -0.003701       0.027432       0.001594       0.016877       0.101302       0.114038      -0.097964      -0.138582       0.055266       0.083316              9.054028      13.165034      -1.869429      -2.025361       7.155864      -0.261410       6.841186           0.008256
          164              O      11.170714       5.032104       1.430471      -0.530666      38.370189 0.51273940E+03  0.12176617E+05                                 9.045209                            6.982583       0.444588       2.188967                    0.999009      27.319053      71.294084       0.723285       0.356588      -1.141303      -0.038897      -0.022666       0.037521       0.058605       0.043018      -0.007797       0.031946      -0.021883       0.091377      -0.066765       0.013275       0.053490             10.791224       9.382235       3.561269      -4.587594       9.690750      -5.232219      13.300687           0.025119
          165              O       6.071823       5.325968       2.258146      -0.522562      35.367067 0.56864425E+03  0.13873130E+05                                 8.567467                            7.456770       0.141462       2.092717                    0.997375      27.726167      73.596625       0.684668       0.366684      -1.132144       0.026316       0.006962      -0.003667       0.027467      -0.050215      -0.096223      -0.036057      -0.054229      -0.097928      -0.138648       0.055277       0.083372              9.052964       7.038359      -1.666920       1.238755      13.280241      -1.622747       6.840292           0.008380
          166              O       5.071114       7.158070       1.430471      -0.530716      38.363445 0.51265200E+03  0.12173828E+05                                 9.043413                            6.981405       0.446028       2.189388                    0.999015      27.319421      71.289251       0.723448       0.356529      -1.141368       0.039167      -0.022320       0.037530       0.058658      -0.012005      -0.023855      -0.022881       0.085704       0.091304      -0.066941       0.013299       0.053642             10.788864      12.695047      -1.646796       6.823158       6.374118      -1.356643      13.297427           0.025110
          167              O      -0.141135      10.407483      10.066396      -0.522580      35.362979 0.56856427E+03  0.13870590E+05                                 8.566477                            7.455980       0.142127       2.092901                    0.997381      27.725678      73.592024       0.684746       0.366658      -1.132172      -0.019292      -0.019280      -0.003661       0.027519      -0.048540       0.079367       0.065297      -0.060041      -0.097849      -0.138657       0.055234       0.083423              9.051809      10.275143      -3.535839       0.785897      10.040947      -1.883500       6.839337           0.009097
          168              O      -1.227427      12.190174       9.238721      -0.531756      38.379130 0.51294170E+03  0.12182194E+05                                 9.044815                            6.982616       0.448305       2.189874                    0.999026      27.330251      71.317380       0.723517       0.356451      -1.141453      -0.000550      -0.045143       0.037642       0.058780       0.031299       0.032215       0.009362      -0.063886       0.091088      -0.067317       0.013209       0.054108             10.790470       6.529193       1.914035      -2.237080      12.542709      -6.588142      13.299508           0.026366
          169              O       1.576512       7.921337      10.066396      -0.522666      35.372344 0.56874092E+03  0.13876138E+05                                 8.568484                            7.457519       0.141260       2.092623                    0.997375      27.727918      73.604041       0.684615       0.366695      -1.132130      -0.007107       0.026259      -0.003693       0.027453      -0.001626       0.016884      -0.101332       0.114087      -0.097931      -0.138620       0.055259       0.083361              9.054152      13.165275       1.869636      -2.025300       7.155915       0.261470       6.841266           0.008507
          170              O       3.663514       7.970748       9.238721      -0.530991      38.375312 0.51282833E+03  0.12179140E+05                                 9.045498                            6.982781       0.445757       2.189236                    0.999015      27.323193      71.303863       0.723345       0.356546      -1.141347      -0.038902       0.022759       0.037524       0.058646      -0.043122      -0.007878      -0.032143      -0.022048       0.091394      -0.066971       0.013274       0.053697             10.791694       9.382667      -3.561460      -4.587858       9.691080       5.232440      13.301334           0.025416
          171              O      -1.435377       7.676884      10.066396      -0.522675      35.373191 0.56876384E+03  0.13876870E+05                                 8.568737                            7.457775       0.141053       2.092573                    0.997371      27.728007      73.605304       0.684587       0.366706      -1.132119       0.026255      -0.006936      -0.003699       0.027406       0.050179      -0.096198       0.036027      -0.054276      -0.098049      -0.138614       0.055271       0.083344              9.054410       7.039574       1.667459       1.239324      13.282013       1.623534       6.841642           0.008240
          172              O      -2.436086       5.844782       9.238721      -0.530700      38.377302 0.51283963E+03  0.12179649E+05                                 9.046456                            6.983368       0.444118       2.188782                    0.999009      27.321247      71.302805       0.723225       0.356599      -1.141289       0.039077       0.022360       0.037475       0.058578       0.012040      -0.023774       0.022792       0.085523       0.091616      -0.066863       0.013316       0.053547             10.792974      12.699771       1.647278       6.826456       6.375975       1.357084      13.303178           0.025173
          173              O       7.648335       2.595369      10.066396      -0.522580      35.362984 0.56856441E+03  0.13870595E+05                                 8.566478                            7.455981       0.142127       2.092900                    0.997381      27.725680      73.592033       0.684746       0.366658      -1.132172       0.019292       0.019280      -0.003661       0.027519      -0.048540      -0.079367      -0.065297      -0.060040      -0.097849      -0.138657       0.055234       0.083423              9.051809      10.275143      -3.535838      -0.785896      10.040947       1.883501       6.839338           0.009097
          174              O       8.734627       0.812678       9.238721      -0.531756      38.379142 0.51294180E+03  0.12182197E+05                                 9.044817                            6.982617       0.448304       2.189874                    0.999026      27.330253      71.317388       0.723517       0.356451      -1.141453       0.000550       0.045143       0.037642       0.058780       0.031299      -0.032215      -0.009362      -0.063886       0.091088      -0.067316       0.013209       0.054108             10.790475       6.529195       1.914037       2.237082      12.542715       6.588147      13.299514           0.026366
          175              O       5.930688       5.081515      10.066396      -0.522669      35.372586 0.56874562E+03  0.13876284E+05                                 8.568528                            7.457554       0.141236       2.092614                    0.997375      27.728013      73.604420       0.684613       0.366696      -1.132130       0.007107      -0.026259      -0.003693       0.027454      -0.001625      -0.016885       0.101334       0.114088      -0.097933      -0.138622       0.055260       0.083363              9.054201      13.165352       1.869644       2.025319       7.155949      -0.261474       6.841303           0.008501
          176              O       3.843686       5.032104       9.238721      -0.530992      38.375363 0.51282894E+03  0.12179158E+05                                 9.045506                            6.982785       0.445764       2.189238                    0.999016      27.323211      71.303924       0.723345       0.356546      -1.141347       0.038901      -0.022760       0.037523       0.058645      -0.043123       0.007882       0.032143      -0.022049       0.091393      -0.066973       0.013277       0.053696             10.791706       9.382680      -3.561466       4.587868       9.691088      -5.232448      13.301350           0.025416
          177              O       8.942577       5.325968      10.066396      -0.522673      35.373063 0.56876137E+03  0.13876794E+05                                 8.568715                            7.457758       0.141060       2.092576                    0.997371      27.727954      73.605104       0.684588       0.366706      -1.132120      -0.026254       0.006936      -0.003698       0.027406       0.050179       0.096198      -0.036027      -0.054275      -0.098046      -0.138614       0.055270       0.083343              9.054385       7.039555       1.667452      -1.239318      13.281975      -1.623529       6.841626           0.008241
          178              O       9.943286       7.158070       9.238721      -0.530700      38.377295 0.51283961E+03  0.12179648E+05                                 9.046454                            6.983368       0.444115       2.188781                    0.999009      27.321248      71.302803       0.723225       0.356599      -1.141289      -0.039077      -0.022361       0.037475       0.058578       0.012040       0.023775      -0.022791       0.085522       0.091616      -0.066862       0.013315       0.053547             10.792971      12.699765       1.647276      -6.826453       6.375973      -1.357084      13.303175           0.025173
          179              O       7.366065       2.595369      13.358354      -0.522735      35.377096 0.56883705E+03  0.13879119E+05                                 8.569434                            7.458302       0.141046       2.092553                    0.997370      27.729281      73.610196       0.684556       0.366710      -1.132115      -0.019083       0.019261       0.003735       0.027370       0.048600      -0.079284       0.065347      -0.059693      -0.098118      -0.138632       0.055273       0.083359              9.055230      10.278425       3.537302      -0.786325      10.045268      -1.885209       6.841998           0.007900
          180              O       6.279773       0.812678      14.186029      -0.530307      38.370654 0.51272105E+03  0.12176182E+05                                 9.045682                            6.982760       0.443399       2.188651                    0.999004      27.317229      71.291439       0.723222       0.356619      -1.141268      -0.000062       0.044975      -0.037447       0.058524      -0.030908      -0.031458       0.009148      -0.063599       0.091728      -0.066739       0.013359       0.053380             10.792008       6.529806      -1.914408       2.237690      12.544525      -6.589854      13.301695           0.024616
          181              O       9.083712       5.081515      13.358354      -0.522689      35.372733 0.56875374E+03  0.13876544E+05                                 8.568623                            7.457676       0.141079       2.092577                    0.997372      27.727846      73.604347       0.684597       0.366703      -1.132123      -0.007112      -0.026236       0.003701       0.027434       0.001592      -0.016882      -0.101309       0.114047      -0.097980      -0.138593       0.055269       0.083324              9.054281      13.165416      -1.869473       2.025447       7.156048       0.261428       6.841378           0.008236
          182              O      11.170714       5.032104      14.186029      -0.530670      38.370418 0.51274208E+03  0.12176696E+05                                 9.045241                            6.982596       0.444626       2.188977                    0.999009      27.319140      71.294364       0.723285       0.356588      -1.141303      -0.038892      -0.022673      -0.037512       0.058599       0.043026       0.007820      -0.031947      -0.021886       0.091373      -0.066781       0.013297       0.053484             10.791274       9.382290       3.561291       4.587635       9.690785       5.232251      13.300749           0.025116
          183              O       6.071823       5.325968      13.358354      -0.522558      35.366778 0.56863850E+03  0.13872952E+05                                 8.567416                            7.456729       0.141489       2.092728                    0.997375      27.726048      73.596159       0.684671       0.366684      -1.132144       0.026317       0.006962       0.003667       0.027468      -0.050215       0.096222       0.036057      -0.054226      -0.097926      -0.138647       0.055276       0.083371              9.052908       7.038323      -1.666908      -1.238742      13.280153       1.622731       6.840248           0.008384
          184              O       5.071114       7.158070      14.186029      -0.530716      38.363413 0.51265164E+03  0.12173818E+05                                 9.043409                            6.981404       0.446021       2.189386                    0.999015      27.319407      71.289210       0.723448       0.356529      -1.141368       0.039167      -0.022321      -0.037531       0.058659      -0.012005       0.023857       0.022877       0.085702       0.091304      -0.066938       0.013295       0.053643             10.788858      12.695043      -1.646793      -6.823152       6.374113       1.356639      13.297418           0.025110
          185              O       0.141135      10.407483      13.358354      -0.522738      35.377297 0.56884122E+03  0.13879249E+05                                 8.569470                            7.458332       0.141027       2.092545                    0.997370      27.729373      73.610552       0.684554       0.366711      -1.132114       0.019084      -0.019261       0.003735       0.027371       0.048600       0.079286      -0.065348      -0.059693      -0.098119      -0.138633       0.055274       0.083360              9.055268      10.278462       3.537311       0.786327      10.045312       1.885222       6.842029           0.007898
          186              O       1.227427      12.190174      14.186029      -0.530307      38.370670 0.51272120E+03  0.12176187E+05                                 9.045684                            6.982760       0.443405       2.188653                    0.999004      27.317235      71.291457       0.723222       0.356619      -1.141268       0.000063      -0.044975      -0.037446       0.058523      -0.030908       0.031459      -0.009146      -0.063601       0.091727      -0.066741       0.013361       0.053379             10.792012       6.529807      -1.914409      -2.237692      12.544530       6.589858      13.301700           0.024616
          187              O      -1.576512       7.921337      13.358354      -0.522675      35.371461 0.56872842E+03  0.13875757E+05                                 8.568391                            7.457488       0.141222       2.092631                    0.997373      27.727341      73.602310       0.684609       0.366700      -1.132126       0.007111       0.026235       0.003701       0.027432       0.001594       0.016877       0.101302       0.114039      -0.097964      -0.138582       0.055266       0.083316              9.054027      13.165033      -1.869429      -2.025361       7.155863      -0.261410       6.841185           0.008256
          188              O      -3.663514       7.970748      14.186029      -0.530666      38.370188 0.51273937E+03  0.12176616E+05                                 9.045208                            6.982582       0.444588       2.188967                    0.999009      27.319053      71.294083       0.723285       0.356588      -1.141303       0.038897       0.022666      -0.037521       0.058605       0.043018      -0.007797       0.031946      -0.021883       0.091377      -0.066765       0.013275       0.053490             10.791224       9.382234       3.561269      -4.587594       9.690750      -5.232219      13.300687           0.025119
          189              O       1.435377       7.676884      13.358354      -0.522562      35.367063 0.56864416E+03  0.13873127E+05                                 8.567467                            7.456770       0.141462       2.092717                    0.997375      27.726165      73.596618       0.684668       0.366684      -1.132144      -0.026316      -0.006962       0.003667       0.027467      -0.050215      -0.096223      -0.036057      -0.054229      -0.097928      -0.138648       0.055277       0.083372              9.052963       7.038359      -1.666920       1.238754      13.280240      -1.622747       6.840292           0.008380
          190              O       2.436086       5.844782      14.186029      -0.530717      38.363457 0.51265218E+03  0.12173834E+05                                 9.043415                            6.981407       0.446027       2.189388                    0.999015      27.319424      71.289266       0.723448       0.356529      -1.141368      -0.039167       0.022320      -0.037530       0.058658      -0.012005      -0.023855      -0.022881       0.085704       0.091304      -0.066941       0.013299       0.053642             10.788867      12.695051      -1.646797       6.823160       6.374119      -1.356643      13.297431           0.025110

******************************************************
Auxiliary information for the entire system
The total spin magnetic moment of the unit cell is   16.305718
The total net atomic charge of the unit cell is   0.000003
Accuracy of reproducing the electrostatic potential in the unit cell:
  The inner radius (bohr) =    5.0000
  The outer radius (bohr) =   12.0000
  Valid grid points have density less than (e/(bohr^3)) =    0.0001
  The number of valid grid points were=        57774
  The rms potential error without charges in kcal/mol is=     12.10799
  The rms potential error with partial charges in kcal/mol is=      0.65348
  The RRMSE value at monopole order=      0.05397
  The rms potential error with partial charges and cloud penetration in kcal/mol is=      0.66974
  The RRMSE value at monopole order with cloud penetration is=      0.05531
  The rms potential error with partial charges and atomic dipoles in kcal/mol is=      1.14717
  The RRMSE value at dipole order=      0.09474
  The rms potential error with partial charges, atomic dipoles and cloud penetration in kcal/mol is=      1.10235
  The RRMSE value at dipole order with cloud penetration=      0.09104

******************************************************
The electron densities and ab initio electrostatic potential were computed in VASP using the PBE functional and
projector augmented wave method. See the main text of the journal article for a description of computational details.
The atomic charges, dipoles, and quadrupoles were computed with the DDEC6 method as described in
(a) T. A. Manz and N. Gabaldon Limas, RSC Adv. 6 (2016) 47771-47801 DOI: 10.1039/c6ra04656h
(b) N. Gabaldon Limas and T. A. Manz, RSC Adv. 8 (2018) 2678-2707 DOI: 10.1039/c7ra11829e.
For each atom in the material, the electron cloud parameters were fit to the spherically averaged atom-in-material
electron density using radial positions for which this density was between 10^-4 and 10^-2 electrons per cubic bohr.
The polarizabilities, dispersion coefficients, and quantum Drude oscillator (QDO) parameters were fit using the MCLF method.
The magnetic structure of the system was optimized in VASP from the default ferromagnetic initial guess using spin polarization.
The atomic spin moments (ASMs) were computed on this optimized magnetic structure using the DDEC6 partition as inputs
to the method of T. A. Manz and D. S. Sholl, J. Chem. Theory Comput. 7 (2011) 4146-4164 DOI: 10.1021/ct200539n.
The RMSE and RRMSE were computed using a uniform grid with Ewald summation.
