# Supplementary material for: A collection of forcefield precursors for metal–organic frameworks
Source: RSC Adv. 2019 Nov 13;9(63):36492–507. doi: 10.1039/c9ra07327b (PMC9075174; doi:10.1039/c9ra07327b)
Supplement: RA-009-C9RA07327B-s4412 [file RA-009-C9RA07327B-s4412.xyz]

  190
jmolscript: load "" {1 1 1} spacegroup "x,y,z" unitcell [{     15.165000     0.000000     0.000000 }, {     -7.582500    13.133275     0.000000 }, {      0.000000     0.000000    15.713000 }]
Er     7.582500     4.377846    11.784750     1.826109
Er     0.000000     8.755429    11.784750     1.826110
Er     0.000000     8.755429     3.928250     1.826111
Er     7.582500     4.377846     3.928250     1.826110
Fe     7.582500     0.000000     0.000000     0.993443
Fe     3.791250     6.566637     0.000000     0.993390
Fe    -3.791250     6.566637     0.000000     0.993493
Fe     7.582500     0.000000     7.856500     0.993474
Fe    -3.791250     6.566637     7.856500     0.993381
Fe     3.791250     6.566637     7.856500     0.993403
H      3.946691     0.742030    13.286913     0.127663
H      6.251771     9.344325    13.286913     0.127666
H     12.549038     3.046920    13.286913     0.127661
H      3.635809    12.391245    13.286913     0.127663
H      1.330729     3.788950    13.286913     0.127666
H     -4.966538    10.086355    13.286913     0.127661
H     -3.635809    12.391245    10.282587     0.127663
H     -1.330729     3.788950    10.282587     0.127665
H      4.966538    10.086355    10.282587     0.127662
H     11.218309     0.742030    10.282587     0.127663
H      8.913229     9.344325    10.282587     0.127665
H      2.615962     3.046920    10.282587     0.127662
H      3.635809    12.391245     2.426087     0.127663
H      1.330729     3.788950     2.426087     0.127666
H     -4.966538    10.086355     2.426087     0.127661
H      3.946691     0.742030     2.426087     0.127664
H      6.251771     9.344325     2.426087     0.127666
H     12.549038     3.046920     2.426087     0.127661
H     11.218309     0.742030     5.430413     0.127663
H      8.913229     9.344325     5.430413     0.127665
H      2.615962     3.046920     5.430413     0.127662
H     -3.635809    12.391245     5.430413     0.127663
H     -1.330729     3.788950     5.430413     0.127665
H      4.966538    10.086355     5.430413     0.127662
H      2.273613     1.312671    11.784750     0.095237
H      7.582500    10.507933    11.784750     0.095240
H     12.891387     1.312671    11.784750     0.095237
H      5.308887    11.820604    11.784750     0.095237
H      0.000000     2.625342    11.784750     0.095240
H     -5.308887    11.820604    11.784750     0.095237
H      5.308887    11.820604     3.928250     0.095237
H      0.000000     2.625342     3.928250     0.095240
H     -5.308887    11.820604     3.928250     0.095237
H      2.273613     1.312671     3.928250     0.095237
H      7.582500    10.507933     3.928250     0.095240
H     12.891387     1.312671     3.928250     0.095237
C      4.071044     1.430214    12.674106    -0.135211
C      5.248607     2.132844    12.626967     0.147755
C      6.420861     1.838659    13.524179     0.586906
C      6.785579     8.892541    12.674106    -0.135216
C      6.805294     7.521427    12.626967     0.147751
C      5.964394     6.653317    13.524179     0.586886
C     11.890876     2.810521    12.674106    -0.135208
C     10.693600     3.479005    12.626967     0.147751
C     10.362245     4.641299    13.524179     0.586915
C      3.511456    11.703061    12.674106    -0.135213
C      2.333893    11.000431    12.626967     0.147755
C      1.161639    11.294616    13.524179     0.586906
C      0.796921     4.240734    12.674106    -0.135214
C      0.777206     5.611848    12.626967     0.147747
C      1.618105     6.479958    13.524179     0.586887
C     -4.308376    10.322754    12.674106    -0.135205
C     -3.111100     9.654270    12.626967     0.147752
C     -2.779744     8.491976    13.524179     0.586916
C     -3.511456    11.703061    10.895394    -0.135219
C     -2.333894    11.000431    10.942533     0.147752
C     -1.161639    11.294616    10.045321     0.586907
C     -0.796921     4.240734    10.895394    -0.135207
C     -0.777206     5.611848    10.942533     0.147750
C     -1.618106     6.479958    10.045321     0.586900
C      4.308376    10.322754    10.895394    -0.135214
C      3.111100     9.654270    10.942533     0.147746
C      2.779745     8.491976    10.045321     0.586906
C     11.093956     1.430214    10.895394    -0.135219
C      9.916393     2.132844    10.942533     0.147756
C      8.744139     1.838659    10.045321     0.586907
C      8.379421     8.892541    10.895394    -0.135210
C      8.359706     7.521427    10.942533     0.147751
C      9.200605     6.653317    10.045321     0.586900
C      3.274124     2.810521    10.895394    -0.135212
C      4.471400     3.479005    10.942533     0.147742
C      4.802756     4.641299    10.045321     0.586907
C      3.511456    11.703061     3.038894    -0.135209
C      2.333893    11.000431     3.086033     0.147750
C      1.161639    11.294616     2.188821     0.586909
C      0.796921     4.240734     3.038894    -0.135213
C      0.777206     5.611848     3.086033     0.147744
C      1.618105     6.479958     2.188821     0.586889
C     -4.308376    10.322754     3.038894    -0.135206
C     -3.111100     9.654270     3.086033     0.147746
C     -2.779744     8.491976     2.188821     0.586915
C      4.071044     1.430214     3.038894    -0.135215
C      5.248607     2.132844     3.086033     0.147754
C      6.420861     1.838659     2.188821     0.586906
C      6.785579     8.892541     3.038894    -0.135217
C      6.805294     7.521427     3.086033     0.147748
C      5.964394     6.653317     2.188821     0.586887
C     11.890876     2.810521     3.038894    -0.135207
C     10.693600     3.479005     3.086033     0.147746
C     10.362245     4.641299     2.188821     0.586917
C     11.093956     1.430214     4.817606    -0.135216
C      9.916393     2.132844     4.770467     0.147756
C      8.744139     1.838659     5.667679     0.586906
C      8.379421     8.892541     4.817606    -0.135208
C      8.359706     7.521427     4.770467     0.147750
C      9.200605     6.653317     5.667679     0.586900
C      3.274124     2.810521     4.817606    -0.135212
C      4.471400     3.479005     4.770467     0.147746
C      4.802756     4.641299     5.667679     0.586906
C     -3.511456    11.703061     4.817606    -0.135214
C     -2.333894    11.000431     4.770467     0.147753
C     -1.161639    11.294616     5.667679     0.586908
C     -0.796921     4.240734     4.817606    -0.135205
C     -0.777206     5.611848     4.770467     0.147748
C     -1.618106     6.479958     5.667679     0.586900
C      4.308376    10.322754     4.817606    -0.135210
C      3.111100     9.654270     4.770467     0.147741
C      2.779745     8.491976     5.667679     0.586908
C      3.078874     1.777589    11.784750    -0.043716
C      7.582500     9.578097    11.784750    -0.043711
C     12.086126     1.777589    11.784750    -0.043719
C      4.503626    11.355686    11.784750    -0.043718
C      0.000000     3.555178    11.784750    -0.043711
C     -4.503626    11.355686    11.784750    -0.043718
C      4.503626    11.355686     3.928250    -0.043717
C      0.000000     3.555178     3.928250    -0.043712
C     -4.503626    11.355686     3.928250    -0.043717
C      3.078874     1.777589     3.928250    -0.043717
C      7.582500     9.578097     3.928250    -0.043713
C     12.086126     1.777589     3.928250    -0.043718
N      5.449164     3.146076    11.784750    -0.332763
N      7.582500     6.841123    11.784750    -0.332714
N      9.715836     3.146076    11.784750    -0.332765
N      2.133336     9.987199    11.784750    -0.332762
N      0.000000     6.292152    11.784750    -0.332714
N     -2.133336     9.987199    11.784750    -0.332765
N      2.133336     9.987199     3.928250    -0.332757
N      0.000000     6.292152     3.928250    -0.332709
N     -2.133336     9.987199     3.928250    -0.332762
N      5.449164     3.146076     3.928250    -0.332761
N      7.582500     6.841123     3.928250    -0.332710
N      9.715836     3.146076     3.928250    -0.332762
O      7.422509     2.622715    13.442471    -0.606716
O      6.320014     0.852350    14.279974    -0.532514
O      6.142583     5.393836    13.442471    -0.606654
O      5.160650     7.233808    14.279974    -0.532502
O      9.182408     5.116724    13.442471    -0.606689
O     11.266837     5.047118    14.279974    -0.532526
O      0.159991    10.510560    13.442471    -0.606716
O      1.262486    12.280925    14.279974    -0.532514
O      1.439917     7.739439    13.442471    -0.606656
O      2.421851     5.899467    14.279974    -0.532504
O     -1.599908     8.016551    13.442471    -0.606689
O     -3.684337     8.086157    14.279974    -0.532528
O     -0.159991    10.510560    10.127029    -0.606718
O     -1.262486    12.280925     9.289526    -0.532516
O     -1.439917     7.739439    10.127029    -0.606666
O     -2.421851     5.899467     9.289526    -0.532513
O      1.599907     8.016551    10.127029    -0.606678
O      3.684337     8.086157     9.289526    -0.532514
O      7.742491     2.622715    10.127029    -0.606716
O      8.844986     0.852350     9.289526    -0.532516
O      9.022417     5.393836    10.127029    -0.606668
O     10.004351     7.233808     9.289526    -0.532513
O      5.982593     5.116724    10.127029    -0.606680
O      3.898163     5.047118     9.289526    -0.532516
O      0.159991    10.510560     2.270528    -0.606719
O      1.262486    12.280925     1.433026    -0.532518
O      1.439917     7.739439     2.270528    -0.606658
O      2.421851     5.899467     1.433026    -0.532506
O     -1.599908     8.016551     2.270528    -0.606690
O     -3.684337     8.086157     1.433026    -0.532528
O      7.422509     2.622715     2.270528    -0.606716
O      6.320014     0.852350     1.433026    -0.532514
O      6.142583     5.393836     2.270528    -0.606656
O      5.160650     7.233808     1.433026    -0.532504
O      9.182408     5.116724     2.270528    -0.606693
O     11.266837     5.047118     1.433026    -0.532529
O      7.742491     2.622715     5.585971    -0.606715
O      8.844986     0.852350     6.423474    -0.532515
O      9.022417     5.393836     5.585971    -0.606668
O     10.004351     7.233808     6.423474    -0.532513
O      5.982593     5.116724     5.585971    -0.606679
O      3.898163     5.047118     6.423474    -0.532515
O     -0.159991    10.510560     5.585971    -0.606718
O     -1.262486    12.280925     6.423474    -0.532518
O     -1.439917     7.739439     5.585971    -0.606668
O     -2.421851     5.899467     6.423474    -0.532514
O      1.599907     8.016551     5.585971    -0.606680
O      3.684337     8.086157     6.423474    -0.532517

The following XYZ coordinates are in angstroms. Other properties are in atomic units.
The sperically averaged electron density of each atom fit to a function of the form exp(a - br)
eigen_1, eigen_2 and eigen_3 are the three eigenvalues of traceless quadrupole moment tensor
  atom number  atomic symbol              X              Y              Z     net charge C6 coefficient C8 coefficient C10 coefficient fluctuating dipole atomic polarizability isotropic forcefield polarizability              a              b squared Pearson coefficient          <r^3>          <r^4>         wp_QDO          m_QDO          q_QDO       dipole_x       dipole_y       dipole_z         dipole            Qxy            Qxz            Qyz     Q(x^2-y^2)  Q(3z^2 - R^2)        eigen_1        eigen_2        eigen_3 static polarizability      alpha(xx)      alpha(xy)      alpha(xz)      alpha(yy)      alpha(yz)      alpha(zz) atomic spin moment
            1             Er       7.582500       4.377846      11.784750       1.826109     153.880001 0.36753583E+04  0.13059640E+06                                19.852742                           17.344263       2.721901       2.554342                    0.999607      75.425514     179.765867       0.561605       0.306933      -1.295779      -0.000002      -0.000276      -0.000001       0.000276       0.000001       0.000002      -0.000002      -0.000023       0.635849      -0.105986      -0.105963       0.211950             21.874170      24.485265      -0.000028       0.000097      24.485811       0.000042      16.651434           0.000319
            2             Er       0.000000       8.755429      11.784750       1.826110     153.880070 0.36753606E+04  0.13059648E+06                                19.852732                           17.344256       2.721905       2.554344                    0.999607      75.425475     179.765693       0.561606       0.306932      -1.295779       0.000001       0.000276      -0.000000       0.000276       0.000001      -0.000002       0.000001      -0.000024       0.635849      -0.105987      -0.105963       0.211950             21.874158      24.485253      -0.000026      -0.000104      24.485796      -0.000042      16.651424           0.000319
            3             Er       0.000000       8.755429       3.928250       1.826111     153.880067 0.36753612E+04  0.13059650E+06                                19.852726                           17.344252       2.721907       2.554344                    0.999607      75.425451     179.765596       0.561607       0.306932      -1.295780       0.000001       0.000276       0.000001       0.000276       0.000001       0.000002      -0.000002      -0.000023       0.635851      -0.105987      -0.105964       0.211950             21.874150      24.485239      -0.000032       0.000099      24.485784       0.000041      16.651425           0.000319
            4             Er       7.582500       4.377846       3.928250       1.826110     153.880037 0.36753607E+04  0.13059649E+06                                19.852733                           17.344259       2.721905       2.554343                    0.999607      75.425490     179.765752       0.561606       0.306932      -1.295779      -0.000001      -0.000276      -0.000000       0.000276       0.000001      -0.000002       0.000002      -0.000022       0.635850      -0.105986      -0.105964       0.211950             21.874157      24.485256      -0.000021      -0.000104      24.485786      -0.000040      16.651429           0.000319
            5             Fe       7.582500       0.000000       0.000000       0.993443     170.839434 0.32195541E+04  0.11675412E+06                                23.994361                           17.964548       0.060217       1.830557                    0.999248      52.144852     149.511132       0.449326       0.375896      -1.167626       0.000000      -0.000001       0.000000       0.000001      -0.174547      -0.000006      -0.000010       0.368026       0.385403      -0.317862       0.128468       0.189394             30.719261      18.615231     -11.263551       0.000008      29.998775      -0.000010      43.543778           3.847528
            6             Fe       3.791250       6.566637       0.000000       0.993390     170.852467 0.32198322E+04  0.11676700E+06                                23.995697                           17.965459       0.060155       1.830529                    0.999248      52.146467     149.518709       0.449308       0.375902      -1.167619      -0.000000       0.000000       0.000000       0.000001       0.246656       0.000004      -0.000008       0.118312       0.385446      -0.317891       0.128482       0.189409             30.721032      36.909424       0.702527      -0.000008      11.707183       0.000001      43.546488           3.847481
            7             Fe      -3.791250       6.566637       0.000000       0.993493     170.841521 0.32195836E+04  0.11675561E+06                                23.994660                           17.964724       0.060210       1.830558                    0.999248      52.144816     149.511948       0.449320       0.375900      -1.167621      -0.000001       0.000000       0.000001       0.000001      -0.072045       0.000036      -0.000002      -0.486389       0.385471      -0.317887       0.128490       0.189397             30.719653      17.398571      10.561088      -0.000009      31.215917      -0.000012      43.544472           3.847568
            8             Fe       7.582500       0.000000       7.856500       0.993474     170.839893 0.32195601E+04  0.11675453E+06                                23.994531                           17.964671       0.060214       1.830561                    0.999248      52.144587     149.511066       0.449320       0.375901      -1.167621      -0.000000      -0.000000      -0.000000       0.000001       0.174539       0.000014      -0.000021       0.368062       0.385424      -0.317874       0.128475       0.189399             30.719457      18.615328      11.263593       0.000007      29.998947       0.000016      43.544096           3.847548
            9             Fe      -3.791250       6.566637       7.856500       0.993381     170.846265 0.32197196E+04  0.11676169E+06                                23.994973                           17.965022       0.060183       1.830538                    0.999248      52.146000     149.515717       0.449319       0.375897      -1.167625       0.000000       0.000001      -0.000001       0.000001      -0.246634       0.000006       0.000011       0.118330       0.385418      -0.317867       0.128473       0.189395             30.719987      36.908193      -0.702527      -0.000010      11.706880      -0.000001      43.544889           3.847473
           10             Fe       3.791250       6.566637       7.856500       0.993403     170.850391 0.32197749E+04  0.11676439E+06                                23.995510                           17.965294       0.060164       1.830535                    0.999248      52.146084     149.517181       0.449311       0.375902      -1.167619       0.000000       0.000000      -0.000000       0.000000       0.072073      -0.000012      -0.000001      -0.486386       0.385414      -0.317884       0.128471       0.189413             30.720840      17.399205     -10.561536       0.000010      31.217044      -0.000015      43.546272           3.847493
           11              H       3.946691       0.742030      13.286913       0.127663       1.159903 0.85360908E+01  0.84114170E+02                                 1.740454                            1.646366      -1.106577       2.360928                    0.997311       3.338345       8.989170       0.522000       1.190763      -0.730881      -0.005124      -0.026431       0.025788       0.037281       0.006603      -0.003459      -0.013322       0.000688       0.003842      -0.013767      -0.002720       0.016488              1.773175       1.469893       0.092428      -0.003982       2.063978      -0.441875       1.785653          -0.000008
           12              H       6.251771       9.344325      13.286913       0.127666       1.159884 0.85359214E+01  0.84112169E+02                                 1.740445                            1.646358      -1.106573       2.360932                    0.997311       3.338309       8.989085       0.521997       1.190775      -0.730878      -0.020328       0.017655       0.025788       0.037282      -0.003004      -0.009808       0.009658      -0.011783       0.003842      -0.013768      -0.002721       0.016489              1.773165       1.835401      -0.303456      -0.380680       1.698450       0.224383       1.785643          -0.000008
           13              H      12.549038       3.046920      13.286913       0.127661       1.159941 0.85364509E+01  0.84118792E+02                                 1.740509                            1.646414      -1.106567       2.360931                    0.997311       3.338404       8.989451       0.521985       1.190782      -0.730876       0.025452       0.008778       0.025787       0.037280      -0.003599       0.013266       0.003666       0.011093       0.003837      -0.013767      -0.002719       0.016487              1.773232       1.995570       0.211044       0.384687       1.538416       0.217501       1.785711          -0.000008
           14              H       3.635809      12.391245      13.286913       0.127663       1.159902 0.85360820E+01  0.84114056E+02                                 1.740453                            1.646365      -1.106577       2.360928                    0.997311       3.338344       8.989164       0.522001       1.190762      -0.730881       0.005124       0.026431       0.025788       0.037281       0.006603       0.003459       0.013322       0.000688       0.003842      -0.013767      -0.002720       0.016488              1.773173       1.469892       0.092427       0.003982       2.063976       0.441874       1.785652          -0.000008
           15              H       1.330729       3.788950      13.286913       0.127666       1.159884 0.85359176E+01  0.84112122E+02                                 1.740444                            1.646358      -1.106570       2.360933                    0.997311       3.338308       8.989082       0.521997       1.190775      -0.730878       0.020328      -0.017654       0.025788       0.037282      -0.003004       0.009808      -0.009658      -0.011783       0.003842      -0.013768      -0.002721       0.016489              1.773165       1.835401      -0.303456       0.380680       1.698450      -0.224383       1.785643          -0.000008
           16              H      -4.966538      10.086355      13.286913       0.127661       1.159944 0.85364795E+01  0.84119133E+02                                 1.740511                            1.646416      -1.106569       2.360930                    0.997311       3.338409       8.989464       0.521986       1.190780      -0.730877      -0.025452      -0.008778       0.025787       0.037280      -0.003599      -0.013266      -0.003666       0.011093       0.003837      -0.013767      -0.002720       0.016487              1.773234       1.995572       0.211044      -0.384688       1.538417      -0.217502       1.785714          -0.000008
           17              H      -3.635809      12.391245      10.282587       0.127663       1.159939 0.85364402E+01  0.84118692E+02                                 1.740510                            1.646416      -1.106579       2.360927                    0.997311       3.338403       8.989460       0.521984       1.190785      -0.730876      -0.005124       0.026431      -0.025787       0.037281      -0.006603       0.003459      -0.013322       0.000688       0.003837      -0.013767      -0.002720       0.016487              1.773233       1.469936      -0.092432       0.003981       2.064051      -0.441899       1.785712          -0.000008
           18              H      -1.330729       3.788950      10.282587       0.127665       1.159887 0.85359373E+01  0.84112261E+02                                 1.740437                            1.646351      -1.106565       2.360935                    0.997311       3.338317       8.989067       0.522003       1.190762      -0.730881      -0.020328      -0.017654      -0.025788       0.037281       0.003003       0.009808       0.009657      -0.011780       0.003842      -0.013767      -0.002720       0.016488              1.773158       1.835393       0.303456       0.380679       1.698443       0.224383       1.785637          -0.000008
           19              H       4.966538      10.086355      10.282587       0.127662       1.159897 0.85360383E+01  0.84113572E+02                                 1.740454                            1.646366      -1.106569       2.360931                    0.997311       3.338331       8.989145       0.521997       1.190770      -0.730879       0.025452      -0.008777      -0.025788       0.037281       0.003600      -0.013268       0.003665       0.011094       0.003842      -0.013768      -0.002721       0.016489              1.773174       1.995499      -0.211031      -0.384664       1.538371       0.217488       1.785652          -0.000008
           20              H      11.218309       0.742030      10.282587       0.127663       1.159940 0.85364489E+01  0.84118795E+02                                 1.740510                            1.646416      -1.106580       2.360926                    0.997311       3.338405       8.989465       0.521984       1.190784      -0.730876       0.005124      -0.026431      -0.025787       0.037281      -0.006603      -0.003459       0.013322       0.000688       0.003837      -0.013767      -0.002720       0.016487              1.773234       1.469937      -0.092432      -0.003981       2.064052       0.441899       1.785713          -0.000008
           21              H       8.913229       9.344325      10.282587       0.127665       1.159887 0.85359373E+01  0.84112262E+02                                 1.740437                            1.646351      -1.106566       2.360934                    0.997311       3.338318       8.989070       0.522003       1.190762      -0.730881       0.020328       0.017654      -0.025788       0.037281       0.003003      -0.009808      -0.009657      -0.011780       0.003842      -0.013767      -0.002720       0.016488              1.773157       1.835393       0.303455      -0.380679       1.698443      -0.224383       1.785636          -0.000008
           22              H       2.615962       3.046920      10.282587       0.127662       1.159898 0.85360515E+01  0.84113733E+02                                 1.740455                            1.646367      -1.106570       2.360930                    0.997311       3.338333       8.989151       0.521997       1.190770      -0.730879      -0.025452       0.008777      -0.025788       0.037281       0.003600       0.013268      -0.003665       0.011094       0.003842      -0.013768      -0.002721       0.016489              1.773175       1.995501      -0.211031       0.384664       1.538371      -0.217489       1.785653          -0.000008
           23              H       3.635809      12.391245       2.426087       0.127663       1.159904 0.85361006E+01  0.84114282E+02                                 1.740454                            1.646366      -1.106577       2.360927                    0.997311       3.338347       8.989173       0.522001       1.190761      -0.730881       0.005124       0.026431      -0.025788       0.037281       0.006603      -0.003459      -0.013322       0.000688       0.003842      -0.013767      -0.002720       0.016487              1.773175       1.469893       0.092428      -0.003982       2.063978      -0.441875       1.785654          -0.000008
           24              H       1.330729       3.788950       2.426087       0.127666       1.159884 0.85359211E+01  0.84112160E+02                                 1.740444                            1.646358      -1.106571       2.360933                    0.997311       3.338309       8.989083       0.521997       1.190774      -0.730878       0.020328      -0.017654      -0.025788       0.037282      -0.003004      -0.009808       0.009658      -0.011782       0.003842      -0.013768      -0.002721       0.016489              1.773164       1.835400      -0.303456      -0.380680       1.698450       0.224383       1.785643          -0.000008
           25              H      -4.966538      10.086355       2.426087       0.127661       1.159942 0.85364557E+01  0.84118845E+02                                 1.740509                            1.646414      -1.106566       2.360931                    0.997311       3.338405       8.989452       0.521986       1.190781      -0.730876      -0.025452      -0.008778      -0.025787       0.037280      -0.003599       0.013266       0.003666       0.011093       0.003837      -0.013767      -0.002719       0.016487              1.773232       1.995570       0.211044       0.384687       1.538416       0.217501       1.785711          -0.000008
           26              H       3.946691       0.742030       2.426087       0.127664       1.159900 0.85360661E+01  0.84113864E+02                                 1.740451                            1.646364      -1.106576       2.360928                    0.997311       3.338342       8.989158       0.522001       1.190762      -0.730881      -0.005125      -0.026431      -0.025788       0.037281       0.006603       0.003459       0.013322       0.000688       0.003842      -0.013767      -0.002720       0.016488              1.773171       1.469891       0.092427       0.003982       2.063973       0.441873       1.785650          -0.000008
           27              H       6.251771       9.344325       2.426087       0.127666       1.159881 0.85358921E+01  0.84111811E+02                                 1.740442                            1.646356      -1.106570       2.360934                    0.997311       3.338304       8.989069       0.521997       1.190775      -0.730878      -0.020328       0.017655      -0.025788       0.037282      -0.003004       0.009808      -0.009658      -0.011783       0.003842      -0.013768      -0.002721       0.016489              1.773162       1.835398      -0.303455       0.380679       1.698448      -0.224382       1.785640          -0.000008
           28              H      12.549038       3.046920       2.426087       0.127661       1.159943 0.85364690E+01  0.84119006E+02                                 1.740510                            1.646415      -1.106569       2.360930                    0.997311       3.338408       8.989461       0.521986       1.190781      -0.730877       0.025452       0.008778      -0.025787       0.037280      -0.003599      -0.013266      -0.003666       0.011093       0.003837      -0.013767      -0.002719       0.016487              1.773233       1.995571       0.211044      -0.384687       1.538416      -0.217502       1.785712          -0.000008
           29              H      11.218309       0.742030       5.430413       0.127663       1.159941 0.85364551E+01  0.84118877E+02                                 1.740512                            1.646417      -1.106580       2.360927                    0.997311       3.338405       8.989468       0.521984       1.190785      -0.730876       0.005124      -0.026431       0.025787       0.037281      -0.006603       0.003459      -0.013322       0.000688       0.003837      -0.013767      -0.002720       0.016487              1.773235       1.469937      -0.092432       0.003981       2.064053      -0.441899       1.785714          -0.000008
           30              H       8.913229       9.344325       5.430413       0.127665       1.159888 0.85359419E+01  0.84112322E+02                                 1.740438                            1.646352      -1.106565       2.360935                    0.997311       3.338318       8.989072       0.522003       1.190762      -0.730881       0.020328       0.017654       0.025788       0.037281       0.003003       0.009808       0.009657      -0.011780       0.003842      -0.013767      -0.002720       0.016488              1.773158       1.835394       0.303456       0.380679       1.698444       0.224384       1.785637          -0.000008
           31              H       2.615962       3.046920       5.430413       0.127662       1.159900 0.85360646E+01  0.84113901E+02                                 1.740457                            1.646369      -1.106571       2.360929                    0.997311       3.338335       8.989161       0.521997       1.190771      -0.730879      -0.025452       0.008777       0.025788       0.037281       0.003600      -0.013268       0.003665       0.011094       0.003842      -0.013768      -0.002721       0.016489              1.773177       1.995503      -0.211032      -0.384665       1.538373       0.217489       1.785656          -0.000008
           32              H      -3.635809      12.391245       5.430413       0.127663       1.159943 0.85364720E+01  0.84119077E+02                                 1.740513                            1.646418      -1.106581       2.360926                    0.997311       3.338408       8.989475       0.521984       1.190784      -0.730876      -0.005124       0.026431       0.025787       0.037281      -0.006603      -0.003459       0.013322       0.000688       0.003837      -0.013767      -0.002720       0.016487              1.773236       1.469938      -0.092432      -0.003981       2.064055       0.441900       1.785715          -0.000008
           33              H      -1.330729       3.788950       5.430413       0.127665       1.159890 0.85359611E+01  0.84112559E+02                                 1.740440                            1.646353      -1.106566       2.360934                    0.997311       3.338321       8.989083       0.522003       1.190762      -0.730881      -0.020328      -0.017654       0.025788       0.037281       0.003003      -0.009808      -0.009657      -0.011780       0.003842      -0.013767      -0.002720       0.016488              1.773161       1.835396       0.303456      -0.380680       1.698446      -0.224384       1.785640          -0.000008
           34              H       4.966538      10.086355       5.430413       0.127662       1.159900 0.85360689E+01  0.84113942E+02                                 1.740456                            1.646369      -1.106571       2.360929                    0.997311       3.338336       8.989160       0.521998       1.190769      -0.730879       0.025452      -0.008777       0.025788       0.037281       0.003600       0.013268      -0.003665       0.011094       0.003842      -0.013768      -0.002721       0.016489              1.773177       1.995503      -0.211032       0.384665       1.538373      -0.217489       1.785655          -0.000008
           35              H       2.273613       1.312671      11.784750       0.095237       1.088884 0.76413590E+01  0.72769817E+02                                 1.622747                            1.519529      -0.725442       2.521728                    0.999768       3.258737       8.446034       0.567606       1.133127      -0.744802      -0.029862      -0.017241      -0.000000       0.034481       0.007564       0.004260      -0.007379       0.008735      -0.000224      -0.013935       0.005163       0.008772              1.666041       2.044881       0.294934       0.009801       1.704323      -0.016976       1.248921           0.000012
           36              H       7.582500      10.507933      11.784750       0.095240       1.088870 0.76412415E+01  0.72768425E+02                                 1.622735                            1.519518      -0.725438       2.521733                    0.999768       3.258711       8.445953       0.567607       1.133128      -0.744801       0.000000       0.034482       0.000000       0.034482       0.000000      -0.008520       0.000000      -0.017469      -0.000224      -0.013935       0.005163       0.008772              1.666029       1.534030       0.000001      -0.019602       2.215144      -0.000000       1.248913           0.000012
           37              H      12.891387       1.312671      11.784750       0.095237       1.088887 0.76414027E+01  0.72770434E+02                                 1.622760                            1.519541      -0.725442       2.521728                    0.999768       3.258743       8.446098       0.567598       1.133139      -0.744799       0.029862      -0.017241       0.000000       0.034482      -0.007564       0.004260       0.007379       0.008735      -0.000226      -0.013935       0.005163       0.008772              1.666055       2.044898      -0.294936       0.009802       1.704337       0.016976       1.248930           0.000012
           38              H       5.308887      11.820604      11.784750       0.095237       1.088882 0.76413406E+01  0.72769592E+02                                 1.622744                            1.519526      -0.725441       2.521729                    0.999768       3.258734       8.446021       0.567607       1.133126      -0.744802       0.029862       0.017241      -0.000000       0.034482       0.007564      -0.004260       0.007379       0.008735      -0.000224      -0.013935       0.005163       0.008772              1.666039       2.044877       0.294933      -0.009801       1.704320       0.016976       1.248919           0.000012
           39              H       0.000000       2.625342      11.784750       0.095240       1.088870 0.76412414E+01  0.72768424E+02                                 1.622735                            1.519518      -0.725438       2.521733                    0.999768       3.258711       8.445953       0.567607       1.133128      -0.744801      -0.000000      -0.034482       0.000000       0.034482       0.000000       0.008520      -0.000000      -0.017470      -0.000224      -0.013935       0.005163       0.008772              1.666029       1.534030       0.000001       0.019602       2.215144       0.000000       1.248913           0.000012
           40              H      -5.308887      11.820604      11.784750       0.095237       1.088888 0.76414136E+01  0.72770569E+02                                 1.622762                            1.519543      -0.725443       2.521728                    0.999768       3.258745       8.446107       0.567598       1.133139      -0.744799      -0.029862       0.017241       0.000000       0.034482      -0.007564      -0.004260      -0.007379       0.008735      -0.000226      -0.013935       0.005163       0.008772              1.666057       2.044901      -0.294936      -0.009802       1.704339      -0.016977       1.248931           0.000012
           41              H       5.308887      11.820604       3.928250       0.095237       1.088883 0.76413514E+01  0.72769726E+02                                 1.622746                            1.519528      -0.725442       2.521728                    0.999768       3.258736       8.446030       0.567606       1.133126      -0.744802       0.029862       0.017241       0.000000       0.034482       0.007564       0.004260      -0.007379       0.008735      -0.000224      -0.013935       0.005163       0.008772              1.666040       2.044879       0.294933       0.009801       1.704322      -0.016976       1.248920           0.000012
           42              H       0.000000       2.625342       3.928250       0.095240       1.088872 0.76412564E+01  0.72768609E+02                                 1.622737                            1.519520      -0.725439       2.521732                    0.999768       3.258714       8.445966       0.567607       1.133129      -0.744801      -0.000000      -0.034482      -0.000000       0.034482       0.000000      -0.008520       0.000000      -0.017470      -0.000223      -0.013935       0.005163       0.008772              1.666031       1.534033       0.000001      -0.019602       2.215147      -0.000000       1.248914           0.000012
           43              H      -5.308887      11.820604       3.928250       0.095237       1.088888 0.76414128E+01  0.72770554E+02                                 1.622761                            1.519542      -0.725443       2.521728                    0.999768       3.258745       8.446104       0.567598       1.133139      -0.744799      -0.029862       0.017241      -0.000000       0.034482      -0.007564       0.004260       0.007379       0.008735      -0.000226      -0.013935       0.005163       0.008772              1.666056       2.044900      -0.294936       0.009802       1.704338       0.016976       1.248931           0.000012
           44              H       2.273613       1.312671       3.928250       0.095237       1.088883 0.76413520E+01  0.72769738E+02                                 1.622746                            1.519528      -0.725442       2.521728                    0.999768       3.258736       8.446032       0.567606       1.133127      -0.744802      -0.029862      -0.017241       0.000000       0.034481       0.007564      -0.004260       0.007379       0.008735      -0.000224      -0.013935       0.005163       0.008772              1.666041       2.044880       0.294934      -0.009801       1.704322       0.016976       1.248920           0.000012
           45              H       7.582500      10.507933       3.928250       0.095240       1.088869 0.76412281E+01  0.72768273E+02                                 1.622734                            1.519518      -0.725438       2.521734                    0.999768       3.258708       8.445947       0.567607       1.133130      -0.744801       0.000000       0.034482      -0.000000       0.034482       0.000000       0.008520      -0.000000      -0.017470      -0.000223      -0.013935       0.005163       0.008772              1.666028       1.534030       0.000001       0.019602       2.215143       0.000000       1.248912           0.000012
           46              H      12.891387       1.312671       3.928250       0.095237       1.088889 0.76414163E+01  0.72770599E+02                                 1.622762                            1.519543      -0.725443       2.521728                    0.999768       3.258746       8.446109       0.567598       1.133139      -0.744799       0.029862      -0.017241      -0.000000       0.034482      -0.007564      -0.004260      -0.007379       0.008735      -0.000226      -0.013935       0.005163       0.008772              1.666057       2.044901      -0.294936      -0.009802       1.704339      -0.016977       1.248931           0.000012
           47              C       4.071044       1.430214      12.674106      -0.135211      29.166618 0.40512931E+03  0.93651747E+04                                 8.215196                            6.730481       0.126013       2.023300                    0.999679      28.710262      82.048508       0.631908       0.419305      -1.061554      -0.006295       0.010824      -0.011802       0.017207      -0.012169      -0.026253       0.007117      -0.034329       0.058352      -0.040191       0.004132       0.036059              8.824279      10.274402       0.980603       2.165545       8.821508      -2.416098       7.376925           0.000181
           48              C       5.248607       2.132844      12.626967       0.147755      30.714883 0.37042263E+03  0.83636049E+04                                 8.703595                            6.564046      -0.010556       2.030698                    0.999349      25.421135      71.527814       0.621918       0.436191      -1.052343      -0.034789       0.041030      -0.052829       0.075397      -0.030760      -0.030304       0.041858      -0.065345       0.076956      -0.060450      -0.019141       0.079590             10.054745      11.601108       0.447736       3.408014       9.218435      -3.616090       9.344692           0.001668
           49              C       6.420861       1.838659      13.524179       0.586906      23.266503 0.24865457E+03  0.51343822E+04                                 7.474228                            5.578947       0.096998       2.095629                    0.999542      22.063528      61.398437       0.631939       0.469396      -1.022635       0.062173      -0.013385       0.062231       0.088979      -0.038850      -0.053710       0.088495      -0.041039       0.085561      -0.074425      -0.058194       0.132618              8.675858       8.305583       0.124753       2.195786       9.042254      -3.953199       8.679738           0.002016
           50              C       6.785579       8.892541      12.674106      -0.135216      29.166617 0.40512901E+03  0.93651794E+04                                 8.215264                            6.730533       0.125993       2.023294                    0.999679      28.710163      82.048655       0.631897       0.419312      -1.061548       0.012521       0.000042      -0.011800       0.017205      -0.008780       0.019288       0.019176       0.038236       0.058345      -0.040188       0.004133       0.036055              8.824355       8.335570       0.138834      -3.175196      10.760519      -0.667382       7.376977           0.000181
           51              C       6.805294       7.521427      12.626967       0.147751      30.714760 0.37042219E+03  0.83635848E+04                                 8.703542                            6.564020      -0.010304       2.030776                    0.999349      25.421052      71.527323       0.621923       0.436188      -1.052346       0.052932       0.009615      -0.052829       0.075399      -0.012922       0.051391       0.005319       0.085942       0.076943      -0.060448      -0.019129       0.079577             10.054671       9.426241       0.807801      -4.835559      11.393180      -1.143308       9.344593           0.001668
           52              C       5.964394       6.653317      13.524179       0.586886      23.266497 0.24865540E+03  0.51343879E+04                                 7.474120                            5.578881       0.097113       2.095661                    0.999542      22.063538      61.397778       0.631957       0.469383      -1.022645      -0.042677      -0.047147       0.062234       0.088979       0.001650       0.103487       0.002273       0.087797       0.085550      -0.074423      -0.058185       0.132607              8.675723       8.749899      -0.381404      -4.521386       8.597661       0.075054       8.679608           0.002017
           53              C      11.890876       2.810521      12.674106      -0.135208      29.166567 0.40512736E+03  0.93651202E+04                                 8.215181                            6.730454       0.126020       2.023302                    0.999679      28.710250      82.048480       0.631911       0.419303      -1.061554      -0.006230      -0.010866      -0.011800       0.017208       0.020951       0.006960      -0.026291      -0.003907       0.058345      -0.040189       0.004134       0.036055              8.824272      10.033937      -1.119407       1.009660       9.061944       3.083479       7.376936           0.000183
           54              C      10.693600       3.479005      12.626967       0.147751      30.714638 0.37042025E+03  0.83635249E+04                                 8.703506                            6.563996      -0.010479       2.030721                    0.999349      25.421017      71.527017       0.621925       0.436187      -1.052347      -0.018139      -0.050651      -0.052823       0.075398       0.043679      -0.021101      -0.047171      -0.020603       0.076956      -0.060452      -0.019140       0.079592             10.054627      10.201780      -1.255622       1.427607      10.617542       4.759367       9.344560           0.001668
           55              C      10.362245       4.641299      13.524179       0.586915      23.265845 0.24864650E+03  0.51341547E+04                                 7.473978                            5.578778       0.097133       2.095676                    0.999542      22.063070      61.396044       0.631964       0.469383      -1.022646      -0.019496       0.060529       0.062235       0.088978       0.037198      -0.049778      -0.090767      -0.046760       0.085554      -0.074428      -0.058191       0.132619              8.675554       8.965872       0.256566       2.325607       8.381378       3.878004       8.679410           0.002018
           56              C       3.511456      11.703061      12.674106      -0.135213      29.166639 0.40512970E+03  0.93651858E+04                                 8.215199                            6.730484       0.126013       2.023300                    0.999679      28.710278      82.048557       0.631908       0.419305      -1.061554       0.006295      -0.010824      -0.011802       0.017207      -0.012168       0.026253      -0.007117      -0.034329       0.058351      -0.040191       0.004132       0.036058              8.824282      10.274407       0.980602      -2.165547       8.821510       2.416099       7.376928           0.000182
           57              C       2.333893      11.000431      12.626967       0.147755      30.714859 0.37042234E+03  0.83635960E+04                                 8.703589                            6.564042      -0.010553       2.030699                    0.999349      25.421122      71.527755       0.621918       0.436191      -1.052343       0.034789      -0.041030      -0.052829       0.075397      -0.030760       0.030304      -0.041858      -0.065346       0.076957      -0.060450      -0.019141       0.079591             10.054737      11.601102       0.447736      -3.408011       9.218427       3.616085       9.344683           0.001668
           58              C       1.161639      11.294616      13.524179       0.586906      23.266494 0.24865447E+03  0.51343796E+04                                 7.474226                            5.578946       0.096996       2.095629                    0.999542      22.063521      61.398409       0.631939       0.469396      -1.022635      -0.062173       0.013385       0.062231       0.088979      -0.038850       0.053710      -0.088495      -0.041039       0.085560      -0.074425      -0.058194       0.132618              8.675855       8.305581       0.124754      -2.195784       9.042251       3.953196       8.679733           0.002017
           59              C       0.796921       4.240734      12.674106      -0.135214      29.166575 0.40512825E+03  0.93651573E+04                                 8.215256                            6.730527       0.125996       2.023295                    0.999679      28.710133      82.048543       0.631898       0.419312      -1.061548      -0.012521      -0.000042      -0.011800       0.017205      -0.008780      -0.019289      -0.019176       0.038236       0.058346      -0.040188       0.004132       0.036056              8.824347       8.335562       0.138833       3.175192      10.760509       0.667381       7.376970           0.000181
           60              C       0.777206       5.611848      12.626967       0.147747      30.714794 0.37042263E+03  0.83635967E+04                                 8.703547                            6.564022      -0.010301       2.030777                    0.999349      25.421071      71.527376       0.621923       0.436188      -1.052346      -0.052931      -0.009615      -0.052829       0.075399      -0.012922      -0.051391      -0.005319       0.085942       0.076942      -0.060448      -0.019129       0.079577             10.054676       9.426245       0.807801       4.835560      11.393188       1.143311       9.344596           0.001668
           61              C       1.618105       6.479958      13.524179       0.586887      23.266458 0.24865495E+03  0.51343757E+04                                 7.474111                            5.578875       0.097120       2.095664                    0.999542      22.063503      61.397645       0.631958       0.469383      -1.022646       0.042677       0.047147       0.062234       0.088979       0.001650      -0.103487      -0.002273       0.087797       0.085549      -0.074423      -0.058185       0.132607              8.675712       8.749890      -0.381400       4.521378       8.597653      -0.075048       8.679594           0.002017
           62              C      -4.308376      10.322754      12.674106      -0.135205      29.166505 0.40512623E+03  0.93650872E+04                                 8.215170                            6.730445       0.126022       2.023303                    0.999679      28.710208      82.048325       0.631911       0.419303      -1.061554       0.006230       0.010865      -0.011800       0.017208       0.020951      -0.006959       0.026292      -0.003908       0.058345      -0.040189       0.004134       0.036055              8.824260      10.033923      -1.119404      -1.009660       9.061930      -3.083474       7.376926           0.000182
           63              C      -3.111100       9.654270      12.626967       0.147752      30.714618 0.37042009E+03  0.83635203E+04                                 8.703503                            6.563994      -0.010479       2.030721                    0.999349      25.421007      71.526982       0.621926       0.436187      -1.052347       0.018139       0.050650      -0.052823       0.075398       0.043679       0.021101       0.047172      -0.020603       0.076956      -0.060452      -0.019141       0.079593             10.054623      10.201776      -1.255626      -1.427602      10.617539      -4.759363       9.344553           0.001668
           64              C      -2.779744       8.491976      13.524179       0.586916      23.265843 0.24864654E+03  0.51341564E+04                                 7.473981                            5.578781       0.097120       2.095672                    0.999542      22.063080      61.396110       0.631963       0.469383      -1.022646       0.019496      -0.060529       0.062235       0.088978       0.037199       0.049778       0.090768      -0.046760       0.085554      -0.074428      -0.058192       0.132620              8.675556       8.965880       0.256562      -2.325606       8.381380      -3.878001       8.679408           0.002018
           65              C      -3.511456      11.703061      10.895394      -0.135219      29.166745 0.40513052E+03  0.93652129E+04                                 8.215217                            6.730483       0.126007       2.023296                    0.999679      28.710378      82.048976       0.631909       0.419304      -1.061554      -0.006295      -0.010824       0.011803       0.017207       0.012167       0.026250       0.007118      -0.034332       0.058346      -0.040189       0.004133       0.036055              8.824311      10.274422      -0.980600      -2.165553       8.821550      -2.416135       7.376962           0.000181
           66              C      -2.333894      11.000431      10.942533       0.147752      30.714679 0.37042012E+03  0.83635243E+04                                 8.703522                            6.563999      -0.010541       2.030702                    0.999349      25.421032      71.527152       0.621924       0.436188      -1.052346      -0.034790      -0.041031       0.052829       0.075397       0.030761       0.030304       0.041859      -0.065346       0.076962      -0.060451      -0.019142       0.079593             10.054649      11.601015      -0.447778      -3.407945       9.218356      -3.616038       9.344576           0.001669
           67              C      -1.161639      11.294616      10.045321       0.586907      23.266140 0.24865049E+03  0.51342678E+04                                 7.474097                            5.578864       0.097016       2.095636                    0.999542      22.063323      61.397334       0.631951       0.469390      -1.022641       0.062172       0.013384      -0.062232       0.088979       0.038852       0.053712       0.088497      -0.041040       0.085564      -0.074427      -0.058196       0.132623              8.675692       8.305441      -0.124776      -2.195721       9.042080      -3.953099       8.679555           0.002017
           68              C      -0.796921       4.240734      10.895394      -0.135207      29.166481 0.40512679E+03  0.93650993E+04                                 8.215168                            6.730460       0.126008       2.023300                    0.999679      28.710144      82.048018       0.631909       0.419305      -1.061554       0.012521      -0.000041       0.011800       0.017205       0.008779      -0.019290       0.019176       0.038239       0.058349      -0.040189       0.004131       0.036058              8.824248       8.335470      -0.138810       3.175156      10.760379      -0.667352       7.376895           0.000181
           69              C      -0.777206       5.611848      10.942533       0.147750      30.714709 0.37042208E+03  0.83635778E+04                                 8.703520                            6.564012      -0.010299       2.030778                    0.999349      25.421033      71.527145       0.621925       0.436187      -1.052347       0.052932      -0.009615       0.052829       0.075400       0.012922      -0.051391       0.005320       0.085942       0.076942      -0.060448      -0.019129       0.079576             10.054636       9.426209      -0.807785       4.835531      11.393144      -1.143294       9.344555           0.001668
           70              C      -1.618106       6.479958      10.045321       0.586900      23.266281 0.24865301E+03  0.51343242E+04                                 7.474080                            5.578860       0.097129       2.095669                    0.999542      22.063346      61.397087       0.631958       0.469384      -1.022645      -0.042678       0.047147      -0.062233       0.088979      -0.001649      -0.103488       0.002275       0.087797       0.085550      -0.074424      -0.058185       0.132608              8.675668       8.749845       0.381409       4.521345       8.597617       0.075055       8.679542           0.002018
           71              C       4.308376      10.322754      10.895394      -0.135214      29.166656 0.40512979E+03  0.93652024E+04                                 8.215266                            6.730535       0.126011       2.023298                    0.999679      28.710220      82.048855       0.631898       0.419311      -1.061548      -0.006228       0.010866       0.011801       0.017208      -0.020949      -0.006964      -0.026292      -0.003906       0.058345      -0.040189       0.004136       0.036054              8.824358      10.034031       1.119449      -1.009629       9.062055       3.083501       7.376987           0.000181
           72              C       3.111100       9.654270      10.942533       0.147746      30.714948 0.37042408E+03  0.83636438E+04                                 8.703597                            6.564051      -0.010490       2.030717                    0.999349      25.421190      71.527940       0.621919       0.436190      -1.052344      -0.018139       0.050650       0.052824       0.075398      -0.043678       0.021100      -0.047169      -0.020602       0.076950      -0.060450      -0.019139       0.079589             10.054747      10.201854       1.255621      -1.427620      10.617693       4.759461       9.344694           0.001668
           73              C       2.779745       8.491976      10.045321       0.586906      23.266313 0.24865188E+03  0.51343020E+04                                 7.474122                            5.578869       0.097113       2.095667                    0.999542      22.063354      61.397382       0.631953       0.469388      -1.022642      -0.019496      -0.060530      -0.062234       0.088978      -0.037197       0.049777      -0.090762      -0.046757       0.085550      -0.074424      -0.058189       0.132613              8.675738       8.966028      -0.256590      -2.325667       8.381568       3.878122       8.679618           0.002017
           74              C      11.093956       1.430214      10.895394      -0.135219      29.166761 0.40513090E+03  0.93652239E+04                                 8.215221                            6.730486       0.126007       2.023296                    0.999679      28.710384      82.048999       0.631909       0.419304      -1.061554       0.006294       0.010824       0.011803       0.017207       0.012167      -0.026250      -0.007118      -0.034332       0.058346      -0.040189       0.004133       0.036055              8.824315      10.274427      -0.980598       2.165556       8.821551       2.416136       7.376966           0.000181
           75              C       9.916393       2.132844      10.942533       0.147756      30.714645 0.37041949E+03  0.83635070E+04                                 8.703519                            6.563996      -0.010543       2.030702                    0.999349      25.421005      71.527083       0.621924       0.436188      -1.052346       0.034790       0.041031       0.052829       0.075397       0.030761      -0.030304      -0.041860      -0.065346       0.076963      -0.060451      -0.019142       0.079593             10.054649      11.601014      -0.447769       3.407953       9.218351       3.616039       9.344580           0.001668
           76              C       8.744139       1.838659      10.045321       0.586907      23.266183 0.24865090E+03  0.51342793E+04                                 7.474109                            5.578870       0.097004       2.095632                    0.999542      22.063354      61.397471       0.631950       0.469390      -1.022640      -0.062172      -0.013384      -0.062232       0.088980       0.038852      -0.053712      -0.088497      -0.041041       0.085564      -0.074427      -0.058196       0.132623              8.675708       8.305455      -0.124774       2.195728       9.042096       3.953110       8.679574           0.002017
           77              C       8.379421       8.892541      10.895394      -0.135210      29.166551 0.40512797E+03  0.93651339E+04                                 8.215182                            6.730471       0.126005       2.023299                    0.999679      28.710190      82.048196       0.631909       0.419305      -1.061554      -0.012521       0.000041       0.011800       0.017205       0.008779       0.019289      -0.019176       0.038239       0.058349      -0.040188       0.004131       0.036057              8.824264       8.335484      -0.138811      -3.175161      10.760401       0.667355       7.376907           0.000181
           78              C       8.359706       7.521427      10.942533       0.147751      30.714708 0.37042193E+03  0.83635740E+04                                 8.703520                            6.564011      -0.010300       2.030778                    0.999349      25.421033      71.527154       0.621925       0.436187      -1.052347      -0.052932       0.009615       0.052829       0.075400       0.012922       0.051391      -0.005319       0.085942       0.076943      -0.060448      -0.019129       0.079576             10.054637       9.426207      -0.807787      -4.835531      11.393149       1.143298       9.344555           0.001669
           79              C       9.200605       6.653317      10.045321       0.586900      23.266292 0.24865313E+03  0.51343277E+04                                 7.474084                            5.578862       0.097124       2.095668                    0.999542      22.063354      61.397127       0.631958       0.469384      -1.022645       0.042678      -0.047147      -0.062233       0.088979      -0.001649       0.103488      -0.002275       0.087797       0.085550      -0.074424      -0.058185       0.132608              8.675673       8.749849       0.381404      -4.521347       8.597623      -0.075049       8.679546           0.002017
           80              C       3.274124       2.810521      10.895394      -0.135212      29.166631 0.40512926E+03  0.93651872E+04                                 8.215262                            6.730531       0.126011       2.023298                    0.999679      28.710201      82.048790       0.631898       0.419311      -1.061548       0.006228      -0.010866       0.011801       0.017208      -0.020949       0.006964       0.026292      -0.003906       0.058346      -0.040190       0.004136       0.036054              8.824354      10.034028       1.119449       1.009629       9.062050      -3.083499       7.376984           0.000181
           81              C       4.471400       3.479005      10.942533       0.147742      30.715011 0.37042497E+03  0.83636688E+04                                 8.703608                            6.564058      -0.010490       2.030716                    0.999349      25.421226      71.528065       0.621919       0.436190      -1.052344       0.018139      -0.050650       0.052824       0.075398      -0.043678      -0.021099       0.047169      -0.020601       0.076949      -0.060450      -0.019139       0.079588             10.054761      10.201868       1.255626       1.427620      10.617708      -4.759468       9.344706           0.001668
           82              C       4.802756       4.641299      10.045321       0.586907      23.266305 0.24865178E+03  0.51342998E+04                                 7.474123                            5.578869       0.097108       2.095665                    0.999542      22.063356      61.397410       0.631952       0.469388      -1.022642       0.019496       0.060530      -0.062234       0.088978      -0.037197      -0.049777       0.090762      -0.046757       0.085550      -0.074424      -0.058189       0.132613              8.675739       8.966033      -0.256586       2.325666       8.381567      -3.878120       8.679616           0.002017
           83              C       3.511456      11.703061       3.038894      -0.135209      29.166584 0.40512867E+03  0.93651561E+04                                 8.215188                            6.730475       0.126014       2.023300                    0.999679      28.710242      82.048428       0.631909       0.419305      -1.061554       0.006295      -0.010824       0.011803       0.017207      -0.012169      -0.026253       0.007117      -0.034329       0.058351      -0.040191       0.004132       0.036059              8.824271      10.274393       0.980601       2.165544       8.821500      -2.416097       7.376920           0.000180
           84              C       2.333893      11.000431       3.086033       0.147750      30.714956 0.37042367E+03  0.83636330E+04                                 8.703604                            6.564052      -0.010554       2.030698                    0.999349      25.421170      71.527902       0.621918       0.436191      -1.052344       0.034789      -0.041030       0.052829       0.075397      -0.030760      -0.030303       0.041857      -0.065345       0.076956      -0.060449      -0.019140       0.079589             10.054756      11.601120       0.447735       3.408019       9.218445      -3.616095       9.344704           0.001669
           85              C       1.161639      11.294616       2.188821       0.586909      23.266430 0.24865368E+03  0.51343593E+04                                 7.474213                            5.578938       0.097001       2.095631                    0.999542      22.063486      61.398290       0.631939       0.469396      -1.022635      -0.062173       0.013385      -0.062231       0.088979      -0.038850      -0.053711       0.088495      -0.041040       0.085561      -0.074425      -0.058194       0.132619              8.675840       8.305569       0.124754       2.195782       9.042233      -3.953185       8.679717           0.002017
           86              C       0.796921       4.240734       3.038894      -0.135213      29.166574 0.40512819E+03  0.93651555E+04                                 8.215256                            6.730526       0.125996       2.023295                    0.999679      28.710135      82.048549       0.631898       0.419312      -1.061548      -0.012521      -0.000042       0.011800       0.017205      -0.008780       0.019289       0.019176       0.038237       0.058346      -0.040188       0.004132       0.036055              8.824347       8.335562       0.138835      -3.175193      10.760507      -0.667382       7.376970           0.000181
           87              C       0.777206       5.611848       3.086033       0.147744      30.714861 0.37042354E+03  0.83636218E+04                                 8.703556                            6.564028      -0.010301       2.030776                    0.999349      25.421104      71.527470       0.621923       0.436188      -1.052346      -0.052932      -0.009615       0.052829       0.075399      -0.012922       0.051390       0.005319       0.085941       0.076942      -0.060447      -0.019129       0.079576             10.054688       9.426256       0.807804      -4.835568      11.393199      -1.143313       9.344609           0.001669
           88              C       1.618105       6.479958       2.188821       0.586889      23.266430 0.24865461E+03  0.51343674E+04                                 7.474107                            5.578872       0.097117       2.095663                    0.999542      22.063491      61.397616       0.631958       0.469383      -1.022645       0.042677       0.047147      -0.062233       0.088979       0.001650       0.103487       0.002273       0.087797       0.085550      -0.074423      -0.058185       0.132608              8.675707       8.749884      -0.381397      -4.521374       8.597649       0.075044       8.679588           0.002017
           89              C      -4.308376      10.322754       3.038894      -0.135206      29.166537 0.40512682E+03  0.93651042E+04                                 8.215175                            6.730449       0.126021       2.023302                    0.999679      28.710231      82.048405       0.631911       0.419303      -1.061555       0.006230       0.010866       0.011801       0.017208       0.020951       0.006960      -0.026291      -0.003907       0.058345      -0.040189       0.004134       0.036055              8.824265      10.033929      -1.119406       1.009659       9.061937       3.083476       7.376930           0.000181
           90              C      -3.111100       9.654270       3.086033       0.147746      30.714723 0.37042156E+03  0.83635612E+04                                 8.703517                            6.564004      -0.010478       2.030721                    0.999349      25.421067      71.527165       0.621926       0.436187      -1.052348       0.018139       0.050651       0.052824       0.075398       0.043679      -0.021100      -0.047171      -0.020603       0.076956      -0.060451      -0.019140       0.079591             10.054640      10.201792      -1.255626       1.427606      10.617557       4.759374       9.344571           0.001668
           91              C      -2.779744       8.491976       2.188821       0.586915      23.265833 0.24864645E+03  0.51341532E+04                                 7.473974                            5.578777       0.097134       2.095676                    0.999542      22.063072      61.396048       0.631964       0.469383      -1.022646       0.019496      -0.060529      -0.062235       0.088978       0.037198      -0.049778      -0.090767      -0.046760       0.085554      -0.074428      -0.058191       0.132619              8.675548       8.965871       0.256559       2.325599       8.381373       3.877997       8.679399           0.002019
           92              C       4.071044       1.430214       3.038894      -0.135215      29.166689 0.40513058E+03  0.93652118E+04                                 8.215209                            6.730492       0.126009       2.023298                    0.999679      28.710310      82.048685       0.631908       0.419305      -1.061554      -0.006295       0.010824       0.011802       0.017207      -0.012168       0.026253      -0.007117      -0.034329       0.058351      -0.040191       0.004133       0.036058              8.824293      10.274424       0.980604      -2.165551       8.821520       2.416100       7.376937           0.000181
           93              C       5.248607       2.132844       3.086033       0.147754      30.714883 0.37042262E+03  0.83636042E+04                                 8.703593                            6.564044      -0.010555       2.030698                    0.999349      25.421136      71.527807       0.621918       0.436191      -1.052343      -0.034789       0.041030       0.052829       0.075397      -0.030760       0.030303      -0.041858      -0.065346       0.076956      -0.060450      -0.019141       0.079590             10.054743      11.601108       0.447735      -3.408015       9.218431       3.616087       9.344690           0.001668
           94              C       6.420861       1.838659       2.188821       0.586906      23.266507 0.24865465E+03  0.51343843E+04                                 7.474230                            5.578949       0.096995       2.095628                    0.999542      22.063533      61.398458       0.631939       0.469396      -1.022635       0.062173      -0.013385      -0.062231       0.088979      -0.038850       0.053710      -0.088495      -0.041039       0.085561      -0.074425      -0.058194       0.132618              8.675859       8.305587       0.124753      -2.195789       9.042254       3.953196       8.679737           0.002017
           95              C       6.785579       8.892541       3.038894      -0.135217      29.166637 0.40512943E+03  0.93651917E+04                                 8.215268                            6.730537       0.125993       2.023294                    0.999679      28.710177      82.048708       0.631897       0.419312      -1.061548       0.012521       0.000042       0.011800       0.017205      -0.008780      -0.019288      -0.019176       0.038236       0.058345      -0.040187       0.004133       0.036055              8.824360       8.335575       0.138836       3.175197      10.760524       0.667385       7.376981           0.000181
           96              C       6.805294       7.521427       3.086033       0.147748      30.714793 0.37042268E+03  0.83635980E+04                                 8.703546                            6.564022      -0.010301       2.030777                    0.999349      25.421068      71.527360       0.621923       0.436188      -1.052346       0.052931       0.009615       0.052829       0.075399      -0.012922      -0.051391      -0.005319       0.085942       0.076943      -0.060448      -0.019129       0.079577             10.054675       9.426246       0.807801       4.835562      11.393184       1.143310       9.344597           0.001668
           97              C       5.964394       6.653317       2.188821       0.586887      23.266447 0.24865483E+03  0.51343727E+04                                 7.474109                            5.578873       0.097121       2.095664                    0.999542      22.063508      61.397662       0.631958       0.469383      -1.022646      -0.042677      -0.047147      -0.062234       0.088979       0.001650      -0.103487      -0.002273       0.087797       0.085550      -0.074423      -0.058185       0.132607              8.675708       8.749884      -0.381402       4.521375       8.597649      -0.075049       8.679591           0.002017
           98              C      11.890876       2.810521       3.038894      -0.135207      29.166573 0.40512740E+03  0.93651216E+04                                 8.215183                            6.730455       0.126020       2.023301                    0.999679      28.710256      82.048506       0.631911       0.419304      -1.061554      -0.006230      -0.010865       0.011801       0.017208       0.020951      -0.006960       0.026291      -0.003907       0.058345      -0.040189       0.004134       0.036055              8.824274      10.033939      -1.119408      -1.009659       9.061947      -3.083480       7.376937           0.000181
           99              C      10.693600       3.479005       3.086033       0.147746      30.714727 0.37042147E+03  0.83635586E+04                                 8.703518                            6.564003      -0.010477       2.030721                    0.999349      25.421065      71.527157       0.621926       0.436187      -1.052348      -0.018139      -0.050650       0.052824       0.075398       0.043679       0.021100       0.047171      -0.020603       0.076955      -0.060451      -0.019140       0.079591             10.054642      10.201793      -1.255624      -1.427608      10.617559      -4.759376       9.344574           0.001668
          100              C      10.362245       4.641299       2.188821       0.586917      23.265812 0.24864609E+03  0.51341446E+04                                 7.473974                            5.578776       0.097123       2.095673                    0.999542      22.063059      61.396034       0.631964       0.469383      -1.022646      -0.019496       0.060530      -0.062235       0.088978       0.037199       0.049778       0.090768      -0.046759       0.085555      -0.074428      -0.058192       0.132620              8.675549       8.965867       0.256564      -2.325602       8.381376      -3.878003       8.679405           0.002018
          101              C      11.093956       1.430214       4.817606      -0.135216      29.166702 0.40512987E+03  0.93651941E+04                                 8.215211                            6.730478       0.126007       2.023297                    0.999679      28.710342      82.048857       0.631909       0.419304      -1.061554       0.006294       0.010824      -0.011803       0.017207       0.012168       0.026250       0.007118      -0.034332       0.058346      -0.040189       0.004133       0.036056              8.824304      10.274413      -0.980595      -2.165553       8.821541      -2.416134       7.376959           0.000181
          102              C       9.916393       2.132844       4.770467       0.147756      30.714658 0.37041969E+03  0.83635129E+04                                 8.703522                            6.563998      -0.010544       2.030702                    0.999349      25.421009      71.527098       0.621924       0.436188      -1.052346       0.034790       0.041031      -0.052828       0.075397       0.030761       0.030304       0.041860      -0.065346       0.076963      -0.060451      -0.019142       0.079593             10.054652      11.601016      -0.447768      -3.407954       9.218355      -3.616042       9.344585           0.001669
          103              C       8.744139       1.838659       5.667679       0.586906      23.266188 0.24865099E+03  0.51342811E+04                                 7.474106                            5.578869       0.097012       2.095634                    0.999542      22.063354      61.397445       0.631951       0.469389      -1.022641      -0.062172      -0.013384       0.062232       0.088980       0.038852       0.053712       0.088497      -0.041040       0.085564      -0.074427      -0.058196       0.132622              8.675705       8.305452      -0.124774      -2.195727       9.042092      -3.953107       8.679570           0.002017
          104              C       8.379421       8.892541       4.817606      -0.135208      29.166507 0.40512721E+03  0.93651117E+04                                 8.215174                            6.730464       0.126007       2.023299                    0.999679      28.710162      82.048092       0.631909       0.419305      -1.061554      -0.012521       0.000041      -0.011800       0.017205       0.008779      -0.019290       0.019176       0.038239       0.058350      -0.040189       0.004131       0.036058              8.824254       8.335476      -0.138811       3.175159      10.760387      -0.667354       7.376901           0.000181
          105              C       8.359706       7.521427       4.770467       0.147750      30.714721 0.37042217E+03  0.83635805E+04                                 8.703523                            6.564014      -0.010301       2.030778                    0.999349      25.421037      71.527166       0.621924       0.436188      -1.052347      -0.052932       0.009615      -0.052829       0.075400       0.012922      -0.051391       0.005320       0.085942       0.076942      -0.060448      -0.019129       0.079577             10.054640       9.426210      -0.807787       4.835533      11.393152      -1.143298       9.344558           0.001668
          106              C       9.200605       6.653317       5.667679       0.586900      23.266277 0.24865299E+03  0.51343237E+04                                 7.474080                            5.578859       0.097129       2.095669                    0.999542      22.063345      61.397087       0.631958       0.469384      -1.022645       0.042678      -0.047147       0.062233       0.088979      -0.001649      -0.103488       0.002275       0.087797       0.085550      -0.074424      -0.058185       0.132608              8.675667       8.749843       0.381404       4.521343       8.597619       0.075049       8.679540           0.002017
          107              C       3.274124       2.810521       4.817606      -0.135212      29.166631 0.40512926E+03  0.93651873E+04                                 8.215262                            6.730531       0.126011       2.023298                    0.999679      28.710203      82.048799       0.631898       0.419311      -1.061548       0.006228      -0.010866      -0.011800       0.017208      -0.020949      -0.006964      -0.026292      -0.003906       0.058346      -0.040190       0.004136       0.036054              8.824353      10.034027       1.119447      -1.009630       9.062049       3.083500       7.376985           0.000180
          108              C       4.471400       3.479005       4.770467       0.147746      30.714961 0.37042429E+03  0.83636500E+04                                 8.703602                            6.564054      -0.010493       2.030716                    0.999349      25.421196      71.527976       0.621919       0.436190      -1.052344       0.018139      -0.050650      -0.052824       0.075398      -0.043678       0.021100      -0.047169      -0.020602       0.076950      -0.060450      -0.019139       0.079589             10.054752      10.201861       1.255625      -1.427618      10.617699       4.759463       9.344698           0.001669
          109              C       4.802756       4.641299       5.667679       0.586906      23.266309 0.24865187E+03  0.51343019E+04                                 7.474123                            5.578870       0.097112       2.095667                    0.999542      22.063357      61.397405       0.631952       0.469388      -1.022642       0.019496       0.060530       0.062234       0.088978      -0.037197       0.049777      -0.090762      -0.046757       0.085551      -0.074424      -0.058189       0.132613              8.675738       8.966033      -0.256585      -2.325666       8.381567       3.878119       8.679615           0.002017
          110              C      -3.511456      11.703061       4.817606      -0.135214      29.166659 0.40512896E+03  0.93651678E+04                                 8.215202                            6.730470       0.126009       2.023298                    0.999679      28.710319      82.048765       0.631910       0.419304      -1.061554      -0.006294      -0.010824      -0.011803       0.017207       0.012168      -0.026250      -0.007119      -0.034332       0.058347      -0.040189       0.004133       0.036056              8.824295      10.274399      -0.980597       2.165548       8.821534       2.416132       7.376950           0.000182
          111              C      -2.333894      11.000431       4.770467       0.147753      30.714688 0.37042022E+03  0.83635272E+04                                 8.703524                            6.564000      -0.010542       2.030702                    0.999349      25.421031      71.527153       0.621924       0.436188      -1.052346      -0.034789      -0.041031      -0.052829       0.075397       0.030761      -0.030304      -0.041859      -0.065346       0.076962      -0.060451      -0.019142       0.079593             10.054653      11.601019      -0.447776       3.407948       9.218360       3.616040       9.344580           0.001667
          112              C      -1.161639      11.294616       5.667679       0.586908      23.266141 0.24865048E+03  0.51342682E+04                                 7.474100                            5.578865       0.097007       2.095633                    0.999542      22.063329      61.397378       0.631951       0.469390      -1.022640       0.062172       0.013384       0.062232       0.088980       0.038852      -0.053713      -0.088497      -0.041041       0.085564      -0.074427      -0.058196       0.132623              8.675696       8.305444      -0.124776       2.195722       9.042085       3.953102       8.679558           0.002017
          113              C      -0.796921       4.240734       4.817606      -0.135205      29.166474 0.40512659E+03  0.93650941E+04                                 8.215168                            6.730459       0.126008       2.023300                    0.999679      28.710142      82.048026       0.631909       0.419305      -1.061554       0.012521      -0.000041      -0.011800       0.017205       0.008779       0.019290      -0.019176       0.038240       0.058350      -0.040189       0.004131       0.036058              8.824248       8.335471      -0.138811      -3.175157      10.760378       0.667353       7.376896           0.000181
          114              C      -0.777206       5.611848       4.770467       0.147748      30.714770 0.37042290E+03  0.83636007E+04                                 8.703530                            6.564019      -0.010300       2.030777                    0.999349      25.421062      71.527244       0.621924       0.436187      -1.052347       0.052931      -0.009615      -0.052829       0.075400       0.012922       0.051390      -0.005320       0.085941       0.076942      -0.060447      -0.019129       0.079576             10.054649       9.426222      -0.807787      -4.835540      11.393159       1.143298       9.344567           0.001668
          115              C      -1.618106       6.479958       5.667679       0.586900      23.266276 0.24865294E+03  0.51343227E+04                                 7.474080                            5.578859       0.097124       2.095668                    0.999542      22.063348      61.397104       0.631958       0.469384      -1.022645      -0.042678       0.047147       0.062233       0.088978      -0.001649       0.103488      -0.002275       0.087797       0.085550      -0.074424      -0.058185       0.132608              8.675668       8.749845       0.381409      -4.521344       8.597618      -0.075054       8.679542           0.002018
          116              C       4.308376      10.322754       4.817606      -0.135210      29.166588 0.40512851E+03  0.93651655E+04                                 8.215254                            6.730525       0.126012       2.023299                    0.999679      28.710176      82.048698       0.631898       0.419311      -1.061548      -0.006229       0.010866      -0.011800       0.017208      -0.020949       0.006964       0.026292      -0.003906       0.058346      -0.040190       0.004135       0.036055              8.824345      10.034015       1.119447       1.009628       9.062041      -3.083497       7.376978           0.000181
          117              C       3.111100       9.654270       4.770467       0.147741      30.715049 0.37042547E+03  0.83636827E+04                                 8.703614                            6.564062      -0.010491       2.030716                    0.999349      25.421241      71.528109       0.621919       0.436190      -1.052344      -0.018139       0.050650      -0.052824       0.075398      -0.043678      -0.021099       0.047169      -0.020601       0.076949      -0.060449      -0.019139       0.079588             10.054769      10.201873       1.255622       1.427623      10.617718      -4.759475       9.344715           0.001668
          118              C       2.779745       8.491976       5.667679       0.586908      23.266293 0.24865160E+03  0.51342953E+04                                 7.474120                            5.578867       0.097108       2.095666                    0.999542      22.063348      61.397383       0.631953       0.469388      -1.022642      -0.019496      -0.060530       0.062234       0.088978      -0.037197      -0.049777       0.090763      -0.046757       0.085551      -0.074424      -0.058189       0.132614              8.675737       8.966026      -0.256590       2.325666       8.381567      -3.878122       8.679616           0.002017
          119              C       3.078874       1.777589      11.784750      -0.043716      28.371896 0.38612120E+03  0.87957431E+04                                 8.054463                            6.554142       0.259097       2.073778                    0.999796      27.534699      77.437565       0.644493       0.417195      -1.065726       0.025003       0.014434      -0.000001       0.028871       0.007859      -0.008360       0.014479       0.009076      -0.010707      -0.022252       0.010860       0.011392              8.760036       9.782158       0.312127       1.673537       9.421782      -2.898666       7.076169           0.000024
          120              C       7.582500       9.578097      11.784750      -0.043711      28.371703 0.38611797E+03  0.87956502E+04                                 8.054431                            6.554120       0.259092       2.073779                    0.999796      27.534538      77.437009       0.644493       0.417196      -1.065725      -0.000000      -0.028868       0.000000       0.028868      -0.000001       0.016720      -0.000000      -0.018145      -0.010701      -0.022251       0.010856       0.011395              8.759998       9.241525       0.000013      -3.347068       9.962331      -0.000009       7.076137           0.000023
          121              C      12.086126       1.777589      11.784750      -0.043719      28.371991 0.38612240E+03  0.87957864E+04                                 8.054524                            6.554184       0.259090       2.073775                    0.999796      27.534740      77.438022       0.644485       0.417199      -1.065722      -0.025004       0.014434       0.000001       0.028871      -0.007859      -0.008360      -0.014478       0.009076      -0.010712      -0.022252       0.010861       0.011391              8.760109       9.782227      -0.312096       1.673574       9.421855       2.898713       7.076245           0.000022
          122              C       4.503626      11.355686      11.784750      -0.043718      28.371931 0.38612183E+03  0.87957609E+04                                 8.054469                            6.554148       0.259096       2.073777                    0.999796      27.534723      77.437649       0.644492       0.417195      -1.065726      -0.025003      -0.014434      -0.000001       0.028871       0.007859       0.008360      -0.014478       0.009077      -0.010708      -0.022252       0.010860       0.011392              8.760043       9.782164       0.312123      -1.673539       9.421790       2.898669       7.076175           0.000023
          123              C       0.000000       3.555178      11.784750      -0.043711      28.371701 0.38611797E+03  0.87956501E+04                                 8.054430                            6.554120       0.259093       2.073780                    0.999796      27.534534      77.436992       0.644493       0.417196      -1.065725       0.000001       0.028868      -0.000000       0.028868      -0.000001      -0.016720       0.000000      -0.018145      -0.010700      -0.022251       0.010856       0.011395              8.759997       9.241524       0.000014       3.347067       9.962330       0.000010       7.076137           0.000023
          124              C      -4.503626      11.355686      11.784750      -0.043718      28.371980 0.38612221E+03  0.87957813E+04                                 8.054523                            6.554183       0.259089       2.073775                    0.999796      27.534731      77.437997       0.644485       0.417199      -1.065722       0.025004      -0.014434       0.000001       0.028871      -0.007859       0.008360       0.014478       0.009075      -0.010712      -0.022252       0.010860       0.011391              8.760108       9.782227      -0.312097      -1.673574       9.421853      -2.898712       7.076243           0.000023
          125              C       4.503626      11.355686       3.928250      -0.043717      28.371931 0.38612179E+03  0.87957600E+04                                 8.054470                            6.554148       0.259094       2.073777                    0.999796      27.534718      77.437640       0.644492       0.417195      -1.065726      -0.025004      -0.014434       0.000001       0.028871       0.007859      -0.008360       0.014479       0.009076      -0.010708      -0.022252       0.010860       0.011392              8.760045       9.782165       0.312124       1.673540       9.421792      -2.898671       7.076177           0.000024
          126              C       0.000000       3.555178       3.928250      -0.043712      28.371756 0.38611885E+03  0.87956758E+04                                 8.054441                            6.554127       0.259090       2.073778                    0.999796      27.534572      77.437138       0.644492       0.417196      -1.065725      -0.000000       0.028868      -0.000000       0.028868      -0.000001       0.016720      -0.000000      -0.018145      -0.010700      -0.022251       0.010856       0.011395              8.760010       9.241539       0.000013      -3.347073       9.962344      -0.000009       7.076147           0.000023
          127              C      -4.503626      11.355686       3.928250      -0.043717      28.371962 0.38612189E+03  0.87957719E+04                                 8.054520                            6.554181       0.259089       2.073775                    0.999796      27.534715      77.437939       0.644485       0.417199      -1.065722       0.025004      -0.014434      -0.000001       0.028871      -0.007859      -0.008360      -0.014479       0.009075      -0.010712      -0.022252       0.010860       0.011392              8.760104       9.782222      -0.312097       1.673573       9.421850       2.898711       7.076241           0.000023
          128              C       3.078874       1.777589       3.928250      -0.043717      28.371930 0.38612178E+03  0.87957599E+04                                 8.054469                            6.554147       0.259094       2.073777                    0.999796      27.534724      77.437659       0.644492       0.417195      -1.065726       0.025004       0.014434       0.000001       0.028871       0.007859       0.008360      -0.014478       0.009076      -0.010707      -0.022252       0.010860       0.011392              8.760043       9.782166       0.312125      -1.673540       9.421789       2.898669       7.076175           0.000024
          129              C       7.582500       9.578097       3.928250      -0.043713      28.371730 0.38611846E+03  0.87956643E+04                                 8.054435                            6.554123       0.259091       2.073779                    0.999796      27.534556      77.437070       0.644493       0.417196      -1.065726      -0.000000      -0.028868      -0.000000       0.028868      -0.000001      -0.016720       0.000000      -0.018146      -0.010700      -0.022251       0.010856       0.011395              8.760003       9.241531       0.000013       3.347070       9.962335       0.000009       7.076142           0.000022
          130              C      12.086126       1.777589       3.928250      -0.043718      28.371981 0.38612219E+03  0.87957808E+04                                 8.054524                            6.554184       0.259088       2.073774                    0.999796      27.534731      77.438003       0.644485       0.417199      -1.065722      -0.025004       0.014434      -0.000001       0.028871      -0.007859       0.008360       0.014478       0.009075      -0.010712      -0.022252       0.010860       0.011391              8.760109       9.782226      -0.312097      -1.673573       9.421856      -2.898714       7.076245           0.000023
          131              N       5.449164       3.146076      11.784750      -0.332763      43.461127 0.61044470E+03  0.15393188E+05                                10.342331                            8.070638      -0.133023       1.947136                    0.998946      30.225140      85.747786       0.607048       0.400130      -1.090881      -0.158954      -0.091780      -0.000005       0.183548      -0.086139      -0.020062       0.034746      -0.099480       0.222922      -0.136622       0.027744       0.108878             11.923094      11.187697      -0.887441       3.342514      12.212591      -5.789442      12.368994           0.000716
          132              N       7.582500       6.841123      11.784750      -0.332714      43.458436 0.61039620E+03  0.15391721E+05                                10.342147                            8.070494      -0.132947       1.947198                    0.998947      30.223800      85.744430       0.607031       0.400147      -1.090865       0.000000       0.183453      -0.000000       0.183453       0.000000       0.040105       0.000000       0.198677       0.222665      -0.136449       0.027674       0.108775             11.922875      12.724534      -0.000002      -6.684826      10.675451       0.000006      12.368641           0.000715
          133              N       9.715836       3.146076      11.784750      -0.332765      43.461053 0.61044405E+03  0.15393156E+05                                10.342295                            8.070619      -0.133018       1.947137                    0.998946      30.225094      85.747415       0.607051       0.400128      -1.090883       0.158954      -0.091780       0.000005       0.183548       0.086138      -0.020061      -0.034746      -0.099479       0.222927      -0.136622       0.027744       0.108878             11.923038      11.187672       0.887406       3.342481      12.212528       5.789393      12.368912           0.000716
          134              N       2.133336       9.987199      11.784750      -0.332762      43.461064 0.61044368E+03  0.15393154E+05                                10.342319                            8.070629      -0.133019       1.947137                    0.998946      30.225108      85.747647       0.607049       0.400129      -1.090881       0.158954       0.091780      -0.000005       0.183548      -0.086139       0.020062      -0.034746      -0.099480       0.222922      -0.136622       0.027744       0.108878             11.923078      11.187685      -0.887440      -3.342511      12.212573       5.789431      12.368976           0.000716
          135              N       0.000000       6.292152      11.784750      -0.332714      43.458432 0.61039616E+03  0.15391719E+05                                10.342146                            8.070494      -0.132945       1.947199                    0.998947      30.223800      85.744426       0.607031       0.400147      -1.090865      -0.000000      -0.183453      -0.000000       0.183453      -0.000000      -0.040105      -0.000000       0.198677       0.222664      -0.136449       0.027674       0.108775             11.922873      12.724532      -0.000002       6.684824      10.675449      -0.000004      12.368638           0.000715
          136              N      -2.133336       9.987199      11.784750      -0.332765      43.461032 0.61044393E+03  0.15393152E+05                                10.342291                            8.070617      -0.133016       1.947137                    0.998946      30.225090      85.747391       0.607051       0.400128      -1.090883      -0.158955       0.091780       0.000004       0.183549       0.086138       0.020061       0.034746      -0.099480       0.222927      -0.136622       0.027744       0.108879             11.923031      11.187664       0.887399      -3.342471      12.212525      -5.789390      12.368903           0.000716
          137              N       2.133336       9.987199       3.928250      -0.332757      43.460938 0.61044144E+03  0.15393082E+05                                10.342296                            8.070612      -0.133013       1.947140                    0.998946      30.225053      85.747426       0.607050       0.400129      -1.090882       0.158954       0.091780       0.000005       0.183549      -0.086139      -0.020062       0.034746      -0.099480       0.222922      -0.136622       0.027744       0.108878             11.923052      11.187656      -0.887441       3.342503      12.212548      -5.789420      12.368953           0.000716
          138              N       0.000000       6.292152       3.928250      -0.332709      43.458275 0.61039346E+03  0.15391633E+05                                10.342118                            8.070473      -0.132938       1.947202                    0.998947      30.223730      85.744142       0.607032       0.400147      -1.090865      -0.000000      -0.183453      -0.000000       0.183453      -0.000000       0.040105       0.000000       0.198677       0.222665      -0.136450       0.027674       0.108776             11.922840      12.724497      -0.000001      -6.684805      10.675416       0.000006      12.368606           0.000715
          139              N      -2.133336       9.987199       3.928250      -0.332762      43.460962 0.61044267E+03  0.15393112E+05                                10.342279                            8.070608      -0.133014       1.947138                    0.998946      30.225059      85.747271       0.607052       0.400128      -1.090883      -0.158955       0.091780      -0.000005       0.183549       0.086138      -0.020061      -0.034746      -0.099480       0.222926      -0.136622       0.027744       0.108878             11.923017      11.187651       0.887401       3.342471      12.212509       5.789381      12.368890           0.000716
          140              N       5.449164       3.146076       3.928250      -0.332761      43.461062 0.61044370E+03  0.15393155E+05                                10.342319                            8.070629      -0.133020       1.947137                    0.998946      30.225110      85.747656       0.607049       0.400129      -1.090881      -0.158954      -0.091780       0.000005       0.183548      -0.086139       0.020062      -0.034746      -0.099480       0.222922      -0.136622       0.027744       0.108878             11.923078      11.187682      -0.887440      -3.342509      12.212574       5.789433      12.368977           0.000716
          141              N       7.582500       6.841123       3.928250      -0.332710      43.458287 0.61039377E+03  0.15391642E+05                                10.342119                            8.070475      -0.132940       1.947201                    0.998947      30.223734      85.744156       0.607032       0.400147      -1.090865       0.000000       0.183453      -0.000000       0.183453      -0.000000      -0.040105      -0.000000       0.198678       0.222665      -0.136450       0.027674       0.108776             11.922841      12.724497      -0.000004       6.684805      10.675419      -0.000006      12.368607           0.000716
          142              N       9.715836       3.146076       3.928250      -0.332762      43.460966 0.61044254E+03  0.15393108E+05                                10.342279                            8.070607      -0.133014       1.947138                    0.998946      30.225056      85.747258       0.607052       0.400128      -1.090883       0.158954      -0.091780      -0.000005       0.183549       0.086138       0.020061       0.034746      -0.099480       0.222927      -0.136622       0.027744       0.108879             11.923018      11.187652       0.887406      -3.342475      12.212509      -5.789384      12.368894           0.000715
          143              O       7.422509       2.622715      13.442471      -0.606716      38.004939 0.62572298E+03  0.15625342E+05                                 8.962478                            7.807502       0.254063       2.107357                    0.997854      28.990047      77.693769       0.671406       0.365320      -1.133909      -0.008866      -0.017984       0.053341       0.056985       0.035926      -0.067978       0.076650      -0.032706      -0.093817      -0.128455       0.043920       0.084535              9.469628      10.838843       3.666057      -0.764108      10.390415      -1.958498       7.179626           0.002493
          144              O       6.320014       0.852350      14.279974      -0.532514      37.998123 0.50984752E+03  0.12088776E+05                                 8.980773                            6.959703       0.304960       2.157299                    0.997342      27.038592      70.467167       0.725090       0.356264      -1.141756       0.015694       0.043677      -0.019460       0.050326      -0.030383      -0.038187      -0.001785      -0.094391       0.092450      -0.083657       0.033150       0.050508             10.684718       6.453001      -1.807431       2.138354      12.362499      -6.514145      13.238654           0.031343
          145              O       6.142583       5.393836      13.442471      -0.606654      38.002827 0.62567985E+03  0.15624024E+05                                 8.962288                            7.807352       0.254282       2.107470                    0.997855      28.988589      77.689722       0.671396       0.365331      -1.133898      -0.011125       0.016667       0.053290       0.056933      -0.032141       0.100315       0.020586      -0.045878      -0.093602      -0.128400       0.043919       0.084480              9.469425       7.327490      -1.638850      -1.314114      13.901205       1.641029       7.179581           0.002493
          146              O       5.160650       7.233808      14.279974      -0.532502      37.998996 0.50985987E+03  0.12089157E+05                                 8.980956                            6.959830       0.304926       2.157290                    0.997342      27.038716      70.468032       0.725075       0.356269      -1.141751       0.029978      -0.035427      -0.019458       0.050323      -0.025681       0.017546       0.033961       0.099832       0.092460      -0.083661       0.033152       0.050509             10.684948      12.450653      -1.655207      -6.710762       6.365209       1.405241      13.238981           0.031343
          147              O       9.182408       5.116724      13.442471      -0.606689      38.003422 0.62568798E+03  0.15624266E+05                                 8.962346                            7.807372       0.254333       2.107478                    0.997856      28.988900      77.690466       0.671400       0.365328      -1.133901       0.020000       0.001290       0.053293       0.056937      -0.003799      -0.032325      -0.097190       0.078617      -0.093617      -0.128424       0.043935       0.084489              9.469511      13.677282      -2.027178       2.078267       7.551639       0.317485       7.179612           0.002492
          148              O      11.266837       5.047118      14.279974      -0.532526      37.999242 0.50986454E+03  0.12089293E+05                                 8.980994                            6.959863       0.304914       2.157284                    0.997342      27.038826      70.468340       0.725074       0.356269      -1.141751      -0.045666      -0.008253      -0.019457       0.050320       0.056068       0.020633      -0.032182      -0.005437       0.092460      -0.083661       0.033145       0.050516             10.684993       9.320062       3.462684       4.572364       9.495883       5.109096      13.239034           0.031341
          149              O       0.159991      10.510560      13.442471      -0.606716      38.004946 0.62572312E+03  0.15625346E+05                                 8.962480                            7.807504       0.254058       2.107356                    0.997854      28.990047      77.693774       0.671406       0.365320      -1.133908       0.008865       0.017983       0.053342       0.056985       0.035926       0.067978      -0.076651      -0.032706      -0.093818      -0.128455       0.043920       0.084536              9.469630      10.838847       3.666059       0.764108      10.390417       1.958498       7.179627           0.002493
          150              O       1.262486      12.280925      14.279974      -0.532514      37.998076 0.50984685E+03  0.12088756E+05                                 8.980763                            6.959697       0.304963       2.157300                    0.997342      27.038580      70.467110       0.725090       0.356264      -1.141756      -0.015695      -0.043677      -0.019460       0.050326      -0.030384       0.038187       0.001785      -0.094392       0.092450      -0.083658       0.033150       0.050508             10.684705       6.452994      -1.807427      -2.138349      12.362484       6.514134      13.238636           0.031343
          151              O       1.439917       7.739439      13.442471      -0.606656      38.002787 0.62567913E+03  0.15624001E+05                                 8.962282                            7.807348       0.254284       2.107471                    0.997855      28.988573      77.689661       0.671396       0.365331      -1.133898       0.011125      -0.016666       0.053290       0.056933      -0.032141      -0.100314      -0.020585      -0.045878      -0.093602      -0.128399       0.043919       0.084480              9.469419       7.327485      -1.638845       1.314111      13.901196      -1.641024       7.179575           0.002493
          152              O       2.421851       5.899467      14.279974      -0.532504      37.999029 0.50986058E+03  0.12089178E+05                                 8.980963                            6.959836       0.304925       2.157289                    0.997342      27.038716      70.468040       0.725075       0.356269      -1.141751      -0.029978       0.035427      -0.019458       0.050323      -0.025680      -0.017546      -0.033960       0.099831       0.092460      -0.083660       0.033151       0.050509             10.684957      12.450671      -1.655208       6.710769       6.365210      -1.405238      13.238989           0.031342
          153              O      -1.599908       8.016551      13.442471      -0.606689      38.003543 0.62569020E+03  0.15624338E+05                                 8.962368                            7.807389       0.254315       2.107471                    0.997856      28.988945      77.690665       0.671398       0.365328      -1.133901      -0.020000      -0.001290       0.053293       0.056937      -0.003799       0.032326       0.097191       0.078617      -0.093618      -0.128426       0.043935       0.084491              9.469536      13.677321      -2.027184      -2.078275       7.551658      -0.317486       7.179630           0.002491
          154              O      -3.684337       8.086157      14.279974      -0.532528      37.999317 0.50986593E+03  0.12089335E+05                                 8.981009                            6.959875       0.304911       2.157283                    0.997342      27.038843      70.468422       0.725073       0.356269      -1.141751       0.045666       0.008253      -0.019457       0.050320       0.056071      -0.020635       0.032182      -0.005435       0.092459      -0.083664       0.033148       0.050517             10.685011       9.320082       3.462691      -4.572373       9.495899      -5.109103      13.239053           0.031341
          155              O      -0.159991      10.510560      10.127029      -0.606718      38.005256 0.62572930E+03  0.15625543E+05                                 8.962547                            7.807559       0.254049       2.107353                    0.997854      28.990105      77.694096       0.671401       0.365322      -1.133907      -0.008867       0.017984      -0.053341       0.056985      -0.035925       0.067984       0.076651      -0.032706      -0.093822      -0.128459       0.043922       0.084537              9.469707      10.838919      -3.666098       0.764127      10.390513      -1.958538       7.179690           0.002493
          156              O      -1.262486      12.280925       9.289526      -0.532516      37.998498 0.50985385E+03  0.12088968E+05                                 8.980848                            6.959764       0.304965       2.157301                    0.997342      27.038660      70.467552       0.725083       0.356266      -1.141754       0.015695      -0.043679       0.019460       0.050328       0.030386       0.038186      -0.001781      -0.094397       0.092450      -0.083660       0.033148       0.050512             10.684802       6.453056       1.807439      -2.138374      12.362587      -6.514194      13.238764           0.031342
          157              O      -1.439917       7.739439      10.127029      -0.606666      38.002384 0.62567141E+03  0.15623751E+05                                 8.962189                            7.807277       0.254273       2.107467                    0.997855      28.988528      77.689246       0.671403       0.365329      -1.133900      -0.011125      -0.016666      -0.053289       0.056931       0.032139      -0.100312       0.020583      -0.045880      -0.093605      -0.128396       0.043918       0.084478              9.469313       7.327408       1.638812       1.314081      13.901038       1.640979       7.179494           0.002492
          158              O      -2.421851       5.899467       9.289526      -0.532513      37.998028 0.50984616E+03  0.12088736E+05                                 8.980762                            6.959703       0.304932       2.157292                    0.997342      27.038533      70.467002       0.725088       0.356265      -1.141755       0.029978       0.035422       0.019458       0.050319       0.025680      -0.017546       0.033964       0.099822       0.092459      -0.083659       0.033152       0.050507             10.684692      12.450360       1.655176       6.710562       6.365087       1.405210      13.238630           0.031342
          159              O       1.599907       8.016551      10.127029      -0.606678      38.003293 0.62568536E+03  0.15624186E+05                                 8.962327                            7.807355       0.254367       2.107490                    0.997856      28.988818      77.690230       0.671400       0.365328      -1.133901       0.020000      -0.001290      -0.053294       0.056937       0.003798       0.032326      -0.097187       0.078619      -0.093610      -0.128421       0.043932       0.084489              9.469489      13.677239       2.027174      -2.078260       7.551626       0.317481       7.179601           0.002493
          160              O       3.684337       8.086157       9.289526      -0.532514      37.999192 0.50986257E+03  0.12089237E+05                                 8.980993                            6.959851       0.304928       2.157290                    0.997342      27.038748      70.468168       0.725074       0.356269      -1.141751      -0.045668       0.008250       0.019458       0.050321      -0.056068      -0.020636      -0.032177      -0.005437       0.092453      -0.083660       0.033149       0.050511             10.685005       9.320055      -3.462695      -4.572376       9.495895       5.109112      13.239066           0.031343
          161              O       7.742491       2.622715      10.127029      -0.606716      38.005348 0.62573113E+03  0.15625601E+05                                 8.962563                            7.807571       0.254040       2.107349                    0.997854      28.990139      77.694236       0.671401       0.365322      -1.133907       0.008867      -0.017984      -0.053341       0.056985      -0.035925      -0.067985      -0.076651      -0.032707      -0.093822      -0.128461       0.043923       0.084538              9.469725      10.838941      -3.666107      -0.764129      10.390533       1.958543       7.179703           0.002493
          162              O       8.844986       0.852350       9.289526      -0.532516      37.998568 0.50985474E+03  0.12088995E+05                                 8.980859                            6.959770       0.304967       2.157302                    0.997342      27.038682      70.467633       0.725083       0.356266      -1.141754      -0.015695       0.043679       0.019460       0.050328       0.030387      -0.038186       0.001781      -0.094400       0.092450      -0.083661       0.033149       0.050512             10.684818       6.453063       1.807442       2.138378      12.362606       6.514208      13.238786           0.031342
          163              O       9.022417       5.393836      10.127029      -0.606668      38.002494 0.62567366E+03  0.15623823E+05                                 8.962211                            7.807294       0.254262       2.107463                    0.997855      28.988564      77.689410       0.671401       0.365329      -1.133900       0.011125       0.016665      -0.053289       0.056931       0.032140       0.100312      -0.020583      -0.045880      -0.093606      -0.128397       0.043919       0.084478              9.469337       7.327426       1.638814      -1.314086      13.901074      -1.640983       7.179511           0.002492
          164              O      10.004351       7.233808       9.289526      -0.532513      37.998030 0.50984630E+03  0.12088740E+05                                 8.980764                            6.959705       0.304932       2.157292                    0.997342      27.038527      70.466988       0.725088       0.356265      -1.141755      -0.029978      -0.035422       0.019457       0.050319       0.025681       0.017545      -0.033964       0.099824       0.092459      -0.083660       0.033153       0.050507             10.684695      12.450367       1.655176      -6.710564       6.365088      -1.405209      13.238630           0.031342
          165              O       5.982593       5.116724      10.127029      -0.606680      38.003381 0.62568693E+03  0.15624237E+05                                 8.962345                            7.807369       0.254357       2.107487                    0.997856      28.988847      77.690370       0.671399       0.365328      -1.133900      -0.020000       0.001290      -0.053293       0.056937       0.003798      -0.032327       0.097187       0.078620      -0.093610      -0.128422       0.043932       0.084489              9.469509      13.677269       2.027180       2.078266       7.551642      -0.317483       7.179616           0.002492
          166              O       3.898163       5.047118       9.289526      -0.532516      37.999251 0.50986352E+03  0.12089266E+05                                 8.981005                            6.959859       0.304924       2.157289                    0.997342      27.038758      70.468222       0.725073       0.356269      -1.141750       0.045668      -0.008250       0.019458       0.050321      -0.056069       0.020637       0.032177      -0.005437       0.092454      -0.083660       0.033150       0.050511             10.685022       9.320071      -3.462701       4.572386       9.495909      -5.109121      13.239087           0.031343
          167              O       0.159991      10.510560       2.270528      -0.606719      38.004972 0.62572375E+03  0.15625366E+05                                 8.962484                            7.807508       0.254059       2.107356                    0.997854      28.990058      77.693813       0.671406       0.365320      -1.133908       0.008866       0.017983      -0.053341       0.056985       0.035926      -0.067978       0.076650      -0.032706      -0.093817      -0.128455       0.043919       0.084535              9.469635      10.838849       3.666060      -0.764106      10.390424      -1.958497       7.179631           0.002493
          168              O       1.262486      12.280925       1.433026      -0.532518      37.998186 0.50984857E+03  0.12088808E+05                                 8.980787                            6.959713       0.304952       2.157297                    0.997342      27.038605      70.467239       0.725089       0.356265      -1.141756      -0.015694      -0.043677       0.019460       0.050326      -0.030383      -0.038187      -0.001785      -0.094391       0.092449      -0.083658       0.033150       0.050507             10.684735       6.453011      -1.807435       2.138359      12.362519      -6.514155      13.238674           0.031343
          169              O       1.439917       7.739439       2.270528      -0.606658      38.002856 0.62568064E+03  0.15624049E+05                                 8.962294                            7.807359       0.254278       2.107469                    0.997855      28.988600      77.689771       0.671395       0.365331      -1.133898       0.011125      -0.016666      -0.053290       0.056933      -0.032141       0.100314       0.020585      -0.045879      -0.093602      -0.128399       0.043919       0.084480              9.469432       7.327495      -1.638848      -1.314113      13.901216       1.641024       7.179586           0.002492
          170              O       2.421851       5.899467       1.433026      -0.532506      37.999066 0.50986117E+03  0.12089196E+05                                 8.980972                            6.959842       0.304919       2.157288                    0.997342      27.038721      70.468080       0.725074       0.356269      -1.141751      -0.029978       0.035426       0.019458       0.050322      -0.025681       0.017546       0.033961       0.099831       0.092460      -0.083661       0.033152       0.050509             10.684968      12.450685      -1.655209      -6.710778       6.365217       1.405239      13.239003           0.031342
          171              O      -1.599908       8.016551       2.270528      -0.606690      38.003415 0.62568766E+03  0.15624257E+05                                 8.962345                            7.807371       0.254331       2.107477                    0.997856      28.988900      77.690474       0.671399       0.365328      -1.133901      -0.020000      -0.001290      -0.053293       0.056937      -0.003799      -0.032325      -0.097190       0.078617      -0.093617      -0.128424       0.043935       0.084490              9.469511      13.677282      -2.027180       2.078261       7.551639       0.317486       7.179610           0.002492
          172              O      -3.684337       8.086157       1.433026      -0.532528      37.999281 0.50986545E+03  0.12089320E+05                                 8.981003                            6.959872       0.304909       2.157282                    0.997342      27.038832      70.468381       0.725073       0.356269      -1.141751       0.045666       0.008253       0.019456       0.050320       0.056069       0.020634      -0.032182      -0.005436       0.092460      -0.083662       0.033145       0.050516             10.685003       9.320074       3.462688       4.572368       9.495894       5.109099      13.239041           0.031340
          173              O       7.422509       2.622715       2.270528      -0.606716      38.004953 0.62572335E+03  0.15625354E+05                                 8.962480                            7.807505       0.254059       2.107356                    0.997854      28.990054      77.693796       0.671406       0.365320      -1.133908      -0.008866      -0.017984      -0.053342       0.056985       0.035926       0.067978      -0.076651      -0.032706      -0.093817      -0.128455       0.043920       0.084536              9.469630      10.838847       3.666059       0.764105      10.390418       1.958495       7.179626           0.002493
          174              O       6.320014       0.852350       1.433026      -0.532514      37.998103 0.50984729E+03  0.12088769E+05                                 8.980769                            6.959701       0.304962       2.157300                    0.997342      27.038588      70.467148       0.725090       0.356264      -1.141756       0.015695       0.043678       0.019460       0.050326      -0.030384       0.038187       0.001785      -0.094392       0.092450      -0.083658       0.033150       0.050508             10.684712       6.452999      -1.807430      -2.138352      12.362493       6.514139      13.238644           0.031343
          175              O       6.142583       5.393836       2.270528      -0.606656      38.002802 0.62567947E+03  0.15624012E+05                                 8.962284                            7.807350       0.254284       2.107471                    0.997855      28.988579      77.689682       0.671396       0.365331      -1.133898      -0.011125       0.016667      -0.053290       0.056933      -0.032141      -0.100314      -0.020586      -0.045878      -0.093602      -0.128399       0.043919       0.084480              9.469420       7.327488      -1.638850       1.314111      13.901197      -1.641023       7.179577           0.002493
          176              O       5.160650       7.233808       1.433026      -0.532504      37.999006 0.50986014E+03  0.12089165E+05                                 8.980959                            6.959833       0.304924       2.157289                    0.997342      27.038718      70.468047       0.725075       0.356269      -1.141751       0.029979      -0.035427       0.019458       0.050323      -0.025680      -0.017546      -0.033961       0.099831       0.092460      -0.083660       0.033151       0.050509             10.684950      12.450658      -1.655207       6.710763       6.365211      -1.405240      13.238983           0.031343
          177              O       9.182408       5.116724       2.270528      -0.606693      38.003597 0.62569169E+03  0.15624385E+05                                 8.962382                            7.807402       0.254308       2.107469                    0.997856      28.988953      77.690724       0.671397       0.365329      -1.133900       0.020000       0.001290      -0.053293       0.056937      -0.003799       0.032326       0.097191       0.078617      -0.093618      -0.128425       0.043935       0.084490              9.469550      13.677340      -2.027184      -2.078275       7.551667      -0.317489       7.179642           0.002491
          178              O      11.266837       5.047118       1.433026      -0.532529      37.999294 0.50986530E+03  0.12089316E+05                                 8.981006                            6.959871       0.304909       2.157283                    0.997342      27.038832      70.468390       0.725073       0.356269      -1.141751      -0.045666      -0.008252       0.019456       0.050319       0.056071      -0.020635       0.032182      -0.005435       0.092459      -0.083664       0.033148       0.050517             10.685009       9.320077       3.462690      -4.572373       9.495898      -5.109106      13.239053           0.031341
          179              O       7.742491       2.622715       5.585971      -0.606715      38.005237 0.62572887E+03  0.15625529E+05                                 8.962541                            7.807554       0.254054       2.107354                    0.997854      28.990105      77.694078       0.671402       0.365321      -1.133907       0.008867      -0.017984       0.053341       0.056985      -0.035925       0.067984       0.076651      -0.032707      -0.093822      -0.128460       0.043922       0.084537              9.469701      10.838915      -3.666096       0.764126      10.390505      -1.958535       7.179684           0.002493
          180              O       8.844986       0.852350       6.423474      -0.532515      37.998539 0.50985436E+03  0.12088984E+05                                 8.980854                            6.959767       0.304966       2.157301                    0.997342      27.038674      70.467603       0.725083       0.356266      -1.141754      -0.015695       0.043679      -0.019461       0.050328       0.030386       0.038185      -0.001781      -0.094397       0.092450      -0.083659       0.033148       0.050512             10.684811       6.453060       1.807442      -2.138377      12.362596      -6.514201      13.238777           0.031342
          181              O       9.022417       5.393836       5.585971      -0.606668      38.002452 0.62567284E+03  0.15623797E+05                                 8.962203                            7.807288       0.254268       2.107465                    0.997855      28.988551      77.689351       0.671402       0.365329      -1.133900       0.011125       0.016665       0.053289       0.056931       0.032139      -0.100312       0.020583      -0.045880      -0.093605      -0.128396       0.043919       0.084478              9.469328       7.327418       1.638812       1.314083      13.901061       1.640981       7.179504           0.002492
          182              O      10.004351       7.233808       6.423474      -0.532513      37.998031 0.50984638E+03  0.12088743E+05                                 8.980765                            6.959706       0.304930       2.157292                    0.997342      27.038527      70.466993       0.725088       0.356265      -1.141755      -0.029978      -0.035422      -0.019457       0.050319       0.025680      -0.017546       0.033964       0.099822       0.092459      -0.083659       0.033152       0.050507             10.684695      12.450366       1.655175       6.710563       6.365088       1.405208      13.238630           0.031342
          183              O       5.982593       5.116724       5.585971      -0.606679      38.003331 0.62568590E+03  0.15624204E+05                                 8.962333                            7.807360       0.254365       2.107489                    0.997856      28.988836      77.690304       0.671400       0.365328      -1.133901      -0.020000       0.001290       0.053294       0.056937       0.003798       0.032326      -0.097187       0.078620      -0.093609      -0.128421       0.043932       0.084489              9.469497      13.677251       2.027178      -2.078261       7.551633       0.317482       7.179606           0.002493
          184              O       3.898163       5.047118       6.423474      -0.532515      37.999223 0.50986319E+03  0.12089256E+05                                 8.980999                            6.959856       0.304926       2.157290                    0.997342      27.038753      70.468196       0.725074       0.356269      -1.141751       0.045668      -0.008250      -0.019458       0.050321      -0.056068      -0.020636      -0.032177      -0.005437       0.092454      -0.083660       0.033149       0.050511             10.685013       9.320064      -3.462698      -4.572380       9.495901       5.109115      13.239075           0.031342
          185              O      -0.159991      10.510560       5.585971      -0.606718      38.005350 0.62573119E+03  0.15625604E+05                                 8.962564                            7.807573       0.254037       2.107349                    0.997854      28.990136      77.694232       0.671400       0.365322      -1.133907      -0.008867       0.017984       0.053341       0.056985      -0.035925      -0.067985      -0.076652      -0.032707      -0.093821      -0.128461       0.043923       0.084538              9.469727      10.838940      -3.666107      -0.764129      10.390538       1.958545       7.179704           0.002493
          186              O      -1.262486      12.280925       6.423474      -0.532518      37.998582 0.50985508E+03  0.12089005E+05                                 8.980864                            6.959774       0.304961       2.157300                    0.997342      27.038682      70.467652       0.725083       0.356266      -1.141754       0.015695      -0.043679      -0.019460       0.050328       0.030387      -0.038186       0.001782      -0.094400       0.092449      -0.083662       0.033150       0.050512             10.684823       6.453067       1.807444       2.138379      12.362613       6.514210      13.238790           0.031342
          187              O      -1.439917       7.739439       5.585971      -0.606668      38.002478 0.62567328E+03  0.15623811E+05                                 8.962207                            7.807291       0.254264       2.107464                    0.997855      28.988557      77.689376       0.671402       0.365329      -1.133900      -0.011125      -0.016665       0.053289       0.056931       0.032140       0.100312      -0.020583      -0.045880      -0.093605      -0.128396       0.043919       0.084478              9.469333       7.327424       1.638818      -1.314085      13.901069      -1.640984       7.179507           0.002492
          188              O      -2.421851       5.899467       6.423474      -0.532514      37.998060 0.50984657E+03  0.12088749E+05                                 8.980770                            6.959708       0.304927       2.157291                    0.997342      27.038534      70.467029       0.725087       0.356266      -1.141755       0.029978       0.035422      -0.019457       0.050319       0.025681       0.017545      -0.033964       0.099824       0.092459      -0.083660       0.033153       0.050507             10.684703      12.450374       1.655178      -6.710571       6.365093      -1.405212      13.238643           0.031342
          189              O       1.599907       8.016551       5.585971      -0.606680      38.003402 0.62568757E+03  0.15624257E+05                                 8.962349                            7.807373       0.254355       2.107486                    0.997856      28.988850      77.690382       0.671399       0.365329      -1.133900       0.019999      -0.001290       0.053293       0.056937       0.003798      -0.032327       0.097187       0.078619      -0.093610      -0.128421       0.043932       0.084489              9.469513      13.677276       2.027178       2.078267       7.551644      -0.317483       7.179619           0.002493
          190              O       3.684337       8.086157       6.423474      -0.532517      37.999281 0.50986385E+03  0.12089276E+05                                 8.981012                            6.959863       0.304920       2.157288                    0.997342      27.038767      70.468267       0.725073       0.356269      -1.141750      -0.045668       0.008250      -0.019458       0.050321      -0.056069       0.020637       0.032177      -0.005437       0.092453      -0.083661       0.033150       0.050511             10.685030       9.320076      -3.462705       4.572389       9.495918      -5.109128      13.239097           0.031343

******************************************************
Auxiliary information for the entire system
The total spin magnetic moment of the unit cell is   24.000006
The total net atomic charge of the unit cell is   0.000001
Accuracy of reproducing the electrostatic potential in the unit cell:
  The inner radius (bohr) =    5.0000
  The outer radius (bohr) =   12.0000
  Valid grid points have density less than (e/(bohr^3)) =    0.0001
  The number of valid grid points were=        63086
  The rms potential error without charges in kcal/mol is=     13.43557
  The rms potential error with partial charges in kcal/mol is=      0.68501
  The RRMSE value at monopole order=      0.05099
  The rms potential error with partial charges and cloud penetration in kcal/mol is=      0.68050
  The RRMSE value at monopole order with cloud penetration is=      0.05065
  The rms potential error with partial charges and atomic dipoles in kcal/mol is=      0.99686
  The RRMSE value at dipole order=      0.07420
  The rms potential error with partial charges, atomic dipoles and cloud penetration in kcal/mol is=      0.94963
  The RRMSE value at dipole order with cloud penetration=      0.07068

******************************************************
The electron densities and ab initio electrostatic potential were computed in VASP using the PBE functional and
projector augmented wave method. See the main text of the journal article for a description of computational details.
The atomic charges, dipoles, and quadrupoles were computed with the DDEC6 method as described in
(a) T. A. Manz and N. Gabaldon Limas, RSC Adv. 6 (2016) 47771-47801 DOI: 10.1039/c6ra04656h
(b) N. Gabaldon Limas and T. A. Manz, RSC Adv. 8 (2018) 2678-2707 DOI: 10.1039/c7ra11829e.
For each atom in the material, the electron cloud parameters were fit to the spherically averaged atom-in-material
electron density using radial positions for which this density was between 10^-4 and 10^-2 electrons per cubic bohr.
The polarizabilities, dispersion coefficients, and quantum Drude oscillator (QDO) parameters were fit using the MCLF method.
The magnetic structure of the system was optimized in VASP from the default ferromagnetic initial guess using spin polarization.
The atomic spin moments (ASMs) were computed on this optimized magnetic structure using the DDEC6 partition as inputs
to the method of T. A. Manz and D. S. Sholl, J. Chem. Theory Comput. 7 (2011) 4146-4164 DOI: 10.1021/ct200539n.
The RMSE and RRMSE were computed using a uniform grid with Ewald summation.
