# Supplementary material for: A collection of forcefield precursors for metal–organic frameworks
Source: RSC Adv. 2019 Nov 13;9(63):36492–507. doi: 10.1039/c9ra07327b (PMC9075174; doi:10.1039/c9ra07327b)
Supplement: RA-009-C9RA07327B-s4413 [file RA-009-C9RA07327B-s4413.xyz]

  190
jmolscript: load "" {1 1 1} spacegroup "x,y,z" unitcell [{     15.187000     0.000000     0.000000 }, {     -7.593500    13.152328     0.000000 }, {      0.000000     0.000000    15.616000 }]
Ho     7.593500     4.384197     3.904000     1.826540
Ho    -0.000000     8.768131     3.904000     1.826539
Ho    -0.000000     8.768131    11.712000     1.826539
Ho     7.593500     4.384197    11.712000     1.826540
Fe     3.796750     6.576164     7.808000     0.984841
Fe    -3.796750     6.576164     7.808000     0.984798
Fe     7.593500     0.000000     7.808000     0.984893
Fe    -3.796750     6.576164     0.000000     0.984829
Fe     3.796750     6.576164     0.000000     0.984787
Fe     7.593500     0.000000     0.000000     0.984838
H      2.618998     3.073699     5.382835     0.125680
H      8.945902     9.347360     5.382835     0.125680
H     11.215600     0.731269     5.382835     0.125680
H      4.974502    10.078629     5.382835     0.125680
H     -1.352402     3.804968     5.382835     0.125680
H     -3.622100    12.421059     5.382835     0.125681
H     -4.974502    10.078629     2.425165     0.125676
H      1.352402     3.804968     2.425165     0.125677
H      3.622100    12.421059     2.425165     0.125677
H     12.568002     3.073699     2.425165     0.125676
H      6.241098     9.347360     2.425165     0.125677
H      3.971400     0.731269     2.425165     0.125677
H      4.974502    10.078629    10.233165     0.125680
H     -1.352402     3.804968    10.233165     0.125680
H     -3.622100    12.421059    10.233165     0.125680
H      2.618998     3.073699    10.233165     0.125680
H      8.945902     9.347360    10.233165     0.125680
H     11.215600     0.731269    10.233165     0.125680
H     12.568002     3.073699    13.190835     0.125676
H      6.241098     9.347360    13.190835     0.125678
H      3.971400     0.731269    13.190835     0.125677
H     -4.974502    10.078629    13.190835     0.125676
H      1.352402     3.804968    13.190835     0.125678
H      3.622100    12.421059    13.190835     0.125677
H      2.268938     1.309972     3.904000     0.102159
H      7.593500    10.532384     3.904000     0.102160
H     12.918062     1.309972     3.904000     0.102160
H      5.324562    11.842356     3.904000     0.102160
H      0.000000     2.619944     3.904000     0.102160
H     -5.324562    11.842356     3.904000     0.102160
H      5.324562    11.842356    11.712000     0.102159
H      0.000000     2.619944    11.712000     0.102160
H     -5.324562    11.842356    11.712000     0.102160
H      2.268938     1.309972    11.712000     0.102159
H      7.593500    10.532384    11.712000     0.102160
H     12.918062     1.309972    11.712000     0.102160
C      4.808964     4.657239     5.637376     0.593116
C      4.474090     3.501150     4.745702     0.144596
C      3.281911     2.827751     4.780058    -0.135185
C      9.222306     6.659024     5.637376     0.593123
C      8.388539     7.527077     4.745702     0.144619
C      8.401448     8.896235     4.780058    -0.135172
C      8.749231     1.836065     5.637376     0.593102
C      9.917870     2.124101     4.745702     0.144605
C     11.097141     1.428343     4.780058    -0.135179
C      2.784536     8.495089     5.637376     0.593116
C      3.119410     9.651178     4.745702     0.144596
C      4.311589    10.324577     4.780058    -0.135185
C     -1.628806     6.493304     5.637376     0.593123
C     -0.795039     5.625251     4.745702     0.144619
C     -0.807948     4.256093     4.780058    -0.135172
C     -1.155731    11.316263     5.637376     0.593102
C     -2.324370    11.028227     4.745702     0.144605
C     -3.503641    11.723985     4.780058    -0.135179
C     -2.784536     8.495089     2.170624     0.593135
C     -3.119410     9.651178     3.062298     0.144603
C     -4.311589    10.324577     3.027942    -0.135168
C      1.628806     6.493304     2.170624     0.593130
C      0.795039     5.625251     3.062298     0.144625
C      0.807948     4.256093     3.027942    -0.135160
C      1.155731    11.316263     2.170624     0.593114
C      2.324370    11.028227     3.062298     0.144619
C      3.503641    11.723985     3.027942    -0.135162
C     10.378036     4.657239     2.170624     0.593135
C     10.712910     3.501150     3.062298     0.144604
C     11.905089     2.827751     3.027942    -0.135168
C      5.964694     6.659024     2.170624     0.593130
C      6.798461     7.527077     3.062298     0.144626
C      6.785552     8.896235     3.027942    -0.135160
C      6.437769     1.836065     2.170624     0.593114
C      5.269130     2.124101     3.062298     0.144619
C      4.089859     1.428343     3.027942    -0.135162
C      2.784536     8.495089     9.978624     0.593116
C      3.119410     9.651178    10.870298     0.144596
C      4.311589    10.324577    10.835942    -0.135185
C     -1.628806     6.493304     9.978624     0.593123
C     -0.795039     5.625251    10.870298     0.144619
C     -0.807948     4.256093    10.835942    -0.135172
C     -1.155731    11.316263     9.978624     0.593102
C     -2.324370    11.028227    10.870298     0.144605
C     -3.503641    11.723985    10.835942    -0.135179
C      4.808964     4.657239     9.978624     0.593115
C      4.474090     3.501150    10.870298     0.144596
C      3.281911     2.827751    10.835942    -0.135185
C      9.222306     6.659024     9.978624     0.593123
C      8.388539     7.527077    10.870298     0.144619
C      8.401448     8.896235    10.835942    -0.135172
C      8.749231     1.836065     9.978624     0.593102
C      9.917870     2.124101    10.870298     0.144605
C     11.097141     1.428343    10.835942    -0.135179
C     10.378036     4.657239    13.445376     0.593135
C     10.712910     3.501150    12.553702     0.144604
C     11.905089     2.827751    12.588058    -0.135168
C      5.964694     6.659024    13.445376     0.593130
C      6.798461     7.527077    12.553702     0.144625
C      6.785552     8.896235    12.588058    -0.135160
C      6.437769     1.836065    13.445376     0.593114
C      5.269130     2.124101    12.553702     0.144619
C      4.089859     1.428343    12.588058    -0.135162
C     -2.784536     8.495089    13.445376     0.593135
C     -3.119410     9.651178    12.553702     0.144604
C     -4.311589    10.324577    12.588058    -0.135168
C      1.628806     6.493304    13.445376     0.593130
C      0.795039     5.625251    12.553702     0.144626
C      0.807948     4.256093    12.588058    -0.135160
C      1.155731    11.316263    13.445376     0.593114
C      2.324370    11.028227    12.553702     0.144618
C      3.503641    11.723985    12.588058    -0.135162
C      3.073089     1.774249     3.904000    -0.051654
C      7.593500     9.603830     3.904000    -0.051640
C     12.113911     1.774249     3.904000    -0.051654
C      4.520411    11.378079     3.904000    -0.051654
C      0.000000     3.548498     3.904000    -0.051640
C     -4.520411    11.378079     3.904000    -0.051654
C      4.520411    11.378079    11.712000    -0.051654
C      0.000000     3.548498    11.712000    -0.051640
C     -4.520411    11.378079    11.712000    -0.051654
C      3.073089     1.774249    11.712000    -0.051654
C      7.593500     9.603830    11.712000    -0.051640
C     12.113911     1.774249    11.712000    -0.051654
N      5.460258     3.152481     3.904000    -0.336185
N      7.593500     6.847365     3.904000    -0.336252
N      9.726742     3.152481     3.904000    -0.336177
N      2.133242     9.999847     3.904000    -0.336185
N      0.000000     6.304963     3.904000    -0.336251
N     -2.133242     9.999847     3.904000    -0.336176
N      2.133242     9.999847    11.712000    -0.336185
N      0.000000     6.304963    11.712000    -0.336251
N     -2.133242     9.999847    11.712000    -0.336176
N      5.460258     3.152481    11.712000    -0.336185
N      7.593500     6.847365    11.712000    -0.336252
N      9.726742     3.152481    11.712000    -0.336177
O      5.982919     5.107049     5.555080    -0.604134
O      3.902300     5.064962     6.377574    -0.531887
O      9.024875     5.417444     5.555080    -0.604133
O     10.028735     7.240357     6.377574    -0.531891
O      7.772707     2.627835     5.555080    -0.604086
O      8.849465     0.847010     6.377574    -0.531907
O      1.610581     8.045279     5.555080    -0.604134
O      3.691200     8.087366     6.377574    -0.531887
O     -1.431375     7.734884     5.555080    -0.604133
O     -2.435235     5.911971     6.377574    -0.531891
O     -0.179207    10.524493     5.555080    -0.604086
O     -1.255965    12.305318     6.377574    -0.531907
O     -1.610581     8.045279     2.252920    -0.604150
O     -3.691200     8.087366     1.430426    -0.531906
O      1.431375     7.734884     2.252920    -0.604137
O      2.435235     5.911971     1.430426    -0.531900
O      0.179207    10.524493     2.252920    -0.604093
O      1.255965    12.305318     1.430426    -0.531912
O      9.204081     5.107049     2.252920    -0.604150
O     11.284700     5.064962     1.430426    -0.531906
O      6.162125     5.417444     2.252920    -0.604137
O      5.158265     7.240357     1.430426    -0.531900
O      7.414293     2.627835     2.252920    -0.604094
O      6.337535     0.847010     1.430426    -0.531911
O      1.610581     8.045279    10.060920    -0.604134
O      3.691200     8.087366     9.238426    -0.531887
O     -1.431375     7.734884    10.060920    -0.604133
O     -2.435235     5.911971     9.238426    -0.531891
O     -0.179207    10.524493    10.060920    -0.604086
O     -1.255965    12.305318     9.238426    -0.531907
O      5.982919     5.107049    10.060920    -0.604134
O      3.902300     5.064962     9.238426    -0.531886
O      9.024875     5.417444    10.060920    -0.604133
O     10.028735     7.240357     9.238426    -0.531891
O      7.772707     2.627835    10.060920    -0.604086
O      8.849465     0.847010     9.238426    -0.531907
O      9.204081     5.107049    13.363080    -0.604150
O     11.284700     5.064962    14.185574    -0.531907
O      6.162125     5.417444    13.363080    -0.604137
O      5.158265     7.240357    14.185574    -0.531899
O      7.414293     2.627835    13.363080    -0.604094
O      6.337535     0.847010    14.185574    -0.531912
O     -1.610581     8.045279    13.363080    -0.604150
O     -3.691200     8.087366    14.185574    -0.531906
O      1.431375     7.734884    13.363080    -0.604137
O      2.435235     5.911971    14.185574    -0.531900
O      0.179207    10.524493    13.363080    -0.604094
O      1.255965    12.305318    14.185574    -0.531912

The following XYZ coordinates are in angstroms. Other properties are in atomic units.
The sperically averaged electron density of each atom fit to a function of the form exp(a - br)
eigen_1, eigen_2 and eigen_3 are the three eigenvalues of traceless quadrupole moment tensor
  atom number  atomic symbol              X              Y              Z     net charge C6 coefficient C8 coefficient C10 coefficient fluctuating dipole atomic polarizability isotropic forcefield polarizability              a              b squared Pearson coefficient          <r^3>          <r^4>         wp_QDO          m_QDO          q_QDO       dipole_x       dipole_y       dipole_z         dipole            Qxy            Qxz            Qyz     Q(x^2-y^2)  Q(3z^2 - R^2)        eigen_1        eigen_2        eigen_3 static polarizability      alpha(xx)      alpha(xy)      alpha(xz)      alpha(yy)      alpha(yz)      alpha(zz) atomic spin moment
            1             Ho       7.593500       4.384197       3.904000       1.826540     158.469418 0.37905640E+04  0.13580547E+06                                20.202703                           17.576309       2.724965       2.545845                    0.999566      77.229959     185.148388       0.559384       0.305621      -1.296478      -0.000004       0.000186       0.000003       0.000186      -0.000001      -0.000007       0.000000       0.000091       0.662987      -0.110543      -0.110452       0.220996             22.310238      25.035559       0.000007      -0.000257      25.036086      -0.000045      16.859068           0.000397
            2             Ho      -0.000000       8.768131       3.904000       1.826539     158.469427 0.37905643E+04  0.13580549E+06                                20.202707                           17.576312       2.724964       2.545844                    0.999566      77.229975     185.148452       0.559384       0.305621      -1.296478       0.000004      -0.000186       0.000003       0.000186      -0.000001       0.000007      -0.000001       0.000090       0.662988      -0.110543      -0.110453       0.220996             22.310242      25.035565       0.000008       0.000257      25.036090       0.000046      16.859071           0.000396
            3             Ho      -0.000000       8.768131      11.712000       1.826539     158.469432 0.37905645E+04  0.13580550E+06                                20.202706                           17.576311       2.724965       2.545845                    0.999566      77.229970     185.148429       0.559384       0.305621      -1.296478       0.000004      -0.000187      -0.000003       0.000187      -0.000001      -0.000007       0.000001       0.000091       0.662988      -0.110544      -0.110452       0.220996             22.310240      25.035562       0.000007      -0.000257      25.036089      -0.000046      16.859070           0.000397
            4             Ho       7.593500       4.384197      11.712000       1.826540     158.469413 0.37905638E+04  0.13580547E+06                                20.202704                           17.576309       2.724965       2.545845                    0.999566      77.229963     185.148406       0.559384       0.305621      -1.296478      -0.000004       0.000186      -0.000004       0.000186      -0.000001       0.000007      -0.000000       0.000090       0.662987      -0.110543      -0.110453       0.220996             22.310239      25.035560       0.000008       0.000257      25.036088       0.000046      16.859068           0.000397
            5             Fe       3.796750       6.576164       7.808000       0.984841     171.633906 0.32137540E+04  0.11648177E+06                                24.019412                           17.918881       0.072516       1.833005                    0.999235      52.268122     149.784826       0.451046       0.374663      -1.168681      -0.000000      -0.000000       0.000000       0.000000       0.078053       0.000002       0.000000      -0.486238       0.396590      -0.321439       0.132197       0.189243             30.812907      17.415042     -10.657540      -0.000000      31.397252       0.000000      43.626427           3.845886
            6             Fe      -3.796750       6.576164       7.808000       0.984798     171.635534 0.32138056E+04  0.11648393E+06                                24.019357                           17.918871       0.072546       1.833004                    0.999235      52.268932     149.786587       0.451052       0.374656      -1.168688       0.000000       0.000001      -0.000000       0.000001      -0.249566      -0.000001      -0.000002       0.107900       0.396551      -0.321422       0.132184       0.189239             30.812805      37.131438      -0.725762       0.000001      11.680876       0.000000      43.626101           3.845882
            7             Fe       7.593500       0.000000       7.808000       0.984893     171.634531 0.32137589E+04  0.11648203E+06                                24.019456                           17.918888       0.072503       1.833001                    0.999235      52.268224     149.785305       0.451046       0.374662      -1.168681       0.000000      -0.000000      -0.000000       0.000000       0.171545      -0.000001       0.000001       0.378305       0.396609      -0.321457       0.132203       0.189254             30.812937      18.672226      11.383419       0.000000      30.140327       0.000000      43.626259           3.845958
            8             Fe      -3.796750       6.576164       0.000000       0.984829     171.641391 0.32139182E+04  0.11648920E+06                                24.019965                           17.919251       0.072539       1.832999                    0.999235      52.269598     149.789951       0.451044       0.374659      -1.168684      -0.000000       0.000000       0.000000       0.000000      -0.078040      -0.000003       0.000000      -0.486253       0.396643      -0.321452       0.132214       0.189237             30.813609      17.415492      10.657858       0.000001      31.397974       0.000001      43.627361           3.845923
            9             Fe       3.796750       6.576164       0.000000       0.984787     171.643324 0.32139513E+04  0.11649072E+06                                24.020169                           17.919358       0.072528       1.832995                    0.999235      52.269788     149.790776       0.451042       0.374660      -1.168683       0.000000      -0.000000      -0.000000       0.000000       0.249567       0.000000      -0.000000       0.107932       0.396640      -0.321442       0.132213       0.189229             30.813955      37.132899       0.725751       0.000003      11.681214       0.000000      43.627753           3.845880
           10             Fe       7.593500       0.000000       0.000000       0.984838     171.637462 0.32138294E+04  0.11648508E+06                                24.019545                           17.918945       0.072507       1.832991                    0.999235      52.269150     149.787676       0.451051       0.374657      -1.168687       0.000000       0.000001       0.000000       0.000001      -0.171511       0.000000       0.000000       0.378327       0.396623      -0.321444       0.132208       0.189237             30.813064      18.672292     -11.383503       0.000002      30.140548      -0.000003      43.626353           3.845935
           11              H       2.618998       3.073699       5.382835       0.125680       1.167742 0.86403854E+01  0.85459949E+02                                 1.752454                            1.659370      -1.124014       2.351250                    0.997020       3.367149       9.104228       0.518194       1.195045      -0.729719      -0.024782       0.008562       0.025318       0.036448       0.002970      -0.013208       0.003575       0.010765       0.003205      -0.013306      -0.002995       0.016301              1.785006       2.019878      -0.219073      -0.378886       1.554182       0.220043       1.780959          -0.000008
           12              H       8.945902       9.347360       5.382835       0.125680       1.167749 0.86404334E+01  0.85460469E+02                                 1.752454                            1.659368      -1.124018       2.351246                    0.997020       3.367156       9.104224       0.518197       1.195036      -0.729721       0.019805       0.017180       0.025317       0.036447       0.003176       0.009700       0.009650      -0.010525       0.003206      -0.013305      -0.002995       0.016300              1.785007       1.860329       0.311192       0.380008       1.713732       0.218107       1.780960          -0.000008
           13              H      11.215600       0.731269       5.382835       0.125680       1.167779 0.86407340E+01  0.85464476E+02                                 1.752511                            1.659418      -1.124011       2.351252                    0.997020       3.367206       9.104515       0.518178       1.195067      -0.729714       0.004975      -0.025743       0.025317       0.036447      -0.006146       0.003506      -0.013225      -0.000239       0.003201      -0.013305      -0.002994       0.016299              1.785066       1.480924      -0.092120      -0.001120       2.093255      -0.438173       1.781018          -0.000007
           14              H       4.974502      10.078629       5.382835       0.125680       1.167743 0.86403932E+01  0.85460042E+02                                 1.752455                            1.659370      -1.124015       2.351249                    0.997020       3.367151       9.104233       0.518194       1.195045      -0.729720       0.024782      -0.008562       0.025318       0.036448       0.002970       0.013208      -0.003575       0.010765       0.003205      -0.013306      -0.002995       0.016301              1.785007       2.019878      -0.219073       0.378886       1.554182      -0.220043       1.780959          -0.000008
           15              H      -1.352402       3.804968       5.382835       0.125680       1.167750 0.86404344E+01  0.85460479E+02                                 1.752454                            1.659368      -1.124019       2.351246                    0.997020       3.367156       9.104223       0.518197       1.195036      -0.729722      -0.019805      -0.017180       0.025317       0.036447       0.003176      -0.009700      -0.009650      -0.010525       0.003206      -0.013305      -0.002995       0.016300              1.785007       1.860329       0.311192      -0.380008       1.713732      -0.218107       1.780960          -0.000008
           16              H      -3.622100      12.421059       5.382835       0.125681       1.167778 0.86407299E+01  0.85464426E+02                                 1.752510                            1.659418      -1.124009       2.351253                    0.997020       3.367205       9.104512       0.518178       1.195067      -0.729714      -0.004975       0.025743       0.025317       0.036447      -0.006146      -0.003506       0.013225      -0.000239       0.003201      -0.013305      -0.002994       0.016299              1.785065       1.480924      -0.092120       0.001120       2.093254       0.438172       1.781018          -0.000007
           17              H      -4.974502      10.078629       2.425165       0.125676       1.167807 0.86409900E+01  0.85467589E+02                                 1.752532                            1.659438      -1.124027       2.351239                    0.997020       3.367251       9.104650       0.518177       1.195060      -0.729716      -0.024780      -0.008563      -0.025316       0.036446      -0.002969       0.013206       0.003576       0.010764       0.003201      -0.013305      -0.002993       0.016299              1.785088       2.019978       0.219091       0.378916       1.554246       0.220060       1.781040          -0.000007
           18              H       1.352402       3.804968       2.425165       0.125677       1.167770 0.86406251E+01  0.85462856E+02                                 1.752476                            1.659387      -1.124033       2.351237                    0.997020       3.367187       9.104340       0.518194       1.195038      -0.729721       0.019806      -0.017180      -0.025316       0.036447      -0.003176      -0.009700       0.009651      -0.010527       0.003206      -0.013306      -0.002995       0.016301              1.785029       1.860354      -0.311198      -0.380016       1.713753       0.218111       1.780982          -0.000008
           19              H       3.622100      12.421059       2.425165       0.125677       1.167768 0.86406059E+01  0.85462593E+02                                 1.752471                            1.659383      -1.124024       2.351241                    0.997020       3.367187       9.104327       0.518196       1.195034      -0.729722       0.004974       0.025742      -0.025316       0.036446       0.006145      -0.003507      -0.013225      -0.000239       0.003206      -0.013305      -0.002994       0.016299              1.785024       1.480894       0.092117       0.001119       2.093202      -0.438157       1.780977          -0.000008
           20              H      12.568002       3.073699       2.425165       0.125676       1.167806 0.86409828E+01  0.85467497E+02                                 1.752531                            1.659437      -1.124026       2.351240                    0.997020       3.367250       9.104645       0.518178       1.195059      -0.729716       0.024781       0.008563      -0.025316       0.036446      -0.002969      -0.013206      -0.003576       0.010764       0.003201      -0.013305      -0.002994       0.016299              1.785087       2.019976       0.219090      -0.378916       1.554245      -0.220060       1.781039          -0.000007
           21              H       6.241098       9.347360       2.425165       0.125677       1.167770 0.86406213E+01  0.85462813E+02                                 1.752476                            1.659387      -1.124033       2.351237                    0.997020       3.367186       9.104338       0.518194       1.195038      -0.729721      -0.019806       0.017180      -0.025316       0.036447      -0.003176       0.009700      -0.009651      -0.010526       0.003206      -0.013306      -0.002995       0.016301              1.785029       1.860354      -0.311198       0.380016       1.713753      -0.218111       1.780982          -0.000008
           22              H       3.971400       0.731269       2.425165       0.125677       1.167767 0.86405985E+01  0.85462495E+02                                 1.752470                            1.659382      -1.124023       2.351241                    0.997020       3.367186       9.104321       0.518196       1.195034      -0.729722      -0.004974      -0.025742      -0.025316       0.036446       0.006145       0.003507       0.013225      -0.000239       0.003206      -0.013305      -0.002994       0.016300              1.785023       1.480893       0.092117      -0.001119       2.093201       0.438156       1.780976          -0.000008
           23              H       4.974502      10.078629      10.233165       0.125680       1.167743 0.86403951E+01  0.85460069E+02                                 1.752455                            1.659370      -1.124015       2.351249                    0.997020       3.367151       9.104235       0.518194       1.195045      -0.729719       0.024782      -0.008562      -0.025318       0.036448       0.002970      -0.013208       0.003575       0.010765       0.003205      -0.013306      -0.002995       0.016301              1.785007       2.019879      -0.219073      -0.378886       1.554183       0.220043       1.780960          -0.000008
           24              H      -1.352402       3.804968      10.233165       0.125680       1.167749 0.86404329E+01  0.85460458E+02                                 1.752454                            1.659368      -1.124018       2.351247                    0.997020       3.367156       9.104222       0.518198       1.195036      -0.729722      -0.019805      -0.017180      -0.025317       0.036447       0.003176       0.009700       0.009650      -0.010525       0.003206      -0.013305      -0.002995       0.016300              1.785006       1.860329       0.311192       0.380008       1.713731       0.218107       1.780959          -0.000008
           25              H      -3.622100      12.421059      10.233165       0.125680       1.167779 0.86407412E+01  0.85464567E+02                                 1.752512                            1.659419      -1.124011       2.351252                    0.997020       3.367207       9.104520       0.518177       1.195068      -0.729714      -0.004975       0.025743      -0.025317       0.036447      -0.006146       0.003506      -0.013225      -0.000239       0.003201      -0.013305      -0.002994       0.016299              1.785067       1.480925      -0.092120      -0.001120       2.093256      -0.438173       1.781019          -0.000007
           26              H       2.618998       3.073699      10.233165       0.125680       1.167743 0.86403910E+01  0.85460019E+02                                 1.752455                            1.659370      -1.124015       2.351249                    0.997020       3.367150       9.104232       0.518194       1.195045      -0.729719      -0.024782       0.008562      -0.025318       0.036448       0.002970       0.013208      -0.003575       0.010765       0.003205      -0.013306      -0.002995       0.016301              1.785007       2.019879      -0.219073       0.378886       1.554183      -0.220043       1.780960          -0.000007
           27              H       8.945902       9.347360      10.233165       0.125680       1.167749 0.86404316E+01  0.85460443E+02                                 1.752454                            1.659367      -1.124018       2.351247                    0.997020       3.367156       9.104222       0.518198       1.195036      -0.729722       0.019805       0.017180      -0.025317       0.036447       0.003176      -0.009700      -0.009650      -0.010525       0.003206      -0.013305      -0.002995       0.016300              1.785006       1.860328       0.311192      -0.380008       1.713731      -0.218107       1.780959          -0.000008
           28              H      11.215600       0.731269      10.233165       0.125680       1.167779 0.86407359E+01  0.85464503E+02                                 1.752511                            1.659419      -1.124011       2.351252                    0.997020       3.367206       9.104517       0.518177       1.195068      -0.729714       0.004975      -0.025743      -0.025317       0.036447      -0.006146      -0.003506       0.013225      -0.000239       0.003201      -0.013305      -0.002994       0.016299              1.785066       1.480925      -0.092120       0.001120       2.093255       0.438173       1.781019          -0.000007
           29              H      12.568002       3.073699      13.190835       0.125676       1.167806 0.86409825E+01  0.85467492E+02                                 1.752531                            1.659436      -1.124026       2.351240                    0.997020       3.367250       9.104644       0.518178       1.195059      -0.729716       0.024780       0.008563       0.025316       0.036446      -0.002969       0.013206       0.003576       0.010764       0.003201      -0.013305      -0.002994       0.016299              1.785087       2.019976       0.219090       0.378916       1.554245       0.220060       1.781039          -0.000007
           30              H       6.241098       9.347360      13.190835       0.125678       1.167769 0.86406172E+01  0.85462763E+02                                 1.752475                            1.659387      -1.124033       2.351237                    0.997020       3.367185       9.104335       0.518194       1.195038      -0.729721      -0.019806       0.017180       0.025316       0.036447      -0.003176      -0.009700       0.009651      -0.010526       0.003206      -0.013306      -0.002995       0.016301              1.785029       1.860353      -0.311198      -0.380015       1.713752       0.218111       1.780981          -0.000008
           31              H       3.971400       0.731269      13.190835       0.125677       1.167768 0.86406043E+01  0.85462572E+02                                 1.752471                            1.659383      -1.124024       2.351241                    0.997020       3.367187       9.104326       0.518196       1.195034      -0.729722      -0.004974      -0.025742       0.025316       0.036446       0.006145      -0.003507      -0.013225      -0.000239       0.003206      -0.013305      -0.002994       0.016299              1.785024       1.480893       0.092117       0.001119       2.093202      -0.438157       1.780976          -0.000008
           32              H      -4.974502      10.078629      13.190835       0.125676       1.167807 0.86409950E+01  0.85467648E+02                                 1.752533                            1.659438      -1.124026       2.351240                    0.997020       3.367252       9.104652       0.518178       1.195059      -0.729716      -0.024780      -0.008563       0.025316       0.036446      -0.002969      -0.013206      -0.003576       0.010764       0.003201      -0.013305      -0.002993       0.016299              1.785088       2.019978       0.219091      -0.378916       1.554246      -0.220060       1.781040          -0.000007
           33              H       1.352402       3.804968      13.190835       0.125678       1.167769 0.86406191E+01  0.85462779E+02                                 1.752475                            1.659386      -1.124033       2.351237                    0.997020       3.367186       9.104335       0.518194       1.195037      -0.729721       0.019806      -0.017180       0.025316       0.036447      -0.003176       0.009700      -0.009651      -0.010526       0.003206      -0.013306      -0.002995       0.016301              1.785028       1.860352      -0.311198       0.380015       1.713752      -0.218111       1.780980          -0.000008
           34              H       3.622100      12.421059      13.190835       0.125677       1.167768 0.86406041E+01  0.85462566E+02                                 1.752471                            1.659383      -1.124024       2.351241                    0.997020       3.367187       9.104325       0.518196       1.195034      -0.729722       0.004974       0.025742       0.025316       0.036446       0.006145       0.003507       0.013225      -0.000239       0.003206      -0.013305      -0.002994       0.016300              1.785024       1.480893       0.092117      -0.001119       2.093202       0.438156       1.780976          -0.000008
           35              H       2.268938       1.309972       3.904000       0.102159       1.068478 0.74575445E+01  0.70626501E+02                                 1.606266                            1.504512      -0.733541       2.522095                    0.999795       3.223267       8.345695       0.568208       1.138221      -0.743565      -0.029372      -0.016958       0.000000       0.033916       0.007861      -0.004257       0.007374       0.009077      -0.003388      -0.014101       0.004459       0.009642              1.648627       2.020080       0.287849      -0.008964       1.687703       0.015526       1.238098           0.000014
           36              H       7.593500      10.532384       3.904000       0.102160       1.068478 0.74575369E+01  0.70626408E+02                                 1.606265                            1.504511      -0.733540       2.522095                    0.999795       3.223262       8.345679       0.568209       1.138221      -0.743565      -0.000000       0.033916       0.000000       0.033916       0.000000       0.008514      -0.000000      -0.018155      -0.003388      -0.014101       0.004459       0.009642              1.648627       1.521510       0.000000       0.017927       2.186273       0.000000       1.238097           0.000014
           37              H      12.918062       1.309972       3.904000       0.102160       1.068480 0.74575730E+01  0.70626949E+02                                 1.606279                            1.504524      -0.733540       2.522095                    0.999795       3.223269       8.345753       0.568200       1.138236      -0.743561       0.029372      -0.016958      -0.000000       0.033916      -0.007862      -0.004257      -0.007374       0.009078      -0.003389      -0.014101       0.004459       0.009643              1.648641       2.020097      -0.287851      -0.008964       1.687717      -0.015526       1.238108           0.000014
           38              H       5.324562      11.842356       3.904000       0.102160       1.068478 0.74575410E+01  0.70626465E+02                                 1.606266                            1.504512      -0.733541       2.522095                    0.999795       3.223266       8.345694       0.568208       1.138222      -0.743565       0.029372       0.016958       0.000000       0.033916       0.007861       0.004257      -0.007374       0.009077      -0.003388      -0.014101       0.004459       0.009642              1.648627       2.020080       0.287849       0.008964       1.687702      -0.015526       1.238098           0.000014
           39              H       0.000000       2.619944       3.904000       0.102160       1.068478 0.74575364E+01  0.70626398E+02                                 1.606265                            1.504510      -0.733540       2.522095                    0.999795       3.223262       8.345677       0.568209       1.138220      -0.743565       0.000000      -0.033916       0.000000       0.033916       0.000000      -0.008514       0.000000      -0.018155      -0.003388      -0.014101       0.004459       0.009642              1.648626       1.521510       0.000000      -0.017927       2.186272      -0.000000       1.238097           0.000014
           40              H      -5.324562      11.842356       3.904000       0.102160       1.068480 0.74575765E+01  0.70626985E+02                                 1.606279                            1.504524      -0.733540       2.522096                    0.999795       3.223270       8.345754       0.568200       1.138235      -0.743561      -0.029372       0.016959      -0.000000       0.033916      -0.007862       0.004257       0.007374       0.009078      -0.003389      -0.014101       0.004459       0.009643              1.648640       2.020097      -0.287851       0.008964       1.687717       0.015526       1.238108           0.000014
           41              H       5.324562      11.842356      11.712000       0.102159       1.068478 0.74575445E+01  0.70626502E+02                                 1.606266                            1.504512      -0.733541       2.522094                    0.999795       3.223267       8.345695       0.568208       1.138221      -0.743565       0.029372       0.016958      -0.000000       0.033916       0.007861      -0.004257       0.007374       0.009077      -0.003388      -0.014101       0.004459       0.009642              1.648627       2.020080       0.287849      -0.008964       1.687703       0.015526       1.238098           0.000014
           42              H       0.000000       2.619944      11.712000       0.102160       1.068477 0.74575314E+01  0.70626339E+02                                 1.606264                            1.504510      -0.733540       2.522095                    0.999795       3.223261       8.345674       0.568209       1.138220      -0.743565       0.000000      -0.033916      -0.000000       0.033916       0.000000       0.008514      -0.000000      -0.018155      -0.003388      -0.014101       0.004459       0.009642              1.648626       1.521509       0.000000       0.017927       2.186271       0.000000       1.238096           0.000014
           43              H      -5.324562      11.842356      11.712000       0.102160       1.068480 0.74575780E+01  0.70627008E+02                                 1.606279                            1.504525      -0.733540       2.522095                    0.999795       3.223270       8.345756       0.568200       1.138236      -0.743561      -0.029372       0.016958       0.000000       0.033916      -0.007862      -0.004257      -0.007374       0.009078      -0.003389      -0.014101       0.004459       0.009643              1.648641       2.020098      -0.287851      -0.008964       1.687717      -0.015526       1.238108           0.000014
           44              H       2.268938       1.309972      11.712000       0.102159       1.068477 0.74575392E+01  0.70626438E+02                                 1.606265                            1.504511      -0.733541       2.522095                    0.999795       3.223266       8.345691       0.568209       1.138221      -0.743565      -0.029372      -0.016958      -0.000000       0.033916       0.007861       0.004257      -0.007373       0.009077      -0.003388      -0.014101       0.004459       0.009642              1.648626       2.020079       0.287849       0.008964       1.687702      -0.015526       1.238098           0.000014
           45              H       7.593500      10.532384      11.712000       0.102160       1.068477 0.74575317E+01  0.70626344E+02                                 1.606265                            1.504510      -0.733540       2.522095                    0.999795       3.223261       8.345675       0.568209       1.138221      -0.743565      -0.000000       0.033916      -0.000000       0.033916       0.000000      -0.008514       0.000000      -0.018155      -0.003388      -0.014101       0.004459       0.009642              1.648626       1.521510       0.000000      -0.017927       2.186272      -0.000000       1.238097           0.000014
           46              H      12.918062       1.309972      11.712000       0.102160       1.068480 0.74575780E+01  0.70627008E+02                                 1.606279                            1.504525      -0.733541       2.522095                    0.999795       3.223270       8.345756       0.568200       1.138236      -0.743561       0.029372      -0.016958       0.000000       0.033916      -0.007862       0.004257       0.007374       0.009078      -0.003389      -0.014101       0.004459       0.009643              1.648641       2.020098      -0.287851       0.008964       1.687717       0.015526       1.238108           0.000014
           47              C       4.808964       4.657239       5.637376       0.593116      22.759917 0.24043513E+03  0.49273636E+04                                 7.371560                            5.491968       0.090686       2.096772                    0.999485      21.901726      60.890105       0.635331       0.470424      -1.021195       0.018346       0.058815       0.059979       0.085984      -0.036622       0.049091      -0.092104      -0.051891       0.089428      -0.074526      -0.059733       0.134259              8.556245       8.942062      -0.303125      -2.308733       8.229325       3.797047       8.497348           0.002072
           48              C       4.474090       3.501150       4.745702       0.144596      30.863622 0.37176273E+03  0.83995990E+04                                 8.725033                            6.571542      -0.006235       2.031386                    0.999366      25.436240      71.543430       0.622319       0.435612      -1.052924       0.018736      -0.050887      -0.052939       0.075783      -0.043816       0.017631      -0.047072      -0.015043       0.075592      -0.061583      -0.015414       0.076997             10.085127      10.216986       1.279509      -1.353328      10.723725       4.810671       9.314670           0.001713
           49              C       3.281911       2.827751       4.780058      -0.135185      29.382110 0.40893789E+03  0.94771129E+04                                 8.259075                            6.763231       0.117833       2.018559                    0.999677      28.834847      82.558651       0.630093       0.419452      -1.061264       0.008178      -0.012773      -0.015698       0.021828      -0.022707      -0.007203      -0.024915      -0.004577       0.059801      -0.041216       0.005865       0.035352              8.874405      10.121295       1.147970      -0.938278       9.205262       3.098884       7.296658           0.000194
           50              C       9.222306       6.659024       5.637376       0.593123      22.759959 0.24043637E+03  0.49273968E+04                                 7.371593                            5.492001       0.090733       2.096788                    0.999485      21.901713      60.890168       0.635326       0.470427      -1.021193       0.041761      -0.045293       0.059983       0.085984      -0.004159      -0.104309       0.003540       0.089375       0.089429      -0.074526      -0.059732       0.134259              8.556282       8.670115       0.460218       4.442769       8.501316       0.100916       8.497414           0.002070
           51              C       8.388539       7.527077       4.745702       0.144619      30.863196 0.37175662E+03  0.83994350E+04                                 8.724991                            6.571514      -0.006226       2.031394                    0.999366      25.436043      71.543002       0.622316       0.435616      -1.052921      -0.053446       0.009214      -0.052942       0.075790       0.015394      -0.049582       0.008269       0.083419       0.075602      -0.061587      -0.015413       0.076999             10.085074       9.488908      -0.859078       4.842795      11.451701      -1.233233       9.314614           0.001713
           52              C       8.401448       8.896235       4.780058      -0.135172      29.381689 0.40893017E+03  0.94768782E+04                                 8.258958                            6.763137       0.117858       2.018571                    0.999677      28.834559      82.557268       0.630103       0.419448      -1.061267      -0.015155      -0.000695      -0.015695       0.021829       0.009372      -0.017979       0.018695       0.041620       0.059808      -0.041219       0.005863       0.035356              8.874277       8.439957      -0.177265       3.152794      10.886325      -0.736806       7.296548           0.000194
           53              C       8.749231       1.836065       5.637376       0.593102      22.759868 0.24043540E+03  0.49273558E+04                                 7.371456                            5.491906       0.090751       2.096789                    0.999485      21.901687      60.889317       0.635348       0.470413      -1.021204      -0.060099      -0.013529       0.059975       0.085976       0.040781       0.055225       0.088563      -0.037491       0.089434      -0.074525      -0.059736       0.134262              8.556110       8.144870      -0.157043      -2.133956       9.026260      -3.897860       8.497200           0.002071
           54              C       9.917870       2.124101       4.745702       0.144605      30.863200 0.37175603E+03  0.83993981E+04                                 8.724924                            6.571463      -0.006244       2.031386                    0.999366      25.435950      71.542078       0.622327       0.435609      -1.052927       0.034698       0.041666      -0.052941       0.075781       0.028423       0.031954       0.038806      -0.068372       0.075605      -0.061588      -0.015414       0.077001             10.085003      11.704891      -0.420317      -3.489428       9.235546      -3.577352       9.314573           0.001713
           55              C      11.097141       1.428343       4.780058      -0.135179      29.381843 0.40893273E+03  0.94769589E+04                                 8.259000                            6.763161       0.117843       2.018565                    0.999677      28.834701      82.557951       0.630101       0.419449      -1.061266       0.006971       0.013467      -0.015700       0.021827       0.013337       0.025176       0.006224      -0.037039       0.059804      -0.041215       0.005861       0.035354              8.874331      10.428280      -0.970612      -2.214549       8.898083      -2.362047       7.296629           0.000194
           56              C       2.784536       8.495089       5.637376       0.593116      22.759923 0.24043520E+03  0.49273655E+04                                 7.371561                            5.491968       0.090687       2.096772                    0.999485      21.901730      60.890115       0.635331       0.470424      -1.021195      -0.018345      -0.058815       0.059979       0.085984      -0.036622      -0.049091       0.092104      -0.051891       0.089428      -0.074526      -0.059733       0.134259              8.556246       8.942063      -0.303124       2.308734       8.229326      -3.797047       8.497349           0.002072
           57              C       3.119410       9.651178       4.745702       0.144596      30.863634 0.37176290E+03  0.83996037E+04                                 8.725035                            6.571543      -0.006235       2.031386                    0.999366      25.436247      71.543456       0.622319       0.435612      -1.052924      -0.018736       0.050887      -0.052939       0.075783      -0.043816      -0.017631       0.047072      -0.015043       0.075593      -0.061583      -0.015414       0.076997             10.085130      10.216988       1.279509       1.353329      10.723728      -4.810673       9.314673           0.001714
           58              C       4.311589      10.324577       4.780058      -0.135185      29.382116 0.40893795E+03  0.94771150E+04                                 8.259076                            6.763232       0.117832       2.018559                    0.999677      28.834851      82.558669       0.630093       0.419452      -1.061264      -0.008178       0.012773      -0.015698       0.021828      -0.022707       0.007202       0.024915      -0.004577       0.059801      -0.041217       0.005865       0.035352              8.874406      10.121297       1.147970       0.938279       9.205263      -3.098885       7.296659           0.000193
           59              C      -1.628806       6.493304       5.637376       0.593123      22.759962 0.24043642E+03  0.49273979E+04                                 7.371593                            5.492001       0.090733       2.096788                    0.999485      21.901715      60.890170       0.635326       0.470427      -1.021193      -0.041761       0.045293       0.059982       0.085984      -0.004158       0.104309      -0.003540       0.089375       0.089429      -0.074526      -0.059732       0.134258              8.556282       8.670115       0.460218      -4.442769       8.501316      -0.100916       8.497414           0.002070
           60              C      -0.795039       5.625251       4.745702       0.144619      30.863196 0.37175661E+03  0.83994348E+04                                 8.724990                            6.571514      -0.006226       2.031394                    0.999366      25.436042      71.542998       0.622316       0.435616      -1.052921       0.053446      -0.009214      -0.052942       0.075790       0.015394       0.049582      -0.008269       0.083418       0.075602      -0.061587      -0.015413       0.076999             10.085074       9.488909      -0.859078      -4.842795      11.451700       1.233233       9.314614           0.001713
           61              C      -0.807948       4.256093       4.780058      -0.135172      29.381687 0.40893012E+03  0.94768769E+04                                 8.258957                            6.763136       0.117857       2.018571                    0.999677      28.834558      82.557261       0.630103       0.419448      -1.061267       0.015155       0.000695      -0.015695       0.021829       0.009372       0.017979      -0.018695       0.041620       0.059807      -0.041218       0.005863       0.035356              8.874276       8.439956      -0.177265      -3.152794      10.886324       0.736806       7.296548           0.000194
           62              C      -1.155731      11.316263       5.637376       0.593102      22.759870 0.24043542E+03  0.49273563E+04                                 7.371456                            5.491907       0.090751       2.096789                    0.999485      21.901688      60.889320       0.635348       0.470413      -1.021204       0.060099       0.013529       0.059975       0.085976       0.040781      -0.055225      -0.088563      -0.037491       0.089435      -0.074525      -0.059736       0.134262              8.556110       8.144871      -0.157043       2.133956       9.026260       3.897860       8.497200           0.002071
           63              C      -2.324370      11.028227       4.745702       0.144605      30.863201 0.37175604E+03  0.83993983E+04                                 8.724924                            6.571463      -0.006244       2.031386                    0.999366      25.435950      71.542077       0.622327       0.435609      -1.052927      -0.034698      -0.041666      -0.052941       0.075781       0.028423      -0.031954      -0.038806      -0.068372       0.075604      -0.061588      -0.015414       0.077001             10.085004      11.704891      -0.420316       3.489428       9.235546       3.577352       9.314573           0.001713
           64              C      -3.503641      11.723985       4.780058      -0.135179      29.381836 0.40893260E+03  0.94769551E+04                                 8.258998                            6.763160       0.117844       2.018565                    0.999677      28.834695      82.557928       0.630101       0.419449      -1.061266      -0.006971      -0.013467      -0.015700       0.021827       0.013337      -0.025176      -0.006224      -0.037039       0.059805      -0.041215       0.005861       0.035354              8.874329      10.428279      -0.970612       2.214549       8.898082       2.362046       7.296628           0.000194
           65              C      -2.784536       8.495089       2.170624       0.593135      22.759469 0.24042976E+03  0.49272221E+04                                 7.371437                            5.491887       0.090676       2.096770                    0.999485      21.901481      60.889066       0.635340       0.470420      -1.021198       0.018343      -0.058812      -0.059981       0.085983       0.036624      -0.049090      -0.092110      -0.051891       0.089429      -0.074530      -0.059735       0.134264              8.556093       8.941926       0.303110       2.308685       8.229173       3.796954       8.497178           0.002070
           66              C      -3.119410       9.651178       3.062298       0.144603      30.863432 0.37176020E+03  0.83995185E+04                                 8.724971                            6.571502      -0.006236       2.031386                    0.999366      25.436105      71.542699       0.622325       0.435610      -1.052927       0.018737       0.050888       0.052936       0.075782       0.043817      -0.017632      -0.047074      -0.015045       0.075603      -0.061585      -0.015415       0.077000             10.085051      10.216943      -1.279509       1.353323      10.723627       4.810614       9.314582           0.001713
           67              C      -4.311589      10.324577       3.027942      -0.135168      29.381777 0.40893084E+03  0.94769048E+04                                 8.258980                            6.763139       0.117851       2.018566                    0.999677      28.834692      82.557896       0.630103       0.419448      -1.061267       0.008180       0.012774       0.015697       0.021828       0.022708       0.007197      -0.024914      -0.004579       0.059804      -0.041215       0.005862       0.035353              8.874311      10.121185      -1.147919       0.938314       9.205143       3.098869       7.296605           0.000194
           68              C       1.628806       6.493304       2.170624       0.593130      22.759765 0.24043376E+03  0.49273317E+04                                 7.371553                            5.491969       0.090734       2.096789                    0.999485      21.901646      60.889981       0.635328       0.470427      -1.021193       0.041769       0.045293      -0.059975       0.085984       0.004157       0.104311       0.003539       0.089375       0.089432      -0.074527      -0.059733       0.134260              8.556239       8.670078      -0.460213      -4.442748       8.501270       0.100916       8.497369           0.002071
           69              C       0.795039       5.625251       3.062298       0.144625      30.863199 0.37175619E+03  0.83994254E+04                                 8.725006                            6.571520      -0.006235       2.031392                    0.999366      25.436014      71.542995       0.622315       0.435617      -1.052920      -0.053436      -0.009214       0.052950       0.075790      -0.015394       0.049583       0.008269       0.083420       0.075602      -0.061587      -0.015413       0.077001             10.085101       9.488940       0.859085      -4.842819      11.451724      -1.233240       9.314638           0.001713
           70              C       0.807948       4.256093       3.027942      -0.135160      29.381585 0.40892791E+03  0.94768193E+04                                 8.258963                            6.763136       0.117856       2.018571                    0.999677      28.834471      82.557167       0.630100       0.419450      -1.061265      -0.015146       0.000695       0.015704       0.021828      -0.009371       0.017978       0.018696       0.041619       0.059803      -0.041218       0.005863       0.035355              8.874286       8.439973       0.177271      -3.152808      10.886328      -0.736812       7.296558           0.000194
           71              C       1.155731      11.316263       2.170624       0.593114      22.760154 0.24043849E+03  0.49274463E+04                                 7.371587                            5.491990       0.090704       2.096773                    0.999485      21.901865      60.890441       0.635333       0.470421      -1.021197      -0.060099       0.013531      -0.059974       0.085976      -0.040778      -0.055224       0.088560      -0.037491       0.089432      -0.074523      -0.059733       0.134257              8.556274       8.145012       0.157025       2.134016       9.026439      -3.897955       8.497370           0.002071
           72              C       2.324370      11.028227       3.062298       0.144619      30.863322 0.37175752E+03  0.83994505E+04                                 8.724985                            6.571502      -0.006266       2.031379                    0.999366      25.436013      71.542623       0.622321       0.435613      -1.052924       0.034697      -0.041665       0.052942       0.075781      -0.028423      -0.031955       0.038805      -0.068372       0.075598      -0.061587      -0.015413       0.077000             10.085079      11.704978       0.420292       3.489481       9.235608      -3.577383       9.314652           0.001713
           73              C       3.503641      11.723985       3.027942      -0.135162      29.381639 0.40892960E+03  0.94768631E+04                                 8.258949                            6.763131       0.117855       2.018569                    0.999677      28.834567      82.557317       0.630103       0.419448      -1.061267       0.006971      -0.013466       0.015699       0.021827      -0.013338      -0.025177       0.006223      -0.037037       0.059808      -0.041216       0.005861       0.035355              8.874268      10.428222       0.970619       2.214528       8.898016      -2.362007       7.296566           0.000193
           74              C      10.378036       4.657239       2.170624       0.593135      22.759474 0.24042982E+03  0.49272236E+04                                 7.371437                            5.491887       0.090676       2.096770                    0.999485      21.901484      60.889074       0.635340       0.470420      -1.021198      -0.018343       0.058812      -0.059981       0.085983       0.036624       0.049090       0.092109      -0.051891       0.089429      -0.074530      -0.059735       0.134264              8.556094       8.941927       0.303110      -2.308685       8.229174      -3.796955       8.497179           0.002071
           75              C      10.712910       3.501150       3.062298       0.144604      30.863430 0.37176018E+03  0.83995179E+04                                 8.724971                            6.571502      -0.006236       2.031386                    0.999366      25.436104      71.542698       0.622325       0.435610      -1.052927      -0.018737      -0.050888       0.052936       0.075782       0.043817       0.017632       0.047074      -0.015045       0.075603      -0.061585      -0.015415       0.077000             10.085050      10.216943      -1.279509      -1.353323      10.723627      -4.810614       9.314582           0.001712
           76              C      11.905089       2.827751       3.027942      -0.135168      29.381771 0.40893075E+03  0.94769021E+04                                 8.258979                            6.763138       0.117850       2.018566                    0.999677      28.834687      82.557878       0.630103       0.419448      -1.061267      -0.008180      -0.012774       0.015697       0.021828       0.022708      -0.007197       0.024914      -0.004579       0.059803      -0.041215       0.005862       0.035353              8.874310      10.121184      -1.147919      -0.938313       9.205143      -3.098868       7.296604           0.000194
           77              C       5.964694       6.659024       2.170624       0.593130      22.759754 0.24043364E+03  0.49273285E+04                                 7.371552                            5.491968       0.090734       2.096790                    0.999485      21.901640      60.889962       0.635328       0.470427      -1.021193      -0.041769      -0.045293      -0.059975       0.085984       0.004157      -0.104311      -0.003540       0.089375       0.089432      -0.074527      -0.059733       0.134260              8.556237       8.670076      -0.460213       4.442746       8.501268      -0.100916       8.497367           0.002071
           78              C       6.798461       7.527077       3.062298       0.144626      30.863188 0.37175604E+03  0.83994212E+04                                 8.725004                            6.571518      -0.006234       2.031392                    0.999366      25.436008      71.542973       0.622315       0.435617      -1.052920       0.053436       0.009214       0.052951       0.075790      -0.015394      -0.049583      -0.008269       0.083420       0.075603      -0.061587      -0.015413       0.077001             10.085098       9.488938       0.859084       4.842817      11.451721       1.233240       9.314636           0.001713
           79              C       6.785552       8.896235       3.027942      -0.135160      29.381576 0.40892776E+03  0.94768148E+04                                 8.258962                            6.763134       0.117856       2.018571                    0.999677      28.834464      82.557140       0.630100       0.419450      -1.061265       0.015146      -0.000695       0.015704       0.021829      -0.009371      -0.017978      -0.018696       0.041619       0.059803      -0.041218       0.005863       0.035355              8.874285       8.439971       0.177271       3.152808      10.886326       0.736812       7.296556           0.000194
           80              C       6.437769       1.836065       2.170624       0.593114      22.760153 0.24043849E+03  0.49274464E+04                                 7.371587                            5.491990       0.090704       2.096773                    0.999485      21.901865      60.890441       0.635333       0.470421      -1.021197       0.060099      -0.013531      -0.059974       0.085976      -0.040778       0.055224      -0.088560      -0.037490       0.089432      -0.074523      -0.059733       0.134257              8.556274       8.145012       0.157025      -2.134015       9.026439       3.897955       8.497370           0.002071
           81              C       5.269130       2.124101       3.062298       0.144619      30.863316 0.37175745E+03  0.83994485E+04                                 8.724983                            6.571501      -0.006266       2.031379                    0.999366      25.436010      71.542610       0.622321       0.435613      -1.052924      -0.034697       0.041665       0.052942       0.075781      -0.028423       0.031955      -0.038805      -0.068372       0.075599      -0.061587      -0.015413       0.076999             10.085078      11.704976       0.420293      -3.489481       9.235606       3.577382       9.314650           0.001713
           82              C       4.089859       1.428343       3.027942      -0.135162      29.381636 0.40892955E+03  0.94768615E+04                                 8.258948                            6.763131       0.117857       2.018570                    0.999677      28.834564      82.557300       0.630103       0.419448      -1.061267      -0.006970       0.013466       0.015699       0.021827      -0.013339       0.025177      -0.006222      -0.037037       0.059808      -0.041216       0.005861       0.035355              8.874267      10.428221       0.970619      -2.214528       8.898014       2.362006       7.296564           0.000194
           83              C       2.784536       8.495089       9.978624       0.593116      22.759923 0.24043520E+03  0.49273654E+04                                 7.371561                            5.491968       0.090686       2.096771                    0.999485      21.901730      60.890119       0.635331       0.470424      -1.021195      -0.018345      -0.058815      -0.059979       0.085984      -0.036622       0.049091      -0.092104      -0.051891       0.089428      -0.074526      -0.059733       0.134259              8.556247       8.942063      -0.303124      -2.308734       8.229327       3.797047       8.497350           0.002072
           84              C       3.119410       9.651178      10.870298       0.144596      30.863636 0.37176292E+03  0.83996043E+04                                 8.725036                            6.571544      -0.006236       2.031386                    0.999366      25.436247      71.543457       0.622319       0.435612      -1.052924      -0.018736       0.050887       0.052939       0.075783      -0.043816       0.017631      -0.047072      -0.015043       0.075592      -0.061583      -0.015414       0.076997             10.085130      10.216989       1.279509      -1.353329      10.723728       4.810673       9.314673           0.001714
           85              C       4.311589      10.324577      10.835942      -0.135185      29.382111 0.40893788E+03  0.94771130E+04                                 8.259076                            6.763232       0.117832       2.018559                    0.999677      28.834848      82.558660       0.630093       0.419452      -1.061264      -0.008178       0.012773       0.015698       0.021828      -0.022707      -0.007202      -0.024915      -0.004577       0.059801      -0.041216       0.005865       0.035352              8.874406      10.121296       1.147970      -0.938279       9.205262       3.098885       7.296659           0.000193
           86              C      -1.628806       6.493304       9.978624       0.593123      22.759958 0.24043636E+03  0.49273964E+04                                 7.371593                            5.492000       0.090733       2.096788                    0.999485      21.901712      60.890160       0.635326       0.470427      -1.021193      -0.041761       0.045293      -0.059982       0.085984      -0.004158      -0.104309       0.003540       0.089375       0.089429      -0.074526      -0.059732       0.134258              8.556281       8.670114       0.460218       4.442769       8.501315       0.100916       8.497413           0.002070
           87              C      -0.795039       5.625251      10.870298       0.144619      30.863195 0.37175660E+03  0.83994344E+04                                 8.724990                            6.571514      -0.006226       2.031394                    0.999366      25.436042      71.542995       0.622316       0.435616      -1.052921       0.053446      -0.009214       0.052942       0.075790       0.015394      -0.049582       0.008269       0.083419       0.075602      -0.061587      -0.015413       0.076999             10.085073       9.488908      -0.859078       4.842794      11.451699      -1.233232       9.314613           0.001712
           88              C      -0.807948       4.256093      10.835942      -0.135172      29.381683 0.40893006E+03  0.94768751E+04                                 8.258957                            6.763136       0.117858       2.018571                    0.999677      28.834555      82.557252       0.630103       0.419448      -1.061267       0.015155       0.000695       0.015695       0.021829       0.009372      -0.017979       0.018695       0.041620       0.059808      -0.041219       0.005863       0.035356              8.874276       8.439956      -0.177264       3.152794      10.886324      -0.736806       7.296547           0.000194
           89              C      -1.155731      11.316263       9.978624       0.593102      22.759874 0.24043547E+03  0.49273575E+04                                 7.371457                            5.491907       0.090751       2.096788                    0.999485      21.901691      60.889331       0.635348       0.470413      -1.021204       0.060099       0.013529      -0.059975       0.085976       0.040781       0.055225       0.088563      -0.037491       0.089435      -0.074525      -0.059736       0.134262              8.556111       8.144872      -0.157043      -2.133956       9.026261      -3.897860       8.497201           0.002071
           90              C      -2.324370      11.028227      10.870298       0.144605      30.863197 0.37175598E+03  0.83993967E+04                                 8.724924                            6.571462      -0.006244       2.031386                    0.999366      25.435948      71.542071       0.622327       0.435609      -1.052927      -0.034698      -0.041666       0.052941       0.075781       0.028423       0.031955       0.038806      -0.068372       0.075604      -0.061588      -0.015414       0.077001             10.085003      11.704891      -0.420317      -3.489428       9.235546      -3.577352       9.314572           0.001714
           91              C      -3.503641      11.723985      10.835942      -0.135179      29.381848 0.40893279E+03  0.94769608E+04                                 8.259001                            6.763162       0.117843       2.018565                    0.999677      28.834704      82.557966       0.630101       0.419449      -1.061266      -0.006971      -0.013467       0.015700       0.021827       0.013337       0.025176       0.006224      -0.037039       0.059805      -0.041215       0.005861       0.035354              8.874332      10.428282      -0.970612      -2.214549       8.898085      -2.362047       7.296630           0.000194
           92              C       4.808964       4.657239       9.978624       0.593115      22.759933 0.24043532E+03  0.49273685E+04                                 7.371563                            5.491969       0.090686       2.096771                    0.999485      21.901736      60.890136       0.635331       0.470424      -1.021195       0.018345       0.058815      -0.059979       0.085984      -0.036622      -0.049091       0.092104      -0.051891       0.089428      -0.074526      -0.059733       0.134259              8.556249       8.942065      -0.303125       2.308734       8.229329      -3.797049       8.497352           0.002072
           93              C       4.474090       3.501150      10.870298       0.144596      30.863631 0.37176284E+03  0.83996024E+04                                 8.725035                            6.571543      -0.006236       2.031386                    0.999366      25.436245      71.543454       0.622319       0.435612      -1.052924       0.018736      -0.050887       0.052939       0.075783      -0.043816      -0.017631       0.047072      -0.015043       0.075592      -0.061583      -0.015414       0.076997             10.085130      10.216989       1.279509       1.353329      10.723728      -4.810673       9.314673           0.001714
           94              C       3.281911       2.827751      10.835942      -0.135185      29.382114 0.40893794E+03  0.94771145E+04                                 8.259076                            6.763232       0.117832       2.018559                    0.999677      28.834850      82.558663       0.630093       0.419452      -1.061264       0.008178      -0.012773       0.015698       0.021828      -0.022706       0.007202       0.024915      -0.004577       0.059801      -0.041216       0.005865       0.035352              8.874406      10.121296       1.147970       0.938279       9.205262      -3.098885       7.296658           0.000193
           95              C       9.222306       6.659024       9.978624       0.593123      22.759965 0.24043644E+03  0.49273985E+04                                 7.371595                            5.492001       0.090732       2.096788                    0.999485      21.901716      60.890178       0.635326       0.470427      -1.021193       0.041761      -0.045293      -0.059983       0.085984      -0.004159       0.104309      -0.003540       0.089375       0.089429      -0.074526      -0.059732       0.134258              8.556283       8.670117       0.460218      -4.442770       8.501317      -0.100916       8.497416           0.002070
           96              C       8.388539       7.527077      10.870298       0.144619      30.863199 0.37175666E+03  0.83994362E+04                                 8.724991                            6.571515      -0.006226       2.031394                    0.999366      25.436045      71.543009       0.622316       0.435616      -1.052921      -0.053446       0.009214       0.052942       0.075790       0.015394       0.049582      -0.008269       0.083419       0.075603      -0.061587      -0.015413       0.076999             10.085075       9.488909      -0.859078      -4.842795      11.451701       1.233233       9.314614           0.001712
           97              C       8.401448       8.896235      10.835942      -0.135172      29.381686 0.40893012E+03  0.94768768E+04                                 8.258957                            6.763136       0.117858       2.018571                    0.999677      28.834557      82.557260       0.630103       0.419448      -1.061267      -0.015155      -0.000695       0.015695       0.021829       0.009372       0.017979      -0.018695       0.041620       0.059807      -0.041218       0.005863       0.035356              8.874276       8.439956      -0.177265      -3.152794      10.886325       0.736806       7.296548           0.000194
           98              C       8.749231       1.836065       9.978624       0.593102      22.759865 0.24043536E+03  0.49273548E+04                                 7.371456                            5.491906       0.090751       2.096789                    0.999485      21.901685      60.889313       0.635348       0.470413      -1.021204      -0.060099      -0.013529      -0.059975       0.085976       0.040781      -0.055225      -0.088563      -0.037491       0.089435      -0.074525      -0.059737       0.134262              8.556110       8.144870      -0.157043       2.133956       9.026259       3.897859       8.497200           0.002071
           99              C       9.917870       2.124101      10.870298       0.144605      30.863198 0.37175600E+03  0.83993972E+04                                 8.724924                            6.571462      -0.006244       2.031386                    0.999366      25.435949      71.542072       0.622327       0.435609      -1.052927       0.034698       0.041666       0.052941       0.075781       0.028423      -0.031955      -0.038806      -0.068372       0.075604      -0.061588      -0.015414       0.077001             10.085003      11.704890      -0.420317       3.489427       9.235546       3.577352       9.314572           0.001713
          100              C      11.097141       1.428343      10.835942      -0.135179      29.381846 0.40893277E+03  0.94769603E+04                                 8.259000                            6.763161       0.117843       2.018565                    0.999677      28.834703      82.557959       0.630101       0.419449      -1.061266       0.006971       0.013467       0.015700       0.021827       0.013337      -0.025176      -0.006224      -0.037040       0.059804      -0.041215       0.005861       0.035354              8.874331      10.428281      -0.970612       2.214549       8.898084       2.362047       7.296629           0.000194
          101              C      10.378036       4.657239      13.445376       0.593135      22.759473 0.24042981E+03  0.49272235E+04                                 7.371437                            5.491887       0.090676       2.096770                    0.999485      21.901484      60.889075       0.635340       0.470420      -1.021198      -0.018343       0.058812       0.059981       0.085983       0.036624      -0.049090      -0.092110      -0.051891       0.089429      -0.074530      -0.059735       0.134264              8.556094       8.941927       0.303110       2.308685       8.229174       3.796955       8.497179           0.002070
          102              C      10.712910       3.501150      12.553702       0.144604      30.863426 0.37176012E+03  0.83995163E+04                                 8.724970                            6.571501      -0.006235       2.031386                    0.999366      25.436102      71.542688       0.622325       0.435610      -1.052927      -0.018737      -0.050888      -0.052936       0.075782       0.043817      -0.017632      -0.047074      -0.015045       0.075603      -0.061585      -0.015415       0.077000             10.085049      10.216941      -1.279509       1.353322      10.723626       4.810614       9.314580           0.001713
          103              C      11.905089       2.827751      12.588058      -0.135168      29.381775 0.40893081E+03  0.94769038E+04                                 8.258980                            6.763139       0.117851       2.018566                    0.999677      28.834689      82.557886       0.630103       0.419448      -1.061267      -0.008180      -0.012774      -0.015697       0.021828       0.022708       0.007198      -0.024914      -0.004579       0.059804      -0.041215       0.005862       0.035353              8.874311      10.121184      -1.147920       0.938313       9.205144       3.098869       7.296605           0.000195
          104              C       5.964694       6.659024      13.445376       0.593130      22.759768 0.24043380E+03  0.49273327E+04                                 7.371554                            5.491970       0.090734       2.096789                    0.999485      21.901648      60.889988       0.635328       0.470427      -1.021193      -0.041769      -0.045293       0.059975       0.085983       0.004157       0.104311       0.003540       0.089375       0.089432      -0.074527      -0.059733       0.134260              8.556240       8.670079      -0.460213      -4.442748       8.501271       0.100916       8.497370           0.002071
          105              C       6.798461       7.527077      12.553702       0.144625      30.863198 0.37175617E+03  0.83994251E+04                                 8.725006                            6.571520      -0.006236       2.031391                    0.999366      25.436014      71.542998       0.622315       0.435617      -1.052920       0.053436       0.009214      -0.052951       0.075790      -0.015394       0.049583       0.008269       0.083420       0.075602      -0.061587      -0.015413       0.077001             10.085101       9.488940       0.859085      -4.842819      11.451724      -1.233241       9.314638           0.001713
          106              C       6.785552       8.896235      12.588058      -0.135160      29.381578 0.40892780E+03  0.94768160E+04                                 8.258962                            6.763135       0.117856       2.018571                    0.999677      28.834465      82.557146       0.630100       0.419450      -1.061265       0.015146      -0.000695      -0.015704       0.021828      -0.009371       0.017978       0.018696       0.041619       0.059803      -0.041218       0.005863       0.035355              8.874285       8.439971       0.177271      -3.152807      10.886327      -0.736812       7.296557           0.000194
          107              C       6.437769       1.836065      13.445376       0.593114      22.760154 0.24043849E+03  0.49274464E+04                                 7.371587                            5.491990       0.090703       2.096772                    0.999485      21.901866      60.890446       0.635333       0.470421      -1.021197       0.060099      -0.013531       0.059974       0.085976      -0.040778      -0.055224       0.088560      -0.037491       0.089432      -0.074523      -0.059733       0.134257              8.556274       8.145012       0.157025       2.134016       9.026440      -3.897955       8.497370           0.002070
          108              C       5.269130       2.124101      12.553702       0.144619      30.863319 0.37175747E+03  0.83994492E+04                                 8.724984                            6.571501      -0.006266       2.031379                    0.999366      25.436011      71.542617       0.622321       0.435613      -1.052924      -0.034697       0.041665      -0.052942       0.075781      -0.028423      -0.031955       0.038805      -0.068372       0.075599      -0.061587      -0.015413       0.077000             10.085079      11.704977       0.420292       3.489481       9.235608      -3.577383       9.314652           0.001712
          109              C       4.089859       1.428343      12.588058      -0.135162      29.381638 0.40892958E+03  0.94768624E+04                                 8.258948                            6.763131       0.117856       2.018569                    0.999677      28.834566      82.557308       0.630103       0.419448      -1.061267      -0.006971       0.013466      -0.015699       0.021827      -0.013338      -0.025177       0.006223      -0.037037       0.059809      -0.041216       0.005861       0.035355              8.874267      10.428221       0.970619       2.214528       8.898015      -2.362006       7.296565           0.000194
          110              C      -2.784536       8.495089      13.445376       0.593135      22.759474 0.24042982E+03  0.49272236E+04                                 7.371438                            5.491888       0.090675       2.096770                    0.999485      21.901484      60.889077       0.635340       0.470420      -1.021198       0.018343      -0.058813       0.059981       0.085983       0.036624       0.049090       0.092110      -0.051891       0.089429      -0.074530      -0.059735       0.134264              8.556094       8.941928       0.303110      -2.308686       8.229175      -3.796955       8.497180           0.002070
          111              C      -3.119410       9.651178      12.553702       0.144604      30.863433 0.37176021E+03  0.83995189E+04                                 8.724971                            6.571502      -0.006236       2.031386                    0.999366      25.436105      71.542701       0.622325       0.435610      -1.052927       0.018737       0.050888      -0.052936       0.075782       0.043817       0.017632       0.047074      -0.015045       0.075603      -0.061585      -0.015415       0.077000             10.085051      10.216943      -1.279509      -1.353323      10.723627      -4.810615       9.314582           0.001713
          112              C      -4.311589      10.324577      12.588058      -0.135168      29.381771 0.40893073E+03  0.94769015E+04                                 8.258979                            6.763138       0.117850       2.018566                    0.999677      28.834688      82.557883       0.630103       0.419448      -1.061267       0.008180       0.012774      -0.015697       0.021828       0.022708      -0.007198       0.024914      -0.004579       0.059804      -0.041215       0.005862       0.035353              8.874311      10.121184      -1.147919      -0.938314       9.205143      -3.098869       7.296605           0.000194
          113              C       1.628806       6.493304      13.445376       0.593130      22.759757 0.24043366E+03  0.49273291E+04                                 7.371552                            5.491968       0.090734       2.096789                    0.999485      21.901641      60.889964       0.635328       0.470427      -1.021193       0.041769       0.045293       0.059975       0.085983       0.004157      -0.104311      -0.003540       0.089375       0.089432      -0.074527      -0.059733       0.134260              8.556237       8.670076      -0.460213       4.442747       8.501268      -0.100916       8.497367           0.002071
          114              C       0.795039       5.625251      12.553702       0.144626      30.863198 0.37175619E+03  0.83994254E+04                                 8.725006                            6.571519      -0.006235       2.031391                    0.999366      25.436014      71.542995       0.622315       0.435617      -1.052920      -0.053436      -0.009214      -0.052951       0.075790      -0.015394      -0.049583      -0.008269       0.083420       0.075602      -0.061587      -0.015413       0.077001             10.085100       9.488940       0.859085       4.842819      11.451723       1.233241       9.314638           0.001713
          115              C       0.807948       4.256093      12.588058      -0.135160      29.381580 0.40892784E+03  0.94768172E+04                                 8.258963                            6.763135       0.117856       2.018571                    0.999677      28.834467      82.557152       0.630100       0.419451      -1.061265      -0.015146       0.000695      -0.015704       0.021828      -0.009371      -0.017978      -0.018696       0.041619       0.059802      -0.041218       0.005863       0.035354              8.874286       8.439972       0.177271       3.152808      10.886328       0.736812       7.296557           0.000194
          116              C       1.155731      11.316263      13.445376       0.593114      22.760147 0.24043842E+03  0.49274445E+04                                 7.371586                            5.491990       0.090705       2.096773                    0.999485      21.901861      60.890427       0.635333       0.470421      -1.021197      -0.060099       0.013531       0.059974       0.085976      -0.040778       0.055224      -0.088560      -0.037491       0.089432      -0.074523      -0.059733       0.134257              8.556272       8.145011       0.157026      -2.134015       9.026438       3.897954       8.497368           0.002071
          117              C       2.324370      11.028227      12.553702       0.144618      30.863322 0.37175754E+03  0.83994508E+04                                 8.724984                            6.571502      -0.006266       2.031379                    0.999366      25.436013      71.542618       0.622321       0.435613      -1.052924       0.034697      -0.041665      -0.052942       0.075781      -0.028423       0.031955      -0.038804      -0.068372       0.075599      -0.061587      -0.015413       0.076999             10.085079      11.704977       0.420292      -3.489481       9.235607       3.577383       9.314652           0.001712
          118              C       3.503641      11.723985      12.588058      -0.135162      29.381635 0.40892953E+03  0.94768608E+04                                 8.258947                            6.763131       0.117856       2.018569                    0.999677      28.834564      82.557300       0.630103       0.419448      -1.061267       0.006970      -0.013466      -0.015699       0.021826      -0.013338       0.025177      -0.006223      -0.037037       0.059808      -0.041216       0.005861       0.035355              8.874266      10.428220       0.970619      -2.214528       8.898014       2.362006       7.296565           0.000194
          119              C       3.073089       1.774249       3.904000      -0.051654      28.772768 0.39356582E+03  0.90045269E+04                                 8.130155                            6.618310       0.252442       2.070852                    0.999827      27.669594      77.882068       0.641438       0.417357      -1.066061       0.025238       0.014570       0.000002       0.029141       0.005844       0.007706      -0.013347       0.006750      -0.003892      -0.019297       0.007397       0.011900              8.846328       9.937180       0.300260      -1.660150       9.590520       2.875485       7.011285           0.000013
          120              C       7.593500       9.603830       3.904000      -0.051640      28.772377 0.39355942E+03  0.90043425E+04                                 8.130085                            6.618259       0.252448       2.070858                    0.999827      27.669324      77.881099       0.641440       0.417358      -1.066061      -0.000003      -0.029141       0.000003       0.029141       0.000001      -0.015416      -0.000001      -0.013494      -0.003888      -0.019299       0.007395       0.011904              8.846246       9.417029       0.000008       3.320263      10.110500       0.000007       7.011210           0.000013
          121              C      12.113911       1.774249       3.904000      -0.051654      28.772798 0.39356590E+03  0.90045382E+04                                 8.130202                            6.618340       0.252436       2.070850                    0.999827      27.669580      77.882320       0.641431       0.417361      -1.066058      -0.025239       0.014569      -0.000001       0.029142      -0.005845       0.007707       0.013347       0.006749      -0.003892      -0.019297       0.007397       0.011899              8.846386       9.937225      -0.300231      -1.660179       9.590584      -2.875532       7.011350           0.000012
          122              C       4.520411      11.378079       3.904000      -0.051654      28.772772 0.39356588E+03  0.90045289E+04                                 8.130156                            6.618311       0.252441       2.070851                    0.999827      27.669596      77.882080       0.641438       0.417357      -1.066061      -0.025238      -0.014570       0.000002       0.029141       0.005844      -0.007707       0.013347       0.006749      -0.003892      -0.019297       0.007397       0.011900              8.846330       9.937181       0.300259       1.660151       9.590522      -2.875486       7.011286           0.000014
          123              C       0.000000       3.548498       3.904000      -0.051640      28.772381 0.39355950E+03  0.90043445E+04                                 8.130086                            6.618260       0.252448       2.070857                    0.999827      27.669327      77.881107       0.641440       0.417358      -1.066061       0.000003       0.029141       0.000004       0.029141       0.000001       0.015415       0.000001      -0.013494      -0.003888      -0.019299       0.007395       0.011904              8.846247       9.417030       0.000009      -3.320264      10.110500      -0.000007       7.011210           0.000013
          124              C      -4.520411      11.378079       3.904000      -0.051654      28.772796 0.39356586E+03  0.90045370E+04                                 8.130201                            6.618339       0.252437       2.070850                    0.999827      27.669579      77.882313       0.641431       0.417361      -1.066058       0.025239      -0.014569      -0.000001       0.029142      -0.005845      -0.007707      -0.013347       0.006749      -0.003892      -0.019297       0.007398       0.011900              8.846386       9.937224      -0.300231       1.660179       9.590583       2.875532       7.011350           0.000013
          125              C       4.520411      11.378079      11.712000      -0.051654      28.772765 0.39356575E+03  0.90045249E+04                                 8.130154                            6.618309       0.252442       2.070852                    0.999827      27.669591      77.882059       0.641438       0.417357      -1.066061      -0.025238      -0.014570      -0.000002       0.029141       0.005844       0.007707      -0.013347       0.006750      -0.003892      -0.019297       0.007397       0.011900              8.846328       9.937179       0.300259      -1.660150       9.590520       2.875485       7.011285           0.000013
          126              C       0.000000       3.548498      11.712000      -0.051640      28.772383 0.39355955E+03  0.90043459E+04                                 8.130086                            6.618260       0.252448       2.070857                    0.999827      27.669328      77.881109       0.641440       0.417358      -1.066061       0.000003       0.029141      -0.000003       0.029141       0.000001      -0.015415      -0.000001      -0.013494      -0.003888      -0.019299       0.007395       0.011904              8.846247       9.417030       0.000009       3.320263      10.110500       0.000007       7.011210           0.000013
          127              C      -4.520411      11.378079      11.712000      -0.051654      28.772797 0.39356588E+03  0.90045375E+04                                 8.130202                            6.618339       0.252436       2.070850                    0.999827      27.669580      77.882320       0.641431       0.417361      -1.066058       0.025239      -0.014569       0.000001       0.029142      -0.005845       0.007707       0.013347       0.006749      -0.003892      -0.019297       0.007398       0.011900              8.846387       9.937225      -0.300230      -1.660179       9.590584      -2.875533       7.011351           0.000013
          128              C       3.073089       1.774249      11.712000      -0.051654      28.772761 0.39356569E+03  0.90045232E+04                                 8.130154                            6.618309       0.252442       2.070852                    0.999827      27.669588      77.882046       0.641438       0.417357      -1.066061       0.025237       0.014570      -0.000002       0.029141       0.005844      -0.007707       0.013348       0.006750      -0.003892      -0.019297       0.007397       0.011900              8.846327       9.937178       0.300259       1.660150       9.590519      -2.875485       7.011284           0.000014
          129              C       7.593500       9.603830      11.712000      -0.051640      28.772382 0.39355953E+03  0.90043455E+04                                 8.130086                            6.618260       0.252447       2.070857                    0.999827      27.669327      77.881110       0.641440       0.417358      -1.066061      -0.000003      -0.029141      -0.000004       0.029141       0.000001       0.015416       0.000000      -0.013494      -0.003888      -0.019299       0.007395       0.011904              8.846247       9.417031       0.000008      -3.320263      10.110501      -0.000007       7.011210           0.000013
          130              C      12.113911       1.774249      11.712000      -0.051654      28.772797 0.39356587E+03  0.90045374E+04                                 8.130201                            6.618339       0.252436       2.070850                    0.999827      27.669580      77.882319       0.641431       0.417361      -1.066058      -0.025239       0.014569       0.000001       0.029142      -0.005845      -0.007707      -0.013347       0.006749      -0.003892      -0.019297       0.007398       0.011900              8.846386       9.937225      -0.300231       1.660179       9.590583       2.875532       7.011350           0.000012
          131              N       5.460258       3.152481       3.904000      -0.336185      43.894160 0.61972104E+03  0.15673019E+05                                10.396862                            8.119816      -0.126665       1.948660                    0.998911      30.249189      85.707474       0.607047       0.398958      -1.092595      -0.158884      -0.091743       0.000004       0.183469      -0.084677       0.017950      -0.031089      -0.097749       0.220293      -0.134486       0.030814       0.103672             12.001258      11.237182      -1.003339      -3.392106      12.395989       5.875368      12.370601           0.000748
          132              N       7.593500       6.847365       3.904000      -0.336252      43.897412 0.61977446E+03  0.15674751E+05                                10.397415                            8.120196      -0.126730       1.948621                    0.998909      30.250727      85.713655       0.607028       0.398961      -1.092590      -0.000005       0.183497       0.000005       0.183497      -0.000001      -0.035909       0.000001       0.195599       0.220332      -0.134522       0.030823       0.103699             12.001933      12.975783       0.000000       6.784584      10.658850       0.000003      12.371166           0.000748
          133              N       9.726742       3.152481       3.904000      -0.336177      43.893822 0.61971543E+03  0.15672827E+05                                10.396778                            8.119759      -0.126648       1.948665                    0.998911      30.249024      85.706618       0.607052       0.398956      -1.092597       0.158885      -0.091743      -0.000002       0.183470       0.084677       0.017950       0.031090      -0.097749       0.220303      -0.134487       0.030814       0.103673             12.001152      11.237090       1.003309      -3.392052      12.395882      -5.875312      12.370483           0.000748
          134              N       2.133242       9.999847       3.904000      -0.336185      43.894167 0.61972112E+03  0.15673022E+05                                10.396863                            8.119817      -0.126665       1.948659                    0.998911      30.249192      85.707489       0.607047       0.398958      -1.092595       0.158884       0.091743       0.000004       0.183469      -0.084677      -0.017950       0.031089      -0.097749       0.220293      -0.134486       0.030814       0.103672             12.001260      11.237184      -1.003339       3.392107      12.395991      -5.875369      12.370604           0.000748
          135              N       0.000000       6.304963       3.904000      -0.336251      43.897386 0.61977400E+03  0.15674737E+05                                10.397410                            8.120192      -0.126729       1.948622                    0.998909      30.250715      85.713608       0.607028       0.398961      -1.092590       0.000005      -0.183497       0.000005       0.183497      -0.000000       0.035909      -0.000000       0.195599       0.220332      -0.134522       0.030823       0.103699             12.001927      12.975777      -0.000000      -6.784581      10.658845      -0.000003      12.371160           0.000748
          136              N      -2.133242       9.999847       3.904000      -0.336176      43.893817 0.61971535E+03  0.15672825E+05                                10.396777                            8.119758      -0.126648       1.948666                    0.998911      30.249022      85.706607       0.607052       0.398956      -1.092597      -0.158885       0.091744      -0.000002       0.183470       0.084677      -0.017950      -0.031090      -0.097749       0.220303      -0.134487       0.030814       0.103673             12.001150      11.237089       1.003310       3.392052      12.395880       5.875311      12.370482           0.000748
          137              N       2.133242       9.999847      11.712000      -0.336185      43.894138 0.61972064E+03  0.15673006E+05                                10.396858                            8.119814      -0.126665       1.948660                    0.998911      30.249179      85.707438       0.607047       0.398958      -1.092595       0.158884       0.091743      -0.000004       0.183469      -0.084677       0.017950      -0.031089      -0.097749       0.220293      -0.134486       0.030814       0.103672             12.001254      11.237179      -1.003339      -3.392105      12.395985       5.875366      12.370598           0.000748
          138              N       0.000000       6.304963      11.712000      -0.336251      43.897409 0.61977441E+03  0.15674750E+05                                10.397414                            8.120195      -0.126730       1.948621                    0.998909      30.250726      85.713650       0.607028       0.398961      -1.092590       0.000005      -0.183497      -0.000005       0.183497      -0.000000      -0.035909       0.000001       0.195599       0.220332      -0.134522       0.030823       0.103699             12.001932      12.975782      -0.000000       6.784583      10.658849       0.000003      12.371165           0.000748
          139              N      -2.133242       9.999847      11.712000      -0.336176      43.893812 0.61971524E+03  0.15672821E+05                                10.396776                            8.119757      -0.126648       1.948666                    0.998911      30.249019      85.706595       0.607052       0.398956      -1.092597      -0.158885       0.091743       0.000002       0.183470       0.084677       0.017950       0.031090      -0.097749       0.220303      -0.134487       0.030814       0.103673             12.001149      11.237088       1.003309      -3.392051      12.395879      -5.875311      12.370481           0.000747
          140              N       5.460258       3.152481      11.712000      -0.336185      43.894161 0.61972102E+03  0.15673019E+05                                10.396862                            8.119817      -0.126666       1.948659                    0.998911      30.249189      85.707479       0.607047       0.398958      -1.092595      -0.158884      -0.091743      -0.000004       0.183469      -0.084677      -0.017950       0.031089      -0.097749       0.220294      -0.134486       0.030814       0.103672             12.001259      11.237183      -1.003339       3.392107      12.395991      -5.875369      12.370603           0.000748
          141              N       7.593500       6.847365      11.712000      -0.336252      43.897420 0.61977458E+03  0.15674755E+05                                10.397416                            8.120197      -0.126731       1.948621                    0.998909      30.250731      85.713671       0.607028       0.398961      -1.092590      -0.000005       0.183497      -0.000005       0.183497      -0.000000       0.035909      -0.000001       0.195599       0.220332      -0.134522       0.030823       0.103698             12.001934      12.975784       0.000000      -6.784585      10.658851      -0.000003      12.371167           0.000748
          142              N       9.726742       3.152481      11.712000      -0.336177      43.893825 0.61971547E+03  0.15672829E+05                                10.396779                            8.119760      -0.126648       1.948665                    0.998911      30.249025      85.706624       0.607052       0.398956      -1.092597       0.158885      -0.091743       0.000002       0.183470       0.084677      -0.017950      -0.031090      -0.097749       0.220302      -0.134487       0.030814       0.103673             12.001153      11.237091       1.003309       3.392052      12.395883       5.875313      12.370484           0.000748
          143              O       5.982919       5.107049       5.555080      -0.604134      37.812487 0.61509604E+03  0.15301801E+05                                 8.938362                            7.748554       0.242710       2.106267                    0.997854      28.856911      77.313560       0.672631       0.366041      -1.132797      -0.022531      -0.001711       0.050667       0.055477      -0.001444       0.029481      -0.098600       0.079494      -0.082639      -0.127582       0.040677       0.086905              9.465347      13.769396       1.960755      -2.081149       7.465151       0.353007       7.161493           0.002384
          144              O       3.902300       5.064962       6.377574      -0.531887      37.941335 0.50564826E+03  0.11966482E+05                                 8.971847                            6.932928       0.304590       2.158470                    0.997379      26.965695      70.249582       0.726059       0.356464      -1.141401       0.044806      -0.009246      -0.018933       0.049513      -0.055344      -0.020269      -0.031744      -0.007436       0.089917      -0.082379       0.032284       0.050095             10.688383       9.363212      -3.524194      -4.576831       9.550237       5.138674      13.151699           0.031718
          145              O       9.024875       5.417444       5.555080      -0.604133      37.810823 0.61506846E+03  0.15300916E+05                                 8.938002                            7.748301       0.242752       2.106278                    0.997857      28.856703      77.312043       0.672653       0.366033      -1.132805       0.009783       0.020360       0.050669       0.055476       0.035142      -0.100132       0.023769      -0.037248      -0.082638      -0.127582       0.040677       0.086905              9.464924       7.342960       1.749301       1.346248      13.890602       1.625622       7.161209           0.002384
          146              O      10.028735       7.240357       6.377574      -0.531891      37.940739 0.50563936E+03  0.11966208E+05                                 8.971713                            6.932834       0.304571       2.158461                    0.997379      26.965637      70.249045       0.726070       0.356461      -1.141405      -0.030415      -0.034178      -0.018931       0.049514       0.024451      -0.017355       0.033429       0.099571       0.089912      -0.082377       0.032285       0.050093             10.688211      12.555348       1.681083       6.738518       6.357817       1.394290      13.151468           0.031715
          147              O       7.772707       2.627835       5.555080      -0.604086      37.810207 0.61505216E+03  0.15300421E+05                                 8.937991                            7.748270       0.242252       2.106130                    0.997851      28.856070      77.310316       0.672645       0.366040      -1.132798       0.012753      -0.018635       0.050620       0.055428      -0.033716       0.070666       0.074789      -0.042277      -0.082620      -0.127576       0.040702       0.086873              9.464925      10.738836      -3.709968       0.734739      10.494856      -1.978619       7.161084           0.002384
          148              O       8.849465       0.847010       6.377574      -0.531907      37.942420 0.50566614E+03  0.11967021E+05                                 8.972042                            6.933078       0.304516       2.158439                    0.997379      26.966076      70.251107       0.726046       0.356467      -1.141398      -0.014392       0.043426      -0.018938       0.049514       0.030898       0.037627      -0.001678      -0.092140       0.089927      -0.082383       0.032280       0.050103             10.688616       6.451597       1.843172      -2.161906      12.462266      -6.533133      13.151985           0.031716
          149              O       1.610581       8.045279       5.555080      -0.604134      37.812465 0.61509557E+03  0.15301786E+05                                 8.938358                            7.748551       0.242711       2.106267                    0.997854      28.856903      77.313527       0.672631       0.366041      -1.132797       0.022531       0.001711       0.050667       0.055477      -0.001443      -0.029481       0.098600       0.079494      -0.082639      -0.127582       0.040677       0.086905              9.465343      13.769390       1.960754       2.081148       7.465148      -0.353006       7.161490           0.002383
          150              O       3.691200       8.087366       6.377574      -0.531887      37.941353 0.50564853E+03  0.11966490E+05                                 8.971851                            6.932930       0.304590       2.158469                    0.997379      26.965700      70.249604       0.726059       0.356464      -1.141401      -0.044806       0.009246      -0.018933       0.049513      -0.055345       0.020269       0.031744      -0.007436       0.089918      -0.082380       0.032284       0.050096             10.688387       9.363215      -3.524196       4.576833       9.550241      -5.138677      13.151706           0.031718
          151              O      -1.431375       7.734884       5.555080      -0.604133      37.810814 0.61506829E+03  0.15300910E+05                                 8.938000                            7.748299       0.242752       2.106278                    0.997857      28.856702      77.312033       0.672654       0.366033      -1.132805      -0.009783      -0.020360       0.050669       0.055476       0.035142       0.100131      -0.023769      -0.037247      -0.082638      -0.127582       0.040677       0.086905              9.464922       7.342958       1.749301      -1.346248      13.890599      -1.625621       7.161207           0.002384
          152              O      -2.435235       5.911971       6.377574      -0.531891      37.940742 0.50563941E+03  0.11966210E+05                                 8.971713                            6.932834       0.304571       2.158461                    0.997379      26.965639      70.249050       0.726070       0.356461      -1.141405       0.030416       0.034178      -0.018932       0.049515       0.024451       0.017356      -0.033428       0.099570       0.089912      -0.082377       0.032284       0.050093             10.688211      12.555348       1.681083      -6.738518       6.357817      -1.394290      13.151469           0.031715
          153              O      -0.179207      10.524493       5.555080      -0.604086      37.810200 0.61505202E+03  0.15300416E+05                                 8.937989                            7.748268       0.242252       2.106130                    0.997851      28.856069      77.310307       0.672645       0.366040      -1.132798      -0.012752       0.018635       0.050620       0.055428      -0.033716      -0.070666      -0.074789      -0.042277      -0.082619      -0.127576       0.040702       0.086873              9.464923      10.738834      -3.709968      -0.734739      10.494854       1.978618       7.161082           0.002384
          154              O      -1.255965      12.305318       6.377574      -0.531907      37.942427 0.50566624E+03  0.11967024E+05                                 8.972043                            6.933079       0.304516       2.158439                    0.997379      26.966077      70.251115       0.726046       0.356467      -1.141398       0.014392      -0.043426      -0.018939       0.049514       0.030898      -0.037627       0.001678      -0.092140       0.089926      -0.082383       0.032280       0.050103             10.688618       6.451598       1.843172       2.161907      12.462268       6.533134      13.151988           0.031715
          155              O      -1.610581       8.045279       2.252920      -0.604150      37.813429 0.61511508E+03  0.15302397E+05                                 8.938516                            7.748680       0.242638       2.106237                    0.997853      28.857302      77.314983       0.672624       0.366042      -1.132796      -0.022528       0.001715      -0.050664       0.055474       0.001444      -0.029481      -0.098607       0.079494      -0.082649      -0.127589       0.040680       0.086909              9.465521      13.769679      -1.960768       2.081221       7.465268       0.353024       7.161617           0.002384
          156              O      -3.691200       8.087366       1.430426      -0.531906      37.942256 0.50566265E+03  0.11966914E+05                                 8.972005                            6.933043       0.304521       2.158442                    0.997379      26.965984      70.250732       0.726050       0.356466      -1.141399       0.044805       0.009252       0.018935       0.049514       0.055344       0.020267      -0.031746      -0.007438       0.089919      -0.082380       0.032280       0.050099             10.688574       9.363383       3.524263       4.576921       9.550408       5.138780      13.151931           0.031714
          157              O       1.431375       7.734884       2.252920      -0.604137      37.811542 0.61508266E+03  0.15301368E+05                                 8.938148                            7.748417       0.242753       2.106277                    0.997857      28.856864      77.312888       0.672645       0.366036      -1.132802       0.009789      -0.020360      -0.050662       0.055471      -0.035146       0.100133       0.023770      -0.037243      -0.082640      -0.127585       0.040676       0.086908              9.465089       7.343099      -1.749361      -1.346298      13.890841       1.625684       7.161328           0.002383
          158              O       2.435235       5.911971       1.430426      -0.531900      37.942080 0.50565898E+03  0.11966807E+05                                 8.971984                            6.933017       0.304537       2.158449                    0.997379      26.965898      70.250474       0.726051       0.356466      -1.141399      -0.030410       0.034178       0.018939       0.049514      -0.024452       0.017356       0.033425       0.099571       0.089923      -0.082377       0.032283       0.050094             10.688562      12.555775      -1.681133      -6.738790       6.357990       1.394330      13.151923           0.031715
          159              O       0.179207      10.524493       2.252920      -0.604093      37.810354 0.61505519E+03  0.15300513E+05                                 8.937994                            7.748270       0.242253       2.106126                    0.997851      28.856205      77.310677       0.672647       0.366038      -1.132800       0.012752       0.018635      -0.050617       0.055425       0.033717      -0.070660       0.074788      -0.042277      -0.082618      -0.127570       0.040700       0.086871              9.464927      10.738848       3.709970      -0.734728      10.494862      -1.978603       7.161070           0.002384
          160              O       1.255965      12.305318       1.430426      -0.531912      37.942256 0.50566337E+03  0.11966934E+05                                 8.971992                            6.933035       0.304497       2.158430                    0.997379      26.966111      70.251040       0.726053       0.356465      -1.141401      -0.014390      -0.043427       0.018938       0.049514      -0.030893      -0.037629      -0.001683      -0.092134       0.089931      -0.082381       0.032283       0.050097             10.688558       6.451557      -1.843164       2.161887      12.462220      -6.533101      13.151896           0.031715
          161              O       9.204081       5.107049       2.252920      -0.604150      37.813429 0.61511508E+03  0.15302397E+05                                 8.938516                            7.748679       0.242640       2.106237                    0.997853      28.857304      77.314985       0.672625       0.366041      -1.132796       0.022528      -0.001715      -0.050664       0.055473       0.001444       0.029480       0.098606       0.079494      -0.082649      -0.127589       0.040680       0.086909              9.465521      13.769678      -1.960768      -2.081221       7.465267      -0.353024       7.161616           0.002384
          162              O      11.284700       5.064962       1.430426      -0.531906      37.942253 0.50566261E+03  0.11966913E+05                                 8.972003                            6.933042       0.304523       2.158443                    0.997379      26.965986      70.250732       0.726050       0.356466      -1.141400      -0.044805      -0.009253       0.018935       0.049514       0.055344      -0.020266       0.031747      -0.007438       0.089919      -0.082379       0.032280       0.050099             10.688572       9.363382       3.524262      -4.576920       9.550407      -5.138779      13.151928           0.031714
          163              O       6.162125       5.417444       2.252920      -0.604137      37.811556 0.61508296E+03  0.15301377E+05                                 8.938150                            7.748419       0.242754       2.106277                    0.997857      28.856870      77.312910       0.672644       0.366036      -1.132802      -0.009789       0.020360      -0.050662       0.055471      -0.035146      -0.100133      -0.023770      -0.037243      -0.082641      -0.127585       0.040677       0.086908              9.465092       7.343101      -1.749362       1.346298      13.890844      -1.625685       7.161330           0.002383
          164              O       5.158265       7.240357       1.430426      -0.531900      37.942094 0.50565919E+03  0.11966814E+05                                 8.971987                            6.933019       0.304535       2.158449                    0.997379      26.965901      70.250491       0.726051       0.356466      -1.141399       0.030410      -0.034178       0.018939       0.049514      -0.024452      -0.017356      -0.033425       0.099571       0.089923      -0.082377       0.032283       0.050094             10.688567      12.555780      -1.681134       6.738793       6.357992      -1.394330      13.151928           0.031715
          165              O       7.414293       2.627835       2.252920      -0.604094      37.810367 0.61505545E+03  0.15300521E+05                                 8.937995                            7.748272       0.242253       2.106126                    0.997851      28.856211      77.310697       0.672647       0.366038      -1.132800      -0.012752      -0.018635      -0.050618       0.055426       0.033717       0.070660      -0.074788      -0.042277      -0.082618      -0.127571       0.040700       0.086871              9.464929      10.738850       3.709971       0.734728      10.494864       1.978604       7.161072           0.002384
          166              O       6.337535       0.847010       1.430426      -0.531911      37.942241 0.50566315E+03  0.11966927E+05                                 8.971989                            6.933033       0.304498       2.158430                    0.997379      26.966107      70.251023       0.726053       0.356465      -1.141401       0.014390       0.043427       0.018938       0.049514      -0.030893       0.037629       0.001682      -0.092134       0.089931      -0.082380       0.032283       0.050097             10.688554       6.451555      -1.843163      -2.161885      12.462215       6.533098      13.151891           0.031715
          167              O       1.610581       8.045279      10.060920      -0.604134      37.812471 0.61509568E+03  0.15301790E+05                                 8.938359                            7.748552       0.242711       2.106267                    0.997854      28.856905      77.313534       0.672631       0.366041      -1.132797       0.022531       0.001711      -0.050667       0.055477      -0.001444       0.029481      -0.098600       0.079494      -0.082638      -0.127582       0.040677       0.086905              9.465343      13.769391       1.960754      -2.081148       7.465149       0.353006       7.161490           0.002383
          168              O       3.691200       8.087366       9.238426      -0.531887      37.941351 0.50564849E+03  0.11966489E+05                                 8.971851                            6.932930       0.304590       2.158469                    0.997379      26.965698      70.249599       0.726059       0.356464      -1.141401      -0.044806       0.009246       0.018933       0.049513      -0.055345      -0.020269      -0.031744      -0.007436       0.089918      -0.082379       0.032284       0.050095             10.688387       9.363215      -3.524195      -4.576833       9.550240       5.138676      13.151705           0.031718
          169              O      -1.431375       7.734884      10.060920      -0.604133      37.810820 0.61506841E+03  0.15300914E+05                                 8.938002                            7.748300       0.242752       2.106278                    0.997857      28.856703      77.312040       0.672654       0.366033      -1.132805      -0.009783      -0.020360      -0.050669       0.055476       0.035142      -0.100132       0.023769      -0.037248      -0.082639      -0.127583       0.040677       0.086905              9.464923       7.342960       1.749301       1.346248      13.890601       1.625622       7.161208           0.002384
          170              O      -2.435235       5.911971       9.238426      -0.531891      37.940739 0.50563937E+03  0.11966208E+05                                 8.971713                            6.932834       0.304569       2.158460                    0.997379      26.965637      70.249045       0.726070       0.356461      -1.141405       0.030416       0.034178       0.018931       0.049514       0.024451      -0.017356       0.033429       0.099571       0.089912      -0.082377       0.032284       0.050093             10.688211      12.555348       1.681083       6.738518       6.357817       1.394290      13.151469           0.031715
          171              O      -0.179207      10.524493      10.060920      -0.604086      37.810211 0.61505223E+03  0.15300423E+05                                 8.937991                            7.748270       0.242252       2.106130                    0.997851      28.856073      77.310324       0.672645       0.366040      -1.132798      -0.012753       0.018635      -0.050620       0.055428      -0.033716       0.070666       0.074789      -0.042277      -0.082620      -0.127576       0.040702       0.086874              9.464925      10.738836      -3.709969       0.734739      10.494856      -1.978619       7.161084           0.002384
          172              O      -1.255965      12.305318       9.238426      -0.531907      37.942429 0.50566628E+03  0.11967025E+05                                 8.972044                            6.933079       0.304515       2.158439                    0.997379      26.966078      70.251118       0.726046       0.356467      -1.141398       0.014392      -0.043426       0.018938       0.049514       0.030898       0.037627      -0.001678      -0.092140       0.089927      -0.082383       0.032280       0.050103             10.688618       6.451599       1.843172      -2.161907      12.462268      -6.533134      13.151988           0.031715
          173              O       5.982919       5.107049      10.060920      -0.604134      37.812473 0.61509573E+03  0.15301791E+05                                 8.938358                            7.748551       0.242713       2.106268                    0.997854      28.856909      77.313542       0.672631       0.366041      -1.132797      -0.022531      -0.001711      -0.050667       0.055477      -0.001444      -0.029481       0.098600       0.079494      -0.082638      -0.127582       0.040677       0.086905              9.465343      13.769390       1.960754       2.081148       7.465149      -0.353006       7.161490           0.002383
          174              O       3.902300       5.064962       9.238426      -0.531886      37.941329 0.50564815E+03  0.11966479E+05                                 8.971845                            6.932926       0.304594       2.158471                    0.997379      26.965696      70.249577       0.726059       0.356464      -1.141401       0.044806      -0.009246       0.018933       0.049513      -0.055345       0.020269       0.031743      -0.007436       0.089918      -0.082379       0.032284       0.050095             10.688380       9.363210      -3.524193       4.576830       9.550234      -5.138672      13.151696           0.031718
          175              O       9.024875       5.417444      10.060920      -0.604133      37.810813 0.61506827E+03  0.15300910E+05                                 8.938000                            7.748299       0.242753       2.106278                    0.997857      28.856701      77.312031       0.672654       0.366033      -1.132805       0.009783       0.020360      -0.050669       0.055476       0.035142       0.100132      -0.023769      -0.037247      -0.082638      -0.127582       0.040677       0.086905              9.464922       7.342958       1.749300      -1.346248      13.890599      -1.625621       7.161207           0.002384
          176              O      10.028735       7.240357       9.238426      -0.531891      37.940732 0.50563925E+03  0.11966205E+05                                 8.971711                            6.932833       0.304572       2.158461                    0.997379      26.965637      70.249038       0.726070       0.356461      -1.141405      -0.030416      -0.034178       0.018932       0.049514       0.024451       0.017356      -0.033428       0.099570       0.089912      -0.082377       0.032284       0.050093             10.688209      12.555345       1.681082      -6.738516       6.357816      -1.394290      13.151465           0.031715
          177              O       7.772707       2.627835      10.060920      -0.604086      37.810206 0.61505215E+03  0.15300421E+05                                 8.937991                            7.748270       0.242251       2.106130                    0.997851      28.856069      77.310314       0.672645       0.366040      -1.132798       0.012752      -0.018635      -0.050620       0.055428      -0.033716      -0.070666      -0.074789      -0.042277      -0.082619      -0.127575       0.040702       0.086873              9.464925      10.738836      -3.709968      -0.734739      10.494856       1.978619       7.161084           0.002384
          178              O       8.849465       0.847010       9.238426      -0.531907      37.942430 0.50566630E+03  0.11967026E+05                                 8.972044                            6.933079       0.304515       2.158438                    0.997379      26.966079      70.251120       0.726046       0.356467      -1.141398      -0.014392       0.043426       0.018938       0.049514       0.030898      -0.037627       0.001677      -0.092140       0.089927      -0.082383       0.032280       0.050103             10.688618       6.451599       1.843172       2.161907      12.462268       6.533134      13.151988           0.031715
          179              O       9.204081       5.107049      13.363080      -0.604150      37.813440 0.61511530E+03  0.15302404E+05                                 8.938518                            7.748681       0.242638       2.106237                    0.997853      28.857307      77.315000       0.672624       0.366041      -1.132796       0.022528      -0.001715       0.050664       0.055473       0.001444      -0.029480      -0.098607       0.079494      -0.082649      -0.127589       0.040680       0.086909              9.465523      13.769682      -1.960768       2.081222       7.465269       0.353024       7.161618           0.002383
          180              O      11.284700       5.064962      14.185574      -0.531907      37.942256 0.50566264E+03  0.11966914E+05                                 8.972005                            6.933042       0.304521       2.158442                    0.997379      26.965985      70.250733       0.726050       0.356466      -1.141399      -0.044805      -0.009252      -0.018935       0.049514       0.055344       0.020267      -0.031747      -0.007438       0.089919      -0.082379       0.032280       0.050099             10.688574       9.363383       3.524263       4.576921       9.550408       5.138780      13.151930           0.031715
          181              O       6.162125       5.417444      13.363080      -0.604137      37.811551 0.61508286E+03  0.15301374E+05                                 8.938150                            7.748418       0.242754       2.106277                    0.997857      28.856868      77.312904       0.672644       0.366036      -1.132802      -0.009789       0.020360       0.050662       0.055471      -0.035146       0.100133       0.023770      -0.037243      -0.082640      -0.127585       0.040676       0.086908              9.465091       7.343100      -1.749361      -1.346298      13.890844       1.625684       7.161330           0.002383
          182              O       5.158265       7.240357      14.185574      -0.531899      37.942067 0.50565877E+03  0.11966801E+05                                 8.971981                            6.933015       0.304538       2.158450                    0.997379      26.965895      70.250459       0.726052       0.356466      -1.141399       0.030410      -0.034178      -0.018939       0.049514      -0.024452       0.017356       0.033425       0.099571       0.089923      -0.082377       0.032283       0.050094             10.688559      12.555771      -1.681133      -6.738788       6.357988       1.394330      13.151918           0.031715
          183              O       7.414293       2.627835      13.363080      -0.604094      37.810372 0.61505554E+03  0.15300524E+05                                 8.937996                            7.748273       0.242252       2.106126                    0.997851      28.856212      77.310703       0.672647       0.366038      -1.132800      -0.012752      -0.018635       0.050617       0.055425       0.033717      -0.070660       0.074788      -0.042277      -0.082618      -0.127571       0.040700       0.086871              9.464930      10.738851       3.709972      -0.734729      10.494866      -1.978605       7.161072           0.002384
          184              O       6.337535       0.847010      14.185574      -0.531912      37.942264 0.50566347E+03  0.11966937E+05                                 8.971993                            6.933036       0.304496       2.158430                    0.997379      26.966112      70.251049       0.726053       0.356465      -1.141401       0.014389       0.043427      -0.018938       0.049514      -0.030893      -0.037629      -0.001682      -0.092134       0.089931      -0.082380       0.032283       0.050097             10.688560       6.451558      -1.843165       2.161887      12.462223      -6.533103      13.151899           0.031715
          185              O      -1.610581       8.045279      13.363080      -0.604150      37.813425 0.61511499E+03  0.15302394E+05                                 8.938515                            7.748679       0.242640       2.106237                    0.997853      28.857303      77.314979       0.672625       0.366041      -1.132796      -0.022528       0.001715       0.050664       0.055473       0.001444       0.029480       0.098607       0.079494      -0.082649      -0.127589       0.040680       0.086909              9.465520      13.769677      -1.960768      -2.081221       7.465266      -0.353024       7.161615           0.002383
          186              O      -3.691200       8.087366      14.185574      -0.531906      37.942258 0.50566269E+03  0.11966915E+05                                 8.972004                            6.933042       0.304522       2.158443                    0.997379      26.965987      70.250737       0.726050       0.356466      -1.141400       0.044805       0.009252      -0.018935       0.049514       0.055344      -0.020267       0.031747      -0.007438       0.089919      -0.082379       0.032280       0.050099             10.688574       9.363383       3.524262      -4.576920       9.550408      -5.138780      13.151930           0.031714
          187              O       1.431375       7.734884      13.363080      -0.604137      37.811544 0.61508271E+03  0.15301369E+05                                 8.938149                            7.748418       0.242753       2.106277                    0.997857      28.856863      77.312890       0.672644       0.366036      -1.132802       0.009789      -0.020360       0.050662       0.055470      -0.035146      -0.100133      -0.023770      -0.037243      -0.082641      -0.127585       0.040676       0.086908              9.465091       7.343100      -1.749362       1.346298      13.890842      -1.625684       7.161329           0.002382
          188              O       2.435235       5.911971      14.185574      -0.531900      37.942093 0.50565918E+03  0.11966813E+05                                 8.971986                            6.933019       0.304536       2.158449                    0.997379      26.965902      70.250491       0.726051       0.356466      -1.141399      -0.030410       0.034178      -0.018939       0.049514      -0.024452      -0.017356      -0.033425       0.099571       0.089923      -0.082377       0.032283       0.050094             10.688566      12.555779      -1.681134       6.738793       6.357991      -1.394330      13.151927           0.031715
          189              O       0.179207      10.524493      13.363080      -0.604094      37.810357 0.61505524E+03  0.15300514E+05                                 8.937994                            7.748271       0.242253       2.106126                    0.997851      28.856206      77.310680       0.672647       0.366038      -1.132800       0.012752       0.018635       0.050617       0.055425       0.033717       0.070660      -0.074788      -0.042277      -0.082618      -0.127571       0.040700       0.086871              9.464927      10.738849       3.709970       0.734728      10.494863       1.978604       7.161070           0.002384
          190              O       1.255965      12.305318      14.185574      -0.531912      37.942249 0.50566327E+03  0.11966931E+05                                 8.971990                            6.933034       0.304497       2.158430                    0.997379      26.966109      70.251032       0.726053       0.356465      -1.141401      -0.014389      -0.043427      -0.018939       0.049514      -0.030893       0.037629       0.001683      -0.092134       0.089931      -0.082380       0.032283       0.050097             10.688556       6.451556      -1.843164      -2.161886      12.462218       6.533099      13.151893           0.031715

******************************************************
Auxiliary information for the entire system
The total spin magnetic moment of the unit cell is   24.000008
The total net atomic charge of the unit cell is   0.000002
Accuracy of reproducing the electrostatic potential in the unit cell:
  The inner radius (bohr) =    5.0000
  The outer radius (bohr) =   12.0000
  Valid grid points have density less than (e/(bohr^3)) =    0.0001
  The number of valid grid points were=        63926
  The rms potential error without charges in kcal/mol is=     12.99023
  The rms potential error with partial charges in kcal/mol is=      0.63285
  The RRMSE value at monopole order=      0.04872
  The rms potential error with partial charges and cloud penetration in kcal/mol is=      0.63019
  The RRMSE value at monopole order with cloud penetration is=      0.04851
  The rms potential error with partial charges and atomic dipoles in kcal/mol is=      1.01263
  The RRMSE value at dipole order=      0.07795
  The rms potential error with partial charges, atomic dipoles and cloud penetration in kcal/mol is=      0.96546
  The RRMSE value at dipole order with cloud penetration=      0.07432

******************************************************
The electron densities and ab initio electrostatic potential were computed in VASP using the PBE functional and
projector augmented wave method. See the main text of the journal article for a description of computational details.
The atomic charges, dipoles, and quadrupoles were computed with the DDEC6 method as described in
(a) T. A. Manz and N. Gabaldon Limas, RSC Adv. 6 (2016) 47771-47801 DOI: 10.1039/c6ra04656h
(b) N. Gabaldon Limas and T. A. Manz, RSC Adv. 8 (2018) 2678-2707 DOI: 10.1039/c7ra11829e.
For each atom in the material, the electron cloud parameters were fit to the spherically averaged atom-in-material
electron density using radial positions for which this density was between 10^-4 and 10^-2 electrons per cubic bohr.
The polarizabilities, dispersion coefficients, and quantum Drude oscillator (QDO) parameters were fit using the MCLF method.
The magnetic structure of the system was optimized in VASP from the default ferromagnetic initial guess using spin polarization.
The atomic spin moments (ASMs) were computed on this optimized magnetic structure using the DDEC6 partition as inputs
to the method of T. A. Manz and D. S. Sholl, J. Chem. Theory Comput. 7 (2011) 4146-4164 DOI: 10.1021/ct200539n.
The RMSE and RRMSE were computed using a uniform grid with Ewald summation.
