# Supplementary material for: A collection of forcefield precursors for metal–organic frameworks
Source: RSC Adv. 2019 Nov 13;9(63):36492–507. doi: 10.1039/c9ra07327b (PMC9075174; doi:10.1039/c9ra07327b)
Supplement: RA-009-C9RA07327B-s4414 [file RA-009-C9RA07327B-s4414.xyz]

  190
jmolscript: load "" {1 1 1} spacegroup "x,y,z" unitcell [{     15.329000     0.000000     0.000000 }, {     -7.664500    13.275303     0.000000 }, {      0.000000     0.000000    15.403000 }]
Nd     0.000000     8.850113    11.552250     1.859702
Nd     7.664500     4.425190    11.552250     1.859702
Nd     7.664500     4.425190     3.850750     1.859701
Nd     0.000000     8.850113     3.850750     1.859703
Fe    -3.832250     6.637651     0.000000     0.996878
Fe     7.664500     0.000000     0.000000     0.996877
Fe     3.832250     6.637651     0.000000     0.996992
Fe     3.832250     6.637651     7.701500     0.996971
Fe     7.664500     0.000000     7.701500     0.996911
Fe    -3.832250     6.637651     7.701500     0.996961
H     -5.056271    10.191450    13.007834     0.124708
H      3.689690    12.558437    13.007834     0.124710
H      1.366580     3.800719    13.007834     0.124712
H     12.720771     3.083853    13.007834     0.124708
H      3.974810     0.716866    13.007834     0.124710
H      6.297920     9.474584    13.007834     0.124712
H      2.608229     3.083853    10.096666     0.124709
H     11.354190     0.716866    10.096666     0.124710
H      9.031080     9.474584    10.096666     0.124712
H      5.056271    10.191450    10.096666     0.124709
H     -3.689690    12.558437    10.096666     0.124710
H     -1.366580     3.800719    10.096666     0.124712
H     12.720771     3.083853     2.395166     0.124708
H      3.974810     0.716866     2.395166     0.124710
H      6.297920     9.474584     2.395166     0.124712
H     -5.056271    10.191450     2.395166     0.124708
H      3.689690    12.558437     2.395166     0.124710
H      1.366580     3.800719     2.395166     0.124712
H      5.056271    10.191450     5.306333     0.124709
H     -3.689690    12.558437     5.306333     0.124710
H     -1.366580     3.800719     5.306333     0.124712
H      2.608229     3.083853     5.306333     0.124709
H     11.354190     0.716866     5.306333     0.124710
H      9.031080     9.474584     5.306333     0.124712
H     -5.382395    11.957729    11.552250     0.097224
H      5.382395    11.957729    11.552250     0.097224
H      0.000000     2.635148    11.552250     0.097226
H     13.046895     1.317574    11.552250     0.097224
H      2.282105     1.317574    11.552250     0.097224
H      7.664500    10.640155    11.552250     0.097226
H     13.046895     1.317574     3.850750     0.097224
H      2.282105     1.317574     3.850750     0.097224
H      7.664500    10.640155     3.850750     0.097226
H     -5.382395    11.957729     3.850750     0.097224
H      5.382395    11.957729     3.850750     0.097224
H      0.000000     2.635148     3.850750     0.097226
C     -2.880319     8.613017    13.266604     0.589861
C     -3.195330     9.782571    12.382472     0.144913
C     -4.387160    10.445008    12.413278    -0.134194
C      1.234751    11.463224    13.266604     0.589855
C      2.405120    11.151255    12.382472     0.144921
C      3.574723    11.852191    12.413278    -0.134190
C      1.645568     6.474365    13.266604     0.589858
C      0.790210     5.616781    12.382472     0.144922
C      0.812437     4.253407    12.413278    -0.134185
C     10.544819     4.662286    13.266604     0.589861
C     10.859830     3.492732    12.382472     0.144913
C     12.051660     2.830295    12.413278    -0.134193
C      6.429749     1.812079    13.266604     0.589855
C      5.259380     2.124048    12.382472     0.144921
C      4.089777     1.423112    12.413278    -0.134190
C      6.018932     6.800938    13.266604     0.589858
C      6.874290     7.658522    12.382472     0.144922
C      6.852063     9.021896    12.413278    -0.134185
C      4.784181     4.662286     9.837896     0.589867
C      4.469170     3.492732    10.722028     0.144913
C      3.277340     2.830295    10.691222    -0.134193
C      8.899251     1.812079     9.837896     0.589858
C     10.069620     2.124048    10.722028     0.144920
C     11.239223     1.423112    10.691222    -0.134190
C      9.310068     6.800938     9.837896     0.589856
C      8.454710     7.658522    10.722028     0.144922
C      8.476937     9.021896    10.691222    -0.134185
C      2.880319     8.613017     9.837896     0.589867
C      3.195330     9.782571    10.722028     0.144913
C      4.387160    10.445008    10.691222    -0.134193
C     -1.234751    11.463224     9.837896     0.589858
C     -2.405120    11.151255    10.722028     0.144920
C     -3.574723    11.852191    10.691222    -0.134190
C     -1.645568     6.474365     9.837896     0.589856
C     -0.790210     5.616781    10.722028     0.144922
C     -0.812437     4.253407    10.691222    -0.134185
C     10.544819     4.662286     2.136396     0.589861
C     10.859830     3.492732     3.020528     0.144913
C     12.051660     2.830295     2.989722    -0.134193
C      6.429749     1.812079     2.136396     0.589855
C      5.259380     2.124048     3.020528     0.144921
C      4.089777     1.423112     2.989722    -0.134190
C      6.018932     6.800938     2.136396     0.589858
C      6.874290     7.658522     3.020528     0.144922
C      6.852063     9.021896     2.989722    -0.134185
C     -2.880319     8.613017     2.136396     0.589861
C     -3.195330     9.782571     3.020528     0.144913
C     -4.387160    10.445008     2.989722    -0.134193
C      1.234751    11.463224     2.136396     0.589855
C      2.405120    11.151255     3.020528     0.144921
C      3.574723    11.852191     2.989722    -0.134190
C      1.645568     6.474365     2.136396     0.589858
C      0.790210     5.616781     3.020528     0.144922
C      0.812437     4.253407     2.989722    -0.134185
C      2.880319     8.613017     5.565104     0.589867
C      3.195330     9.782571     4.680972     0.144913
C      4.387160    10.445008     4.711778    -0.134193
C     -1.234751    11.463224     5.565104     0.589858
C     -2.405120    11.151255     4.680972     0.144920
C     -3.574723    11.852191     4.711778    -0.134190
C     -1.645568     6.474365     5.565104     0.589856
C     -0.790210     5.616781     4.680972     0.144922
C     -0.812437     4.253407     4.711778    -0.134185
C      4.784181     4.662286     5.565104     0.589867
C      4.469170     3.492732     4.680972     0.144913
C      3.277340     2.830295     4.711778    -0.134193
C      8.899251     1.812079     5.565104     0.589858
C     10.069620     2.124048     4.680972     0.144920
C     11.239223     1.423112     4.711778    -0.134190
C      9.310068     6.800938     5.565104     0.589856
C      8.454710     7.658522     4.680972     0.144922
C      8.476937     9.021896     4.711778    -0.134185
C     -4.577623    11.493094    11.552250    -0.047500
C      4.577623    11.493094    11.552250    -0.047501
C      0.000000     3.564419    11.552250    -0.047492
C     12.242123     1.782209    11.552250    -0.047500
C      3.086877     1.782209    11.552250    -0.047501
C      7.664500     9.710884    11.552250    -0.047492
C     12.242123     1.782209     3.850750    -0.047500
C      3.086877     1.782209     3.850750    -0.047501
C      7.664500     9.710884     3.850750    -0.047492
C     -4.577623    11.493094     3.850750    -0.047500
C      4.577623    11.493094     3.850750    -0.047501
C      0.000000     3.564419     3.850750    -0.047492
N     -2.210442    10.126401    11.552250    -0.329276
N      2.210442    10.126401    11.552250    -0.329279
N     -0.000000     6.297804    11.552250    -0.329285
N      9.874942     3.148902    11.552250    -0.329276
N      5.454058     3.148902    11.552250    -0.329279
N      7.664500     6.977499    11.552250    -0.329285
N      9.874942     3.148902     3.850750    -0.329276
N      5.454058     3.148902     3.850750    -0.329279
N      7.664500     6.977499     3.850750    -0.329285
N     -2.210442    10.126401     3.850750    -0.329276
N      2.210442    10.126401     3.850750    -0.329279
N     -0.000000     6.297804     3.850750    -0.329285
O     -1.701519     8.159001    13.217314    -0.609438
O     -3.797760     8.178914    13.975142    -0.535261
O      0.252162    10.669361    13.217314    -0.609434
O      1.317528    12.474802    13.975142    -0.535270
O      1.449357     7.722244    13.217314    -0.609430
O      2.480232     5.896890    13.975142    -0.535275
O      9.366019     5.116302    13.217314    -0.609438
O     11.462260     5.096389    13.975142    -0.535262
O      7.412338     2.605942    13.217314    -0.609434
O      6.346972     0.800501    13.975142    -0.535270
O      6.215143     5.553059    13.217314    -0.609429
O      5.184268     7.378413    13.975142    -0.535276
O      5.962981     5.116302     9.887186    -0.609439
O      3.866740     5.096389     9.129358    -0.535276
O      7.916662     2.605942     9.887186    -0.609429
O      8.982028     0.800501     9.129358    -0.535280
O      9.113857     5.553059     9.887186    -0.609430
O     10.144732     7.378413     9.129358    -0.535269
O      1.701519     8.159001     9.887186    -0.609439
O      3.797760     8.178914     9.129358    -0.535277
O     -0.252162    10.669361     9.887186    -0.609428
O     -1.317528    12.474802     9.129358    -0.535281
O     -1.449357     7.722244     9.887186    -0.609430
O     -2.480232     5.896890     9.129358    -0.535268
O      9.366019     5.116302     2.185686    -0.609438
O     11.462260     5.096389     1.427858    -0.535261
O      7.412338     2.605942     2.185686    -0.609434
O      6.346972     0.800501     1.427858    -0.535270
O      6.215143     5.553059     2.185686    -0.609430
O      5.184268     7.378413     1.427858    -0.535275
O     -1.701519     8.159001     2.185686    -0.609438
O     -3.797760     8.178914     1.427858    -0.535262
O      0.252162    10.669361     2.185686    -0.609434
O      1.317528    12.474802     1.427858    -0.535270
O      1.449357     7.722244     2.185686    -0.609430
O      2.480232     5.896890     1.427858    -0.535276
O      1.701519     8.159001     5.515814    -0.609439
O      3.797760     8.178914     6.273642    -0.535276
O     -0.252162    10.669361     5.515814    -0.609429
O     -1.317528    12.474802     6.273642    -0.535280
O     -1.449357     7.722244     5.515814    -0.609430
O     -2.480232     5.896890     6.273642    -0.535268
O      5.962981     5.116302     5.515814    -0.609438
O      3.866740     5.096389     6.273642    -0.535277
O      7.916662     2.605942     5.515814    -0.609428
O      8.982028     0.800501     6.273642    -0.535281
O      9.113857     5.553059     5.515814    -0.609430
O     10.144732     7.378413     6.273642    -0.535268

The following XYZ coordinates are in angstroms. Other properties are in atomic units.
The sperically averaged electron density of each atom fit to a function of the form exp(a - br)
eigen_1, eigen_2 and eigen_3 are the three eigenvalues of traceless quadrupole moment tensor
  atom number  atomic symbol              X              Y              Z     net charge C6 coefficient C8 coefficient C10 coefficient fluctuating dipole atomic polarizability isotropic forcefield polarizability              a              b squared Pearson coefficient          <r^3>          <r^4>         wp_QDO          m_QDO          q_QDO       dipole_x       dipole_y       dipole_z         dipole            Qxy            Qxz            Qyz     Q(x^2-y^2)  Q(3z^2 - R^2)        eigen_1        eigen_2        eigen_3 static polarizability      alpha(xx)      alpha(xy)      alpha(xz)      alpha(yy)      alpha(yz)      alpha(zz) atomic spin moment
            1             Nd       0.000000       8.850113      11.552250       1.859702     208.456438 0.55694182E+04  0.22078679E+06                                23.971382                           21.074342       2.710487       2.447497                    0.998576      93.466150     239.586557       0.516670       0.299040      -1.297045       0.000003       0.000148      -0.000000       0.000148      -0.000001       0.000013       0.000001       0.000076       0.774817      -0.129174      -0.129098       0.258272             26.160966      29.543592      -0.000045      -0.000158      29.543953      -0.000033      19.395353           0.000440
            2             Nd       7.664500       4.425190      11.552250       1.859702     208.456451 0.55694188E+04  0.22078682E+06                                23.971384                           21.074344       2.710487       2.447497                    0.998576      93.466158     239.586590       0.516670       0.299040      -1.297045      -0.000003      -0.000148      -0.000000       0.000148      -0.000001      -0.000013       0.000000       0.000075       0.774816      -0.129174      -0.129098       0.258272             26.160968      29.543593      -0.000044       0.000156      29.543957       0.000033      19.395354           0.000432
            3             Nd       7.664500       4.425190       3.850750       1.859701     208.456449 0.55694187E+04  0.22078683E+06                                23.971390                           21.074349       2.710484       2.447496                    0.998576      93.466190     239.586724       0.516670       0.299040      -1.297045      -0.000003      -0.000148       0.000000       0.000148      -0.000001       0.000013       0.000001       0.000075       0.774816      -0.129174      -0.129098       0.258272             26.160976      29.543604      -0.000045      -0.000158      29.543963      -0.000033      19.395360           0.000424
            4             Nd       0.000000       8.850113       3.850750       1.859703     208.456442 0.55694183E+04  0.22078678E+06                                23.971379                           21.074339       2.710489       2.447498                    0.998576      93.466130     239.586475       0.516670       0.299040      -1.297045       0.000003       0.000148      -0.000000       0.000148      -0.000001      -0.000013       0.000001       0.000075       0.774817      -0.129174      -0.129099       0.258272             26.160962      29.543586      -0.000044       0.000156      29.543951       0.000033      19.395350           0.000432
            5             Fe      -3.832250       6.637651       0.000000       0.996878     165.599270 0.32005823E+04  0.11585010E+06                                23.553026                           17.913244       0.069697       1.836376                    0.999132      51.867114     148.389368       0.450078       0.375968      -1.168020      -0.000000       0.000000       0.000000       0.000000      -0.099011       0.000005       0.000000      -0.452301       0.379741      -0.310165       0.126580       0.183585             29.835061      16.442440       9.976026      -0.000000      31.859873       0.000002      41.202869           3.851737
            6             Fe       7.664500       0.000000       0.000000       0.996877     165.594872 0.32004844E+04  0.11584545E+06                                23.552438                           17.912814       0.069722       1.836384                    0.999132      51.866856     148.386984       0.450090       0.375961      -1.168028      -0.000000      -0.000000       0.000000       0.000000      -0.146347       0.000001       0.000001       0.397743       0.379580      -0.310179       0.126527       0.183652             29.834325      19.365766     -11.663838       0.000000      28.935624      -0.000001      41.201586           3.851714
            7             Fe       3.832250       6.637651       0.000000       0.996992     165.599445 0.32005348E+04  0.11584781E+06                                23.552877                           17.912956       0.069785       1.836399                    0.999132      51.867270     148.388883       0.450088       0.375961      -1.168027       0.000000      -0.000000      -0.000000       0.000000       0.245421      -0.000002       0.000003       0.054735       0.379853      -0.310251       0.126618       0.183633             29.835118      36.645220       1.688034      -0.000003      11.657184      -0.000000      41.202951           3.851808
            8             Fe       3.832250       6.637651       7.701500       0.996971     165.596137 0.32004776E+04  0.11584510E+06                                23.552477                           17.912718       0.069810       1.836411                    0.999132      51.867071     148.387398       0.450095       0.375958      -1.168031      -0.000000      -0.000000      -0.000000       0.000000       0.099038       0.000008       0.000000      -0.452553       0.379463      -0.310245       0.126488       0.183757             29.834527      16.442006      -9.975828      -0.000003      31.859349       0.000005      41.202227           3.851737
            9             Fe       7.664500       0.000000       7.701500       0.996911     165.594852 0.32004766E+04  0.11584521E+06                                23.552546                           17.912881       0.069723       1.836390                    0.999132      51.866559     148.386676       0.450086       0.375965      -1.168024      -0.000000       0.000000       0.000000       0.000000       0.146381       0.000002      -0.000004       0.397731       0.379495      -0.310180       0.126498       0.183682             29.834443      19.365845      11.663864      -0.000002      28.935686      -0.000001      41.201798           3.851712
           10             Fe      -3.832250       6.637651       7.701500       0.996961     165.592429 0.32004049E+04  0.11584176E+06                                23.552135                           17.912522       0.069794       1.836404                    0.999132      51.866502     148.385092       0.450097       0.375958      -1.168031      -0.000000      -0.000000       0.000000       0.000000      -0.245375       0.000001       0.000001       0.054667       0.379881      -0.310206       0.126627       0.183579             29.834042      36.643924      -1.687985      -0.000001      11.656876       0.000000      41.201327           3.851785
           11              H      -5.056271      10.191450      13.007834       0.124708       1.172523 0.86475436E+01  0.85511273E+02                                 1.753045                            1.656536      -1.114792       2.353847                    0.997117       3.374148       9.109168       0.520517       1.189982      -0.730812      -0.025201      -0.010231       0.025158       0.037050      -0.002801      -0.013156      -0.003944       0.011831       0.002661      -0.013454      -0.003087       0.016541              1.788253       2.027056       0.232404      -0.380029       1.560060      -0.226897       1.777644           0.000003
           12              H       3.689690      12.558437      13.007834       0.124710       1.172474 0.86470694E+01  0.85505187E+02                                 1.752977                            1.656476      -1.114782       2.353853                    0.997117       3.374067       9.108797       0.520535       1.189961      -0.730817       0.003739       0.026941       0.025158       0.037050       0.006523       0.003162       0.013366      -0.001064       0.002666      -0.013454      -0.003087       0.016541              1.788182       1.475488       0.086008      -0.006484       2.111484       0.442536       1.777574           0.000003
           13              H       1.366580       3.800719      13.007834       0.124712       1.172463 0.86469754E+01  0.85504033E+02                                 1.752967                            1.656468      -1.114784       2.353853                    0.997117       3.374048       9.108736       0.520536       1.189962      -0.730817       0.021462      -0.016710       0.025159       0.037051      -0.003723       0.009994      -0.009424      -0.010769       0.002667      -0.013455      -0.003089       0.016543              1.788172       1.877988      -0.318395       0.386485       1.708964      -0.215651       1.777564           0.000003
           14              H      12.720771       3.083853      13.007834       0.124708       1.172522 0.86475401E+01  0.85511234E+02                                 1.753045                            1.656537      -1.114791       2.353848                    0.997117       3.374147       9.109167       0.520517       1.189983      -0.730812       0.025201       0.010231       0.025158       0.037050      -0.002801       0.013156       0.003944       0.011831       0.002661      -0.013454      -0.003087       0.016541              1.788253       2.027056       0.232404       0.380029       1.560060       0.226897       1.777644           0.000003
           15              H       3.974810       0.716866      13.007834       0.124710       1.172474 0.86470747E+01  0.85505252E+02                                 1.752977                            1.656476      -1.114782       2.353853                    0.997117       3.374068       9.108800       0.520535       1.189960      -0.730817      -0.003739      -0.026941       0.025158       0.037050       0.006523      -0.003162      -0.013366      -0.001064       0.002666      -0.013454      -0.003087       0.016541              1.788182       1.475488       0.086008       0.006484       2.111484      -0.442536       1.777574           0.000003
           16              H       6.297920       9.474584      13.007834       0.124712       1.172462 0.86469645E+01  0.85503897E+02                                 1.752966                            1.656467      -1.114783       2.353854                    0.997117       3.374046       9.108729       0.520536       1.189962      -0.730817      -0.021462       0.016710       0.025159       0.037051      -0.003723      -0.009994       0.009424      -0.010769       0.002667      -0.013455      -0.003089       0.016543              1.788171       1.877986      -0.318395      -0.386484       1.708963       0.215651       1.777562           0.000003
           17              H       2.608229       3.083853      10.096666       0.124709       1.172472 0.86470615E+01  0.85505099E+02                                 1.752976                            1.656476      -1.114776       2.353855                    0.997117       3.374066       9.108797       0.520534       1.189962      -0.730817      -0.025201       0.010231      -0.025159       0.037050       0.002802       0.013157      -0.003944       0.011832       0.002666      -0.013455      -0.003088       0.016543              1.788181       2.026967      -0.232389       0.380003       1.560002      -0.226882       1.777572           0.000003
           18              H      11.354190       0.716866      10.096666       0.124710       1.172511 0.86474321E+01  0.85509898E+02                                 1.753034                            1.656527      -1.114774       2.353857                    0.997117       3.374127       9.109098       0.520518       1.189983      -0.730812       0.003739      -0.026941      -0.025157       0.037050      -0.006523      -0.003162       0.013365      -0.001064       0.002660      -0.013454      -0.003087       0.016540              1.788242       1.475531      -0.086012       0.006485       2.111562       0.442561       1.777634           0.000003
           19              H       9.031080       9.474584      10.096666       0.124712       1.172464 0.86469749E+01  0.85503999E+02                                 1.752965                            1.656466      -1.114777       2.353857                    0.997117       3.374049       9.108728       0.520537       1.189959      -0.730818       0.021462       0.016709      -0.025159       0.037051       0.003722      -0.009994      -0.009422      -0.010767       0.002667      -0.013454      -0.003088       0.016541              1.788170       1.877985       0.318396      -0.386485       1.708962      -0.215652       1.777562           0.000003
           20              H       5.056271      10.191450      10.096666       0.124709       1.172471 0.86470559E+01  0.85505028E+02                                 1.752975                            1.656476      -1.114775       2.353856                    0.997117       3.374065       9.108793       0.520535       1.189962      -0.730817       0.025201      -0.010231      -0.025159       0.037050       0.002802      -0.013157       0.003944       0.011832       0.002666      -0.013455      -0.003088       0.016543              1.788180       2.026966      -0.232389      -0.380003       1.560001       0.226882       1.777572           0.000003
           21              H      -3.689690      12.558437      10.096666       0.124710       1.172511 0.86474252E+01  0.85509812E+02                                 1.753034                            1.656526      -1.114773       2.353857                    0.997117       3.374126       9.109094       0.520518       1.189983      -0.730812      -0.003739       0.026941      -0.025157       0.037050      -0.006523       0.003162      -0.013365      -0.001064       0.002660      -0.013454      -0.003087       0.016540              1.788242       1.475531      -0.086011      -0.006485       2.111561      -0.442561       1.777633           0.000003
           22              H      -1.366580       3.800719      10.096666       0.124712       1.172464 0.86469800E+01  0.85504059E+02                                 1.752965                            1.656466      -1.114778       2.353856                    0.997117       3.374050       9.108730       0.520538       1.189958      -0.730818      -0.021462      -0.016709      -0.025159       0.037051       0.003722       0.009994       0.009422      -0.010767       0.002667      -0.013454      -0.003088       0.016541              1.788170       1.877985       0.318396       0.386485       1.708962       0.215652       1.777562           0.000003
           23              H      12.720771       3.083853       2.395166       0.124708       1.172523 0.86475457E+01  0.85511305E+02                                 1.753046                            1.656537      -1.114792       2.353847                    0.997117       3.374148       9.109171       0.520517       1.189983      -0.730812       0.025201       0.010231      -0.025158       0.037050      -0.002801      -0.013156      -0.003944       0.011831       0.002661      -0.013454      -0.003087       0.016541              1.788254       2.027057       0.232405      -0.380029       1.560060      -0.226898       1.777644           0.000003
           24              H       3.974810       0.716866       2.395166       0.124710       1.172474 0.86470732E+01  0.85505231E+02                                 1.752977                            1.656476      -1.114782       2.353853                    0.997117       3.374068       9.108799       0.520535       1.189960      -0.730817      -0.003739      -0.026941      -0.025158       0.037050       0.006523       0.003162       0.013366      -0.001064       0.002666      -0.013454      -0.003087       0.016541              1.788182       1.475488       0.086008      -0.006484       2.111484       0.442536       1.777574           0.000003
           25              H       6.297920       9.474584       2.395166       0.124712       1.172463 0.86469739E+01  0.85504012E+02                                 1.752967                            1.656468      -1.114784       2.353853                    0.997117       3.374048       9.108735       0.520536       1.189962      -0.730817      -0.021462       0.016710      -0.025159       0.037051      -0.003723       0.009994      -0.009424      -0.010769       0.002667      -0.013454      -0.003089       0.016543              1.788171       1.877987      -0.318395       0.386485       1.708964      -0.215651       1.777563           0.000003
           26              H      -5.056271      10.191450       2.395166       0.124708       1.172522 0.86475385E+01  0.85511213E+02                                 1.753045                            1.656536      -1.114791       2.353848                    0.997117       3.374147       9.109166       0.520517       1.189983      -0.730812      -0.025201      -0.010231      -0.025158       0.037050      -0.002801       0.013156       0.003944       0.011831       0.002661      -0.013454      -0.003087       0.016541              1.788253       2.027055       0.232404       0.380029       1.560060       0.226897       1.777643           0.000003
           27              H       3.689690      12.558437       2.395166       0.124710       1.172474 0.86470732E+01  0.85505231E+02                                 1.752977                            1.656476      -1.114782       2.353853                    0.997117       3.374068       9.108799       0.520535       1.189960      -0.730817       0.003739       0.026941      -0.025158       0.037050       0.006523      -0.003162      -0.013366      -0.001064       0.002666      -0.013454      -0.003087       0.016541              1.788182       1.475488       0.086008       0.006484       2.111484      -0.442536       1.777574           0.000003
           28              H       1.366580       3.800719       2.395166       0.124712       1.172463 0.86469683E+01  0.85503941E+02                                 1.752966                            1.656467      -1.114783       2.353854                    0.997117       3.374047       9.108731       0.520536       1.189962      -0.730817       0.021462      -0.016710      -0.025159       0.037051      -0.003723      -0.009994       0.009424      -0.010769       0.002667      -0.013455      -0.003089       0.016543              1.788171       1.877986      -0.318395      -0.386484       1.708963       0.215651       1.777563           0.000003
           29              H       5.056271      10.191450       5.306333       0.124709       1.172472 0.86470567E+01  0.85505041E+02                                 1.752976                            1.656476      -1.114776       2.353855                    0.997117       3.374066       9.108797       0.520535       1.189962      -0.730817       0.025201      -0.010231       0.025159       0.037050       0.002802       0.013157      -0.003944       0.011832       0.002666      -0.013455      -0.003088       0.016543              1.788180       2.026967      -0.232389       0.380003       1.560002      -0.226882       1.777571           0.000003
           30              H      -3.689690      12.558437       5.306333       0.124710       1.172511 0.86474273E+01  0.85509840E+02                                 1.753034                            1.656526      -1.114774       2.353857                    0.997117       3.374127       9.109098       0.520518       1.189983      -0.730812      -0.003739       0.026941       0.025157       0.037050      -0.006523      -0.003162       0.013365      -0.001064       0.002660      -0.013454      -0.003087       0.016540              1.788242       1.475531      -0.086012       0.006485       2.111563       0.442561       1.777633           0.000003
           31              H      -1.366580       3.800719       5.306333       0.124712       1.172463 0.86469701E+01  0.85503941E+02                                 1.752965                            1.656465      -1.114777       2.353856                    0.997117       3.374049       9.108728       0.520537       1.189959      -0.730818      -0.021462      -0.016709       0.025159       0.037051       0.003722      -0.009994      -0.009422      -0.010767       0.002667      -0.013454      -0.003088       0.016541              1.788169       1.877985       0.318396      -0.386485       1.708962      -0.215652       1.777561           0.000003
           32              H       2.608229       3.083853       5.306333       0.124709       1.172471 0.86470529E+01  0.85504997E+02                                 1.752976                            1.656476      -1.114775       2.353855                    0.997117       3.374065       9.108795       0.520534       1.189963      -0.730817      -0.025201       0.010231       0.025159       0.037050       0.002802      -0.013157       0.003944       0.011832       0.002666      -0.013455      -0.003088       0.016543              1.788180       2.026967      -0.232389      -0.380003       1.560002       0.226882       1.777571           0.000003
           33              H      11.354190       0.716866       5.306333       0.124710       1.172511 0.86474258E+01  0.85509819E+02                                 1.753034                            1.656526      -1.114774       2.353857                    0.997117       3.374127       9.109097       0.520518       1.189983      -0.730812       0.003739      -0.026941       0.025157       0.037050      -0.006523       0.003162      -0.013365      -0.001064       0.002660      -0.013454      -0.003087       0.016540              1.788242       1.475531      -0.086012      -0.006485       2.111562      -0.442561       1.777632           0.000003
           34              H       9.031080       9.474584       5.306333       0.124712       1.172464 0.86469754E+01  0.85504006E+02                                 1.752965                            1.656466      -1.114778       2.353856                    0.997117       3.374050       9.108731       0.520537       1.189959      -0.730818       0.021462       0.016709       0.025159       0.037051       0.003722       0.009994       0.009422      -0.010767       0.002667      -0.013454      -0.003088       0.016541              1.788170       1.877986       0.318396       0.386485       1.708963       0.215652       1.777561           0.000003
           35              H      -5.382395      11.957729      11.552250       0.097224       1.086267 0.76092293E+01  0.72368076E+02                                 1.618084                            1.514865      -0.705987       2.528968                    0.999861       3.249655       8.409534       0.569458       1.130937      -0.745362      -0.029775       0.017191       0.000000       0.034382      -0.007108      -0.004306      -0.007459       0.008208      -0.004538      -0.013592       0.004628       0.008964              1.660137       2.036514      -0.293105      -0.009676       1.698067      -0.016760       1.245829           0.000011
           36              H       5.382395      11.957729      11.552250       0.097224       1.086265 0.76091951E+01  0.72367555E+02                                 1.618070                            1.514851      -0.705990       2.528966                    0.999861       3.249652       8.409472       0.569467       1.130922      -0.745366       0.029775       0.017191      -0.000000       0.034381       0.007108      -0.004306       0.007459       0.008208      -0.004537      -0.013592       0.004628       0.008964              1.660122       2.036495       0.293102      -0.009676       1.698052       0.016759       1.245819           0.000011
           37              H       0.000000       2.635148      11.552250       0.097226       1.086254 0.76090889E+01  0.72366291E+02                                 1.618060                            1.514841      -0.705988       2.528969                    0.999861       3.249627       8.409392       0.569468       1.130923      -0.745366      -0.000000      -0.034382      -0.000000       0.034382       0.000000       0.008612      -0.000000      -0.016417      -0.004536      -0.013592       0.004628       0.008964              1.660111       1.528817       0.000000       0.019351       2.205705       0.000000       1.245812           0.000010
           38              H      13.046895       1.317574      11.552250       0.097224       1.086268 0.76092309E+01  0.72368099E+02                                 1.618085                            1.514865      -0.705987       2.528968                    0.999861       3.249655       8.409536       0.569457       1.130937      -0.745362       0.029775      -0.017191       0.000000       0.034382      -0.007108       0.004306       0.007459       0.008208      -0.004538      -0.013592       0.004628       0.008964              1.660137       2.036515      -0.293105       0.009676       1.698068       0.016760       1.245830           0.000011
           39              H       2.282105       1.317574      11.552250       0.097224       1.086265 0.76091900E+01  0.72367496E+02                                 1.618070                            1.514851      -0.705990       2.528966                    0.999861       3.249651       8.409469       0.569467       1.130922      -0.745366      -0.029775      -0.017191      -0.000000       0.034381       0.007108       0.004306      -0.007459       0.008208      -0.004537      -0.013592       0.004628       0.008964              1.660121       2.036494       0.293102       0.009676       1.698051      -0.016759       1.245819           0.000011
           40              H       7.664500      10.640155      11.552250       0.097226       1.086254 0.76090899E+01  0.72366304E+02                                 1.618060                            1.514842      -0.705988       2.528969                    0.999861       3.249627       8.409392       0.569468       1.130923      -0.745366       0.000000       0.034382      -0.000000       0.034382       0.000000      -0.008612       0.000000      -0.016417      -0.004536      -0.013592       0.004628       0.008964              1.660111       1.528818       0.000000      -0.019351       2.205705      -0.000000       1.245812           0.000010
           41              H      13.046895       1.317574       3.850750       0.097224       1.086268 0.76092312E+01  0.72368104E+02                                 1.618085                            1.514865      -0.705987       2.528968                    0.999861       3.249655       8.409537       0.569457       1.130938      -0.745362       0.029775      -0.017191      -0.000000       0.034382      -0.007108      -0.004306      -0.007459       0.008208      -0.004538      -0.013592       0.004628       0.008964              1.660138       2.036515      -0.293105      -0.009676       1.698068      -0.016760       1.245830           0.000011
           42              H       2.282105       1.317574       3.850750       0.097224       1.086265 0.76091940E+01  0.72367543E+02                                 1.618070                            1.514851      -0.705990       2.528966                    0.999861       3.249652       8.409472       0.569467       1.130922      -0.745366      -0.029775      -0.017191       0.000000       0.034381       0.007108      -0.004306       0.007459       0.008208      -0.004537      -0.013592       0.004628       0.008964              1.660122       2.036495       0.293102      -0.009676       1.698052       0.016759       1.245819           0.000011
           43              H       7.664500      10.640155       3.850750       0.097226       1.086254 0.76090926E+01  0.72366333E+02                                 1.618060                            1.514842      -0.705988       2.528969                    0.999861       3.249628       8.409394       0.569468       1.130922      -0.745366       0.000000       0.034382       0.000000       0.034382       0.000000       0.008612      -0.000000      -0.016417      -0.004536      -0.013592       0.004628       0.008964              1.660111       1.528818       0.000000       0.019351       2.205705       0.000000       1.245812           0.000010
           44              H      -5.382395      11.957729       3.850750       0.097224       1.086268 0.76092309E+01  0.72368099E+02                                 1.618085                            1.514865      -0.705987       2.528968                    0.999861       3.249655       8.409536       0.569457       1.130937      -0.745362      -0.029775       0.017191      -0.000000       0.034382      -0.007108       0.004306       0.007459       0.008208      -0.004538      -0.013592       0.004628       0.008964              1.660137       2.036515      -0.293105       0.009676       1.698068       0.016760       1.245830           0.000011
           45              H       5.382395      11.957729       3.850750       0.097224       1.086265 0.76091940E+01  0.72367543E+02                                 1.618070                            1.514851      -0.705990       2.528966                    0.999861       3.249652       8.409472       0.569467       1.130922      -0.745366       0.029775       0.017191       0.000000       0.034381       0.007108       0.004306      -0.007459       0.008208      -0.004537      -0.013592       0.004628       0.008964              1.660122       2.036495       0.293102       0.009676       1.698052      -0.016759       1.245819           0.000011
           46              H       0.000000       2.635148       3.850750       0.097226       1.086254 0.76090926E+01  0.72366333E+02                                 1.618060                            1.514842      -0.705988       2.528969                    0.999861       3.249628       8.409394       0.569468       1.130922      -0.745366      -0.000000      -0.034382       0.000000       0.034382       0.000000      -0.008612       0.000000      -0.016417      -0.004536      -0.013592       0.004628       0.008964              1.660111       1.528818       0.000000      -0.019351       2.205705      -0.000000       1.245812           0.000011
           47              C      -2.880319       8.613017      13.266604       0.589861      22.702341 0.24228603E+03  0.49728580E+04                                 7.357074                            5.507159       0.089445       2.095147                    0.999529      21.951717      60.996767       0.635726       0.469416      -1.022146       0.013189      -0.060125       0.058558       0.084959       0.034714       0.044735       0.092855      -0.047035       0.106734      -0.073825      -0.059228       0.133054              8.521591       8.765241       0.288205      -2.053643       8.482391      -3.903216       8.317142           0.001964
           48              C      -3.195330       9.782571      12.382472       0.144913      30.607627 0.36559812E+03  0.82247991E+04                                 8.671094                            6.509612       0.030218       2.044490                    0.999425      25.314208      71.017104       0.626393       0.434648      -1.053643       0.017921       0.050647      -0.052461       0.075089       0.042032       0.019276       0.049499      -0.016151       0.074713      -0.060133      -0.018993       0.079126             10.055138      10.028610      -1.171677      -1.360694      10.855289      -4.906859       9.281516           0.001617
           49              C      -4.387160      10.445008      12.413278      -0.134194      29.075419 0.40066723E+03  0.92416603E+04                                 8.207778                            6.698628       0.116462       2.020631                    0.999695      28.675294      82.010277       0.632297       0.419971      -1.060531       0.006313       0.014282      -0.015893       0.022281       0.022420      -0.006679       0.025668      -0.008676       0.061627      -0.041176       0.004162       0.037015              8.842202       9.998180      -1.008251      -0.972563       9.248866      -3.166788       7.279561           0.000205
           50              C       1.234751      11.463224      13.266604       0.589855      22.702762 0.24229138E+03  0.49730020E+04                                 7.357206                            5.507250       0.089452       2.095146                    0.999529      21.951970      60.997940       0.635715       0.469421      -1.022142      -0.058663       0.018647       0.058553       0.084956      -0.037723       0.058046      -0.085164      -0.036607       0.106728      -0.073821      -0.059226       0.133047              8.521752       8.303644      -0.021682      -2.353556       8.944300       3.730201       8.317313           0.001964
           51              C       2.405120      11.151255      12.382472       0.144921      30.607679 0.36559775E+03  0.82247971E+04                                 8.671143                            6.509636       0.030221       2.044493                    0.999425      25.314183      71.017303       0.626388       0.434651      -1.053640       0.034899      -0.040841      -0.052465       0.075090      -0.028009       0.033232      -0.041441      -0.064727       0.074706      -0.060133      -0.018991       0.079124             10.055212      11.663325       0.227818      -3.569171       9.220692       3.631897       9.281617           0.001617
           52              C       3.574723      11.852191      12.413278      -0.134190      29.075265 0.40066578E+03  0.92416106E+04                                 8.207732                            6.698609       0.116475       2.020637                    0.999695      28.675177      82.009643       0.632299       0.419970      -1.060532       0.009211      -0.012605      -0.015894       0.022279      -0.014968       0.025570      -0.007049      -0.034493       0.061632      -0.041178       0.004161       0.037016              8.842142      10.309289       0.828593      -2.256219       8.937630       2.425617       7.279507           0.000205
           53              C       1.645568       6.474365      13.266604       0.589858      22.702342 0.24228613E+03  0.49728684E+04                                 7.357108                            5.507180       0.089473       2.095157                    0.999529      21.951811      60.997381       0.635721       0.469420      -1.022143       0.045479       0.041485       0.058555       0.084959       0.003010      -0.102781      -0.007684       0.083640       0.106734      -0.073824      -0.059227       0.133051              8.521644       8.802814      -0.266594       4.407192       8.444878       0.173089       8.317240           0.001963
           54              C       0.790210       5.616781      12.382472       0.144922      30.607586 0.36559625E+03  0.82247587E+04                                 8.671144                            6.509634       0.030153       2.044473                    0.999425      25.314142      71.017274       0.626386       0.434653      -1.053638      -0.052821      -0.009803      -0.052466       0.075092      -0.014024      -0.052505      -0.008059       0.080882       0.074710      -0.060137      -0.018989       0.079126             10.055220       9.634031       0.943768       4.929896      11.250012       1.275012       9.281616           0.001616
           55              C       0.812437       4.253407      12.413278      -0.134185      29.075192 0.40066406E+03  0.92415670E+04                                 8.207756                            6.698624       0.116457       2.020633                    0.999695      28.675040      82.009413       0.632294       0.419974      -1.060529      -0.015521      -0.001674      -0.015895       0.022279      -0.007453      -0.018889      -0.018621       0.043169       0.061628      -0.041177       0.004162       0.037015              8.842171       8.562967       0.179667       3.228755      10.684026       0.741140       7.279519           0.000206
           56              C      10.544819       4.662286      13.266604       0.589861      22.702337 0.24228596E+03  0.49728563E+04                                 7.357072                            5.507158       0.089447       2.095147                    0.999529      21.951713      60.996748       0.635727       0.469416      -1.022147      -0.013189       0.060125       0.058558       0.084959       0.034714      -0.044735      -0.092855      -0.047035       0.106734      -0.073825      -0.059228       0.133054              8.521589       8.765239       0.288205       2.053643       8.482389       3.903215       8.317140           0.001964
           57              C      10.859830       3.492732      12.382472       0.144913      30.607623 0.36559806E+03  0.82247973E+04                                 8.671093                            6.509611       0.030218       2.044490                    0.999425      25.314205      71.017089       0.626394       0.434648      -1.053643      -0.017921      -0.050647      -0.052460       0.075089       0.042033      -0.019276      -0.049498      -0.016151       0.074713      -0.060133      -0.018993       0.079126             10.055137      10.028609      -1.171677       1.360694      10.855287       4.906858       9.281515           0.001617
           58              C      12.051660       2.830295      12.413278      -0.134193      29.075413 0.40066715E+03  0.92416578E+04                                 8.207776                            6.698626       0.116463       2.020631                    0.999695      28.675290      82.010260       0.632297       0.419971      -1.060531      -0.006313      -0.014282      -0.015893       0.022281       0.022420       0.006679      -0.025668      -0.008675       0.061627      -0.041176       0.004162       0.037015              8.842201       9.998178      -1.008250       0.972563       9.248864       3.166788       7.279560           0.000205
           59              C       6.429749       1.812079      13.266604       0.589855      22.702761 0.24229137E+03  0.49730018E+04                                 7.357206                            5.507250       0.089451       2.095146                    0.999529      21.951970      60.997941       0.635715       0.469421      -1.022142       0.058663      -0.018647       0.058553       0.084956      -0.037723      -0.058046       0.085164      -0.036607       0.106728      -0.073821      -0.059226       0.133047              8.521752       8.303644      -0.021682       2.353556       8.944299      -3.730201       8.317313           0.001964
           60              C       5.259380       2.124048      12.382472       0.144921      30.607677 0.36559772E+03  0.82247964E+04                                 8.671143                            6.509636       0.030222       2.044493                    0.999425      25.314182      71.017300       0.626388       0.434651      -1.053640      -0.034899       0.040841      -0.052465       0.075090      -0.028009      -0.033232       0.041441      -0.064727       0.074706      -0.060133      -0.018991       0.079124             10.055211      11.663325       0.227818       3.569171       9.220691      -3.631897       9.281617           0.001617
           61              C       4.089777       1.423112      12.413278      -0.134190      29.075266 0.40066580E+03  0.92416111E+04                                 8.207733                            6.698610       0.116475       2.020637                    0.999695      28.675178      82.009650       0.632299       0.419970      -1.060532      -0.009211       0.012605      -0.015894       0.022279      -0.014968      -0.025570       0.007049      -0.034493       0.061632      -0.041177       0.004161       0.037016              8.842143      10.309290       0.828592       2.256219       8.937631      -2.425617       7.279508           0.000205
           62              C       6.018932       6.800938      13.266604       0.589858      22.702338 0.24228609E+03  0.49728674E+04                                 7.357107                            5.507180       0.089474       2.095158                    0.999529      21.951809      60.997374       0.635721       0.469420      -1.022143      -0.045479      -0.041485       0.058555       0.084959       0.003010       0.102781       0.007684       0.083640       0.106734      -0.073824      -0.059227       0.133051              8.521643       8.802813      -0.266594      -4.407191       8.444877      -0.173089       8.317239           0.001963
           63              C       6.874290       7.658522      12.382472       0.144922      30.607581 0.36559617E+03  0.82247565E+04                                 8.671142                            6.509633       0.030153       2.044474                    0.999425      25.314139      71.017259       0.626386       0.434653      -1.053638       0.052821       0.009803      -0.052466       0.075092      -0.014025       0.052504       0.008059       0.080882       0.074710      -0.060137      -0.018989       0.079126             10.055218       9.634029       0.943768      -4.929895      11.250009      -1.275012       9.281615           0.001617
           64              C       6.852063       9.021896      12.413278      -0.134185      29.075189 0.40066402E+03  0.92415657E+04                                 8.207755                            6.698624       0.116457       2.020633                    0.999695      28.675037      82.009396       0.632294       0.419974      -1.060529       0.015521       0.001674      -0.015895       0.022279      -0.007453       0.018889       0.018621       0.043169       0.061628      -0.041177       0.004162       0.037015              8.842169       8.562966       0.179668      -3.228754      10.684024      -0.741140       7.279517           0.000206
           65              C       4.784181       4.662286       9.837896       0.589867      22.702299 0.24228504E+03  0.49728416E+04                                 7.357113                            5.507179       0.089449       2.095151                    0.999529      21.951735      60.997198       0.635719       0.469422      -1.022142       0.013188       0.060126      -0.058556       0.084958      -0.034715      -0.044735       0.092855      -0.047035       0.106717      -0.073826      -0.059226       0.133052              8.521650       8.765269      -0.288223       2.053665       8.482460      -3.903264       8.317221           0.001964
           66              C       4.469170       3.492732      10.722028       0.144913      30.607798 0.36559984E+03  0.82248557E+04                                 8.671159                            6.509649       0.030224       2.044493                    0.999425      25.314279      71.017614       0.626388       0.434651      -1.053640       0.017919      -0.050647       0.052462       0.075090      -0.042034      -0.019275       0.049498      -0.016150       0.074708      -0.060134      -0.018991       0.079125             10.055233      10.028641       1.171661       1.360708      10.855422      -4.906952       9.281636           0.001616
           67              C       3.277340       2.830295      10.691222      -0.134193      29.075407 0.40066800E+03  0.92416805E+04                                 8.207785                            6.698649       0.116474       2.020635                    0.999695      28.675238      82.010077       0.632294       0.419973      -1.060530       0.006312      -0.014281       0.015893       0.022280      -0.022419       0.006683       0.025667      -0.008675       0.061626      -0.041176       0.004164       0.037012              8.842203       9.998164       1.008280       0.972524       9.248891      -3.166783       7.279552           0.000205
           68              C       8.899251       1.812079       9.837896       0.589858      22.702310 0.24228613E+03  0.49728572E+04                                 7.357049                            5.507148       0.089489       2.095160                    0.999529      21.951697      60.996549       0.635730       0.469414      -1.022148      -0.058662      -0.018646      -0.058554       0.084955       0.037726      -0.058049      -0.085167      -0.036610       0.106729      -0.073825      -0.059229       0.133054              8.521556       8.303470       0.021653       2.353477       8.944093       3.730089       8.317105           0.001964
           69              C      10.069620       2.124048      10.722028       0.144920      30.607385 0.36559404E+03  0.82246825E+04                                 8.671054                            6.509579       0.030237       2.044498                    0.999425      25.314018      71.016410       0.626395       0.434648      -1.053643       0.034900       0.040841       0.052463       0.075089       0.028010      -0.033233      -0.041444      -0.064730       0.074715      -0.060136      -0.018992       0.079129             10.055098      11.663200      -0.227848       3.569101       9.220597       3.631846       9.281497           0.001616
           70              C      11.239223       1.423112      10.691222      -0.134190      29.075199 0.40066376E+03  0.92415568E+04                                 8.207731                            6.698594       0.116480       2.020638                    0.999695      28.675137      82.009625       0.632299       0.419970      -1.060532       0.009210       0.012605       0.015896       0.022279       0.014968      -0.025567      -0.007051      -0.034496       0.061626      -0.041176       0.004161       0.037015              8.842150      10.309271      -0.828575       2.256224       8.937649       2.425654       7.279529           0.000206
           71              C       9.310068       6.800938       9.837896       0.589856      22.702508 0.24228844E+03  0.49729264E+04                                 7.357148                            5.507212       0.089467       2.095155                    0.999529      21.951857      60.997535       0.635718       0.469421      -1.022143       0.045478      -0.041484      -0.058556       0.084959      -0.003010       0.102779      -0.007685       0.083637       0.106737      -0.073823      -0.059226       0.133049              8.521685       8.802858       0.266602      -4.407211       8.444926       0.173090       8.317273           0.001963
           72              C       8.454710       7.658522      10.722028       0.144922      30.607609 0.36559705E+03  0.82247809E+04                                 8.671143                            6.509639       0.030148       2.044471                    0.999425      25.314176      71.017371       0.626386       0.434653      -1.053639      -0.052821       0.009803       0.052466       0.075092       0.014024       0.052504      -0.008060       0.080881       0.074709      -0.060136      -0.018989       0.079125             10.055209       9.634016      -0.943751      -4.929877      11.250015       1.275003       9.281597           0.001617
           73              C       8.476937       9.021896      10.691222      -0.134185      29.075151 0.40066352E+03  0.92415451E+04                                 8.207718                            6.698597       0.116466       2.020636                    0.999695      28.675050      82.009213       0.632299       0.419971      -1.060532      -0.015523       0.001674       0.015894       0.022280       0.007452       0.018891      -0.018621       0.043170       0.061631      -0.041177       0.004161       0.037017              8.842126       8.562921      -0.179642      -3.228732      10.683977       0.741120       7.279482           0.000206
           74              C       2.880319       8.613017       9.837896       0.589867      22.702296 0.24228500E+03  0.49728409E+04                                 7.357113                            5.507179       0.089447       2.095151                    0.999529      21.951735      60.997204       0.635719       0.469422      -1.022142      -0.013188      -0.060126      -0.058556       0.084958      -0.034715       0.044735      -0.092855      -0.047035       0.106717      -0.073826      -0.059226       0.133052              8.521650       8.765269      -0.288223      -2.053665       8.482460       3.903264       8.317220           0.001964
           75              C       3.195330       9.782571      10.722028       0.144913      30.607798 0.36559984E+03  0.82248556E+04                                 8.671159                            6.509648       0.030225       2.044493                    0.999425      25.314279      71.017609       0.626388       0.434651      -1.053640      -0.017919       0.050647       0.052462       0.075090      -0.042034       0.019275      -0.049498      -0.016150       0.074708      -0.060134      -0.018991       0.079125             10.055232      10.028640       1.171662      -1.360708      10.855421       4.906951       9.281635           0.001616
           76              C       4.387160      10.445008      10.691222      -0.134193      29.075402 0.40066791E+03  0.92416780E+04                                 8.207784                            6.698648       0.116475       2.020635                    0.999695      28.675234      82.010059       0.632294       0.419973      -1.060530      -0.006312       0.014281       0.015893       0.022280      -0.022419      -0.006683      -0.025667      -0.008675       0.061626      -0.041176       0.004164       0.037012              8.842201       9.998163       1.008281      -0.972524       9.248891       3.166783       7.279551           0.000205
           77              C      -1.234751      11.463224       9.837896       0.589858      22.702307 0.24228609E+03  0.49728562E+04                                 7.357049                            5.507147       0.089490       2.095160                    0.999529      21.951695      60.996543       0.635730       0.469414      -1.022148       0.058662       0.018646      -0.058554       0.084955       0.037726       0.058049       0.085167      -0.036610       0.106729      -0.073824      -0.059229       0.133053              8.521556       8.303469       0.021653      -2.353477       8.944093      -3.730089       8.317105           0.001964
           78              C      -2.405120      11.151255      10.722028       0.144920      30.607387 0.36559407E+03  0.82246831E+04                                 8.671054                            6.509580       0.030237       2.044498                    0.999425      25.314019      71.016413       0.626395       0.434648      -1.053643      -0.034900      -0.040841       0.052463       0.075089       0.028010       0.033233       0.041443      -0.064730       0.074715      -0.060136      -0.018992       0.079128             10.055098      11.663200      -0.227848      -3.569102       9.220597      -3.631846       9.281497           0.001616
           79              C      -3.574723      11.852191      10.691222      -0.134190      29.075197 0.40066374E+03  0.92415561E+04                                 8.207730                            6.698594       0.116480       2.020638                    0.999695      28.675135      82.009618       0.632299       0.419970      -1.060532      -0.009210      -0.012605       0.015896       0.022279       0.014968       0.025567       0.007051      -0.034496       0.061626      -0.041176       0.004161       0.037014              8.842150      10.309271      -0.828575      -2.256224       8.937649      -2.425654       7.279529           0.000206
           80              C      -1.645568       6.474365       9.837896       0.589856      22.702512 0.24228848E+03  0.49729275E+04                                 7.357148                            5.507212       0.089468       2.095155                    0.999529      21.951859      60.997541       0.635718       0.469421      -1.022143      -0.045478       0.041484      -0.058556       0.084959      -0.003010      -0.102779       0.007685       0.083637       0.106737      -0.073823      -0.059226       0.133049              8.521686       8.802859       0.266603       4.407212       8.444926      -0.173090       8.317274           0.001963
           81              C      -0.790210       5.616781      10.722028       0.144922      30.607612 0.36559708E+03  0.82247817E+04                                 8.671144                            6.509640       0.030148       2.044471                    0.999425      25.314177      71.017379       0.626386       0.434653      -1.053639       0.052821      -0.009803       0.052466       0.075092       0.014024      -0.052504       0.008060       0.080881       0.074709      -0.060136      -0.018989       0.079125             10.055211       9.634017      -0.943752       4.929878      11.250016      -1.275003       9.281598           0.001617
           82              C      -0.812437       4.253407      10.691222      -0.134185      29.075154 0.40066355E+03  0.92415460E+04                                 8.207719                            6.698597       0.116466       2.020636                    0.999695      28.675052      82.009222       0.632298       0.419971      -1.060532       0.015523      -0.001674       0.015894       0.022280       0.007452      -0.018891       0.018621       0.043170       0.061631      -0.041178       0.004161       0.037017              8.842127       8.562922      -0.179642       3.228732      10.683977      -0.741120       7.279482           0.000206
           83              C      10.544819       4.662286       2.136396       0.589861      22.702343 0.24228604E+03  0.49728582E+04                                 7.357074                            5.507159       0.089446       2.095147                    0.999529      21.951717      60.996763       0.635727       0.469416      -1.022147      -0.013189       0.060125      -0.058558       0.084959       0.034714       0.044735       0.092855      -0.047035       0.106734      -0.073825      -0.059228       0.133054              8.521591       8.765240       0.288205      -2.053643       8.482391      -3.903216       8.317142           0.001964
           84              C      10.859830       3.492732       3.020528       0.144913      30.607626 0.36559810E+03  0.82247986E+04                                 8.671094                            6.509612       0.030218       2.044490                    0.999425      25.314207      71.017099       0.626393       0.434648      -1.053643      -0.017921      -0.050647       0.052461       0.075089       0.042032       0.019276       0.049499      -0.016151       0.074713      -0.060133      -0.018993       0.079126             10.055138      10.028610      -1.171677      -1.360694      10.855288      -4.906859       9.281515           0.001617
           85              C      12.051660       2.830295       2.989722      -0.134193      29.075416 0.40066718E+03  0.92416587E+04                                 8.207777                            6.698627       0.116462       2.020631                    0.999695      28.675292      82.010272       0.632297       0.419971      -1.060531      -0.006313      -0.014282       0.015893       0.022281       0.022420      -0.006679       0.025668      -0.008676       0.061627      -0.041176       0.004162       0.037015              8.842202       9.998179      -1.008250      -0.972563       9.248865      -3.166788       7.279560           0.000205
           86              C       6.429749       1.812079       2.136396       0.589855      22.702760 0.24229136E+03  0.49730015E+04                                 7.357206                            5.507250       0.089452       2.095146                    0.999529      21.951969      60.997937       0.635715       0.469421      -1.022142       0.058663      -0.018646      -0.058553       0.084956      -0.037723       0.058046      -0.085164      -0.036607       0.106728      -0.073821      -0.059226       0.133047              8.521752       8.303644      -0.021682      -2.353556       8.944299       3.730201       8.317313           0.001964
           87              C       5.259380       2.124048       3.020528       0.144921      30.607676 0.36559770E+03  0.82247960E+04                                 8.671143                            6.509636       0.030222       2.044493                    0.999425      25.314181      71.017297       0.626388       0.434652      -1.053640      -0.034899       0.040841       0.052464       0.075090      -0.028009       0.033232      -0.041441      -0.064727       0.074706      -0.060133      -0.018991       0.079124             10.055211      11.663325       0.227818      -3.569171       9.220692       3.631897       9.281617           0.001616
           88              C       4.089777       1.423112       2.989722      -0.134190      29.075262 0.40066572E+03  0.92416087E+04                                 8.207731                            6.698609       0.116475       2.020637                    0.999695      28.675175      82.009635       0.632299       0.419970      -1.060532      -0.009211       0.012605       0.015894       0.022279      -0.014968       0.025570      -0.007049      -0.034493       0.061632      -0.041178       0.004161       0.037016              8.842141      10.309288       0.828592      -2.256219       8.937629       2.425617       7.279506           0.000205
           89              C       6.018932       6.800938       2.136396       0.589858      22.702343 0.24228615E+03  0.49728689E+04                                 7.357108                            5.507181       0.089472       2.095157                    0.999529      21.951812      60.997386       0.635721       0.469420      -1.022143      -0.045479      -0.041485      -0.058555       0.084959       0.003010      -0.102781      -0.007684       0.083640       0.106734      -0.073824      -0.059227       0.133051              8.521644       8.802814      -0.266594       4.407192       8.444879       0.173089       8.317240           0.001963
           90              C       6.874290       7.658522       3.020528       0.144922      30.607585 0.36559622E+03  0.82247580E+04                                 8.671144                            6.509634       0.030153       2.044473                    0.999425      25.314141      71.017270       0.626386       0.434653      -1.053638       0.052821       0.009803       0.052466       0.075092      -0.014024      -0.052504      -0.008059       0.080882       0.074710      -0.060137      -0.018989       0.079126             10.055219       9.634030       0.943768       4.929896      11.250011       1.275012       9.281615           0.001617
           91              C       6.852063       9.021896       2.989722      -0.134185      29.075192 0.40066406E+03  0.92415670E+04                                 8.207755                            6.698624       0.116457       2.020633                    0.999695      28.675040      82.009410       0.632294       0.419974      -1.060529       0.015521       0.001674       0.015895       0.022279      -0.007453      -0.018889      -0.018621       0.043169       0.061628      -0.041177       0.004162       0.037015              8.842170       8.562967       0.179668       3.228754      10.684026       0.741140       7.279518           0.000206
           92              C      -2.880319       8.613017       2.136396       0.589861      22.702336 0.24228596E+03  0.49728562E+04                                 7.357072                            5.507158       0.089447       2.095147                    0.999529      21.951713      60.996750       0.635727       0.469416      -1.022147       0.013189      -0.060125      -0.058558       0.084959       0.034714      -0.044735      -0.092855      -0.047035       0.106734      -0.073825      -0.059228       0.133054              8.521589       8.765239       0.288205       2.053643       8.482389       3.903215       8.317140           0.001964
           93              C      -3.195330       9.782571       3.020528       0.144913      30.607626 0.36559811E+03  0.82247987E+04                                 8.671093                            6.509612       0.030218       2.044490                    0.999425      25.314207      71.017098       0.626394       0.434648      -1.053643       0.017921       0.050647       0.052461       0.075089       0.042032      -0.019276      -0.049498      -0.016151       0.074713      -0.060133      -0.018993       0.079126             10.055138      10.028610      -1.171677       1.360694      10.855288       4.906859       9.281515           0.001617
           94              C      -4.387160      10.445008       2.989722      -0.134193      29.075414 0.40066717E+03  0.92416584E+04                                 8.207776                            6.698627       0.116463       2.020631                    0.999695      28.675291      82.010262       0.632297       0.419971      -1.060531       0.006313       0.014282       0.015893       0.022281       0.022420       0.006679      -0.025668      -0.008675       0.061627      -0.041176       0.004162       0.037015              8.842201       9.998178      -1.008250       0.972563       9.248865       3.166788       7.279559           0.000205
           95              C       1.234751      11.463224       2.136396       0.589855      22.702761 0.24229137E+03  0.49730017E+04                                 7.357206                            5.507250       0.089451       2.095146                    0.999529      21.951970      60.997942       0.635715       0.469421      -1.022142      -0.058663       0.018647      -0.058553       0.084956      -0.037723      -0.058046       0.085164      -0.036607       0.106728      -0.073821      -0.059226       0.133047              8.521752       8.303644      -0.021682       2.353556       8.944300      -3.730201       8.317313           0.001964
           96              C       2.405120      11.151255       3.020528       0.144921      30.607675 0.36559770E+03  0.82247957E+04                                 8.671142                            6.509636       0.030221       2.044493                    0.999425      25.314181      71.017297       0.626388       0.434651      -1.053640       0.034899      -0.040841       0.052464       0.075090      -0.028009      -0.033232       0.041441      -0.064727       0.074706      -0.060134      -0.018991       0.079124             10.055211      11.663325       0.227818       3.569171       9.220691      -3.631896       9.281617           0.001617
           97              C       3.574723      11.852191       2.989722      -0.134190      29.075262 0.40066573E+03  0.92416092E+04                                 8.207732                            6.698609       0.116475       2.020637                    0.999695      28.675175      82.009639       0.632299       0.419970      -1.060532       0.009211      -0.012605       0.015894       0.022279      -0.014968      -0.025570       0.007049      -0.034493       0.061632      -0.041177       0.004161       0.037016              8.842142      10.309289       0.828592       2.256219       8.937630      -2.425617       7.279507           0.000205
           98              C       1.645568       6.474365       2.136396       0.589858      22.702338 0.24228608E+03  0.49728671E+04                                 7.357107                            5.507180       0.089474       2.095158                    0.999529      21.951809      60.997374       0.635721       0.469420      -1.022143       0.045479       0.041485      -0.058555       0.084959       0.003010       0.102781       0.007684       0.083640       0.106734      -0.073824      -0.059227       0.133051              8.521643       8.802813      -0.266594      -4.407191       8.444877      -0.173089       8.317239           0.001963
           99              C       0.790210       5.616781       3.020528       0.144922      30.607582 0.36559618E+03  0.82247566E+04                                 8.671143                            6.509633       0.030153       2.044474                    0.999425      25.314139      71.017259       0.626386       0.434653      -1.053638      -0.052821      -0.009803       0.052466       0.075092      -0.014024       0.052504       0.008059       0.080882       0.074710      -0.060137      -0.018989       0.079126             10.055218       9.634030       0.943768      -4.929896      11.250009      -1.275012       9.281615           0.001616
          100              C       0.812437       4.253407       2.989722      -0.134185      29.075187 0.40066398E+03  0.92415648E+04                                 8.207755                            6.698624       0.116457       2.020633                    0.999695      28.675036      82.009394       0.632294       0.419974      -1.060529      -0.015521      -0.001674       0.015895       0.022279      -0.007453       0.018889       0.018621       0.043169       0.061628      -0.041177       0.004162       0.037015              8.842169       8.562966       0.179668      -3.228754      10.684024      -0.741140       7.279517           0.000206
          101              C       2.880319       8.613017       5.565104       0.589867      22.702298 0.24228504E+03  0.49728416E+04                                 7.357113                            5.507178       0.089449       2.095151                    0.999529      21.951735      60.997195       0.635719       0.469421      -1.022142      -0.013188      -0.060126       0.058556       0.084958      -0.034715      -0.044735       0.092855      -0.047035       0.106717      -0.073826      -0.059226       0.133052              8.521649       8.765268      -0.288223       2.053665       8.482459      -3.903264       8.317219           0.001964
          102              C       3.195330       9.782571       4.680972       0.144913      30.607799 0.36559985E+03  0.82248559E+04                                 8.671159                            6.509649       0.030224       2.044493                    0.999425      25.314279      71.017613       0.626388       0.434651      -1.053640      -0.017919       0.050647      -0.052462       0.075090      -0.042034      -0.019275       0.049498      -0.016150       0.074708      -0.060134      -0.018991       0.079125             10.055233      10.028642       1.171662       1.360708      10.855421      -4.906951       9.281635           0.001616
          103              C       4.387160      10.445008       4.711778      -0.134193      29.075394 0.40066775E+03  0.92416736E+04                                 8.207783                            6.698647       0.116474       2.020635                    0.999695      28.675237      82.010076       0.632294       0.419973      -1.060530      -0.006312       0.014281      -0.015893       0.022280      -0.022419       0.006683       0.025667      -0.008675       0.061626      -0.041176       0.004164       0.037012              8.842200       9.998164       1.008280       0.972524       9.248889      -3.166781       7.279548           0.000205
          104              C      -1.234751      11.463224       5.565104       0.589858      22.702312 0.24228617E+03  0.49728581E+04                                 7.357050                            5.507148       0.089489       2.095160                    0.999529      21.951699      60.996558       0.635730       0.469414      -1.022148       0.058662       0.018646       0.058554       0.084955       0.037726      -0.058049      -0.085167      -0.036610       0.106729      -0.073825      -0.059229       0.133054              8.521557       8.303471       0.021653       2.353478       8.944094       3.730090       8.317107           0.001964
          105              C      -2.405120      11.151255       4.680972       0.144920      30.607389 0.36559407E+03  0.82246834E+04                                 8.671055                            6.509580       0.030237       2.044498                    0.999425      25.314019      71.016414       0.626395       0.434648      -1.053643      -0.034900      -0.040841      -0.052463       0.075089       0.028010      -0.033233      -0.041444      -0.064730       0.074715      -0.060136      -0.018992       0.079129             10.055099      11.663202      -0.227849       3.569102       9.220597       3.631846       9.281497           0.001616
          106              C      -3.574723      11.852191       4.711778      -0.134190      29.075187 0.40066353E+03  0.92415505E+04                                 8.207729                            6.698592       0.116480       2.020638                    0.999695      28.675137      82.009627       0.632299       0.419970      -1.060532      -0.009210      -0.012605      -0.015896       0.022279       0.014968      -0.025567      -0.007051      -0.034496       0.061626      -0.041176       0.004161       0.037015              8.842148      10.309269      -0.828576       2.256223       8.937649       2.425652       7.279525           0.000206
          107              C      -1.645568       6.474365       5.565104       0.589856      22.702509 0.24228843E+03  0.49729265E+04                                 7.357148                            5.507212       0.089467       2.095155                    0.999529      21.951857      60.997537       0.635718       0.469421      -1.022143      -0.045478       0.041484       0.058556       0.084959      -0.003010       0.102779      -0.007685       0.083637       0.106737      -0.073823      -0.059226       0.133049              8.521686       8.802858       0.266603      -4.407211       8.444926       0.173090       8.317274           0.001963
          108              C      -0.790210       5.616781       4.680972       0.144922      30.607611 0.36559706E+03  0.82247812E+04                                 8.671144                            6.509640       0.030148       2.044471                    0.999425      25.314176      71.017372       0.626386       0.434653      -1.053639       0.052821      -0.009803      -0.052466       0.075092       0.014024       0.052504      -0.008060       0.080881       0.074709      -0.060136      -0.018989       0.079125             10.055210       9.634016      -0.943751      -4.929877      11.250016       1.275004       9.281597           0.001617
          109              C      -0.812437       4.253407       4.711778      -0.134185      29.075141 0.40066331E+03  0.92415395E+04                                 8.207716                            6.698595       0.116466       2.020636                    0.999695      28.675051      82.009219       0.632299       0.419971      -1.060532       0.015523      -0.001674      -0.015894       0.022280       0.007452       0.018891      -0.018621       0.043170       0.061631      -0.041178       0.004161       0.037017              8.842125       8.562920      -0.179641      -3.228731      10.683976       0.741120       7.279478           0.000206
          110              C       4.784181       4.662286       5.565104       0.589867      22.702296 0.24228499E+03  0.49728406E+04                                 7.357113                            5.507179       0.089447       2.095151                    0.999529      21.951734      60.997200       0.635719       0.469422      -1.022142       0.013188       0.060126       0.058556       0.084958      -0.034715       0.044735      -0.092855      -0.047035       0.106717      -0.073826      -0.059226       0.133052              8.521650       8.765269      -0.288223      -2.053665       8.482460       3.903265       8.317221           0.001964
          111              C       4.469170       3.492732       4.680972       0.144913      30.607799 0.36559983E+03  0.82248553E+04                                 8.671159                            6.509648       0.030225       2.044493                    0.999425      25.314278      71.017605       0.626388       0.434651      -1.053640       0.017919      -0.050647      -0.052462       0.075090      -0.042034       0.019275      -0.049498      -0.016150       0.074708      -0.060134      -0.018991       0.079125             10.055232      10.028641       1.171662      -1.360708      10.855421       4.906952       9.281636           0.001616
          112              C       3.277340       2.830295       4.711778      -0.134193      29.075390 0.40066768E+03  0.92416714E+04                                 8.207782                            6.698646       0.116475       2.020635                    0.999695      28.675234      82.010061       0.632294       0.419973      -1.060530       0.006312      -0.014281      -0.015893       0.022280      -0.022419      -0.006683      -0.025667      -0.008675       0.061626      -0.041176       0.004164       0.037012              8.842199       9.998162       1.008280      -0.972523       9.248888       3.166781       7.279547           0.000206
          113              C       8.899251       1.812079       5.565104       0.589858      22.702305 0.24228606E+03  0.49728555E+04                                 7.357048                            5.507147       0.089490       2.095160                    0.999529      21.951693      60.996537       0.635730       0.469414      -1.022148      -0.058662      -0.018646       0.058554       0.084955       0.037726       0.058049       0.085167      -0.036610       0.106729      -0.073824      -0.059229       0.133053              8.521555       8.303469       0.021653      -2.353477       8.944092      -3.730089       8.317105           0.001964
          114              C      10.069620       2.124048       4.680972       0.144920      30.607389 0.36559408E+03  0.82246836E+04                                 8.671055                            6.509580       0.030237       2.044498                    0.999425      25.314019      71.016415       0.626395       0.434648      -1.053643       0.034900       0.040841      -0.052463       0.075089       0.028010       0.033233       0.041443      -0.064730       0.074715      -0.060136      -0.018992       0.079128             10.055099      11.663202      -0.227848      -3.569102       9.220598      -3.631846       9.281498           0.001616
          115              C      11.239223       1.423112       4.711778      -0.134190      29.075186 0.40066351E+03  0.92415497E+04                                 8.207729                            6.698592       0.116480       2.020638                    0.999695      28.675136      82.009623       0.632299       0.419970      -1.060532       0.009210       0.012605      -0.015896       0.022279       0.014968       0.025567       0.007051      -0.034496       0.061626      -0.041176       0.004161       0.037014              8.842148      10.309269      -0.828576      -2.256223       8.937649      -2.425652       7.279525           0.000206
          116              C       9.310068       6.800938       5.565104       0.589856      22.702510 0.24228846E+03  0.49729271E+04                                 7.357148                            5.507212       0.089468       2.095155                    0.999529      21.951858      60.997537       0.635718       0.469421      -1.022143       0.045478      -0.041484       0.058556       0.084959      -0.003010      -0.102779       0.007685       0.083637       0.106737      -0.073823      -0.059226       0.133049              8.521686       8.802858       0.266602       4.407211       8.444926      -0.173091       8.317273           0.001963
          117              C       8.454710       7.658522       4.680972       0.144922      30.607610 0.36559704E+03  0.82247807E+04                                 8.671144                            6.509640       0.030148       2.044471                    0.999425      25.314175      71.017372       0.626386       0.434653      -1.053639      -0.052821       0.009803      -0.052466       0.075092       0.014024      -0.052504       0.008060       0.080881       0.074709      -0.060136      -0.018989       0.079125             10.055210       9.634016      -0.943751       4.929877      11.250017      -1.275004       9.281597           0.001617
          118              C       8.476937       9.021896       4.711778      -0.134185      29.075142 0.40066332E+03  0.92415397E+04                                 8.207717                            6.698595       0.116466       2.020636                    0.999695      28.675052      82.009224       0.632299       0.419971      -1.060532      -0.015523       0.001674      -0.015894       0.022280       0.007452      -0.018891       0.018621       0.043170       0.061631      -0.041178       0.004161       0.037017              8.842125       8.562921      -0.179641       3.228731      10.683976      -0.741119       7.279478           0.000206
          119              C      -4.577623      11.493094      11.552250      -0.047500      28.310005 0.38052200E+03  0.86402560E+04                                 8.050191                            6.511134       0.264159       2.077449                    0.999802      27.455009      77.195632       0.645646       0.417796      -1.064891       0.022827      -0.013177       0.000002       0.026357      -0.002835       0.009280       0.016074       0.003273      -0.006433      -0.020733       0.004345       0.016388              8.788345       9.790289      -0.184540      -1.703078       9.577236      -2.949832       6.997510           0.000018
          120              C       4.577623      11.493094      11.552250      -0.047501      28.309974 0.38052186E+03  0.86402446E+04                                 8.050152                            6.511110       0.264161       2.077449                    0.999802      27.455011      77.195381       0.645651       0.417793      -1.064894      -0.022826      -0.013177      -0.000001       0.026356       0.002835       0.009280      -0.016074       0.003274      -0.006429      -0.020733       0.004345       0.016388              8.788295       9.790251       0.184571      -1.703049       9.577181       2.949788       6.997452           0.000019
          121              C       0.000000       3.564419      11.552250      -0.047492      28.309621 0.38051622E+03  0.86400822E+04                                 8.050086                            6.511062       0.264163       2.077454                    0.999802      27.454749      77.194419       0.645654       0.417794      -1.064894       0.000000       0.026355      -0.000001       0.026355      -0.000000      -0.018563       0.000000      -0.006544      -0.006426      -0.020735       0.004343       0.016392              8.788218       9.470499       0.000012       3.406070       9.896769       0.000007       6.997387           0.000019
          122              C      12.242123       1.782209      11.552250      -0.047500      28.310002 0.38052194E+03  0.86402544E+04                                 8.050191                            6.511133       0.264159       2.077449                    0.999802      27.455007      77.195624       0.645646       0.417796      -1.064891      -0.022827       0.013177       0.000002       0.026357      -0.002835      -0.009280      -0.016074       0.003273      -0.006433      -0.020733       0.004345       0.016388              8.788344       9.790288      -0.184540       1.703078       9.577235       2.949832       6.997509           0.000018
          123              C       3.086877       1.782209      11.552250      -0.047501      28.309974 0.38052188E+03  0.86402450E+04                                 8.050151                            6.511110       0.264161       2.077449                    0.999802      27.455011      77.195380       0.645651       0.417793      -1.064894       0.022826       0.013177      -0.000001       0.026356       0.002835      -0.009280       0.016074       0.003273      -0.006429      -0.020733       0.004345       0.016388              8.788295       9.790251       0.184570       1.703049       9.577181      -2.949789       6.997452           0.000019
          124              C       7.664500       9.710884      11.552250      -0.047492      28.309618 0.38051618E+03  0.86400808E+04                                 8.050086                            6.511062       0.264163       2.077454                    0.999802      27.454747      77.194413       0.645654       0.417794      -1.064894      -0.000000      -0.026355      -0.000001       0.026355      -0.000000       0.018563      -0.000000      -0.006544      -0.006426      -0.020735       0.004343       0.016392              8.788218       9.470498       0.000012      -3.406069       9.896769      -0.000007       6.997387           0.000019
          125              C      12.242123       1.782209       3.850750      -0.047500      28.310010 0.38052207E+03  0.86402583E+04                                 8.050192                            6.511134       0.264159       2.077449                    0.999802      27.455012      77.195646       0.645646       0.417796      -1.064891      -0.022827       0.013177      -0.000002       0.026357      -0.002835       0.009280       0.016074       0.003273      -0.006433      -0.020733       0.004345       0.016388              8.788346       9.790291      -0.184540      -1.703079       9.577238      -2.949833       6.997511           0.000018
          126              C       3.086877       1.782209       3.850750      -0.047501      28.309977 0.38052193E+03  0.86402465E+04                                 8.050152                            6.511110       0.264161       2.077449                    0.999802      27.455013      77.195387       0.645651       0.417793      -1.064894       0.022826       0.013177       0.000001       0.026356       0.002835       0.009280      -0.016074       0.003273      -0.006429      -0.020733       0.004345       0.016388              8.788295       9.790251       0.184570      -1.703049       9.577182       2.949789       6.997453           0.000018
          127              C       7.664500       9.710884       3.850750      -0.047492      28.309621 0.38051623E+03  0.86400823E+04                                 8.050087                            6.511063       0.264163       2.077454                    0.999802      27.454749      77.194423       0.645654       0.417794      -1.064894      -0.000000      -0.026355       0.000001       0.026355      -0.000000      -0.018563       0.000000      -0.006544      -0.006426      -0.020735       0.004343       0.016392              8.788219       9.470501       0.000012       3.406070       9.896770       0.000007       6.997388           0.000019
          128              C      -4.577623      11.493094       3.850750      -0.047500      28.310002 0.38052195E+03  0.86402548E+04                                 8.050191                            6.511133       0.264159       2.077449                    0.999802      27.455007      77.195627       0.645646       0.417796      -1.064891       0.022827      -0.013177      -0.000002       0.026357      -0.002835      -0.009280      -0.016074       0.003273      -0.006433      -0.020733       0.004345       0.016388              8.788345       9.790289      -0.184540       1.703079       9.577236       2.949832       6.997510           0.000018
          129              C       4.577623      11.493094       3.850750      -0.047501      28.309975 0.38052190E+03  0.86402457E+04                                 8.050152                            6.511110       0.264161       2.077449                    0.999802      27.455012      77.195385       0.645651       0.417793      -1.064894      -0.022826      -0.013177       0.000001       0.026356       0.002835      -0.009280       0.016074       0.003273      -0.006429      -0.020733       0.004345       0.016388              8.788295       9.790251       0.184570       1.703049       9.577182      -2.949789       6.997452           0.000019
          130              C       0.000000       3.564419       3.850750      -0.047492      28.309621 0.38051623E+03  0.86400824E+04                                 8.050086                            6.511063       0.264162       2.077454                    0.999802      27.454749      77.194422       0.645654       0.417794      -1.064894       0.000000       0.026356       0.000001       0.026356      -0.000000       0.018563      -0.000000      -0.006544      -0.006426      -0.020735       0.004343       0.016392              8.788219       9.470500       0.000012      -3.406070       9.896770      -0.000007       6.997387           0.000019
          131              N      -2.210442      10.126401      11.552250      -0.329276      43.038585 0.60037177E+03  0.15070872E+05                                10.277882                            8.004564      -0.100639       1.961725                    0.999037      29.968200      84.726323       0.609680       0.400209      -1.091223      -0.159402       0.092039       0.000002       0.184065       0.079596       0.017154       0.029711      -0.091888       0.210249      -0.126945       0.028535       0.098411             11.867975      11.018711       1.173584      -3.437915      12.374063      -5.954706      12.211152           0.000696
          132              N       2.210442      10.126401      11.552250      -0.329279      43.038787 0.60037466E+03  0.15070973E+05                                10.277937                            8.004597      -0.100642       1.961724                    0.999037      29.968295      84.726864       0.609676       0.400210      -1.091222       0.159402       0.092039      -0.000001       0.184066      -0.079596       0.017153      -0.029711      -0.091888       0.210242      -0.126945       0.028535       0.098410             11.868055      11.018746      -1.173622      -3.437953      12.374161       5.954774      12.211258           0.000696
          133              N      -0.000000       6.297804      11.552250      -0.329285      43.040082 0.60039467E+03  0.15071605E+05                                10.278105                            8.004698      -0.100426       1.961771                    0.999038      29.968932      84.729115       0.609676       0.400207      -1.091223       0.000000      -0.184037      -0.000000       0.184037      -0.000000      -0.034315      -0.000000       0.183788       0.210216      -0.126930       0.028520       0.098410             11.868272      13.051816       0.000006       6.876035      10.341610       0.000000      12.211389           0.000696
          134              N       9.874942       3.148902      11.552250      -0.329276      43.038574 0.60037159E+03  0.15070866E+05                                10.277880                            8.004562      -0.100638       1.961726                    0.999037      29.968195      84.726302       0.609680       0.400209      -1.091223       0.159402      -0.092039       0.000002       0.184065       0.079595      -0.017154      -0.029711      -0.091888       0.210250      -0.126945       0.028535       0.098411             11.867973      11.018709       1.173583       3.437914      12.374060       5.954704      12.211150           0.000696
          135              N       5.454058       3.148902      11.552250      -0.329279      43.038787 0.60037467E+03  0.15070973E+05                                10.277938                            8.004597      -0.100643       1.961724                    0.999037      29.968295      84.726866       0.609676       0.400210      -1.091222      -0.159402      -0.092040      -0.000001       0.184066      -0.079596      -0.017153       0.029711      -0.091888       0.210242      -0.126945       0.028535       0.098410             11.868056      11.018747      -1.173622       3.437954      12.374161      -5.954774      12.211259           0.000696
          136              N       7.664500       6.977499      11.552250      -0.329285      43.040085 0.60039471E+03  0.15071607E+05                                10.278105                            8.004699      -0.100426       1.961771                    0.999038      29.968933      84.729121       0.609676       0.400207      -1.091223      -0.000000       0.184037      -0.000000       0.184037      -0.000000       0.034315      -0.000000       0.183788       0.210216      -0.126930       0.028520       0.098410             11.868273      13.051817       0.000006      -6.876035      10.341611      -0.000001      12.211390           0.000696
          137              N       9.874942       3.148902       3.850750      -0.329276      43.038581 0.60037169E+03  0.15070870E+05                                10.277882                            8.004563      -0.100639       1.961725                    0.999037      29.968198      84.726318       0.609680       0.400209      -1.091223       0.159402      -0.092039      -0.000002       0.184065       0.079595       0.017154       0.029711      -0.091888       0.210249      -0.126945       0.028535       0.098411             11.867975      11.018711       1.173583      -3.437915      12.374063      -5.954705      12.211151           0.000696
          138              N       5.454058       3.148902       3.850750      -0.329279      43.038783 0.60037459E+03  0.15070971E+05                                10.277937                            8.004597      -0.100643       1.961724                    0.999037      29.968293      84.726858       0.609676       0.400210      -1.091222      -0.159402      -0.092039       0.000001       0.184066      -0.079596       0.017153      -0.029711      -0.091888       0.210242      -0.126945       0.028535       0.098410             11.868055      11.018746      -1.173622      -3.437953      12.374161       5.954774      12.211258           0.000696
          139              N       7.664500       6.977499       3.850750      -0.329285      43.040078 0.60039460E+03  0.15071603E+05                                10.278105                            8.004698      -0.100426       1.961771                    0.999038      29.968930      84.729112       0.609676       0.400207      -1.091223      -0.000000       0.184037       0.000000       0.184037      -0.000000      -0.034315      -0.000000       0.183788       0.210216      -0.126930       0.028520       0.098410             11.868272      13.051816       0.000006       6.876035      10.341610       0.000000      12.211389           0.000696
          140              N      -2.210442      10.126401       3.850750      -0.329276      43.038579 0.60037167E+03  0.15070869E+05                                10.277881                            8.004563      -0.100639       1.961725                    0.999037      29.968197      84.726312       0.609680       0.400209      -1.091223      -0.159402       0.092039      -0.000002       0.184065       0.079596      -0.017154      -0.029711      -0.091888       0.210249      -0.126945       0.028535       0.098411             11.867974      11.018710       1.173584       3.437915      12.374062       5.954705      12.211151           0.000696
          141              N       2.210442      10.126401       3.850750      -0.329279      43.038792 0.60037475E+03  0.15070976E+05                                10.277938                            8.004598      -0.100643       1.961724                    0.999037      29.968297      84.726874       0.609676       0.400210      -1.091222       0.159402       0.092040       0.000001       0.184066      -0.079596      -0.017153       0.029711      -0.091888       0.210242      -0.126945       0.028535       0.098410             11.868056      11.018748      -1.173622       3.437954      12.374162      -5.954774      12.211259           0.000696
          142              N      -0.000000       6.297804       3.850750      -0.329285      43.040086 0.60039471E+03  0.15071607E+05                                10.278105                            8.004699      -0.100426       1.961771                    0.999038      29.968933      84.729118       0.609676       0.400207      -1.091223       0.000000      -0.184037       0.000000       0.184037      -0.000000       0.034315      -0.000000       0.183788       0.210216      -0.126930       0.028520       0.098410             11.868272      13.051817       0.000006      -6.876035      10.341611      -0.000001      12.211390           0.000696
          143              O      -1.701519       8.159001      13.217314      -0.609438      37.284840 0.61329843E+03  0.15240803E+05                                 8.836477                            7.722808       0.277837       2.116964                    0.997773      28.871226      77.225866       0.675865       0.364678      -1.134234      -0.026729       0.002978       0.046525       0.053739      -0.003788       0.026722       0.096804       0.094986      -0.077405      -0.129485       0.048027       0.081458              9.295133      13.418831      -1.948056      -1.737898       7.438907      -0.453410       7.027661           0.002108
          144              O      -3.797760       8.178914      13.975142      -0.535261      37.181431 0.50619013E+03  0.11984508E+05                                 8.854695                            6.941086       0.314768       2.160925                    0.997435      27.029567      70.469562       0.724815       0.356921      -1.140846       0.042829       0.008079      -0.017258       0.046876       0.053951      -0.018635       0.031428      -0.012092       0.093922      -0.080863       0.029788       0.051075             10.444192       9.179947       3.442035      -4.204167       9.627888      -5.006788      12.524741           0.030732
          145              O       0.252162      10.669361      13.217314      -0.609434      37.283633 0.61327637E+03  0.15240099E+05                                 8.836242                            7.722633       0.278137       2.117067                    0.997776      28.870883      77.224237       0.675879       0.364675      -1.134238       0.015944       0.021667       0.046529       0.053746       0.043027       0.070464      -0.071543      -0.040943      -0.077442      -0.129483       0.048023       0.081460              9.294855      10.620687       3.563219       0.476173      10.236499       1.731591       7.027379           0.002111
          146              O       1.317528      12.474802      13.975142      -0.535270      37.181013 0.50618369E+03  0.11984314E+05                                 8.854619                            6.941030       0.314771       2.160926                    0.997435      27.029499      70.469194       0.724820       0.356920      -1.140847      -0.014416      -0.041125      -0.017262       0.046873      -0.032212       0.036541       0.000428      -0.087391       0.093909      -0.080862       0.029787       0.051074             10.444103       6.534970      -1.915002      -2.233921      12.272731       6.144249      12.524609           0.030732
          147              O       1.449357       7.722244      13.217314      -0.609430      37.284857 0.61330392E+03  0.15240992E+05                                 8.836533                            7.722888       0.277919       2.116996                    0.997776      28.871158      77.226120       0.675855       0.364683      -1.134230       0.010793      -0.024630       0.046527       0.053739      -0.039238      -0.097198      -0.025257      -0.054046      -0.077410      -0.129487       0.048022       0.081465              9.295170       7.246988      -1.615355       1.261695      13.610778      -1.278330       7.027743           0.002108
          148              O       2.480232       5.896890      13.975142      -0.535275      37.183157 0.50621530E+03  0.11985270E+05                                 8.855019                            6.941294       0.314717       2.160901                    0.997435      27.030077      70.471715       0.724797       0.356925      -1.140841      -0.028408       0.033049      -0.017259       0.046874      -0.021740      -0.017905      -0.031856       0.099492       0.093925      -0.080866       0.029785       0.051081             10.444633      12.497358      -1.527101       6.438454       6.311219      -1.137559      12.525321           0.030732
          149              O       9.366019       5.116302      13.217314      -0.609438      37.284822 0.61329807E+03  0.15240791E+05                                 8.836474                            7.722805       0.277841       2.116965                    0.997773      28.871221      77.225840       0.675866       0.364678      -1.134234       0.026729      -0.002978       0.046525       0.053739      -0.003788      -0.026722      -0.096804       0.094986      -0.077406      -0.129485       0.048027       0.081458              9.295129      13.418826      -1.948054       1.737898       7.438904       0.453409       7.027658           0.002108
          150              O      11.462260       5.096389      13.975142      -0.535262      37.181440 0.50619020E+03  0.11984510E+05                                 8.854697                            6.941087       0.314765       2.160924                    0.997435      27.029567      70.469569       0.724815       0.356921      -1.140846      -0.042829      -0.008080      -0.017257       0.046876       0.053951       0.018635      -0.031428      -0.012092       0.093922      -0.080863       0.029787       0.051075             10.444195       9.179949       3.442035       4.204168       9.627890       5.006790      12.524746           0.030732
          151              O       7.412338       2.605942      13.217314      -0.609434      37.283639 0.61327649E+03  0.15240102E+05                                 8.836243                            7.722634       0.278135       2.117067                    0.997776      28.870885      77.224246       0.675879       0.364675      -1.134238      -0.015944      -0.021667       0.046530       0.053746       0.043027      -0.070464       0.071543      -0.040943      -0.077442      -0.129483       0.048023       0.081460              9.294856      10.620688       3.563220      -0.476173      10.236501      -1.731591       7.027380           0.002111
          152              O       6.346972       0.800501      13.975142      -0.535270      37.181020 0.50618380E+03  0.11984317E+05                                 8.854619                            6.941030       0.314772       2.160926                    0.997435      27.029503      70.469204       0.724820       0.356920      -1.140847       0.014416       0.041125      -0.017262       0.046873      -0.032212      -0.036541      -0.000428      -0.087392       0.093909      -0.080862       0.029788       0.051074             10.444104       6.534971      -1.915002       2.233921      12.272732      -6.144249      12.524610           0.030732
          153              O       6.215143       5.553059      13.217314      -0.609429      37.284855 0.61330387E+03  0.15240990E+05                                 8.836532                            7.722887       0.277922       2.116996                    0.997777      28.871160      77.226119       0.675855       0.364682      -1.134230      -0.010793       0.024630       0.046527       0.053739      -0.039238       0.097198       0.025257      -0.054046      -0.077409      -0.129487       0.048022       0.081465              9.295168       7.246987      -1.615355      -1.261695      13.610775       1.278330       7.027742           0.002108
          154              O       5.184268       7.378413      13.975142      -0.535276      37.183163 0.50621544E+03  0.11985275E+05                                 8.855021                            6.941297       0.314713       2.160900                    0.997435      27.030075      70.471721       0.724797       0.356925      -1.140841       0.028408      -0.033049      -0.017259       0.046873      -0.021740       0.017906       0.031856       0.099492       0.093925      -0.080866       0.029784       0.051081             10.444635      12.497362      -1.527101      -6.438455       6.311221       1.137558      12.525324           0.030732
          155              O       5.962981       5.116302       9.887186      -0.609439      37.285223 0.61330658E+03  0.15241069E+05                                 8.836576                            7.722890       0.277832       2.116964                    0.997773      28.871257      77.226320       0.675857       0.364681      -1.134231      -0.026728      -0.002976      -0.046523       0.053737       0.003787      -0.026725       0.096803       0.094985      -0.077414      -0.129485       0.048024       0.081460              9.295237      13.418977       1.948063       1.737940       7.438984      -0.453418       7.027751           0.002111
          156              O       3.866740       5.096389       9.129358      -0.535276      37.182701 0.50620906E+03  0.11985084E+05                                 8.854950                            6.941254       0.314754       2.160916                    0.997435      27.029906      70.471121       0.724799       0.356925      -1.140841       0.042820      -0.008072       0.017265       0.046870      -0.053955       0.018636       0.031442      -0.012112       0.093894      -0.080868       0.029780       0.051089             10.444535       9.180196      -3.442168       4.204328       9.628207      -5.007012      12.525201           0.030728
          157              O       7.916662       2.605942       9.887186      -0.609429      37.283663 0.61327671E+03  0.15240106E+05                                 8.836246                            7.722635       0.278166       2.117076                    0.997776      28.870877      77.224166       0.675879       0.364675      -1.134239       0.015947      -0.021667      -0.046527       0.053745      -0.043025      -0.070474      -0.071544      -0.040945      -0.077445      -0.129490       0.048027       0.081463              9.294864      10.620684      -3.563236      -0.476188      10.236522       1.731610       7.027387           0.002110
          158              O       8.982028       0.800501       9.129358      -0.535280      37.181711 0.50619511E+03  0.11984663E+05                                 8.854771                            6.941147       0.314753       2.160921                    0.997435      27.029611      70.469925       0.724807       0.356924      -1.140843      -0.014416       0.041122       0.017265       0.046872       0.032217      -0.036543       0.000421      -0.087398       0.093901      -0.080866       0.029783       0.051083             10.444285       6.535086       1.915038       2.233976      12.272926       6.144362      12.524843           0.030730
          159              O       9.113857       5.553059       9.887186      -0.609430      37.284311 0.61329299E+03  0.15240640E+05                                 8.836405                            7.722784       0.277927       2.116996                    0.997777      28.871098      77.225559       0.675865       0.364679      -1.134233       0.010793       0.024630      -0.046528       0.053740       0.039236       0.097194      -0.025254      -0.054050      -0.077407      -0.129481       0.048021       0.081461              9.295026       7.246877       1.615305      -1.261650      13.610573      -1.278274       7.027628           0.002108
          160              O      10.144732       7.378413       9.129358      -0.535269      37.181578 0.50619121E+03  0.11984539E+05                                 8.854716                            6.941086       0.314745       2.160913                    0.997435      27.029681      70.469863       0.724816       0.356921      -1.140847      -0.028411      -0.033047       0.017254       0.046873       0.021741       0.017902      -0.031859       0.099481       0.093931      -0.080864       0.029787       0.051077             10.444242      12.496892       1.527058      -6.438155       6.311028      -1.137526      12.524805           0.030731
          161              O       1.701519       8.159001       9.887186      -0.609439      37.285252 0.61330719E+03  0.15241088E+05                                 8.836581                            7.722894       0.277828       2.116963                    0.997773      28.871268      77.226366       0.675857       0.364681      -1.134231       0.026728       0.002976      -0.046523       0.053737       0.003788       0.026725      -0.096803       0.094985      -0.077414      -0.129485       0.048025       0.081461              9.295243      13.418985       1.948064      -1.737942       7.438988       0.453419       7.027756           0.002111
          162              O       3.797760       8.178914       9.129358      -0.535277      37.182709 0.50620921E+03  0.11985089E+05                                 8.854954                            6.941257       0.314749       2.160914                    0.997435      27.029902      70.471124       0.724799       0.356925      -1.140841      -0.042819       0.008072       0.017265       0.046869      -0.053955      -0.018636      -0.031442      -0.012112       0.093893      -0.080869       0.029780       0.051089             10.444540       9.180201      -3.442170      -4.204330       9.628213       5.007014      12.525205           0.030728
          163              O      -0.252162      10.669361       9.887186      -0.609428      37.283657 0.61327658E+03  0.15240101E+05                                 8.836243                            7.722633       0.278170       2.117078                    0.997776      28.870879      77.224160       0.675879       0.364675      -1.134239      -0.015947       0.021667      -0.046527       0.053745      -0.043025       0.070474       0.071544      -0.040945      -0.077445      -0.129490       0.048027       0.081462              9.294861      10.620681      -3.563235       0.476188      10.236519      -1.731610       7.027385           0.002110
          164              O      -1.317528      12.474802       9.129358      -0.535281      37.181722 0.50619526E+03  0.11984668E+05                                 8.854775                            6.941149       0.314751       2.160921                    0.997435      27.029611      70.469935       0.724807       0.356924      -1.140843       0.014416      -0.041123       0.017265       0.046872       0.032217       0.036543      -0.000421      -0.087397       0.093901      -0.080865       0.029782       0.051083             10.444289       6.535088       1.915039      -2.233978      12.272931      -6.144365      12.524849           0.030730
          165              O      -1.449357       7.722244       9.887186      -0.609430      37.284315 0.61329307E+03  0.15240643E+05                                 8.836407                            7.722786       0.277926       2.116996                    0.997777      28.871097      77.225563       0.675865       0.364679      -1.134233      -0.010793      -0.024630      -0.046528       0.053740       0.039236      -0.097194       0.025254      -0.054050      -0.077407      -0.129481       0.048021       0.081461              9.295028       7.246878       1.615305       1.261651      13.610576       1.278274       7.027630           0.002108
          166              O      -2.480232       5.896890       9.129358      -0.535268      37.181572 0.50619105E+03  0.11984534E+05                                 8.854714                            6.941084       0.314747       2.160914                    0.997435      27.029681      70.469855       0.724816       0.356920      -1.140847       0.028411       0.033048       0.017254       0.046873       0.021741      -0.017902       0.031859       0.099481       0.093931      -0.080864       0.029787       0.051077             10.444240      12.496890       1.527058       6.438154       6.311026       1.137526      12.524803           0.030731
          167              O       9.366019       5.116302       2.185686      -0.609438      37.284835 0.61329833E+03  0.15240800E+05                                 8.836477                            7.722808       0.277837       2.116963                    0.997773      28.871222      77.225857       0.675865       0.364678      -1.134234       0.026729      -0.002978      -0.046525       0.053739      -0.003788       0.026722       0.096804       0.094986      -0.077405      -0.129485       0.048027       0.081459              9.295133      13.418831      -1.948055      -1.737898       7.438907      -0.453410       7.027661           0.002108
          168              O      11.462260       5.096389       1.427858      -0.535261      37.181426 0.50618999E+03  0.11984504E+05                                 8.854693                            6.941084       0.314769       2.160925                    0.997435      27.029567      70.469555       0.724815       0.356921      -1.140846      -0.042829      -0.008080       0.017258       0.046876       0.053951      -0.018636       0.031428      -0.012092       0.093922      -0.080863       0.029788       0.051075             10.444190       9.179945       3.442033      -4.204166       9.627885      -5.006787      12.524740           0.030732
          169              O       7.412338       2.605942       2.185686      -0.609434      37.283631 0.61327632E+03  0.15240097E+05                                 8.836241                            7.722632       0.278137       2.117067                    0.997776      28.870883      77.224234       0.675879       0.364675      -1.134238      -0.015944      -0.021667      -0.046529       0.053746       0.043027       0.070465      -0.071543      -0.040943      -0.077442      -0.129483       0.048023       0.081460              9.294854      10.620686       3.563219       0.476172      10.236499       1.731590       7.027379           0.002111
          170              O       6.346972       0.800501       1.427858      -0.535270      37.181017 0.50618376E+03  0.11984316E+05                                 8.854620                            6.941030       0.314770       2.160925                    0.997435      27.029500      70.469199       0.724820       0.356920      -1.140847       0.014416       0.041125       0.017262       0.046873      -0.032212       0.036541       0.000428      -0.087392       0.093909      -0.080862       0.029788       0.051074             10.444104       6.534971      -1.915002      -2.233921      12.272732       6.144249      12.524610           0.030732
          171              O       6.215143       5.553059       2.185686      -0.609430      37.284855 0.61330388E+03  0.15240991E+05                                 8.836533                            7.722888       0.277920       2.116996                    0.997776      28.871157      77.226118       0.675855       0.364683      -1.134230      -0.010793       0.024630      -0.046527       0.053739      -0.039238      -0.097198      -0.025257      -0.054046      -0.077410      -0.129487       0.048022       0.081465              9.295170       7.246989      -1.615355       1.261695      13.610777      -1.278330       7.027743           0.002108
          172              O       5.184268       7.378413       1.427858      -0.535275      37.183152 0.50621530E+03  0.11985270E+05                                 8.855018                            6.941294       0.314717       2.160901                    0.997435      27.030077      70.471714       0.724797       0.356925      -1.140841       0.028408      -0.033049       0.017259       0.046874      -0.021740      -0.017905      -0.031856       0.099492       0.093925      -0.080866       0.029785       0.051081             10.444631      12.497356      -1.527101       6.438452       6.311219      -1.137558      12.525318           0.030732
          173              O      -1.701519       8.159001       2.185686      -0.609438      37.284827 0.61329818E+03  0.15240795E+05                                 8.836474                            7.722805       0.277841       2.116965                    0.997773      28.871224      77.225849       0.675866       0.364678      -1.134234      -0.026729       0.002978      -0.046525       0.053739      -0.003788      -0.026722      -0.096804       0.094986      -0.077406      -0.129485       0.048027       0.081458              9.295130      13.418827      -1.948055       1.737897       7.438904       0.453409       7.027658           0.002108
          174              O      -3.797760       8.178914       1.427858      -0.535262      37.181439 0.50619025E+03  0.11984512E+05                                 8.854697                            6.941088       0.314764       2.160924                    0.997435      27.029566      70.469568       0.724815       0.356921      -1.140846       0.042829       0.008079       0.017257       0.046876       0.053951       0.018635      -0.031428      -0.012092       0.093922      -0.080863       0.029787       0.051075             10.444195       9.179950       3.442036       4.204168       9.627891       5.006790      12.524745           0.030732
          175              O       0.252162      10.669361       2.185686      -0.609434      37.283646 0.61327663E+03  0.15240107E+05                                 8.836244                            7.722634       0.278136       2.117067                    0.997776      28.870889      77.224258       0.675879       0.364675      -1.134238       0.015944       0.021667      -0.046530       0.053746       0.043027      -0.070464       0.071543      -0.040943      -0.077441      -0.129483       0.048023       0.081460              9.294857      10.620689       3.563220      -0.476173      10.236502      -1.731591       7.027381           0.002111
          176              O       1.317528      12.474802       1.427858      -0.535270      37.181019 0.50618379E+03  0.11984317E+05                                 8.854620                            6.941030       0.314772       2.160926                    0.997435      27.029502      70.469203       0.724820       0.356920      -1.140847      -0.014416      -0.041125       0.017262       0.046873      -0.032212      -0.036541      -0.000428      -0.087391       0.093909      -0.080862       0.029787       0.051074             10.444104       6.534971      -1.915002       2.233921      12.272732      -6.144249      12.524610           0.030732
          177              O       1.449357       7.722244       2.185686      -0.609430      37.284863 0.61330403E+03  0.15240995E+05                                 8.836533                            7.722888       0.277922       2.116996                    0.997777      28.871163      77.226131       0.675855       0.364682      -1.134230       0.010793      -0.024631      -0.046527       0.053739      -0.039238       0.097198       0.025257      -0.054046      -0.077409      -0.129487       0.048022       0.081465              9.295170       7.246989      -1.615356      -1.261695      13.610778       1.278330       7.027743           0.002108
          178              O       2.480232       5.896890       1.427858      -0.535276      37.183176 0.50621558E+03  0.11985279E+05                                 8.855023                            6.941298       0.314713       2.160900                    0.997435      27.030079      70.471735       0.724797       0.356925      -1.140841      -0.028408       0.033049       0.017259       0.046874      -0.021740       0.017906       0.031856       0.099492       0.093925      -0.080866       0.029784       0.051081             10.444639      12.497366      -1.527102      -6.438458       6.311222       1.137559      12.525328           0.030732
          179              O       1.701519       8.159001       5.515814      -0.609439      37.285226 0.61330664E+03  0.15241071E+05                                 8.836576                            7.722891       0.277831       2.116964                    0.997773      28.871257      77.226323       0.675857       0.364681      -1.134231       0.026728       0.002976       0.046524       0.053737       0.003787      -0.026725       0.096802       0.094985      -0.077414      -0.129485       0.048024       0.081460              9.295238      13.418978       1.948063       1.737940       7.438985      -0.453419       7.027752           0.002111
          180              O       3.797760       8.178914       6.273642      -0.535276      37.182691 0.50620896E+03  0.11985081E+05                                 8.854948                            6.941253       0.314755       2.160916                    0.997435      27.029905      70.471111       0.724799       0.356925      -1.140842      -0.042820       0.008072      -0.017265       0.046870      -0.053955       0.018636       0.031442      -0.012112       0.093894      -0.080868       0.029779       0.051089             10.444532       9.180194      -3.442167       4.204326       9.628205      -5.007009      12.525196           0.030728
          181              O      -0.252162      10.669361       5.515814      -0.609429      37.283670 0.61327686E+03  0.15240111E+05                                 8.836247                            7.722636       0.278165       2.117076                    0.997776      28.870879      77.224176       0.675879       0.364675      -1.134239      -0.015947       0.021667       0.046527       0.053745      -0.043025      -0.070474      -0.071544      -0.040945      -0.077445      -0.129490       0.048027       0.081463              9.294866      10.620686      -3.563237      -0.476188      10.236524       1.731611       7.027389           0.002110
          182              O      -1.317528      12.474802       6.273642      -0.535280      37.181709 0.50619508E+03  0.11984662E+05                                 8.854771                            6.941147       0.314754       2.160922                    0.997435      27.029612      70.469925       0.724807       0.356924      -1.140843       0.014416      -0.041123      -0.017265       0.046872       0.032217      -0.036543       0.000421      -0.087398       0.093901      -0.080866       0.029783       0.051083             10.444284       6.535085       1.915037       2.233976      12.272925       6.144362      12.524843           0.030730
          183              O      -1.449357       7.722244       5.515814      -0.609430      37.284316 0.61329308E+03  0.15240643E+05                                 8.836406                            7.722785       0.277926       2.116996                    0.997777      28.871099      77.225565       0.675865       0.364679      -1.134233      -0.010793      -0.024630       0.046528       0.053740       0.039236       0.097194      -0.025254      -0.054050      -0.077407      -0.129482       0.048021       0.081461              9.295028       7.246878       1.615305      -1.261650      13.610575      -1.278274       7.027629           0.002108
          184              O      -2.480232       5.896890       6.273642      -0.535268      37.181579 0.50619115E+03  0.11984537E+05                                 8.854715                            6.941085       0.314746       2.160914                    0.997435      27.029681      70.469861       0.724816       0.356920      -1.140847       0.028411       0.033047      -0.017254       0.046873       0.021741       0.017902      -0.031859       0.099481       0.093931      -0.080864       0.029787       0.051077             10.444242      12.496892       1.527058      -6.438156       6.311027      -1.137527      12.524806           0.030731
          185              O       5.962981       5.116302       5.515814      -0.609438      37.285243 0.61330701E+03  0.15241083E+05                                 8.836580                            7.722893       0.277828       2.116963                    0.997773      28.871264      77.226353       0.675857       0.364681      -1.134231      -0.026728      -0.002976       0.046523       0.053737       0.003788       0.026725      -0.096803       0.094985      -0.077414      -0.129485       0.048025       0.081461              9.295242      13.418983       1.948063      -1.737942       7.438987       0.453419       7.027755           0.002111
          186              O       3.866740       5.096389       6.273642      -0.535277      37.182710 0.50620917E+03  0.11985088E+05                                 8.854954                            6.941257       0.314750       2.160915                    0.997435      27.029901      70.471123       0.724799       0.356925      -1.140841       0.042819      -0.008072      -0.017265       0.046870      -0.053955      -0.018636      -0.031442      -0.012112       0.093893      -0.080869       0.029780       0.051089             10.444541       9.180201      -3.442170      -4.204331       9.628212       5.007015      12.525209           0.030728
          187              O       7.916662       2.605942       5.515814      -0.609428      37.283644 0.61327631E+03  0.15240093E+05                                 8.836241                            7.722631       0.278171       2.117078                    0.997776      28.870874      77.224140       0.675879       0.364675      -1.134239       0.015947      -0.021667       0.046527       0.053745      -0.043025       0.070474       0.071544      -0.040945      -0.077445      -0.129490       0.048027       0.081462              9.294859      10.620678      -3.563235       0.476187      10.236516      -1.731609       7.027383           0.002110
          188              O       8.982028       0.800501       6.273642      -0.535281      37.181723 0.50619529E+03  0.11984668E+05                                 8.854775                            6.941150       0.314751       2.160921                    0.997435      27.029612      70.469937       0.724807       0.356924      -1.140843      -0.014416       0.041123      -0.017265       0.046872       0.032217       0.036543      -0.000421      -0.087397       0.093901      -0.080865       0.029782       0.051083             10.444289       6.535088       1.915039      -2.233978      12.272931      -6.144365      12.524849           0.030730
          189              O       9.113857       5.553059       5.515814      -0.609430      37.284307 0.61329291E+03  0.15240638E+05                                 8.836405                            7.722784       0.277926       2.116996                    0.997777      28.871095      77.225552       0.675865       0.364679      -1.134233       0.010793       0.024630       0.046528       0.053740       0.039236      -0.097194       0.025254      -0.054050      -0.077407      -0.129481       0.048021       0.081461              9.295026       7.246877       1.615304       1.261650      13.610573       1.278273       7.027628           0.002108
          190              O      10.144732       7.378413       6.273642      -0.535268      37.181572 0.50619113E+03  0.11984537E+05                                 8.854713                            6.941084       0.314747       2.160914                    0.997435      27.029683      70.469860       0.724816       0.356920      -1.140847      -0.028411      -0.033048      -0.017254       0.046873       0.021741      -0.017902       0.031859       0.099482       0.093931      -0.080864       0.029787       0.051077             10.444239      12.496889       1.527057       6.438152       6.311026       1.137526      12.524802           0.030731

******************************************************
Auxiliary information for the entire system
The total spin magnetic moment of the unit cell is   24.000016
The total net atomic charge of the unit cell is   0.000000
Accuracy of reproducing the electrostatic potential in the unit cell:
  The inner radius (bohr) =    5.0000
  The outer radius (bohr) =   12.0000
  Valid grid points have density less than (e/(bohr^3)) =    0.0001
  The number of valid grid points were=        57154
  The rms potential error without charges in kcal/mol is=     13.19965
  The rms potential error with partial charges in kcal/mol is=      0.60792
  The RRMSE value at monopole order=      0.04606
  The rms potential error with partial charges and cloud penetration in kcal/mol is=      0.62600
  The RRMSE value at monopole order with cloud penetration is=      0.04743
  The rms potential error with partial charges and atomic dipoles in kcal/mol is=      1.08988
  The RRMSE value at dipole order=      0.08257
  The rms potential error with partial charges, atomic dipoles and cloud penetration in kcal/mol is=      1.04276
  The RRMSE value at dipole order with cloud penetration=      0.07900

******************************************************
The electron densities and ab initio electrostatic potential were computed in VASP using the PBE functional and
projector augmented wave method. See the main text of the journal article for a description of computational details.
The atomic charges, dipoles, and quadrupoles were computed with the DDEC6 method as described in
(a) T. A. Manz and N. Gabaldon Limas, RSC Adv. 6 (2016) 47771-47801 DOI: 10.1039/c6ra04656h
(b) N. Gabaldon Limas and T. A. Manz, RSC Adv. 8 (2018) 2678-2707 DOI: 10.1039/c7ra11829e.
For each atom in the material, the electron cloud parameters were fit to the spherically averaged atom-in-material
electron density using radial positions for which this density was between 10^-4 and 10^-2 electrons per cubic bohr.
The polarizabilities, dispersion coefficients, and quantum Drude oscillator (QDO) parameters were fit using the MCLF method.
The magnetic structure of the system was optimized in VASP from the default ferromagnetic initial guess using spin polarization.
The atomic spin moments (ASMs) were computed on this optimized magnetic structure using the DDEC6 partition as inputs
to the method of T. A. Manz and D. S. Sholl, J. Chem. Theory Comput. 7 (2011) 4146-4164 DOI: 10.1021/ct200539n.
The RMSE and RRMSE were computed using a uniform grid with Ewald summation.
