# Supplementary material for: A collection of forcefield precursors for metal–organic frameworks
Source: RSC Adv. 2019 Nov 13;9(63):36492–507. doi: 10.1039/c9ra07327b (PMC9075174; doi:10.1039/c9ra07327b)
Supplement: RA-009-C9RA07327B-s4415 [file RA-009-C9RA07327B-s4415.xyz]

  190
jmolscript: load "" {1 1 1} spacegroup "x,y,z" unitcell [{     15.234800     0.000000     0.000000 }, {      0.000000    15.499700     0.000000 }, {      0.000000    -7.749850    13.423134 }]
Pr     3.808700     0.000000     8.948667     1.878402
Pr     3.808700     7.749850     4.474467     1.878550
Pr    11.426100     7.749850     4.474467     1.878400
Pr    11.426100     0.000000     8.948667     1.878549
Co     7.617400    -3.874925     6.711567     1.077337
Co     7.617400     7.749850     0.000000     1.070692
Co     7.617400     3.874925     6.711567     1.052118
Co     0.000000     3.874925     6.711567     1.067141
Co     0.000000     7.749850     0.000000     1.067113
Co     0.000000    -3.874925     6.711567     1.060519
H      5.245342    -5.111026    10.288832     0.127612
H      5.245342     3.716053    12.704996     0.127181
H      5.245342     1.394973     3.852439     0.127675
H      5.245342    12.860876     3.134302     0.127637
H      5.245342     4.033797     0.718138     0.127213
H      5.245342     6.354877     9.570695     0.127652
H      2.372058     2.638824     3.134302     0.127321
H      2.372058    11.465903     0.718138     0.127377
H      2.372058     9.144823     9.570695     0.127459
H      2.372058     5.111026    10.288832     0.127308
H      2.372058    -3.716053    12.704996     0.127369
H      2.372058    -1.394973     3.852439     0.127478
H      9.989458    12.860876     3.134302     0.127617
H      9.989458     4.033797     0.718138     0.127190
H      9.989458     6.354877     9.570695     0.127674
H      9.989458    -5.111026    10.288832     0.127641
H      9.989458     3.716053    12.704996     0.127222
H      9.989458     1.394973     3.852439     0.127652
H     12.862742     5.111026    10.288832     0.127328
H     12.862742    -3.716053    12.704996     0.127384
H     12.862742    -1.394973     3.852439     0.127460
H     12.862742     2.638824     3.134302     0.127315
H     12.862742    11.465903     0.718138     0.127376
H     12.862742     9.144823     9.570695     0.127479
H      3.808700    -5.415595    12.075451     0.096638
H      3.808700     5.415595    12.075451     0.096520
H      3.808700     0.000000     2.695365     0.096577
H      3.808700    13.165445     1.347683     0.096656
H      3.808700     2.334255     1.347683     0.096538
H      3.808700     7.749850    10.727769     0.096568
H     11.426100    13.165445     1.347683     0.096639
H     11.426100     2.334255     1.347683     0.096520
H     11.426100     7.749850    10.727769     0.096577
H     11.426100    -5.415595    12.075451     0.096656
H     11.426100     5.415595    12.075451     0.096538
H     11.426100     0.000000     2.695365     0.096568
C      5.502810    -2.927893     8.682083     0.592217
C      4.626809    -3.233237     9.874057     0.143832
C      4.660325    -4.435239    10.546556    -0.135536
C      5.502810     1.233001    11.617722     0.591956
C      4.626809     2.417953    11.286171     0.143833
C      4.660325     3.601355    11.990886    -0.135555
C      5.502810     1.694892     6.546462     0.590806
C      4.626809     0.815284     5.686040     0.144239
C      4.660325     0.833884     4.308826    -0.135975
C      5.502810    10.677743     4.741051     0.591245
C      4.626809    10.983087     3.549077     0.143938
C      4.660325    12.185089     2.876578    -0.135624
C      5.502810     6.516849     1.805412     0.592171
C      4.626809     5.331897     2.136963     0.143849
C      4.660325     4.148495     1.432248    -0.135515
C      5.502810     6.054958     6.876672     0.590852
C      4.626809     6.934566     7.737094     0.144253
C      4.660325     6.915966     9.114308    -0.135962
C      2.114590     4.821957     4.741051     0.592185
C      2.990591     4.516613     3.549077     0.143830
C      2.957075     3.314611     2.876578    -0.135570
C      2.114590     8.982851     1.805412     0.592070
C      2.990591    10.167803     2.136963     0.143731
C      2.957075    11.351205     1.432248    -0.135583
C      2.114590     9.444742     6.876672     0.591843
C      2.990591     8.565134     7.737094     0.143524
C      2.957075     8.583734     9.114308    -0.136388
C      2.114590     2.927893     8.682083     0.592176
C      2.990591     3.233237     9.874057     0.143821
C      2.957075     4.435239    10.546556    -0.135573
C      2.114590    -1.233001    11.617722     0.592064
C      2.990591    -2.417953    11.286171     0.143759
C      2.957075    -3.601355    11.990886    -0.135532
C      2.114590    -1.694892     6.546462     0.591789
C      2.990591    -0.815284     5.686040     0.143526
C      2.957075    -0.833884     4.308826    -0.136383
C      9.731990    10.677743     4.741051     0.592221
C     10.607991    10.983087     3.549077     0.143832
C     10.574475    12.185089     2.876578    -0.135536
C      9.731990     6.516849     1.805412     0.591966
C     10.607991     5.331897     2.136963     0.143833
C     10.574475     4.148495     1.432248    -0.135558
C      9.731990     6.054958     6.876672     0.590802
C     10.607991     6.934566     7.737094     0.144240
C     10.574475     6.915966     9.114308    -0.135976
C      9.731990    -2.927893     8.682083     0.591250
C     10.607991    -3.233237     9.874057     0.143937
C     10.574475    -4.435239    10.546556    -0.135624
C      9.731990     1.233001    11.617722     0.592181
C     10.607991     2.417953    11.286171     0.143848
C     10.574475     3.601355    11.990886    -0.135518
C      9.731990     1.694892     6.546462     0.590848
C     10.607991     0.815284     5.686040     0.144253
C     10.574475     0.833884     4.308826    -0.135963
C     13.120210     2.927893     8.682083     0.592183
C     12.244209     3.233237     9.874057     0.143831
C     12.277725     4.435239    10.546556    -0.135572
C     13.120210    -1.233001    11.617722     0.592068
C     12.244209    -2.417953    11.286171     0.143732
C     12.277725    -3.601355    11.990886    -0.135587
C     13.120210    -1.694892     6.546462     0.591836
C     12.244209    -0.815284     5.686040     0.143525
C     12.277725    -0.833884     4.308826    -0.136389
C     13.120210     4.821957     4.741051     0.592174
C     12.244209     4.516613     3.549077     0.143822
C     12.277725     3.314611     2.876578    -0.135575
C     13.120210     8.982851     1.805412     0.592062
C     12.244209    10.167803     2.136963     0.143760
C     12.277725    11.351205     1.432248    -0.135535
C     13.120210     9.444742     6.876672     0.591782
C     12.244209     8.565134     7.737094     0.143527
C     12.277725     8.583734     9.114308    -0.136385
C      3.808700    -4.609998    11.610340    -0.045714
C      3.808700     4.609998    11.610340    -0.046049
C      3.808700     0.000000     3.625588    -0.046342
C      3.808700    12.359848     1.812794    -0.045720
C      3.808700     3.139852     1.812794    -0.046063
C      3.808700     7.749850     9.797546    -0.046344
C     11.426100    12.359848     1.812794    -0.045713
C     11.426100     3.139852     1.812794    -0.046048
C     11.426100     7.749850     9.797546    -0.046341
C     11.426100    -4.609998    11.610340    -0.045718
C     11.426100     4.609998    11.610340    -0.046062
C     11.426100     0.000000     3.625588    -0.046344
N      3.808700    -2.237382    10.240509    -0.327401
N      3.808700     2.237382    10.240509    -0.327304
N      3.808700     0.000000     6.365250    -0.328004
N      3.808700     9.987232     3.182625    -0.327304
N      3.808700     5.512468     3.182625    -0.327352
N      3.808700     7.749850     7.057884    -0.327906
N     11.426100     9.987232     3.182625    -0.327401
N     11.426100     5.512468     3.182625    -0.327303
N     11.426100     7.749850     7.057884    -0.328004
N     11.426100    -2.237382    10.240509    -0.327304
N     11.426100     2.237382    10.240509    -0.327352
N     11.426100     0.000000     6.365250    -0.327906
O      5.471883    -1.731394     8.241939    -0.616663
O      6.182282    -3.854775     8.223012    -0.551920
O      5.471883     0.253575    10.801596    -0.616993
O      6.182282     1.298875    12.649961    -0.551470
O      5.471883     1.477819     7.802734    -0.618578
O      6.182282     2.555901     5.973295    -0.550630
O      5.471883     9.481244     5.181195    -0.617828
O      6.182282    11.604625     5.200122    -0.549873
O      5.471883     7.496275     2.621538    -0.616676
O      6.182282     6.450975     0.773173    -0.552243
O      5.471883     6.272031     5.620400    -0.618532
O      6.182282     5.193949     7.449839    -0.550658
O      2.145517     6.018456     5.181195    -0.616986
O      1.435118     3.895075     5.200122    -0.550722
O      2.145517     8.003425     2.621538    -0.616862
O      1.435118     9.048725     0.773173    -0.550787
O      2.145517     9.227669     5.620400    -0.617614
O      1.435118    10.305751     7.449839    -0.551004
O      2.145517     1.731394     8.241939    -0.616988
O      1.435118     3.854775     8.223012    -0.550726
O      2.145517    -0.253575    10.801596    -0.616856
O      1.435118    -1.298875    12.649961    -0.550793
O      2.145517    -1.477819     7.802734    -0.617651
O      1.435118    -2.555901     5.973295    -0.550970
O      9.762917     9.481244     5.181195    -0.616663
O      9.052518    11.604625     5.200122    -0.551918
O      9.762917     7.496275     2.621538    -0.616993
O      9.052518     6.450975     0.773173    -0.551458
O      9.762917     6.272031     5.620400    -0.618578
O      9.052518     5.193949     7.449839    -0.550636
O      9.762917    -1.731394     8.241939    -0.617828
O      9.052518    -3.854775     8.223012    -0.549871
O      9.762917     0.253575    10.801596    -0.616675
O      9.052518     1.298875    12.649961    -0.552231
O      9.762917     1.477819     7.802734    -0.618532
O      9.052518     2.555901     5.973295    -0.550664
O     13.089283     1.731394     8.241939    -0.616986
O     13.799682     3.854775     8.223012    -0.550722
O     13.089283    -0.253575    10.801596    -0.616862
O     13.799682    -1.298875    12.649961    -0.550787
O     13.089283    -1.477819     7.802734    -0.617614
O     13.799682    -2.555901     5.973295    -0.551010
O     13.089283     6.018456     5.181195    -0.616988
O     13.799682     3.895075     5.200122    -0.550727
O     13.089283     8.003425     2.621538    -0.616856
O     13.799682     9.048725     0.773173    -0.550793
O     13.089283     9.227669     5.620400    -0.617651
O     13.799682    10.305751     7.449839    -0.550976

The following XYZ coordinates are in angstroms. Other properties are in atomic units.
The sperically averaged electron density of each atom fit to a function of the form exp(a - br)
eigen_1, eigen_2 and eigen_3 are the three eigenvalues of traceless quadrupole moment tensor
  atom number  atomic symbol              X              Y              Z     net charge C6 coefficient C8 coefficient C10 coefficient fluctuating dipole atomic polarizability isotropic forcefield polarizability              a              b squared Pearson coefficient          <r^3>          <r^4>         wp_QDO          m_QDO          q_QDO       dipole_x       dipole_y       dipole_z         dipole            Qxy            Qxz            Qyz     Q(x^2-y^2)  Q(3z^2 - R^2)        eigen_1        eigen_2        eigen_3 static polarizability      alpha(xx)      alpha(xy)      alpha(xz)      alpha(yy)      alpha(yz)      alpha(zz) atomic spin moment
            1             Pr       3.808700       0.000000       8.948667       1.878402     222.061750 0.61012059E+04  0.24754485E+06                                24.904405                           21.987257       2.668424       2.417615                    0.998106      96.210452     249.824259       0.508054       0.297138      -1.298597       0.000038       0.000356      -0.000042       0.000360      -0.000485       0.000125       0.000339       0.408303      -0.408972      -0.136535      -0.135779       0.272314             27.083141      19.855532      -0.009754      -0.013733      30.708320       0.003298      30.685570           0.001402
            2             Pr       3.808700       7.749850       4.474467       1.878550     222.046248 0.61003533E+04  0.24750141E+06                                24.903410                           21.985730       2.668474       2.417652                    0.998106      96.206185     249.808048       0.508072       0.297138      -1.298598       0.000180      -0.000179       0.000164       0.000302       0.000620       0.000040       0.000400       0.408355      -0.409354      -0.136674      -0.135731       0.272404             27.082826      19.856054       0.016789       0.017204      30.713613       0.006916      30.678811           0.001423
            3             Pr      11.426100       7.749850       4.474467       1.878400     222.061716 0.61012052E+04  0.24754484E+06                                24.904416                           21.987267       2.668416       2.417612                    0.998106      96.210493     249.824458       0.508054       0.297138      -1.298597      -0.000039      -0.000356       0.000042       0.000360      -0.000485       0.000125       0.000339       0.408303      -0.408972      -0.136536      -0.135779       0.272314             27.083152      19.855541      -0.009755      -0.013732      30.708333       0.003297      30.685581           0.001402
            4             Pr      11.426100       0.000000       8.948667       1.878549     222.046227 0.61003529E+04  0.24750142E+06                                24.903419                           21.985739       2.668468       2.417650                    0.998106      96.206221     249.808219       0.508072       0.297138      -1.298598      -0.000180       0.000179      -0.000164       0.000302       0.000620       0.000039       0.000400       0.408355      -0.409353      -0.136674      -0.135731       0.272404             27.082836      19.856062       0.016791       0.017204      30.713625       0.006916      30.678820           0.001424
            5             Co       7.617400      -3.874925       6.711567       1.077337     110.428137 0.19451262E+04  0.61544084E+05                                17.632335                           13.530779       0.550722       2.069406                    0.996535      43.218648     111.874275       0.548452       0.352963      -1.198573       0.000000       0.000000       0.000000       0.000000      -0.015362       0.007600      -0.116663       0.038917      -0.105534      -0.136478       0.033010       0.103468             22.270727      30.681121       0.004088       0.002114      12.046946       7.016663      24.084115           2.877093
            6             Co       7.617400       7.749850       0.000000       1.070692     107.646629 0.18931269E+04  0.59463208E+05                                17.319609                           13.333316       0.590058       2.087117                    0.996205      42.789713     110.171456       0.553745       0.352150      -1.199893      -0.000000       0.000000       0.000000       0.000000      -0.001931      -0.002440       0.027225      -0.221404      -0.274287      -0.094551      -0.064842       0.159393             21.826797      30.027094       0.001043      -0.000644      14.742997      -8.533001      20.710300           2.854939
            7             Co       7.617400       3.874925       6.711567       1.052118     109.947280 0.19370076E+04  0.61241543E+05                                17.619300                           13.534736       0.566013       2.075218                    0.996442      43.043107     111.487649       0.546250       0.354650      -1.196786       0.000000       0.000000      -0.000000       0.000000       0.000056       0.000126       0.092326      -0.065589       0.307072      -0.083973      -0.068325       0.152299             22.239531      30.623576      -0.000571      -0.000058      27.118541       1.701939       8.976475           2.809581
            8             Co       0.000000       3.874925       6.711567       1.067141     108.801149 0.19152935E+04  0.60349361E+05                                17.452378                           13.420284       0.585391       2.083016                    0.996346      42.967865     110.892016       0.551251       0.352630      -1.199195      -0.000000       0.000000      -0.000000       0.000000       0.000007       0.000012       0.111303      -0.062352       0.257858      -0.084486      -0.074152       0.158638             22.012674      30.309279       0.000269      -0.000167      11.918569      -6.915379      23.810174           2.844950
            9             Co       0.000000       7.749850       0.000000       1.067113     108.664025 0.19126051E+04  0.60241042E+05                                17.435616                           13.408979       0.586797       2.083757                    0.996326      42.949279     110.807614       0.551622       0.352531      -1.199328       0.000000      -0.000000       0.000000       0.000000       0.000014       0.000015      -0.015656      -0.230289      -0.254018      -0.085681      -0.072808       0.158489             21.990954      30.268618       0.000232       0.000407      14.837824       8.601468      20.866420           2.843118
           10             Co       0.000000      -3.874925       6.711567       1.060519     108.834111 0.19156140E+04  0.60368304E+05                                17.467009                           13.430648       0.582190       2.082345                    0.996302      42.940898     110.868439       0.550412       0.353116      -1.198657      -0.000000       0.000000       0.000000       0.000000       0.000008      -0.000149      -0.096542      -0.023342       0.336116      -0.090391      -0.067690       0.158081             22.035268      30.342455       0.000272      -0.000056      26.854012      -1.694082       8.909337           2.824949
           11              H       5.245342      -5.111026      10.288832       0.127612       1.160045 0.85377329E+01  0.84201559E+02                                 1.745823                            1.650279      -1.100473       2.363461                    0.997210       3.350975       9.050556       0.519189       1.196198      -0.729467       0.024892      -0.025596      -0.009974       0.037071      -0.012629      -0.005014      -0.003162      -0.003755      -0.014234      -0.014085      -0.001097       0.015181              1.781222       1.761705      -0.373652      -0.224577       2.021773       0.238315       1.560188           0.000103
           12              H       5.245342       3.716053      12.704996       0.127181       1.164002 0.85731993E+01  0.84633515E+02                                 1.749154                            1.653183      -1.105407       2.360826                    0.997160       3.356557       9.068113       0.519011       1.195446      -0.729629       0.024852       0.004198       0.027045       0.036968       0.002012       0.013323       0.005582       0.000113      -0.002031      -0.013998      -0.001131       0.015129              1.784732       1.765036      -0.007563       0.437274       1.471698       0.081055       2.117461           0.000107
           13              H       5.245342       1.394973       3.852439       0.127675       1.165090 0.85846605E+01  0.84782940E+02                                 1.750718                            1.654643      -1.107826       2.359677                    0.997136       3.359256       9.080136       0.518566       1.195960      -0.729482       0.024786       0.021368      -0.017172       0.036957       0.010467      -0.008491      -0.002432       0.005667       0.014663      -0.013947      -0.001250       0.015198              1.786320       1.766621       0.382910      -0.212221       1.887517      -0.320444       1.704821           0.000142
           14              H       5.245342      12.860876       3.134302       0.127637       1.159752 0.85349876E+01  0.84165405E+02                                 1.745298                            1.649832      -1.099803       2.363807                    0.997211       3.350567       9.048154       0.519359       1.195935      -0.729527       0.024890       0.025583       0.009954       0.037055       0.012615       0.005028      -0.003173      -0.003732      -0.014289      -0.014088      -0.001087       0.015176              1.780656       1.761142       0.373437       0.224433       2.021095       0.238174       1.559731           0.000112
           15              H       5.245342       4.033797       0.718138       0.127213       1.164058 0.85737384E+01  0.84640599E+02                                 1.749237                            1.653254      -1.105741       2.360658                    0.997159       3.356677       9.068683       0.518988       1.195475      -0.729621       0.024852      -0.004196      -0.027050       0.036972      -0.002027      -0.013323       0.005584       0.000119      -0.002008      -0.013992      -0.001148       0.015140              1.784822       1.765125       0.007567      -0.437311       1.471768       0.081061       2.117572           0.000102
           16              H       5.245342       6.354877       9.570695       0.127652       1.165143 0.85851391E+01  0.84788808E+02                                 1.750769                            1.654688      -1.107834       2.359663                    0.997136       3.359336       9.080399       0.518560       1.195958      -0.729483       0.024786      -0.021365       0.017171       0.036955      -0.010467       0.008490      -0.002433       0.005663       0.014662      -0.013946      -0.001250       0.015196              1.786373       1.766669      -0.382930       0.212227       1.887578      -0.320460       1.704873           0.000141
           17              H       2.372058       2.638824       3.134302       0.127321       1.164366 0.85775392E+01  0.84693246E+02                                 1.749997                            1.653978      -1.105522       2.360778                    0.997156       3.357742       9.074380       0.518671       1.195991      -0.729493      -0.024767      -0.025577       0.009940       0.036964       0.012565      -0.004910       0.003190      -0.003996      -0.014347      -0.013997      -0.001148       0.015145              1.785578       1.765894       0.375070      -0.225350       2.027159      -0.239208       1.563681           0.000183
           18              H       2.372058      11.465903       0.718138       0.127377       1.164199 0.85754045E+01  0.84665195E+02                                 1.749701                            1.653660      -1.105850       2.360664                    0.997154       3.357182       9.071896       0.518784       1.195830      -0.729532      -0.024809       0.004215      -0.027095       0.036978      -0.002030       0.013343      -0.005571       0.000119      -0.002069      -0.014012      -0.001136       0.015148              1.785345       1.765650       0.007577       0.437509       1.472144      -0.081113       2.118240           0.000129
           19              H       2.372058       9.144823       9.570695       0.127459       1.165605 0.85889577E+01  0.84832399E+02                                 1.750905                            1.654791      -1.107569       2.359623                    0.997137       3.360007       9.081285       0.518690       1.195575      -0.729572      -0.024801       0.021298       0.017176       0.036929      -0.010521      -0.008438       0.002394       0.005678       0.014764      -0.014012      -0.001155       0.015167              1.786539       1.766862      -0.382998      -0.212285       1.887749       0.320493       1.705005           0.000130
           20              H       2.372058       5.111026      10.288832       0.127308       1.164402 0.85778875E+01  0.84697711E+02                                 1.750051                            1.654026      -1.105578       2.360753                    0.997155       3.357795       9.074636       0.518656       1.196013      -0.729488      -0.024766       0.025577      -0.009941       0.036964      -0.012566       0.004910       0.003191      -0.003994      -0.014346      -0.013998      -0.001147       0.015145              1.785634       1.765949      -0.375087       0.225361       2.027224      -0.239221       1.563728           0.000182
           21              H       2.372058      -3.716053      12.704996       0.127369       1.164202 0.85754435E+01  0.84665558E+02                                 1.749695                            1.653658      -1.105793       2.360687                    0.997154       3.357174       9.071832       0.518788       1.195820      -0.729534      -0.024809      -0.004215       0.027093       0.036977       0.002032      -0.013340      -0.005571       0.000124      -0.002069      -0.014008      -0.001139       0.015148              1.785334       1.765643      -0.007584      -0.437503       1.472139      -0.081105       2.118220           0.000129
           22              H       2.372058      -1.394973       3.852439       0.127478       1.165530 0.85883043E+01  0.84824637E+02                                 1.750857                            1.654751      -1.107534       2.359651                    0.997137       3.359911       9.081062       0.518684       1.195608      -0.729564      -0.024805      -0.021298      -0.017177       0.036931       0.010521       0.008438       0.002394       0.005674       0.014765      -0.014011      -0.001155       0.015167              1.786488       1.766806       0.382974       0.212269       1.887697       0.320477       1.704959           0.000130
           23              H       9.989458      12.860876       3.134302       0.127617       1.160038 0.85376667E+01  0.84200734E+02                                 1.745814                            1.650271      -1.100466       2.363464                    0.997210       3.350964       9.050514       0.519191       1.196196      -0.729467      -0.024892       0.025596       0.009974       0.037071      -0.012629      -0.005014      -0.003162      -0.003755      -0.014234      -0.014085      -0.001097       0.015181              1.781212       1.761696      -0.373648      -0.224575       2.021761       0.238313       1.560180           0.000103
           24              H       9.989458       4.033797       0.718138       0.127190       1.163988 0.85730690E+01  0.84631899E+02                                 1.749137                            1.653168      -1.105395       2.360833                    0.997160       3.356536       9.068036       0.519014       1.195443      -0.729629      -0.024851      -0.004198      -0.027045       0.036968       0.002012       0.013323       0.005582       0.000113      -0.002031      -0.013997      -0.001131       0.015129              1.784714       1.765018      -0.007563       0.437266       1.471686       0.081054       2.117437           0.000107
           25              H       9.989458       6.354877       9.570695       0.127674       1.165089 0.85846460E+01  0.84782765E+02                                 1.750717                            1.654642      -1.107824       2.359678                    0.997136       3.359254       9.080130       0.518566       1.195960      -0.729482      -0.024786      -0.021368       0.017172       0.036957       0.010467      -0.008491      -0.002432       0.005667       0.014663      -0.013947      -0.001250       0.015198              1.786319       1.766620       0.382910      -0.212221       1.887516      -0.320444       1.704820           0.000142
           26              H       9.989458      -5.111026      10.288832       0.127641       1.159746 0.85349260E+01  0.84164640E+02                                 1.745290                            1.649825      -1.099797       2.363811                    0.997212       3.350557       9.048117       0.519361       1.195934      -0.729527      -0.024890      -0.025583      -0.009954       0.037055       0.012615       0.005028      -0.003173      -0.003732      -0.014289      -0.014088      -0.001087       0.015176              1.780648       1.761134       0.373434       0.224431       2.021085       0.238172       1.559724           0.000112
           27              H       9.989458       3.716053      12.704996       0.127222       1.164045 0.85736184E+01  0.84639107E+02                                 1.749221                            1.653240      -1.105730       2.360664                    0.997159       3.356658       9.068611       0.518991       1.195471      -0.729621      -0.024852       0.004196       0.027049       0.036972      -0.002027      -0.013323       0.005584       0.000119      -0.002007      -0.013992      -0.001148       0.015139              1.784805       1.765108       0.007567      -0.437303       1.471756       0.081059       2.117550           0.000102
           28              H       9.989458       1.394973       3.852439       0.127652       1.165142 0.85851291E+01  0.84788680E+02                                 1.750767                            1.654686      -1.107833       2.359663                    0.997136       3.359335       9.080393       0.518560       1.195958      -0.729483      -0.024786       0.021365      -0.017171       0.036955      -0.010467       0.008490      -0.002433       0.005663       0.014662      -0.013946      -0.001250       0.015196              1.786372       1.766667      -0.382929       0.212227       1.887576      -0.320460       1.704871           0.000141
           29              H      12.862742       5.111026      10.288832       0.127328       1.164354 0.85774326E+01  0.84691916E+02                                 1.749983                            1.653965      -1.105511       2.360784                    0.997156       3.357725       9.074314       0.518674       1.195988      -0.729493       0.024766       0.025577      -0.009940       0.036964       0.012565      -0.004910       0.003190      -0.003996      -0.014347      -0.013997      -0.001148       0.015145              1.785563       1.765879       0.375064      -0.225346       2.027140      -0.239204       1.563669           0.000183
           30              H      12.862742      -3.716053      12.704996       0.127384       1.164185 0.85752783E+01  0.84663630E+02                                 1.749685                            1.653647      -1.105837       2.360671                    0.997154       3.357162       9.071822       0.518787       1.195827      -0.729532       0.024809      -0.004215       0.027095       0.036978      -0.002030       0.013343      -0.005571       0.000119      -0.002069      -0.014012      -0.001136       0.015148              1.785328       1.765633       0.007577       0.437502       1.472133      -0.081111       2.118218           0.000129
           31              H      12.862742      -1.394973       3.852439       0.127460       1.165601 0.85889156E+01  0.84831881E+02                                 1.750900                            1.654787      -1.107565       2.359626                    0.997137       3.360000       9.081261       0.518691       1.195575      -0.729571       0.024801      -0.021298      -0.017176       0.036929      -0.010521      -0.008438       0.002394       0.005678       0.014764      -0.014012      -0.001155       0.015167              1.786534       1.766858      -0.382996      -0.212284       1.887743       0.320491       1.705001           0.000130
           32              H      12.862742       2.638824       3.134302       0.127315       1.164391 0.85777881E+01  0.84696472E+02                                 1.750038                            1.654015      -1.105569       2.360759                    0.997155       3.357779       9.074575       0.518658       1.196010      -0.729488       0.024766      -0.025577       0.009941       0.036964      -0.012565       0.004910       0.003191      -0.003994      -0.014346      -0.013998      -0.001147       0.015145              1.785620       1.765935      -0.375082       0.225358       2.027207      -0.239218       1.563717           0.000182
           33              H      12.862742      11.465903       0.718138       0.127376       1.164190 0.85753277E+01  0.84664117E+02                                 1.749680                            1.653644      -1.105781       2.360694                    0.997154       3.357156       9.071763       0.518791       1.195817      -0.729535       0.024809       0.004215      -0.027093       0.036977       0.002032      -0.013340      -0.005571       0.000123      -0.002069      -0.014008      -0.001139       0.015147              1.785318       1.765628      -0.007584      -0.437496       1.472127      -0.081104       2.118199           0.000129
           34              H      12.862742       9.144823       9.570695       0.127479       1.165525 0.85882647E+01  0.84824147E+02                                 1.750853                            1.654747      -1.107530       2.359653                    0.997137       3.359905       9.081040       0.518684       1.195608      -0.729564       0.024805       0.021298       0.017177       0.036931       0.010521       0.008438       0.002394       0.005674       0.014765      -0.014011      -0.001155       0.015167              1.786483       1.766802       0.382972       0.212268       1.887692       0.320475       1.704955           0.000130
           35              H       3.808700      -5.415595      12.075451       0.096638       1.093556 0.77036846E+01  0.73487355E+02                                 1.626340                            1.525261      -0.712231       2.527312                    0.999864       3.250649       8.422774       0.566984       1.132455      -0.745167      -0.000010      -0.029715       0.017153       0.034310      -0.004526      -0.007848      -0.006758      -0.006416      -0.009164      -0.013756       0.005116       0.008640              1.665462       1.256538      -0.010423      -0.018090       2.039694      -0.294107       1.700155           0.000104
           36              H       3.808700       5.415595      12.075451       0.096520       1.094076 0.77085331E+01  0.73545313E+02                                 1.626837                            1.525727      -0.712372       2.527128                    0.999864       3.251710       8.426246       0.566904       1.132435      -0.745169       0.000026       0.029694       0.017104       0.034268      -0.004536       0.007858       0.006741      -0.006407      -0.009119      -0.013756       0.005135       0.008620              1.665964       1.256875      -0.010415       0.018112       2.040313       0.294208       1.700703           0.000103
           37              H       3.808700       0.000000       2.695365       0.096577       1.094289 0.77103620E+01  0.73566271E+02                                 1.626915                            1.525795      -0.712605       2.526963                    0.999863       3.252224       8.427459       0.566961       1.132267      -0.745205      -0.000009       0.000031      -0.034246       0.034246       0.009100      -0.000014      -0.000001       0.005259       0.025793      -0.013771       0.005174       0.008598              1.666035       1.256953       0.020912       0.000018       1.530847      -0.000002       2.210305           0.000109
           38              H       3.808700      13.165445       1.347683       0.096656       1.093555 0.77036331E+01  0.73486803E+02                                 1.626343                            1.525257      -0.712208       2.527324                    0.999864       3.250646       8.422786       0.566984       1.132457      -0.745166      -0.000014       0.029717      -0.017157       0.034314       0.004526       0.007849      -0.006759      -0.006417      -0.009166      -0.013758       0.005117       0.008642              1.665471       1.256541       0.010417       0.018092       2.039704      -0.294116       1.700168           0.000105
           39              H       3.808700       2.334255       1.347683       0.096538       1.094048 0.77082808E+01  0.73542161E+02                                 1.626792                            1.525688      -0.712368       2.527130                    0.999864       3.251665       8.426033       0.566920       1.132414      -0.745174       0.000027      -0.029692      -0.017105       0.034267       0.004535      -0.007859       0.006740      -0.006406      -0.009119      -0.013755       0.005136       0.008619              1.665916       1.256846       0.010414      -0.018112       2.040251       0.294195       1.700650           0.000103
           40              H       3.808700       7.749850      10.727769       0.096568       1.094314 0.77105813E+01  0.73568827E+02                                 1.626933                            1.525811      -0.712604       2.526956                    0.999863       3.252270       8.427583       0.566962       1.132259      -0.745207      -0.000007      -0.000029       0.034243       0.034243      -0.009100       0.000013      -0.000002       0.005255       0.025792      -0.013770       0.005173       0.008597              1.666055       1.256963      -0.020914      -0.000023       1.530864      -0.000002       2.210338           0.000107
           41              H      11.426100      13.165445       1.347683       0.096639       1.093556 0.77036823E+01  0.73487326E+02                                 1.626339                            1.525260      -0.712230       2.527312                    0.999864       3.250649       8.422773       0.566985       1.132455      -0.745167       0.000010       0.029715      -0.017153       0.034311      -0.004526      -0.007848      -0.006758      -0.006416      -0.009164      -0.013756       0.005116       0.008640              1.665462       1.256538      -0.010423      -0.018090       2.039693      -0.294107       1.700154           0.000104
           42              H      11.426100       2.334255       1.347683       0.096520       1.094076 0.77085323E+01  0.73545304E+02                                 1.626837                            1.525727      -0.712370       2.527129                    0.999864       3.251710       8.426246       0.566904       1.132435      -0.745169      -0.000026      -0.029694      -0.017104       0.034268      -0.004536       0.007858       0.006741      -0.006407      -0.009119      -0.013756       0.005135       0.008620              1.665964       1.256875      -0.010415       0.018112       2.040313       0.294208       1.700703           0.000103
           43              H      11.426100       7.749850      10.727769       0.096577       1.094289 0.77103647E+01  0.73566300E+02                                 1.626915                            1.525795      -0.712605       2.526963                    0.999863       3.252225       8.427461       0.566961       1.132267      -0.745205       0.000009      -0.000031       0.034246       0.034246       0.009100      -0.000014      -0.000001       0.005259       0.025793      -0.013771       0.005174       0.008598              1.666035       1.256953       0.020912       0.000018       1.530847      -0.000002       2.210305           0.000109
           44              H      11.426100      -5.415595      12.075451       0.096656       1.093556 0.77036399E+01  0.73486881E+02                                 1.626344                            1.525257      -0.712208       2.527324                    0.999864       3.250648       8.422791       0.566984       1.132457      -0.745166       0.000014      -0.029717       0.017157       0.034314       0.004526       0.007849      -0.006759      -0.006417      -0.009166      -0.013759       0.005117       0.008642              1.665472       1.256542       0.010417       0.018092       2.039705      -0.294116       1.700169           0.000105
           45              H      11.426100       5.415595      12.075451       0.096538       1.094048 0.77082820E+01  0.73542169E+02                                 1.626791                            1.525687      -0.712367       2.527131                    0.999864       3.251666       8.426033       0.566921       1.132413      -0.745174      -0.000027       0.029692       0.017105       0.034267       0.004535      -0.007859       0.006740      -0.006406      -0.009119      -0.013755       0.005136       0.008619              1.665916       1.256846       0.010414      -0.018112       2.040251       0.294195       1.700650           0.000103
           46              H      11.426100       0.000000       2.695365       0.096568       1.094314 0.77105799E+01  0.73568809E+02                                 1.626933                            1.525811      -0.712604       2.526957                    0.999863       3.252270       8.427582       0.566962       1.132258      -0.745207       0.000007       0.000029      -0.034243       0.034243      -0.009100       0.000013      -0.000002       0.005255       0.025791      -0.013770       0.005173       0.008597              1.666055       1.256963      -0.020914      -0.000023       1.530863      -0.000002       2.210337           0.000107
           47              C       5.502810      -2.927893       8.682083       0.592217      22.994167 0.24818984E+03  0.51258862E+04                                 7.431771                            5.584701       0.043841       2.077007                    0.999461      22.122316      61.706016       0.629324       0.471245      -1.020934       0.055554       0.011229      -0.061789       0.083846       0.042556       0.099376       0.030516       0.079839       0.008725      -0.080855      -0.056085       0.136940              8.603680       8.208831      -2.031166      -3.940740       8.901594       0.452989       8.700615          -0.000291
           48              C       4.626809      -3.233237       9.874057       0.143832      30.987588 0.37411053E+03  0.84568847E+04                                 8.727278                            6.574247       0.045594       2.047850                    0.999367      25.422461      71.272494       0.625421       0.433235      -1.055497      -0.051236       0.018588       0.049545       0.073657       0.019998       0.046490       0.042610       0.046020      -0.019794      -0.060036      -0.017265       0.077301             10.119072       9.193958      -1.414103      -4.943849      10.044574      -1.031093      11.118683           0.003129
           49              C       4.660325      -4.435239      10.546556      -0.135536      29.329736 0.40741449E+03  0.94313292E+04                                 8.250972                            6.750697       0.112584       2.018292                    0.999679      28.770031      82.279649       0.630780       0.419461      -1.061446      -0.014450       0.008058       0.009436       0.019047      -0.005416       0.022056       0.020634       0.032987      -0.019560      -0.037152       0.004074       0.033078              8.883416       7.256921      -1.012540      -3.176727       9.998073      -0.912737       9.395255          -0.000065
           50              C       5.502810       1.233001      11.617722       0.591956      23.028924 0.24877225E+03  0.51402752E+04                                 7.438288                            5.591575       0.032763       2.072875                    0.999431      22.128681      61.712405       0.628961       0.471300      -1.021033       0.054939      -0.058932       0.021169       0.083303       0.065711      -0.087413      -0.034226       0.074695      -0.012000      -0.082118      -0.056306       0.138423              8.607435       8.207674      -2.396109       3.726535       8.365195      -0.134863       9.249436           0.000555
           51              C       4.626809       2.417953      11.286171       0.143833      30.971905 0.37411632E+03  0.84573592E+04                                 8.724844                            6.575317       0.044778       2.047651                    0.999364      25.422968      71.283928       0.625201       0.433369      -1.055376      -0.051090       0.033787      -0.041080       0.073752       0.030460      -0.040679      -0.027106       0.073046       0.061163      -0.060109      -0.017413       0.077522             10.110916       9.180352      -3.564376       3.687427      11.737073       0.059427       9.415322           0.003139
           52              C       4.660325       3.601355      11.990886      -0.135555      29.336776 0.40753179E+03  0.94352631E+04                                 8.253195                            6.752476       0.111341       2.017820                    0.999679      28.779971      82.328767       0.630547       0.419562      -1.061322      -0.014166       0.004240      -0.012070       0.019088       0.021797      -0.006535      -0.013089       0.045758       0.018721      -0.037003       0.003843       0.033160              8.885013       7.256488      -2.240051       2.466674      10.334451       0.721313       9.064099           0.000053
           53              C       5.502810       1.694892       6.546462       0.590806      23.049617 0.24895259E+03  0.51450701E+04                                 7.441151                            5.591945       0.041355       2.075443                    0.999447      22.149473      61.782162       0.629203       0.471021      -1.021157       0.054725       0.048009       0.041538       0.083816      -0.107371      -0.012306       0.004162       0.022653      -0.171596      -0.080532      -0.056767       0.137298              8.613557       8.217524       4.433757       0.212637       9.154644      -0.313332       8.468504           0.000328
           54              C       4.626809       0.815284       5.686040       0.144239      31.007825 0.37446982E+03  0.84679991E+04                                 8.733549                            6.579494       0.040951       2.046101                    0.999364      25.438683      71.357028       0.624802       0.433510      -1.055209      -0.051723      -0.052028      -0.008851       0.073895      -0.050865      -0.006132      -0.015468      -0.000643      -0.160165      -0.060172      -0.017731       0.077903             10.124298       9.196041       4.987982       1.246899       9.960908       0.979337      11.215945           0.002963
           55              C       4.660325       0.833884       4.308826      -0.135975      29.369282 0.40806166E+03  0.94511999E+04                                 8.260448                            6.757637       0.107499       2.016325                    0.999675      28.802722      82.426930       0.630159       0.419658      -1.061194      -0.014584      -0.012099       0.002406       0.019101      -0.016691      -0.015795      -0.007408       0.010321      -0.087686      -0.037097       0.003779       0.033319              8.893248       7.264471       3.261168       0.709289       8.765716       0.191403      10.649556           0.000039
           56              C       5.502810      10.677743       4.741051       0.591245      23.031010 0.24864663E+03  0.51380614E+04                                 7.439931                            5.589913       0.036876       2.074276                    0.999460      22.151206      61.818010       0.628971       0.471258      -1.020851       0.055070      -0.011276       0.061879       0.083599      -0.042307      -0.099794       0.030834       0.079202       0.008852      -0.081271      -0.055906       0.137178              8.613909       8.219265       2.034322       3.946800       8.911103       0.454336       8.711357          -0.000429
           57              C       4.626809      10.983087       3.549077       0.143938      30.986384 0.37406814E+03  0.84557035E+04                                 8.726968                            6.573674       0.045919       2.047963                    0.999367      25.421884      71.270391       0.625475       0.433208      -1.055511      -0.051269      -0.018735      -0.049542       0.073715      -0.020094      -0.046647       0.042482       0.046021      -0.019893      -0.059951      -0.017472       0.077423             10.118931       9.193407       1.412355       4.944404      10.043536      -1.032834      11.119850           0.003143
           58              C       4.660325      12.185089       2.876578      -0.135624      29.332229 0.40745077E+03  0.94323166E+04                                 8.251320                            6.750942       0.112871       2.018380                    0.999679      28.771018      82.281340       0.630780       0.419455      -1.061457      -0.014447      -0.008065      -0.009478       0.019068       0.005440      -0.022037       0.020593       0.033052      -0.019899      -0.037149       0.004070       0.033079              8.883768       7.256737       1.011649       3.176757       9.998503      -0.913912       9.396065          -0.000083
           59              C       5.502810       6.516849       1.805412       0.592171      23.021485 0.24867437E+03  0.51376606E+04                                 7.436529                            5.590358       0.034437       2.073510                    0.999431      22.122863      61.689227       0.629060       0.471281      -1.021061       0.055054       0.058953      -0.021121       0.083381      -0.065535       0.087386      -0.034227       0.074716      -0.012569      -0.081939      -0.056374       0.138313              8.605319       8.205419       2.395282      -3.725300       8.363364      -0.134445       9.247174           0.000606
           60              C       4.626809       5.331897       2.136963       0.143849      30.974054 0.37414538E+03  0.84582043E+04                                 8.725341                            6.575657       0.044467       2.047535                    0.999364      25.423954      71.288141       0.625171       0.433380      -1.055366      -0.051096      -0.033820       0.041036       0.073746      -0.030465       0.040665      -0.027131       0.073074       0.061231      -0.060144      -0.017386       0.077530             10.111589       9.181104       3.564437      -3.688031      11.737374       0.059335       9.416291           0.003113
           61              C       4.660325       4.148495       1.432248      -0.135515      29.337249 0.40753882E+03  0.94354961E+04                                 8.253355                            6.752580       0.111110       2.017739                    0.999679      28.780359      82.331029       0.630534       0.419567      -1.061315      -0.014170      -0.004222       0.012062       0.019082      -0.021814       0.006559      -0.013103       0.045735       0.018738      -0.037010       0.003827       0.033183              8.885230       7.256752       2.240094      -2.466880      10.334569       0.721251       9.064368           0.000062
           62              C       5.502810       6.054958       6.876672       0.590852      23.048153 0.24893436E+03  0.51445906E+04                                 7.440834                            5.591732       0.041675       2.075566                    0.999447      22.148433      61.778320       0.629218       0.471020      -1.021160       0.054746      -0.047976      -0.041540       0.083811       0.107379       0.012305       0.004129       0.022563      -0.171634      -0.080541      -0.056764       0.137305              8.613193       8.217044      -4.433563      -0.212620       9.154482      -0.313509       8.468054           0.000308
           63              C       4.626809       6.934566       7.737094       0.144253      31.007211 0.37446202E+03  0.84678414E+04                                 8.733781                            6.579683       0.041422       2.046280                    0.999365      25.438025      71.356983       0.624752       0.433544      -1.055181      -0.051678       0.052083       0.008836       0.073901       0.050872       0.006105      -0.015506      -0.000708      -0.160140      -0.060175      -0.017737       0.077912             10.124564       9.196074      -4.988011      -1.246946       9.961230       0.979024      11.216388           0.002966
           64              C       4.660325       6.915966       9.114308      -0.135962      29.368719 0.40805060E+03  0.94509004E+04                                 8.260440                            6.757612       0.107653       2.016383                    0.999675      28.802218      82.425892       0.630149       0.419666      -1.061186      -0.014562       0.012128      -0.002408       0.019103       0.016694       0.015785      -0.007419       0.010282      -0.087695      -0.037101       0.003790       0.033311              8.893258       7.264431      -3.261143      -0.709390       8.765674       0.191298      10.649669           0.000045
           65              C       2.114590       4.821957       4.741051       0.592185      23.027013 0.24870890E+03  0.51388165E+04                                 7.437749                            5.590483       0.036994       2.074308                    0.999440      22.132259      61.728450       0.629065       0.471236      -1.021033      -0.054515       0.011142       0.062168       0.083432      -0.042796       0.100176      -0.030533       0.081250       0.005835      -0.081683      -0.056360       0.138043              8.607956       8.210841       2.030602      -3.940064       8.909385      -0.450674       8.703641           0.000577
           66              C       2.990591       4.516613       3.549077       0.143830      30.984405 0.37422907E+03  0.84607163E+04                                 8.727771                            6.576560       0.043584       2.047195                    0.999365      25.427888      71.305830       0.625094       0.433402      -1.055335       0.051756       0.018388      -0.049253       0.073774      -0.020062       0.046814      -0.042551       0.046205      -0.019300      -0.060061      -0.017550       0.077611             10.115615       9.186249       1.412265      -4.934855      10.049277       1.035443      11.111319           0.003155
           67              C       2.957075       3.314611       2.876578      -0.135570      29.345463 0.40766911E+03  0.94395162E+04                                 8.255572                            6.754096       0.109794       2.017279                    0.999677      28.785472      82.357136       0.630386       0.419622      -1.061253       0.014744       0.008035      -0.009234       0.019163       0.005317       0.022264      -0.020494       0.032910      -0.019669      -0.037071       0.003829       0.033242              8.887835       7.259300       1.015447      -3.175421      10.007593       0.912170       9.396612           0.000202
           68              C       2.114590       8.982851       1.805412       0.592070      23.029568 0.24872822E+03  0.51392120E+04                                 7.437956                            5.590439       0.036789       2.074213                    0.999439      22.131976      61.723578       0.629124       0.471192      -1.021077      -0.054768      -0.059215      -0.021275       0.083418      -0.065435      -0.087180       0.034180       0.074947      -0.012526      -0.081745      -0.056369       0.138114              8.608946       8.211685       2.397638       3.729984       8.364554       0.137407       9.250598           0.000518
           69              C       2.990591      10.167803       2.136963       0.143731      30.989547 0.37423601E+03  0.84607132E+04                                 8.728120                            6.576013       0.043923       2.047271                    0.999365      25.428301      71.300834       0.625221       0.433322      -1.055408       0.051438       0.033590       0.040842       0.073771      -0.030457      -0.040689       0.027046       0.072989       0.060910      -0.060023      -0.017461       0.077484             10.117714       9.189644       3.568027       3.694635      11.740568      -0.056474       9.422931           0.003073
           70              C       2.957075      11.351205       1.432248      -0.135583      29.344048 0.40763114E+03  0.94382461E+04                                 8.254900                            6.753419       0.110105       2.017392                    0.999677      28.783853      82.345919       0.630479       0.419577      -1.061300       0.014454       0.004183       0.011807       0.019126      -0.021892      -0.006510       0.013030       0.045655       0.018529      -0.036975       0.003798       0.033177              8.887539       7.259366       2.240981       2.468693      10.336291      -0.721210       9.066960          -0.000119
           71              C       2.114590       9.444742       6.876672       0.591843      23.047107 0.24896331E+03  0.51453983E+04                                 7.441857                            5.593258       0.034949       2.073357                    0.999437      22.144559      61.771108       0.628922       0.471222      -1.021038      -0.054856       0.047829      -0.040957       0.083512       0.108114      -0.012970      -0.003760       0.021908      -0.171637      -0.081537      -0.056493       0.138030              8.613390       8.217703      -4.432098       0.212776       9.152377       0.313142       8.470089           0.000526
           72              C       2.990591       8.565134       7.737094       0.143524      31.003100 0.37446917E+03  0.84675177E+04                                 8.730326                            6.577942       0.043854       2.047001                    0.999367      25.439773      71.345373       0.625131       0.433307      -1.055391       0.051359      -0.052432       0.008802       0.073921       0.050466      -0.005969       0.015398      -0.000736      -0.160028      -0.059963      -0.017527       0.077491             10.119586       9.191894      -4.983924       1.245054       9.954556      -0.978830      11.212309           0.003014
           73              C       2.957075       8.583734       9.114308      -0.136388      29.378752 0.40822789E+03  0.94558597E+04                                 8.261321                            6.758403       0.108605       2.016497                    0.999678      28.811056      82.449954       0.630218       0.419582      -1.061259       0.014393      -0.012577      -0.002369       0.019261       0.016368      -0.015787       0.007507       0.010282      -0.087101      -0.036942       0.004028       0.032914              8.894153       7.265418      -3.261420       0.707828       8.766445      -0.191445      10.650596          -0.000010
           74              C       2.114590       2.927893       8.682083       0.592176      23.026624 0.24870710E+03  0.51387677E+04                                 7.437655                            5.590464       0.037009       2.074314                    0.999440      22.132122      61.727907       0.629066       0.471236      -1.021033      -0.054516      -0.011142      -0.062165       0.083430       0.042795      -0.100178      -0.030531       0.081249       0.005829      -0.081687      -0.056357       0.138044              8.607773       8.210655      -2.030463       3.939987       8.909129      -0.450670       8.703534           0.000578
           75              C       2.990591       3.233237       9.874057       0.143821      30.983842 0.37422337E+03  0.84605487E+04                                 8.727660                            6.576509       0.043617       2.047210                    0.999365      25.427582      71.304629       0.625097       0.433402      -1.055336       0.051756      -0.018387       0.049249       0.073771       0.020057      -0.046817      -0.042552       0.046209      -0.019313      -0.060066      -0.017546       0.077612             10.115425       9.186113      -1.412279       4.934755      10.049069       1.035313      11.111093           0.003152
           76              C       2.957075       4.435239      10.546556      -0.135573      29.345092 0.40766431E+03  0.94393871E+04                                 8.255538                            6.754084       0.109724       2.017261                    0.999677      28.785262      82.356732       0.630381       0.419625      -1.061249       0.014741      -0.008032       0.009231       0.019158      -0.005311      -0.022268      -0.020492       0.032916      -0.019661      -0.037069       0.003821       0.033248              8.887765       7.259250      -1.015458       3.175389      10.007481       0.912100       9.396564           0.000180
           77              C       2.114590      -1.233001      11.617722       0.592064      23.029144 0.24872364E+03  0.51390867E+04                                 7.437836                            5.590372       0.036883       2.074248                    0.999439      22.131667      61.722251       0.629132       0.471190      -1.021080      -0.054758       0.059222       0.021276       0.083417       0.065445       0.087178       0.034180       0.074966      -0.012546      -0.081750      -0.056373       0.138123              8.608749       8.211374      -2.397568      -3.729696       8.364612       0.137233       9.250260           0.000517
           78              C       2.990591      -2.417953      11.286171       0.143759      30.987581 0.37421899E+03  0.84602446E+04                                 8.727815                            6.575934       0.043915       2.047284                    0.999365      25.427607      71.298872       0.625214       0.433332      -1.055401       0.051447      -0.033585      -0.040833       0.073771       0.030477       0.040712       0.027049       0.072992       0.060894      -0.060030      -0.017485       0.077515             10.117226       9.189012      -3.568133      -3.693911      11.740733      -0.056517       9.421934           0.003086
           79              C       2.957075      -3.601355      11.990886      -0.135532      29.342489 0.40760360E+03  0.94374445E+04                                 8.254647                            6.753218       0.110152       2.017422                    0.999677      28.782640      82.341607       0.630485       0.419580      -1.061299       0.014459      -0.004165      -0.011799       0.019121       0.021909       0.006538       0.013040       0.045689       0.018508      -0.036994       0.003774       0.033221              8.887285       7.259215      -2.241182      -2.468498      10.336236      -0.721014       9.066403          -0.000061
           80              C       2.114590      -1.694892       6.546462       0.591789      23.049994 0.24899395E+03  0.51462189E+04                                 7.442540                            5.593634       0.034567       2.073198                    0.999436      22.146496      61.778774       0.628892       0.471227      -1.021030      -0.054892      -0.047792       0.040950       0.083511      -0.108092       0.012938      -0.003752       0.021816      -0.171563      -0.081516      -0.056471       0.137987              8.614288       8.218456       4.432687      -0.212973       9.153531       0.313140       8.470877           0.000526
           81              C       2.990591      -0.815284       5.686040       0.143526      31.006773 0.37451031E+03  0.84687357E+04                                 8.731144                            6.578382       0.043407       2.046837                    0.999366      25.441621      71.353288       0.625094       0.433317      -1.055378       0.051298       0.052478      -0.008816       0.073913      -0.050430       0.005930       0.015430      -0.000784      -0.160001      -0.059951      -0.017505       0.077456             10.120673       9.192835       4.984695      -1.245474       9.955913      -0.978937      11.213271           0.003012
           82              C       2.957075      -0.833884       4.308826      -0.136383      29.379798 0.40824563E+03  0.94564051E+04                                 8.261620                            6.758624       0.108587       2.016490                    0.999678      28.811677      82.453221       0.630195       0.419591      -1.061250       0.014359       0.012602       0.002367       0.019250      -0.016358       0.015775       0.007516       0.010261      -0.087100      -0.036937       0.004040       0.032897              8.894484       7.265620       3.261510      -0.708023       8.766861      -0.191444      10.650971          -0.000014
           83              C       9.731990      10.677743       4.741051       0.592221      22.994132 0.24818941E+03  0.51258749E+04                                 7.431763                            5.584696       0.043842       2.077007                    0.999461      22.122291      61.705922       0.629324       0.471245      -1.020934      -0.055554      -0.011229       0.061789       0.083846       0.042556       0.099376       0.030516       0.079839       0.008725      -0.080855      -0.056084       0.136939              8.603670       8.208822      -2.031164      -3.940734       8.901584       0.452988       8.700604          -0.000291
           84              C      10.607991      10.983087       3.549077       0.143832      30.987594 0.37411066E+03  0.84568887E+04                                 8.727280                            6.574249       0.045593       2.047850                    0.999367      25.422466      71.272519       0.625420       0.433235      -1.055497       0.051236      -0.018588      -0.049545       0.073657       0.019998       0.046490       0.042610       0.046019      -0.019794      -0.060036      -0.017265       0.077301             10.119073       9.193961      -1.414102      -4.943851      10.044574      -1.031093      11.118685           0.003129
           85              C      10.574475      12.185089       2.876578      -0.135536      29.329765 0.40741516E+03  0.94313486E+04                                 8.250979                            6.750704       0.112584       2.018291                    0.999679      28.770046      82.279706       0.630779       0.419462      -1.061446       0.014450      -0.008059      -0.009436       0.019047      -0.005415       0.022056       0.020634       0.032987      -0.019560      -0.037152       0.004074       0.033078              8.883422       7.256925      -1.012536      -3.176728       9.998078      -0.912741       9.395263          -0.000065
           86              C       9.731990       6.516849       1.805412       0.591966      23.028900 0.24877197E+03  0.51402675E+04                                 7.438282                            5.591571       0.032763       2.072875                    0.999431      22.128657      61.712315       0.628962       0.471300      -1.021033      -0.054939       0.058932      -0.021169       0.083303       0.065711      -0.087413      -0.034225       0.074695      -0.011999      -0.082117      -0.056305       0.138422              8.607427       8.207668      -2.396107       3.726531       8.365187      -0.134862       9.249427           0.000555
           87              C      10.607991       5.331897       2.136963       0.143833      30.971915 0.37411654E+03  0.84573660E+04                                 8.724846                            6.575319       0.044776       2.047650                    0.999364      25.422980      71.283983       0.625201       0.433369      -1.055376       0.051090      -0.033788       0.041080       0.073752       0.030461      -0.040680      -0.027106       0.073046       0.061163      -0.060109      -0.017414       0.077523             10.110917       9.180354      -3.564379       3.687424      11.737077       0.059427       9.415320           0.003139
           88              C      10.574475       4.148495       1.432248      -0.135558      29.336904 0.40753429E+03  0.94353365E+04                                 8.253225                            6.752503       0.111336       2.017817                    0.999679      28.780043      82.329068       0.630545       0.419562      -1.061321       0.014167      -0.004240       0.012071       0.019089       0.021798      -0.006536      -0.013089       0.045758       0.018721      -0.037004       0.003843       0.033161              8.885043       7.256509      -2.240063       2.466673      10.334497       0.721317       9.064124           0.000053
           89              C       9.731990       6.054958       6.876672       0.590802      23.049625 0.24895268E+03  0.51450723E+04                                 7.441152                            5.591946       0.041355       2.075443                    0.999447      22.149481      61.782187       0.629203       0.471021      -1.021157      -0.054725      -0.048009      -0.041538       0.083816      -0.107371      -0.012306       0.004162       0.022653      -0.171596      -0.080532      -0.056767       0.137298              8.613559       8.217525       4.433758       0.212637       9.154647      -0.313332       8.468505           0.000328
           90              C      10.607991       6.934566       7.737094       0.144240      31.007800 0.37446943E+03  0.84679880E+04                                 8.733544                            6.579490       0.040952       2.046101                    0.999364      25.438668      71.356972       0.624803       0.433510      -1.055209       0.051723       0.052028       0.008851       0.073895      -0.050865      -0.006132      -0.015468      -0.000643      -0.160165      -0.060172      -0.017731       0.077903             10.124293       9.196038       4.987981       1.246898       9.960905       0.979336      11.215936           0.002963
           91              C      10.574475       6.915966       9.114308      -0.135976      29.369296 0.40806194E+03  0.94512080E+04                                 8.260452                            6.757640       0.107498       2.016325                    0.999675      28.802729      82.426961       0.630158       0.419658      -1.061194       0.014583       0.012099      -0.002406       0.019101      -0.016691      -0.015795      -0.007408       0.010321      -0.087686      -0.037097       0.003779       0.033319              8.893251       7.264475       3.261170       0.709290       8.765720       0.191404      10.649559           0.000039
           92              C       9.731990      -2.927893       8.682083       0.591250      23.030974 0.24864618E+03  0.51380497E+04                                 7.439922                            5.589907       0.036877       2.074277                    0.999460      22.151181      61.817917       0.628972       0.471258      -1.020852      -0.055070       0.011276      -0.061879       0.083599      -0.042306      -0.099793       0.030834       0.079202       0.008852      -0.081271      -0.055906       0.137177              8.613898       8.219256       2.034320       3.946794       8.911093       0.454335       8.711346          -0.000429
           93              C      10.607991      -3.233237       9.874057       0.143937      30.986390 0.37406828E+03  0.84557074E+04                                 8.726970                            6.573676       0.045918       2.047962                    0.999367      25.421889      71.270413       0.625475       0.433209      -1.055511       0.051269       0.018735       0.049542       0.073715      -0.020094      -0.046647       0.042482       0.046021      -0.019893      -0.059951      -0.017472       0.077423             10.118932       9.193409       1.412354       4.944405      10.043536      -1.032834      11.119851           0.003143
           94              C      10.574475      -4.435239      10.546556      -0.135624      29.332259 0.40745144E+03  0.94323361E+04                                 8.251327                            6.750950       0.112871       2.018380                    0.999679      28.771033      82.281401       0.630779       0.419455      -1.061457       0.014447       0.008066       0.009478       0.019068       0.005439      -0.022038       0.020593       0.033052      -0.019899      -0.037149       0.004070       0.033079              8.883775       7.256742       1.011645       3.176759       9.998509      -0.913916       9.396073          -0.000083
           95              C       9.731990       1.233001      11.617722       0.592181      23.021459 0.24867406E+03  0.51376523E+04                                 7.436523                            5.590354       0.034437       2.073511                    0.999431      22.122837      61.689134       0.629061       0.471280      -1.021061      -0.055054      -0.058953       0.021120       0.083381      -0.065534       0.087385      -0.034227       0.074716      -0.012569      -0.081939      -0.056374       0.138313              8.605312       8.205414       2.395280      -3.725297       8.363356      -0.134444       9.247165           0.000606
           96              C      10.607991       2.417953      11.286171       0.143848      30.974067 0.37414565E+03  0.84582126E+04                                 8.725344                            6.575660       0.044464       2.047534                    0.999364      25.423968      71.288203       0.625171       0.433380      -1.055366       0.051096       0.033820      -0.041035       0.073746      -0.030465       0.040665      -0.027131       0.073074       0.061231      -0.060144      -0.017386       0.077530             10.111592       9.181106       3.564440      -3.688029      11.737379       0.059335       9.416290           0.003114
           97              C      10.574475       3.601355      11.990886      -0.135518      29.337361 0.40754103E+03  0.94355610E+04                                 8.253381                            6.752604       0.111106       2.017737                    0.999679      28.780422      82.331291       0.630532       0.419568      -1.061314       0.014170       0.004222      -0.012063       0.019082      -0.021815       0.006560      -0.013104       0.045736       0.018738      -0.037011       0.003826       0.033184              8.885256       7.256770       2.240104      -2.466879      10.334610       0.721255       9.064389           0.000062
           98              C       9.731990       1.694892       6.546462       0.590848      23.048166 0.24893450E+03  0.51445945E+04                                 7.440836                            5.591734       0.041676       2.075566                    0.999447      22.148444      61.778358       0.629218       0.471020      -1.021160      -0.054746       0.047975       0.041540       0.083811       0.107379       0.012304       0.004129       0.022563      -0.171634      -0.080541      -0.056764       0.137305              8.613197       8.217048      -4.433565      -0.212620       9.154487      -0.313509       8.468056           0.000308
           99              C      10.607991       0.815284       5.686040       0.144253      31.007192 0.37446173E+03  0.84678328E+04                                 8.733777                            6.579680       0.041423       2.046280                    0.999365      25.438014      71.356939       0.624752       0.433544      -1.055181       0.051678      -0.052083      -0.008836       0.073901       0.050872       0.006105      -0.015506      -0.000708      -0.160140      -0.060174      -0.017737       0.077912             10.124560       9.196072      -4.988011      -1.246945       9.961228       0.979024      11.216381           0.002966
          100              C      10.574475       0.833884       4.308826      -0.135963      29.368730 0.40805081E+03  0.94509066E+04                                 8.260442                            6.757614       0.107653       2.016383                    0.999675      28.802224      82.425914       0.630149       0.419666      -1.061186       0.014562      -0.012128       0.002408       0.019103       0.016694       0.015785      -0.007419       0.010282      -0.087695      -0.037101       0.003790       0.033311              8.893261       7.264434      -3.261145      -0.709391       8.765677       0.191299      10.649671           0.000045
          101              C      13.120210       2.927893       8.682083       0.592183      23.027027 0.24870906E+03  0.51388208E+04                                 7.437753                            5.590485       0.036994       2.074308                    0.999440      22.132268      61.728484       0.629065       0.471236      -1.021033       0.054516      -0.011142      -0.062168       0.083432      -0.042796       0.100176      -0.030533       0.081250       0.005835      -0.081684      -0.056360       0.138043              8.607960       8.210846       2.030604      -3.940067       8.909389      -0.450674       8.703645           0.000576
          102              C      12.244209       3.233237       9.874057       0.143831      30.984377 0.37422870E+03  0.84607060E+04                                 8.727766                            6.576557       0.043584       2.047195                    0.999365      25.427876      71.305791       0.625094       0.433402      -1.055335      -0.051756      -0.018387       0.049253       0.073774      -0.020062       0.046814      -0.042551       0.046205      -0.019300      -0.060061      -0.017551       0.077611             10.115608       9.186245       1.412261      -4.934853      10.049266       1.035442      11.111314           0.003154
          103              C      12.277725       4.435239      10.546556      -0.135572      29.345534 0.40767060E+03  0.94395592E+04                                 8.255587                            6.754111       0.109793       2.017278                    0.999677      28.785510      82.357280       0.630384       0.419622      -1.061253      -0.014745      -0.008035       0.009234       0.019164       0.005317       0.022265      -0.020494       0.032910      -0.019669      -0.037071       0.003828       0.033243              8.887850       7.259310       1.015440      -3.175425      10.007607       0.912178       9.396632           0.000203
          104              C      13.120210      -1.233001      11.617722       0.592068      23.029592 0.24872849E+03  0.51392191E+04                                 7.437962                            5.590442       0.036789       2.074213                    0.999439      22.131990      61.723630       0.629124       0.471192      -1.021077       0.054768       0.059215       0.021275       0.083418      -0.065435      -0.087180       0.034180       0.074947      -0.012526      -0.081745      -0.056369       0.138114              8.608953       8.211693       2.397641       3.729988       8.364561       0.137408       9.250606           0.000517
          105              C      12.244209      -2.417953      11.286171       0.143732      30.989518 0.37423556E+03  0.84607011E+04                                 8.728116                            6.576010       0.043921       2.047271                    0.999365      25.428287      71.300798       0.625221       0.433322      -1.055408      -0.051438      -0.033590      -0.040842       0.073771      -0.030457      -0.040689       0.027046       0.072989       0.060910      -0.060023      -0.017461       0.077484             10.117710       9.189642       3.568029       3.694632      11.740564      -0.056471       9.422924           0.003073
          106              C      12.277725      -3.601355      11.990886      -0.135587      29.344158 0.40763330E+03  0.94383092E+04                                 8.254925                            6.753442       0.110102       2.017391                    0.999677      28.783912      82.346163       0.630477       0.419577      -1.061300      -0.014454      -0.004183      -0.011807       0.019127      -0.021892      -0.006511       0.013031       0.045655       0.018529      -0.036975       0.003797       0.033178              8.887566       7.259385       2.240993       2.468692      10.336333      -0.721211       9.066980          -0.000120
          107              C      13.120210      -1.694892       6.546462       0.591836      23.047135 0.24896364E+03  0.51454069E+04                                 7.441864                            5.593263       0.034949       2.073356                    0.999437      22.144581      61.771190       0.628922       0.471222      -1.021038       0.054856      -0.047829       0.040957       0.083512       0.108115      -0.012971      -0.003761       0.021908      -0.171638      -0.081537      -0.056493       0.138030              8.613399       8.217712      -4.432104       0.212777       9.152388       0.313142       8.470097           0.000526
          108              C      12.244209      -0.815284       5.686040       0.143525      31.003071 0.37446870E+03  0.84675043E+04                                 8.730321                            6.577937       0.043855       2.047001                    0.999367      25.439756      71.345310       0.625131       0.433306      -1.055391      -0.051359       0.052432      -0.008802       0.073921       0.050466      -0.005969       0.015398      -0.000736      -0.160028      -0.059963      -0.017527       0.077490             10.119581       9.191891      -4.983923       1.245054       9.954553      -0.978831      11.212299           0.003014
          109              C      12.277725      -0.833884       4.308826      -0.136389      29.378780 0.40822846E+03  0.94558763E+04                                 8.261328                            6.758408       0.108604       2.016497                    0.999678      28.811070      82.450010       0.630218       0.419582      -1.061259      -0.014393       0.012577       0.002369       0.019261       0.016368      -0.015787       0.007507       0.010282      -0.087101      -0.036942       0.004027       0.032914              8.894159       7.265423      -3.261422       0.707831       8.766451      -0.191449      10.650604          -0.000010
          110              C      13.120210       4.821957       4.741051       0.592174      23.026640 0.24870728E+03  0.51387723E+04                                 7.437658                            5.590465       0.037009       2.074314                    0.999440      22.132132      61.727941       0.629066       0.471236      -1.021033       0.054516       0.011142       0.062165       0.083430       0.042796      -0.100178      -0.030531       0.081249       0.005829      -0.081687      -0.056357       0.138044              8.607777       8.210659      -2.030464       3.939989       8.909133      -0.450671       8.703538           0.000578
          111              C      12.244209       4.516613       3.549077       0.143822      30.983816 0.37422302E+03  0.84605392E+04                                 8.727656                            6.576507       0.043616       2.047209                    0.999365      25.427570      71.304596       0.625097       0.433402      -1.055335      -0.051756       0.018387      -0.049249       0.073771       0.020057      -0.046817      -0.042552       0.046209      -0.019313      -0.060066      -0.017546       0.077612             10.115420       9.186110      -1.412277       4.934755      10.049060       1.035312      11.111090           0.003152
          112              C      12.277725       3.314611       2.876578      -0.135575      29.345152 0.40766559E+03  0.94394241E+04                                 8.255551                            6.754098       0.109723       2.017261                    0.999677      28.785293      82.356851       0.630380       0.419626      -1.061249      -0.014742       0.008032      -0.009231       0.019158      -0.005311      -0.022268      -0.020492       0.032916      -0.019660      -0.037069       0.003820       0.033249              8.887778       7.259259      -1.015451       3.175393      10.007492       0.912107       9.396582           0.000180
          113              C      13.120210       8.982851       1.805412       0.592062      23.029172 0.24872395E+03  0.51390948E+04                                 7.437842                            5.590376       0.036883       2.074248                    0.999439      22.131683      61.722310       0.629131       0.471190      -1.021080       0.054758      -0.059222      -0.021276       0.083417       0.065445       0.087178       0.034180       0.074966      -0.012546      -0.081750      -0.056373       0.138123              8.608757       8.211383      -2.397571      -3.729700       8.364619       0.137234       9.250269           0.000517
          114              C      12.244209      10.167803       2.136963       0.143760      30.987558 0.37421865E+03  0.84602354E+04                                 8.727813                            6.575933       0.043913       2.047283                    0.999365      25.427597      71.298852       0.625214       0.433332      -1.055401      -0.051447       0.033585       0.040833       0.073771       0.030477       0.040712       0.027049       0.072992       0.060894      -0.060030      -0.017485       0.077515             10.117224       9.189012      -3.568136      -3.693909      11.740731      -0.056513       9.421928           0.003086
          115              C      12.277725      11.351205       1.432248      -0.135535      29.342595 0.40760568E+03  0.94375052E+04                                 8.254671                            6.753240       0.110149       2.017421                    0.999677      28.782698      82.341846       0.630483       0.419581      -1.061298      -0.014459       0.004165       0.011799       0.019122       0.021909       0.006539       0.013041       0.045689       0.018509      -0.036995       0.003773       0.033221              8.887310       7.259233      -2.241194      -2.468497      10.336276      -0.721016       9.066422          -0.000061
          116              C      13.120210       9.444742       6.876672       0.591782      23.050018 0.24899422E+03  0.51462260E+04                                 7.442546                            5.593637       0.034568       2.073198                    0.999436      22.146514      61.778836       0.628892       0.471227      -1.021030       0.054892       0.047792      -0.040950       0.083511      -0.108092       0.012938      -0.003752       0.021816      -0.171563      -0.081516      -0.056471       0.137987              8.614295       8.218462       4.432692      -0.212973       9.153540       0.313140       8.470883           0.000526
          117              C      12.244209       8.565134       7.737094       0.143527      31.006738 0.37450977E+03  0.84687204E+04                                 8.731137                            6.578377       0.043407       2.046837                    0.999366      25.441601      71.353215       0.625095       0.433317      -1.055378      -0.051298      -0.052478       0.008816       0.073913      -0.050430       0.005930       0.015430      -0.000784      -0.160001      -0.059951      -0.017505       0.077456             10.120666       9.192830       4.984693      -1.245473       9.955908      -0.978938      11.213260           0.003012
          118              C      12.277725       8.583734       9.114308      -0.136385      29.379827 0.40824620E+03  0.94564217E+04                                 8.261627                            6.758630       0.108586       2.016489                    0.999678      28.811691      82.453278       0.630195       0.419591      -1.061250      -0.014359      -0.012602      -0.002367       0.019250      -0.016358       0.015774       0.007516       0.010261      -0.087101      -0.036937       0.004040       0.032897              8.894491       7.265626       3.261512      -0.708027       8.766868      -0.191447      10.650980          -0.000014
          119              C       3.808700      -4.609998      11.610340      -0.045714      28.421796 0.38266990E+03  0.86998352E+04                                 8.065652                            6.523786       0.277783       2.080023                    0.999805      27.519449      77.383444       0.645971       0.417068      -1.065531       0.000019       0.025744      -0.014884       0.029737       0.008118       0.013955      -0.006464      -0.010389      -0.004637      -0.020994       0.009685       0.011308              8.804338       6.990962      -1.734619      -3.006706       9.742833      -0.058049       9.679220           0.000137
          120              C       3.808700       4.609998      11.610340      -0.046049      28.429817 0.38283949E+03  0.87047446E+04                                 8.066839                            6.525059       0.278524       2.080111                    0.999806      27.527809      77.414249       0.645927       0.417046      -1.065534       0.000237      -0.025650      -0.015098       0.029765       0.008039      -0.014002       0.006528      -0.010493      -0.004398      -0.021035       0.009770       0.011266              8.804959       6.991036      -1.734746       3.006210       9.743960       0.057671       9.679881           0.000147
          121              C       3.808700       0.000000       3.625588      -0.046342      28.445243 0.38305366E+03  0.87108739E+04                                 8.069108                            6.526278       0.278396       2.079834                    0.999807      27.539786      77.454745       0.645953       0.416968      -1.065578      -0.000203       0.000144       0.029815       0.029816      -0.016058      -0.000050       0.000008       0.000807       0.029874      -0.021042       0.009957       0.011086              8.807733       6.994147       3.473096       0.000491       9.648800      -0.000156       9.780252           0.000159
          122              C       3.808700      12.359848       1.812794      -0.045720      28.423315 0.38269250E+03  0.87004986E+04                                 8.065990                            6.524017       0.277638       2.079961                    0.999805      27.520462      77.387576       0.645952       0.417072      -1.065525       0.000004      -0.025754       0.014895       0.029751      -0.008118      -0.013934      -0.006489      -0.010404      -0.004619      -0.020989       0.009712       0.011277              8.804705       6.991069       1.734351       3.006804       9.743199      -0.058448       9.679848           0.000132
          123              C       3.808700       3.139852       1.812794      -0.046063      28.430308 0.38284726E+03  0.87049544E+04                                 8.066876                            6.525084       0.278598       2.080127                    0.999806      27.528140      77.415006       0.645933       0.417040      -1.065539       0.000233       0.025648       0.015097       0.029763      -0.008044       0.014000       0.006531      -0.010491      -0.004389      -0.021037       0.009771       0.011266              8.805014       6.991111       1.734753      -3.006261       9.744022       0.057683       9.679909           0.000152
          124              C       3.808700       7.749850       9.797546      -0.046344      28.444604 0.38304449E+03  0.87106087E+04                                 8.068987                            6.526203       0.278463       2.079861                    0.999807      27.539377      77.453211       0.645957       0.416969      -1.065579      -0.000178      -0.000119      -0.029819       0.029820       0.016069       0.000040      -0.000004       0.000791       0.029854      -0.021050       0.009951       0.011099              8.807595       6.994056      -3.473035      -0.000615       9.648576      -0.000122       9.780152           0.000156
          125              C      11.426100      12.359848       1.812794      -0.045713      28.421786 0.38266975E+03  0.86998317E+04                                 8.065653                            6.523786       0.277779       2.080022                    0.999805      27.519447      77.383462       0.645971       0.417068      -1.065531      -0.000019      -0.025745       0.014884       0.029738       0.008118       0.013955      -0.006464      -0.010389      -0.004637      -0.020993       0.009685       0.011308              8.804338       6.990960      -1.734617      -3.006702       9.742837      -0.058054       9.679217           0.000137
          126              C      11.426100       3.139852       1.812794      -0.046048      28.429791 0.38283908E+03  0.87047338E+04                                 8.066836                            6.525058       0.278520       2.080110                    0.999806      27.527799      77.414240       0.645927       0.417046      -1.065534      -0.000237       0.025650       0.015098       0.029765       0.008039      -0.014002       0.006528      -0.010493      -0.004398      -0.021035       0.009769       0.011266              8.804955       6.991030      -1.734742       3.006203       9.743961       0.057678       9.679874           0.000147
          127              C      11.426100       7.749850       9.797546      -0.046341      28.445243 0.38305363E+03  0.87108733E+04                                 8.069108                            6.526278       0.278395       2.079833                    0.999807      27.539787      77.454753       0.645953       0.416968      -1.065578       0.000203      -0.000144      -0.029815       0.029816      -0.016058      -0.000050       0.000008       0.000807       0.029874      -0.021042       0.009957       0.011086              8.807733       6.994147       3.473096       0.000491       9.648799      -0.000155       9.780252           0.000159
          128              C      11.426100      -4.609998      11.610340      -0.045718      28.423299 0.38269223E+03  0.87004919E+04                                 8.065989                            6.524016       0.277634       2.079960                    0.999805      27.520457      77.387585       0.645952       0.417073      -1.065525      -0.000004       0.025754      -0.014895       0.029751      -0.008118      -0.013934      -0.006489      -0.010403      -0.004619      -0.020989       0.009712       0.011277              8.804704       6.991066       1.734349       3.006800       9.743203      -0.058453       9.679844           0.000132
          129              C      11.426100       4.609998      11.610340      -0.046062      28.430279 0.38284680E+03  0.87049423E+04                                 8.066872                            6.525082       0.278594       2.080126                    0.999806      27.528128      77.414989       0.645932       0.417040      -1.065538      -0.000233      -0.025649      -0.015098       0.029763      -0.008044       0.014000       0.006531      -0.010491      -0.004389      -0.021037       0.009771       0.011267              8.805009       6.991104       1.734749      -3.006254       9.744022       0.057690       9.679901           0.000152
          130              C      11.426100       0.000000       3.625588      -0.046344      28.444604 0.38304447E+03  0.87106082E+04                                 8.068987                            6.526203       0.278462       2.079861                    0.999807      27.539378      77.453213       0.645957       0.416968      -1.065579       0.000179       0.000118       0.029819       0.029820       0.016069       0.000040      -0.000004       0.000791       0.029854      -0.021050       0.009951       0.011099              8.807595       6.994056      -3.473035      -0.000615       9.648575      -0.000122       9.780152           0.000156
          131              N       3.808700      -2.237382      10.240509      -0.327401      43.359467 0.60655216E+03  0.15257857E+05                                10.319730                            8.041122      -0.110897       1.958301                    0.998901      30.012042      84.808275       0.609094       0.399757      -1.092046       0.000040      -0.157255       0.090981       0.181677       0.015791       0.027450       0.082941       0.155181       0.036225      -0.131531       0.033574       0.097957             11.931948      12.032794      -3.476072      -6.024290      11.067351       1.405777      12.695699           0.000575
          132              N       3.808700       2.237382      10.240509      -0.327304      43.341774 0.60649385E+03  0.15256143E+05                                10.316632                            8.040916      -0.109889       1.958637                    0.998904      30.010353      84.804991       0.609076       0.399775      -1.092025       0.000411       0.157491       0.090472       0.181628       0.015847      -0.027462      -0.082984       0.155217       0.036397      -0.131589       0.033572       0.098017             11.924015      12.020858      -3.472520       6.013158      11.066119      -1.401573      12.685067           0.000765
          133              N       3.808700       0.000000       6.365250      -0.328004      43.380025 0.60699903E+03  0.15272410E+05                                10.322950                            8.044228      -0.109821       1.958476                    0.998902      30.026218      84.866609       0.608940       0.399772      -1.092000      -0.000296       0.000353      -0.181597       0.181598      -0.031560      -0.000004       0.000084       0.011421      -0.394145      -0.131382       0.033618       0.097764             11.934078      12.033932       6.953947       0.000162      13.508441      -0.000545      10.259861           0.000686
          134              N       3.808700       9.987232       3.182625      -0.327304      43.358124 0.60650218E+03  0.15256325E+05                                10.319800                            8.040900      -0.111245       1.958216                    0.998900      30.010747      84.804563       0.609088       0.399768      -1.092036       0.000098       0.157252      -0.090893       0.181631      -0.015809      -0.027400       0.082910       0.155259       0.036354      -0.131539       0.033608       0.097931             11.932483      12.034075       3.475516       6.026303      11.065534       1.405832      12.697840           0.000546
          135              N       3.808700       5.512468       3.182625      -0.327352      43.344749 0.60653969E+03  0.15257579E+05                                10.317006                            8.041153      -0.109804       1.958641                    0.998905      30.011725      84.809546       0.609075       0.399769      -1.092030       0.000380      -0.157519      -0.090477       0.181655      -0.015864       0.027456      -0.082986       0.155223       0.036436      -0.131595       0.033573       0.098022             11.924496      12.021064       3.472348      -6.013302      11.066655      -1.401126      12.685770           0.000768
          136              N       3.808700       7.749850       7.057884      -0.327906      43.374175 0.60691463E+03  0.15269785E+05                                10.322267                            8.043869      -0.109381       1.958667                    0.998903      30.023166      84.857122       0.608930       0.399792      -1.091985      -0.000178      -0.000232       0.181575       0.181575       0.031648      -0.000047       0.000039       0.011398      -0.394351      -0.131450       0.033568       0.097882             11.933162      12.032896      -6.952915      -0.000395      13.507302      -0.001171      10.259289           0.000699
          137              N      11.426100       9.987232       3.182625      -0.327401      43.359446 0.60655191E+03  0.15257849E+05                                10.319727                            8.041120      -0.110897       1.958301                    0.998901      30.012035      84.808251       0.609094       0.399757      -1.092046      -0.000040       0.157255      -0.090981       0.181677       0.015791       0.027449       0.082941       0.155181       0.036225      -0.131531       0.033574       0.097957             11.931943      12.032790      -3.476070      -6.024287      11.067347       1.405776      12.695693           0.000575
          138              N      11.426100       5.512468       3.182625      -0.327303      43.341736 0.60649340E+03  0.15256129E+05                                10.316625                            8.040913      -0.109889       1.958637                    0.998904      30.010341      84.804946       0.609077       0.399775      -1.092025      -0.000411      -0.157491      -0.090472       0.181628       0.015847      -0.027462      -0.082984       0.155216       0.036396      -0.131589       0.033572       0.098017             11.924005      12.020849      -3.472516       6.013152      11.066110      -1.401570      12.685055           0.000765
          139              N      11.426100       7.749850       7.057884      -0.328004      43.380020 0.60699891E+03  0.15272405E+05                                10.322948                            8.044226      -0.109819       1.958477                    0.998902      30.026213      84.866577       0.608940       0.399772      -1.092000       0.000296      -0.000353       0.181597       0.181598      -0.031560      -0.000004       0.000084       0.011421      -0.394145      -0.131382       0.033618       0.097763             11.934076      12.033931       6.953947       0.000162      13.508440      -0.000545      10.259857           0.000686
          140              N      11.426100      -2.237382      10.240509      -0.327304      43.358090 0.60650171E+03  0.15256310E+05                                10.319794                            8.040896      -0.111244       1.958217                    0.998900      30.010734      84.804511       0.609089       0.399768      -1.092036      -0.000098      -0.157252       0.090893       0.181631      -0.015809      -0.027400       0.082910       0.155259       0.036353      -0.131539       0.033608       0.097931             11.932475      12.034067       3.475513       6.026298      11.065527       1.405830      12.697830           0.000546
          141              N      11.426100       2.237382      10.240509      -0.327352      43.344724 0.60653945E+03  0.15257571E+05                                10.317001                            8.041151      -0.109804       1.958642                    0.998905      30.011719      84.809521       0.609075       0.399769      -1.092030      -0.000380       0.157519       0.090477       0.181655      -0.015864       0.027456      -0.082986       0.155223       0.036435      -0.131595       0.033573       0.098022             11.924488      12.021056       3.472344      -6.013296      11.066649      -1.401123      12.685761           0.000768
          142              N      11.426100       0.000000       6.365250      -0.327906      43.374177 0.60691462E+03  0.15269784E+05                                10.322267                            8.043868      -0.109380       1.958668                    0.998903      30.023164      84.857110       0.608930       0.399791      -1.091985       0.000178       0.000232      -0.181575       0.181575       0.031648      -0.000047       0.000039       0.011398      -0.394351      -0.131450       0.033568       0.097882             11.933164      12.032899      -6.952918      -0.000395      13.507305      -0.001171      10.259287           0.000699
          143              O       5.471883      -1.731394       8.241939      -0.616663      37.480814 0.62359346E+03  0.15559934E+05                                 8.860645                            7.781352       0.269204       2.109542                    0.997965      29.105244      77.988819       0.674155       0.364116      -1.134769       0.043697      -0.023000       0.000902       0.049389       0.027003       0.098302      -0.006809      -0.089755      -0.114424      -0.133274       0.051721       0.081553              9.297071       7.041924      -1.619313      -0.469398      13.448355      -1.836373       7.400933           0.003425
          144              O       6.182282      -3.854775       8.223012      -0.551920      37.578710 0.51631664E+03  0.12280850E+05                                 8.905284                            6.999818       0.490630       2.201529                    0.999004      27.502973      71.791310       0.723611       0.355868      -1.142070      -0.031315       0.036545       0.013154       0.049892      -0.011558       0.041304       0.052384       0.045867      -0.020643      -0.078860       0.017499       0.061361             10.511603      12.276618      -4.112919      -5.051625       9.319555       3.621603       9.938638           0.034872
          145              O       5.471883       0.253575      10.801596      -0.616993      37.334627 0.62066634E+03  0.15465616E+05                                 8.826701                            7.754089       0.259841       2.105482                    0.998099      29.092149      77.849585       0.676647       0.363274      -1.135652       0.044589       0.012482       0.019053       0.050070       0.071714      -0.074627       0.047528      -0.017781       0.096617      -0.134466       0.050892       0.083574              9.258546       7.010281       0.396482       1.616127      10.470666       3.521041      10.294691           0.004868
          146              O       6.182282       1.298875      12.649961      -0.551470      37.073551 0.50870467E+03  0.12049195E+05                                 8.807889                            6.934131       0.510189       2.208504                    0.999186      27.387246      71.228391       0.729565       0.354446      -1.143760      -0.027255      -0.006180      -0.040141       0.048911       0.043452      -0.006131      -0.030328       0.098122       0.076493      -0.084625       0.023104       0.061521             10.383605      12.111995      -2.276061       5.996460       6.574353      -2.043717      12.464466           0.034892
          147              O       5.471883       1.477819       7.802734      -0.618578      37.435881 0.62277015E+03  0.15532133E+05                                 8.844954                            7.769273       0.265009       2.106971                    0.998083      29.124957      77.988537       0.675676       0.363466      -1.135431       0.045031       0.011708      -0.020952       0.051028      -0.099173      -0.024840      -0.041181      -0.005415       0.132598      -0.133535       0.051053       0.082482              9.278513       7.028071       1.209753      -1.159835       7.308806      -1.690907      13.498662           0.003196
          148              O       6.182282       2.555901       5.973295      -0.550630      37.259311 0.51129207E+03  0.12128415E+05                                 8.845217                            6.957638       0.496161       2.204140                    0.999111      27.416530      71.406658       0.727253       0.355047      -1.143034      -0.026073      -0.030817       0.026934       0.048527      -0.027127      -0.033311      -0.023277       0.010239      -0.196651      -0.083642       0.022095       0.061547             10.434615      12.179371       6.374065      -1.029701      12.825881      -1.532265       6.298593           0.032253
          149              O       5.471883       9.481244       5.181195      -0.617828      37.643295 0.62700165E+03  0.15668325E+05                                 8.889868                            7.805648       0.248705       2.101948                    0.997908      29.169170      78.251302       0.672623       0.364402      -1.134401       0.043373       0.022547      -0.001366       0.048902      -0.027969      -0.099693      -0.007129      -0.091330      -0.115613      -0.135325       0.052290       0.083034              9.328565       7.065915       1.627872       0.472525      13.495081      -1.841694       7.424700           0.002882
          150              O       6.182282      11.604625       5.200122      -0.549873      37.512861 0.51509136E+03  0.12245470E+05                                 8.900419                            6.995578       0.481020       2.199728                    0.998930      27.457029      71.673002       0.723137       0.356282      -1.141641      -0.030259      -0.034798      -0.014085       0.048217       0.015216      -0.039867       0.052998       0.044497      -0.020612      -0.080173       0.021666       0.058506             10.506229      12.269466       4.112576       5.048131       9.317298       3.619932       9.931923           0.035148
          151              O       5.471883       7.496275       2.621538      -0.616676      37.295072 0.61981242E+03  0.15438476E+05                                 8.819525                            7.747919       0.265092       2.107438                    0.998112      29.075655      77.781683       0.677050       0.363196      -1.135753       0.044745      -0.012368      -0.019222       0.050244      -0.071429       0.074266       0.047466      -0.017653       0.096458      -0.133966       0.050744       0.083222              9.250995       7.004070      -0.396354      -1.613961      10.462715       3.518803      10.286200           0.005072
          152              O       6.182282       6.450975       0.773173      -0.552243      37.102216 0.50918763E+03  0.12063480E+05                                 8.811938                            6.937110       0.510450       2.208262                    0.999195      27.400723      71.271547       0.729459       0.354414      -1.143787      -0.027300       0.006758       0.040366       0.049198      -0.043190       0.006908      -0.030402       0.098277       0.075771      -0.084347       0.022307       0.062040             10.388639      12.118245       2.277831      -5.999609       6.577487      -2.045331      12.470186           0.034222
          153              O       5.471883       6.272031       5.620400      -0.618532      37.433101 0.62271092E+03  0.15530273E+05                                 8.844570                            7.768951       0.265391       2.107127                    0.998083      29.123248      77.982785       0.675684       0.363471      -1.135429       0.045055      -0.011590       0.020989       0.051037       0.099254       0.024866      -0.041193      -0.005649       0.132269      -0.133579       0.050985       0.082595              9.278128       7.027527      -1.209782       1.159582       7.309325      -1.691096      13.497531           0.003197
          154              O       6.182282       5.193949       7.449839      -0.550658      37.260745 0.51131235E+03  0.12129011E+05                                 8.845439                            6.957756       0.496345       2.204187                    0.999111      27.417060      71.408252       0.727250       0.355045      -1.143036      -0.026076       0.030828      -0.026925       0.048531       0.027142       0.033313      -0.023281       0.010220      -0.196647      -0.083647       0.022090       0.061557             10.434975      12.179638      -6.374437       1.029654      12.826578      -1.532339       6.298710           0.032230
          155              O       2.145517       6.018456       5.181195      -0.616986      37.382112 0.62161480E+03  0.15495860E+05                                 8.836182                            7.761585       0.260762       2.105805                    0.998085      29.104640      77.911077       0.676085       0.363422      -1.135485      -0.043958      -0.023022      -0.000764       0.049627      -0.028553       0.099328       0.006731      -0.089232      -0.116341      -0.134582       0.051140       0.083442              9.269346       7.021140       1.606036      -0.465316      13.403499       1.836899       7.383400           0.004229
          156              O       1.435118       3.895075       5.200122      -0.550722      37.207660 0.51066957E+03  0.12109247E+05                                 8.834940                            6.952091       0.499080       2.204983                    0.999132      27.411465      71.366757       0.727791       0.354913      -1.143209       0.027434       0.037889      -0.014310       0.048919       0.015572       0.040399      -0.052115       0.059558      -0.044791      -0.083722       0.022178       0.061544             10.419544      12.161241       4.071468      -4.993163       9.247482      -3.585000       9.849908           0.034146
          157              O       2.145517       8.003425       2.621538      -0.616862      37.370500 0.62139281E+03  0.15488853E+05                                 8.834106                            7.760053       0.260419       2.105713                    0.998087      29.101190      77.896653       0.676174       0.363408      -1.135503      -0.044225       0.012294      -0.019242       0.049772      -0.071724      -0.074472      -0.047848      -0.017919       0.097274      -0.134591       0.051092       0.083499              9.266961       7.018967      -0.398205       1.623009      10.476080      -3.522652      10.305835           0.004321
          158              O       1.435118       9.048725       0.773173      -0.550787      37.188690 0.51034424E+03  0.12099255E+05                                 8.830904                            6.948939       0.500768       2.205493                    0.999142      27.408455      71.345468       0.728125       0.354817      -1.143319       0.027321      -0.006501       0.040104       0.048959      -0.042868      -0.006664       0.029470       0.098904       0.074528      -0.083858       0.022310       0.061548             10.415433      12.154034       2.287212       6.020251       6.592070       2.053063      12.500194           0.034193
          159              O       2.145517       9.227669       5.620400      -0.617614      37.376724 0.62159500E+03  0.15494933E+05                                 8.833729                            7.760394       0.262385       2.106179                    0.998094      29.109293      77.917340       0.676289       0.363322      -1.135586      -0.044518       0.010750       0.020708       0.050262       0.099937      -0.024863       0.041025      -0.006039       0.131844      -0.134102       0.050964       0.083138              9.265724       7.020036      -1.205030      -1.155035       7.295911       1.685321      13.481225           0.004012
          160              O       1.435118      10.305751       7.449839      -0.551004      37.176214 0.51014274E+03  0.12092868E+05                                 8.826968                            6.945935       0.503686       2.206256                    0.999162      27.409577      71.335635       0.728564       0.354651      -1.143493       0.026754      -0.031091      -0.026420       0.048790       0.027120      -0.034104       0.022699       0.007300      -0.199583      -0.084595       0.022818       0.061777             10.410582      12.151468      -6.354357      -1.027944      12.793261       1.528944       6.287018           0.032595
          161              O       2.145517       1.731394       8.241939      -0.616988      37.380309 0.62159206E+03  0.15495138E+05                                 8.835830                            7.761420       0.260853       2.105841                    0.998085      29.104189      77.909250       0.676095       0.363419      -1.135488      -0.043951       0.023012       0.000763       0.049617       0.028547      -0.099332       0.006738      -0.089234      -0.116347      -0.134587       0.051151       0.083436              9.268826       7.020726      -1.605661       0.465312      13.402559       1.836767       7.383194           0.004232
          162              O       1.435118       3.854775       8.223012      -0.550726      37.207574 0.51067231E+03  0.12109333E+05                                 8.834934                            6.952127       0.499048       2.204974                    0.999132      27.411462      71.366900       0.727786       0.354915      -1.143207       0.027437      -0.037887       0.014310       0.048918      -0.015567      -0.040396      -0.052116       0.059561      -0.044785      -0.083721       0.022177       0.061544             10.419452      12.161117      -4.071296       4.993096       9.247330      -3.584949       9.849909           0.034144
          163              O       2.145517      -0.253575      10.801596      -0.616856      37.369960 0.62137457E+03  0.15488282E+05                                 8.834044                            7.759941       0.260419       2.105721                    0.998086      29.100796      77.895251       0.676179       0.363408      -1.135503      -0.044199      -0.012297       0.019242       0.049750       0.071734       0.074482      -0.047849      -0.017877       0.097265      -0.134602       0.051087       0.083515              9.266954       7.018806       0.398270      -1.622820      10.476351      -3.522914      10.305704           0.004319
          164              O       1.435118      -1.298875      12.649961      -0.550793      37.188134 0.51034167E+03  0.12099170E+05                                 8.830760                            6.948898       0.500826       2.205508                    0.999142      27.408495      71.345335       0.728131       0.354815      -1.143322       0.027321       0.006497      -0.040106       0.048961       0.042876       0.006656       0.029470       0.098908       0.074518      -0.083863       0.022316       0.061547             10.415116      12.153637      -2.287099      -6.019879       6.591976       2.052934      12.499734           0.034193
          165              O       2.145517      -1.477819       7.802734      -0.617651      37.382060 0.62168833E+03  0.15497895E+05                                 8.834685                            7.761041       0.262166       2.106077                    0.998095      29.111072      77.924586       0.676250       0.363328      -1.135578      -0.044597      -0.010711      -0.020704       0.050322      -0.099876       0.024866       0.041012      -0.006166       0.132015      -0.134065       0.050989       0.083076              9.266811       7.020432       1.205324       1.155041       7.296960       1.685691      13.483041           0.004013
          166              O       1.435118      -2.555901       5.973295      -0.550970      37.177036 0.51014851E+03  0.12093063E+05                                 8.827167                            6.946015       0.503641       2.206236                    0.999161      27.409597      71.336305       0.728552       0.354655      -1.143487       0.026720       0.031069       0.026400       0.048746      -0.027102       0.034092       0.022723       0.007263      -0.199624      -0.084607       0.022851       0.061756             10.410903      12.151680       6.354605       1.027907      12.793881       1.529033       6.287148           0.032543
          167              O       9.762917       9.481244       5.181195      -0.616663      37.480807 0.62359336E+03  0.15559931E+05                                 8.860644                            7.781351       0.269205       2.109543                    0.997965      29.105243      77.988810       0.674156       0.364116      -1.134769      -0.043698       0.023000      -0.000902       0.049389       0.027003       0.098302      -0.006809      -0.089755      -0.114424      -0.133274       0.051721       0.081553              9.297069       7.041923      -1.619313      -0.469398      13.448352      -1.836372       7.400932           0.003425
          168              O       9.052518      11.604625       5.200122      -0.551918      37.578693 0.51631641E+03  0.12280843E+05                                 8.905280                            6.999816       0.490631       2.201529                    0.999004      27.502972      71.791294       0.723611       0.355868      -1.142070       0.031315      -0.036545      -0.013153       0.049892      -0.011558       0.041304       0.052384       0.045867      -0.020643      -0.078860       0.017499       0.061361             10.511598      12.276613      -4.112917      -5.051622       9.319550       3.621600       9.938632           0.034872
          169              O       9.762917       7.496275       2.621538      -0.616993      37.334693 0.62066786E+03  0.15465664E+05                                 8.826713                            7.754099       0.259839       2.105481                    0.998099      29.092178      77.849698       0.676647       0.363274      -1.135652      -0.044589      -0.012482      -0.019053       0.050070       0.071714      -0.074627       0.047528      -0.017781       0.096616      -0.134466       0.050892       0.083575              9.258558       7.010292       0.396481       1.616129      10.470680       3.521044      10.294701           0.004868
          170              O       9.052518       6.450975       0.773173      -0.551458      37.073327 0.50870110E+03  0.12049086E+05                                 8.807844                            6.934098       0.510203       2.208509                    0.999186      27.387188      71.228112       0.729569       0.354445      -1.143761       0.027255       0.006180       0.040141       0.048911       0.043452      -0.006131      -0.030328       0.098122       0.076493      -0.084625       0.023104       0.061521             10.383548      12.111930      -2.276043       5.996423       6.574318      -2.043700      12.464396           0.034892
          171              O       9.762917       6.272031       5.620400      -0.618578      37.435837 0.62276919E+03  0.15532103E+05                                 8.844946                            7.769266       0.265011       2.106972                    0.998083      29.124940      77.988467       0.675677       0.363466      -1.135431      -0.045031      -0.011708       0.020952       0.051028      -0.099172      -0.024840      -0.041181      -0.005415       0.132598      -0.133535       0.051052       0.082482              9.278504       7.028064       1.209751      -1.159835       7.308799      -1.690907      13.498649           0.003196
          172              O       9.052518       5.193949       7.449839      -0.550636      37.259430 0.51129396E+03  0.12128473E+05                                 8.845241                            6.957655       0.496153       2.204137                    0.999111      27.416563      71.406808       0.727251       0.355047      -1.143033       0.026073       0.030817      -0.026934       0.048527      -0.027128      -0.033311      -0.023277       0.010239      -0.196651      -0.083642       0.022095       0.061547             10.434644      12.179405       6.374087      -1.029703      12.825920      -1.532268       6.298608           0.032253
          173              O       9.762917      -1.731394       8.241939      -0.617828      37.643323 0.62700228E+03  0.15668344E+05                                 8.889872                            7.805652       0.248705       2.101948                    0.997908      29.169182      78.251345       0.672623       0.364402      -1.134401      -0.043373      -0.022547       0.001366       0.048902      -0.027969      -0.099693      -0.007129      -0.091330      -0.115613      -0.135325       0.052290       0.083035              9.328570       7.065919       1.627874       0.472526      13.495087      -1.841695       7.424704           0.002882
          174              O       9.052518      -3.854775       8.223012      -0.549871      37.512840 0.51509106E+03  0.12245460E+05                                 8.900414                            6.995575       0.481022       2.199728                    0.998931      27.457025      71.672978       0.723137       0.356282      -1.141641       0.030259       0.034797       0.014085       0.048217       0.015216      -0.039867       0.052998       0.044497      -0.020612      -0.080173       0.021666       0.058506             10.506224      12.269461       4.112574       5.048127       9.317293       3.619929       9.931917           0.035148
          175              O       9.762917       0.253575      10.801596      -0.616675      37.295123 0.61981360E+03  0.15438514E+05                                 8.819534                            7.747927       0.265090       2.107436                    0.998112      29.075676      77.781769       0.677050       0.363196      -1.135753      -0.044745       0.012367       0.019221       0.050244      -0.071429       0.074266       0.047466      -0.017653       0.096458      -0.133966       0.050744       0.083222              9.251004       7.004079      -0.396353      -1.613963      10.462727       3.518804      10.286207           0.005071
          176              O       9.052518       1.298875      12.649961      -0.552231      37.101982 0.50918391E+03  0.12063367E+05                                 8.811891                            6.937076       0.510464       2.208268                    0.999195      27.400663      71.271257       0.729462       0.354413      -1.143788       0.027300      -0.006758      -0.040366       0.049198      -0.043190       0.006907      -0.030402       0.098278       0.075771      -0.084347       0.022307       0.062039             10.388580      12.118177       2.277812      -5.999570       6.577451      -2.045313      12.470113           0.034222
          177              O       9.762917       1.477819       7.802734      -0.618532      37.433054 0.62270991E+03  0.15530242E+05                                 8.844562                            7.768944       0.265393       2.107128                    0.998083      29.123228      77.982709       0.675685       0.363471      -1.135429      -0.045055       0.011590      -0.020989       0.051037       0.099254       0.024866      -0.041193      -0.005649       0.132269      -0.133579       0.050985       0.082595              9.278119       7.027520      -1.209781       1.159581       7.309319      -1.691096      13.497518           0.003197
          178              O       9.052518       2.555901       5.973295      -0.550664      37.260852 0.51131404E+03  0.12129062E+05                                 8.845461                            6.957772       0.496338       2.204185                    0.999111      27.417089      71.408387       0.727248       0.355045      -1.143036       0.026076      -0.030828       0.026925       0.048531       0.027142       0.033313      -0.023281       0.010220      -0.196648      -0.083647       0.022091       0.061557             10.435003      12.179670      -6.374457       1.029656      12.826614      -1.532342       6.298724           0.032230
          179              O      13.089283       1.731394       8.241939      -0.616986      37.382103 0.62161460E+03  0.15495854E+05                                 8.836180                            7.761583       0.260762       2.105805                    0.998085      29.104637      77.911064       0.676085       0.363422      -1.135486       0.043958       0.023022       0.000764       0.049627      -0.028553       0.099328       0.006731      -0.089232      -0.116341      -0.134582       0.051140       0.083442              9.269344       7.021138       1.606036      -0.465316      13.403497       1.836898       7.383397           0.004229
          180              O      13.799682       3.854775       8.223012      -0.550722      37.207676 0.51066979E+03  0.12109254E+05                                 8.834943                            6.952093       0.499078       2.204982                    0.999132      27.411470      71.366780       0.727791       0.354913      -1.143209      -0.027434      -0.037890       0.014310       0.048919       0.015572       0.040399      -0.052115       0.059558      -0.044790      -0.083722       0.022178       0.061544             10.419548      12.161246       4.071470      -4.993165       9.247485      -3.585002       9.849911           0.034146
          181              O      13.089283      -0.253575      10.801596      -0.616862      37.370498 0.62139275E+03  0.15488852E+05                                 8.834106                            7.760053       0.260419       2.105713                    0.998087      29.101188      77.896650       0.676174       0.363408      -1.135503       0.044225      -0.012294       0.019242       0.049772      -0.071724      -0.074472      -0.047848      -0.017918       0.097274      -0.134591       0.051092       0.083499              9.266961       7.018967      -0.398205       1.623009      10.476080      -3.522652      10.305836           0.004321
          182              O      13.799682      -1.298875      12.649961      -0.550787      37.188682 0.51034406E+03  0.12099250E+05                                 8.830903                            6.948938       0.500768       2.205493                    0.999142      27.408451      71.345457       0.728125       0.354818      -1.143319      -0.027321       0.006501      -0.040104       0.048959      -0.042868      -0.006664       0.029470       0.098904       0.074528      -0.083858       0.022310       0.061548             10.415433      12.154034       2.287212       6.020252       6.592069       2.053063      12.500195           0.034193
          183              O      13.089283      -1.477819       7.802734      -0.617614      37.376682 0.62159405E+03  0.15494903E+05                                 8.833722                            7.760387       0.262386       2.106179                    0.998094      29.109276      77.917272       0.676290       0.363322      -1.135586       0.044518      -0.010750      -0.020708       0.050262       0.099937      -0.024863       0.041025      -0.006039       0.131844      -0.134102       0.050964       0.083138              9.265716       7.020029      -1.205028      -1.155034       7.295905       1.685321      13.481214           0.004012
          184              O      13.799682      -2.555901       5.973295      -0.551010      37.176344 0.51014476E+03  0.12092930E+05                                 8.826995                            6.945954       0.503677       2.206253                    0.999162      27.409610      71.335796       0.728562       0.354651      -1.143492      -0.026754       0.031091       0.026420       0.048790       0.027121      -0.034104       0.022699       0.007300      -0.199583      -0.084595       0.022818       0.061777             10.410616      12.151507      -6.354382      -1.027947      12.793305       1.528948       6.287035           0.032595
          185              O      13.089283       6.018456       5.181195      -0.616988      37.380291 0.62159167E+03  0.15495126E+05                                 8.835827                            7.761417       0.260853       2.105841                    0.998085      29.104182      77.909224       0.676096       0.363419      -1.135488       0.043951      -0.023012      -0.000763       0.049617       0.028547      -0.099332       0.006738      -0.089234      -0.116347      -0.134587       0.051151       0.083436              9.268823       7.020723      -1.605661       0.465311      13.402554       1.836766       7.383190           0.004232
          186              O      13.799682       3.895075       5.200122      -0.550727      37.207602 0.51067273E+03  0.12109346E+05                                 8.834940                            6.952131       0.499045       2.204973                    0.999132      27.411470      71.366938       0.727786       0.354915      -1.143207      -0.027437       0.037887      -0.014310       0.048919      -0.015567      -0.040396      -0.052116       0.059561      -0.044785      -0.083721       0.022177       0.061544             10.419459      12.161127      -4.071300       4.993100       9.247336      -3.584953       9.849915           0.034144
          187              O      13.089283       8.003425       2.621538      -0.616856      37.369945 0.62137422E+03  0.15488271E+05                                 8.834042                            7.759939       0.260419       2.105721                    0.998086      29.100789      77.895228       0.676179       0.363408      -1.135503       0.044199       0.012297      -0.019242       0.049750       0.071734       0.074482      -0.047849      -0.017877       0.097265      -0.134602       0.051087       0.083515              9.266951       7.018804       0.398270      -1.622819      10.476348      -3.522914      10.305701           0.004319
          188              O      13.799682       9.048725       0.773173      -0.550793      37.188131 0.51034155E+03  0.12099167E+05                                 8.830761                            6.948898       0.500826       2.205507                    0.999142      27.408492      71.345329       0.728131       0.354815      -1.143322      -0.027321      -0.006497       0.040106       0.048961       0.042876       0.006656       0.029470       0.098908       0.074518      -0.083863       0.022316       0.061547             10.415117      12.153639      -2.287100      -6.019881       6.591976       2.052934      12.499735           0.034193
          189              O      13.089283       9.227669       5.620400      -0.617651      37.382014 0.62168732E+03  0.15497863E+05                                 8.834677                            7.761034       0.262167       2.106078                    0.998095      29.111053      77.924513       0.676251       0.363328      -1.135578       0.044597       0.010711       0.020704       0.050322      -0.099876       0.024866       0.041012      -0.006166       0.132014      -0.134065       0.050989       0.083076              9.266803       7.020425       1.205322       1.155041       7.296954       1.685691      13.483029           0.004013
          190              O      13.799682      10.305751       7.449839      -0.550976      37.177142 0.51015016E+03  0.12093113E+05                                 8.827189                            6.946031       0.503633       2.206233                    0.999161      27.409623      71.336436       0.728550       0.354655      -1.143486      -0.026720      -0.031069      -0.026400       0.048746      -0.027102       0.034092       0.022723       0.007263      -0.199624      -0.084607       0.022851       0.061756             10.410931      12.151713       6.354625       1.027909      12.793919       1.529036       6.287162           0.032543

******************************************************
Auxiliary information for the entire system
The total spin magnetic moment of the unit cell is   18.063941
The total net atomic charge of the unit cell is   0.000003
Accuracy of reproducing the electrostatic potential in the unit cell:
  The inner radius (bohr) =    5.0000
  The outer radius (bohr) =   12.0000
  Valid grid points have density less than (e/(bohr^3)) =    0.0001
  The number of valid grid points were=        70788
  The rms potential error without charges in kcal/mol is=     13.47833
  The rms potential error with partial charges in kcal/mol is=      0.49983
  The RRMSE value at monopole order=      0.03708
  The rms potential error with partial charges and cloud penetration in kcal/mol is=      0.48474
  The RRMSE value at monopole order with cloud penetration is=      0.03596
  The rms potential error with partial charges and atomic dipoles in kcal/mol is=      1.47400
  The RRMSE value at dipole order=      0.10936
  The rms potential error with partial charges, atomic dipoles and cloud penetration in kcal/mol is=      1.42929
  The RRMSE value at dipole order with cloud penetration=      0.10604

******************************************************
The electron densities and ab initio electrostatic potential were computed in VASP using the PBE functional and
projector augmented wave method. See the main text of the journal article for a description of computational details.
The atomic charges, dipoles, and quadrupoles were computed with the DDEC6 method as described in
(a) T. A. Manz and N. Gabaldon Limas, RSC Adv. 6 (2016) 47771-47801 DOI: 10.1039/c6ra04656h
(b) N. Gabaldon Limas and T. A. Manz, RSC Adv. 8 (2018) 2678-2707 DOI: 10.1039/c7ra11829e.
For each atom in the material, the electron cloud parameters were fit to the spherically averaged atom-in-material
electron density using radial positions for which this density was between 10^-4 and 10^-2 electrons per cubic bohr.
The polarizabilities, dispersion coefficients, and quantum Drude oscillator (QDO) parameters were fit using the MCLF method.
The magnetic structure of the system was optimized in VASP from the default ferromagnetic initial guess using spin polarization.
The atomic spin moments (ASMs) were computed on this optimized magnetic structure using the DDEC6 partition as inputs
to the method of T. A. Manz and D. S. Sholl, J. Chem. Theory Comput. 7 (2011) 4146-4164 DOI: 10.1021/ct200539n.
The RMSE and RRMSE were computed using a uniform grid with Ewald summation.
