# Supplementary material for: A collection of forcefield precursors for metal–organic frameworks
Source: RSC Adv. 2019 Nov 13;9(63):36492–507. doi: 10.1039/c9ra07327b (PMC9075174; doi:10.1039/c9ra07327b)
Supplement: RA-009-C9RA07327B-s4416 [file RA-009-C9RA07327B-s4416.xyz]

  190
jmolscript: load "" {1 1 1} spacegroup "x,y,z" unitcell [{     15.354000     0.000000     0.000000 }, {      0.000000    15.514000     0.000000 }, {      0.000000    -7.757000    13.435518 }]
Pr    11.515500     7.757000     4.478596     1.871983
Pr    11.515500     0.000000     8.956922     1.871983
Pr     3.838500     0.000000     8.956922     1.871983
Pr     3.838500     7.757000     4.478596     1.871983
Fe     0.000000     3.878500     6.717759     1.004411
Fe     0.000000    -3.878500     6.717759     1.004503
Fe     0.000000     7.757000     0.000000     1.004510
Fe     7.677000    -3.878500     6.717759     1.004382
Fe     7.677000     3.878500     6.717759     1.004470
Fe     7.677000     7.757000     0.000000     1.004447
H     12.964918     6.359189     9.576837     0.128437
H     12.964918    12.871190     3.139881     0.128434
H     12.964918     4.040621     0.718800     0.128436
H     12.964918     1.397811     3.858681     0.128437
H     12.964918    -5.114190    10.295637     0.128434
H     12.964918     3.716379    12.716718     0.128436
H     10.066082    -1.397811     3.858681     0.128438
H     10.066082     5.114190    10.295637     0.128435
H     10.066082    -3.716379    12.716718     0.128436
H     10.066082     9.154811     9.576837     0.128438
H     10.066082     2.642810     3.139881     0.128435
H     10.066082    11.473379     0.718800     0.128436
H      2.389082     1.397811     3.858681     0.128437
H      2.389082    -5.114190    10.295637     0.128434
H      2.389082     3.716379    12.716718     0.128436
H      2.389082     6.359189     9.576837     0.128437
H      2.389082    12.871190     3.139881     0.128434
H      2.389082     4.040621     0.718800     0.128436
H      5.287918     9.154811     9.576837     0.128438
H      5.287918     2.642810     3.139881     0.128435
H      5.287918    11.473379     0.718800     0.128436
H      5.287918    -1.397811     3.858681     0.128438
H      5.287918     5.114190    10.295637     0.128435
H      5.287918    -3.716379    12.716718     0.128436
H     11.515500     7.757000    10.745727     0.099628
H     11.515500    13.184573     1.344895     0.099625
H     11.515500     2.329427     1.344895     0.099624
H     11.515500    -0.000000     2.689791     0.099628
H     11.515500    -5.427573    12.090623     0.099625
H     11.515500     5.427573    12.090623     0.099624
H      3.838500    -0.000000     2.689791     0.099628
H      3.838500    -5.427573    12.090623     0.099625
H      3.838500     5.427573    12.090623     0.099624
H      3.838500     7.757000    10.745727     0.099628
H      3.838500    13.184573     1.344895     0.099625
H      3.838500     2.329427     1.344895     0.099624
C     12.338474     6.941739     7.745576     0.141103
C     12.376859     6.920020     9.124060    -0.136269
C     13.219794     6.062871     6.884359     0.585384
C     12.338474    10.993996     3.551007     0.141132
C     12.376859    12.198658     2.880575    -0.136278
C     13.219794    10.687595     4.742738     0.585390
C     12.338474     5.335265     2.138934     0.141139
C     12.376859     4.152322     1.430883    -0.136277
C     13.219794     6.520534     1.808421     0.585388
C     12.338474     0.815261     5.689942     0.141103
C     12.376859     0.836980     4.311458    -0.136269
C     13.219794     1.694129     6.551159     0.585384
C     12.338474    -3.236996     9.884511     0.141132
C     12.376859    -4.441658    10.554943    -0.136278
C     13.219794    -2.930595     8.692780     0.585390
C     12.338474     2.421735    11.296584     0.141139
C     12.376859     3.604678    12.004635    -0.136277
C     13.219794     1.236466    11.627097     0.585388
C     10.692526    -0.815261     5.689942     0.141105
C     10.654141    -0.836980     4.311458    -0.136270
C      9.811206    -1.694129     6.551159     0.585382
C     10.692526     3.236996     9.884511     0.141131
C     10.654141     4.441658    10.554943    -0.136279
C      9.811206     2.930595     8.692780     0.585388
C     10.692526    -2.421735    11.296584     0.141140
C     10.654141    -3.604678    12.004635    -0.136276
C      9.811206    -1.236466    11.627097     0.585389
C     10.692526     8.572261     7.745576     0.141105
C     10.654141     8.593980     9.124060    -0.136270
C      9.811206     9.451129     6.884359     0.585382
C     10.692526     4.520004     3.551007     0.141131
C     10.654141     3.315342     2.880575    -0.136279
C      9.811206     4.826405     4.742738     0.585388
C     10.692526    10.178735     2.138934     0.141140
C     10.654141    11.361678     1.430883    -0.136276
C      9.811206     8.993466     1.808421     0.585389
C      3.015526     0.815261     5.689942     0.141103
C      2.977141     0.836980     4.311458    -0.136270
C      2.134206     1.694129     6.551159     0.585384
C      3.015526    -3.236996     9.884511     0.141132
C      2.977141    -4.441658    10.554943    -0.136278
C      2.134206    -2.930595     8.692780     0.585390
C      3.015526     2.421735    11.296584     0.141139
C      2.977141     3.604678    12.004635    -0.136277
C      2.134206     1.236466    11.627097     0.585388
C      3.015526     6.941739     7.745576     0.141103
C      2.977141     6.920020     9.124060    -0.136269
C      2.134206     6.062871     6.884359     0.585384
C      3.015526    10.993996     3.551007     0.141132
C      2.977141    12.198658     2.880575    -0.136278
C      2.134206    10.687595     4.742738     0.585390
C      3.015526     5.335265     2.138934     0.141139
C      2.977141     4.152322     1.430883    -0.136276
C      2.134206     6.520534     1.808421     0.585388
C      4.661474     8.572261     7.745576     0.141105
C      4.699859     8.593980     9.124060    -0.136270
C      5.542794     9.451129     6.884359     0.585382
C      4.661474     4.520004     3.551007     0.141131
C      4.699859     3.315342     2.880575    -0.136279
C      5.542794     4.826405     4.742738     0.585388
C      4.661474    10.178735     2.138934     0.141140
C      4.699859    11.361678     1.430883    -0.136276
C      5.542794     8.993466     1.808421     0.585389
C      4.661474    -0.815261     5.689942     0.141105
C      4.699859    -0.836980     4.311458    -0.136270
C      5.542794    -1.694129     6.551159     0.585382
C      4.661474     3.236996     9.884511     0.141131
C      4.699859     4.441658    10.554943    -0.136279
C      5.542794     2.930595     8.692780     0.585388
C      4.661474    -2.421735    11.296584     0.141140
C      4.699859    -3.604678    12.004635    -0.136276
C      5.542794    -1.236466    11.627097     0.585389
C     11.515500     7.757000     9.815989    -0.050326
C     11.515500    12.379396     1.809764    -0.050334
C     11.515500     3.134604     1.809764    -0.050335
C     11.515500     0.000000     3.619529    -0.050326
C     11.515500    -4.622396    11.625754    -0.050334
C     11.515500     4.622396    11.625754    -0.050335
C      3.838500     0.000000     3.619529    -0.050326
C      3.838500    -4.622396    11.625754    -0.050334
C      3.838500     4.622396    11.625754    -0.050335
C      3.838500     7.757000     9.815989    -0.050326
C      3.838500    12.379396     1.809764    -0.050334
C      3.838500     3.134604     1.809764    -0.050335
N     11.515500     7.757000     7.064664    -0.326233
N     11.515500     9.996679     3.185427    -0.326309
N     11.515500     5.517321     3.185427    -0.326311
N     11.515500     0.000000     6.370854    -0.326233
N     11.515500    -2.239679    10.250091    -0.326309
N     11.515500     2.239679    10.250091    -0.326311
N      3.838500     0.000000     6.370854    -0.326233
N      3.838500    -2.239679    10.250091    -0.326309
N      3.838500     2.239679    10.250091    -0.326311
N      3.838500     7.757000     7.064664    -0.326233
N      3.838500     9.996679     3.185427    -0.326309
N      3.838500     5.517321     3.185427    -0.326310
O     13.188779     6.278516     5.624108    -0.612250
O     13.906118     5.198741     7.456712    -0.531024
O     13.188779     9.488362     5.186110    -0.612262
O     13.906118    11.615332     5.204920    -0.531043
O     13.188779     7.504122     2.625300    -0.612261
O     13.906118     6.456927     0.773886    -0.531040
O     13.188779     1.478484     7.811410    -0.612250
O     13.906118     2.558259     5.978806    -0.531024
O     13.188779    -1.731362     8.249408    -0.612262
O     13.906118    -3.858332     8.230598    -0.531043
O     13.188779     0.252878    10.810218    -0.612261
O     13.906118     1.300073    12.661632    -0.531040
O      9.842221    -1.478484     7.811410    -0.612253
O      9.124882    -2.558259     5.978806    -0.531012
O      9.842221     1.731362     8.249408    -0.612265
O      9.124882     3.858332     8.230598    -0.531033
O      9.842221    -0.252878    10.810218    -0.612261
O      9.124882    -1.300073    12.661632    -0.531028
O      9.842221     9.235484     5.624108    -0.612253
O      9.124882    10.315259     7.456712    -0.531012
O      9.842221     6.025638     5.186110    -0.612265
O      9.124882     3.898668     5.204920    -0.531034
O      9.842221     8.009878     2.625300    -0.612261
O      9.124882     9.057073     0.773886    -0.531028
O      2.165221     1.478484     7.811410    -0.612250
O      1.447882     2.558259     5.978806    -0.531024
O      2.165221    -1.731362     8.249408    -0.612263
O      1.447882    -3.858332     8.230598    -0.531043
O      2.165221     0.252878    10.810218    -0.612261
O      1.447882     1.300073    12.661632    -0.531040
O      2.165221     6.278516     5.624108    -0.612250
O      1.447882     5.198741     7.456712    -0.531023
O      2.165221     9.488362     5.186110    -0.612262
O      1.447882    11.615332     5.204920    -0.531043
O      2.165221     7.504122     2.625300    -0.612261
O      1.447882     6.456927     0.773886    -0.531040
O      5.511779     9.235484     5.624108    -0.612253
O      6.229118    10.315259     7.456712    -0.531012
O      5.511779     6.025638     5.186110    -0.612265
O      6.229118     3.898668     5.204920    -0.531034
O      5.511779     8.009878     2.625300    -0.612261
O      6.229118     9.057073     0.773886    -0.531028
O      5.511779    -1.478484     7.811410    -0.612253
O      6.229118    -2.558259     5.978806    -0.531012
O      5.511779     1.731362     8.249408    -0.612265
O      6.229118     3.858332     8.230598    -0.531033
O      5.511779    -0.252878    10.810218    -0.612261
O      6.229118    -1.300073    12.661632    -0.531028

The following XYZ coordinates are in angstroms. Other properties are in atomic units.
The sperically averaged electron density of each atom fit to a function of the form exp(a - br)
eigen_1, eigen_2 and eigen_3 are the three eigenvalues of traceless quadrupole moment tensor
  atom number  atomic symbol              X              Y              Z     net charge C6 coefficient C8 coefficient C10 coefficient fluctuating dipole atomic polarizability isotropic forcefield polarizability              a              b squared Pearson coefficient          <r^3>          <r^4>         wp_QDO          m_QDO          q_QDO       dipole_x       dipole_y       dipole_z         dipole            Qxy            Qxz            Qyz     Q(x^2-y^2)  Q(3z^2 - R^2)        eigen_1        eigen_2        eigen_3 static polarizability      alpha(xx)      alpha(xy)      alpha(xz)      alpha(yy)      alpha(yz)      alpha(zz) atomic spin moment
            1             Pr      11.515500       7.757000       4.478596       1.871983     224.796714 0.62015279E+04  0.25264700E+06                                25.110652                           22.161335       2.676462       2.417109                    0.998149      96.565009     251.270730       0.506251       0.296978      -1.298752       0.000000      -0.000001      -0.000015       0.000015      -0.000009      -0.000001      -0.000000       0.408304      -0.408715      -0.136238      -0.136033       0.272271             27.354737      20.149273       0.000213       0.000034      30.957355      -0.000032      30.957584          -0.000496
            2             Pr      11.515500       0.000000       8.956922       1.871983     224.796734 0.62015286E+04  0.25264705E+06                                25.110659                           22.161341       2.676459       2.417108                    0.998149      96.565036     251.270844       0.506251       0.296978      -1.298752      -0.000001       0.000001       0.000015       0.000015       0.000009       0.000001      -0.000000       0.408304      -0.408716      -0.136239      -0.136033       0.272271             27.354745      20.149279      -0.000215      -0.000035      30.957364      -0.000033      30.957593          -0.000482
            3             Pr       3.838500       0.000000       8.956922       1.871983     224.796729 0.62015284E+04  0.25264703E+06                                25.110653                           22.161336       2.676462       2.417109                    0.998149      96.565011     251.270738       0.506251       0.296978      -1.298752      -0.000000       0.000001       0.000015       0.000015      -0.000009      -0.000000       0.000000       0.408304      -0.408713      -0.136238      -0.136033       0.272271             27.354738      20.149274       0.000213       0.000034      30.957356      -0.000032      30.957584          -0.000492
            4             Pr       3.838500       7.757000       4.478596       1.871983     224.796730 0.62015285E+04  0.25264704E+06                                25.110656                           22.161339       2.676460       2.417108                    0.998149      96.565026     251.270801       0.506251       0.296978      -1.298752       0.000001      -0.000001      -0.000015       0.000015       0.000009       0.000001      -0.000000       0.408305      -0.408714      -0.136238      -0.136034       0.272272             27.354742      20.149278      -0.000214      -0.000036      30.957359      -0.000033      30.957590          -0.000492
            5             Fe       0.000000       3.878500       6.717759       1.004411     165.145790 0.31720092E+04  0.11459478E+06                                23.531764                           17.847578       0.055629       1.834135                    0.999123      51.698767     147.917172       0.450215       0.376578      -1.167180       0.000000       0.000000      -0.000000       0.000000      -0.000000       0.000001       0.243980       0.167741      -0.263514      -0.309047       0.127790       0.181257             29.883385      41.870902      -0.000001       0.000000      36.102123       1.791269      11.677129           3.850453
            6             Fe       0.000000      -3.878500       6.717759       1.004503     165.141876 0.31719046E+04  0.11458985E+06                                23.531199                           17.847110       0.055766       1.834176                    0.999123      51.698542     147.914961       0.450229       0.376571      -1.167187       0.000000      -0.000000       0.000000       0.000000       0.000008       0.000000      -0.101508       0.414984       0.478199      -0.309181       0.127792       0.181389             29.882699      41.869953      -0.000002      -0.000003      16.231702       9.680446      31.546441           3.850493
            7             Fe       0.000000       7.757000       0.000000       1.004510     165.138105 0.31718346E+04  0.11458656E+06                                23.530751                           17.846835       0.055790       1.834182                    0.999123      51.698248     147.913070       0.450236       0.376568      -1.167191      -0.000000      -0.000000       0.000000       0.000000      -0.000001      -0.000001      -0.142734      -0.007610      -0.789530      -0.309019       0.127783       0.181236             29.882072      41.868896       0.000001      -0.000000      19.333996     -11.471534      28.443325           3.850524
            8             Fe       7.677000      -3.878500       6.717759       1.004382     165.142251 0.31719590E+04  0.11459234E+06                                23.531297                           17.847338       0.055718       1.834159                    0.999123      51.698652     147.915722       0.450223       0.376574      -1.167184      -0.000000      -0.000000      -0.000000       0.000000       0.000003       0.000005      -0.243808       0.167538      -0.263757      -0.308856       0.127729       0.181128             29.882661      41.869785      -0.000001      -0.000000      36.101255      -1.791235      11.676944           3.850447
            9             Fe       7.677000       3.878500       6.717759       1.004470     165.149734 0.31720758E+04  0.11459763E+06                                23.531888                           17.847566       0.055786       1.834170                    0.999123      51.699868     147.919951       0.450224       0.376570      -1.167188      -0.000000       0.000000      -0.000000       0.000000      -0.000003      -0.000000       0.101214       0.414995       0.478144      -0.309057       0.127807       0.181250             29.883666      41.871433       0.000001      -0.000000      16.232174      -9.680783      31.547392           3.850477
           10             Fe       7.677000       7.757000       0.000000       1.004447     165.144025 0.31719850E+04  0.11459357E+06                                23.531467                           17.847411       0.055737       1.834165                    0.999123      51.698882     147.916795       0.450222       0.376574      -1.167184      -0.000000      -0.000000       0.000000       0.000000      -0.000004       0.000006       0.142708      -0.007654      -0.789552      -0.309008       0.127765       0.181244             29.882915      41.870134      -0.000001      -0.000002      19.334474      11.471788      28.444135           3.850471
           11              H      12.964918       6.359189       9.576837       0.128437       1.169629 0.86424067E+01  0.85530648E+02                                 1.757850                            1.662331      -1.130777       2.349319                    0.996918       3.369305       9.128685       0.516164       1.199034      -0.728722       0.024880      -0.020956       0.017773       0.037068      -0.010213       0.009101      -0.002984       0.006204       0.013419      -0.013551      -0.002333       0.015884              1.792848       1.775539      -0.383389       0.212390       1.890931      -0.318392       1.712073          -0.000016
           12              H      12.964918      12.871190       3.139881       0.128434       1.169679 0.86428802E+01  0.85536660E+02                                 1.757912                            1.662386      -1.130783       2.349313                    0.996917       3.369390       9.129040       0.516150       1.199047      -0.728719       0.024880       0.025868       0.009262       0.037067       0.012987       0.004295      -0.002756      -0.003741      -0.016408      -0.013550      -0.002331       0.015881              1.792913       1.775604       0.375652       0.225845       2.032601       0.236658       1.570535          -0.000015
           13              H      12.964918       4.040621       0.718800       0.128436       1.169646 0.86425610E+01  0.85532560E+02                                 1.757866                            1.662345      -1.130780       2.349316                    0.996918       3.369334       9.128785       0.516162       1.199032      -0.728722       0.024880      -0.004913      -0.027034       0.037067      -0.002774      -0.013395       0.005740       0.001430      -0.000903      -0.013550      -0.002332       0.015882              1.792865       1.775557       0.007760      -0.438228       1.481064       0.081749       2.121975          -0.000015
           14              H      12.964918       1.397811       3.858681       0.128437       1.169629 0.86424118E+01  0.85530708E+02                                 1.757850                            1.662331      -1.130778       2.349319                    0.996918       3.369306       9.128687       0.516164       1.199033      -0.728722       0.024880       0.020956      -0.017773       0.037068       0.010213      -0.009101      -0.002984       0.006204       0.013419      -0.013551      -0.002333       0.015884              1.792848       1.775540       0.383389      -0.212391       1.890931      -0.318392       1.712074          -0.000016
           15              H      12.964918      -5.114190      10.295637       0.128434       1.169680 0.86428882E+01  0.85536759E+02                                 1.757913                            1.662386      -1.130784       2.349312                    0.996917       3.369392       9.129046       0.516150       1.199047      -0.728719       0.024880      -0.025868      -0.009262       0.037067      -0.012987      -0.004295      -0.002756      -0.003741      -0.016408      -0.013550      -0.002331       0.015881              1.792914       1.775604      -0.375652      -0.225845       2.032602       0.236658       1.570535          -0.000015
           16              H      12.964918       3.716379      12.716718       0.128436       1.169646 0.86425645E+01  0.85532598E+02                                 1.757866                            1.662344      -1.130780       2.349316                    0.996918       3.369335       9.128786       0.516162       1.199032      -0.728723       0.024880       0.004913       0.027034       0.037067       0.002774       0.013395       0.005740       0.001430      -0.000903      -0.013550      -0.002332       0.015882              1.792865       1.775556      -0.007760       0.438228       1.481064       0.081749       2.121975          -0.000015
           17              H      10.066082      -1.397811       3.858681       0.128438       1.169632 0.86424308E+01  0.85530944E+02                                 1.757852                            1.662332      -1.130774       2.349321                    0.996918       3.369310       9.128701       0.516164       1.199033      -0.728722      -0.024880      -0.020956      -0.017772       0.037068       0.010212       0.009100       0.002984       0.006203       0.013418      -0.013550      -0.002332       0.015882              1.792850       1.775542       0.383391       0.212392       1.890933       0.318394       1.712076          -0.000016
           18              H      10.066082       5.114190      10.295637       0.128435       1.169640 0.86425034E+01  0.85531805E+02                                 1.757856                            1.662336      -1.130778       2.349316                    0.996917       3.369325       9.128736       0.516165       1.199028      -0.728723      -0.024881       0.025869      -0.009262       0.037068      -0.012988       0.004294       0.002757      -0.003739      -0.016411      -0.013551      -0.002332       0.015883              1.792854       1.775546      -0.375632       0.225832       2.032529      -0.236645       1.570487          -0.000015
           19              H      10.066082      -3.716379      12.716718       0.128436       1.169681 0.86428964E+01  0.85536885E+02                                 1.757917                            1.662389      -1.130791       2.349311                    0.996917       3.369389       9.129049       0.516149       1.199050      -0.728718      -0.024879      -0.004913       0.027034       0.037067       0.002774      -0.013394      -0.005740       0.001428      -0.000900      -0.013550      -0.002332       0.015882              1.792918       1.775609      -0.007761      -0.438249       1.481102      -0.081752       2.122044          -0.000015
           20              H      10.066082       9.154811       9.576837       0.128438       1.169632 0.86424346E+01  0.85530988E+02                                 1.757852                            1.662332      -1.130774       2.349321                    0.996918       3.369311       9.128703       0.516164       1.199032      -0.728723      -0.024880       0.020956       0.017772       0.037068      -0.010212      -0.009100       0.002984       0.006203       0.013418      -0.013550      -0.002332       0.015882              1.792851       1.775542      -0.383391      -0.212392       1.890933       0.318394       1.712076          -0.000016
           21              H      10.066082       2.642810       3.139881       0.128435       1.169640 0.86425034E+01  0.85531805E+02                                 1.757856                            1.662336      -1.130777       2.349316                    0.996917       3.369325       9.128736       0.516165       1.199028      -0.728723      -0.024881      -0.025869       0.009262       0.037068       0.012988      -0.004294       0.002757      -0.003739      -0.016411      -0.013551      -0.002332       0.015883              1.792854       1.775546       0.375632      -0.225832       2.032529      -0.236645       1.570487          -0.000015
           22              H      10.066082      11.473379       0.718800       0.128436       1.169680 0.86428942E+01  0.85536863E+02                                 1.757917                            1.662389      -1.130791       2.349311                    0.996917       3.369388       9.129048       0.516148       1.199051      -0.728718      -0.024879       0.004913      -0.027034       0.037067      -0.002774       0.013394      -0.005740       0.001428      -0.000900      -0.013550      -0.002332       0.015882              1.792918       1.775609       0.007761       0.438249       1.481102      -0.081752       2.122044          -0.000015
           23              H       2.389082       1.397811       3.858681       0.128437       1.169629 0.86424064E+01  0.85530643E+02                                 1.757850                            1.662330      -1.130777       2.349319                    0.996918       3.369305       9.128684       0.516164       1.199034      -0.728722      -0.024880       0.020956      -0.017773       0.037068      -0.010213       0.009101      -0.002984       0.006204       0.013419      -0.013551      -0.002333       0.015884              1.792848       1.775539      -0.383389       0.212390       1.890930      -0.318392       1.712073          -0.000016
           24              H       2.389082      -5.114190      10.295637       0.128434       1.169680 0.86428882E+01  0.85536759E+02                                 1.757913                            1.662386      -1.130784       2.349312                    0.996917       3.369392       9.129046       0.516150       1.199047      -0.728719      -0.024880      -0.025868      -0.009262       0.037067       0.012987       0.004295      -0.002756      -0.003741      -0.016408      -0.013550      -0.002331       0.015881              1.792914       1.775604       0.375652       0.225845       2.032602       0.236658       1.570535          -0.000015
           25              H       2.389082       3.716379      12.716718       0.128436       1.169646 0.86425610E+01  0.85532560E+02                                 1.757866                            1.662345      -1.130780       2.349316                    0.996918       3.369334       9.128785       0.516162       1.199032      -0.728722      -0.024880       0.004913       0.027034       0.037067      -0.002774      -0.013395       0.005740       0.001430      -0.000903      -0.013550      -0.002332       0.015882              1.792865       1.775557       0.007760      -0.438228       1.481064       0.081749       2.121975          -0.000015
           26              H       2.389082       6.359189       9.576837       0.128437       1.169629 0.86424102E+01  0.85530687E+02                                 1.757850                            1.662331      -1.130777       2.349319                    0.996918       3.369306       9.128686       0.516164       1.199033      -0.728722      -0.024880      -0.020956       0.017773       0.037068       0.010213      -0.009101      -0.002984       0.006204       0.013419      -0.013551      -0.002333       0.015884              1.792848       1.775539       0.383389      -0.212390       1.890930      -0.318392       1.712073          -0.000016
           27              H       2.389082      12.871190       3.139881       0.128434       1.169679 0.86428824E+01  0.85536683E+02                                 1.757912                            1.662385      -1.130784       2.349313                    0.996917       3.369391       9.129041       0.516150       1.199047      -0.728719      -0.024880       0.025868       0.009262       0.037067      -0.012987      -0.004295      -0.002756      -0.003741      -0.016408      -0.013550      -0.002331       0.015881              1.792913       1.775604      -0.375652      -0.225845       2.032601       0.236658       1.570535          -0.000015
           28              H       2.389082       4.040621       0.718800       0.128436       1.169646 0.86425661E+01  0.85532619E+02                                 1.757866                            1.662345      -1.130780       2.349316                    0.996918       3.369335       9.128787       0.516162       1.199032      -0.728723      -0.024880      -0.004913      -0.027034       0.037067       0.002774       0.013395       0.005740       0.001430      -0.000903      -0.013550      -0.002332       0.015882              1.792865       1.775557      -0.007760       0.438228       1.481064       0.081749       2.121975          -0.000015
           29              H       5.287918       9.154811       9.576837       0.128438       1.169632 0.86424323E+01  0.85530966E+02                                 1.757853                            1.662333      -1.130774       2.349321                    0.996918       3.369310       9.128702       0.516164       1.199033      -0.728722       0.024880       0.020956       0.017772       0.037068       0.010212       0.009100       0.002984       0.006203       0.013418      -0.013550      -0.002332       0.015882              1.792851       1.775543       0.383391       0.212392       1.890934       0.318394       1.712076          -0.000016
           30              H       5.287918       2.642810       3.139881       0.128435       1.169640 0.86425034E+01  0.85531805E+02                                 1.757856                            1.662336      -1.130778       2.349316                    0.996917       3.369325       9.128736       0.516165       1.199028      -0.728723       0.024881      -0.025869       0.009262       0.037068      -0.012988       0.004294       0.002757      -0.003739      -0.016411      -0.013551      -0.002332       0.015883              1.792854       1.775546      -0.375632       0.225832       2.032529      -0.236645       1.570487          -0.000015
           31              H       5.287918      11.473379       0.718800       0.128436       1.169680 0.86428927E+01  0.85536842E+02                                 1.757917                            1.662389      -1.130791       2.349311                    0.996917       3.369388       9.129047       0.516148       1.199050      -0.728718       0.024879       0.004913      -0.027034       0.037067       0.002774      -0.013394      -0.005740       0.001428      -0.000900      -0.013550      -0.002332       0.015882              1.792918       1.775609      -0.007761      -0.438249       1.481102      -0.081752       2.122044          -0.000015
           32              H       5.287918      -1.397811       3.858681       0.128438       1.169632 0.86424343E+01  0.85530983E+02                                 1.757852                            1.662332      -1.130773       2.349321                    0.996918       3.369311       9.128702       0.516164       1.199032      -0.728723       0.024880      -0.020956      -0.017772       0.037068      -0.010212      -0.009100       0.002984       0.006203       0.013418      -0.013550      -0.002332       0.015882              1.792850       1.775542      -0.383391      -0.212392       1.890933       0.318394       1.712076          -0.000016
           33              H       5.287918       5.114190      10.295637       0.128435       1.169640 0.86425052E+01  0.85531832E+02                                 1.757857                            1.662337      -1.130778       2.349316                    0.996917       3.369325       9.128738       0.516165       1.199029      -0.728723       0.024881       0.025869      -0.009262       0.037068       0.012988      -0.004294       0.002757      -0.003739      -0.016411      -0.013551      -0.002332       0.015883              1.792855       1.775547       0.375632      -0.225832       2.032530      -0.236645       1.570488          -0.000015
           34              H       5.287918      -3.716379      12.716718       0.128436       1.169680 0.86428927E+01  0.85536842E+02                                 1.757917                            1.662389      -1.130790       2.349311                    0.996917       3.369388       9.129047       0.516148       1.199050      -0.728718       0.024879      -0.004913       0.027034       0.037067      -0.002774       0.013394      -0.005740       0.001428      -0.000900      -0.013550      -0.002332       0.015882              1.792918       1.775609       0.007761       0.438249       1.481102      -0.081752       2.122044          -0.000015
           35              H      11.515500       7.757000      10.745727       0.099628       1.084372 0.76386496E+01  0.72773507E+02                                 1.623083                            1.523598      -0.725213       2.524267                    0.999828       3.240906       8.415090       0.564149       1.139608      -0.743373      -0.000000       0.000000       0.034044       0.034044      -0.008935       0.000000       0.000000       0.006141       0.026674      -0.013893       0.005002       0.008891              1.661721       1.256098      -0.020174      -0.000000       1.529782       0.000000       2.199282          -0.000008
           36              H      11.515500      13.184573       1.344895       0.099625       1.084387 0.76388038E+01  0.72775522E+02                                 1.623117                            1.523629      -0.725216       2.524262                    0.999828       3.240928       8.415246       0.564133       1.139632      -0.743367       0.000000       0.029482      -0.017022       0.034044       0.004468       0.007738      -0.007104      -0.006166      -0.010241      -0.013894       0.005002       0.008892              1.661756       1.256122       0.010087       0.017472       2.031952      -0.289909       1.697194          -0.000009
           37              H      11.515500       2.329427       1.344895       0.099624       1.084389 0.76387974E+01  0.72775250E+02                                 1.623097                            1.523611      -0.725218       2.524261                    0.999828       3.240938       8.415186       0.564148       1.139605      -0.743374      -0.000000      -0.029482      -0.017022       0.034043       0.004468      -0.007738       0.007104      -0.006165      -0.010242      -0.013893       0.005002       0.008891              1.661735       1.256108       0.010087      -0.017471       2.031924       0.289905       1.697173          -0.000009
           38              H      11.515500      -0.000000       2.689791       0.099628       1.084372 0.76386493E+01  0.72773502E+02                                 1.623083                            1.523598      -0.725213       2.524267                    0.999828       3.240906       8.415089       0.564149       1.139608      -0.743373      -0.000000      -0.000000      -0.034044       0.034044       0.008935      -0.000000       0.000000       0.006141       0.026674      -0.013893       0.005002       0.008891              1.661720       1.256098       0.020174       0.000000       1.529781       0.000000       2.199282          -0.000008
           39              H      11.515500      -5.427573      12.090623       0.099625       1.084387 0.76388041E+01  0.72775528E+02                                 1.623117                            1.523630      -0.725216       2.524262                    0.999828       3.240928       8.415247       0.564133       1.139632      -0.743367       0.000000      -0.029482       0.017022       0.034044      -0.004468      -0.007738      -0.007104      -0.006166      -0.010241      -0.013894       0.005002       0.008892              1.661756       1.256122      -0.010087      -0.017472       2.031952      -0.289909       1.697195          -0.000009
           40              H      11.515500       5.427573      12.090623       0.099624       1.084389 0.76387948E+01  0.72775222E+02                                 1.623097                            1.523611      -0.725218       2.524261                    0.999828       3.240937       8.415184       0.564148       1.139606      -0.743374      -0.000000       0.029482       0.017022       0.034044      -0.004468       0.007738       0.007104      -0.006165      -0.010242      -0.013893       0.005002       0.008891              1.661735       1.256108      -0.010087       0.017471       2.031924       0.289905       1.697173          -0.000009
           41              H       3.838500      -0.000000       2.689791       0.099628       1.084373 0.76386512E+01  0.72773531E+02                                 1.623084                            1.523599      -0.725213       2.524267                    0.999828       3.240906       8.415092       0.564149       1.139609      -0.743373       0.000000      -0.000000      -0.034044       0.034044      -0.008935       0.000000       0.000000       0.006141       0.026674      -0.013893       0.005002       0.008891              1.661721       1.256099      -0.020174      -0.000000       1.529782       0.000000       2.199283          -0.000008
           42              H       3.838500      -5.427573      12.090623       0.099625       1.084387 0.76388041E+01  0.72775528E+02                                 1.623117                            1.523630      -0.725216       2.524262                    0.999828       3.240928       8.415247       0.564133       1.139632      -0.743367      -0.000000      -0.029482       0.017022       0.034044       0.004468       0.007738      -0.007104      -0.006166      -0.010241      -0.013894       0.005002       0.008892              1.661756       1.256122       0.010087       0.017472       2.031952      -0.289909       1.697195          -0.000009
           43              H       3.838500       5.427573      12.090623       0.099624       1.084389 0.76387977E+01  0.72775256E+02                                 1.623097                            1.523611      -0.725219       2.524261                    0.999828       3.240938       8.415187       0.564148       1.139605      -0.743374       0.000000       0.029482       0.017022       0.034044       0.004468      -0.007738       0.007104      -0.006165      -0.010242      -0.013893       0.005002       0.008891              1.661735       1.256108       0.010087      -0.017471       2.031925       0.289905       1.697173          -0.000009
           44              H       3.838500       7.757000      10.745727       0.099628       1.084373 0.76386512E+01  0.72773531E+02                                 1.623084                            1.523599      -0.725213       2.524267                    0.999828       3.240906       8.415092       0.564149       1.139609      -0.743373       0.000000       0.000000       0.034044       0.034044       0.008935      -0.000000       0.000000       0.006141       0.026674      -0.013893       0.005002       0.008891              1.661721       1.256099       0.020174       0.000000       1.529782       0.000000       2.199283          -0.000008
           45              H       3.838500      13.184573       1.344895       0.099625       1.084388 0.76388078E+01  0.72775570E+02                                 1.623117                            1.523630      -0.725216       2.524262                    0.999828       3.240929       8.415249       0.564133       1.139632      -0.743367      -0.000000       0.029482      -0.017022       0.034044      -0.004468      -0.007738      -0.007104      -0.006166      -0.010241      -0.013894       0.005002       0.008891              1.661756       1.256122      -0.010087      -0.017472       2.031952      -0.289909       1.697195          -0.000009
           46              H       3.838500       2.329427       1.344895       0.099624       1.084388 0.76387937E+01  0.72775209E+02                                 1.623097                            1.523611      -0.725218       2.524261                    0.999828       3.240937       8.415184       0.564148       1.139606      -0.743374       0.000000      -0.029482      -0.017022       0.034044      -0.004468       0.007738       0.007104      -0.006165      -0.010242      -0.013893       0.005002       0.008891              1.661735       1.256108      -0.010087       0.017471       2.031924       0.289905       1.697173          -0.000009
           47              C      12.338474       6.941739       7.745576       0.141103      31.335630 0.37974483E+03  0.86183111E+04                                 8.797984                            6.628269       0.028270       2.039903                    0.999346      25.586636      71.927309       0.622065       0.433850      -1.054887      -0.052664       0.053753       0.008507       0.075732       0.052209       0.005251      -0.014678      -0.001028      -0.157649      -0.058880      -0.019956       0.078836             10.204385       9.299586      -5.036755      -1.226085      10.022193       0.949848      11.291375           0.001667
           48              C      12.376859       6.920020       9.124060      -0.136269      29.594602 0.41407810E+03  0.96250523E+04                                 8.303186                            6.807968       0.103611       2.013247                    0.999656      28.934202      82.933656       0.627771       0.419744      -1.061212      -0.015385       0.013691      -0.000963       0.020617       0.017246       0.015617      -0.007910       0.011471      -0.087619      -0.037299       0.003381       0.033918              8.930658       7.303546      -3.254377      -0.701106       8.770899       0.177275      10.717530           0.000222
           49              C      13.219794       6.062871       6.884359       0.585384      23.226359 0.25130658E+03  0.52017244E+04                                 7.465015                            5.604654       0.102303       2.095369                    0.999540      22.157130      61.687144       0.631303       0.468732      -1.023233       0.056653      -0.048061      -0.043110       0.085895       0.102002       0.010455       0.004943       0.019077      -0.172606      -0.074384      -0.057476       0.131860              8.656269       8.293258      -4.486122      -0.222742       9.191030      -0.302337       8.484518           0.002033
           50              C      12.338474      10.993996       3.551007       0.141132      31.334706 0.37973091E+03  0.86179187E+04                                 8.797839                            6.628165       0.028103       2.039856                    0.999346      25.586177      71.925761       0.622068       0.433852      -1.054886      -0.052667      -0.019523      -0.050812       0.075741      -0.021563      -0.047845       0.041694       0.045764      -0.017276      -0.058880      -0.019964       0.078844             10.204217       9.299438       1.456501       4.974922      10.151287      -1.024506      11.161928           0.001664
           51              C      12.376859      12.198658       2.880575      -0.136278      29.594658 0.41407820E+03  0.96250527E+04                                 8.303169                            6.807939       0.103636       2.013253                    0.999656      28.934287      82.933815       0.627777       0.419740      -1.061214      -0.015384      -0.007684      -0.011380       0.020620       0.004902      -0.022740       0.020445       0.033169      -0.022514      -0.037300       0.003387       0.033913              8.930653       7.303560       1.020042       3.168952      10.077323      -0.931523       9.411075           0.000224
           52              C      13.219794      10.687595       4.742738       0.585390      23.226223 0.25130398E+03  0.52016562E+04                                 7.464980                            5.604620       0.102214       2.095342                    0.999540      22.157023      61.686726       0.631305       0.468732      -1.023234       0.056656      -0.013309       0.063173       0.085894      -0.041943      -0.093567       0.030777       0.080931       0.012960      -0.074384      -0.057481       0.131865              8.656236       8.293214       2.050136       3.996441       8.922952       0.457057       8.752542           0.002031
           53              C      12.338474       5.335265       2.138934       0.141139      31.334808 0.37973145E+03  0.86179393E+04                                 8.797879                            6.628186       0.027992       2.039822                    0.999346      25.586191      71.925984       0.622064       0.433854      -1.054884      -0.052673      -0.034238       0.042308       0.075741      -0.030656       0.042594      -0.027014       0.071185       0.058994      -0.058879      -0.019963       0.078842             10.204276       9.299514       3.580198      -3.748881      11.796524       0.074593       9.516789           0.001664
           54              C      12.376859       4.152322       1.430883      -0.136277      29.594628 0.41407851E+03  0.96250572E+04                                 8.303155                            6.807942       0.103638       2.013254                    0.999656      28.934259      82.933594       0.627777       0.419740      -1.061215      -0.015386      -0.006012       0.012339       0.020619      -0.022147       0.007123      -0.012531       0.046879       0.018607      -0.037301       0.003386       0.033915              8.930629       7.303535       2.234352      -2.467836      10.384321       0.754272       9.104030           0.000222
           55              C      13.219794       6.520534       1.808421       0.585388      23.226214 0.25130415E+03  0.52016615E+04                                 7.464990                            5.604630       0.102187       2.095336                    0.999540      22.157017      61.686754       0.631303       0.468733      -1.023233       0.056649       0.061367      -0.020065       0.085894      -0.060055       0.083103      -0.035715       0.072376      -0.012728      -0.074378      -0.057480       0.131858              8.656245       8.293230       2.435993      -3.773685       8.399330      -0.154779       9.276175           0.002032
           56              C      12.338474       0.815261       5.689942       0.141103      31.335628 0.37974481E+03  0.86183106E+04                                 8.797984                            6.628269       0.028270       2.039903                    0.999346      25.586635      71.927305       0.622065       0.433850      -1.054887      -0.052664      -0.053753      -0.008507       0.075732      -0.052208      -0.005251      -0.014678      -0.001028      -0.157649      -0.058880      -0.019956       0.078836             10.204385       9.299586       5.036755       1.226085      10.022193       0.949848      11.291375           0.001667
           57              C      12.376859       0.836980       4.311458      -0.136269      29.594602 0.41407810E+03  0.96250525E+04                                 8.303186                            6.807968       0.103611       2.013247                    0.999656      28.934203      82.933659       0.627771       0.419744      -1.061212      -0.015385      -0.013691       0.000963       0.020617      -0.017246      -0.015617      -0.007910       0.011471      -0.087619      -0.037299       0.003381       0.033918              8.930658       7.303546       3.254377       0.701106       8.770899       0.177275      10.717530           0.000222
           58              C      13.219794       1.694129       6.551159       0.585384      23.226356 0.25130655E+03  0.52017235E+04                                 7.465015                            5.604654       0.102303       2.095369                    0.999540      22.157128      61.687138       0.631303       0.468733      -1.023233       0.056653       0.048061       0.043110       0.085895      -0.102002      -0.010455       0.004943       0.019077      -0.172606      -0.074384      -0.057476       0.131860              8.656268       8.293257       4.486121       0.222742       9.191029      -0.302337       8.484518           0.002033
           59              C      12.338474      -3.236996       9.884511       0.141132      31.334713 0.37973100E+03  0.86179212E+04                                 8.797840                            6.628166       0.028102       2.039856                    0.999346      25.586181      71.925774       0.622068       0.433852      -1.054886      -0.052667       0.019523       0.050812       0.075741       0.021563       0.047845       0.041694       0.045764      -0.017276      -0.058880      -0.019964       0.078844             10.204219       9.299439      -1.456501      -4.974923      10.151288      -1.024507      11.161929           0.001665
           60              C      12.376859      -4.441658      10.554943      -0.136278      29.594666 0.41407832E+03  0.96250563E+04                                 8.303171                            6.807941       0.103635       2.013252                    0.999656      28.934292      82.933841       0.627776       0.419740      -1.061214      -0.015384       0.007684       0.011380       0.020620      -0.004902       0.022741       0.020445       0.033169      -0.022513      -0.037300       0.003387       0.033913              8.930655       7.303562      -1.020043      -3.168953      10.077326      -0.931524       9.411078           0.000223
           61              C      13.219794      -2.930595       8.692780       0.585390      23.226230 0.25130407E+03  0.52016585E+04                                 7.464982                            5.604621       0.102211       2.095341                    0.999540      22.157029      61.686751       0.631305       0.468732      -1.023234       0.056656       0.013309      -0.063173       0.085894       0.041943       0.093567       0.030777       0.080931       0.012960      -0.074384      -0.057481       0.131865              8.656238       8.293217      -2.050136      -3.996443       8.922954       0.457058       8.752545           0.002031
           62              C      12.338474       2.421735      11.296584       0.141139      31.334805 0.37973140E+03  0.86179379E+04                                 8.797878                            6.628185       0.027992       2.039822                    0.999346      25.586189      71.925973       0.622064       0.433854      -1.054884      -0.052673       0.034238      -0.042308       0.075741       0.030656      -0.042594      -0.027014       0.071185       0.058994      -0.058879      -0.019963       0.078842             10.204274       9.299513      -3.580197       3.748880      11.796523       0.074593       9.516788           0.001664
           63              C      12.376859       3.604678      12.004635      -0.136277      29.594626 0.41407848E+03  0.96250562E+04                                 8.303155                            6.807941       0.103638       2.013254                    0.999656      28.934258      82.933589       0.627777       0.419740      -1.061215      -0.015387       0.006012      -0.012339       0.020619       0.022147      -0.007123      -0.012531       0.046879       0.018607      -0.037301       0.003386       0.033915              8.930629       7.303535      -2.234352       2.467836      10.384321       0.754272       9.104030           0.000222
           64              C      13.219794       1.236466      11.627097       0.585388      23.226215 0.25130417E+03  0.52016620E+04                                 7.464990                            5.604631       0.102187       2.095335                    0.999540      22.157018      61.686757       0.631303       0.468733      -1.023233       0.056649      -0.061367       0.020065       0.085894       0.060055      -0.083103      -0.035715       0.072376      -0.012728      -0.074378      -0.057480       0.131859              8.656245       8.293230      -2.435993       3.773685       8.399330      -0.154779       9.276175           0.002032
           65              C      10.692526      -0.815261       5.689942       0.141105      31.335587 0.37974465E+03  0.86183073E+04                                 8.797981                            6.628274       0.028263       2.039900                    0.999346      25.586625      71.927309       0.622064       0.433851      -1.054887       0.052664       0.053754      -0.008509       0.075732      -0.052209       0.005252       0.014678      -0.001028      -0.157653      -0.058882      -0.019956       0.078838             10.204372       9.299569       5.036736      -1.226069      10.022175      -0.949828      11.291373           0.001664
           66              C      10.654141      -0.836980       4.311458      -0.136270      29.594538 0.41407713E+03  0.96250202E+04                                 8.303155                            6.807946       0.103615       2.013249                    0.999656      28.934189      82.933465       0.627774       0.419742      -1.061213       0.015383       0.013692       0.000963       0.020616      -0.017248       0.015617       0.007909       0.011471      -0.087623      -0.037299       0.003379       0.033921              8.930622       7.303519       3.254360      -0.701085       8.770862      -0.177250      10.717487           0.000223
           67              C       9.811206      -1.694129       6.551159       0.585382      23.226436 0.25130784E+03  0.52017535E+04                                 7.465022                            5.604665       0.102325       2.095376                    0.999540      22.157116      61.686988       0.631303       0.468732      -1.023234      -0.056653      -0.048060       0.043111       0.085895      -0.101998       0.010452      -0.004946       0.019079      -0.172596      -0.074381      -0.057474       0.131855              8.656270       8.293253       4.486116      -0.222741       9.191028       0.302343       8.484528           0.002032
           68              C      10.692526       3.236996       9.884511       0.141131      31.334974 0.37973418E+03  0.86180202E+04                                 8.797918                            6.628214       0.028093       2.039852                    0.999346      25.586310      71.926487       0.622062       0.433855      -1.054883       0.052668      -0.019521       0.050810       0.075741       0.021561      -0.047844      -0.041694       0.045762      -0.017275      -0.058880      -0.019962       0.078842             10.204324       9.299561      -1.456522       4.975010      10.151346       1.024493      11.162066           0.001663
           69              C      10.654141       4.441658      10.554943      -0.136279      29.594733 0.41408024E+03  0.96251115E+04                                 8.303193                            6.807971       0.103635       2.013252                    0.999656      28.934305      82.933901       0.627773       0.419742      -1.061213       0.015384      -0.007682       0.011379       0.020619      -0.004906      -0.022741      -0.020443       0.033171      -0.022515      -0.037301       0.003388       0.033913              8.930672       7.303566      -1.020017       3.168949      10.077339       0.931548       9.411110           0.000223
           70              C       9.811206       2.930595       8.692780       0.585388      23.226321 0.25130484E+03  0.52016821E+04                                 7.465022                            5.604643       0.102255       2.095356                    0.999540      22.157082      61.687086       0.631302       0.468734      -1.023232      -0.056655      -0.013310      -0.063175       0.085895       0.041944      -0.093560      -0.030774       0.080932       0.012956      -0.074379      -0.057479       0.131858              8.656296       8.293291      -2.050158       3.996491       8.922985      -0.457074       8.752611           0.002033
           71              C      10.692526      -2.421735      11.296584       0.141140      31.334547 0.37972830E+03  0.86178415E+04                                 8.797803                            6.628139       0.027996       2.039824                    0.999346      25.586061      71.925279       0.622070       0.433852      -1.054886       0.052673      -0.034238      -0.042308       0.075741       0.030657       0.042597       0.027015       0.071189       0.058990      -0.058881      -0.019965       0.078846             10.204173       9.299402      -3.580131      -3.748826      11.796419      -0.074630       9.516697           0.001664
           72              C      10.654141      -3.604678      12.004635      -0.136276      29.594593 0.41407722E+03  0.96250255E+04                                 8.303164                            6.807937       0.103628       2.013251                    0.999656      28.934238      82.933691       0.627776       0.419741      -1.061214       0.015388      -0.006011      -0.012339       0.020619       0.022147       0.007126       0.012531       0.046879       0.018611      -0.037301       0.003384       0.033916              8.930646       7.303560      -2.234356      -2.467869      10.384321      -0.754262       9.104057           0.000222
           73              C       9.811206      -1.236466      11.627097       0.585389      23.225992 0.25130176E+03  0.52015908E+04                                 7.464895                            5.604571       0.102199       2.095339                    0.999540      22.156866      61.685872       0.631313       0.468728      -1.023237      -0.056649       0.061368       0.020065       0.085893       0.060056       0.083106       0.035716       0.072376      -0.012729      -0.074379      -0.057482       0.131861              8.656123       8.293104      -2.435942      -3.773614       8.399223       0.154754       9.276041           0.002034
           74              C      10.692526       8.572261       7.745576       0.141105      31.335587 0.37974465E+03  0.86183073E+04                                 8.797981                            6.628274       0.028263       2.039900                    0.999346      25.586625      71.927310       0.622064       0.433851      -1.054887       0.052664      -0.053754       0.008509       0.075732       0.052209      -0.005252       0.014678      -0.001028      -0.157653      -0.058882      -0.019956       0.078838             10.204373       9.299569      -5.036736       1.226070      10.022175      -0.949828      11.291374           0.001664
           75              C      10.654141       8.593980       9.124060      -0.136270      29.594538 0.41407711E+03  0.96250195E+04                                 8.303155                            6.807945       0.103615       2.013249                    0.999656      28.934189      82.933463       0.627774       0.419742      -1.061213       0.015383      -0.013692      -0.000963       0.020616       0.017248      -0.015617       0.007909       0.011471      -0.087623      -0.037299       0.003378       0.033921              8.930622       7.303518      -3.254360       0.701085       8.770861      -0.177250      10.717487           0.000223
           76              C       9.811206       9.451129       6.884359       0.585382      23.226437 0.25130786E+03  0.52017540E+04                                 7.465023                            5.604665       0.102323       2.095376                    0.999540      22.157118      61.686998       0.631303       0.468732      -1.023234      -0.056653       0.048060      -0.043111       0.085895       0.101998      -0.010452      -0.004946       0.019079      -0.172596      -0.074381      -0.057474       0.131855              8.656270       8.293254      -4.486116       0.222741       9.191028       0.302343       8.484529           0.002031
           77              C      10.692526       4.520004       3.551007       0.141131      31.334976 0.37973420E+03  0.86180209E+04                                 8.797919                            6.628215       0.028093       2.039852                    0.999346      25.586311      71.926494       0.622062       0.433855      -1.054883       0.052668       0.019521      -0.050810       0.075741      -0.021561       0.047844      -0.041694       0.045762      -0.017275      -0.058880      -0.019962       0.078842             10.204325       9.299562       1.456522      -4.975011      10.151346       1.024493      11.162067           0.001663
           78              C      10.654141       3.315342       2.880575      -0.136279      29.594731 0.41408022E+03  0.96251108E+04                                 8.303193                            6.807971       0.103635       2.013252                    0.999656      28.934304      82.933899       0.627773       0.419742      -1.061213       0.015384       0.007682      -0.011379       0.020619       0.004906       0.022741      -0.020443       0.033171      -0.022515      -0.037301       0.003388       0.033913              8.930672       7.303566       1.020017      -3.168949      10.077339       0.931548       9.411110           0.000223
           79              C       9.811206       4.826405       4.742738       0.585388      23.226320 0.25130482E+03  0.52016819E+04                                 7.465022                            5.604643       0.102254       2.095356                    0.999540      22.157082      61.687090       0.631301       0.468734      -1.023232      -0.056655       0.013310       0.063175       0.085895      -0.041944       0.093561      -0.030774       0.080932       0.012956      -0.074379      -0.057479       0.131858              8.656296       8.293292       2.050159      -3.996491       8.922986      -0.457074       8.752612           0.002033
           80              C      10.692526      10.178735       2.138934       0.141140      31.334547 0.37972831E+03  0.86178418E+04                                 8.797803                            6.628140       0.027996       2.039823                    0.999346      25.586061      71.925281       0.622070       0.433852      -1.054886       0.052674       0.034238       0.042308       0.075741      -0.030657      -0.042597       0.027015       0.071189       0.058990      -0.058881      -0.019965       0.078846             10.204173       9.299402       3.580131       3.748826      11.796419      -0.074630       9.516698           0.001664
           81              C      10.654141      11.361678       1.430883      -0.136276      29.594589 0.41407716E+03  0.96250236E+04                                 8.303163                            6.807935       0.103628       2.013251                    0.999656      28.934236      82.933679       0.627776       0.419740      -1.061214       0.015388       0.006011       0.012339       0.020619      -0.022147      -0.007126       0.012531       0.046879       0.018611      -0.037301       0.003384       0.033916              8.930644       7.303558       2.234355       2.467868      10.384319      -0.754262       9.104056           0.000222
           82              C       9.811206       8.993466       1.808421       0.585389      23.225989 0.25130174E+03  0.52015901E+04                                 7.464893                            5.604570       0.102202       2.095340                    0.999540      22.156864      61.685859       0.631313       0.468727      -1.023237      -0.056649      -0.061368      -0.020065       0.085893      -0.060056      -0.083105       0.035717       0.072376      -0.012729      -0.074379      -0.057482       0.131861              8.656121       8.293102       2.435941       3.773613       8.399222       0.154754       9.276039           0.002034
           83              C       3.015526       0.815261       5.689942       0.141103      31.335628 0.37974480E+03  0.86183103E+04                                 8.797983                            6.628269       0.028270       2.039903                    0.999346      25.586635      71.927301       0.622066       0.433850      -1.054887       0.052664      -0.053753      -0.008507       0.075732       0.052208       0.005251      -0.014678      -0.001028      -0.157649      -0.058880      -0.019956       0.078836             10.204384       9.299585      -5.036754      -1.226085      10.022192       0.949848      11.291374           0.001667
           84              C       2.977141       0.836980       4.311458      -0.136270      29.594603 0.41407812E+03  0.96250529E+04                                 8.303186                            6.807969       0.103611       2.013247                    0.999656      28.934203      82.933658       0.627771       0.419744      -1.061212       0.015385      -0.013691       0.000963       0.020617       0.017246       0.015617      -0.007910       0.011471      -0.087619      -0.037299       0.003381       0.033918              8.930659       7.303546      -3.254377      -0.701106       8.770899       0.177275      10.717530           0.000222
           85              C       2.134206       1.694129       6.551159       0.585384      23.226358 0.25130657E+03  0.52017240E+04                                 7.465015                            5.604654       0.102303       2.095369                    0.999540      22.157129      61.687140       0.631303       0.468732      -1.023233      -0.056653       0.048061       0.043110       0.085895       0.102002       0.010455       0.004943       0.019077      -0.172606      -0.074384      -0.057476       0.131860              8.656268       8.293257      -4.486121      -0.222742       9.191029      -0.302337       8.484518           0.002033
           86              C       3.015526      -3.236996       9.884511       0.141132      31.334711 0.37973098E+03  0.86179207E+04                                 8.797840                            6.628166       0.028102       2.039856                    0.999346      25.586180      71.925770       0.622068       0.433852      -1.054886       0.052667       0.019523       0.050812       0.075741      -0.021563      -0.047845       0.041694       0.045764      -0.017276      -0.058880      -0.019964       0.078844             10.204218       9.299438       1.456501       4.974922      10.151288      -1.024507      11.161928           0.001664
           87              C       2.977141      -4.441658      10.554943      -0.136278      29.594664 0.41407829E+03  0.96250553E+04                                 8.303171                            6.807940       0.103636       2.013253                    0.999656      28.934291      82.933835       0.627776       0.419740      -1.061214       0.015384       0.007684       0.011380       0.020620       0.004902      -0.022740       0.020445       0.033169      -0.022513      -0.037300       0.003387       0.033913              8.930654       7.303561       1.020043       3.168953      10.077326      -0.931523       9.411077           0.000223
           88              C       2.134206      -2.930595       8.692780       0.585390      23.226224 0.25130400E+03  0.52016567E+04                                 7.464980                            5.604620       0.102214       2.095342                    0.999540      22.157024      61.686728       0.631306       0.468732      -1.023234      -0.056656       0.013309      -0.063173       0.085894      -0.041943      -0.093567       0.030777       0.080931       0.012960      -0.074384      -0.057481       0.131865              8.656236       8.293214       2.050136       3.996441       8.922952       0.457057       8.752542           0.002031
           89              C       3.015526       2.421735      11.296584       0.141139      31.334808 0.37973145E+03  0.86179392E+04                                 8.797879                            6.628185       0.027992       2.039822                    0.999346      25.586191      71.925981       0.622064       0.433854      -1.054884       0.052673       0.034238      -0.042308       0.075741      -0.030656       0.042594      -0.027014       0.071185       0.058994      -0.058879      -0.019963       0.078842             10.204275       9.299513       3.580198      -3.748880      11.796524       0.074593       9.516789           0.001664
           90              C       2.977141       3.604678      12.004635      -0.136277      29.594629 0.41407854E+03  0.96250579E+04                                 8.303155                            6.807942       0.103638       2.013254                    0.999656      28.934260      82.933598       0.627777       0.419740      -1.061215       0.015387       0.006012      -0.012339       0.020619      -0.022147       0.007123      -0.012531       0.046879       0.018607      -0.037301       0.003386       0.033915              8.930629       7.303536       2.234352      -2.467836      10.384322       0.754272       9.104030           0.000222
           91              C       2.134206       1.236466      11.627097       0.585388      23.226216 0.25130417E+03  0.52016619E+04                                 7.464990                            5.604631       0.102187       2.095336                    0.999540      22.157018      61.686757       0.631303       0.468733      -1.023233      -0.056649      -0.061367       0.020065       0.085894      -0.060055       0.083103      -0.035715       0.072376      -0.012729      -0.074379      -0.057480       0.131859              8.656245       8.293230       2.435993      -3.773685       8.399330      -0.154779       9.276175           0.002033
           92              C       3.015526       6.941739       7.745576       0.141103      31.335626 0.37974478E+03  0.86183097E+04                                 8.797983                            6.628269       0.028270       2.039903                    0.999346      25.586634      71.927299       0.622066       0.433850      -1.054887       0.052664       0.053753       0.008507       0.075732      -0.052209      -0.005251      -0.014678      -0.001028      -0.157649      -0.058880      -0.019956       0.078836             10.204384       9.299585       5.036754       1.226085      10.022192       0.949848      11.291374           0.001667
           93              C       2.977141       6.920020       9.124060      -0.136269      29.594602 0.41407809E+03  0.96250523E+04                                 8.303186                            6.807969       0.103611       2.013247                    0.999656      28.934202      82.933658       0.627771       0.419744      -1.061212       0.015385       0.013691      -0.000963       0.020617      -0.017246      -0.015617      -0.007910       0.011471      -0.087619      -0.037299       0.003381       0.033918              8.930659       7.303547       3.254377       0.701106       8.770899       0.177275      10.717530           0.000222
           94              C       2.134206       6.062871       6.884359       0.585384      23.226356 0.25130655E+03  0.52017236E+04                                 7.465015                            5.604654       0.102303       2.095369                    0.999540      22.157128      61.687136       0.631303       0.468732      -1.023233      -0.056653      -0.048061      -0.043110       0.085895      -0.102002      -0.010455       0.004943       0.019077      -0.172606      -0.074384      -0.057476       0.131860              8.656268       8.293257       4.486121       0.222742       9.191029      -0.302337       8.484518           0.002033
           95              C       3.015526      10.993996       3.551007       0.141132      31.334710 0.37973096E+03  0.86179199E+04                                 8.797840                            6.628166       0.028103       2.039856                    0.999346      25.586179      71.925768       0.622068       0.433852      -1.054886       0.052667      -0.019523      -0.050812       0.075741       0.021563       0.047845       0.041694       0.045764      -0.017276      -0.058880      -0.019964       0.078844             10.204218       9.299438      -1.456501      -4.974923      10.151287      -1.024507      11.161929           0.001665
           96              C       2.977141      12.198658       2.880575      -0.136278      29.594662 0.41407826E+03  0.96250545E+04                                 8.303171                            6.807940       0.103636       2.013253                    0.999656      28.934289      82.933827       0.627776       0.419740      -1.061214       0.015384      -0.007684      -0.011380       0.020620      -0.004902       0.022741       0.020445       0.033169      -0.022513      -0.037300       0.003387       0.033913              8.930654       7.303561      -1.020042      -3.168953      10.077325      -0.931524       9.411077           0.000223
           97              C       2.134206      10.687595       4.742738       0.585390      23.226230 0.25130406E+03  0.52016583E+04                                 7.464981                            5.604621       0.102211       2.095341                    0.999540      22.157028      61.686745       0.631305       0.468732      -1.023234      -0.056656      -0.013309       0.063173       0.085894       0.041943       0.093567       0.030777       0.080931       0.012960      -0.074384      -0.057481       0.131865              8.656238       8.293216      -2.050136      -3.996443       8.922953       0.457058       8.752544           0.002031
           98              C       3.015526       5.335265       2.138934       0.141139      31.334805 0.37973141E+03  0.86179381E+04                                 8.797878                            6.628185       0.027992       2.039822                    0.999346      25.586189      71.925974       0.622064       0.433854      -1.054884       0.052673      -0.034238       0.042308       0.075741       0.030656      -0.042594      -0.027014       0.071185       0.058994      -0.058879      -0.019963       0.078842             10.204275       9.299513      -3.580197       3.748880      11.796523       0.074593       9.516788           0.001663
           99              C       2.977141       4.152322       1.430883      -0.136276      29.594624 0.41407844E+03  0.96250550E+04                                 8.303154                            6.807941       0.103638       2.013254                    0.999656      28.934257      82.933584       0.627777       0.419740      -1.061215       0.015387      -0.006012       0.012339       0.020619       0.022147      -0.007123      -0.012531       0.046879       0.018607      -0.037301       0.003386       0.033915              8.930628       7.303535      -2.234351       2.467836      10.384320       0.754272       9.104029           0.000222
          100              C       2.134206       6.520534       1.808421       0.585388      23.226215 0.25130417E+03  0.52016619E+04                                 7.464989                            5.604630       0.102187       2.095335                    0.999540      22.157018      61.686755       0.631303       0.468733      -1.023233      -0.056649       0.061367      -0.020065       0.085894       0.060055      -0.083103      -0.035715       0.072376      -0.012728      -0.074379      -0.057480       0.131859              8.656245       8.293230      -2.435993       3.773684       8.399330      -0.154779       9.276175           0.002032
          101              C       4.661474       8.572261       7.745576       0.141105      31.335587 0.37974465E+03  0.86183072E+04                                 8.797981                            6.628274       0.028263       2.039900                    0.999346      25.586625      71.927307       0.622064       0.433851      -1.054887      -0.052664      -0.053754       0.008509       0.075732      -0.052209       0.005252       0.014678      -0.001028      -0.157653      -0.058882      -0.019956       0.078838             10.204372       9.299568       5.036736      -1.226070      10.022174      -0.949828      11.291373           0.001664
          102              C       4.699859       8.593980       9.124060      -0.136270      29.594538 0.41407711E+03  0.96250198E+04                                 8.303155                            6.807945       0.103614       2.013249                    0.999656      28.934189      82.933464       0.627774       0.419742      -1.061213      -0.015383      -0.013692      -0.000963       0.020616      -0.017248       0.015617       0.007909       0.011471      -0.087624      -0.037299       0.003379       0.033921              8.930622       7.303518       3.254360      -0.701085       8.770861      -0.177250      10.717487           0.000223
          103              C       5.542794       9.451129       6.884359       0.585382      23.226437 0.25130786E+03  0.52017539E+04                                 7.465022                            5.604665       0.102325       2.095376                    0.999540      22.157117      61.686991       0.631303       0.468732      -1.023234       0.056653       0.048060      -0.043111       0.085895      -0.101998       0.010452      -0.004946       0.019079      -0.172596      -0.074381      -0.057474       0.131855              8.656270       8.293254       4.486116      -0.222741       9.191027       0.302343       8.484528           0.002031
          104              C       4.661474       4.520004       3.551007       0.141131      31.334975 0.37973419E+03  0.86180204E+04                                 8.797919                            6.628215       0.028093       2.039852                    0.999346      25.586310      71.926490       0.622062       0.433855      -1.054883      -0.052668       0.019521      -0.050810       0.075741       0.021561      -0.047844      -0.041694       0.045762      -0.017275      -0.058880      -0.019962       0.078842             10.204325       9.299562      -1.456522       4.975011      10.151346       1.024493      11.162067           0.001663
          105              C       4.699859       3.315342       2.880575      -0.136279      29.594734 0.41408026E+03  0.96251120E+04                                 8.303193                            6.807971       0.103635       2.013252                    0.999656      28.934306      82.933903       0.627773       0.419742      -1.061213      -0.015384       0.007682      -0.011379       0.020619      -0.004906      -0.022741      -0.020443       0.033171      -0.022515      -0.037301       0.003388       0.033913              8.930672       7.303566      -1.020017       3.168949      10.077339       0.931548       9.411110           0.000223
          106              C       5.542794       4.826405       4.742738       0.585388      23.226319 0.25130482E+03  0.52016817E+04                                 7.465021                            5.604643       0.102255       2.095356                    0.999540      22.157081      61.687083       0.631302       0.468734      -1.023232       0.056655       0.013310       0.063175       0.085895       0.041944      -0.093561      -0.030774       0.080932       0.012956      -0.074379      -0.057479       0.131858              8.656296       8.293291      -2.050158       3.996491       8.922985      -0.457074       8.752611           0.002033
          107              C       4.661474      10.178735       2.138934       0.141140      31.334549 0.37972833E+03  0.86178423E+04                                 8.797803                            6.628139       0.027996       2.039824                    0.999346      25.586062      71.925283       0.622070       0.433852      -1.054886      -0.052674       0.034238       0.042308       0.075741       0.030657       0.042597       0.027015       0.071189       0.058990      -0.058881      -0.019965       0.078846             10.204173       9.299403      -3.580131      -3.748826      11.796420      -0.074630       9.516698           0.001665
          108              C       4.699859      11.361678       1.430883      -0.136276      29.594592 0.41407721E+03  0.96250252E+04                                 8.303164                            6.807936       0.103628       2.013251                    0.999656      28.934237      82.933688       0.627776       0.419741      -1.061214      -0.015388       0.006011       0.012339       0.020620       0.022147       0.007126       0.012531       0.046879       0.018611      -0.037301       0.003384       0.033916              8.930646       7.303559      -2.234356      -2.467868      10.384321      -0.754262       9.104057           0.000222
          109              C       5.542794       8.993466       1.808421       0.585389      23.225993 0.25130177E+03  0.52015912E+04                                 7.464894                            5.604571       0.102199       2.095340                    0.999540      22.156867      61.685873       0.631313       0.468728      -1.023237       0.056649      -0.061368      -0.020065       0.085893       0.060056       0.083105       0.035717       0.072376      -0.012730      -0.074379      -0.057482       0.131861              8.656122       8.293103      -2.435941      -3.773613       8.399223       0.154754       9.276041           0.002034
          110              C       4.661474      -0.815261       5.689942       0.141105      31.335585 0.37974463E+03  0.86183066E+04                                 8.797981                            6.628273       0.028263       2.039901                    0.999346      25.586624      71.927304       0.622064       0.433851      -1.054887      -0.052664       0.053754      -0.008509       0.075732       0.052209      -0.005252       0.014678      -0.001028      -0.157653      -0.058882      -0.019956       0.078838             10.204372       9.299568      -5.036736       1.226070      10.022174      -0.949828      11.291373           0.001663
          111              C       4.699859      -0.836980       4.311458      -0.136270      29.594535 0.41407707E+03  0.96250183E+04                                 8.303155                            6.807945       0.103615       2.013249                    0.999656      28.934187      82.933457       0.627774       0.419742      -1.061213      -0.015383       0.013692       0.000963       0.020616       0.017248      -0.015617       0.007909       0.011471      -0.087623      -0.037299       0.003378       0.033921              8.930622       7.303518      -3.254360       0.701085       8.770861      -0.177250      10.717487           0.000223
          112              C       5.542794      -1.694129       6.551159       0.585382      23.226438 0.25130787E+03  0.52017543E+04                                 7.465023                            5.604665       0.102323       2.095376                    0.999540      22.157118      61.686996       0.631303       0.468732      -1.023234       0.056653      -0.048060       0.043111       0.085895       0.101998      -0.010452      -0.004945       0.019079      -0.172596      -0.074381      -0.057474       0.131855              8.656270       8.293254      -4.486116       0.222741       9.191028       0.302343       8.484529           0.002031
          113              C       4.661474       3.236996       9.884511       0.141131      31.334978 0.37973423E+03  0.86180216E+04                                 8.797919                            6.628215       0.028093       2.039852                    0.999346      25.586312      71.926496       0.622062       0.433855      -1.054883      -0.052668      -0.019521       0.050810       0.075741      -0.021561       0.047844      -0.041694       0.045762      -0.017275      -0.058880      -0.019962       0.078842             10.204325       9.299562       1.456522      -4.975011      10.151347       1.024493      11.162067           0.001663
          114              C       4.699859       4.441658      10.554943      -0.136279      29.594732 0.41408023E+03  0.96251111E+04                                 8.303193                            6.807971       0.103635       2.013252                    0.999656      28.934305      82.933902       0.627773       0.419742      -1.061213      -0.015384      -0.007682       0.011379       0.020619       0.004906       0.022741      -0.020443       0.033171      -0.022515      -0.037301       0.003388       0.033913              8.930672       7.303566       1.020018      -3.168949      10.077339       0.931548       9.411110           0.000223
          115              C       5.542794       2.930595       8.692780       0.585388      23.226319 0.25130481E+03  0.52016816E+04                                 7.465022                            5.604643       0.102254       2.095356                    0.999540      22.157081      61.687089       0.631301       0.468734      -1.023232       0.056655      -0.013310      -0.063175       0.085895      -0.041944       0.093561      -0.030774       0.080932       0.012956      -0.074379      -0.057479       0.131858              8.656297       8.293292       2.050159      -3.996491       8.922986      -0.457074       8.752612           0.002033
          116              C       4.661474      -2.421735      11.296584       0.141140      31.334544 0.37972826E+03  0.86178404E+04                                 8.797802                            6.628139       0.027997       2.039824                    0.999346      25.586059      71.925273       0.622070       0.433852      -1.054886      -0.052674      -0.034238      -0.042308       0.075741      -0.030657      -0.042597       0.027015       0.071189       0.058990      -0.058881      -0.019965       0.078846             10.204172       9.299402       3.580130       3.748826      11.796418      -0.074630       9.516697           0.001665
          117              C       4.699859      -3.604678      12.004635      -0.136276      29.594586 0.41407710E+03  0.96250218E+04                                 8.303162                            6.807935       0.103628       2.013252                    0.999656      28.934233      82.933669       0.627776       0.419741      -1.061214      -0.015388      -0.006011      -0.012339       0.020620      -0.022147      -0.007126       0.012531       0.046879       0.018611      -0.037301       0.003384       0.033916              8.930644       7.303558       2.234355       2.467868      10.384319      -0.754262       9.104055           0.000222
          118              C       5.542794      -1.236466      11.627097       0.585389      23.225989 0.25130173E+03  0.52015901E+04                                 7.464893                            5.604570       0.102202       2.095340                    0.999540      22.156864      61.685857       0.631313       0.468727      -1.023237       0.056649       0.061368       0.020065       0.085893      -0.060056      -0.083105       0.035717       0.072376      -0.012729      -0.074379      -0.057482       0.131861              8.656121       8.293101       2.435941       3.773612       8.399222       0.154754       9.276039           0.002033
          119              C      11.515500       7.757000       9.815989      -0.050326      28.797370 0.39226257E+03  0.89691003E+04                                 8.135400                            6.604311       0.275657       2.077164                    0.999800      27.681322      77.942650       0.642428       0.416974      -1.066088      -0.000001      -0.000001      -0.030997       0.030997       0.015765      -0.000000      -0.000000       0.002449       0.030588      -0.020911       0.010196       0.010715              8.869757       7.034557      -3.458354      -0.000007       9.692182       0.000011       9.882533           0.000027
          120              C      11.515500      12.379396       1.809764      -0.050334      28.797548 0.39226506E+03  0.89691890E+04                                 8.135506                            6.604383       0.275659       2.077161                    0.999800      27.681420      77.943561       0.642416       0.416981      -1.066082       0.000002      -0.026848       0.015498       0.031000      -0.007882      -0.013650      -0.007155      -0.009949      -0.006577      -0.020910       0.010202       0.010709              8.869886       7.034673       1.729215       2.995104       9.835051      -0.082402       9.739934           0.000026
          121              C      11.515500       3.134604       1.809764      -0.050335      28.797690 0.39226781E+03  0.89692498E+04                                 8.135451                            6.604347       0.275662       2.077161                    0.999800      27.681562      77.943455       0.642428       0.416973      -1.066089      -0.000002       0.026847       0.015498       0.030999      -0.007881       0.013650       0.007156      -0.009948      -0.006580      -0.020910       0.010202       0.010708              8.869820       7.034609       1.729188      -2.995059       9.834990       0.082426       9.739861           0.000027
          122              C      11.515500       0.000000       3.619529      -0.050326      28.797367 0.39226252E+03  0.89690989E+04                                 8.135400                            6.604310       0.275657       2.077164                    0.999800      27.681320      77.942643       0.642428       0.416974      -1.066088      -0.000001       0.000001       0.030997       0.030997      -0.015765       0.000000      -0.000000       0.002449       0.030588      -0.020911       0.010196       0.010714              8.869757       7.034557       3.458354       0.000007       9.692182       0.000011       9.882532           0.000028
          123              C      11.515500      -4.622396      11.625754      -0.050334      28.797548 0.39226506E+03  0.89691889E+04                                 8.135507                            6.604383       0.275659       2.077161                    0.999800      27.681420      77.943566       0.642416       0.416981      -1.066082       0.000002       0.026848      -0.015498       0.031000       0.007882       0.013650      -0.007155      -0.009949      -0.006577      -0.020910       0.010202       0.010709              8.869887       7.034674      -1.729215      -2.995104       9.835052      -0.082402       9.739935           0.000026
          124              C      11.515500       4.622396      11.625754      -0.050335      28.797687 0.39226776E+03  0.89692485E+04                                 8.135451                            6.604347       0.275662       2.077162                    0.999800      27.681560      77.943448       0.642428       0.416973      -1.066089      -0.000001      -0.026847      -0.015498       0.030999       0.007881      -0.013650       0.007156      -0.009948      -0.006579      -0.020910       0.010202       0.010708              8.869819       7.034608      -1.729187       2.995059       9.834990       0.082426       9.739860           0.000027
          125              C       3.838500       0.000000       3.619529      -0.050326      28.797369 0.39226256E+03  0.89690999E+04                                 8.135400                            6.604310       0.275657       2.077164                    0.999800      27.681322      77.942651       0.642428       0.416974      -1.066088       0.000001       0.000001       0.030997       0.030997       0.015765      -0.000000      -0.000000       0.002449       0.030588      -0.020911       0.010196       0.010714              8.869757       7.034557      -3.458354      -0.000007       9.692182       0.000011       9.882533           0.000027
          126              C       3.838500      -4.622396      11.625754      -0.050334      28.797546 0.39226504E+03  0.89691882E+04                                 8.135506                            6.604383       0.275659       2.077161                    0.999800      27.681419      77.943559       0.642416       0.416981      -1.066082      -0.000002       0.026848      -0.015498       0.031000      -0.007882      -0.013650      -0.007155      -0.009949      -0.006577      -0.020910       0.010202       0.010709              8.869886       7.034673       1.729215       2.995104       9.835051      -0.082402       9.739934           0.000026
          127              C       3.838500       4.622396      11.625754      -0.050335      28.797692 0.39226783E+03  0.89692506E+04                                 8.135452                            6.604347       0.275662       2.077161                    0.999800      27.681563      77.943462       0.642428       0.416973      -1.066089       0.000001      -0.026847      -0.015498       0.030999      -0.007881       0.013650       0.007156      -0.009948      -0.006579      -0.020910       0.010202       0.010708              8.869821       7.034609       1.729188      -2.995059       9.834991       0.082426       9.739861           0.000027
          128              C       3.838500       7.757000       9.815989      -0.050326      28.797369 0.39226256E+03  0.89691001E+04                                 8.135400                            6.604311       0.275657       2.077164                    0.999800      27.681322      77.942652       0.642428       0.416974      -1.066088       0.000001      -0.000001      -0.030997       0.030997      -0.015765       0.000000      -0.000000       0.002449       0.030588      -0.020911       0.010196       0.010714              8.869758       7.034557       3.458354       0.000007       9.692182       0.000011       9.882533           0.000027
          129              C       3.838500      12.379396       1.809764      -0.050334      28.797549 0.39226507E+03  0.89691894E+04                                 8.135507                            6.604383       0.275659       2.077161                    0.999800      27.681421      77.943569       0.642416       0.416981      -1.066082      -0.000002      -0.026848       0.015498       0.031000       0.007882       0.013650      -0.007155      -0.009949      -0.006577      -0.020910       0.010202       0.010709              8.869887       7.034674      -1.729215      -2.995104       9.835052      -0.082402       9.739935           0.000027
          130              C       3.838500       3.134604       1.809764      -0.050335      28.797689 0.39226779E+03  0.89692494E+04                                 8.135451                            6.604347       0.275662       2.077161                    0.999800      27.681561      77.943451       0.642428       0.416973      -1.066089       0.000001       0.026847       0.015498       0.030999       0.007881      -0.013650       0.007156      -0.009948      -0.006579      -0.020910       0.010202       0.010708              8.869819       7.034609      -1.729188       2.995059       9.834990       0.082426       9.739860           0.000027
          131              N      11.515500       7.757000       7.064664      -0.326233      43.627482 0.61081266E+03  0.15392288E+05                                10.368009                            8.072049      -0.115736       1.956451                    0.998891      30.057170      85.017378       0.607603       0.400028      -1.091836       0.000000      -0.000000       0.182871       0.182871       0.029879      -0.000000      -0.000000       0.011336      -0.391606      -0.130535       0.034855       0.095680             12.002103      12.153365      -7.008012      -0.000005      13.557337       0.000007      10.295607           0.000677
          132              N      11.515500       9.996679       3.185427      -0.326309      43.631266 0.61087855E+03  0.15394332E+05                                10.368459                            8.072385      -0.115345       1.956543                    0.998887      30.058858      85.022631       0.607603       0.400019      -1.091845       0.000006       0.158402      -0.091462       0.182912      -0.014955      -0.025899       0.082393       0.154064       0.036225      -0.130638       0.034878       0.095760             12.002638      12.153973       3.504185       6.069481      11.111371       1.412506      12.742571           0.000678
          133              N      11.515500       5.517321       3.185427      -0.326311      43.631497 0.61088183E+03  0.15394446E+05                                10.368519                            8.072421      -0.115349       1.956541                    0.998887      30.058960      85.023200       0.607600       0.400020      -1.091843      -0.000004      -0.158403      -0.091461       0.182911      -0.014954       0.025898      -0.082393       0.154061       0.036225      -0.130637       0.034879       0.095758             12.002725      12.154079       3.504231      -6.069546      11.111425      -1.412544      12.742671           0.000677
          134              N      11.515500       0.000000       6.370854      -0.326233      43.627477 0.61081258E+03  0.15392286E+05                                10.368008                            8.072049      -0.115736       1.956451                    0.998891      30.057168      85.017369       0.607603       0.400028      -1.091836       0.000000       0.000000      -0.182871       0.182871      -0.029879       0.000000      -0.000000       0.011336      -0.391606      -0.130535       0.034855       0.095680             12.002102      12.153363       7.008011       0.000005      13.557335       0.000007      10.295606           0.000677
          135              N      11.515500      -2.239679      10.250091      -0.326309      43.631267 0.61087854E+03  0.15394332E+05                                10.368460                            8.072385      -0.115346       1.956543                    0.998887      30.058858      85.022634       0.607603       0.400019      -1.091845       0.000006      -0.158402       0.091462       0.182912       0.014955       0.025899       0.082393       0.154064       0.036225      -0.130638       0.034878       0.095760             12.002639      12.153975      -3.504186      -6.069482      11.111372       1.412507      12.742572           0.000677
          136              N      11.515500       2.239679      10.250091      -0.326311      43.631484 0.61088162E+03  0.15394439E+05                                10.368517                            8.072420      -0.115349       1.956541                    0.998887      30.058954      85.023176       0.607600       0.400020      -1.091843      -0.000004       0.158403       0.091461       0.182911       0.014954      -0.025898      -0.082393       0.154061       0.036225      -0.130637       0.034879       0.095758             12.002722      12.154076      -3.504230       6.069544      11.111422      -1.412544      12.742668           0.000677
          137              N       3.838500       0.000000       6.370854      -0.326233      43.627478 0.61081259E+03  0.15392286E+05                                10.368008                            8.072049      -0.115736       1.956451                    0.998891      30.057168      85.017369       0.607603       0.400028      -1.091836      -0.000000       0.000000      -0.182871       0.182871       0.029879      -0.000000      -0.000000       0.011336      -0.391605      -0.130535       0.034855       0.095680             12.002102      12.153364      -7.008011      -0.000005      13.557335       0.000007      10.295606           0.000677
          138              N       3.838500      -2.239679      10.250091      -0.326309      43.631264 0.61087851E+03  0.15394331E+05                                10.368459                            8.072385      -0.115345       1.956543                    0.998887      30.058857      85.022628       0.607603       0.400019      -1.091845      -0.000006      -0.158402       0.091462       0.182912      -0.014955      -0.025899       0.082393       0.154064       0.036225      -0.130638       0.034878       0.095760             12.002638      12.153973       3.504185       6.069481      11.111371       1.412506      12.742570           0.000677
          139              N       3.838500       2.239679      10.250091      -0.326311      43.631493 0.61088176E+03  0.15394444E+05                                10.368519                            8.072421      -0.115349       1.956541                    0.998887      30.058958      85.023192       0.607600       0.400020      -1.091843       0.000004       0.158403       0.091461       0.182911      -0.014954       0.025898      -0.082393       0.154061       0.036225      -0.130637       0.034879       0.095758             12.002724      12.154078       3.504230      -6.069545      11.111424      -1.412544      12.742670           0.000677
          140              N       3.838500       7.757000       7.064664      -0.326233      43.627477 0.61081259E+03  0.15392286E+05                                10.368008                            8.072049      -0.115736       1.956451                    0.998891      30.057168      85.017369       0.607603       0.400028      -1.091836      -0.000000      -0.000000       0.182871       0.182871      -0.029879       0.000000      -0.000000       0.011336      -0.391605      -0.130535       0.034855       0.095680             12.002102      12.153363       7.008011       0.000005      13.557335       0.000007      10.295607           0.000677
          141              N       3.838500       9.996679       3.185427      -0.326309      43.631264 0.61087850E+03  0.15394331E+05                                10.368459                            8.072385      -0.115345       1.956543                    0.998887      30.058857      85.022630       0.607603       0.400019      -1.091845      -0.000006       0.158402      -0.091462       0.182912       0.014955       0.025899       0.082393       0.154064       0.036225      -0.130638       0.034878       0.095760             12.002639      12.153974      -3.504185      -6.069482      11.111371       1.412506      12.742571           0.000677
          142              N       3.838500       5.517321       3.185427      -0.326310      43.631482 0.61088158E+03  0.15394438E+05                                10.368516                            8.072419      -0.115348       1.956542                    0.998887      30.058953      85.023172       0.607600       0.400020      -1.091843       0.000004      -0.158403      -0.091461       0.182911       0.014954      -0.025898      -0.082393       0.154061       0.036225      -0.130637       0.034879       0.095758             12.002721      12.154075      -3.504230       6.069544      11.111422      -1.412544      12.742667           0.000677
          143              O      13.188779       6.278516       5.624108      -0.612250      37.506510 0.62488895E+03  0.15598179E+05                                 8.872721                            7.794670       0.295786       2.120207                    0.997727      29.035086      77.780217       0.672994       0.364606      -1.134546       0.046416      -0.011796       0.019249       0.051615       0.096378       0.024992      -0.040664      -0.008633       0.129330      -0.130366       0.049925       0.080441              9.318487       7.064572      -1.244165       1.177187       7.355789      -1.707268      13.535101           0.002277
          144              O      13.906118       5.198741       7.456712      -0.531024      37.087189 0.50736783E+03  0.12021599E+05                                 8.848731                            6.955194       0.310945       2.159975                    0.997536      27.027347      70.533440       0.723003       0.357542      -1.140140      -0.022288       0.027220      -0.032828       0.048118       0.016950       0.033511      -0.021413      -0.005156      -0.199131      -0.082365       0.031599       0.050766             10.435951      12.217472      -6.385124       1.043926      12.789462      -1.531654       6.300918           0.030940
          145              O      13.188779       9.488362       5.186110      -0.612262      37.507522 0.62490586E+03  0.15598705E+05                                 8.872865                            7.794759       0.295468       2.120093                    0.997724      29.035539      77.781660       0.672992       0.364605      -1.134547       0.046414       0.022574       0.000565       0.051615      -0.026546      -0.095957      -0.005783      -0.089105      -0.112059      -0.130354       0.049908       0.080446              9.318667       7.064673       1.641628       0.488843      13.469177      -1.822202       7.422150           0.002277
          146              O      13.906118      11.615332       5.204920      -0.531043      37.088304 0.50738575E+03  0.12022136E+05                                 8.848922                            6.955330       0.310928       2.159960                    0.997536      27.027760      70.534971       0.722993       0.357543      -1.140138      -0.022282      -0.042036      -0.007158       0.048112       0.020555      -0.031444       0.054946       0.052909      -0.024934      -0.082382       0.031606       0.050776             10.436192      12.217772       4.096730       5.007858       9.249709       3.575527       9.841095           0.030935
          147              O      13.188779       7.504122       2.625300      -0.612261      37.507350 0.62490565E+03  0.15598688E+05                                 8.872809                            7.794737       0.295549       2.120114                    0.997729      29.035630      77.781710       0.672996       0.364603      -1.134549       0.046407      -0.010777      -0.019839       0.051608      -0.069825       0.070979       0.046451      -0.018698       0.099199      -0.130362       0.049913       0.080448              9.318583       7.064553      -0.397367      -1.665988      10.511947       3.529434      10.379248           0.002280
          148              O      13.906118       6.456927       0.773886      -0.531040      37.087701 0.50737729E+03  0.12021874E+05                                 8.848787                            6.955239       0.310978       2.159972                    0.997537      27.027707      70.534445       0.723004       0.357540      -1.140142      -0.022284       0.014822       0.039986       0.048116      -0.037505      -0.002071      -0.033521       0.089999       0.086324      -0.082370       0.031594       0.050775             10.436021      12.217544       2.288532      -6.051680       6.596662      -2.043823      12.493858           0.030931
          149              O      13.188779       1.478484       7.811410      -0.612250      37.506505 0.62488883E+03  0.15598176E+05                                 8.872721                            7.794669       0.295785       2.120207                    0.997727      29.035082      77.780206       0.672994       0.364606      -1.134546       0.046416       0.011795      -0.019249       0.051615      -0.096378      -0.024992      -0.040664      -0.008633       0.129330      -0.130366       0.049925       0.080442              9.318487       7.064572       1.244165      -1.177187       7.355788      -1.707268      13.535101           0.002276
          150              O      13.906118       2.558259       5.978806      -0.531024      37.087195 0.50736795E+03  0.12021602E+05                                 8.848732                            6.955194       0.310946       2.159975                    0.997536      27.027351      70.533451       0.723003       0.357542      -1.140140      -0.022288      -0.027220       0.032828       0.048118      -0.016950      -0.033511      -0.021413      -0.005156      -0.199132      -0.082365       0.031599       0.050767             10.435952      12.217473       6.385124      -1.043926      12.789463      -1.531654       6.300918           0.030941
          151              O      13.188779      -1.731362       8.249408      -0.612262      37.507549 0.62490643E+03  0.15598723E+05                                 8.872870                            7.794763       0.295464       2.120092                    0.997724      29.035548      77.781702       0.672992       0.364605      -1.134547       0.046414      -0.022574      -0.000565       0.051615       0.026546       0.095958      -0.005783      -0.089105      -0.112059      -0.130355       0.049908       0.080446              9.318673       7.064677      -1.641629      -0.488843      13.469186      -1.822203       7.422155           0.002277
          152              O      13.906118      -3.858332       8.230598      -0.531043      37.088317 0.50738592E+03  0.12022141E+05                                 8.848924                            6.955331       0.310929       2.159960                    0.997536      27.027764      70.534986       0.722993       0.357543      -1.140138      -0.022282       0.042036       0.007158       0.048112      -0.020555       0.031444       0.054946       0.052909      -0.024934      -0.082382       0.031606       0.050776             10.436195      12.217776      -4.096732      -5.007860       9.249711       3.575528       9.841098           0.030936
          153              O      13.188779       0.252878      10.810218      -0.612261      37.507354 0.62490572E+03  0.15598691E+05                                 8.872810                            7.794738       0.295548       2.120113                    0.997729      29.035629      77.781713       0.672996       0.364603      -1.134549       0.046407       0.010777       0.019839       0.051608       0.069825      -0.070980       0.046451      -0.018698       0.099199      -0.130362       0.049913       0.080448              9.318584       7.064554       0.397367       1.665988      10.511949       3.529434      10.379250           0.002279
          154              O      13.906118       1.300073      12.661632      -0.531040      37.087699 0.50737728E+03  0.12021874E+05                                 8.848787                            6.955238       0.310979       2.159972                    0.997537      27.027709      70.534447       0.723004       0.357540      -1.140142      -0.022284      -0.014822      -0.039986       0.048116       0.037505       0.002071      -0.033521       0.089999       0.086325      -0.082370       0.031594       0.050776             10.436020      12.217543      -2.288531       6.051679       6.596661      -2.043823      12.493856           0.030932
          155              O       9.842221      -1.478484       7.811410      -0.612253      37.505632 0.62487089E+03  0.15597607E+05                                 8.872561                            7.794540       0.295792       2.120212                    0.997727      29.034809      77.779022       0.673002       0.364604      -1.134548      -0.046421      -0.011801      -0.019249       0.051621      -0.096371       0.024987       0.040661      -0.008629       0.129321      -0.130356       0.049919       0.080437              9.318310       7.064439       1.244116       1.177133       7.355644       1.707208      13.534846           0.002280
          156              O       9.124882      -2.558259       5.978806      -0.531012      37.086018 0.50735049E+03  0.12021064E+05                                 8.848466                            6.955012       0.311074       2.160010                    0.997537      27.027198      70.532274       0.723023       0.357535      -1.140147       0.022283       0.027218       0.032827       0.048115      -0.016955       0.033509       0.021415      -0.005150      -0.199117      -0.082361       0.031593       0.050768             10.435606      12.217038       6.384861       1.043898      12.789033       1.531611       6.300748           0.030927
          157              O       9.842221       1.731362       8.249408      -0.612265      37.507271 0.62490071E+03  0.15598548E+05                                 8.872843                            7.794742       0.295509       2.120111                    0.997724      29.035354      77.781151       0.672991       0.364606      -1.134546      -0.046418       0.022577      -0.000569       0.051620       0.026546      -0.095951       0.005782      -0.089094      -0.112068      -0.130346       0.049903       0.080444              9.318642       7.064667      -1.641627       0.488843      13.469123       1.822193       7.422135           0.002279
          158              O       9.124882       3.858332       8.230598      -0.531033      37.088712 0.50739157E+03  0.12022312E+05                                 8.848988                            6.955368       0.310950       2.159962                    0.997537      27.027906      70.535526       0.722991       0.357543      -1.140138       0.022280      -0.042038       0.007156       0.048113      -0.020544      -0.031446      -0.054939       0.052913      -0.024942      -0.082373       0.031593       0.050779             10.436287      12.217910      -4.096778       5.007925       9.249768      -3.575567       9.841185           0.030929
          159              O       9.842221      -0.252878      10.810218      -0.612261      37.507163 0.62490170E+03  0.15598564E+05                                 8.872786                            7.794719       0.295546       2.120115                    0.997729      29.035519      77.781327       0.672996       0.364603      -1.134549      -0.046407      -0.010776       0.019840       0.051608       0.069828       0.070980      -0.046449      -0.018697       0.099199      -0.130364       0.049914       0.080449              9.318560       7.064542       0.397372      -1.665990      10.511919      -3.529429      10.379218           0.002278
          160              O       9.124882      -1.300073      12.661632      -0.531028      37.087381 0.50737285E+03  0.12021740E+05                                 8.848727                            6.955206       0.311013       2.159987                    0.997537      27.027577      70.533971       0.723006       0.357539      -1.140142       0.022286       0.014825      -0.039986       0.048118       0.037501      -0.002073       0.033524       0.090000       0.086335      -0.082371       0.031598       0.050773             10.435932      12.217436      -2.288498      -6.051607       6.596617       2.043787      12.493743           0.030933
          161              O       9.842221       9.235484       5.624108      -0.612253      37.505661 0.62487149E+03  0.15597626E+05                                 8.872567                            7.794545       0.295789       2.120211                    0.997727      29.034818      77.779065       0.673002       0.364605      -1.134547      -0.046421       0.011801       0.019249       0.051621       0.096371      -0.024987       0.040661      -0.008629       0.129321      -0.130356       0.049919       0.080437              9.318316       7.064443      -1.244117      -1.177134       7.355649       1.707209      13.534855           0.002280
          162              O       9.124882      10.315259       7.456712      -0.531012      37.086022 0.50735054E+03  0.12021065E+05                                 8.848466                            6.955012       0.311075       2.160010                    0.997537      27.027200      70.532279       0.723023       0.357535      -1.140147       0.022283      -0.027218      -0.032828       0.048115       0.016955      -0.033509       0.021415      -0.005151      -0.199118      -0.082362       0.031593       0.050769             10.435607      12.217038      -6.384861      -1.043899      12.789034       1.531612       6.300749           0.030927
          163              O       9.842221       6.025638       5.186110      -0.612265      37.507286 0.62490101E+03  0.15598558E+05                                 8.872845                            7.794744       0.295507       2.120111                    0.997724      29.035360      77.781174       0.672991       0.364606      -1.134546      -0.046418      -0.022577       0.000569       0.051620      -0.026546       0.095951       0.005782      -0.089094      -0.112068      -0.130346       0.049903       0.080444              9.318644       7.064669       1.641627      -0.488844      13.469127       1.822194       7.422137           0.002279
          164              O       9.124882       3.898668       5.204920      -0.531034      37.088715 0.50739161E+03  0.12022313E+05                                 8.848989                            6.955369       0.310950       2.159962                    0.997537      27.027905      70.535527       0.722991       0.357543      -1.140138       0.022280       0.042038      -0.007156       0.048113       0.020544       0.031446      -0.054939       0.052913      -0.024942      -0.082373       0.031593       0.050779             10.436289      12.217912       4.096779      -5.007926       9.249769      -3.575567       9.841186           0.030929
          165              O       9.842221       8.009878       2.625300      -0.612261      37.507150 0.62490143E+03  0.15598555E+05                                 8.872784                            7.794717       0.295549       2.120116                    0.997729      29.035513      77.781304       0.672996       0.364603      -1.134549      -0.046407       0.010776      -0.019840       0.051608      -0.069828      -0.070980      -0.046449      -0.018697       0.099199      -0.130363       0.049914       0.080449              9.318558       7.064540      -0.397372       1.665989      10.511917      -3.529428      10.379216           0.002278
          166              O       9.124882       9.057073       0.773886      -0.531028      37.087372 0.50737272E+03  0.12021736E+05                                 8.848725                            6.955205       0.311014       2.159987                    0.997537      27.027575      70.533961       0.723006       0.357539      -1.140142       0.022287      -0.014825       0.039986       0.048118      -0.037501       0.002073       0.033524       0.089999       0.086334      -0.082370       0.031597       0.050773             10.435929      12.217432       2.288498       6.051605       6.596615       2.043787      12.493740           0.030933
          167              O       2.165221       1.478484       7.811410      -0.612250      37.506509 0.62488892E+03  0.15598178E+05                                 8.872721                            7.794670       0.295786       2.120207                    0.997727      29.035086      77.780215       0.672994       0.364606      -1.134546      -0.046416       0.011796      -0.019249       0.051615       0.096378       0.024992      -0.040664      -0.008633       0.129330      -0.130366       0.049925       0.080441              9.318487       7.064572      -1.244165       1.177187       7.355788      -1.707268      13.535101           0.002276
          168              O       1.447882       2.558259       5.978806      -0.531024      37.087188 0.50736782E+03  0.12021598E+05                                 8.848731                            6.955194       0.310946       2.159975                    0.997536      27.027347      70.533439       0.723003       0.357542      -1.140140       0.022288      -0.027220       0.032828       0.048118       0.016950       0.033511      -0.021413      -0.005156      -0.199131      -0.082365       0.031599       0.050766             10.435950      12.217472      -6.385124       1.043926      12.789461      -1.531654       6.300918           0.030941
          169              O       2.165221      -1.731362       8.249408      -0.612263      37.507522 0.62490585E+03  0.15598705E+05                                 8.872865                            7.794760       0.295467       2.120093                    0.997724      29.035537      77.781657       0.672992       0.364605      -1.134547      -0.046414      -0.022574      -0.000565       0.051615      -0.026546      -0.095957      -0.005783      -0.089105      -0.112059      -0.130354       0.049908       0.080446              9.318668       7.064674       1.641628       0.488843      13.469178      -1.822202       7.422151           0.002278
          170              O       1.447882      -3.858332       8.230598      -0.531043      37.088302 0.50738571E+03  0.12022134E+05                                 8.848921                            6.955329       0.310930       2.159960                    0.997536      27.027761      70.534969       0.722993       0.357543      -1.140138       0.022282       0.042036       0.007158       0.048112       0.020555      -0.031444       0.054946       0.052909      -0.024934      -0.082382       0.031606       0.050776             10.436191      12.217771       4.096730       5.007857       9.249708       3.575526       9.841094           0.030935
          171              O       2.165221       0.252878      10.810218      -0.612261      37.507353 0.62490569E+03  0.15598690E+05                                 8.872810                            7.794738       0.295548       2.120114                    0.997729      29.035629      77.781711       0.672996       0.364603      -1.134549      -0.046407       0.010777       0.019839       0.051608      -0.069825       0.070979       0.046451      -0.018698       0.099199      -0.130362       0.049913       0.080448              9.318584       7.064554      -0.397367      -1.665988      10.511948       3.529434      10.379249           0.002279
          172              O       1.447882       1.300073      12.661632      -0.531040      37.087702 0.50737732E+03  0.12021875E+05                                 8.848787                            6.955238       0.310979       2.159972                    0.997537      27.027710      70.534450       0.723004       0.357540      -1.140142       0.022284      -0.014822      -0.039986       0.048116      -0.037505      -0.002071      -0.033521       0.089999       0.086324      -0.082370       0.031594       0.050776             10.436021      12.217543       2.288531      -6.051679       6.596662      -2.043823      12.493857           0.030931
          173              O       2.165221       6.278516       5.624108      -0.612250      37.506505 0.62488884E+03  0.15598176E+05                                 8.872721                            7.794670       0.295785       2.120206                    0.997727      29.035082      77.780207       0.672994       0.364606      -1.134546      -0.046416      -0.011795       0.019249       0.051615      -0.096378      -0.024992      -0.040664      -0.008633       0.129330      -0.130366       0.049925       0.080442              9.318487       7.064572       1.244165      -1.177187       7.355789      -1.707268      13.535101           0.002276
          174              O       1.447882       5.198741       7.456712      -0.531023      37.087184 0.50736777E+03  0.12021597E+05                                 8.848729                            6.955193       0.310947       2.159975                    0.997536      27.027348      70.533437       0.723003       0.357542      -1.140140       0.022288       0.027220      -0.032828       0.048118      -0.016950      -0.033511      -0.021413      -0.005156      -0.199131      -0.082365       0.031599       0.050767             10.435949      12.217470       6.385122      -1.043926      12.789459      -1.531654       6.300917           0.030940
          175              O       2.165221       9.488362       5.186110      -0.612262      37.507542 0.62490628E+03  0.15598719E+05                                 8.872869                            7.794762       0.295464       2.120092                    0.997724      29.035546      77.781692       0.672992       0.364605      -1.134547      -0.046414       0.022574       0.000565       0.051615       0.026546       0.095958      -0.005783      -0.089105      -0.112059      -0.130355       0.049908       0.080446              9.318671       7.064676      -1.641629      -0.488843      13.469183      -1.822202       7.422154           0.002277
          176              O       1.447882      11.615332       5.204920      -0.531043      37.088306 0.50738575E+03  0.12022136E+05                                 8.848922                            6.955330       0.310930       2.159960                    0.997536      27.027760      70.534972       0.722993       0.357543      -1.140138       0.022282      -0.042036      -0.007158       0.048112      -0.020555       0.031444       0.054946       0.052909      -0.024934      -0.082382       0.031606       0.050776             10.436193      12.217774      -4.096731      -5.007859       9.249710       3.575527       9.841096           0.030935
          177              O       2.165221       7.504122       2.625300      -0.612261      37.507354 0.62490572E+03  0.15598691E+05                                 8.872810                            7.794738       0.295548       2.120113                    0.997729      29.035629      77.781713       0.672996       0.364603      -1.134549      -0.046407      -0.010777      -0.019839       0.051608       0.069825      -0.070980       0.046451      -0.018698       0.099199      -0.130362       0.049913       0.080448              9.318584       7.064554       0.397367       1.665988      10.511949       3.529434      10.379250           0.002280
          178              O       1.447882       6.456927       0.773886      -0.531040      37.087701 0.50737729E+03  0.12021874E+05                                 8.848787                            6.955239       0.310979       2.159972                    0.997537      27.027709      70.534448       0.723004       0.357540      -1.140142       0.022284       0.014822       0.039986       0.048116       0.037505       0.002071      -0.033521       0.089999       0.086325      -0.082370       0.031594       0.050775             10.436021      12.217543      -2.288531       6.051679       6.596661      -2.043823      12.493857           0.030932
          179              O       5.511779       9.235484       5.624108      -0.612253      37.505639 0.62487103E+03  0.15597611E+05                                 8.872563                            7.794541       0.295792       2.120212                    0.997727      29.034810      77.779031       0.673002       0.364604      -1.134547       0.046421       0.011801       0.019249       0.051621      -0.096371       0.024987       0.040661      -0.008629       0.129320      -0.130356       0.049919       0.080436              9.318312       7.064440       1.244116       1.177133       7.355646       1.707208      13.534849           0.002280
          180              O       6.229118      10.315259       7.456712      -0.531012      37.086020 0.50735052E+03  0.12021064E+05                                 8.848466                            6.955012       0.311074       2.160010                    0.997537      27.027200      70.532278       0.723023       0.357535      -1.140147      -0.022283      -0.027218      -0.032828       0.048115      -0.016955       0.033509       0.021414      -0.005150      -0.199117      -0.082361       0.031593       0.050768             10.435606      12.217038       6.384861       1.043898      12.789033       1.531611       6.300748           0.030927
          181              O       5.511779       6.025638       5.186110      -0.612265      37.507270 0.62490068E+03  0.15598547E+05                                 8.872842                            7.794741       0.295509       2.120111                    0.997724      29.035355      77.781150       0.672991       0.364606      -1.134546       0.046418      -0.022577       0.000569       0.051620       0.026546      -0.095951       0.005782      -0.089094      -0.112067      -0.130346       0.049903       0.080443              9.318641       7.064667      -1.641627       0.488843      13.469122       1.822193       7.422135           0.002279
          182              O       6.229118       3.898668       5.204920      -0.531034      37.088710 0.50739154E+03  0.12022311E+05                                 8.848988                            6.955369       0.310950       2.159962                    0.997537      27.027903      70.535521       0.722991       0.357543      -1.140138      -0.022280       0.042038      -0.007156       0.048113      -0.020544      -0.031446      -0.054939       0.052913      -0.024942      -0.082373       0.031593       0.050779             10.436288      12.217911      -4.096778       5.007925       9.249768      -3.575567       9.841185           0.030929
          183              O       5.511779       8.009878       2.625300      -0.612261      37.507173 0.62490190E+03  0.15598571E+05                                 8.872788                            7.794721       0.295546       2.120115                    0.997729      29.035521      77.781340       0.672996       0.364603      -1.134549       0.046407       0.010776      -0.019840       0.051608       0.069828       0.070980      -0.046449      -0.018697       0.099199      -0.130364       0.049914       0.080449              9.318562       7.064544       0.397372      -1.665990      10.511922      -3.529430      10.379221           0.002278
          184              O       6.229118       9.057073       0.773886      -0.531028      37.087375 0.50737276E+03  0.12021737E+05                                 8.848726                            6.955205       0.311014       2.159987                    0.997537      27.027576      70.533964       0.723006       0.357539      -1.140142      -0.022286      -0.014825       0.039986       0.048118       0.037501      -0.002073       0.033524       0.090000       0.086335      -0.082371       0.031598       0.050773             10.435930      12.217433      -2.288498      -6.051606       6.596616       2.043787      12.493741           0.030933
          185              O       5.511779      -1.478484       7.811410      -0.612253      37.505650 0.62487127E+03  0.15597619E+05                                 8.872565                            7.794543       0.295789       2.120211                    0.997727      29.034814      77.779049       0.673002       0.364605      -1.134547       0.046421      -0.011801      -0.019249       0.051621       0.096371      -0.024987       0.040661      -0.008629       0.129321      -0.130356       0.049919       0.080437              9.318314       7.064442      -1.244117      -1.177134       7.355648       1.707209      13.534852           0.002280
          186              O       6.229118      -2.558259       5.978806      -0.531012      37.086014 0.50735041E+03  0.12021061E+05                                 8.848465                            6.955011       0.311075       2.160011                    0.997537      27.027197      70.532268       0.723023       0.357535      -1.140147      -0.022283       0.027218       0.032828       0.048115       0.016955      -0.033509       0.021415      -0.005151      -0.199118      -0.082362       0.031593       0.050769             10.435605      12.217036      -6.384860      -1.043899      12.789032       1.531611       6.300748           0.030927
          187              O       5.511779       1.731362       8.249408      -0.612265      37.507284 0.62490098E+03  0.15598557E+05                                 8.872845                            7.794744       0.295507       2.120111                    0.997724      29.035359      77.781171       0.672991       0.364606      -1.134546       0.046418       0.022577      -0.000569       0.051620      -0.026546       0.095951       0.005782      -0.089094      -0.112068      -0.130346       0.049903       0.080444              9.318644       7.064669       1.641627      -0.488844      13.469126       1.822194       7.422137           0.002279
          188              O       6.229118       3.858332       8.230598      -0.531033      37.088702 0.50739141E+03  0.12022307E+05                                 8.848986                            6.955367       0.310951       2.159962                    0.997537      27.027902      70.535511       0.722991       0.357543      -1.140138      -0.022280      -0.042038       0.007156       0.048113       0.020544       0.031445      -0.054939       0.052913      -0.024943      -0.082373       0.031594       0.050779             10.436285      12.217908       4.096777      -5.007923       9.249766      -3.575566       9.841183           0.030929
          189              O       5.511779      -0.252878      10.810218      -0.612261      37.507150 0.62490144E+03  0.15598556E+05                                 8.872783                            7.794717       0.295549       2.120116                    0.997729      29.035514      77.781306       0.672996       0.364603      -1.134549       0.046407      -0.010776       0.019840       0.051608      -0.069828      -0.070980      -0.046449      -0.018697       0.099199      -0.130364       0.049914       0.080449              9.318557       7.064540      -0.397372       1.665989      10.511917      -3.529428      10.379215           0.002278
          190              O       6.229118      -1.300073      12.661632      -0.531028      37.087376 0.50737279E+03  0.12021738E+05                                 8.848726                            6.955205       0.311013       2.159986                    0.997537      27.027577      70.533967       0.723006       0.357539      -1.140142      -0.022287       0.014825      -0.039986       0.048118      -0.037501       0.002073       0.033524       0.089999       0.086334      -0.082370       0.031597       0.050773             10.435930      12.217433       2.288498       6.051605       6.596616       2.043787      12.493740           0.030933

******************************************************
Auxiliary information for the entire system
The total spin magnetic moment of the unit cell is   24.000013
The total net atomic charge of the unit cell is   -0.000006
Accuracy of reproducing the electrostatic potential in the unit cell:
  The inner radius (bohr) =    5.0000
  The outer radius (bohr) =   12.0000
  Valid grid points have density less than (e/(bohr^3)) =    0.0001
  The number of valid grid points were=        70696
  The rms potential error without charges in kcal/mol is=     13.71719
  The rms potential error with partial charges in kcal/mol is=      0.56775
  The RRMSE value at monopole order=      0.04139
  The rms potential error with partial charges and cloud penetration in kcal/mol is=      0.57765
  The RRMSE value at monopole order with cloud penetration is=      0.04211
  The rms potential error with partial charges and atomic dipoles in kcal/mol is=      1.10782
  The RRMSE value at dipole order=      0.08076
  The rms potential error with partial charges, atomic dipoles and cloud penetration in kcal/mol is=      1.06062
  The RRMSE value at dipole order with cloud penetration=      0.07732

******************************************************
The electron densities and ab initio electrostatic potential were computed in VASP using the PBE functional and
projector augmented wave method. See the main text of the journal article for a description of computational details.
The atomic charges, dipoles, and quadrupoles were computed with the DDEC6 method as described in
(a) T. A. Manz and N. Gabaldon Limas, RSC Adv. 6 (2016) 47771-47801 DOI: 10.1039/c6ra04656h
(b) N. Gabaldon Limas and T. A. Manz, RSC Adv. 8 (2018) 2678-2707 DOI: 10.1039/c7ra11829e.
For each atom in the material, the electron cloud parameters were fit to the spherically averaged atom-in-material
electron density using radial positions for which this density was between 10^-4 and 10^-2 electrons per cubic bohr.
The polarizabilities, dispersion coefficients, and quantum Drude oscillator (QDO) parameters were fit using the MCLF method.
The magnetic structure of the system was optimized in VASP from the default ferromagnetic initial guess using spin polarization.
The atomic spin moments (ASMs) were computed on this optimized magnetic structure using the DDEC6 partition as inputs
to the method of T. A. Manz and D. S. Sholl, J. Chem. Theory Comput. 7 (2011) 4146-4164 DOI: 10.1021/ct200539n.
The RMSE and RRMSE were computed using a uniform grid with Ewald summation.
