# Supplementary material for: A collection of forcefield precursors for metal–organic frameworks
Source: RSC Adv. 2019 Nov 13;9(63):36492–507. doi: 10.1039/c9ra07327b (PMC9075174; doi:10.1039/c9ra07327b)
Supplement: RA-009-C9RA07327B-s4417 [file RA-009-C9RA07327B-s4417.xyz]

  190
jmolscript: load "" {1 1 1} spacegroup "x,y,z" unitcell [{     15.405000     0.000000     0.000000 }, {     -7.702500    13.341121     0.000000 }, {      0.000000     0.000000    15.456000 }]
Sm    -0.000000     8.893992    11.592000     1.877476
Sm     7.702500     4.447129    11.592000     1.877476
Sm     7.702500     4.447129     3.864000     1.877476
Sm    -0.000000     8.893992     3.864000     1.877476
Fe     7.702500     0.000000     0.000000     0.997023
Fe     3.851250     6.670560     0.000000     0.997083
Fe    -3.851250     6.670560     0.000000     0.997015
Fe     7.702500     0.000000     7.728000     0.997070
Fe    -3.851250     6.670560     7.728000     0.997020
Fe     3.851250     6.670560     7.728000     0.996998
H      3.691808    12.624703    13.052592     0.126763
H      1.384910     3.831570    13.052592     0.126763
H     -5.076718    10.225969    13.052592     0.126763
H      4.010692     0.716418    13.052592     0.126763
H      6.317590     9.509551    13.052592     0.126763
H     12.779218     3.115152    13.052592     0.126763
H     11.394308     0.716418    10.131408     0.126765
H      9.087409     9.509551    10.131408     0.126767
H      2.625782     3.115152    10.131408     0.126763
H     -3.691808    12.624703    10.131408     0.126764
H     -1.384909     3.831570    10.131408     0.126767
H      5.076718    10.225969    10.131408     0.126763
H      4.010692     0.716418     2.403408     0.126763
H      6.317590     9.509551     2.403408     0.126763
H     12.779218     3.115152     2.403408     0.126763
H      3.691808    12.624703     2.403408     0.126763
H      1.384910     3.831570     2.403408     0.126763
H     -5.076718    10.225969     2.403408     0.126763
H     -3.691808    12.624703     5.324592     0.126765
H     -1.384909     3.831570     5.324592     0.126767
H      5.076718    10.225969     5.324592     0.126763
H     11.394308     0.716418     5.324592     0.126764
H      9.087409     9.509551     5.324592     0.126767
H      2.625782     3.115152     5.324592     0.126763
H      5.392905    12.007676    11.592000     0.095969
H      0.000000     2.666890    11.592000     0.095973
H     -5.392905    12.007676    11.592000     0.095970
H      2.309595     1.333445    11.592000     0.095969
H      7.702500    10.674231    11.592000     0.095973
H     13.095405     1.333445    11.592000     0.095970
H      2.309595     1.333445     3.864000     0.095969
H      7.702500    10.674231     3.864000     0.095973
H     13.095405     1.333445     3.864000     0.095970
H      5.392905    12.007676     3.864000     0.095969
H      0.000000     2.666890     3.864000     0.095973
H     -5.392905    12.007676     3.864000     0.095970
C      1.201590    11.526729    13.316890     0.584919
C      2.391626    11.207876    12.418896     0.142900
C      3.577041    11.916289    12.460627    -0.137922
C      1.679145     6.537149    13.316890     0.584920
C      0.807992     5.665974    12.418896     0.142911
C      0.828789     4.285168    12.460627    -0.137926
C     -2.880735     8.618364    13.316890     0.584932
C     -3.199618     9.808392    12.418896     0.142890
C     -4.405830    10.480785    12.460627    -0.137930
C      6.500910     1.814392    13.316890     0.584919
C      5.310874     2.133245    12.418896     0.142900
C      4.125459     1.424832    12.460627    -0.137922
C      6.023355     6.803972    13.316890     0.584919
C      6.894508     7.675147    12.418896     0.142912
C      6.873711     9.055953    12.460627    -0.137926
C     10.583235     4.722757    13.316890     0.584932
C     10.902119     3.532729    12.418896     0.142890
C     12.108330     2.860336    12.460627    -0.137930
C      8.904090     1.814392     9.867110     0.584918
C     10.094126     2.133245    10.765104     0.142897
C     11.279541     1.424832    10.723373    -0.137928
C      9.381645     6.803972     9.867110     0.584924
C      8.510492     7.675147    10.765104     0.142899
C      8.531289     9.055953    10.723373    -0.137929
C      4.821765     4.722757     9.867110     0.584937
C      4.502881     3.532729    10.765104     0.142885
C      3.296670     2.860336    10.723373    -0.137930
C     -1.201590    11.526729     9.867110     0.584918
C     -2.391626    11.207876    10.765104     0.142897
C     -3.577041    11.916289    10.723373    -0.137928
C     -1.679145     6.537149     9.867110     0.584924
C     -0.807992     5.665974    10.765104     0.142900
C     -0.828789     4.285168    10.723373    -0.137929
C      2.880735     8.618364     9.867110     0.584937
C      3.199618     9.808392    10.765104     0.142885
C      4.405830    10.480785    10.723373    -0.137930
C      6.500910     1.814392     2.139110     0.584919
C      5.310874     2.133245     3.037104     0.142900
C      4.125459     1.424832     2.995373    -0.137922
C      6.023355     6.803972     2.139110     0.584920
C      6.894508     7.675147     3.037104     0.142911
C      6.873711     9.055953     2.995373    -0.137926
C     10.583235     4.722757     2.139110     0.584932
C     10.902119     3.532729     3.037104     0.142890
C     12.108330     2.860336     2.995373    -0.137930
C      1.201590    11.526729     2.139110     0.584919
C      2.391626    11.207876     3.037104     0.142900
C      3.577041    11.916289     2.995373    -0.137922
C      1.679145     6.537149     2.139110     0.584919
C      0.807992     5.665974     3.037104     0.142911
C      0.828789     4.285168     2.995373    -0.137926
C     -2.880735     8.618364     2.139110     0.584932
C     -3.199618     9.808392     3.037104     0.142890
C     -4.405830    10.480785     2.995373    -0.137930
C     -1.201590    11.526729     5.588890     0.584918
C     -2.391626    11.207876     4.690896     0.142897
C     -3.577041    11.916289     4.732627    -0.137928
C     -1.679145     6.537149     5.588890     0.584924
C     -0.807992     5.665974     4.690896     0.142899
C     -0.828789     4.285168     4.732627    -0.137929
C      2.880735     8.618364     5.588890     0.584937
C      3.199618     9.808392     4.690896     0.142885
C      4.405830    10.480785     4.732627    -0.137930
C      8.904090     1.814392     5.588890     0.584918
C     10.094126     2.133245     4.690896     0.142897
C     11.279541     1.424832     4.732627    -0.137928
C      9.381645     6.803972     5.588890     0.584924
C      8.510492     7.675147     4.690896     0.142899
C      8.531289     9.055953     4.732627    -0.137929
C      4.821765     4.722757     5.588890     0.584937
C      4.502881     3.532729     4.690896     0.142885
C      3.296670     2.860336     4.732627    -0.137930
C      4.587609    11.542738    11.592000    -0.044163
C      0.000000     3.596766    11.592000    -0.044155
C     -4.587609    11.542738    11.592000    -0.044163
C      3.114891     1.798383    11.592000    -0.044163
C      7.702500     9.744355    11.592000    -0.044155
C     12.290109     1.798383    11.592000    -0.044163
C      3.114891     1.798383     3.864000    -0.044163
C      7.702500     9.744355     3.864000    -0.044155
C     12.290109     1.798383     3.864000    -0.044163
C      4.587609    11.542738     3.864000    -0.044163
C      0.000000     3.596766     3.864000    -0.044155
C     -4.587609    11.542738     3.864000    -0.044163
N      2.206381    10.167935    11.592000    -0.326844
N     -0.000000     6.346371    11.592000    -0.326875
N     -2.206381    10.167935    11.592000    -0.326840
N      5.496119     3.173186    11.592000    -0.326843
N      7.702500     6.994750    11.592000    -0.326875
N      9.908881     3.173186    11.592000    -0.326840
N      5.496119     3.173186     3.864000    -0.326844
N      7.702500     6.994750     3.864000    -0.326875
N      9.908881     3.173186     3.864000    -0.326840
N      2.206381    10.167935     3.864000    -0.326843
N     -0.000000     6.346371     3.864000    -0.326875
N     -2.206381    10.167935     3.864000    -0.326840
O      1.280156    12.548658    14.012410    -0.525008
O      0.211819    10.716922    13.247338    -0.616287
O      2.524879     5.958145    14.012410    -0.525007
O      1.472718     7.799219    13.247338    -0.616291
O     -3.805035     8.175439    14.012410    -0.525005
O     -1.684537     8.166100    13.247338    -0.616315
O      6.422344     0.792463    14.012410    -0.525008
O      7.490681     2.624199    13.247338    -0.616287
O      5.177620     7.382976    14.012410    -0.525007
O      6.229782     5.541902    13.247338    -0.616290
O     11.507535     5.165682    14.012410    -0.525005
O      9.387037     5.175021    13.247338    -0.616315
O      8.982655     0.792463     9.171590    -0.525028
O      7.914319     2.624199     9.936662    -0.616275
O     10.227379     7.382976     9.171590    -0.525009
O      9.175218     5.541902     9.936662    -0.616301
O      3.897465     5.165682     9.171590    -0.525006
O      6.017963     5.175021     9.936662    -0.616321
O     -1.280155    12.548658     9.171590    -0.525029
O     -0.211819    10.716922     9.936662    -0.616274
O     -2.524879     5.958145     9.171590    -0.525010
O     -1.472718     7.799219     9.936662    -0.616301
O      3.805035     8.175439     9.171590    -0.525006
O      1.684537     8.166100     9.936662    -0.616321
O      6.422344     0.792463     1.443590    -0.525008
O      7.490681     2.624199     2.208662    -0.616287
O      5.177620     7.382976     1.443590    -0.525007
O      6.229782     5.541902     2.208662    -0.616291
O     11.507535     5.165682     1.443590    -0.525005
O      9.387037     5.175021     2.208662    -0.616315
O      1.280156    12.548658     1.443590    -0.525008
O      0.211819    10.716922     2.208662    -0.616287
O      2.524879     5.958145     1.443590    -0.525007
O      1.472718     7.799219     2.208662    -0.616290
O     -3.805035     8.175439     1.443590    -0.525005
O     -1.684537     8.166100     2.208662    -0.616315
O     -1.280155    12.548658     6.284410    -0.525029
O     -0.211819    10.716922     5.519338    -0.616275
O     -2.524879     5.958145     6.284410    -0.525009
O     -1.472718     7.799219     5.519338    -0.616301
O      3.805035     8.175439     6.284410    -0.525006
O      1.684537     8.166100     5.519338    -0.616321
O      8.982655     0.792463     6.284410    -0.525029
O      7.914319     2.624199     5.519338    -0.616275
O     10.227379     7.382976     6.284410    -0.525010
O      9.175218     5.541902     5.519338    -0.616301
O      3.897465     5.165682     6.284410    -0.525006
O      6.017963     5.175021     5.519338    -0.616321

The following XYZ coordinates are in angstroms. Other properties are in atomic units.
The sperically averaged electron density of each atom fit to a function of the form exp(a - br)
eigen_1, eigen_2 and eigen_3 are the three eigenvalues of traceless quadrupole moment tensor
  atom number  atomic symbol              X              Y              Z     net charge C6 coefficient C8 coefficient C10 coefficient fluctuating dipole atomic polarizability isotropic forcefield polarizability              a              b squared Pearson coefficient          <r^3>          <r^4>         wp_QDO          m_QDO          q_QDO       dipole_x       dipole_y       dipole_z         dipole            Qxy            Qxz            Qyz     Q(x^2-y^2)  Q(3z^2 - R^2)        eigen_1        eigen_2        eigen_3 static polarizability      alpha(xx)      alpha(xy)      alpha(xz)      alpha(yy)      alpha(yz)      alpha(zz) atomic spin moment
            1             Sm      -0.000000       8.893992      11.592000       1.877476     197.104975 0.51178296E+04  0.19759558E+06                                22.615997                           19.807158       2.877568       2.527868                    0.999574      87.145055     216.686570       0.551855       0.287468      -1.316834       0.000004      -0.000058       0.000003       0.000058      -0.000002      -0.000012       0.000001       0.000132       0.744863      -0.124210      -0.124078       0.248288             24.816376      27.984623      -0.000099      -0.000215      27.985292      -0.000121      18.479212           0.000345
            2             Sm       7.702500       4.447129      11.592000       1.877476     197.104983 0.51178293E+04  0.19759557E+06                                22.615998                           19.807158       2.877568       2.527868                    0.999574      87.145054     216.686568       0.551855       0.287468      -1.316833      -0.000004       0.000058       0.000003       0.000058      -0.000002       0.000012      -0.000001       0.000132       0.744863      -0.124210      -0.124078       0.248288             24.816378      27.984626      -0.000111       0.000214      27.985295       0.000130      18.479214           0.000345
            3             Sm       7.702500       4.447129       3.864000       1.877476     197.104988 0.51178296E+04  0.19759559E+06                                22.615996                           19.807157       2.877568       2.527868                    0.999574      87.145052     216.686555       0.551855       0.287468      -1.316834      -0.000004       0.000058      -0.000003       0.000058      -0.000002      -0.000012       0.000001       0.000132       0.744863      -0.124210      -0.124078       0.248288             24.816376      27.984623      -0.000099      -0.000215      27.985293      -0.000121      18.479212           0.000345
            4             Sm      -0.000000       8.893992       3.864000       1.877476     197.104975 0.51178295E+04  0.19759558E+06                                22.615997                           19.807158       2.877568       2.527868                    0.999574      87.145055     216.686570       0.551855       0.287468      -1.316833       0.000004      -0.000058      -0.000003       0.000058      -0.000002       0.000012      -0.000001       0.000132       0.744863      -0.124210      -0.124078       0.248288             24.816376      27.984624      -0.000111       0.000214      27.985292       0.000129      18.479213           0.000345
            5             Fe       7.702500       0.000000       0.000000       0.997023     166.344266 0.31611465E+04  0.11409277E+06                                23.591641                           17.790864       0.060910       1.835012                    0.999163      51.775017     148.014803       0.451972       0.375475      -1.168156      -0.000000      -0.000000      -0.000000       0.000000      -0.150880      -0.000003      -0.000004       0.393163       0.393534      -0.313398       0.131178       0.182220             30.057282      18.905986     -11.261296      -0.000001      28.733786       0.000002      42.532075           3.847702
            6             Fe       3.851250       6.670560       0.000000       0.997083     166.321211 0.31606152E+04  0.11406854E+06                                23.589546                           17.789361       0.061028       1.835088                    0.999162      51.771106     147.999221       0.451993       0.375474      -1.168159      -0.000000      -0.000000      -0.000000       0.000000       0.246755       0.000027      -0.000047       0.060728       0.392863      -0.314093       0.130954       0.183139             30.054659      36.026235       1.374893      -0.000021      11.609378       0.000003      42.528363           3.847512
            7             Fe      -3.851250       6.670560       0.000000       0.997015     166.346801 0.31612097E+04  0.11409574E+06                                23.591953                           17.791117       0.060931       1.835019                    0.999163      51.775263     148.016444       0.451966       0.375478      -1.168152       0.000000      -0.000000      -0.000000       0.000000      -0.094774       0.000003      -0.000000      -0.457873       0.393611      -0.313380       0.131204       0.182176             30.057630      16.524519       9.886301       0.000000      31.115583      -0.000002      42.532787           3.847685
            8             Fe       7.702500       0.000000       7.728000       0.997070     166.346137 0.31611592E+04  0.11409348E+06                                23.591903                           17.790966       0.060902       1.835014                    0.999162      51.774981     148.015424       0.451968       0.375478      -1.168152       0.000000      -0.000000      -0.000000       0.000000       0.150868      -0.000003       0.000005       0.393058       0.393744      -0.313383       0.131248       0.182136             30.057682      18.906222      11.261464      -0.000002      28.734073      -0.000002      42.532750           3.847715
            9             Fe      -3.851250       6.670560       7.728000       0.997020     166.338571 0.31610257E+04  0.11408717E+06                                23.591026                           17.790448       0.060974       1.835036                    0.999163      51.774331     148.011394       0.451981       0.375472      -1.168160      -0.000000      -0.000000      -0.000000       0.000000      -0.245628      -0.000015      -0.000025       0.064660       0.393681      -0.313360       0.131227       0.182133             30.056467      36.028390      -1.375020       0.000009      11.610082       0.000002      42.530929           3.847668
           10             Fe       3.851250       6.670560       7.728000       0.996998     166.347563 0.31612216E+04  0.11409624E+06                                23.591994                           17.791119       0.060946       1.835022                    0.999163      51.775430     148.016818       0.451967       0.375477      -1.168153       0.000000       0.000000      -0.000000       0.000000       0.094798      -0.000002       0.000000      -0.457935       0.393577      -0.313412       0.131192       0.182220             30.057732      16.524556      -9.886355      -0.000000      31.115680       0.000001      42.532961           3.847671
           11              H       3.691808      12.624703      13.052592       0.126763       1.166945 0.86125300E+01  0.85114515E+02                                 1.751341                            1.656514      -1.115718       2.356079                    0.997148       3.362912       9.088626       0.518731       1.194788      -0.729769       0.005043       0.028004       0.026267       0.038725       0.005688       0.002538       0.013285       0.000560       0.001794      -0.013733      -0.001747       0.015480              1.785617       1.475926       0.083808      -0.005672       2.107953       0.436798       1.772972           0.000000
           12              H       1.384910       3.831570      13.052592       0.126763       1.166955 0.86126049E+01  0.85115250E+02                                 1.751331                            1.656506      -1.115757       2.356061                    0.997147       3.362925       9.088595       0.518741       1.194765      -0.729774       0.021729      -0.018371       0.026267       0.038725      -0.002602       0.010235      -0.008843      -0.010136       0.001794      -0.013734      -0.001748       0.015482              1.785606       1.877353      -0.315577       0.381108       1.706505      -0.213485       1.772960           0.000000
           13              H      -5.076718      10.225969      13.052592       0.126763       1.166973 0.86128138E+01  0.85118289E+02                                 1.751395                            1.656561      -1.115702       2.356088                    0.997148       3.362958       9.088896       0.518713       1.194817      -0.729762      -0.026774      -0.009633       0.026268       0.038725      -0.003086      -0.012774      -0.004445       0.009573       0.001789      -0.013733      -0.001746       0.015480              1.785673       2.022592       0.231783      -0.375460       1.561399      -0.223324       1.773027           0.000000
           14              H       4.010692       0.716418      13.052592       0.126763       1.166945 0.86125303E+01  0.85114520E+02                                 1.751342                            1.656514      -1.115718       2.356079                    0.997148       3.362912       9.088627       0.518731       1.194788      -0.729769      -0.005043      -0.028004       0.026267       0.038725       0.005688      -0.002538      -0.013285       0.000560       0.001794      -0.013733      -0.001747       0.015480              1.785617       1.475926       0.083808       0.005673       2.107953      -0.436799       1.772972           0.000000
           15              H       6.317590       9.509551      13.052592       0.126763       1.166956 0.86126196E+01  0.85115429E+02                                 1.751332                            1.656507      -1.115759       2.356059                    0.997147       3.362928       9.088604       0.518741       1.194765      -0.729774      -0.021729       0.018371       0.026267       0.038725      -0.002602      -0.010235       0.008843      -0.010136       0.001794      -0.013734      -0.001748       0.015482              1.785607       1.877354      -0.315577      -0.381109       1.706506       0.213485       1.772961           0.000000
           16              H      12.779218       3.115152      13.052592       0.126763       1.166973 0.86128141E+01  0.85118292E+02                                 1.751395                            1.656561      -1.115702       2.356088                    0.997148       3.362958       9.088896       0.518713       1.194817      -0.729762       0.026774       0.009633       0.026268       0.038725      -0.003086       0.012774       0.004445       0.009573       0.001789      -0.013733      -0.001746       0.015480              1.785673       2.022592       0.231783       0.375460       1.561399       0.223324       1.773027           0.000000
           17              H      11.394308       0.716418      10.131408       0.126765       1.166961 0.86126910E+01  0.85116743E+02                                 1.751379                            1.656548      -1.115699       2.356090                    0.997148       3.362937       9.088811       0.518716       1.194814      -0.729763       0.005043      -0.028004      -0.026267       0.038725      -0.005688      -0.002538       0.013286       0.000560       0.001790      -0.013734      -0.001746       0.015480              1.785657       1.475955      -0.083810       0.005674       2.108003       0.436814       1.773012           0.000000
           18              H       9.087409       9.509551      10.131408       0.126767       1.166909 0.86121904E+01  0.85110285E+02                                 1.751304                            1.656481      -1.115695       2.356094                    0.997148       3.362850       9.088400       0.518737       1.194787      -0.729769       0.021730       0.018371      -0.026268       0.038725       0.002601      -0.010236      -0.008841      -0.010132       0.001795      -0.013733      -0.001747       0.015480              1.785578       1.877322       0.315570      -0.381101       1.706478      -0.213482       1.772934           0.000000
           19              H       2.625782       3.115152      10.131408       0.126763       1.166925 0.86123360E+01  0.85111998E+02                                 1.751309                            1.656486      -1.115695       2.356090                    0.997148       3.362886       9.088482       0.518741       1.194775      -0.729772      -0.026774       0.009633      -0.026268       0.038725       0.003087       0.012776      -0.004444       0.009573       0.001795      -0.013734      -0.001748       0.015482              1.785583       2.022483      -0.231764       0.375429       1.561327      -0.223304       1.772939          -0.000000
           20              H      -3.691808      12.624703      10.131408       0.126764       1.166961 0.86126929E+01  0.85116770E+02                                 1.751380                            1.656548      -1.115699       2.356090                    0.997148       3.362937       9.088813       0.518716       1.194815      -0.729763      -0.005043       0.028004      -0.026267       0.038725      -0.005688       0.002538      -0.013285       0.000560       0.001790      -0.013734      -0.001746       0.015480              1.785657       1.475956      -0.083810      -0.005674       2.108004      -0.436814       1.773013           0.000000
           21              H      -1.384909       3.831570      10.131408       0.126767       1.166910 0.86121970E+01  0.85110365E+02                                 1.751305                            1.656481      -1.115697       2.356093                    0.997148       3.362851       9.088403       0.518737       1.194786      -0.729769      -0.021730      -0.018371      -0.026268       0.038725       0.002601       0.010236       0.008841      -0.010132       0.001795      -0.013733      -0.001747       0.015480              1.785579       1.877323       0.315570       0.381102       1.706479       0.213482       1.772935           0.000000
           22              H       5.076718      10.225969      10.131408       0.126763       1.166924 0.86123317E+01  0.85111945E+02                                 1.751309                            1.656486      -1.115694       2.356090                    0.997148       3.362885       9.088479       0.518741       1.194775      -0.729772       0.026774      -0.009633      -0.026268       0.038725       0.003087      -0.012776       0.004444       0.009573       0.001795      -0.013734      -0.001748       0.015482              1.785582       2.022482      -0.231764      -0.375429       1.561327       0.223304       1.772938          -0.000000
           23              H       4.010692       0.716418       2.403408       0.126763       1.166945 0.86125268E+01  0.85114482E+02                                 1.751342                            1.656515      -1.115718       2.356079                    0.997148       3.362911       9.088626       0.518731       1.194789      -0.729769      -0.005043      -0.028004      -0.026267       0.038725       0.005688       0.002538       0.013285       0.000560       0.001794      -0.013733      -0.001747       0.015480              1.785617       1.475926       0.083808      -0.005673       2.107953       0.436799       1.772973           0.000000
           24              H       6.317590       9.509551       2.403408       0.126763       1.166955 0.86126049E+01  0.85115250E+02                                 1.751331                            1.656506      -1.115757       2.356061                    0.997147       3.362925       9.088595       0.518741       1.194765      -0.729774      -0.021729       0.018371      -0.026267       0.038725      -0.002602       0.010235      -0.008843      -0.010136       0.001794      -0.013734      -0.001748       0.015482              1.785606       1.877353      -0.315577       0.381108       1.706505      -0.213485       1.772960           0.000000
           25              H      12.779218       3.115152       2.403408       0.126763       1.166973 0.86128138E+01  0.85118287E+02                                 1.751394                            1.656561      -1.115702       2.356088                    0.997148       3.362958       9.088895       0.518713       1.194816      -0.729762       0.026774       0.009633      -0.026268       0.038725      -0.003086      -0.012774      -0.004445       0.009573       0.001789      -0.013733      -0.001746       0.015480              1.785672       2.022592       0.231783      -0.375460       1.561399      -0.223323       1.773027           0.000000
           26              H       3.691808      12.624703       2.403408       0.126763       1.166945 0.86125265E+01  0.85114477E+02                                 1.751342                            1.656514      -1.115718       2.356080                    0.997148       3.362911       9.088625       0.518731       1.194789      -0.729769       0.005043       0.028004      -0.026267       0.038725       0.005688      -0.002538      -0.013285       0.000560       0.001794      -0.013733      -0.001747       0.015480              1.785617       1.475926       0.083808       0.005672       2.107953      -0.436799       1.772972           0.000000
           27              H       1.384910       3.831570       2.403408       0.126763       1.166956 0.86126178E+01  0.85115402E+02                                 1.751332                            1.656506      -1.115759       2.356059                    0.997147       3.362928       9.088602       0.518741       1.194764      -0.729774       0.021729      -0.018371      -0.026267       0.038725      -0.002602      -0.010235       0.008843      -0.010136       0.001794      -0.013734      -0.001748       0.015482              1.785606       1.877353      -0.315577      -0.381108       1.706505       0.213485       1.772960           0.000000
           28              H      -5.076718      10.225969       2.403408       0.126763       1.166974 0.86128153E+01  0.85118310E+02                                 1.751395                            1.656562      -1.115702       2.356088                    0.997148       3.362958       9.088897       0.518713       1.194817      -0.729762      -0.026774      -0.009633      -0.026268       0.038725      -0.003086       0.012774       0.004445       0.009573       0.001789      -0.013733      -0.001746       0.015480              1.785673       2.022592       0.231783       0.375460       1.561399       0.223324       1.773028           0.000000
           29              H      -3.691808      12.624703       5.324592       0.126765       1.166961 0.86126910E+01  0.85116743E+02                                 1.751379                            1.656548      -1.115699       2.356091                    0.997148       3.362937       9.088811       0.518716       1.194814      -0.729763      -0.005043       0.028004       0.026267       0.038725      -0.005688      -0.002538       0.013286       0.000560       0.001790      -0.013734      -0.001746       0.015480              1.785657       1.475955      -0.083810       0.005674       2.108003       0.436814       1.773012           0.000000
           30              H      -1.384909       3.831570       5.324592       0.126767       1.166909 0.86121904E+01  0.85110285E+02                                 1.751304                            1.656481      -1.115695       2.356094                    0.997148       3.362850       9.088400       0.518737       1.194787      -0.729769      -0.021730      -0.018371       0.026268       0.038725       0.002601      -0.010236      -0.008841      -0.010132       0.001795      -0.013733      -0.001747       0.015480              1.785578       1.877322       0.315570      -0.381101       1.706478      -0.213482       1.772934           0.000000
           31              H       5.076718      10.225969       5.324592       0.126763       1.166925 0.86123370E+01  0.85112010E+02                                 1.751309                            1.656486      -1.115695       2.356090                    0.997148       3.362886       9.088482       0.518741       1.194775      -0.729772       0.026774      -0.009633       0.026268       0.038725       0.003087       0.012776      -0.004444       0.009573       0.001795      -0.013734      -0.001748       0.015482              1.785583       2.022483      -0.231764       0.375429       1.561327      -0.223304       1.772939          -0.000000
           32              H      11.394308       0.716418       5.324592       0.126764       1.166961 0.86126929E+01  0.85116771E+02                                 1.751380                            1.656548      -1.115699       2.356090                    0.997148       3.362937       9.088813       0.518716       1.194815      -0.729763       0.005043      -0.028004       0.026267       0.038725      -0.005688       0.002538      -0.013285       0.000560       0.001790      -0.013734      -0.001746       0.015480              1.785657       1.475956      -0.083810      -0.005674       2.108004      -0.436814       1.773013           0.000000
           33              H       9.087409       9.509551       5.324592       0.126767       1.166910 0.86121970E+01  0.85110365E+02                                 1.751305                            1.656481      -1.115697       2.356093                    0.997148       3.362851       9.088403       0.518737       1.194786      -0.729769       0.021730       0.018371       0.026268       0.038725       0.002601       0.010236       0.008841      -0.010132       0.001795      -0.013733      -0.001747       0.015480              1.785579       1.877323       0.315570       0.381102       1.706479       0.213482       1.772935           0.000000
           34              H       2.625782       3.115152       5.324592       0.126763       1.166924 0.86123322E+01  0.85111954E+02                                 1.751309                            1.656486      -1.115695       2.356090                    0.997148       3.362885       9.088480       0.518740       1.194775      -0.729772      -0.026774       0.009633       0.026268       0.038725       0.003087      -0.012776       0.004444       0.009573       0.001795      -0.013734      -0.001748       0.015482              1.785583       2.022483      -0.231764      -0.375429       1.561327       0.223304       1.772939          -0.000000
           35              H       5.392905      12.007676      11.592000       0.095969       1.088017 0.76657157E+01  0.73053769E+02                                 1.621665                            1.522117      -0.720444       2.524742                    0.999837       3.254808       8.436552       0.567076       1.133377      -0.744823       0.030324       0.017508       0.000000       0.035015       0.007504      -0.004427       0.007668       0.008665      -0.004049      -0.014126       0.004786       0.009340              1.660913       2.031731       0.289117      -0.009978       1.697889       0.017282       1.253119           0.000012
           36              H       0.000000       2.666890      11.592000       0.095973       1.088003 0.76655864E+01  0.73052231E+02                                 1.621652                            1.522105      -0.720451       2.524743                    0.999837       3.254778       8.436457       0.567078       1.133379      -0.744822       0.000000      -0.035016       0.000000       0.035016      -0.000000       0.008853      -0.000000      -0.017331      -0.004048      -0.014126       0.004786       0.009340              1.660900       1.530953       0.000001       0.019955       2.198638       0.000001       1.253110           0.000012
           37              H      -5.392905      12.007676      11.592000       0.095970       1.088019 0.76657461E+01  0.73054252E+02                                 1.621679                            1.522130      -0.720443       2.524744                    0.999837       3.254809       8.436611       0.567067       1.133393      -0.744819      -0.030324       0.017508       0.000000       0.035016      -0.007504      -0.004427      -0.007668       0.008665      -0.004050      -0.014126       0.004786       0.009340              1.660928       2.031750      -0.289120      -0.009979       1.697904      -0.017283       1.253129           0.000012
           38              H       2.309595       1.333445      11.592000       0.095969       1.088017 0.76657160E+01  0.73053775E+02                                 1.621665                            1.522117      -0.720444       2.524742                    0.999837       3.254808       8.436553       0.567076       1.133378      -0.744823      -0.030324      -0.017508       0.000000       0.035015       0.007504       0.004427      -0.007668       0.008665      -0.004049      -0.014126       0.004786       0.009340              1.660913       2.031732       0.289118       0.009978       1.697889      -0.017283       1.253119           0.000012
           39              H       7.702500      10.674231      11.592000       0.095973       1.088003 0.76655841E+01  0.73052207E+02                                 1.621652                            1.522105      -0.720450       2.524743                    0.999837       3.254777       8.436456       0.567078       1.133379      -0.744822      -0.000000       0.035016       0.000000       0.035016      -0.000000      -0.008853       0.000000      -0.017331      -0.004048      -0.014126       0.004786       0.009340              1.660901       1.530953       0.000001      -0.019955       2.198639      -0.000001       1.253110           0.000012
           40              H      13.095405       1.333445      11.592000       0.095970       1.088019 0.76657450E+01  0.73054239E+02                                 1.621679                            1.522130      -0.720443       2.524744                    0.999837       3.254809       8.436611       0.567067       1.133393      -0.744819       0.030324      -0.017508       0.000000       0.035016      -0.007504       0.004427       0.007668       0.008665      -0.004050      -0.014126       0.004786       0.009340              1.660928       2.031750      -0.289120       0.009979       1.697904       0.017283       1.253129           0.000012
           41              H       2.309595       1.333445       3.864000       0.095969       1.088017 0.76657136E+01  0.73053751E+02                                 1.621665                            1.522117      -0.720444       2.524742                    0.999837       3.254807       8.436552       0.567076       1.133378      -0.744822      -0.030324      -0.017508      -0.000000       0.035015       0.007504      -0.004427       0.007668       0.008665      -0.004049      -0.014126       0.004786       0.009340              1.660914       2.031732       0.289118      -0.009978       1.697890       0.017283       1.253119           0.000012
           42              H       7.702500      10.674231       3.864000       0.095973       1.088003 0.76655841E+01  0.73052207E+02                                 1.621652                            1.522105      -0.720451       2.524743                    0.999837       3.254777       8.436456       0.567078       1.133379      -0.744822      -0.000000       0.035016      -0.000000       0.035016      -0.000000       0.008853      -0.000000      -0.017331      -0.004048      -0.014126       0.004786       0.009340              1.660901       1.530953       0.000001       0.019955       2.198639       0.000001       1.253110           0.000012
           43              H      13.095405       1.333445       3.864000       0.095970       1.088019 0.76657450E+01  0.73054239E+02                                 1.621679                            1.522130      -0.720443       2.524744                    0.999837       3.254809       8.436611       0.567067       1.133393      -0.744819       0.030324      -0.017508      -0.000000       0.035016      -0.007504      -0.004427      -0.007668       0.008665      -0.004050      -0.014126       0.004786       0.009340              1.660928       2.031750      -0.289120      -0.009979       1.697904      -0.017283       1.253129           0.000012
           44              H       5.392905      12.007676       3.864000       0.095969       1.088017 0.76657157E+01  0.73053769E+02                                 1.621665                            1.522117      -0.720444       2.524742                    0.999837       3.254808       8.436552       0.567076       1.133377      -0.744823       0.030324       0.017508      -0.000000       0.035015       0.007504       0.004427      -0.007668       0.008665      -0.004049      -0.014126       0.004786       0.009340              1.660913       2.031731       0.289117       0.009978       1.697889      -0.017282       1.253119           0.000012
           45              H       0.000000       2.666890       3.864000       0.095973       1.088003 0.76655841E+01  0.73052207E+02                                 1.621652                            1.522105      -0.720450       2.524743                    0.999837       3.254777       8.436456       0.567078       1.133379      -0.744822       0.000000      -0.035016      -0.000000       0.035016      -0.000000      -0.008853       0.000000      -0.017331      -0.004048      -0.014126       0.004786       0.009340              1.660901       1.530953       0.000001      -0.019955       2.198639      -0.000001       1.253110           0.000012
           46              H      -5.392905      12.007676       3.864000       0.095970       1.088019 0.76657448E+01  0.73054234E+02                                 1.621679                            1.522130      -0.720443       2.524744                    0.999837       3.254809       8.436610       0.567067       1.133393      -0.744819      -0.030324       0.017508      -0.000000       0.035016      -0.007504       0.004427       0.007668       0.008665      -0.004050      -0.014126       0.004786       0.009340              1.660928       2.031750      -0.289120       0.009979       1.697904       0.017283       1.253129           0.000012
           47              C       1.201590      11.526729      13.316890       0.584919      23.294058 0.25183973E+03  0.52146496E+04                                 7.472066                            5.609773       0.109004       2.097874                    0.999481      22.164924      61.686300       0.631259       0.468595      -1.023479      -0.064129       0.017247       0.057813       0.088048      -0.035870       0.059452      -0.087712      -0.035759       0.106401      -0.077626      -0.057407       0.135033              8.657626       8.280730      -0.024856      -2.248873       9.301116       3.884516       8.391032           0.002012
           48              C       2.391626      11.207876      12.418896       0.142900      31.256152 0.38183196E+03  0.86769736E+04                                 8.784757                            6.648879       0.030295       2.040139                    0.999354      25.611631      72.028548       0.620804       0.434166      -1.054767       0.033779      -0.040299      -0.053933       0.075325      -0.028790       0.028539      -0.041862      -0.062841       0.072708      -0.057170      -0.020122       0.077291             10.154690      11.721075       0.210380      -3.483268       9.469288       3.695910       9.273706           0.001799
           49              C       3.577041      11.916289      12.460627      -0.137922      29.572468 0.41436743E+03  0.96318919E+04                                 8.292301                            6.806471       0.107911       2.014505                    0.999579      28.946415      82.925049       0.628479       0.419266      -1.061686       0.006032      -0.009095      -0.012428       0.016540      -0.012328       0.023337      -0.007089      -0.035801       0.057050      -0.038769       0.004850       0.033919              8.910187      10.345516       0.810772      -2.203160       9.074558       2.457559       7.310486           0.000189
           50              C       1.679145       6.537149      13.316890       0.584920      23.295309 0.25185552E+03  0.52150794E+04                                 7.472426                            5.610016       0.108542       2.097711                    0.999480      22.165797      61.690152       0.631231       0.468606      -1.023469       0.047003       0.046916       0.057817       0.088052       0.002452      -0.105704      -0.007633       0.080025       0.106377      -0.077640      -0.057412       0.135052              8.658068       9.068049      -0.429453       4.488838       8.514648       0.005291       8.391507           0.002013
           51              C       0.807992       5.665974      12.418896       0.142911      31.255705 0.38182587E+03  0.86768129E+04                                 8.784691                            6.648833       0.030347       2.040159                    0.999354      25.611525      72.028487       0.620804       0.434167      -1.054765      -0.051798      -0.009104      -0.053935       0.075332      -0.012819      -0.050526      -0.003786       0.081295       0.072711      -0.057176      -0.020120       0.077296             10.154601       9.849879       0.869858       4.942274      11.340347       1.168623       9.273576           0.001799
           52              C       0.828789       4.285168      12.460627      -0.137926      29.572683 0.41437067E+03  0.96319875E+04                                 8.292352                            6.806509       0.107894       2.014502                    0.999579      28.946509      82.925445       0.628475       0.419267      -1.061685      -0.010894      -0.000679      -0.012427       0.016540      -0.009338      -0.017812      -0.016666       0.039247       0.057044      -0.038767       0.004847       0.033920              8.910239       8.690148       0.144940       3.229860      10.730089       0.679200       7.310481           0.000188
           53              C      -2.880735       8.618364      13.316890       0.584932      23.293396 0.25183124E+03  0.52144212E+04                                 7.471876                            5.609644       0.108990       2.097874                    0.999481      22.164528      61.684541       0.631273       0.468589      -1.023484       0.017136      -0.064159       0.057822       0.088054       0.033422       0.046244       0.095347      -0.044258       0.106404      -0.077630      -0.057414       0.135044              8.657394       9.024314       0.454206      -2.239607       8.557082      -3.889670       8.390785           0.002012
           54              C      -3.199618       9.808392      12.418896       0.142890      31.255885 0.38182958E+03  0.86768910E+04                                 8.784652                            6.648819       0.030306       2.040141                    0.999354      25.611529      72.027733       0.620813       0.434161      -1.054772       0.018013       0.049410      -0.053927       0.075325       0.041606       0.021988       0.045645      -0.018448       0.072716      -0.057169      -0.020124       0.077293             10.154550      10.214321      -1.080304      -1.459078      10.975778      -4.864438       9.273550           0.001799
           55              C      -4.405830      10.480785      12.460627      -0.137930      29.572581 0.41436866E+03  0.96319356E+04                                 8.292349                            6.806496       0.107924       2.014508                    0.999579      28.946465      82.925485       0.628475       0.419268      -1.061684       0.004865       0.009777      -0.012425       0.016542       0.021667      -0.005527       0.023754      -0.003446       0.057043      -0.038768       0.004852       0.033916              8.910249      10.094491      -0.955719      -1.026756       9.325707      -3.136817       7.310548           0.000189
           56              C       6.500910       1.814392      13.316890       0.584919      23.294051 0.25183967E+03  0.52146479E+04                                 7.472064                            5.609772       0.109007       2.097875                    0.999481      22.164920      61.686281       0.631259       0.468595      -1.023479       0.064129      -0.017247       0.057813       0.088048      -0.035870      -0.059452       0.087712      -0.035759       0.106401      -0.077626      -0.057407       0.135033              8.657623       8.280728      -0.024856       2.248873       9.301113      -3.884514       8.391029           0.002012
           57              C       5.310874       2.133245      12.418896       0.142900      31.256143 0.38183189E+03  0.86769719E+04                                 8.784756                            6.648879       0.030295       2.040140                    0.999354      25.611628      72.028543       0.620804       0.434166      -1.054767      -0.033779       0.040299      -0.053933       0.075325      -0.028790      -0.028539       0.041862      -0.062842       0.072708      -0.057170      -0.020122       0.077291             10.154688      11.721075       0.210381       3.483267       9.469286      -3.695908       9.273704           0.001800
           58              C       4.125459       1.424832      12.460627      -0.137922      29.572465 0.41436738E+03  0.96318904E+04                                 8.292301                            6.806471       0.107911       2.014505                    0.999579      28.946413      82.925042       0.628479       0.419266      -1.061686      -0.006032       0.009096      -0.012428       0.016540      -0.012328      -0.023337       0.007089      -0.035801       0.057050      -0.038769       0.004850       0.033919              8.910186      10.345514       0.810771       2.203161       9.074557      -2.457559       7.310486           0.000189
           59              C       6.023355       6.803972      13.316890       0.584919      23.295385 0.25185646E+03  0.52151049E+04                                 7.472447                            5.610030       0.108520       2.097703                    0.999480      22.165846      61.690365       0.631230       0.468607      -1.023468      -0.047003      -0.046916       0.057817       0.088052       0.002452       0.105704       0.007633       0.080025       0.106378      -0.077640      -0.057412       0.135052              8.658094       9.068080      -0.429453      -4.488855       8.514670      -0.005293       8.391532           0.002013
           60              C       6.894508       7.675147      12.418896       0.142912      31.255710 0.38182587E+03  0.86768131E+04                                 8.784693                            6.648833       0.030347       2.040159                    0.999354      25.611527      72.028502       0.620804       0.434167      -1.054765       0.051798       0.009104      -0.053935       0.075332      -0.012819       0.050526       0.003786       0.081295       0.072712      -0.057176      -0.020121       0.077297             10.154603       9.849881       0.869861      -4.942275      11.340352      -1.168626       9.273576           0.001799
           61              C       6.873711       9.055953      12.460627      -0.137926      29.572693 0.41437078E+03  0.96319907E+04                                 8.292354                            6.806510       0.107893       2.014502                    0.999578      28.946515      82.925471       0.628475       0.419267      -1.061685       0.010894       0.000679      -0.012427       0.016540      -0.009338       0.017812       0.016666       0.039247       0.057044      -0.038767       0.004847       0.033920              8.910242       8.690149       0.144941      -3.229861      10.730094      -0.679201       7.310483           0.000188
           62              C      10.583235       4.722757      13.316890       0.584932      23.293394 0.25183125E+03  0.52144213E+04                                 7.471875                            5.609643       0.108991       2.097874                    0.999481      22.164527      61.684532       0.631273       0.468589      -1.023484      -0.017136       0.064159       0.057822       0.088054       0.033422      -0.046244      -0.095347      -0.044258       0.106403      -0.077630      -0.057414       0.135043              8.657392       9.024315       0.454203       2.239605       8.557080       3.889667       8.390782           0.002011
           63              C      10.902119       3.532729      12.418896       0.142890      31.255887 0.38182966E+03  0.86768933E+04                                 8.784652                            6.648820       0.030305       2.040141                    0.999354      25.611531      72.027742       0.620813       0.434161      -1.054772      -0.018013      -0.049410      -0.053927       0.075325       0.041606      -0.021988      -0.045645      -0.018448       0.072716      -0.057169      -0.020124       0.077293             10.154549      10.214326      -1.080311       1.459074      10.975777       4.864434       9.273545           0.001799
           64              C      12.108330       2.860336      12.460627      -0.137930      29.572575 0.41436841E+03  0.96319287E+04                                 8.292348                            6.806494       0.107924       2.014508                    0.999579      28.946465      82.925488       0.628475       0.419268      -1.061684      -0.004865      -0.009777      -0.012425       0.016542       0.021667       0.005527      -0.023754      -0.003446       0.057043      -0.038768       0.004852       0.033916              8.910248      10.094490      -0.955722       1.026755       9.325707       3.136816       7.310547           0.000189
           65              C       8.904090       1.814392       9.867110       0.584918      23.293687 0.25183512E+03  0.52145223E+04                                 7.471934                            5.609682       0.109023       2.097880                    0.999481      22.164742      61.685299       0.631272       0.468588      -1.023484      -0.064129      -0.017248      -0.057813       0.088048       0.035872      -0.059455      -0.087715      -0.035761       0.106413      -0.077628      -0.057411       0.135040              8.657467       8.280594       0.024837       2.248815       9.300938       3.884429       8.390870           0.002012
           66              C      10.094126       2.133245      10.765104       0.142897      31.255858 0.38182763E+03  0.86768410E+04                                 8.784677                            6.648823       0.030328       2.040151                    0.999354      25.611446      72.027627       0.620809       0.434164      -1.054769       0.033778       0.040298       0.053935       0.075325       0.028791      -0.028540      -0.041864      -0.062841       0.072716      -0.057171      -0.020123       0.077294             10.154597      11.720975      -0.210391       3.483224       9.469198       3.695876       9.273619           0.001799
           67              C      11.279541       1.424832      10.723373      -0.137928      29.572474 0.41436692E+03  0.96318829E+04                                 8.292325                            6.806478       0.107919       2.014508                    0.999579      28.946386      82.925144       0.628476       0.419267      -1.061685       0.006031       0.009094       0.012431       0.016541       0.012328      -0.023336      -0.007090      -0.035802       0.057047      -0.038768       0.004851       0.033917              8.910223      10.345549      -0.810746       2.203192       9.074587       2.457592       7.310533           0.000189
           68              C       9.381645       6.803972       9.867110       0.584924      23.293742 0.25183612E+03  0.52145513E+04                                 7.471986                            5.609723       0.109037       2.097889                    0.999481      22.164701      61.685351       0.631264       0.468593      -1.023481       0.047002      -0.046919      -0.057817       0.088053      -0.002453       0.105692      -0.007626       0.080009       0.106407      -0.077629      -0.057411       0.135039              8.657530       9.067463       0.429444      -4.488498       8.514164       0.005275       8.390964           0.002012
           69              C       8.510492       7.675147      10.765104       0.142899      31.255692 0.38182651E+03  0.86768207E+04                                 8.784660                            6.648821       0.030345       2.040158                    0.999354      25.611502      72.028118       0.620808       0.434165      -1.054767      -0.051794       0.009102       0.053936       0.075330       0.012816       0.050520      -0.003784       0.081289       0.072710      -0.057171      -0.020118       0.077289             10.154560       9.849868      -0.869791      -4.942271      11.340251       1.168560       9.273560           0.001799
           70              C       8.531289       9.055953      10.723373      -0.137929      29.572326 0.41436524E+03  0.96318249E+04                                 8.292279                            6.806459       0.107922       2.014512                    0.999579      28.946253      82.924419       0.628478       0.419267      -1.061686      -0.010894       0.000679       0.012428       0.016540       0.009337       0.017811      -0.016668       0.039252       0.057052      -0.038770       0.004848       0.033922              8.910157       8.690080      -0.144910      -3.229839      10.729955       0.679170       7.310435           0.000190
           71              C       4.821765       4.722757       9.867110       0.584937      23.293463 0.25183184E+03  0.52144460E+04                                 7.471947                            5.609688       0.108995       2.097878                    0.999481      22.164580      61.685127       0.631263       0.468595      -1.023479       0.017134       0.064163      -0.057817       0.088053      -0.033421      -0.046242       0.095346      -0.044254       0.106398      -0.077629      -0.057411       0.135040              8.657485       9.024379      -0.454226       2.239638       8.557184      -3.889734       8.390892           0.002012
           72              C       4.502881       3.532729      10.765104       0.142885      31.256359 0.38183611E+03  0.86770912E+04                                 8.784787                            6.648910       0.030283       2.040133                    0.999354      25.611794      72.029097       0.620803       0.434165      -1.054767       0.018011      -0.049406       0.053932       0.075326      -0.041605      -0.021986       0.045643      -0.018449       0.072705      -0.057166      -0.020122       0.077288             10.154716      10.214442       1.080318       1.459089      10.975991      -4.864552       9.273715           0.001799
           73              C       3.296670       2.860336      10.723373      -0.137930      29.572831 0.41437402E+03  0.96320815E+04                                 8.292361                            6.806522       0.107919       2.014506                    0.999579      28.946653      82.925839       0.628477       0.419266      -1.061687       0.004862      -0.009774       0.012429       0.016542      -0.021666       0.005533       0.023755      -0.003446       0.057046      -0.038770       0.004854       0.033916              8.910249      10.094491       0.955766       1.026706       9.325730      -3.136797       7.310525           0.000189
           74              C      -1.201590      11.526729       9.867110       0.584918      23.293690 0.25183514E+03  0.52145231E+04                                 7.471935                            5.609683       0.109022       2.097880                    0.999481      22.164744      61.685310       0.631272       0.468588      -1.023484       0.064129       0.017248      -0.057813       0.088048       0.035872       0.059456       0.087715      -0.035761       0.106413      -0.077628      -0.057411       0.135040              8.657469       8.280595       0.024837      -2.248816       9.300939      -3.884430       8.390871           0.002012
           75              C      -2.391626      11.207876      10.765104       0.142897      31.255863 0.38182762E+03  0.86768409E+04                                 8.784679                            6.648823       0.030329       2.040151                    0.999354      25.611445      72.027626       0.620809       0.434164      -1.054769      -0.033779      -0.040298       0.053935       0.075325       0.028791       0.028540       0.041864      -0.062841       0.072716      -0.057171      -0.020123       0.077294             10.154600      11.720976      -0.210391      -3.483225       9.469201      -3.695878       9.273622           0.001799
           76              C      -3.577041      11.916289      10.723373      -0.137928      29.572473 0.41436690E+03  0.96318824E+04                                 8.292325                            6.806478       0.107919       2.014508                    0.999579      28.946386      82.925143       0.628476       0.419267      -1.061685      -0.006031      -0.009094       0.012431       0.016541       0.012328       0.023336       0.007090      -0.035802       0.057047      -0.038768       0.004851       0.033917              8.910223      10.345549      -0.810747      -2.203191       9.074587      -2.457592       7.310533           0.000189
           77              C      -1.679145       6.537149       9.867110       0.584924      23.293765 0.25183638E+03  0.52145586E+04                                 7.471993                            5.609728       0.109026       2.097885                    0.999481      22.164719      61.685435       0.631263       0.468594      -1.023481      -0.047002       0.046919      -0.057817       0.088053      -0.002453      -0.105692       0.007627       0.080010       0.106407      -0.077629      -0.057411       0.135040              8.657539       9.067473       0.429444       4.488503       8.514172      -0.005274       8.390973           0.002011
           78              C      -0.807992       5.665974      10.765104       0.142900      31.255690 0.38182648E+03  0.86768199E+04                                 8.784660                            6.648821       0.030344       2.040158                    0.999354      25.611501      72.028116       0.620808       0.434165      -1.054767       0.051794      -0.009102       0.053936       0.075330       0.012816      -0.050520       0.003784       0.081289       0.072710      -0.057171      -0.020118       0.077289             10.154559       9.849867      -0.869792       4.942270      11.340252      -1.168562       9.273559           0.001799
           79              C      -0.828789       4.285168      10.723373      -0.137929      29.572318 0.41436510E+03  0.96318209E+04                                 8.292278                            6.806458       0.107921       2.014512                    0.999579      28.946248      82.924403       0.628478       0.419267      -1.061686       0.010894      -0.000679       0.012428       0.016540       0.009337      -0.017811       0.016668       0.039252       0.057052      -0.038770       0.004848       0.033922              8.910155       8.690079      -0.144911       3.229839      10.729954      -0.679170       7.310434           0.000190
           80              C       2.880735       8.618364       9.867110       0.584937      23.293464 0.25183181E+03  0.52144454E+04                                 7.471947                            5.609687       0.108995       2.097878                    0.999481      22.164580      61.685129       0.631263       0.468595      -1.023479      -0.017134      -0.064163      -0.057817       0.088053      -0.033421       0.046242      -0.095345      -0.044254       0.106398      -0.077629      -0.057411       0.135040              8.657486       9.024378      -0.454229      -2.239639       8.557186       3.889736       8.390894           0.002012
           81              C       3.199618       9.808392      10.765104       0.142885      31.256367 0.38183617E+03  0.86770931E+04                                 8.784789                            6.648911       0.030282       2.040133                    0.999354      25.611798      72.029114       0.620803       0.434165      -1.054767      -0.018011       0.049406       0.053932       0.075326      -0.041605       0.021986      -0.045642      -0.018448       0.072705      -0.057166      -0.020122       0.077288             10.154719      10.214440       1.080312      -1.459093      10.975995       4.864558       9.273723           0.001799
           82              C       4.405830      10.480785      10.723373      -0.137930      29.572833 0.41437421E+03  0.96320870E+04                                 8.292362                            6.806524       0.107919       2.014506                    0.999579      28.946650      82.925831       0.628477       0.419266      -1.061687      -0.004862       0.009774       0.012429       0.016542      -0.021666      -0.005533      -0.023755      -0.003446       0.057046      -0.038770       0.004854       0.033916              8.910249      10.094492       0.955763      -1.026706       9.325730       3.136797       7.310526           0.000189
           83              C       6.500910       1.814392       2.139110       0.584919      23.294058 0.25183975E+03  0.52146501E+04                                 7.472065                            5.609773       0.109004       2.097874                    0.999481      22.164925      61.686301       0.631259       0.468595      -1.023479       0.064129      -0.017247      -0.057813       0.088048      -0.035870       0.059452      -0.087712      -0.035759       0.106401      -0.077626      -0.057407       0.135033              8.657625       8.280730      -0.024856      -2.248873       9.301115       3.884516       8.391031           0.002012
           84              C       5.310874       2.133245       3.037104       0.142900      31.256144 0.38183192E+03  0.86769722E+04                                 8.784755                            6.648878       0.030295       2.040139                    0.999354      25.611630      72.028540       0.620804       0.434166      -1.054767      -0.033779       0.040299       0.053933       0.075325      -0.028790       0.028539      -0.041862      -0.062841       0.072708      -0.057170      -0.020122       0.077291             10.154687      11.721073       0.210381      -3.483267       9.469284       3.695908       9.273703           0.001799
           85              C       4.125459       1.424832       2.995373      -0.137922      29.572468 0.41436744E+03  0.96318921E+04                                 8.292301                            6.806471       0.107911       2.014505                    0.999579      28.946415      82.925048       0.628479       0.419266      -1.061686      -0.006032       0.009095       0.012428       0.016540      -0.012328       0.023337      -0.007089      -0.035801       0.057050      -0.038769       0.004850       0.033919              8.910186      10.345515       0.810771      -2.203161       9.074558       2.457559       7.310486           0.000189
           86              C       6.023355       6.803972       2.139110       0.584920      23.295317 0.25185566E+03  0.52150829E+04                                 7.472427                            5.610018       0.108542       2.097711                    0.999480      22.165796      61.690146       0.631231       0.468606      -1.023469      -0.047003      -0.046916      -0.057817       0.088052       0.002452      -0.105703      -0.007633       0.080025       0.106377      -0.077640      -0.057412       0.135052              8.658070       9.068053      -0.429453       4.488839       8.514649       0.005293       8.391508           0.002013
           87              C       6.894508       7.675147       3.037104       0.142911      31.255703 0.38182585E+03  0.86768123E+04                                 8.784691                            6.648833       0.030347       2.040160                    0.999354      25.611524      72.028485       0.620804       0.434167      -1.054765       0.051798       0.009104       0.053935       0.075332      -0.012819      -0.050526      -0.003786       0.081295       0.072711      -0.057176      -0.020120       0.077296             10.154600       9.849879       0.869858       4.942273      11.340348       1.168622       9.273574           0.001799
           88              C       6.873711       9.055953       2.995373      -0.137926      29.572682 0.41437064E+03  0.96319863E+04                                 8.292352                            6.806508       0.107894       2.014502                    0.999579      28.946508      82.925437       0.628475       0.419267      -1.061685       0.010894       0.000679       0.012427       0.016540      -0.009338      -0.017812      -0.016666       0.039247       0.057044      -0.038767       0.004847       0.033920              8.910239       8.690147       0.144940       3.229860      10.730089       0.679200       7.310480           0.000188
           89              C      10.583235       4.722757       2.139110       0.584932      23.293394 0.25183125E+03  0.52144212E+04                                 7.471875                            5.609643       0.108990       2.097874                    0.999481      22.164527      61.684536       0.631273       0.468589      -1.023484      -0.017136       0.064159      -0.057822       0.088054       0.033422       0.046244       0.095347      -0.044258       0.106404      -0.077630      -0.057414       0.135044              8.657393       9.024315       0.454203      -2.239605       8.557080      -3.889668       8.390783           0.002012
           90              C      10.902119       3.532729       3.037104       0.142890      31.255885 0.38182964E+03  0.86768926E+04                                 8.784652                            6.648820       0.030305       2.040141                    0.999354      25.611530      72.027737       0.620813       0.434161      -1.054772      -0.018013      -0.049410       0.053927       0.075325       0.041606       0.021988       0.045645      -0.018448       0.072716      -0.057169      -0.020124       0.077293             10.154549      10.214326      -1.080311      -1.459075      10.975776      -4.864433       9.273545           0.001799
           91              C      12.108330       2.860336       2.995373      -0.137930      29.572573 0.41436838E+03  0.96319277E+04                                 8.292347                            6.806493       0.107924       2.014508                    0.999579      28.946464      82.925480       0.628475       0.419268      -1.061684      -0.004865      -0.009777       0.012425       0.016542       0.021667      -0.005527       0.023754      -0.003446       0.057043      -0.038768       0.004852       0.033916              8.910247      10.094489      -0.955721      -1.026755       9.325706      -3.136816       7.310546           0.000189
           92              C       1.201590      11.526729       2.139110       0.584919      23.294052 0.25183966E+03  0.52146478E+04                                 7.472064                            5.609772       0.109007       2.097875                    0.999481      22.164920      61.686281       0.631259       0.468595      -1.023479      -0.064129       0.017247      -0.057813       0.088048      -0.035870      -0.059452       0.087712      -0.035759       0.106401      -0.077626      -0.057407       0.135033              8.657624       8.280728      -0.024856       2.248873       9.301114      -3.884515       8.391029           0.002012
           93              C       2.391626      11.207876       3.037104       0.142900      31.256150 0.38183193E+03  0.86769730E+04                                 8.784757                            6.648879       0.030295       2.040140                    0.999354      25.611629      72.028545       0.620804       0.434166      -1.054767       0.033779      -0.040299       0.053933       0.075325      -0.028790      -0.028539       0.041862      -0.062842       0.072708      -0.057170      -0.020122       0.077291             10.154690      11.721075       0.210381       3.483268       9.469289      -3.695910       9.273706           0.001800
           94              C       3.577041      11.916289       2.995373      -0.137922      29.572465 0.41436738E+03  0.96318904E+04                                 8.292300                            6.806470       0.107911       2.014505                    0.999579      28.946413      82.925039       0.628479       0.419266      -1.061687       0.006032      -0.009096       0.012428       0.016540      -0.012328      -0.023337       0.007089      -0.035801       0.057050      -0.038769       0.004850       0.033919              8.910186      10.345514       0.810772       2.203160       9.074557      -2.457558       7.310486           0.000189
           95              C       1.679145       6.537149       2.139110       0.584919      23.295370 0.25185623E+03  0.52150991E+04                                 7.472444                            5.610027       0.108520       2.097703                    0.999480      22.165842      61.690353       0.631230       0.468607      -1.023468       0.047003       0.046916      -0.057817       0.088052       0.002452       0.105704       0.007633       0.080025       0.106378      -0.077640      -0.057412       0.135052              8.658090       9.068074      -0.429454      -4.488853       8.514667      -0.005291       8.391530           0.002013
           96              C       0.807992       5.665974       3.037104       0.142911      31.255712 0.38182590E+03  0.86768139E+04                                 8.784693                            6.648833       0.030347       2.040159                    0.999354      25.611528      72.028503       0.620804       0.434167      -1.054765      -0.051798      -0.009104       0.053935       0.075332      -0.012819       0.050526       0.003786       0.081295       0.072712      -0.057176      -0.020121       0.077297             10.154603       9.849882       0.869861      -4.942276      11.340350      -1.168626       9.273578           0.001799
           97              C       0.828789       4.285168       2.995373      -0.137926      29.572691 0.41437076E+03  0.96319902E+04                                 8.292354                            6.806510       0.107893       2.014502                    0.999578      28.946514      82.925467       0.628475       0.419267      -1.061685      -0.010894      -0.000679       0.012427       0.016540      -0.009338       0.017812       0.016666       0.039247       0.057044      -0.038767       0.004847       0.033920              8.910242       8.690149       0.144942      -3.229861      10.730093      -0.679202       7.310482           0.000188
           98              C      -2.880735       8.618364       2.139110       0.584932      23.293396 0.25183125E+03  0.52144212E+04                                 7.471875                            5.609643       0.108991       2.097874                    0.999481      22.164528      61.684535       0.631273       0.468589      -1.023484       0.017136      -0.064159      -0.057822       0.088054       0.033422      -0.046244      -0.095347      -0.044258       0.106403      -0.077630      -0.057414       0.135043              8.657393       9.024314       0.454205       2.239606       8.557081       3.889669       8.390783           0.002012
           99              C      -3.199618       9.808392       3.037104       0.142890      31.255888 0.38182963E+03  0.86768924E+04                                 8.784652                            6.648820       0.030305       2.040141                    0.999354      25.611531      72.027741       0.620813       0.434161      -1.054772       0.018013       0.049410       0.053927       0.075325       0.041606      -0.021988      -0.045645      -0.018448       0.072716      -0.057169      -0.020124       0.077293             10.154550      10.214322      -1.080305       1.459078      10.975778       4.864438       9.273551           0.001799
          100              C      -4.405830      10.480785       2.995373      -0.137930      29.572580 0.41436865E+03  0.96319353E+04                                 8.292349                            6.806495       0.107924       2.014508                    0.999579      28.946465      82.925486       0.628475       0.419268      -1.061684       0.004865       0.009777       0.012425       0.016542       0.021667       0.005527      -0.023754      -0.003446       0.057043      -0.038768       0.004852       0.033916              8.910248      10.094491      -0.955719       1.026756       9.325707       3.136816       7.310548           0.000189
          101              C      -1.201590      11.526729       5.588890       0.584918      23.293688 0.25183511E+03  0.52145223E+04                                 7.471934                            5.609682       0.109023       2.097880                    0.999481      22.164742      61.685299       0.631272       0.468588      -1.023484       0.064129       0.017248       0.057813       0.088048       0.035872      -0.059455      -0.087715      -0.035761       0.106413      -0.077628      -0.057411       0.135039              8.657467       8.280594       0.024837       2.248815       9.300938       3.884429       8.390870           0.002011
          102              C      -2.391626      11.207876       4.690896       0.142897      31.255864 0.38182764E+03  0.86768414E+04                                 8.784679                            6.648823       0.030328       2.040151                    0.999354      25.611446      72.027628       0.620809       0.434164      -1.054769      -0.033778      -0.040298      -0.053935       0.075325       0.028791      -0.028540      -0.041864      -0.062841       0.072716      -0.057171      -0.020123       0.077294             10.154600      11.720976      -0.210391       3.483224       9.469201       3.695878       9.273622           0.001799
          103              C      -3.577041      11.916289       4.732627      -0.137928      29.572474 0.41436692E+03  0.96318829E+04                                 8.292325                            6.806478       0.107919       2.014508                    0.999579      28.946386      82.925144       0.628476       0.419267      -1.061685      -0.006031      -0.009094      -0.012431       0.016541       0.012328      -0.023336      -0.007090      -0.035802       0.057047      -0.038768       0.004851       0.033917              8.910223      10.345549      -0.810747       2.203191       9.074587       2.457592       7.310533           0.000189
          104              C      -1.679145       6.537149       5.588890       0.584924      23.293743 0.25183612E+03  0.52145513E+04                                 7.471986                            5.609723       0.109037       2.097888                    0.999481      22.164701      61.685352       0.631264       0.468593      -1.023481      -0.047002       0.046919       0.057817       0.088053      -0.002453       0.105692      -0.007626       0.080009       0.106407      -0.077629      -0.057411       0.135039              8.657531       9.067464       0.429444      -4.488498       8.514164       0.005274       8.390965           0.002011
          105              C      -0.807992       5.665974       4.690896       0.142899      31.255690 0.38182649E+03  0.86768202E+04                                 8.784660                            6.648821       0.030344       2.040158                    0.999354      25.611501      72.028116       0.620808       0.434165      -1.054767       0.051794      -0.009102      -0.053936       0.075330       0.012816       0.050520      -0.003784       0.081289       0.072710      -0.057171      -0.020118       0.077289             10.154560       9.849868      -0.869791      -4.942271      11.340251       1.168560       9.273560           0.001799
          106              C      -0.828789       4.285168       4.732627      -0.137929      29.572322 0.41436519E+03  0.96318234E+04                                 8.292279                            6.806459       0.107922       2.014512                    0.999579      28.946251      82.924412       0.628478       0.419267      -1.061686       0.010894      -0.000679      -0.012428       0.016540       0.009337       0.017811      -0.016668       0.039252       0.057052      -0.038770       0.004848       0.033922              8.910156       8.690080      -0.144910      -3.229839      10.729954       0.679170       7.310434           0.000190
          107              C       2.880735       8.618364       5.588890       0.584937      23.293465 0.25183183E+03  0.52144459E+04                                 7.471947                            5.609688       0.108995       2.097878                    0.999481      22.164581      61.685132       0.631263       0.468595      -1.023479      -0.017134      -0.064163       0.057817       0.088053      -0.033421      -0.046242       0.095346      -0.044254       0.106398      -0.077629      -0.057411       0.135040              8.657486       9.024378      -0.454229       2.239639       8.557186      -3.889736       8.390894           0.002012
          108              C       3.199618       9.808392       4.690896       0.142885      31.256360 0.38183608E+03  0.86770904E+04                                 8.784787                            6.648910       0.030282       2.040133                    0.999354      25.611794      72.029097       0.620803       0.434165      -1.054767      -0.018011       0.049406      -0.053932       0.075326      -0.041605      -0.021986       0.045643      -0.018448       0.072705      -0.057166      -0.020122       0.077288             10.154717      10.214438       1.080312       1.459093      10.975993      -4.864557       9.273721           0.001799
          109              C       4.405830      10.480785       4.732627      -0.137930      29.572836 0.41437424E+03  0.96320880E+04                                 8.292362                            6.806525       0.107919       2.014506                    0.999579      28.946652      82.925838       0.628477       0.419266      -1.061687      -0.004862       0.009774      -0.012429       0.016542      -0.021666       0.005533       0.023755      -0.003446       0.057046      -0.038770       0.004854       0.033916              8.910250      10.094492       0.955763       1.026706       9.325730      -3.136798       7.310527           0.000189
          110              C       8.904090       1.814392       5.588890       0.584918      23.293689 0.25183514E+03  0.52145230E+04                                 7.471935                            5.609683       0.109022       2.097880                    0.999481      22.164744      61.685312       0.631272       0.468588      -1.023484      -0.064129      -0.017248       0.057813       0.088048       0.035872       0.059456       0.087715      -0.035761       0.106413      -0.077628      -0.057411       0.135040              8.657468       8.280595       0.024837      -2.248815       9.300939      -3.884430       8.390871           0.002012
          111              C      10.094126       2.133245       4.690896       0.142897      31.255857 0.38182761E+03  0.86768406E+04                                 8.784678                            6.648823       0.030329       2.040151                    0.999354      25.611445      72.027627       0.620809       0.434164      -1.054769       0.033779       0.040298      -0.053935       0.075325       0.028791       0.028540       0.041864      -0.062841       0.072716      -0.057171      -0.020123       0.077294             10.154598      11.720976      -0.210391      -3.483224       9.469198      -3.695876       9.273620           0.001799
          112              C      11.279541       1.424832       4.732627      -0.137928      29.572472 0.41436688E+03  0.96318818E+04                                 8.292325                            6.806478       0.107919       2.014508                    0.999579      28.946385      82.925140       0.628476       0.419267      -1.061685       0.006031       0.009094      -0.012431       0.016541       0.012328       0.023336       0.007090      -0.035802       0.057047      -0.038768       0.004851       0.033917              8.910222      10.345548      -0.810746      -2.203191       9.074587      -2.457592       7.310532           0.000189
          113              C       9.381645       6.803972       5.588890       0.584924      23.293761 0.25183634E+03  0.52145576E+04                                 7.471993                            5.609727       0.109026       2.097885                    0.999481      22.164717      61.685429       0.631263       0.468594      -1.023481       0.047002      -0.046919       0.057817       0.088053      -0.002453      -0.105692       0.007627       0.080010       0.106407      -0.077629      -0.057411       0.135040              8.657538       9.067472       0.429444       4.488503       8.514171      -0.005275       8.390972           0.002011
          114              C       8.510492       7.675147       4.690896       0.142899      31.255688 0.38182645E+03  0.86768192E+04                                 8.784660                            6.648821       0.030344       2.040158                    0.999354      25.611500      72.028115       0.620808       0.434165      -1.054767      -0.051794       0.009102      -0.053936       0.075330       0.012816      -0.050520       0.003784       0.081289       0.072710      -0.057171      -0.020118       0.077289             10.154560       9.849867      -0.869793       4.942270      11.340253      -1.168562       9.273559           0.001799
          115              C       8.531289       9.055953       4.732627      -0.137929      29.572319 0.41436511E+03  0.96318211E+04                                 8.292278                            6.806459       0.107921       2.014512                    0.999579      28.946248      82.924404       0.628478       0.419267      -1.061686      -0.010894       0.000679      -0.012428       0.016540       0.009337      -0.017811       0.016668       0.039252       0.057052      -0.038770       0.004848       0.033922              8.910156       8.690079      -0.144911       3.229839      10.729955      -0.679170       7.310434           0.000190
          116              C       4.821765       4.722757       5.588890       0.584937      23.293464 0.25183183E+03  0.52144460E+04                                 7.471947                            5.609688       0.108995       2.097878                    0.999481      22.164580      61.685128       0.631263       0.468595      -1.023479       0.017135       0.064163       0.057817       0.088053      -0.033421       0.046242      -0.095345      -0.044254       0.106398      -0.077629      -0.057411       0.135040              8.657486       9.024379      -0.454226      -2.239638       8.557185       3.889735       8.390892           0.002012
          117              C       4.502881       3.532729       4.690896       0.142885      31.256365 0.38183618E+03  0.86770933E+04                                 8.784789                            6.648911       0.030282       2.040133                    0.999354      25.611797      72.029111       0.620803       0.434165      -1.054767       0.018011      -0.049406      -0.053932       0.075326      -0.041605       0.021986      -0.045642      -0.018448       0.072705      -0.057166      -0.020122       0.077288             10.154718      10.214444       1.080318      -1.459089      10.975993       4.864554       9.273717           0.001799
          118              C       3.296670       2.860336       4.732627      -0.137930      29.572829 0.41437399E+03  0.96320807E+04                                 8.292361                            6.806522       0.107919       2.014506                    0.999579      28.946651      82.925835       0.628477       0.419266      -1.061687       0.004862      -0.009774      -0.012429       0.016542      -0.021666      -0.005533      -0.023755      -0.003446       0.057046      -0.038770       0.004854       0.033916              8.910249      10.094491       0.955766      -1.026705       9.325730       3.136797       7.310525           0.000189
          119              C       4.587609      11.542738      11.592000      -0.044163      28.656046 0.39089085E+03  0.89319327E+04                                 8.114147                            6.598112       0.249182       2.069473                    0.999830      27.652517      77.893816       0.641802       0.417652      -1.065414      -0.025060      -0.014468      -0.000000       0.028936       0.009265       0.008026      -0.013899       0.010698      -0.015590      -0.022764       0.009468       0.013296              8.835172       9.805305       0.117263      -1.715057       9.669940       2.970580       7.030272           0.000028
          120              C       0.000000       3.596766      11.592000      -0.044155      28.655572 0.39088368E+03  0.89317245E+04                                 8.114057                            6.598053       0.249187       2.069480                    0.999830      27.652187      77.892601       0.641805       0.417653      -1.065414      -0.000000       0.028934       0.000000       0.028934      -0.000001      -0.016053      -0.000000      -0.021390      -0.015578      -0.022764       0.009473       0.013291              8.835062       9.602065       0.000021       3.430043       9.872956       0.000014       7.030165           0.000028
          121              C      -4.587609      11.542738      11.592000      -0.044163      28.655985 0.39088928E+03  0.89318973E+04                                 8.114180                            6.598128       0.249185       2.069475                    0.999830      27.652439      77.893866       0.641796       0.417656      -1.065411       0.025062      -0.014465       0.000003       0.028937      -0.009264       0.008026       0.013899       0.010698      -0.015590      -0.022764       0.009467       0.013296              8.835219       9.805336      -0.117225      -1.715093       9.669987      -2.970625       7.030333           0.000027
          122              C       3.114891       1.798383      11.592000      -0.044163      28.656050 0.39089088E+03  0.89319334E+04                                 8.114147                            6.598111       0.249182       2.069473                    0.999830      27.652518      77.893817       0.641802       0.417652      -1.065414       0.025060       0.014468      -0.000000       0.028936       0.009265      -0.008026       0.013899       0.010698      -0.015590      -0.022764       0.009468       0.013296              8.835173       9.805305       0.117263       1.715056       9.669942      -2.970581       7.030273           0.000028
          123              C       7.702500       9.744355      11.592000      -0.044155      28.655578 0.39088376E+03  0.89317269E+04                                 8.114057                            6.598053       0.249187       2.069480                    0.999830      27.652191      77.892612       0.641805       0.417653      -1.065414       0.000000      -0.028934       0.000000       0.028934      -0.000001       0.016053       0.000000      -0.021390      -0.015578      -0.022764       0.009473       0.013291              8.835063       9.602065       0.000022      -3.430043       9.872957      -0.000015       7.030166           0.000028
          124              C      12.290109       1.798383      11.592000      -0.044163      28.655988 0.39088930E+03  0.89318977E+04                                 8.114181                            6.598128       0.249185       2.069475                    0.999830      27.652439      77.893867       0.641796       0.417656      -1.065411      -0.025062       0.014465       0.000003       0.028937      -0.009264      -0.008026      -0.013899       0.010698      -0.015590      -0.022764       0.009467       0.013296              8.835220       9.805336      -0.117226       1.715092       9.669990       2.970626       7.030333           0.000027
          125              C       3.114891       1.798383       3.864000      -0.044163      28.656049 0.39089086E+03  0.89319328E+04                                 8.114147                            6.598111       0.249182       2.069473                    0.999830      27.652517      77.893814       0.641802       0.417652      -1.065414       0.025060       0.014468       0.000000       0.028936       0.009265       0.008026      -0.013899       0.010698      -0.015590      -0.022764       0.009468       0.013296              8.835173       9.805305       0.117263      -1.715056       9.669942       2.970581       7.030272           0.000028
          126              C       7.702500       9.744355       3.864000      -0.044155      28.655571 0.39088366E+03  0.89317239E+04                                 8.114057                            6.598052       0.249187       2.069480                    0.999830      27.652186      77.892596       0.641805       0.417653      -1.065414       0.000000      -0.028934      -0.000000       0.028934      -0.000001      -0.016053      -0.000000      -0.021390      -0.015578      -0.022764       0.009473       0.013291              8.835061       9.602063       0.000021       3.430042       9.872956       0.000014       7.030165           0.000028
          127              C      12.290109       1.798383       3.864000      -0.044163      28.655987 0.39088927E+03  0.89318970E+04                                 8.114180                            6.598128       0.249185       2.069475                    0.999830      27.652438      77.893862       0.641796       0.417656      -1.065411      -0.025062       0.014465      -0.000003       0.028937      -0.009264       0.008026       0.013899       0.010698      -0.015590      -0.022764       0.009467       0.013296              8.835219       9.805336      -0.117226      -1.715093       9.669989      -2.970626       7.030333           0.000027
          128              C       4.587609      11.542738       3.864000      -0.044163      28.656048 0.39089089E+03  0.89319337E+04                                 8.114147                            6.598111       0.249182       2.069473                    0.999830      27.652519      77.893818       0.641802       0.417652      -1.065414      -0.025060      -0.014468       0.000000       0.028936       0.009265      -0.008026       0.013899       0.010698      -0.015590      -0.022764       0.009468       0.013296              8.835172       9.805304       0.117262       1.715057       9.669940      -2.970580       7.030272           0.000028
          129              C       0.000000       3.596766       3.864000      -0.044155      28.655576 0.39088374E+03  0.89317264E+04                                 8.114057                            6.598053       0.249187       2.069480                    0.999830      27.652190      77.892610       0.641805       0.417653      -1.065414      -0.000000       0.028934      -0.000000       0.028934      -0.000001       0.016053       0.000000      -0.021390      -0.015578      -0.022764       0.009473       0.013291              8.835062       9.602065       0.000022      -3.430043       9.872957      -0.000015       7.030165           0.000028
          130              C      -4.587609      11.542738       3.864000      -0.044163      28.655985 0.39088929E+03  0.89318975E+04                                 8.114180                            6.598128       0.249185       2.069475                    0.999830      27.652439      77.893867       0.641796       0.417656      -1.065411       0.025062      -0.014465      -0.000003       0.028937      -0.009264      -0.008026      -0.013899       0.010698      -0.015590      -0.022764       0.009467       0.013296              8.835219       9.805336      -0.117225       1.715093       9.669988       2.970625       7.030333           0.000027
          131              N       2.206381      10.167935      11.592000      -0.326844      43.671492 0.61443240E+03  0.15512835E+05                                10.381539                            8.103680      -0.132628       1.948784                    0.998935      30.182411      85.568456       0.605295       0.400794      -1.090861       0.160873       0.092887       0.000000       0.185764      -0.086889       0.015656      -0.027119      -0.100308       0.218684      -0.136772       0.036750       0.100022             11.984672      11.189093      -1.243432      -3.429745      12.625140       5.940555      12.139782           0.000712
          132              N      -0.000000       6.346371      11.592000      -0.326875      43.674663 0.61448295E+03  0.15514563E+05                                10.382379                            8.104269      -0.132881       1.948700                    0.998930      30.183712      85.575781       0.605240       0.400820      -1.090834      -0.000001      -0.185769       0.000004       0.185769       0.000001      -0.031319       0.000001       0.200669       0.218733      -0.136790       0.036752       0.100038             11.985692      13.343973       0.000027       6.860102      10.472411       0.000020      12.140691           0.000712
          133              N      -2.206381      10.167935      11.592000      -0.326840      43.671027 0.61442435E+03  0.15512559E+05                                10.381420                            8.103594      -0.132588       1.948798                    0.998935      30.182176      85.567194       0.605303       0.400791      -1.090864      -0.160872       0.092892       0.000004       0.185765       0.086889       0.015657       0.027119      -0.100308       0.218695      -0.136774       0.036749       0.100024             11.984527      11.188983       1.243403      -3.429691      12.624969      -5.940475      12.139629           0.000711
          134              N       5.496119       3.173186      11.592000      -0.326843      43.671480 0.61443247E+03  0.15512837E+05                                10.381538                            8.103681      -0.132628       1.948784                    0.998935      30.182402      85.568424       0.605295       0.400795      -1.090861      -0.160874      -0.092887       0.000001       0.185764      -0.086889      -0.015656       0.027119      -0.100308       0.218684      -0.136772       0.036750       0.100022             11.984668      11.189093      -1.243430       3.429744      12.625136      -5.940549      12.139776           0.000711
          135              N       7.702500       6.994750      11.592000      -0.326875      43.674667 0.61448298E+03  0.15514564E+05                                10.382380                            8.104269      -0.132881       1.948700                    0.998930      30.183713      85.575785       0.605240       0.400820      -1.090834       0.000000       0.185769       0.000004       0.185769       0.000001       0.031319      -0.000002       0.200669       0.218733      -0.136790       0.036752       0.100038             11.985693      13.343976       0.000029      -6.860104      10.472412      -0.000022      12.140693           0.000712
          136              N       9.908881       3.173186      11.592000      -0.326840      43.671039 0.61442480E+03  0.15512573E+05                                10.381421                            8.103597      -0.132588       1.948798                    0.998935      30.182179      85.567203       0.605303       0.400791      -1.090865       0.160872      -0.092892       0.000004       0.185765       0.086889      -0.015657      -0.027119      -0.100308       0.218695      -0.136774       0.036749       0.100024             11.984528      11.188988       1.243401       3.429690      12.624969       5.940473      12.139627           0.000711
          137              N       5.496119       3.173186       3.864000      -0.326844      43.671497 0.61443273E+03  0.15512845E+05                                10.381540                            8.103682      -0.132628       1.948784                    0.998935      30.182410      85.568450       0.605295       0.400794      -1.090861      -0.160873      -0.092887      -0.000000       0.185764      -0.086889       0.015656      -0.027119      -0.100308       0.218684      -0.136772       0.036750       0.100022             11.984671      11.189097      -1.243431      -3.429745      12.625139       5.940551      12.139779           0.000712
          138              N       7.702500       6.994750       3.864000      -0.326875      43.674660 0.61448291E+03  0.15514562E+05                                10.382378                            8.104268      -0.132881       1.948700                    0.998930      30.183711      85.575775       0.605240       0.400820      -1.090834       0.000001       0.185769      -0.000004       0.185769       0.000001      -0.031319       0.000001       0.200669       0.218733      -0.136790       0.036752       0.100038             11.985691      13.343972       0.000027       6.860101      10.472411       0.000020      12.140690           0.000712
          139              N       9.908881       3.173186       3.864000      -0.326840      43.671035 0.61442474E+03  0.15512571E+05                                10.381421                            8.103597      -0.132588       1.948798                    0.998935      30.182177      85.567198       0.605303       0.400791      -1.090864       0.160872      -0.092892      -0.000004       0.185765       0.086889       0.015657       0.027119      -0.100308       0.218695      -0.136774       0.036749       0.100024             11.984528      11.188987       1.243402      -3.429690      12.624969      -5.940473      12.139627           0.000711
          140              N       2.206381      10.167935       3.864000      -0.326843      43.671471 0.61443207E+03  0.15512825E+05                                10.381536                            8.103678      -0.132628       1.948784                    0.998935      30.182401      85.568422       0.605295       0.400795      -1.090861       0.160874       0.092887      -0.000001       0.185764      -0.086889      -0.015656       0.027119      -0.100308       0.218684      -0.136772       0.036750       0.100022             11.984668      11.189089      -1.243432       3.429745      12.625137      -5.940552      12.139778           0.000711
          141              N      -0.000000       6.346371       3.864000      -0.326875      43.674663 0.61448290E+03  0.15514561E+05                                10.382379                            8.104268      -0.132881       1.948700                    0.998930      30.183711      85.575776       0.605240       0.400820      -1.090834      -0.000000      -0.185769      -0.000004       0.185769       0.000001       0.031319      -0.000002       0.200669       0.218733      -0.136790       0.036752       0.100038             11.985692      13.343974       0.000029      -6.860103      10.472410      -0.000022      12.140693           0.000712
          142              N      -2.206381      10.167935       3.864000      -0.326840      43.671032 0.61442443E+03  0.15512561E+05                                10.381420                            8.103594      -0.132588       1.948798                    0.998935      30.182179      85.567199       0.605303       0.400791      -1.090865      -0.160872       0.092892      -0.000004       0.185765       0.086889      -0.015657      -0.027119      -0.100308       0.218695      -0.136774       0.036749       0.100024             11.984527      11.188983       1.243402       3.429690      12.624969       5.940475      12.139628           0.000711
          143              O       1.280156      12.548658      14.012410      -0.525008      36.959822 0.50011837E+03  0.11806940E+05                                 8.822844                            6.902507       0.303489       2.160220                    0.997378      26.885673      70.030178       0.726222       0.357250      -1.140404      -0.015109      -0.037640      -0.023080       0.046666      -0.030361       0.037529      -0.001520      -0.086541       0.087949      -0.079172       0.027404       0.051767             10.426561       6.493752      -1.928310      -2.196226      12.403712       6.141048      12.382218           0.031270
          144              O       0.211819      10.716922      13.247338      -0.616287      38.188292 0.63432090E+03  0.15893490E+05                                 8.983706                            7.857621       0.279484       2.112002                    0.997913      29.186925      78.342112       0.669717       0.365010      -1.134199       0.008429       0.021402       0.047037       0.052361       0.042388       0.070458      -0.072324      -0.040558      -0.081530      -0.129935       0.047803       0.082132              9.467791      10.672953       3.615688       0.613145      10.541529       1.868472       7.188890           0.002382
          145              O       2.524879       5.958145      14.012410      -0.525007      36.958190 0.50009153E+03  0.11806115E+05                                 8.822471                            6.902220       0.303795       2.160316                    0.997379      26.885421      70.028315       0.726255       0.357239      -1.140416      -0.025030       0.031903      -0.023077       0.046657      -0.022333      -0.020030      -0.031809       0.095931       0.087948      -0.079249       0.027513       0.051736             10.426114      12.595646      -1.594922       6.416105       6.301042      -1.168543      12.381654           0.031271
          146              O       1.472718       7.799219      13.247338      -0.616291      38.191307 0.63438640E+03  0.15895562E+05                                 8.984139                            7.857995       0.279470       2.111960                    0.997914      29.188490      78.347700       0.669704       0.365007      -1.134200       0.014322      -0.017991       0.047061       0.052379      -0.038757      -0.097899      -0.024849      -0.053126      -0.081649      -0.129973       0.047804       0.082169              9.468247       7.443471      -1.751003       1.311749      13.771914      -1.465364       7.189357           0.002384
          147              O      -3.805035       8.175439      14.012410      -0.525005      36.960106 0.50012279E+03  0.11807076E+05                                 8.822918                            6.902567       0.303499       2.160228                    0.997377      26.885616      70.030240       0.726214       0.357253      -1.140401       0.040155       0.005738      -0.023077       0.046668       0.052655      -0.017443       0.033260      -0.009309       0.087944      -0.079169       0.027402       0.051768             10.426643       9.256362       3.523251      -4.220241       9.641235      -4.972533      12.382332           0.031271
          148              O      -1.684537       8.166100      13.247338      -0.616315      38.189906 0.63435123E+03  0.15894443E+05                                 8.983949                            7.857800       0.279634       2.112037                    0.997912      29.187563      78.344353       0.669711       0.365009      -1.134199      -0.022743      -0.003407       0.047072       0.052389      -0.003633       0.027422       0.097192       0.093688      -0.081588      -0.129951       0.047802       0.082150              9.468079      13.706124      -1.864852      -1.924959       7.508930      -0.403222       7.189182           0.002381
          149              O       6.422344       0.792463      14.012410      -0.525008      36.959814 0.50011828E+03  0.11806937E+05                                 8.822842                            6.902506       0.303490       2.160220                    0.997378      26.885672      70.030171       0.726222       0.357250      -1.140404       0.015109       0.037640      -0.023080       0.046666      -0.030361      -0.037529       0.001520      -0.086540       0.087949      -0.079171       0.027404       0.051767             10.426558       6.493751      -1.928309       2.196225      12.403709      -6.141045      12.382215           0.031270
          150              O       7.490681       2.624199      13.247338      -0.616287      38.188280 0.63432066E+03  0.15893482E+05                                 8.983704                            7.857620       0.279485       2.112003                    0.997913      29.186918      78.342089       0.669717       0.365010      -1.134199      -0.008429      -0.021402       0.047038       0.052361       0.042388      -0.070458       0.072323      -0.040559      -0.081531      -0.129935       0.047803       0.082132              9.467789      10.672951       3.615686      -0.613144      10.541527      -1.868471       7.188888           0.002382
          151              O       5.177620       7.382976      14.012410      -0.525007      36.958218 0.50009200E+03  0.11806129E+05                                 8.822476                            6.902224       0.303797       2.160317                    0.997379      26.885425      70.028338       0.726255       0.357239      -1.140416       0.025030      -0.031904      -0.023077       0.046657      -0.022335       0.020029       0.031811       0.095938       0.087948      -0.079254       0.027517       0.051737             10.426122      12.595659      -1.594924      -6.416111       6.301046       1.168543      12.381662           0.031270
          152              O       6.229782       5.541902      13.247338      -0.616290      38.191480 0.63438998E+03  0.15895676E+05                                 8.984168                            7.858019       0.279448       2.111952                    0.997914      29.188560      78.347983       0.669703       0.365007      -1.134199      -0.014322       0.017991       0.047061       0.052379      -0.038757       0.097902       0.024850      -0.053127      -0.081650      -0.129976       0.047805       0.082171              9.468280       7.443497      -1.751012      -1.311756      13.771962       1.465371       7.189381           0.002384
          153              O      11.507535       5.165682      14.012410      -0.525005      36.960095 0.50012263E+03  0.11807071E+05                                 8.822915                            6.902565       0.303500       2.160228                    0.997377      26.885615      70.030232       0.726214       0.357253      -1.140401      -0.040155      -0.005738      -0.023077       0.046668       0.052655       0.017442      -0.033260      -0.009309       0.087944      -0.079169       0.027401       0.051768             10.426640       9.256358       3.523249       4.220239       9.641231       4.972532      12.382329           0.031271
          154              O       9.387037       5.175021      13.247338      -0.616315      38.189907 0.63435113E+03  0.15894440E+05                                 8.983950                            7.857800       0.279634       2.112037                    0.997912      29.187557      78.344338       0.669710       0.365009      -1.134199       0.022743       0.003407       0.047072       0.052389      -0.003633      -0.027422      -0.097191       0.093688      -0.081588      -0.129951       0.047802       0.082149              9.468081      13.706129      -1.864852       1.924960       7.508930       0.403222       7.189182           0.002381
          155              O       8.982655       0.792463       9.171590      -0.525028      36.961384 0.50014236E+03  0.11807670E+05                                 8.823171                            6.902741       0.303430       2.160201                    0.997377      26.885989      70.031918       0.726197       0.357257      -1.140397      -0.015105       0.037642       0.023080       0.046667       0.030357      -0.037528      -0.001527      -0.086544       0.087972      -0.079172       0.027399       0.051772             10.426971       6.493996       1.928410       2.196354      12.404171       6.141328      12.382747           0.031272
          156              O       7.914319       2.624199       9.936662      -0.616275      38.188604 0.63432662E+03  0.15893664E+05                                 8.983740                            7.857643       0.279523       2.112010                    0.997914      29.187083      78.342528       0.669718       0.365008      -1.134200       0.008431      -0.021405      -0.047031       0.052356      -0.042390      -0.070471      -0.072324      -0.040564      -0.081537      -0.129947       0.047812       0.082135              9.467837      10.672985      -3.615734      -0.613180      10.541599       1.868522       7.188928           0.002381
          157              O      10.227379       7.382976       9.171590      -0.525009      36.958992 0.50010457E+03  0.11806526E+05                                 8.822711                            6.902409       0.303521       2.160236                    0.997378      26.885358      70.028979       0.726228       0.357250      -1.140405      -0.025046      -0.031902       0.023075       0.046664       0.022299       0.020081      -0.031742       0.095837       0.087965      -0.079168       0.027405       0.051763             10.426398      12.595987       1.594931      -6.416303       6.301185      -1.168543      12.382021           0.031270
          158              O       9.175218       5.541902       9.936662      -0.616301      38.188393 0.63432614E+03  0.15893638E+05                                 8.983637                            7.857585       0.279796       2.112084                    0.997915      29.187340      78.343011       0.669728       0.365003      -1.134205       0.014329       0.017990      -0.047066       0.052385       0.038753       0.097877      -0.024844      -0.053132      -0.081585      -0.129945       0.047796       0.082149              9.467705       7.443070       1.750889      -1.311650      13.771095      -1.465250       7.188951           0.002381
          159              O       3.897465       5.165682       9.171590      -0.525006      36.959936 0.50011943E+03  0.11806978E+05                                 8.822903                            6.902547       0.303496       2.160230                    0.997377      26.885518      70.029962       0.726214       0.357253      -1.140401       0.040150      -0.005733       0.023083       0.046666      -0.052654       0.017444       0.033262      -0.009312       0.087936      -0.079168       0.027400       0.051768             10.426634       9.256345      -3.523258       4.220247       9.641226      -4.972537      12.382332           0.031271
          160              O       6.017963       5.175021       9.936662      -0.616321      38.190208 0.63435846E+03  0.15894682E+05                                 8.984028                            7.857872       0.279632       2.112038                    0.997912      29.187601      78.344790       0.669703       0.365011      -1.134196      -0.022747       0.003410      -0.047064       0.052383       0.003629      -0.027424       0.097190       0.093685      -0.081576      -0.129948       0.047796       0.082152              9.468159      13.706211       1.864861       1.924979       7.509004      -0.403229       7.189261           0.002382
          161              O      -1.280155      12.548658       9.171590      -0.525029      36.961391 0.50014244E+03  0.11807672E+05                                 8.823172                            6.902742       0.303430       2.160201                    0.997377      26.885990      70.031924       0.726197       0.357257      -1.140397       0.015105      -0.037642       0.023080       0.046667       0.030357       0.037528       0.001527      -0.086545       0.087972      -0.079172       0.027400       0.051772             10.426974       6.493997       1.928411      -2.196355      12.404174      -6.141330      12.382750           0.031272
          162              O      -0.211819      10.716922       9.936662      -0.616274      38.188614 0.63432685E+03  0.15893671E+05                                 8.983742                            7.857645       0.279521       2.112009                    0.997914      29.187087      78.342545       0.669718       0.365008      -1.134200      -0.008431       0.021405      -0.047031       0.052356      -0.042390       0.070471       0.072324      -0.040564      -0.081537      -0.129947       0.047812       0.082136              9.467839      10.672987      -3.615734       0.613179      10.541601      -1.868522       7.188929           0.002381
          163              O      -2.524879       5.958145       9.171590      -0.525010      36.959005 0.50010463E+03  0.11806528E+05                                 8.822713                            6.902410       0.303522       2.160237                    0.997378      26.885360      70.028988       0.726228       0.357250      -1.140405       0.025046       0.031902       0.023075       0.046664       0.022301      -0.020081       0.031743       0.095840       0.087965      -0.079171       0.027407       0.051763             10.426401      12.595991       1.594933       6.416308       6.301187       1.168545      12.382026           0.031270
          164              O      -1.472718       7.799219       9.936662      -0.616301      38.188502 0.63432840E+03  0.15893711E+05                                 8.983657                            7.857602       0.279781       2.112079                    0.997915      29.187378      78.343179       0.669727       0.365004      -1.134205      -0.014329      -0.017990      -0.047066       0.052385       0.038753      -0.097879       0.024844      -0.053132      -0.081585      -0.129947       0.047796       0.082150              9.467728       7.443088       1.750895       1.311654      13.771128       1.465255       7.188967           0.002381
          165              O       3.805035       8.175439       9.171590      -0.525006      36.959944 0.50011953E+03  0.11806982E+05                                 8.822904                            6.902548       0.303495       2.160230                    0.997377      26.885518      70.029965       0.726214       0.357253      -1.140401      -0.040150       0.005733       0.023083       0.046666      -0.052654      -0.017443      -0.033262      -0.009312       0.087936      -0.079168       0.027400       0.051768             10.426637       9.256349      -3.523260      -4.220249       9.641229       4.972537      12.382333           0.031271
          166              O       1.684537       8.166100       9.936662      -0.616321      38.190203 0.63435841E+03  0.15894680E+05                                 8.984027                            7.857871       0.279633       2.112038                    0.997912      29.187600      78.344784       0.669704       0.365011      -1.134196       0.022747      -0.003410      -0.047064       0.052384       0.003629       0.027424      -0.097190       0.093685      -0.081577      -0.129948       0.047796       0.082152              9.468157      13.706209       1.864861      -1.924977       7.509004       0.403230       7.189260           0.002382
          167              O       6.422344       0.792463       1.443590      -0.525008      36.959822 0.50011838E+03  0.11806940E+05                                 8.822844                            6.902507       0.303489       2.160220                    0.997378      26.885673      70.030179       0.726222       0.357250      -1.140404       0.015109       0.037640       0.023080       0.046666      -0.030361       0.037529      -0.001520      -0.086541       0.087949      -0.079172       0.027404       0.051767             10.426560       6.493752      -1.928309      -2.196225      12.403711       6.141047      12.382218           0.031270
          168              O       7.490681       2.624199       2.208662      -0.616287      38.188291 0.63432088E+03  0.15893489E+05                                 8.983706                            7.857621       0.279484       2.112002                    0.997913      29.186925      78.342111       0.669717       0.365010      -1.134199      -0.008429      -0.021402      -0.047037       0.052361       0.042388       0.070458      -0.072324      -0.040558      -0.081530      -0.129935       0.047803       0.082132              9.467790      10.672953       3.615688       0.613145      10.541528       1.868471       7.188890           0.002382
          169              O       5.177620       7.382976       1.443590      -0.525007      36.958197 0.50009182E+03  0.11806123E+05                                 8.822471                            6.902222       0.303795       2.160316                    0.997379      26.885423      70.028319       0.726255       0.357239      -1.140416       0.025030      -0.031903       0.023077       0.046657      -0.022333      -0.020030      -0.031809       0.095931       0.087948      -0.079249       0.027513       0.051737             10.426115      12.595649      -1.594921       6.416104       6.301042      -1.168541      12.381653           0.031270
          170              O       6.229782       5.541902       2.208662      -0.616291      38.191300 0.63438630E+03  0.15895559E+05                                 8.984137                            7.857994       0.279470       2.111960                    0.997914      29.188489      78.347694       0.669705       0.365007      -1.134200      -0.014322       0.017991      -0.047061       0.052379      -0.038757      -0.097899      -0.024849      -0.053126      -0.081649      -0.129973       0.047804       0.082169              9.468246       7.443471      -1.751003       1.311749      13.771911      -1.465363       7.189356           0.002384
          171              O      11.507535       5.165682       1.443590      -0.525005      36.960099 0.50012268E+03  0.11807073E+05                                 8.822916                            6.902566       0.303500       2.160228                    0.997377      26.885615      70.030235       0.726214       0.357253      -1.140401      -0.040155      -0.005738       0.023077       0.046668       0.052655      -0.017443       0.033260      -0.009309       0.087944      -0.079169       0.027402       0.051768             10.426641       9.256359       3.523250      -4.220240       9.641233      -4.972533      12.382331           0.031271
          172              O       9.387037       5.175021       2.208662      -0.616315      38.189914 0.63435131E+03  0.15894446E+05                                 8.983950                            7.857801       0.279633       2.112037                    0.997912      29.187563      78.344357       0.669710       0.365009      -1.134199       0.022743       0.003407      -0.047072       0.052389      -0.003633       0.027422       0.097192       0.093688      -0.081588      -0.129951       0.047802       0.082150              9.468081      13.706128      -1.864852      -1.924960       7.508931      -0.403222       7.189184           0.002381
          173              O       1.280156      12.548658       1.443590      -0.525008      36.959818 0.50011832E+03  0.11806938E+05                                 8.822843                            6.902506       0.303490       2.160220                    0.997378      26.885673      70.030174       0.726222       0.357250      -1.140404      -0.015109      -0.037640       0.023080       0.046666      -0.030361      -0.037529       0.001520      -0.086540       0.087949      -0.079171       0.027404       0.051767             10.426559       6.493751      -1.928309       2.196225      12.403710      -6.141046      12.382216           0.031270
          174              O       0.211819      10.716922       2.208662      -0.616287      38.188281 0.63432069E+03  0.15893483E+05                                 8.983705                            7.857620       0.279485       2.112003                    0.997913      29.186918      78.342091       0.669717       0.365010      -1.134199       0.008429       0.021402      -0.047038       0.052361       0.042388      -0.070458       0.072323      -0.040559      -0.081530      -0.129935       0.047803       0.082132              9.467789      10.672951       3.615686      -0.613144      10.541528      -1.868471       7.188888           0.002382
          175              O       2.524879       5.958145       1.443590      -0.525007      36.958205 0.50009161E+03  0.11806117E+05                                 8.822474                            6.902221       0.303796       2.160317                    0.997379      26.885422      70.028326       0.726255       0.357239      -1.140416      -0.025030       0.031904       0.023077       0.046657      -0.022335       0.020029       0.031811       0.095938       0.087948      -0.079254       0.027517       0.051737             10.426120      12.595652      -1.594924      -6.416110       6.301045       1.168545      12.381661           0.031270
          176              O       1.472718       7.799219       2.208662      -0.616290      38.191484 0.63439003E+03  0.15895678E+05                                 8.984170                            7.858020       0.279447       2.111952                    0.997914      29.188558      78.347982       0.669703       0.365007      -1.134199       0.014322      -0.017991      -0.047061       0.052379      -0.038757       0.097902       0.024850      -0.053127      -0.081650      -0.129976       0.047805       0.082171              9.468282       7.443498      -1.751012      -1.311757      13.771964       1.465372       7.189383           0.002384
          177              O      -3.805035       8.175439       1.443590      -0.525005      36.960103 0.50012274E+03  0.11807074E+05                                 8.822917                            6.902566       0.303500       2.160228                    0.997377      26.885616      70.030237       0.726214       0.357253      -1.140401       0.040155       0.005738       0.023077       0.046668       0.052655       0.017442      -0.033260      -0.009309       0.087944      -0.079169       0.027401       0.051768             10.426642       9.256361       3.523251       4.220241       9.641234       4.972532      12.382330           0.031271
          178              O      -1.684537       8.166100       2.208662      -0.616315      38.189901 0.63435110E+03  0.15894439E+05                                 8.983948                            7.857800       0.279634       2.112037                    0.997912      29.187558      78.344337       0.669710       0.365009      -1.134199      -0.022743      -0.003407      -0.047072       0.052389      -0.003633      -0.027422      -0.097191       0.093688      -0.081588      -0.129951       0.047802       0.082149              9.468079      13.706125      -1.864852       1.924958       7.508930       0.403222       7.189181           0.002381
          179              O      -1.280155      12.548658       6.284410      -0.525029      36.961386 0.50014238E+03  0.11807670E+05                                 8.823172                            6.902741       0.303430       2.160201                    0.997377      26.885989      70.031919       0.726197       0.357257      -1.140397       0.015105      -0.037642      -0.023080       0.046667       0.030357      -0.037528      -0.001527      -0.086544       0.087972      -0.079172       0.027399       0.051772             10.426972       6.493996       1.928410       2.196354      12.404173       6.141329      12.382749           0.031272
          180              O      -0.211819      10.716922       5.519338      -0.616275      38.188602 0.63432659E+03  0.15893663E+05                                 8.983740                            7.857643       0.279523       2.112010                    0.997914      29.187083      78.342526       0.669718       0.365008      -1.134200      -0.008431       0.021405       0.047031       0.052356      -0.042390      -0.070471      -0.072324      -0.040564      -0.081537      -0.129947       0.047812       0.082135              9.467837      10.672984      -3.615733      -0.613179      10.541598       1.868522       7.188927           0.002381
          181              O      -2.524879       5.958145       6.284410      -0.525009      36.958993 0.50010451E+03  0.11806525E+05                                 8.822711                            6.902409       0.303521       2.160236                    0.997378      26.885358      70.028977       0.726228       0.357250      -1.140405       0.025046       0.031902      -0.023075       0.046664       0.022299       0.020081      -0.031742       0.095837       0.087965      -0.079168       0.027405       0.051763             10.426398      12.595987       1.594931      -6.416305       6.301184      -1.168543      12.382022           0.031270
          182              O      -1.472718       7.799219       5.519338      -0.616301      38.188398 0.63432624E+03  0.15893642E+05                                 8.983638                            7.857586       0.279795       2.112084                    0.997915      29.187341      78.343018       0.669728       0.365003      -1.134205      -0.014329      -0.017990       0.047066       0.052385       0.038753       0.097877      -0.024844      -0.053132      -0.081585      -0.129945       0.047796       0.082149              9.467706       7.443071       1.750889      -1.311650      13.771096      -1.465250       7.188952           0.002381
          183              O       3.805035       8.175439       6.284410      -0.525006      36.959941 0.50011950E+03  0.11806980E+05                                 8.822903                            6.902547       0.303496       2.160230                    0.997377      26.885519      70.029964       0.726214       0.357253      -1.140401      -0.040150       0.005733      -0.023083       0.046666      -0.052654       0.017444       0.033262      -0.009312       0.087936      -0.079168       0.027400       0.051768             10.426635       9.256348      -3.523259       4.220248       9.641227      -4.972536      12.382332           0.031271
          184              O       1.684537       8.166100       5.519338      -0.616321      38.190205 0.63435849E+03  0.15894683E+05                                 8.984028                            7.857872       0.279632       2.112038                    0.997912      29.187601      78.344792       0.669703       0.365011      -1.134196       0.022747      -0.003410       0.047064       0.052383       0.003629      -0.027424       0.097190       0.093685      -0.081576      -0.129948       0.047796       0.082152              9.468158      13.706209       1.864861       1.924978       7.509004      -0.403229       7.189261           0.002382
          185              O       8.982655       0.792463       6.284410      -0.525029      36.961391 0.50014245E+03  0.11807673E+05                                 8.823172                            6.902742       0.303430       2.160201                    0.997377      26.885990      70.031925       0.726197       0.357257      -1.140397      -0.015105       0.037642      -0.023080       0.046667       0.030357       0.037528       0.001527      -0.086545       0.087972      -0.079172       0.027400       0.051772             10.426973       6.493997       1.928411      -2.196355      12.404174      -6.141329      12.382750           0.031272
          186              O       7.914319       2.624199       5.519338      -0.616275      38.188619 0.63432695E+03  0.15893675E+05                                 8.983743                            7.857646       0.279521       2.112009                    0.997914      29.187088      78.342551       0.669718       0.365008      -1.134200       0.008431      -0.021405       0.047031       0.052356      -0.042390       0.070471       0.072324      -0.040563      -0.081537      -0.129947       0.047812       0.082136              9.467840      10.672988      -3.615734       0.613179      10.541603      -1.868523       7.188930           0.002381
          187              O      10.227379       7.382976       6.284410      -0.525010      36.959005 0.50010470E+03  0.11806530E+05                                 8.822713                            6.902410       0.303522       2.160237                    0.997378      26.885360      70.028991       0.726228       0.357250      -1.140405      -0.025046      -0.031902      -0.023075       0.046664       0.022300      -0.020081       0.031743       0.095840       0.087965      -0.079171       0.027407       0.051763             10.426401      12.595991       1.594932       6.416306       6.301187       1.168544      12.382025           0.031270
          188              O       9.175218       5.541902       5.519338      -0.616301      38.188498 0.63432829E+03  0.15893707E+05                                 8.983657                            7.857601       0.279782       2.112079                    0.997915      29.187376      78.343171       0.669727       0.365004      -1.134205       0.014329       0.017990       0.047066       0.052385       0.038753      -0.097879       0.024844      -0.053132      -0.081585      -0.129947       0.047796       0.082150              9.467727       7.443087       1.750894       1.311654      13.771127       1.465255       7.188967           0.002381
          189              O       3.897465       5.165682       6.284410      -0.525006      36.959940 0.50011948E+03  0.11806980E+05                                 8.822904                            6.902547       0.303495       2.160230                    0.997377      26.885518      70.029965       0.726214       0.357253      -1.140401       0.040150      -0.005733      -0.023083       0.046666      -0.052654      -0.017443      -0.033262      -0.009312       0.087936      -0.079168       0.027400       0.051768             10.426636       9.256346      -3.523258      -4.220248       9.641227       4.972538      12.382333           0.031271
          190              O       6.017963       5.175021       5.519338      -0.616321      38.190204 0.63435835E+03  0.15894678E+05                                 8.984027                            7.857871       0.279634       2.112039                    0.997912      29.187599      78.344780       0.669704       0.365011      -1.134196      -0.022747       0.003410       0.047064       0.052384       0.003629       0.027424      -0.097190       0.093685      -0.081577      -0.129948       0.047796       0.082152              9.468158      13.706211       1.864861      -1.924978       7.509003       0.403229       7.189260           0.002382

******************************************************
Auxiliary information for the entire system
The total spin magnetic moment of the unit cell is   24.000011
The total net atomic charge of the unit cell is   -0.000009
Accuracy of reproducing the electrostatic potential in the unit cell:
  The inner radius (bohr) =    5.0000
  The outer radius (bohr) =   12.0000
  Valid grid points have density less than (e/(bohr^3)) =    0.0001
  The number of valid grid points were=        64796
  The rms potential error without charges in kcal/mol is=     13.28664
  The rms potential error with partial charges in kcal/mol is=      0.62444
  The RRMSE value at monopole order=      0.04700
  The rms potential error with partial charges and cloud penetration in kcal/mol is=      0.64046
  The RRMSE value at monopole order with cloud penetration is=      0.04820
  The rms potential error with partial charges and atomic dipoles in kcal/mol is=      1.05720
  The RRMSE value at dipole order=      0.07957
  The rms potential error with partial charges, atomic dipoles and cloud penetration in kcal/mol is=      1.01093
  The RRMSE value at dipole order with cloud penetration=      0.07609

******************************************************
The electron densities and ab initio electrostatic potential were computed in VASP using the PBE functional and
projector augmented wave method. See the main text of the journal article for a description of computational details.
The atomic charges, dipoles, and quadrupoles were computed with the DDEC6 method as described in
(a) T. A. Manz and N. Gabaldon Limas, RSC Adv. 6 (2016) 47771-47801 DOI: 10.1039/c6ra04656h
(b) N. Gabaldon Limas and T. A. Manz, RSC Adv. 8 (2018) 2678-2707 DOI: 10.1039/c7ra11829e.
For each atom in the material, the electron cloud parameters were fit to the spherically averaged atom-in-material
electron density using radial positions for which this density was between 10^-4 and 10^-2 electrons per cubic bohr.
The polarizabilities, dispersion coefficients, and quantum Drude oscillator (QDO) parameters were fit using the MCLF method.
The magnetic structure of the system was optimized in VASP from the default ferromagnetic initial guess using spin polarization.
The atomic spin moments (ASMs) were computed on this optimized magnetic structure using the DDEC6 partition as inputs
to the method of T. A. Manz and D. S. Sholl, J. Chem. Theory Comput. 7 (2011) 4146-4164 DOI: 10.1021/ct200539n.
The RMSE and RRMSE were computed using a uniform grid with Ewald summation.
