# Supplementary material for: A collection of forcefield precursors for metal–organic frameworks
Source: RSC Adv. 2019 Nov 13;9(63):36492–507. doi: 10.1039/c9ra07327b (PMC9075174; doi:10.1039/c9ra07327b)
Supplement: RA-009-C9RA07327B-s4418 [file RA-009-C9RA07327B-s4418.xyz]

   62
jmolscript: load "" {1 1 1} spacegroup "x,y,z" unitcell [{      6.659700     0.000000     0.000000 }, {      0.000000    11.028700     0.000000 }, {      0.000000     3.424454    10.483575 }]
Zn     5.861801     1.712227     5.241787     0.948870
Zn     0.797899     5.514350     0.000000     0.948869
H      4.434694    11.029785     1.485523     0.135699
H      2.974222    11.458697     1.995024     0.143927
H      2.611268     4.388509     4.538340     0.138629
H      1.733520     4.903456     3.302326     0.146810
H      4.102375     8.999071     2.463640     0.327085
H      3.662835     2.941696     2.725729     0.285711
H      4.434694     3.423369     8.998052     0.135701
H      2.974222     2.994457     8.488551     0.143927
H      2.611268    10.064645     5.945235     0.138629
H      1.733520     9.549698     7.181249     0.146810
H      4.102375     5.454083     8.019935     0.327085
H      3.662835    11.511458     7.757845     0.285711
H      2.225006     4.836887    10.023346     0.135701
H      3.685478     5.454384    10.272855     0.143927
H      4.048432     5.676668     2.762422     0.138627
H      4.926180     4.661641     3.635704     0.146809
H      2.557325     5.136114     7.789296     0.327083
H      2.996865     3.504410     1.949945     0.285711
H      2.225006     9.616267     0.460229     0.135702
H      3.685478     8.998770     0.210720     0.143927
H      4.048432     8.776486     7.721153     0.138627
H      4.926180     9.791513     6.847871     0.146809
H      2.557325     9.317040     2.694279     0.327083
H      2.996865    10.948744     8.533630     0.285711
C      3.752741    10.877052     2.187503    -0.220982
C      4.328805    11.223589     3.549214     0.615637
C      2.229002     4.125978     3.664743    -0.190547
C      1.270671     2.971413     3.864036     0.642602
C      3.752741     3.576102     8.296072    -0.220983
C      4.328805     3.229565     6.934361     0.615638
C      2.229002    10.327176     6.818832    -0.190547
C      1.270671    11.481741     6.619539     0.642602
C      2.906959     5.456746     9.660195    -0.220983
C      2.330895     6.858752     9.566786     0.615637
C      4.430698     4.764735     2.784123    -0.190547
C      5.389029     4.595680     1.624744     0.642602
C      2.906959     8.996408     0.823380    -0.220983
C      2.330895     7.594402     0.916789     0.615637
C      4.430698     9.688419     7.699452    -0.190546
C      5.389029     9.857474     8.858831     0.642602
N      3.329850     9.448538     2.178487    -0.175572
N      3.329850     5.004616     8.305088    -0.175572
N      3.329850     3.770105     2.734641    -0.204291
N      3.329850    10.683049     7.748934    -0.204291
O      4.727055     1.404626     3.657929    -0.571279
O      4.396068    10.376480     4.423020    -0.545525
O      0.342309     3.216337     4.702303    -0.596661
O      1.437829     1.928474     3.248336    -0.595609
O      4.727055    13.048528     6.825646    -0.571279
O      4.396068     4.076674     6.060555    -0.545525
O      0.342309    11.236817     5.781272    -0.596661
O      1.437829    12.524680     7.235239    -0.595608
O      1.932645     3.913267     0.199398    -0.571279
O      2.263632     7.426337     8.490228    -0.545525
O      6.317391     5.468563     1.597277    -0.596661
O      5.221871     3.686576     0.824533    -0.595608
O      1.932645    10.539887    10.284177    -0.571279
O      2.263632     7.026817     1.993347    -0.545525
O      6.317391     8.984591     8.886298    -0.596661
O      5.221871    10.766578     9.659042    -0.595608

The following XYZ coordinates are in angstroms. Other properties are in atomic units.
The sperically averaged electron density of each atom fit to a function of the form exp(a - br)
eigen_1, eigen_2 and eigen_3 are the three eigenvalues of traceless quadrupole moment tensor
  atom number  atomic symbol              X              Y              Z     net charge C6 coefficient C8 coefficient C10 coefficient fluctuating dipole atomic polarizability isotropic forcefield polarizability              a              b squared Pearson coefficient          <r^3>          <r^4>         wp_QDO          m_QDO          q_QDO       dipole_x       dipole_y       dipole_z         dipole            Qxy            Qxz            Qyz     Q(x^2-y^2)  Q(3z^2 - R^2)        eigen_1        eigen_2        eigen_3 static polarizability      alpha(xx)      alpha(xy)      alpha(xz)      alpha(yy)      alpha(yz)      alpha(zz) atomic spin moment
            1             Zn       5.861801       1.712227       5.241787       0.948870      82.680207 0.18586635E+04  0.59249605E+05                                15.965920                           14.410013      -0.072566       1.860575                    0.998106      45.400529     125.450470       0.458630       0.418947      -1.126870      -0.006503       0.000000       0.000000       0.006503      -0.000000      -0.000000       0.007555      -0.070414       0.000942      -0.035364      -0.001258       0.036622             17.703432      22.867451       0.000005       0.000004      12.386873      -1.123196      17.855971           0.000003
            2             Zn       0.797899       5.514350       0.000000       0.948869      82.680174 0.18586631E+04  0.59249588E+05                                15.965917                           14.410013      -0.072567       1.860575                    0.998106      45.400523     125.450456       0.458630       0.418947      -1.126870       0.006503       0.000000       0.000000       0.006503      -0.000000       0.000000       0.016350      -0.043487       0.081723      -0.035364      -0.001258       0.036622             17.703427      22.867444      -0.000000      -0.000000      16.665638      -2.520856      13.577198           0.000003
            3              H       4.434694      11.029785       1.485523       0.135699       1.045417 0.81621292E+01  0.79940844E+02                                 1.670875                            1.645383      -0.714325       2.544300                    0.999712       3.292005       8.986173       0.502781       1.243832      -0.719272       0.030978       0.010702      -0.016997       0.036920       0.002848      -0.014249      -0.000543       0.000242      -0.028938      -0.018405       0.003988       0.014417              1.672495       1.662369       0.105454      -0.292898       1.505914      -0.043906       1.849203          -0.000005
            4              H       2.974222      11.458697       1.995024       0.143927       1.024666 0.79332564E+01  0.78300731E+02                                 1.725786                            1.679327      -1.117764       2.352221                    0.996299       3.635600      10.456621       0.465524       1.333061      -0.696521      -0.027087       0.021081       0.002533       0.034417       0.004634       0.002909      -0.005933       0.003165      -0.049544      -0.018495       0.005295       0.013201              1.741982       1.780453      -0.391252       0.098384       1.916267      -0.021686       1.529225          -0.000000
            5              H       2.611268       4.388509       4.538340       0.138629       1.084532 0.83559640E+01  0.83221859E+02                                 1.774821                            1.710237      -1.038169       2.386328                    0.997429       3.562596      10.161558       0.468509       1.312644      -0.701972       0.009443       0.008732       0.027778       0.030611      -0.003233      -0.003692       0.006586       0.006046       0.015157      -0.008918      -0.001549       0.010467              1.802239       1.669374       0.079991       0.323707       1.437192       0.106845       2.300151           0.000002
            6              H       1.733520       4.903456       3.302326       0.146810       1.129770 0.87227817E+01  0.88141185E+02                                 1.852121                            1.769802      -1.124500       2.354956                    0.995896       3.627956      10.550760       0.450149       1.346560      -0.694915      -0.021718       0.029241      -0.009369       0.037610      -0.011930      -0.007352       0.001971      -0.000263      -0.003024      -0.012879      -0.002316       0.015194              1.890651       1.883603      -0.345806       0.196007       2.070247      -0.390071       1.718103          -0.000002
            7              H       4.102375       8.999071       2.463640       0.327085       0.624663 0.42830454E+01  0.36414968E+02                                 1.297706                            1.286440      -1.121892       2.498802                    0.999448       2.448032       6.640814       0.497189       1.448964      -0.678805       0.044434      -0.016173      -0.001376       0.047306      -0.012222      -0.002858      -0.002121       0.017510      -0.044496      -0.016098      -0.006419       0.022517              1.292814       1.380606      -0.167024       0.161186       1.318107      -0.009854       1.179730          -0.000001
            8              H       3.662835       2.941696       2.725729       0.285711       0.561389 0.36377197E+01  0.30424443E+02                                 1.294110                            1.246801      -1.173815       2.406985                    0.998042       3.024511       8.812665       0.457000       1.602493      -0.645971       0.009476      -0.020343      -0.011903       0.025403       0.001852      -0.000399       0.008811      -0.004230      -0.002034      -0.008403      -0.001551       0.009954              1.316418       1.223225      -0.236365       0.096452       1.570677      -0.154213       1.155351           0.000002
            9              H       4.434694       3.423369       8.998052       0.135701       1.045414 0.81621071E+01  0.79940571E+02                                 1.670872                            1.645380      -0.714323       2.544301                    0.999712       3.292001       8.986158       0.502782       1.243831      -0.719273       0.030978      -0.010702       0.016997       0.036920      -0.002848       0.014249      -0.000543       0.000242      -0.028938      -0.018405       0.003988       0.014417              1.672493       1.662366      -0.105453       0.292897       1.505912      -0.043905       1.849199          -0.000005
           10              H       2.974222       2.994457       8.488551       0.143927       1.024665 0.79332489E+01  0.78300644E+02                                 1.725785                            1.679326      -1.117764       2.352221                    0.996299       3.635599      10.456620       0.465523       1.333062      -0.696521      -0.027087      -0.021081      -0.002533       0.034417      -0.004634      -0.002909      -0.005933       0.003165      -0.049544      -0.018495       0.005295       0.013201              1.741981       1.780453       0.391252      -0.098384       1.916267      -0.021686       1.529225          -0.000000
           11              H       2.611268      10.064645       5.945235       0.138629       1.084532 0.83559680E+01  0.83221911E+02                                 1.774821                            1.710237      -1.038170       2.386328                    0.997429       3.562597      10.161562       0.468509       1.312645      -0.701972       0.009443      -0.008732      -0.027778       0.030611       0.003233       0.003692       0.006586       0.006046       0.015157      -0.008918      -0.001549       0.010467              1.802239       1.669374      -0.079991      -0.323707       1.437192       0.106845       2.300151           0.000002
           12              H       1.733520       9.549698       7.181249       0.146810       1.129771 0.87227919E+01  0.88141313E+02                                 1.852122                            1.769803      -1.124501       2.354955                    0.995896       3.627958      10.550767       0.450149       1.346560      -0.694915      -0.021718      -0.029241       0.009369       0.037610       0.011930       0.007352       0.001971      -0.000263      -0.003024      -0.012879      -0.002316       0.015194              1.890652       1.883604       0.345807      -0.196008       2.070248      -0.390071       1.718104          -0.000002
           13              H       4.102375       5.454083       8.019935       0.327085       0.624663 0.42830452E+01  0.36414967E+02                                 1.297706                            1.286440      -1.121892       2.498801                    0.999448       2.448032       6.640815       0.497189       1.448964      -0.678805       0.044434       0.016173       0.001376       0.047306       0.012222       0.002858      -0.002121       0.017510      -0.044496      -0.016098      -0.006419       0.022517              1.292815       1.380606       0.167024      -0.161186       1.318107      -0.009854       1.179731          -0.000001
           14              H       3.662835      11.511458       7.757845       0.285711       0.561389 0.36377207E+01  0.30424451E+02                                 1.294110                            1.246801      -1.173815       2.406985                    0.998042       3.024511       8.812664       0.457000       1.602493      -0.645971       0.009476       0.020343       0.011903       0.025403      -0.001852       0.000399       0.008811      -0.004230      -0.002034      -0.008403      -0.001551       0.009954              1.316418       1.223225       0.236364      -0.096452       1.570677      -0.154213       1.155351           0.000002
           15              H       2.225006       4.836887      10.023346       0.135701       1.045415 0.81621086E+01  0.79940588E+02                                 1.670872                            1.645380      -0.714323       2.544301                    0.999712       3.292001       8.986158       0.502782       1.243831      -0.719273      -0.030978      -0.012834       0.015451       0.036920       0.012661      -0.007132       0.003797       0.013527       0.010917      -0.018405       0.003988       0.014417              1.672493       1.662366       0.245676      -0.191186       1.790184      -0.136763       1.564927          -0.000005
           16              H       3.685478       5.454384      10.272855       0.143927       1.024664 0.79332363E+01  0.78300491E+02                                 1.725784                            1.679325      -1.117763       2.352221                    0.996299       3.635597      10.456613       0.465523       1.333062      -0.696521       0.027087       0.008953       0.019253       0.034417      -0.004204      -0.003502       0.002056       0.027621       0.023823      -0.018495       0.005295       0.013201              1.741980       1.780452       0.027965       0.402461       1.553738       0.096733       1.891751          -0.000000
           17              H       4.048432       5.676668       2.762422       0.138627       1.084534 0.83559866E+01  0.83222146E+02                                 1.774824                            1.710239      -1.038173       2.386326                    0.997429       3.562602      10.161581       0.468509       1.312645      -0.701972      -0.009443       0.029116      -0.000325       0.030611       0.004513       0.001927       0.002187      -0.007421      -0.025244      -0.008918      -0.001549       0.010467              1.802242       1.669377      -0.332545       0.024475       2.280027      -0.168466       1.457322           0.000002
           18              H       4.926180       4.661641       3.635704       0.146809       1.129772 0.87227960E+01  0.88141350E+02                                 1.852122                            1.769803      -1.124500       2.354955                    0.995896       3.627958      10.550761       0.450149       1.346559      -0.694915       0.021718       0.000173       0.030705       0.037610       0.010693       0.009058       0.002076       0.000059      -0.002059      -0.012879      -0.002316       0.015194              1.890652       1.883604      -0.078945       0.389575       1.521791      -0.210918       2.266560          -0.000002
           19              H       2.557325       5.136114       7.789296       0.327083       0.624664 0.42830484E+01  0.36415000E+02                                 1.297707                            1.286441      -1.121892       2.498801                    0.999448       2.448033       6.640818       0.497188       1.448965      -0.678804      -0.044434      -0.006330      -0.014947       0.047306       0.006512       0.010731       0.002271       0.030954      -0.004164      -0.016098      -0.006419       0.022517              1.292815       1.380608      -0.101358       0.208817       1.187255       0.032888       1.310583          -0.000001
           20              H       2.996865       3.504410       1.949945       0.285711       0.561389 0.36377264E+01  0.30424509E+02                                 1.294110                            1.246802      -1.173816       2.406984                    0.998042       3.024513       8.812670       0.457000       1.602492      -0.645971      -0.009476      -0.017631      -0.015642       0.025403      -0.000195      -0.001885       0.008037      -0.006602      -0.009147      -0.008403      -0.001551       0.009954              1.316418       1.223226      -0.018293       0.254631       1.104360      -0.001891       1.621669           0.000002
           21              H       2.225006       9.616267       0.460229       0.135702       1.045413 0.81620933E+01  0.79940395E+02                                 1.670869                            1.645378      -0.714322       2.544302                    0.999712       3.291998       8.986145       0.502783       1.243830      -0.719273      -0.030978       0.012834      -0.015451       0.036920      -0.012661       0.007132       0.003797       0.013527       0.010917      -0.018405       0.003988       0.014417              1.672490       1.662364      -0.245675       0.191186       1.790182      -0.136762       1.564925          -0.000005
           22              H       3.685478       8.998770       0.210720       0.143927       1.024664 0.79332415E+01  0.78300551E+02                                 1.725784                            1.679325      -1.117764       2.352221                    0.996299       3.635598      10.456615       0.465524       1.333062      -0.696521       0.027087      -0.008953      -0.019253       0.034417       0.004204       0.003502       0.002056       0.027621       0.023823      -0.018495       0.005295       0.013201              1.741980       1.780452      -0.027965      -0.402461       1.553738       0.096733       1.891751          -0.000000
           23              H       4.048432       8.776486       7.721153       0.138627       1.084535 0.83559931E+01  0.83222222E+02                                 1.774824                            1.710240      -1.038173       2.386326                    0.997429       3.562603      10.161583       0.468509       1.312645      -0.701972      -0.009443      -0.029116       0.000325       0.030611      -0.004513      -0.001927       0.002187      -0.007421      -0.025244      -0.008918      -0.001549       0.010467              1.802242       1.669377       0.332546      -0.024475       2.280028      -0.168466       1.457323           0.000002
           24              H       4.926180       9.791513       6.847871       0.146809       1.129772 0.87227965E+01  0.88141361E+02                                 1.852122                            1.769803      -1.124501       2.354955                    0.995896       3.627958      10.550763       0.450149       1.346559      -0.694915       0.021718      -0.000173      -0.030705       0.037610      -0.010693      -0.009058       0.002076       0.000059      -0.002059      -0.012879      -0.002316       0.015194              1.890652       1.883604       0.078945      -0.389575       1.521791      -0.210919       2.266561          -0.000002
           25              H       2.557325       9.317040       2.694279       0.327083       0.624664 0.42830519E+01  0.36415034E+02                                 1.297707                            1.286441      -1.121892       2.498801                    0.999448       2.448034       6.640819       0.497189       1.448964      -0.678805      -0.044434       0.006330       0.014947       0.047306      -0.006512      -0.010731       0.002271       0.030954      -0.004164      -0.016098      -0.006419       0.022517              1.292815       1.380607       0.101358      -0.208817       1.187255       0.032888       1.310583          -0.000001
           26              H       2.996865      10.948744       8.533630       0.285711       0.561389 0.36377235E+01  0.30424481E+02                                 1.294110                            1.246801      -1.173815       2.406985                    0.998042       3.024512       8.812668       0.457000       1.602493      -0.645971      -0.009476       0.017631       0.015642       0.025403       0.000195       0.001885       0.008037      -0.006602      -0.009147      -0.008403      -0.001551       0.009954              1.316418       1.223225       0.018293      -0.254630       1.104360      -0.001890       1.621669           0.000002
           27              C       3.752741      10.877052       2.187503      -0.220982      28.911534 0.42832294E+03  0.10020917E+05                                 8.203459                            6.838171      -0.006392       2.003821                    0.997976      28.661197      81.888306       0.639485       0.409393      -1.069966      -0.023531      -0.101866       0.006661       0.104761       0.042633      -0.039683       0.008058      -0.099211      -0.311576      -0.119169       0.001645       0.117523              9.334787       6.778250       1.619302       1.850599      11.058726       2.842345      10.167385           0.000001
           28              C       4.328805      11.223589       3.549214       0.615637      20.640487 0.24005993E+03  0.49042134E+04                                 6.896868                            5.471457       0.140015       2.112230                    0.999701      21.594515      59.404164       0.641119       0.467646      -1.025532       0.011967       0.030825       0.027878       0.043250      -0.035791      -0.035719       0.023317       0.130621      -0.071812      -0.068112      -0.031643       0.099755              7.728281       5.129368       1.818194       2.136372       8.674408       0.699812       9.381065           0.000011
           29              C       2.229002       4.125978       3.664743      -0.190547      26.985531 0.40677533E+03  0.94492155E+04                                 7.949371                            6.737170      -0.284692       1.931072                    0.995095      28.457034      82.559301       0.630134       0.418439      -1.058005       0.085835      -0.018167      -0.073176       0.114247      -0.049088      -0.077873       0.028283       0.091410       0.047480      -0.075635      -0.047389       0.123024              8.857807      10.852875       1.569002      -2.104903       7.439505      -1.280676       8.281041           0.000007
           30              C       1.270671       2.971413       3.864036       0.642602      19.772004 0.24106814E+03  0.49589579E+04                                 6.875922                            5.603870       0.040016       2.087560                    0.999519      21.758184      61.222712       0.609520       0.488503      -1.008476      -0.038427      -0.018794       0.015704       0.045568      -0.028940       0.068089      -0.046189       0.039014       0.068969      -0.061262      -0.043996       0.105258              7.638223       9.278400       1.614799      -3.273850       7.161085      -0.086127       6.475183           0.000011
           31              C       3.752741       3.576102       8.296072      -0.220983      28.911559 0.42832339E+03  0.10020930E+05                                 8.203464                            6.838176      -0.006393       2.003821                    0.997976      28.661210      81.888359       0.639484       0.409393      -1.069966      -0.023531       0.101866      -0.006662       0.104761      -0.042633       0.039683       0.008058      -0.099211      -0.311576      -0.119169       0.001645       0.117523              9.334794       6.778254      -1.619304      -1.850602      11.058736       2.842350      10.167393           0.000001
           32              C       4.328805       3.229565       6.934361       0.615638      20.640484 0.24005988E+03  0.49042122E+04                                 6.896867                            5.471457       0.140014       2.112229                    0.999701      21.594513      59.404161       0.641119       0.467646      -1.025532       0.011967      -0.030825      -0.027878       0.043249       0.035791       0.035719       0.023317       0.130621      -0.071812      -0.068112      -0.031643       0.099755              7.728280       5.129368      -1.818194      -2.136371       8.674408       0.699812       9.381064           0.000012
           33              C       2.229002      10.327176       6.818832      -0.190547      26.985531 0.40677535E+03  0.94492162E+04                                 7.949371                            6.737170      -0.284692       1.931072                    0.995095      28.457037      82.559313       0.630134       0.418439      -1.058005       0.085835       0.018167       0.073176       0.114247       0.049088       0.077873       0.028283       0.091409       0.047480      -0.075635      -0.047389       0.123024              8.857807      10.852874      -1.569001       2.104902       7.439505      -1.280677       8.281041           0.000007
           34              C       1.270671      11.481741       6.619539       0.642602      19.772005 0.24106816E+03  0.49589580E+04                                 6.875922                            5.603869       0.040017       2.087561                    0.999519      21.758183      61.222702       0.609520       0.488503      -1.008477      -0.038427       0.018794      -0.015704       0.045568       0.028940      -0.068089      -0.046189       0.039014       0.068969      -0.061262      -0.043996       0.105258              7.638222       9.278398      -1.614798       3.273850       7.161085      -0.086127       6.475183           0.000010
           35              C       2.906959       5.456746       9.660195      -0.220983      28.911569 0.42832380E+03  0.10020942E+05                                 8.203468                            6.838180      -0.006393       2.003820                    0.997976      28.661218      81.888395       0.639484       0.409393      -1.069966       0.023531      -0.025298      -0.098900       0.104761       0.024484      -0.052847       0.067127       0.081623       0.230925      -0.119169       0.001645       0.117523              9.334797       6.778256      -2.261930      -0.964644      11.931211       2.557356       9.294923           0.000001
           36              C       2.330895       6.858752       9.566786       0.615637      20.640488 0.24006002E+03  0.49042156E+04                                 6.896868                            5.471459       0.140014       2.112229                    0.999701      21.594513      59.404161       0.641119       0.467647      -1.025532      -0.011967       0.036071       0.020645       0.043249       0.045067       0.022931       0.010142       0.090286      -0.192814      -0.068112      -0.031643       0.099755              7.728281       5.129368      -2.595329      -1.064971       9.726040       0.356289       8.329434           0.000012
           37              C       4.430698       4.764735       2.784123      -0.190547      26.985510 0.40677505E+03  0.94492075E+04                                 7.949368                            6.737168      -0.284692       1.931072                    0.995095      28.457027      82.559277       0.630135       0.418439      -1.058005      -0.085835      -0.075199       0.005453       0.114247       0.089266       0.022482       0.002333       0.011964      -0.190857      -0.075635      -0.047389       0.123024              8.857802      10.852864       1.513675      -2.145026       7.443906      -1.282115       8.276636           0.000008
           38              C       5.389029       4.595680       1.624744       0.642602      19.772000 0.24106813E+03  0.49589573E+04                                 6.875920                            5.603869       0.040017       2.087561                    0.999519      21.758182      61.222695       0.609520       0.488503      -1.008477       0.038427       0.009092      -0.022742       0.045568      -0.055738       0.048652      -0.053219       0.017494       0.004408      -0.061262      -0.043996       0.105258              7.638219       9.278395       2.610628      -2.551522       6.490471       0.132931       7.145793           0.000010
           39              C       2.906959       8.996408       0.823380      -0.220983      28.911574 0.42832391E+03  0.10020945E+05                                 8.203469                            6.838181      -0.006393       2.003821                    0.997976      28.661220      81.888399       0.639484       0.409393      -1.069966       0.023531       0.025297       0.098900       0.104761      -0.024483       0.052847       0.067127       0.081623       0.230925      -0.119169       0.001645       0.117523              9.334798       6.778257       2.261931       0.964644      11.931213       2.557357       9.294924           0.000001
           40              C       2.330895       7.594402       0.916789       0.615637      20.640486 0.24005999E+03  0.49042149E+04                                 6.896868                            5.471458       0.140015       2.112230                    0.999701      21.594511      59.404152       0.641119       0.467646      -1.025532      -0.011967      -0.036071      -0.020645       0.043249      -0.045067      -0.022931       0.010142       0.090287      -0.192814      -0.068112      -0.031643       0.099755              7.728280       5.129367       2.595329       1.064971       9.726039       0.356290       8.329433           0.000011
           41              C       4.430698       9.688419       7.699452      -0.190546      26.985502 0.40677489E+03  0.94492026E+04                                 7.949365                            6.737166      -0.284692       1.931072                    0.995095      28.457021      82.559250       0.630135       0.418439      -1.058005      -0.085835       0.075199      -0.005453       0.114247      -0.089266      -0.022482       0.002333       0.011964      -0.190857      -0.075635      -0.047389       0.123024              8.857799      10.852860      -1.513674       2.145025       7.443904      -1.282115       8.276633           0.000008
           42              C       5.389029       9.857474       8.858831       0.642602      19.772000 0.24106813E+03  0.49589573E+04                                 6.875920                            5.603869       0.040018       2.087561                    0.999519      21.758181      61.222692       0.609520       0.488503      -1.008477       0.038427      -0.009092       0.022742       0.045568       0.055738      -0.048652      -0.053219       0.017494       0.004408      -0.061262      -0.043996       0.105258              7.638220       9.278395      -2.610628       2.551522       6.490471       0.132931       7.145793           0.000010
           43              N       3.329850       9.448538       2.178487      -0.175572      23.792856 0.33604167E+03  0.73058529E+04                                 6.875904                            5.789861      -0.076812       2.052180                    0.997997      24.408865      64.496396       0.753102       0.374089      -1.108346      -0.000000       0.080106      -0.110438       0.136431      -0.000609      -0.000442       0.053134       0.005408      -0.074833      -0.063485       0.015159       0.048326              7.834739       5.939526       2.024067       1.468151       9.795993       3.103156       7.768698           0.000003
           44              N       3.329850       5.004616       8.305088      -0.175572      23.792860 0.33604172E+03  0.73058544E+04                                 6.875904                            5.789861      -0.076812       2.052180                    0.997997      24.408867      64.496404       0.753102       0.374088      -1.108346      -0.000000      -0.080106       0.110438       0.136432       0.000609       0.000442       0.053134       0.005408      -0.074833      -0.063485       0.015159       0.048326              7.834740       5.939526      -2.024067      -1.468152       9.795994       3.103156       7.768700           0.000003
           45              N       3.329850       3.770105       2.734641      -0.204291      24.376054 0.37005328E+03  0.84157241E+04                                 7.566130                            6.532975      -0.841760       1.789451                    0.995949      26.922698      77.901550       0.622716       0.432503      -1.046743      -0.000000       0.138823       0.100695       0.171497       0.026728      -0.036848       0.010115       0.059212      -0.072428      -0.053297      -0.010198       0.063495              8.406666      10.836508       1.601973      -2.208560       7.119676      -0.220629       7.263814           0.000007
           46              N       3.329850      10.683049       7.748934      -0.204291      24.376054 0.37005331E+03  0.84157249E+04                                 7.566130                            6.532975      -0.841760       1.789452                    0.995949      26.922698      77.901549       0.622716       0.432503      -1.046743      -0.000000      -0.138823      -0.100695       0.171497      -0.026728       0.036848       0.010115       0.059212      -0.072428      -0.053297      -0.010198       0.063495              8.406666      10.836507      -1.601973       2.208559       7.119677      -0.220631       7.263814           0.000007
           47              O       4.727055       1.404626       3.657929      -0.571279      35.631714 0.57676833E+03  0.14083220E+05                                 8.553523                            7.419318       0.229590       2.138256                    0.993313      27.445385      72.241678       0.700886       0.357897      -1.142112      -0.010178      -0.013513       0.014942       0.022570       0.019517      -0.000663       0.025907      -0.064437      -0.203740      -0.072993      -0.002922       0.075914              9.283798       8.108823       2.587112       2.345385      12.102110       1.037178       7.640462           0.000001
           48              O       4.396068      10.376480       4.423020      -0.545525      27.631729 0.42791689E+03  0.96804340E+04                                 7.076753                            6.292352       1.027168       2.397329                    0.997923      26.371573      66.436514       0.780320       0.346975      -1.152997       0.020318       0.038786       0.032647       0.054617      -0.046144      -0.035941      -0.055918       0.091648       0.030313      -0.106928       0.041258       0.065670              7.431911       5.092579       0.328378       0.574296       7.048229      -2.183810      10.154926          -0.000011
           49              O       0.342309       3.216337       4.702303      -0.596661      35.583865 0.54318981E+03  0.13089272E+05                                 8.547428                            7.151990       0.334606       2.149899                    0.996729      28.033820      73.733761       0.719795       0.353129      -1.143902       0.009349      -0.016018      -0.027928       0.033526      -0.014576      -0.033379      -0.029947       0.090908       0.037567      -0.070021       0.007992       0.062029              9.616903      13.199712       1.117838      -5.105564       6.296205      -1.007874       9.354792          -0.000009
           50              O       1.437829       1.928474       3.248336      -0.595609      28.252315 0.49636629E+03  0.11661024E+05                                 7.144915                            6.802172       0.931915       2.341874                    0.998093      27.587101      70.977076       0.745843       0.349562      -1.150094      -0.017956       0.010416       0.026383       0.033570      -0.062519       0.056431       0.009972      -0.054389       0.044235      -0.100332       0.026814       0.073518              7.146373       6.551985      -0.720031      -1.246312       8.427918       1.547975       6.459217          -0.000015
           51              O       4.727055      13.048528       6.825646      -0.571279      35.631715 0.57676839E+03  0.14083222E+05                                 8.553524                            7.419319       0.229590       2.138256                    0.993313      27.445384      72.241678       0.700886       0.357897      -1.142112      -0.010178       0.013513      -0.014942       0.022571      -0.019517       0.000663       0.025907      -0.064437      -0.203740      -0.072993      -0.002922       0.075914              9.283799       8.108822      -2.587112      -2.345384      12.102113       1.037177       7.640462           0.000001
           52              O       4.396068       4.076674       6.060555      -0.545525      27.631731 0.42791692E+03  0.96804349E+04                                 7.076754                            6.292352       1.027168       2.397329                    0.997923      26.371573      66.436515       0.780320       0.346975      -1.152997       0.020318      -0.038786      -0.032647       0.054617       0.046144       0.035941      -0.055918       0.091648       0.030313      -0.106928       0.041258       0.065670              7.431912       5.092580      -0.328377      -0.574297       7.048229      -2.183810      10.154927          -0.000011
           53              O       0.342309      11.236817       5.781272      -0.596661      35.583858 0.54318968E+03  0.13089267E+05                                 8.547427                            7.151989       0.334607       2.149899                    0.996729      28.033817      73.733748       0.719795       0.353129      -1.143902       0.009348       0.016018       0.027928       0.033525       0.014576       0.033379      -0.029947       0.090908       0.037568      -0.070021       0.007992       0.062029              9.616902      13.199709      -1.117838       5.105564       6.296204      -1.007874       9.354792          -0.000009
           54              O       1.437829      12.524680       7.235239      -0.595608      28.252304 0.49636602E+03  0.11661016E+05                                 7.144913                            6.802170       0.931915       2.341874                    0.998093      27.587094      70.977053       0.745843       0.349562      -1.150094      -0.017956      -0.010415      -0.026383       0.033570       0.062519      -0.056431       0.009972      -0.054389       0.044235      -0.100332       0.026814       0.073518              7.146372       6.551983       0.720030       1.246311       8.427917       1.547975       6.459216          -0.000016
           55              O       1.932645       3.913267       0.199398      -0.571279      35.631712 0.57676860E+03  0.14083228E+05                                 8.553524                            7.419321       0.229591       2.138256                    0.993313      27.445381      72.241666       0.700886       0.357897      -1.142112       0.010178       0.010008      -0.017484       0.022571      -0.005430      -0.018758       0.060489       0.041430       0.113861      -0.072992      -0.002922       0.075915              9.283798       8.108821      -3.032762      -1.730982       8.682876       2.154061      11.059695           0.000002
           56              O       2.263632       7.426337       8.490228      -0.545525      27.631732 0.42791682E+03  0.96804320E+04                                 7.076754                            6.292351       1.027168       2.397329                    0.997923      26.371572      66.436513       0.780320       0.346975      -1.152997      -0.020318       0.043076       0.026732       0.054617       0.048492       0.032703      -0.063134       0.069555      -0.035964      -0.106928       0.041258       0.065670              7.431912       5.092580      -0.647872      -0.133825       8.566273      -2.679679       8.636885          -0.000011
           57              O       6.317391       5.468563       1.597277      -0.596661      35.583853 0.54318963E+03  0.13089266E+05                                 8.547426                            7.151989       0.334607       2.149899                    0.996729      28.033816      73.733747       0.719795       0.353129      -1.143902      -0.009348      -0.031521      -0.006554       0.033525       0.036255       0.003492      -0.043133       0.050542      -0.083533      -0.070021       0.007992       0.062029              9.616900      13.199707       4.506112      -2.647882       8.464942      -1.716290       7.186051          -0.000009
           58              O       5.221871       3.686576       0.824533      -0.595608      28.252303 0.49636593E+03  0.11661014E+05                                 7.144913                            6.802170       0.931915       2.341874                    0.998093      27.587093      70.977050       0.745843       0.349562      -1.150094       0.017956       0.028313       0.001708       0.033570      -0.034229       0.076951       0.009548      -0.055689       0.040338      -0.100332       0.026814       0.073517              7.146372       6.551983       1.408282       0.297457       7.562814       1.830561       7.324317          -0.000016
           59              O       1.932645      10.539887      10.284177      -0.571279      35.631701 0.57676836E+03  0.14083221E+05                                 8.553522                            7.419319       0.229591       2.138256                    0.993313      27.445376      72.241647       0.700886       0.357897      -1.142112       0.010178      -0.010008       0.017484       0.022571       0.005430       0.018758       0.060489       0.041430       0.113862      -0.072993      -0.002922       0.075915              9.283795       8.108819       3.032761       1.730982       8.682874       2.154061      11.059693           0.000002
           60              O       2.263632       7.026817       1.993347      -0.545525      27.631721 0.42791662E+03  0.96804265E+04                                 7.076752                            6.292350       1.027168       2.397329                    0.997923      26.371566      66.436494       0.780320       0.346975      -1.152997      -0.020318      -0.043076      -0.026732       0.054617      -0.048492      -0.032703      -0.063134       0.069556      -0.035964      -0.106928       0.041258       0.065670              7.431911       5.092579       0.647872       0.133825       8.566270      -2.679678       8.636883          -0.000011
           61              O       6.317391       8.984591       8.886298      -0.596661      35.583850 0.54318960E+03  0.13089265E+05                                 8.547426                            7.151989       0.334607       2.149899                    0.996729      28.033816      73.733744       0.719795       0.353129      -1.143902      -0.009349       0.031521       0.006554       0.033525      -0.036255      -0.003492      -0.043133       0.050542      -0.083532      -0.070021       0.007992       0.062029              9.616899      13.199706      -4.506112       2.647881       8.464942      -1.716290       7.186050          -0.000009
           62              O       5.221871      10.766578       9.659042      -0.595608      28.252294 0.49636571E+03  0.11661007E+05                                 7.144910                            6.802167       0.931917       2.341875                    0.998093      27.587092      70.977037       0.745844       0.349562      -1.150094       0.017956      -0.028313      -0.001708       0.033570       0.034229      -0.076951       0.009548      -0.055688       0.040337      -0.100332       0.026814       0.073517              7.146369       6.551981      -1.408281      -0.297457       7.562812       1.830560       7.324315          -0.000016

******************************************************
Auxiliary information for the entire system
The total spin magnetic moment of the unit cell is   -0.000002
The total net atomic charge of the unit cell is   -0.000000
Accuracy of reproducing the electrostatic potential in the unit cell:
  The inner radius (bohr) =    5.0000
  The outer radius (bohr) =   12.0000
  Valid grid points have density less than (e/(bohr^3)) =    0.0001
  The number of valid grid points were=         5241
  The rms potential error without charges in kcal/mol is=      3.75507
  The rms potential error with partial charges in kcal/mol is=      1.14413
  The RRMSE value at monopole order=      0.30469
  The rms potential error with partial charges and cloud penetration in kcal/mol is=      1.14207
  The RRMSE value at monopole order with cloud penetration is=      0.30414
  The rms potential error with partial charges and atomic dipoles in kcal/mol is=      0.75920
  The RRMSE value at dipole order=      0.20218
  The rms potential error with partial charges, atomic dipoles and cloud penetration in kcal/mol is=      0.75865
  The RRMSE value at dipole order with cloud penetration=      0.20203

******************************************************
The electron densities and ab initio electrostatic potential were computed in VASP using the PBE functional and
projector augmented wave method. See the main text of the journal article for a description of computational details.
The atomic charges, dipoles, and quadrupoles were computed with the DDEC6 method as described in
(a) T. A. Manz and N. Gabaldon Limas, RSC Adv. 6 (2016) 47771-47801 DOI: 10.1039/c6ra04656h
(b) N. Gabaldon Limas and T. A. Manz, RSC Adv. 8 (2018) 2678-2707 DOI: 10.1039/c7ra11829e.
For each atom in the material, the electron cloud parameters were fit to the spherically averaged atom-in-material
electron density using radial positions for which this density was between 10^-4 and 10^-2 electrons per cubic bohr.
The polarizabilities, dispersion coefficients, and quantum Drude oscillator (QDO) parameters were fit using the MCLF method.
The magnetic structure of the system was optimized in VASP from the default ferromagnetic initial guess using spin polarization.
The atomic spin moments (ASMs) were computed on this optimized magnetic structure using the DDEC6 partition as inputs
to the method of T. A. Manz and D. S. Sholl, J. Chem. Theory Comput. 7 (2011) 4146-4164 DOI: 10.1021/ct200539n.
The RMSE and RRMSE were computed using a uniform grid with Ewald summation.
