# Supplementary material for: A collection of forcefield precursors for metal–organic frameworks
Source: RSC Adv. 2019 Nov 13;9(63):36492–507. doi: 10.1039/c9ra07327b (PMC9075174; doi:10.1039/c9ra07327b)
Supplement: RA-009-C9RA07327B-s4419 [file RA-009-C9RA07327B-s4419.xyz]

  212
jmolscript: load "" {1 1 1} spacegroup "x,y,z" unitcell [{     11.824100     0.000000     0.000000 }, {     -3.941250    17.180838     0.000000 }, {      3.941370     8.590372    14.879038 }]
Cu     5.578705    10.434649    14.813719     0.802109
Cu     7.386069    16.896282    13.099505     0.431874
Cu     1.637442    24.792509    13.314507     0.802318
Cu     3.444741    20.077157     8.575682     0.432328
Cu    -2.303939    16.315262     1.629850     0.801755
Cu    11.327439    14.568981     8.082889     0.432930
Cu     6.245515    15.336561     0.065319     0.802110
Cu     4.438151     8.874928     1.779533     0.431887
Cu    10.186778     0.978701     1.564531     0.802320
Cu     8.379479     5.694053     6.303356     0.432335
Cu    14.128159     9.455948    13.249188     0.801761
Cu     0.496781    11.202229     6.796149     0.432951
H      2.014065     4.619064     1.304892     0.111343
H      2.468128     6.763235     0.489520     0.081974
H      6.000389    14.065056    11.666654     0.097817
H      6.333819    11.936355    10.348371     0.164756
H      4.765945    12.227569    10.483770     0.149502
H      5.287378    10.727683    10.284391     0.172734
H      0.375275    10.520674     3.828376     0.100209
H      3.363217    10.616020     6.400962     0.097118
H      4.825858     9.819693     4.774683     0.099098
H     -0.140249    10.415018     1.877735     0.156518
H     -0.029106     9.242429     0.796029     0.162691
H      0.447416    10.721701     0.421077     0.184088
H      5.955418     7.410922    10.226363     0.112278
H      6.409456     5.632710     8.777145     0.083018
H      2.059064    20.251876    11.744025     0.098349
H      2.392494    20.174554    14.246679     0.164974
H     12.648719    20.146207    13.926780     0.149942
H     -2.595309    12.133106     0.446371     0.172804
H      4.316616     6.645536     3.853671     0.099304
H      7.304586     8.825789     2.484799     0.097468
H      8.767214     7.815551     3.987582     0.098054
H      3.801070     5.009058     4.920498     0.155960
H      3.912208     4.658564     6.476845     0.161643
H      4.388716     3.594214     5.383236     0.183553
H      9.896853    13.741224     3.347784     0.111806
H     10.350887    13.375265     5.612373     0.082367
H      9.941797    17.225488     6.347398     0.098110
H     -1.548844    19.431511     5.163026     0.164853
H      8.707378    19.168644     5.347526     0.150300
H      1.345981     2.910421     4.148276     0.172688
H      8.257983     8.605000     7.196991     0.100225
H     11.245922     6.329402     5.993277     0.096731
H      0.884475     8.135967     6.116773     0.098237
H      7.742461    10.347134     8.080806     0.156464
H      7.853620    11.870217     7.606164     0.162287
H      8.330123    11.455295     9.074725     0.183495
H      9.810155    21.152146    13.574146     0.111343
H      9.356092    19.007975    14.389518     0.081974
H      5.823831    11.706154     3.212384     0.097819
H      5.490401    13.834855     4.530667     0.164758
H      7.058275    13.543641     4.395268     0.149506
H      6.536842    15.043527     4.594647     0.172738
H     11.448945    15.250536    11.050662     0.100208
H      8.461003    15.155190     8.478076     0.097118
H      6.998362    15.951517    10.104355     0.099097
H     11.964469    15.356192    13.001303     0.156515
H     11.853326    16.528781    14.083009     0.162691
H     11.376804    15.049509    14.457961     0.184083
H      5.868802    18.360288     4.652675     0.112276
H      5.414764    20.138500     6.101893     0.083017
H      9.765156     5.519334     3.135013     0.098349
H      9.431726     5.596656     0.632359     0.164971
H     -0.824499     5.625003     0.952258     0.149940
H      2.595429    13.638104    14.432667     0.172801
H      7.507604    19.125674    11.025367     0.099301
H      4.519634    16.945421    12.394239     0.097465
H      3.057006    17.955659    10.891456     0.098052
H      8.023150    20.762152     9.958540     0.155956
H      7.912012    21.112646     8.402193     0.161643
H      7.435504    22.176996     9.495802     0.183548
H      1.927367    12.029986    11.531254     0.111805
H      1.473333    12.395945     9.266665     0.082367
H      1.882423     8.545722     8.531640     0.098109
H     13.373064     6.339699     9.716012     0.164852
H      3.116842     6.602566     9.531512     0.150300
H     10.478239    22.860789    10.730762     0.172688
H      3.566237    17.166210     7.682047     0.100224
H      0.578298    19.441808     8.885761     0.096731
H     10.939745    17.635243     8.762265     0.098238
H      4.081759    15.424076     6.798232     0.156461
H      3.970600    13.900993     7.272874     0.162287
H      3.494097    14.315915     5.804313     0.183485
C      2.042447     4.771118     0.369000     0.068420
C      6.243958    14.647477    14.755542     0.008169
C      6.012208    13.892386    12.599569    -0.018585
C      5.768622    12.596090    13.062307     0.125276
C      5.582978    11.431232    12.193372     0.168444
C      5.483663    11.593596    10.698028    -0.499422
C      2.155984     9.959894     3.027884     0.106535
C      1.294006    10.382024     4.025375    -0.021346
C      3.036873    10.419645     5.530836    -0.016173
C      3.909492     9.953704     4.562806     0.012332
C      1.776434     9.734658     1.628362     0.158192
C      0.393018    10.056800     1.138246    -0.505602
C      5.983788     6.524390    10.562629     0.066020
C      2.302664    22.635723     9.695181     0.007385
C      2.070895    21.146139    11.427101    -0.018102
C      1.827323    22.195027    12.318356     0.125246
C      1.641678    22.024932    13.761622     0.165554
C      1.542344    20.648745    14.368687    -0.499421
C      6.097319     6.232678     4.739569     0.106990
C      5.235350     6.885466     3.875245    -0.020361
C      6.978234     8.170424     3.089930    -0.016631
C      7.850845     7.565054     3.977464     0.012866
C      5.717755     5.133273     5.634394     0.158144
C      4.334331     4.547750     5.600470    -0.503533
C      9.925233    14.475703     3.947409     0.066845
C     10.185357    14.259220     5.307353     0.007895
C      9.953618    16.503895     5.731405    -0.019254
C     -2.114052    16.751303     4.377413     0.126252
C     -2.299679    18.086256     3.803082     0.167035
C     -2.398996    19.300080     4.691361    -0.500169
C     10.038700     9.578638     7.111585     0.106355
C      9.176716     8.503720     6.978418    -0.021495
C     10.919582     7.181141     6.258272    -0.016365
C     11.792208     8.252452     6.338768     0.014010
C      9.659153    10.903279     7.616282     0.157858
C      8.275733    11.166660     8.140322    -0.504267
C      9.781773    21.000092    14.510038     0.068421
C      5.580262    11.123733     0.123496     0.008173
C      5.812012    11.878824     2.279469    -0.018582
C      6.055598    13.175120     1.816731     0.125275
C      6.241242    14.339978     2.685666     0.168440
C      6.340557    14.177614     4.181010    -0.499423
C      9.668236    15.811316    11.851154     0.106536
C     10.530214    15.389186    10.853663    -0.021346
C      8.787347    15.351565     9.348202    -0.016172
C      7.914728    15.817506    10.316232     0.012333
C     10.047786    16.036552    13.250676     0.158192
C     11.431202    15.714410    13.740792    -0.505601
C      5.840432    19.246820     4.316409     0.066019
C      9.521556     3.135487     5.183857     0.007388
C      9.753325     4.625071     3.451937    -0.018098
C      9.996897     3.576183     2.560682     0.125247
C     10.182542     3.746278     1.117416     0.165549
C     10.281876     5.122465     0.510351    -0.499421
C      5.726901    19.538532    10.139469     0.106994
C      6.588870    18.885744    11.003793    -0.020360
C      4.845986    17.600786    11.789108    -0.016625
C      3.973375    18.206156    10.901574     0.012870
C      6.106465    20.637937     9.244644     0.158144
C      7.489889    21.223460     9.278568    -0.503533
C      1.898987    11.295507    10.931629     0.066851
C      1.638863    11.511990     9.571685     0.007900
C      1.870602     9.267315     9.147633    -0.019251
C      2.114172     9.019907    10.501625     0.126255
C     14.123899     7.684954    11.075956     0.167031
C     14.223216     6.471130    10.187677    -0.500168
C      1.785520    16.192572     7.767453     0.106355
C      2.647504    17.267490     7.900620    -0.021495
C      0.904638    18.590069     8.620766    -0.016363
C      0.032012    17.518758     8.540270     0.014012
C      2.165067    14.867931     7.262756     0.157858
C      3.548487    14.604550     6.738716    -0.504264
N      5.773345    12.339147    14.386095    -0.223416
N      6.264065    14.904678    13.461661    -0.200809
N      5.509659    10.328993    12.819630    -0.024399
N      3.454267     9.685429     3.317579    -0.264270
N      1.746866    10.594891     5.257359    -0.165828
N      2.725909     9.308146     0.874143    -0.080033
N      1.832063    23.469932    11.878978    -0.222700
N      2.322755    21.386589    10.119383    -0.200829
N      1.568374    23.118404    14.403058    -0.022911
N      7.395608     6.620792     4.832414    -0.264640
N      5.688222     7.845964     3.074902    -0.165068
N      6.667224     4.693355     6.380875    -0.081478
N     -2.109326    15.733341     3.493003    -0.222788
N     10.205461    15.251153     6.177033    -0.200290
N     -2.372983    18.095022     2.535388    -0.023964
N     11.336986     9.464988     6.729045    -0.265483
N      9.629573     7.330356     6.546777    -0.165082
N     10.608634    11.769709     7.624019    -0.080584
N      6.050875    13.432063     0.492943    -0.223418
N      5.560155    10.866532     1.417377    -0.200812
N      6.314561    15.442217     2.059408    -0.024391
N      8.369953    16.085781    11.561459    -0.264265
N     10.077354    15.176319     9.621679    -0.165823
N      9.098311    16.463064    14.004895    -0.080033
N      9.992157     2.301278     3.000060    -0.222705
N      9.501465     4.384621     4.759655    -0.200831
N     10.255846     2.652806     0.475980    -0.022903
N      4.428612    19.150418    10.046624    -0.264630
N      6.135998    17.925246    11.804136    -0.165061
N      5.156996    21.077855     8.498163    -0.081478
N     13.933546    10.037869    11.386035    -0.222795
N      1.618759    10.520057     8.702005    -0.200295
N     14.197203     7.676188    12.343650    -0.023963
N      0.487234    16.306222     8.149993    -0.265477
N      2.194647    18.440854     8.332261    -0.165081
N      1.215586    14.001501     7.255019    -0.080583
O      5.342934     9.174959    12.174178    -0.352085
O      6.376410    17.758326    14.454241    -0.356326
O     -2.539721    14.546068     0.846171    -0.351828
O      2.435091    20.819373     7.151758    -0.355137
O      1.401557     2.050184     1.858689    -0.351867
O     10.317768    12.964721     8.152076    -0.355717
O      6.481286    16.596251     2.704860    -0.352087
O      5.447810     8.012884     0.424797    -0.356327
O     14.363941    11.225142    14.032867    -0.351837
O      9.389129     4.951837     7.727280    -0.355136
O     10.422663    23.721026    13.020349    -0.351871
O      1.506452    12.806489     6.726962    -0.355719
O      1.244250     0.000000     0.000000    -0.676817
O     10.579850     0.000000     0.000000    -0.676825
F      3.740368     1.657951     0.056540    -0.505549
F      7.681727     7.810367    13.414941    -0.505694
F     -0.200904    16.302893     1.407557    -0.505627
F      8.083852    24.113259    14.822498    -0.505528
F      4.142493    17.960843     1.464097    -0.505671
F     12.025124     9.468317    13.471481    -0.505621

The following XYZ coordinates are in angstroms. Other properties are in atomic units.
The sperically averaged electron density of each atom fit to a function of the form exp(a - br)
eigen_1, eigen_2 and eigen_3 are the three eigenvalues of traceless quadrupole moment tensor
  atom number  atomic symbol              X              Y              Z     net charge C6 coefficient C8 coefficient C10 coefficient fluctuating dipole atomic polarizability isotropic forcefield polarizability              a              b squared Pearson coefficient          <r^3>          <r^4>         wp_QDO          m_QDO          q_QDO       dipole_x       dipole_y       dipole_z         dipole            Qxy            Qxz            Qyz     Q(x^2-y^2)  Q(3z^2 - R^2)        eigen_1        eigen_2        eigen_3 static polarizability      alpha(xx)      alpha(xy)      alpha(xz)      alpha(yy)      alpha(yz)      alpha(zz) atomic spin moment
            1             Cu       5.578705      10.434649      14.813719       0.802109      66.052781 0.12142883E+04  0.34664830E+05                                14.394763                           12.256544       0.698925       2.129615                    0.992661      43.613897     112.598395       0.462480       0.463923      -1.102808       0.078625      -0.094445       0.068900       0.140886       0.009947      -0.012194       0.004451      -0.086275      -0.020924      -0.044983      -0.002948       0.047931             16.300524      10.300104       2.323482      -0.932243      21.590927      -4.729321      17.010540           0.188657
            2             Cu       7.386069      16.896282      13.099505       0.431874      92.499246 0.15786994E+04  0.48050589E+05                                17.461730                           13.661963       1.103862       2.171848                    0.994954      50.161095     133.053574       0.453888       0.443362      -1.117080      -0.068972      -0.006755       0.048044       0.084327      -0.040699      -0.029186       0.004464       0.043835       0.042389      -0.055305      -0.001746       0.057051             21.602496      20.978039      -5.670773      -1.429146      18.918953       1.950023      24.910498           0.401091
            3             Cu       1.637442      24.792509      13.314507       0.802318      66.075026 0.12146580E+04  0.34679723E+05                                14.402957                           12.262729       0.692327       2.127666                    0.992599      43.620795     112.641287       0.462097       0.464250      -1.102560       0.078713       0.106554       0.047991       0.140900      -0.015668      -0.002524       0.021130      -0.041014       0.111621      -0.044672      -0.003364       0.048036             16.310865      10.305997      -1.970635      -1.547785      22.263189       4.354841      16.363409           0.188494
            4             Cu       3.444741      20.077157       8.575682       0.432328      92.456323 0.15778222E+04  0.48015969E+05                                17.455505                           13.657323       1.105812       2.172603                    0.994930      50.145887     132.990977       0.454019       0.443307      -1.117144      -0.068782       0.044884      -0.017276       0.083928      -0.005095       0.049899      -0.020693       0.015703      -0.042423      -0.055098      -0.002097       0.057195             21.595029      20.973744       1.596766       5.623174      21.716279      -3.567813      22.095066           0.400691
            5             Cu      -2.303939      16.315262       1.629850       0.801755      66.086529 0.12150920E+04  0.34694924E+05                                14.403022                           12.263632       0.693548       2.127935                    0.992664      43.626871     112.658486       0.462156       0.464152      -1.102627       0.078137      -0.012139      -0.116125       0.140491       0.006055       0.014138      -0.025526      -0.049637       0.088400      -0.044824      -0.003052       0.047876             16.309834      10.306045      -0.354587       2.479729      14.067282       0.379981      24.556177           0.187651
            6             Cu      11.327439      14.568981       8.082889       0.432930      92.465092 0.15779336E+04  0.48021813E+05                                17.459202                           13.660002       1.101203       2.171331                    0.994964      50.140545     132.994762       0.453850       0.443449      -1.117017      -0.068607      -0.037727      -0.029963       0.083833       0.045977      -0.020507       0.016589       0.006809      -0.066113      -0.055520      -0.001795       0.057315             21.599365      20.978161       4.072722      -4.196939      25.095899       1.619553      18.724035           0.400574
            7             Cu       6.245515      15.336561       0.065319       0.802110      66.052710 0.12142847E+04  0.34664719E+05                                14.394802                           12.256560       0.698902       2.129609                    0.992661      43.613809     112.598343       0.462478       0.463925      -1.102806      -0.078632       0.094444      -0.068900       0.140890       0.009957      -0.012193       0.004452      -0.086293      -0.020874      -0.044998      -0.002936       0.047934             16.300590      10.300099       2.323497      -0.932254      21.591041      -4.729380      17.010629           0.188374
            8             Cu       4.438151       8.874928       1.779533       0.431887      92.498482 0.15786807E+04  0.48049875E+05                                17.461647                           13.661888       1.103876       2.171855                    0.994954      50.160802     133.052601       0.453889       0.443362      -1.117080       0.068974       0.006756      -0.048043       0.084328      -0.040705      -0.029184       0.004468       0.043844       0.042398      -0.055311      -0.001745       0.057056             21.602411      20.977970      -5.670780      -1.429123      18.918883       1.950003      24.910381           0.401171
            9             Cu      10.186778       0.978701       1.564531       0.802320      66.074803 0.12146514E+04  0.34679520E+05                                14.403004                           12.262756       0.692299       2.127658                    0.992599      43.620649     112.641208       0.462092       0.464254      -1.102556      -0.078718      -0.106552      -0.047990       0.140901      -0.015674      -0.002529       0.021124      -0.041039       0.111620      -0.044684      -0.003350       0.048034             16.310934      10.306009      -1.970655      -1.547801      22.263294       4.354877      16.363498           0.188580
           10             Cu       8.379479       5.694053       6.303356       0.432335      92.456084 0.15778149E+04  0.48015701E+05                                17.455494                           13.657304       1.105824       2.172606                    0.994931      50.145748     132.990625       0.454019       0.443308      -1.117143       0.068783      -0.044885       0.017274       0.083929      -0.005088       0.049904      -0.020703       0.015709      -0.042423      -0.055107      -0.002094       0.057201             21.595031      20.973758       1.596750       5.623209      21.716262      -3.567821      22.095072           0.400755
           11             Cu      14.128159       9.455948      13.249188       0.801761      66.086282 0.12150839E+04  0.34694672E+05                                14.403083                           12.263665       0.693525       2.127929                    0.992664      43.626798     112.658654       0.462151       0.464158      -1.102623      -0.078157       0.012142       0.116125       0.140503       0.006053       0.014148      -0.025517      -0.049712       0.088459      -0.044866      -0.003025       0.047891             16.309923      10.306074      -0.354591       2.479756      14.067360       0.379995      24.556334           0.187816
           12             Cu       0.496781      11.202229       6.796149       0.432951      92.463827 0.15779075E+04  0.48020772E+05                                17.458977                           13.659835       1.101222       2.171341                    0.994964      50.140286     132.993275       0.453856       0.443446      -1.117020       0.068601       0.037731       0.029959       0.083829       0.045967      -0.020485       0.016578       0.006820      -0.066050      -0.055491      -0.001804       0.057296             21.599079      20.977901       4.072666      -4.196882      25.095558       1.619527      18.723777           0.400795
           13              H       2.014065       4.619064       1.304892       0.111343       1.159731 0.85607493E+01  0.85191337E+02                                 1.807170                            1.701109      -0.956382       2.428367                    0.998323       3.449452       9.616378       0.485555       1.267604      -0.713012       0.003297      -0.010156       0.046171       0.047390       0.004461       0.002467       0.005219      -0.015566       0.044283      -0.016388      -0.000511       0.016899              1.829372       1.451976       0.075086      -0.034832       1.615966      -0.239122       2.420173           0.000018
           14              H       2.468128       6.763235       0.489520       0.081974       1.493411 0.11054406E+02  0.11820378E+03                                 2.164284                            1.940856      -1.621687       2.080222                    0.991640       4.250919      12.607836       0.448258       1.277857      -0.705936       0.007480       0.030652       0.024537       0.039969      -0.001488      -0.005366      -0.002371      -0.017293       0.036329      -0.015934       0.002403       0.013531              2.305252       1.724520       0.374056       0.190808       2.982380       0.747632       2.208855          -0.000475
           15              H       6.000389      14.065056      11.666654       0.097817       1.251989 0.95305547E+01  0.97703018E+02                                 1.902320                            1.790889      -1.279002       2.262803                    0.993415       3.799695      10.853284       0.473441       1.261975      -0.711747       0.002479       0.007635      -0.038091       0.038928       0.003383       0.004443      -0.001985      -0.021626       0.031083      -0.017308       0.005846       0.011462              1.937255       1.501391       0.132518      -0.066804       1.813274      -0.232909       2.497100           0.000452
           16              H       6.333819      11.936355      10.348371       0.164756       0.931324 0.66052027E+01  0.61594618E+02                                 1.563544                            1.489118      -0.835956       2.493706                    0.999623       3.184018       8.588013       0.521730       1.258935      -0.714352       0.017361      -0.000011       0.000634       0.017372       0.001343       0.002413      -0.001453       0.010642      -0.001794      -0.005819      -0.000685       0.006504              1.596531       1.929979       0.256134      -0.387989       1.364064      -0.083561       1.495551          -0.000027
           17              H       4.765945      12.227569      10.483770       0.149502       1.116031 0.87314990E+01  0.87233156E+02                                 1.749255                            1.701764      -1.133828       2.330601                    0.998571       3.507601       9.765732       0.492915       1.243773      -0.717121      -0.010655       0.007219       0.000840       0.012897      -0.007779      -0.000232      -0.000351      -0.004572       0.003835      -0.008763       0.001290       0.007472              1.752094       1.968193      -0.350293       0.215248       1.749933      -0.134584       1.538156          -0.000156
           18              H       5.287378      10.727683      10.284391       0.172734       1.015645 0.76782950E+01  0.74553021E+02                                 1.677967                            1.625239      -0.995060       2.423857                    0.999119       3.290138       9.137351       0.488995       1.290034      -0.708050      -0.002571      -0.019473      -0.000638       0.019652       0.001016       0.002767       0.004521       0.000022       0.008268      -0.004469      -0.002220       0.006689              1.683617       1.454455       0.177502       0.056948       2.000630       0.282087       1.595765           0.000177
           19              H       0.375275      10.520674       3.828376       0.100209       1.257358 0.94823748E+01  0.96483994E+02                                 1.868730                            1.757897      -1.239228       2.279002                    0.995469       3.644792      10.163315       0.492569       1.222083      -0.721962      -0.039430       0.009502      -0.008078       0.041355      -0.003769       0.002955       0.001010       0.025462      -0.011016      -0.011703      -0.003814       0.015517              1.908201       2.452229      -0.174385       0.148124       1.479728       0.017973       1.792646           0.000515
           20              H       3.363217      10.616020       6.400962       0.097118       1.366591 0.10101546E+02  0.10446696E+03                                 1.979378                            1.815193      -1.315393       2.239400                    0.994742       3.738776      10.525042       0.484201       1.223176      -0.721493       0.018123       0.012573       0.040184       0.045839      -0.003382       0.013684       0.007420       0.035318       0.018734      -0.024005      -0.000751       0.024756              2.074883       1.747190       0.040345       0.229537       1.616832       0.287725       2.860627           0.001415
           21              H       4.825858       9.819693       4.774683       0.099098       1.270506 0.94101405E+01  0.95989572E+02                                 1.921318                            1.780846      -1.091302       2.353891                    0.996286       3.662287      10.373652       0.475106       1.263828      -0.712767       0.043742      -0.004632       0.011106       0.045367      -0.004255       0.009897       0.005780       0.030210       0.029843      -0.022346       0.002380       0.019966              1.993636       2.701356      -0.254468       0.134911       1.631591      -0.017554       1.647962           0.001429
           22              H      -0.140249      10.415018       1.877735       0.156518       0.973516 0.69279565E+01  0.64615807E+02                                 1.533926                            1.466905      -0.910408       2.452438                    0.999343       3.108561       8.069509       0.563823       1.164743      -0.736985      -0.003673       0.009633       0.013532       0.017012      -0.002339      -0.002664       0.003265       0.002217       0.004201      -0.003965      -0.001778       0.005743              1.555330       1.543726      -0.194726      -0.227385       1.340353       0.202175       1.781911           0.000067
           23              H      -0.029106       9.242429       0.796029       0.162691       1.009120 0.75505849E+01  0.72337010E+02                                 1.607583                            1.560580      -0.972156       2.421683                    0.999361       3.212871       8.600529       0.528571       1.209548      -0.726202       0.000705      -0.014687      -0.005473       0.015689       0.000474       0.002212       0.003493      -0.006798      -0.018438      -0.007615       0.000105       0.007510              1.620095       1.555305       0.272352       0.139972       1.870508       0.239023       1.434472           0.000255
           24              H       0.447416      10.721701       0.421077       0.184088       0.950952 0.69619765E+01  0.65312154E+02                                 1.552542                            1.505657      -0.915404       2.474650                    0.999333       3.008733       7.951611       0.534680       1.221099      -0.724990       0.011992       0.016935      -0.011847       0.023895       0.004879      -0.002238      -0.007283      -0.007866      -0.010273      -0.007516      -0.004226       0.011742              1.565631       1.371132      -0.112435       0.063321       1.620545      -0.400930       1.705217           0.000246
           25              H       5.955418       7.410922      10.226363       0.112278       1.155555 0.85258257E+01  0.84778041E+02                                 1.804902                            1.699311      -0.959274       2.428056                    0.998331       3.444237       9.605853       0.484974       1.270108      -0.712484       0.003717       0.044714      -0.014111       0.047034      -0.000270      -0.005073      -0.008857      -0.021713       0.025351      -0.016339      -0.000517       0.016856              1.826985       1.450667      -0.067552      -0.047553       2.422106      -0.227763       1.608183           0.000017
           26              H       6.409456       5.632710       8.777145       0.083018       1.495969 0.11078524E+02  0.11858596E+03                                 2.171223                            1.946245      -1.642541       2.071887                    0.991508       4.258443      12.657587       0.446283       1.282166      -0.704987       0.007506       0.005922      -0.038273       0.039449      -0.003871       0.003989      -0.003007      -0.026515       0.009158      -0.016005       0.002472       0.013533              2.313249       1.729300      -0.021954      -0.421696       1.759691      -0.038911       3.450755          -0.000476
           27              H       2.059064      20.251876      11.744025       0.098349       1.252544 0.95369453E+01  0.97809587E+02                                 1.905139                            1.793241      -1.290016       2.258638                    0.993293       3.800311      10.866273       0.472318       1.264444      -0.711219       0.002292      -0.036301       0.012150       0.038349       0.002072      -0.005135      -0.001049      -0.027113       0.015797      -0.017468       0.005998       0.011470              1.940232       1.503209      -0.124355      -0.081491       2.532614      -0.180282       1.784874           0.000440
           28              H       2.392494      20.174554      14.246679       0.164974       0.929140 0.65852986E+01  0.61349615E+02                                 1.559608                            1.485720      -0.823465       2.498963                    0.999654       3.179250       8.565039       0.523046       1.256985      -0.714781       0.017313       0.000466      -0.000325       0.017323       0.001421      -0.002461      -0.001164       0.006009      -0.015861      -0.005947      -0.000618       0.006564              1.592360       1.923947      -0.461896      -0.027592       1.531240      -0.015137       1.321891          -0.000047
           29              H      12.648719      20.146207      13.926780       0.149942       1.111565 0.86856376E+01  0.86640188E+02                                 1.742845                            1.695936      -1.122932       2.335882                    0.998572       3.498607       9.725563       0.494470       1.241791      -0.717578      -0.010590      -0.002688      -0.006757       0.012846       0.003701       0.006852       0.000286      -0.004568       0.003497      -0.008768       0.001331       0.007436              1.745575       1.960182       0.359089       0.194322       1.701374       0.157939       1.575170          -0.000179
           30              H      -2.595309      12.133106       0.446371       0.172804       1.013463 0.76580891E+01  0.74308595E+02                                 1.675715                            1.623280      -0.996207       2.423970                    0.999129       3.286414       9.124341       0.489204       1.290321      -0.708003      -0.002539       0.009149       0.017013       0.019484       0.001833      -0.002268      -0.004079       0.000723       0.010640      -0.004416      -0.002274       0.006689              1.681304       1.452965      -0.039311      -0.181651       1.451123       0.033909       2.139825           0.000159
           31              H       4.316616       6.645536       3.853671       0.099304       1.258348 0.94876073E+01  0.96506987E+02                                 1.865873                            1.755371      -1.224832       2.283990                    0.995658       3.644786      10.146737       0.494415       1.217902      -0.722907      -0.039756      -0.011754      -0.004526       0.041703       0.004440       0.001651      -0.003754       0.021000      -0.025149      -0.011861      -0.003763       0.015624              1.905200       2.447931       0.215045       0.076689       1.696367      -0.144133       1.571303           0.000522
           32              H       7.304586       8.825789       2.484799       0.097468       1.368841 0.10121193E+02  0.10473274E+03                                 1.982611                            1.817721      -1.320639       2.237283                    0.994745       3.740802      10.537752       0.483505       1.224204      -0.721260       0.018092       0.028042      -0.031050       0.045583       0.013481      -0.003746      -0.015531       0.021150      -0.023402      -0.024089      -0.000575       0.024664              2.078523       1.749693       0.179325      -0.150295       2.304934      -0.684648       2.180942           0.001393
           33              H       8.767214       7.815551       3.987582       0.098054       1.269697 0.93986552E+01  0.95777922E+02                                 1.914591                            1.775191      -1.064790       2.363904                    0.996580       3.659269      10.336982       0.478025       1.257349      -0.714169       0.044452       0.012164      -0.001504       0.046111       0.010541      -0.001250      -0.015717       0.012827      -0.022975      -0.022192       0.002411       0.019781              1.986337       2.689790       0.242573       0.151993       1.653815       0.001742       1.615407           0.001427
           34              H       3.801070       5.009058       4.920498       0.155960       0.975625 0.69472356E+01  0.64847088E+02                                 1.536813                            1.469501      -0.915335       2.450157                    0.999309       3.112331       8.085125       0.562948       1.165626      -0.736772      -0.003716       0.006929      -0.015233       0.017142      -0.001046       0.003354      -0.003199       0.002753       0.005446      -0.004187      -0.001621       0.005808              1.558315       1.546795      -0.099804       0.283343       1.498975      -0.293062       1.629176           0.000074
           35              H       3.912208       4.658564       6.476845       0.161643       1.011797 0.75746302E+01  0.72614376E+02                                 1.609219                            1.562067      -0.963416       2.424759                    0.999384       3.218023       8.612963       0.528902       1.208007      -0.726541       0.000533       0.002539       0.015668       0.015881       0.001556      -0.001658       0.003813       0.005531       0.018930      -0.007551      -0.000027       0.007578              1.621780       1.556873      -0.014864      -0.306378       1.337577       0.069241       1.970889           0.000275
           36              H       4.388716       3.594214       5.383236       0.183553       0.950540 0.69541750E+01  0.65187180E+02                                 1.548245                            1.501638      -0.892358       2.483407                    0.999460       3.008484       7.934469       0.537370       1.215951      -0.726130       0.011994      -0.018899      -0.008948       0.024106      -0.004348      -0.003030       0.007579      -0.007606      -0.008835      -0.007498      -0.004272       0.011770              1.561250       1.367481       0.110348       0.065361       2.025035       0.163127       1.291234           0.000261
           37              H       9.896853      13.741224       3.347784       0.111806       1.155494 0.85233310E+01  0.84723822E+02                                 1.802600                            1.697298      -0.950030       2.431608                    0.998410       3.443455       9.593418       0.486152       1.267471      -0.713050       0.003482      -0.034814      -0.031798       0.047279      -0.004363       0.002761       0.003637      -0.030709      -0.001332      -0.016410      -0.000388       0.016798              1.824602       1.449144      -0.007395       0.082070       2.006176       0.465363       2.018485           0.000001
           38              H      10.350887      13.375265       5.612373       0.082367       1.494310 0.11061984E+02  0.11831617E+03                                 2.165926                            1.942054      -1.634748       2.074845                    0.991552       4.252883      12.619200       0.447893       1.278559      -0.705773       0.007238      -0.036414       0.014251       0.039768       0.005397       0.001462       0.005439      -0.022542       0.020982      -0.015996       0.002282       0.013714              2.307209       1.725695      -0.352771       0.228871       3.052700      -0.709790       2.143232          -0.000487
           39              H       9.941797      17.225488       6.347398       0.098110       1.252022 0.95339653E+01  0.97783379E+02                                 1.905532                            1.793695      -1.282455       2.261746                    0.993370       3.802214      10.876313       0.471911       1.265478      -0.710987       0.002429       0.028992       0.025399       0.038620      -0.005475       0.000684       0.003029      -0.023585       0.026052      -0.017411       0.005898       0.011513              1.940606       1.503558      -0.008394       0.148565       2.128216       0.413724       2.190046           0.000448
           40              H      -1.548844      19.431511       5.163026       0.164853       0.930746 0.66011860E+01  0.61551664E+02                                 1.563258                            1.488982      -0.832102       2.495248                    0.999613       3.183825       8.588870       0.521555       1.259471      -0.714231       0.017397      -0.000572      -0.000342       0.017409      -0.002759      -0.000055       0.002502       0.008641      -0.007773      -0.005694      -0.000794       0.006488              1.596187       1.928937       0.207830       0.415435       1.390387       0.098677       1.469236          -0.000033
           41              H       8.707378      19.168644       5.347526       0.150300       1.110678 0.86778420E+01  0.86553873E+02                                 1.742899                            1.695963      -1.127079       2.334175                    0.998556       3.497888       9.727076       0.494059       1.242946      -0.717321      -0.010463      -0.004433       0.005583       0.012661       0.004126      -0.006655      -0.000113      -0.003896       0.005603      -0.008742       0.001143       0.007599              1.745646       1.960454      -0.011197      -0.408213       1.469948      -0.024359       1.806537          -0.000166
           42              H       1.345981       2.910421       4.148276       0.172688       1.014313 0.76659483E+01  0.74401085E+02                                 1.676318                            1.623823      -0.994409       2.424221                    0.999107       3.287989       9.128569       0.489272       1.289860      -0.708094      -0.002750       0.010376      -0.016342       0.019552      -0.002855      -0.000447      -0.000516      -0.006931      -0.012662      -0.004406      -0.002205       0.006611              1.681924       1.453467      -0.137841       0.125033       1.938969      -0.315396       1.653335           0.000168
           43              H       8.257983       8.605000       7.196991       0.100225       1.255223 0.94615200E+01  0.96202440E+02                                 1.865184                            1.754847      -1.230181       2.282506                    0.995589       3.641425      10.144626       0.493551       1.220532      -0.722314      -0.039453       0.002085       0.012429       0.041417      -0.000618      -0.004689       0.002605       0.019143      -0.030203      -0.011765      -0.003761       0.015525              1.904496       2.446525      -0.041017      -0.224313       1.727084       0.126178       1.539879           0.000527
           44              H      11.245922       6.329402       5.993277       0.096731       1.368678 0.10119122E+02  0.10468403E+03                                 1.980509                            1.816065      -1.314504       2.239294                    0.994727       3.741220      10.530347       0.484415       1.222225      -0.721703       0.018179      -0.041264      -0.009116       0.046003      -0.010072      -0.009796       0.008147       0.008568      -0.061311      -0.024066      -0.000655       0.024721              2.076161       1.748027      -0.219224      -0.079947       2.801040       0.395194       1.679417           0.001416
           45              H       0.884475       8.135967       6.116773       0.098237       1.271239 0.94152190E+01  0.96035529E+02                                 1.920428                            1.780084      -1.082471       2.356926                    0.996320       3.662836      10.368259       0.475798       1.262065      -0.713155       0.044114      -0.007170      -0.009708       0.045735      -0.006435      -0.008665       0.010108       0.002792      -0.052147      -0.022198       0.002287       0.019912              1.992665       2.699876       0.010335      -0.287648       1.627911       0.015864       1.650207           0.001440
           46              H       7.742461      10.347134       8.080806       0.156464       0.975835 0.69506347E+01  0.64900706E+02                                 1.538525                            1.471050      -0.924786       2.446411                    0.999290       3.112934       8.093739       0.561849       1.167513      -0.736316      -0.003621      -0.016496       0.001552       0.016960       0.003428      -0.000660      -0.000222      -0.003019      -0.011677      -0.004007      -0.001716       0.005723              1.560083       1.548592       0.295777      -0.055403       1.852693       0.090225       1.278962           0.000083
           47              H       7.853620      11.870217       7.606164       0.162287       1.010924 0.75687672E+01  0.72566854E+02                                 1.610714                            1.563447      -0.979699       2.418147                    0.999337       3.216503       8.618224       0.527498       1.211079      -0.725852       0.000719       0.012145      -0.010037       0.015772      -0.002196      -0.000569      -0.007194      -0.000245       0.001113      -0.007584       0.000067       0.007517              1.623314       1.558337      -0.258315       0.166261       1.754437      -0.309300       1.557167           0.000263
           48              H       8.330123      11.455295       9.074725       0.183495       0.949913 0.69475528E+01  0.65102239E+02                                 1.546833                            1.500329      -0.891262       2.484017                    0.999465       3.007040       7.926342       0.537984       1.214989      -0.726355       0.012002       0.001715       0.020807       0.024082      -0.000490       0.005299      -0.000146       0.005100       0.029327      -0.007495      -0.004277       0.011772              1.559796       1.366302       0.001461      -0.127924       1.332309       0.235856       1.980778           0.000270
           49              H       9.810155      21.152146      13.574146       0.111343       1.159726 0.85607024E+01  0.85190705E+02                                 1.807161                            1.701101      -0.956370       2.428372                    0.998323       3.449442       9.616323       0.485558       1.267599      -0.713013      -0.003297       0.010155      -0.046171       0.047390       0.004461       0.002467       0.005218      -0.015565       0.044282      -0.016388      -0.000511       0.016899              1.829363       1.451969       0.075085      -0.034832       1.615958      -0.239121       2.420160           0.000003
           50              H       9.356092      19.007975      14.389518       0.081974       1.493413 0.11054420E+02  0.11820396E+03                                 2.164285                            1.940856      -1.621685       2.080223                    0.991640       4.250920      12.607838       0.448258       1.277856      -0.705937      -0.007480      -0.030651      -0.024537       0.039969      -0.001488      -0.005366      -0.002371      -0.017293       0.036329      -0.015934       0.002403       0.013531              2.305253       1.724521       0.374056       0.190809       2.982382       0.747633       2.208856          -0.000488
           51              H       5.823831      11.706154       3.212384       0.097819       1.252000 0.95306756E+01  0.97704664E+02                                 1.902337                            1.790905      -1.279001       2.262802                    0.993415       3.799731      10.853445       0.473436       1.261981      -0.711745      -0.002480      -0.007634       0.038091       0.038927       0.003384       0.004442      -0.001985      -0.021627       0.031083      -0.017308       0.005847       0.011461              1.937274       1.501403       0.132520      -0.066805       1.813292      -0.232912       2.497126           0.000436
           52              H       5.490401      13.834855       4.530667       0.164758       0.931323 0.66052035E+01  0.61594660E+02                                 1.563547                            1.489120      -0.835954       2.493708                    0.999623       3.184024       8.588047       0.521729       1.258939      -0.714351      -0.017361       0.000012      -0.000635       0.017372       0.001343       0.002413      -0.001453       0.010642      -0.001794      -0.005819      -0.000685       0.006504              1.596534       1.929982       0.256134      -0.387990       1.364066      -0.083561       1.495553          -0.000042
           53              H       7.058275      13.543641       4.395268       0.149506       1.116049 0.87316911E+01  0.87235598E+02                                 1.749275                            1.701782      -1.133843       2.330591                    0.998571       3.507645       9.765900       0.492912       1.243772      -0.717121       0.010654      -0.007218      -0.000840       0.012896      -0.007779      -0.000232      -0.000351      -0.004573       0.003836      -0.008763       0.001291       0.007472              1.752114       1.968216      -0.350298       0.215252       1.749952      -0.134587       1.538173          -0.000171
           54              H       6.536842      15.043527       4.594647       0.172738       1.015644 0.76782879E+01  0.74552986E+02                                 1.677969                            1.625242      -0.995050       2.423863                    0.999119       3.290142       9.137384       0.488993       1.290039      -0.708049       0.002571       0.019473       0.000637       0.019653       0.001016       0.002767       0.004521       0.000021       0.008268      -0.004469      -0.002220       0.006689              1.683619       1.454457       0.177502       0.056948       2.000633       0.282087       1.595767           0.000169
           55              H      11.448945      15.250536      11.050662       0.100208       1.257358 0.94823768E+01  0.96483982E+02                                 1.868727                            1.757895      -1.239231       2.279000                    0.995469       3.644789      10.163292       0.492571       1.222080      -0.721963       0.039430      -0.009502       0.008078       0.041355      -0.003769       0.002955       0.001010       0.025463      -0.011016      -0.011703      -0.003815       0.015518              1.908198       2.452224      -0.174385       0.148124       1.479726       0.017973       1.792644           0.000528
           56              H       8.461003      15.155190       8.478076       0.097118       1.366592 0.10101555E+02  0.10446706E+03                                 1.979378                            1.815192      -1.315391       2.239401                    0.994742       3.738776      10.525036       0.484202       1.223174      -0.721493      -0.018123      -0.012572      -0.040183       0.045839      -0.003382       0.013684       0.007420       0.035318       0.018733      -0.024005      -0.000751       0.024756              2.074883       1.747190       0.040346       0.229538       1.616832       0.287725       2.860628           0.001416
           57              H       6.998362      15.951517      10.104355       0.099097       1.270497 0.94100563E+01  0.95988430E+02                                 1.921305                            1.780834      -1.091292       2.353896                    0.996286       3.662265      10.373550       0.475109       1.263823      -0.712768      -0.043742       0.004632      -0.011106       0.045367      -0.004254       0.009897       0.005780       0.030210       0.029842      -0.022346       0.002380       0.019966              1.993622       2.701333      -0.254465       0.134911       1.631581      -0.017554       1.647951           0.001437
           58              H      11.964469      15.356192      13.001303       0.156515       0.973513 0.69279326E+01  0.64615523E+02                                 1.533924                            1.466903      -0.910405       2.452439                    0.999343       3.108555       8.069488       0.563823       1.164744      -0.736985       0.003674      -0.009633      -0.013532       0.017012      -0.002339      -0.002664       0.003266       0.002217       0.004201      -0.003965      -0.001778       0.005743              1.555328       1.543724      -0.194725      -0.227385       1.340350       0.202175       1.781910           0.000081
           59              H      11.853326      16.528781      14.083009       0.162691       1.009127 0.75506479E+01  0.72337745E+02                                 1.607588                            1.560585      -0.972158       2.421681                    0.999361       3.212884       8.600564       0.528571       1.209544      -0.726203      -0.000705       0.014686       0.005473       0.015689       0.000474       0.002212       0.003493      -0.006798      -0.018438      -0.007615       0.000105       0.007510              1.620100       1.555309       0.272354       0.139972       1.870515       0.239023       1.434475           0.000250
           60              H      11.376804      15.049509      14.457961       0.184083       0.950966 0.69621146E+01  0.65313866E+02                                 1.552568                            1.505680      -0.915420       2.474642                    0.999333       3.008761       7.951747       0.534670       1.221113      -0.724987      -0.011991      -0.016936       0.011847       0.023895       0.004878      -0.002238      -0.007283      -0.007865      -0.010272      -0.007515      -0.004226       0.011742              1.565658       1.371154      -0.112439       0.063324       1.620573      -0.400941       1.705247           0.000266
           61              H       5.868802      18.360288       4.652675       0.112276       1.155561 0.85258758E+01  0.84778671E+02                                 1.804908                            1.699317      -0.959271       2.428056                    0.998331       3.444249       9.605897       0.484973       1.270109      -0.712484      -0.003717      -0.044713       0.014111       0.047034      -0.000270      -0.005073      -0.008857      -0.021712       0.025350      -0.016339      -0.000517       0.016856              1.826991       1.450671      -0.067552      -0.047553       2.422115      -0.227764       1.608188           0.000013
           62              H       5.414764      20.138500       6.101893       0.083017       1.495971 0.11078539E+02  0.11858610E+03                                 2.171221                            1.946244      -1.642536       2.071888                    0.991508       4.258441      12.657564       0.446284       1.282163      -0.704988      -0.007506      -0.005923       0.038273       0.039449      -0.003870       0.003989      -0.003007      -0.026515       0.009158      -0.016004       0.002472       0.013532              2.313247       1.729298      -0.021954      -0.421695       1.759690      -0.038911       3.450752          -0.000482
           63              H       9.765156       5.519334       3.135013       0.098349       1.252551 0.95370137E+01  0.97810483E+02                                 1.905146                            1.793248      -1.290017       2.258637                    0.993293       3.800328      10.866339       0.472317       1.264444      -0.711219      -0.002292       0.036301      -0.012151       0.038349       0.002072      -0.005135      -0.001048      -0.027113       0.015796      -0.017468       0.005998       0.011470              1.940240       1.503214      -0.124356      -0.081492       2.532627      -0.180282       1.784881           0.000441
           64              H       9.431726       5.596656       0.632359       0.164971       0.929152 0.65854107E+01  0.61350948E+02                                 1.559624                            1.485735      -0.823476       2.498955                    0.999653       3.179281       8.565155       0.523042       1.256988      -0.714781      -0.017313      -0.000467       0.000324       0.017323       0.001421      -0.002460      -0.001165       0.006009      -0.015860      -0.005946      -0.000618       0.006564              1.592377       1.923970      -0.461904      -0.027592       1.531257      -0.015137       1.321903          -0.000038
           65              H      -0.824499       5.625003       0.952258       0.149940       1.111576 0.86857386E+01  0.86641400E+02                                 1.742851                            1.695942      -1.122933       2.335878                    0.998572       3.498626       9.725610       0.494471       1.241785      -0.717579       0.010590       0.002687       0.006756       0.012846       0.003701       0.006852       0.000286      -0.004568       0.003498      -0.008768       0.001331       0.007436              1.745582       1.960191       0.359091       0.194323       1.701379       0.157940       1.575175          -0.000168
           66              H       2.595429      13.638104      14.432667       0.172801       1.013459 0.76580446E+01  0.74308061E+02                                 1.675712                            1.623277      -0.996200       2.423975                    0.999129       3.286405       9.124312       0.489203       1.290324      -0.708003       0.002539      -0.009150      -0.017014       0.019484       0.001832      -0.002268      -0.004079       0.000722       0.010640      -0.004415      -0.002274       0.006689              1.681301       1.452963      -0.039311      -0.181650       1.451120       0.033910       2.139820           0.000177
           67              H       7.507604      19.125674      11.025367       0.099301       1.258340 0.94875258E+01  0.96505900E+02                                 1.865863                            1.755361      -1.224808       2.284001                    0.995659       3.644768      10.146656       0.494418       1.217899      -0.722908       0.039755       0.011754       0.004526       0.041703       0.004439       0.001651      -0.003753       0.020999      -0.025148      -0.011860      -0.003763       0.015623              1.905189       2.447916       0.215044       0.076689       1.696358      -0.144131       1.571294           0.000516
           68              H       4.519634      16.945421      12.394239       0.097465       1.368812 0.10120915E+02  0.10472904E+03                                 1.982577                            1.817692      -1.320599       2.237302                    0.994745       3.740745      10.537511       0.483512       1.224198      -0.721262      -0.018093      -0.028042       0.031049       0.045582       0.013481      -0.003746      -0.015530       0.021148      -0.023400      -0.024087      -0.000576       0.024663              2.078485       1.749664       0.179321      -0.150293       2.304890      -0.684630       2.180902           0.001407
           69              H       3.057006      17.955659      10.891456       0.098052       1.269680 0.93984820E+01  0.95775589E+02                                 1.914565                            1.775168      -1.064755       2.363919                    0.996580       3.659227      10.336788       0.478031       1.257340      -0.714171      -0.044451      -0.012164       0.001505       0.046110       0.010540      -0.001250      -0.015716       0.012826      -0.022974      -0.022191       0.002411       0.019780              1.986309       2.689748       0.242569       0.151989       1.653793       0.001742       1.615385           0.001434
           70              H       8.023150      20.762152       9.958540       0.155956       0.975628 0.69472543E+01  0.64847283E+02                                 1.536815                            1.469502      -0.915336       2.450156                    0.999309       3.112332       8.085120       0.562949       1.165624      -0.736772       0.003716      -0.006929       0.015233       0.017142      -0.001046       0.003354      -0.003199       0.002752       0.005446      -0.004187      -0.001621       0.005808              1.558317       1.546796      -0.099805       0.283344       1.498976      -0.293063       1.629178           0.000067
           71              H       7.912012      21.112646       8.402193       0.161643       1.011803 0.75746753E+01  0.72614883E+02                                 1.609221                            1.562069      -0.963423       2.424754                    0.999384       3.218029       8.612971       0.528904       1.208002      -0.726542      -0.000533      -0.002539      -0.015667       0.015881       0.001556      -0.001658       0.003813       0.005530       0.018930      -0.007551      -0.000027       0.007578              1.621782       1.556874      -0.014864      -0.306378       1.337579       0.069242       1.970892           0.000272
           72              H       7.435504      22.176996       9.495802       0.183548       0.950546 0.69542258E+01  0.65187749E+02                                 1.548249                            1.501642      -0.892369       2.483400                    0.999460       3.008492       7.934485       0.537370       1.215948      -0.726130      -0.011994       0.018899       0.008948       0.024106      -0.004347      -0.003030       0.007579      -0.007606      -0.008835      -0.007497      -0.004272       0.011770              1.561254       1.367484       0.110348       0.065361       2.025042       0.163128       1.291237           0.000259
           73              H       1.927367      12.029986      11.531254       0.111805       1.155482 0.85232174E+01  0.84722359E+02                                 1.802584                            1.697284      -0.950011       2.431618                    0.998410       3.443431       9.593313       0.486155       1.267467      -0.713051      -0.003481       0.034814       0.031798       0.047279      -0.004363       0.002761       0.003638      -0.030708      -0.001333      -0.016409      -0.000388       0.016798              1.824585       1.449133      -0.007395       0.082069       2.006157       0.465357       2.018465           0.000031
           74              H       1.473333      12.395945       9.266665       0.082367       1.494307 0.11061945E+02  0.11831555E+03                                 2.165915                            1.942045      -1.634741       2.074848                    0.991552       4.252867      12.619106       0.447896       1.278552      -0.705775      -0.007237       0.036414      -0.014250       0.039767       0.005397       0.001462       0.005439      -0.022542       0.020982      -0.015996       0.002282       0.013714              2.307197       1.725687      -0.352769       0.228869       3.052684      -0.709785       2.143220          -0.000476
           75              H       1.882423       8.545722       8.531640       0.098109       1.252025 0.95339923E+01  0.97783684E+02                                 1.905532                            1.793694      -1.282451       2.261747                    0.993370       3.802218      10.876311       0.471912       1.265474      -0.710988      -0.002429      -0.028992      -0.025399       0.038620      -0.005475       0.000684       0.003030      -0.023585       0.026052      -0.017411       0.005898       0.011513              1.940606       1.503558      -0.008394       0.148565       2.128215       0.413725       2.190046           0.000449
           76              H      13.373064       6.339699       9.716012       0.164852       0.930752 0.66012320E+01  0.61552188E+02                                 1.563262                            1.488986      -0.832108       2.495244                    0.999613       3.183836       8.588901       0.521555       1.259469      -0.714232      -0.017397       0.000573       0.000342       0.017409      -0.002759      -0.000055       0.002502       0.008641      -0.007773      -0.005694      -0.000794       0.006488              1.596191       1.928942       0.207831       0.415437       1.390391       0.098678       1.469240          -0.000034
           77              H       3.116842       6.602566       9.531512       0.150300       1.110685 0.86779044E+01  0.86554590E+02                                 1.742900                            1.695964      -1.127082       2.334172                    0.998557       3.497899       9.727090       0.494062       1.242938      -0.717322       0.010463       0.004434      -0.005583       0.012661       0.004126      -0.006655      -0.000113      -0.003896       0.005602      -0.008742       0.001143       0.007599              1.745647       1.960455      -0.011197      -0.408213       1.469948      -0.024359       1.806538          -0.000163
           78              H      10.478239      22.860789      10.730762       0.172688       1.014312 0.76659478E+01  0.74401100E+02                                 1.676319                            1.623824      -0.994395       2.424227                    0.999107       3.287991       9.128584       0.489271       1.289863      -0.708093       0.002750      -0.010375       0.016343       0.019552      -0.002855      -0.000447      -0.000516      -0.006931      -0.012660      -0.004405      -0.002205       0.006610              1.681925       1.453468      -0.137841       0.125034       1.938970      -0.315396       1.653337           0.000161
           79              H       3.566237      17.166210       7.682047       0.100224       1.255218 0.94614689E+01  0.96201769E+02                                 1.865178                            1.754842      -1.230179       2.282508                    0.995589       3.641412      10.144574       0.493552       1.220531      -0.722314       0.039453      -0.002085      -0.012429       0.041417      -0.000618      -0.004689       0.002604       0.019143      -0.030203      -0.011764      -0.003761       0.015525              1.904490       2.446517      -0.041017      -0.224312       1.727079       0.126178       1.539874           0.000522
           80              H       0.578298      19.441808       8.885761       0.096731       1.368679 0.10119140E+02  0.10468429E+03                                 1.980514                            1.816069      -1.314508       2.239292                    0.994727       3.741223      10.530369       0.484413       1.222228      -0.721703      -0.018179       0.041264       0.009116       0.046003      -0.010072      -0.009796       0.008146       0.008568      -0.061311      -0.024066      -0.000655       0.024721              2.076166       1.748030      -0.219224      -0.079947       2.801048       0.395195       1.679420           0.001414
           81              H      10.939745      17.635243       8.762265       0.098238       1.271237 0.94152023E+01  0.96035314E+02                                 1.920426                            1.780082      -1.082470       2.356926                    0.996320       3.662831      10.368242       0.475799       1.262065      -0.713155      -0.044114       0.007170       0.009708       0.045735      -0.006434      -0.008665       0.010108       0.002792      -0.052147      -0.022198       0.002287       0.019911              1.992663       2.699872       0.010335      -0.287648       1.627910       0.015864       1.650206           0.001439
           82              H       4.081759      15.424076       6.798232       0.156461       0.975839 0.69506648E+01  0.64901045E+02                                 1.538528                            1.471053      -0.924789       2.446409                    0.999290       3.112939       8.093751       0.561848       1.167512      -0.736316       0.003620       0.016496      -0.001552       0.016960       0.003428      -0.000660      -0.000222      -0.003019      -0.011676      -0.004007      -0.001716       0.005723              1.560086       1.548595       0.295779      -0.055402       1.852698       0.090226       1.278965           0.000076
           83              H       3.970600      13.900993       7.272874       0.162287       1.010923 0.75687520E+01  0.72566617E+02                                 1.610708                            1.563441      -0.979695       2.418148                    0.999337       3.216496       8.618179       0.527501       1.211073      -0.725854      -0.000719      -0.012145       0.010038       0.015772      -0.002197      -0.000569      -0.007194      -0.000245       0.001114      -0.007584       0.000067       0.007517              1.623308       1.558330      -0.258313       0.166261       1.754430      -0.309299       1.557162           0.000265
           84              H       3.494097      14.315915       5.804313       0.183485       0.949929 0.69476986E+01  0.65103982E+02                                 1.546856                            1.500349      -0.891284       2.484006                    0.999465       3.007067       7.926450       0.537978       1.214997      -0.726354      -0.012002      -0.001715      -0.020808       0.024082      -0.000490       0.005299      -0.000146       0.005100       0.029327      -0.007495      -0.004276       0.011772              1.559819       1.366320       0.001461      -0.127928       1.332326       0.235862       1.980811           0.000249
           85              C       2.042447       4.771118       0.369000       0.068420      27.756864 0.34732500E+03  0.77409855E+04                                 8.083726                            6.299362       0.289250       2.115475                    0.999358      26.171997      73.913490       0.641442       0.428438      -1.053780       0.019050      -0.063353      -0.037031       0.075814      -0.012561       0.000298       0.000286       0.078431       0.016793      -0.043979       0.005598       0.038381              9.101185       5.004596       2.426752      -0.147823      13.315176      -0.243511       8.983782          -0.005656
           86              C       6.243958      14.647477      14.755542       0.008169      29.160362 0.36872834E+03  0.83614548E+04                                 8.357642                            6.461326       0.108066       2.032805                    0.999587      27.585808      79.189954       0.636155       0.424588      -1.053677       0.023562       0.004408      -0.059440       0.064091      -0.019994       0.000007       0.027732       0.047970      -0.048510      -0.046420       0.005207       0.041213              9.582123       5.219155       2.876438      -0.052033      14.270323       0.123889       9.256890          -0.004469
           87              C       6.012208      13.892386      12.599569      -0.018585      30.839603 0.37756686E+03  0.85872168E+04                                 8.563984                            6.499245       0.236946       2.073774                    0.999653      27.620020      78.639506       0.641925       0.419530      -1.059979       0.036710       0.041003       0.036319       0.065939      -0.021532       0.000083      -0.000025       0.091534       0.034295      -0.056295       0.011431       0.044864              9.944537       5.263119       3.002016      -0.065430      15.092793      -0.149058       9.477699           0.001809
           88              C       5.768622      12.596090      13.062307       0.125276      34.373093 0.39823408E+03  0.91723623E+04                                 9.389785                            6.796260      -0.081865       1.986264                    0.999654      26.550990      75.902032       0.611407       0.434943      -1.051192       0.028719       0.000044       0.060708       0.067158      -0.013500       0.007878       0.010412       0.069767       0.017954      -0.043196       0.007563       0.035634             11.289686       5.372123       3.173840       0.118839      18.044876       0.913263      10.452059          -0.007585
           89              C       5.582978      11.431232      12.193372       0.168444      33.607591 0.38875081E+03  0.89262185E+04                                 9.426985                            6.883259      -0.256321       1.948038                    0.999112      26.008877      74.949733       0.583662       0.457034      -1.035221       0.018853      -0.025051      -0.093627       0.098737      -0.009817       0.008286       0.021621       0.034033       0.022818      -0.035720       0.014944       0.020776             11.029460       5.080740       1.834227       0.456063      15.296881      -0.141418      12.710759          -0.002771
           90              C       5.483663      11.593596      10.698028      -0.499422      28.183384 0.46277936E+03  0.11050054E+05                                 7.805330                            6.927620       0.175650       2.012184                    0.998565      32.390620      93.811436       0.659615       0.388889      -1.082667       0.013723      -0.033483       0.078833       0.086741      -0.014844       0.013537      -0.016422       0.004157       0.065530      -0.026276      -0.009613       0.035889              8.122960       7.153596       0.469718      -0.164504       6.953818      -0.557806      10.261467           0.000418
           91              C       2.155984       9.959894       3.027884       0.106535      36.010640 0.39314287E+03  0.89883932E+04                                 9.526921                            6.642387       0.085928       2.032002                    0.999435      26.451535      74.317696       0.636569       0.420852      -1.064319       0.069175       0.020255       0.025652       0.076508       0.003299       0.016936      -0.016366      -0.012303      -0.041830      -0.030641       0.008607       0.022034             11.968402      11.094501      -1.702941      -1.354326       5.943964       3.541167      18.866739           0.026633
           92              C       1.294006      10.382024       4.025375      -0.021346      31.250979 0.37383355E+03  0.84981289E+04                                 8.685449                            6.504542       0.159540       2.045028                    0.999632      27.873431      79.859606       0.634855       0.424411      -1.054815       0.023833       0.033424       0.050129       0.064793       0.012254       0.023489      -0.038361      -0.030576      -0.134857      -0.069107       0.016090       0.053017             10.267327      10.192556      -1.416173      -1.780930       5.485786       2.728555      15.123641           0.005441
           93              C       3.036873      10.419645       5.530836      -0.016173      30.548911 0.37642484E+03  0.85677204E+04                                 8.558065                            6.500269       0.167844       2.042992                    0.999775      27.939471      79.973552       0.639298       0.420936      -1.057492      -0.067000       0.032435      -0.022749       0.077836       0.010053       0.028436      -0.003327      -0.008899       0.045672      -0.033458       0.000152       0.033306              9.978499      11.343085      -1.693387      -2.085937       5.638327       2.597185      12.954084           0.023228
           94              C       3.909492       9.953704       4.562806       0.012332      30.369971 0.37512315E+03  0.85176184E+04                                 8.466569                            6.458675       0.243778       2.068719                    0.999836      27.589767      78.483343       0.646871       0.417008      -1.061601      -0.018746      -0.005504      -0.071670       0.074285       0.002806       0.024882      -0.012568       0.019907      -0.068074      -0.037958       0.005209       0.032749              9.789191      11.388486      -1.890875      -1.579379       5.707657       2.214708      12.271429           0.020952
           95              C       1.776434       9.734658       1.628362       0.158192      34.965041 0.38488602E+03  0.87523664E+04                                 9.432149                            6.659733      -0.105746       1.980369                    0.999364      25.814394      72.314264       0.623304       0.432128      -1.057389      -0.062234       0.037215      -0.065263       0.097557       0.009544       0.019894      -0.003561       0.014241      -0.016774      -0.023044      -0.001722       0.024766             11.569570      12.216287      -2.263141       0.177044       6.205232       2.852618      16.287192           0.005672
           96              C       0.393018      10.056800       1.138246      -0.505602      28.873817 0.46266078E+03  0.11015106E+05                                 7.914416                            6.925749       0.203571       2.013707                    0.999298      32.318211      92.600277       0.661726       0.388778      -1.085832       0.080724      -0.001507       0.018553       0.082843      -0.001961      -0.007167       0.011037       0.017155      -0.093569      -0.034849       0.009099       0.025751              8.398225      10.402575      -1.475174       1.213856       7.010920      -0.164953       7.781179           0.002334
           97              C       5.983788       6.524390      10.562629       0.066020      27.845272 0.34867115E+03  0.77791956E+04                                 8.103657                            6.313575       0.282619       2.112833                    0.999393      26.222294      74.116081       0.640356       0.428712      -1.053518       0.018583      -0.000774       0.072897       0.075232       0.006559       0.011523      -0.021130       0.043887      -0.093504      -0.045386       0.005738       0.039647              9.125526       5.017191      -1.346173      -2.036159      10.299289       2.009513      12.060099          -0.005756
           98              C       2.302664      22.635723       9.695181       0.007385      29.160161 0.36865643E+03  0.83590578E+04                                 8.354047                            6.456623       0.114413       2.034582                    0.999597      27.590269      79.188022       0.637016       0.424053      -1.054055       0.023462      -0.053412       0.027024       0.064293       0.010030       0.018010      -0.013264       0.072413       0.022103      -0.046080       0.004067       0.042013              9.579396       5.216967      -1.482070      -2.465436      10.395696       2.107461      13.125524          -0.004456
           99              C       2.070895      21.146139      11.427101      -0.018102      30.789893 0.37688827E+03  0.85671742E+04                                 8.551130                            6.490236       0.239812       2.074960                    0.999662      27.595205      78.525123       0.642897       0.419121      -1.060331       0.036392       0.012208      -0.053239       0.065634       0.010440       0.018826      -0.026837       0.044250      -0.107199      -0.055936       0.011112       0.044824              9.928192       5.254811      -1.553563      -2.560759      10.995769       2.496381      13.533995           0.001714
          100              C       1.827323      22.195027      12.318356       0.125246      34.380827 0.39838076E+03  0.91764079E+04                                 9.390663                            6.797282      -0.081379       1.986285                    0.999671      26.555377      75.912534       0.611404       0.434914      -1.051230       0.029254       0.053282      -0.029474       0.067554       0.013891       0.007494      -0.024841       0.046370      -0.052216      -0.043812       0.008072       0.035740             11.289923       5.372184      -1.483304      -2.807402      11.560135       2.828015      16.937449          -0.007647
          101              C       1.641678      22.024932      13.761622       0.165554      33.653977 0.38942610E+03  0.89448405E+04                                 9.430643                            6.885863      -0.256406       1.947893                    0.999088      26.035769      75.019369       0.584031       0.456586      -1.035562       0.018503      -0.069218       0.067598       0.098504       0.011771       0.004581      -0.022960       0.032975       0.012872      -0.035909       0.015661       0.020249             11.033319       5.082669      -0.522494      -1.816971      13.483487       1.189035      14.533801          -0.002816
          102              C       1.542344      20.648745      14.368687      -0.499421      28.231062 0.46389928E+03  0.11084763E+05                                 7.821925                            6.943596       0.168062       2.009570                    0.998478      32.417350      93.957856       0.657699       0.389741      -1.081950       0.013976       0.086404      -0.010275       0.088128       0.019831       0.005727      -0.007615      -0.037527      -0.055363      -0.026720      -0.010221       0.036941              8.140090       7.163553      -0.378736      -0.326413       9.944323      -1.160964       7.312394           0.000371
          103              C       6.097319       6.232678       4.739569       0.106990      35.994468 0.39294219E+03  0.89827783E+04                                 9.524749                            6.641043       0.085939       2.032277                    0.999423      26.443598      74.294393       0.636574       0.420896      -1.064277       0.069172       0.011433      -0.030300       0.076378       0.013821      -0.011610       0.019152      -0.005910      -0.023399      -0.030688       0.008968       0.021720             11.966025      11.090047      -0.321916       2.151391      12.567334      -7.365849      12.240696           0.026573
          104              C       5.235350       6.885466       3.875245      -0.020361      31.216977 0.37331867E+03  0.84833366E+04                                 8.680180                            6.501033       0.160317       2.045529                    0.999620      27.851416      79.776973       0.634896       0.424538      -1.054756       0.022918       0.026097      -0.052996       0.063363       0.014371      -0.022168       0.054933      -0.000355      -0.048282      -0.069171       0.016658       0.052513             10.261310      10.184293      -0.834613       2.115860      10.345602      -5.535022      10.254035           0.005532
          105              C       6.978234       8.170424       3.089930      -0.016631      30.504656 0.37577680E+03  0.85481929E+04                                 8.543928                            6.489965       0.178319       2.046360                    0.999788      27.917944      79.856221       0.640583       0.420326      -1.058010      -0.066584      -0.035611      -0.016187       0.077224       0.019460      -0.022623      -0.006217      -0.025746      -0.006033      -0.033170       0.000070       0.033100              9.961337      11.317647      -0.955302       2.500930       8.863949      -4.460883       9.702415           0.023134
          106              C       7.850845       7.565054       3.977464       0.012866      30.370157 0.37510479E+03  0.85174204E+04                                 8.470519                            6.462569       0.239139       2.067493                    0.999822      27.584995      78.480499       0.646043       0.417531      -1.061228      -0.017730      -0.058420       0.040732       0.073391       0.020387      -0.015148       0.017024       0.028853      -0.046259      -0.038657       0.005165       0.033492              9.793768      11.386808      -0.425089       2.429002       8.719567      -3.954488       9.274930           0.020967
          107              C       5.717755       5.133273       5.634394       0.158144      34.971456 0.38495353E+03  0.87553467E+04                                 9.437981                            6.663536      -0.109273       1.979466                    0.999362      25.816051      72.353517       0.622599       0.432546      -1.057005      -0.061986      -0.075599       0.000758       0.097765       0.012851      -0.017838       0.002716       0.012618      -0.024541      -0.023259      -0.001598       0.024857             11.576998      12.225886       1.284675       1.873306      11.301749      -5.795270      11.203359           0.005706
          108              C       4.334331       4.547750       5.600470      -0.503533      28.829803 0.46170315E+03  0.10987232E+05                                 7.909739                            6.921432       0.199362       2.012950                    0.999328      32.284549      92.499488       0.661485       0.389099      -1.085546       0.079683       0.016808      -0.007051       0.081741      -0.005553       0.005458       0.010986       0.055131       0.023607      -0.035137       0.009718       0.025420              8.393376      10.397920       1.786099       0.671088       7.723267      -0.251479       7.058941           0.002381
          109              C       9.925233      14.475703       3.947409       0.066845      27.838652 0.34859332E+03  0.77773087E+04                                 8.104570                            6.315093       0.283463       2.113238                    0.999381      26.216243      74.107090       0.639918       0.429014      -1.053295       0.019028       0.063625      -0.036949       0.075996       0.006298      -0.011087       0.020433       0.043130      -0.092475      -0.044356       0.005380       0.038977              9.125737       5.018026      -1.090108       2.183719       9.879946      -1.767190      12.479239          -0.005690
          110              C      10.185357      14.259220       5.307353       0.007895      29.163111 0.36873357E+03  0.83614906E+04                                 8.356846                            6.459996       0.109899       2.033388                    0.999589      27.589158      79.195699       0.636432       0.424408      -1.053804       0.023246       0.049290       0.032937       0.063677       0.009571      -0.017011      -0.013827       0.025643      -0.119728      -0.046225       0.004985       0.041239              9.581560       5.218955      -1.393564       2.516890      10.618643      -2.233967      12.907083          -0.004427
          111              C       9.953618      16.503895       5.731405      -0.019254      30.838646 0.37761558E+03  0.85882385E+04                                 8.560945                            6.497272       0.240518       2.074756                    0.999655      27.622651      78.635736       0.642404       0.419221      -1.060219       0.036822      -0.051751       0.017277       0.065822       0.010616      -0.018639       0.027322       0.045147      -0.107842      -0.056512       0.011224       0.045288              9.940099       5.260663      -1.443002       2.630178      10.749280      -2.352859      13.810355           0.001773
          112              C      -2.114052      16.751303       4.377413       0.126252      34.365219 0.39813504E+03  0.91695504E+04                                 9.389231                            6.796157      -0.080331       1.986633                    0.999679      26.545032      75.883870       0.611309       0.435038      -1.051130       0.028790      -0.052615      -0.030504       0.067288      -0.000037      -0.015632       0.013725       0.026852      -0.109590      -0.043653       0.008240       0.035413             11.288343       5.371220      -1.688969       2.688044      13.140944      -3.742527      15.352866          -0.007581
          113              C      -2.299679      18.086256       3.803082       0.167035      33.632158 0.38908040E+03  0.89355442E+04                                 9.429710                            6.884880      -0.256796       1.947830                    0.999127      26.023852      74.996560       0.583767       0.456862      -1.035334       0.018716       0.094093       0.025354       0.099230      -0.002280      -0.012715       0.001464      -0.005153      -0.097114      -0.035666       0.015093       0.020574             11.032722       5.082070      -1.311327       1.361521      13.238625      -1.049054      14.777471          -0.002795
          114              C      -2.398996      19.300080       4.691361      -0.500169      28.239459 0.46405856E+03  0.11089452E+05                                 7.821895                            6.943030       0.171118       2.010491                    0.998512      32.426409      93.985965       0.657979       0.389544      -1.082094       0.014304      -0.051434      -0.069550       0.087677      -0.004374      -0.019684       0.023736      -0.008539       0.029603      -0.026606      -0.009725       0.036332              8.140361       7.165079      -0.092694       0.492923       8.974358       1.720078       8.281646           0.000401
          115              C      10.038700       9.578638       7.111585       0.106355      35.985382 0.39284881E+03  0.89797344E+04                                 9.520727                            6.638587       0.091817       2.033937                    0.999440      26.443810      74.281076       0.636958       0.420685      -1.064455       0.069252      -0.032604       0.004635       0.076683      -0.016703      -0.005637      -0.003776       0.021895       0.061812      -0.030975       0.008877       0.022098             11.960029      11.087354       2.022182      -0.797192      18.688898       3.821351       6.103834           0.026643
          116              C       9.176716       8.503720       6.978418      -0.021495      31.287590 0.37433364E+03  0.85128198E+04                                 8.695635                            6.511744       0.155903       2.043727                    0.999645      27.887533      79.930276       0.634051       0.424783      -1.054524       0.024086      -0.059764       0.003839       0.064550      -0.026509      -0.000889      -0.017303       0.064138       0.150480      -0.069000       0.015857       0.053143             10.280465      10.201807       2.255901      -0.335052      15.101239       2.813190       5.538348           0.005536
          117              C      10.919582       7.181141       6.258272      -0.016365      30.532216 0.37617572E+03  0.85598956E+04                                 8.551829                            6.495769       0.172848       2.044560                    0.999786      27.930573      79.915527       0.639922       0.420631      -1.057774      -0.066668       0.002719       0.039262       0.077418      -0.029342      -0.005602       0.010115      -0.019942       0.013019      -0.033210      -0.000158       0.033368              9.970920      11.332298       2.649044      -0.423670      13.366078       1.868257       5.214384           0.023155
          118              C      11.792208       8.252452       6.338768       0.014010      30.337939 0.37463628E+03  0.85041552E+04                                 8.462849                            6.456429       0.244156       2.069081                    0.999828      27.570290      78.427477       0.646664       0.417260      -1.061397      -0.018305       0.064819       0.030644       0.073997      -0.023220      -0.010230      -0.003651       0.049485       0.015671      -0.037763       0.004040       0.033723              9.784453      11.381966       2.311487      -0.847413      12.542892       1.733817       5.428501           0.020952
          119              C       9.659153      10.903279       7.616282       0.157858      34.975864 0.38502045E+03  0.87566143E+04                                 9.435803                            6.662140      -0.104856       1.980679                    0.999379      25.819027      72.343670       0.622987       0.432290      -1.057239      -0.061830       0.037149       0.064685       0.096887      -0.022609      -0.002397       0.001668       0.018289      -0.003631      -0.023783      -0.001532       0.025315             11.574094      12.224390       0.979083      -2.048505      16.241652       2.939298       6.256239           0.005703
          120              C       8.275733      11.166660       8.140322      -0.504267      28.846235 0.46204789E+03  0.10997169E+05                                 7.910557                            6.921984       0.202872       2.013696                    0.999295      32.297891      92.536220       0.661770       0.388871      -1.085737       0.080860      -0.014794      -0.010327       0.082848       0.006862       0.001850      -0.021851       0.035994      -0.035152      -0.034437       0.009133       0.025304              8.394282      10.399380      -0.311907      -1.881707       7.445211       0.412770       7.338255           0.002372
          121              C       9.781773      21.000092      14.510038       0.068421      27.756831 0.34732449E+03  0.77409707E+04                                 8.083720                            6.299358       0.289253       2.115476                    0.999358      26.171972      73.913384       0.641442       0.428438      -1.053780      -0.019051       0.063352       0.037030       0.075813      -0.012560       0.000299       0.000285       0.078433       0.016790      -0.043979       0.005597       0.038382              9.101179       5.004591       2.426749      -0.147824      13.315170      -0.243518       8.983776          -0.005684
          122              C       5.580262      11.123733       0.123496       0.008173      29.160298 0.36872725E+03  0.83614231E+04                                 8.357627                            6.461312       0.108070       2.032807                    0.999587      27.585769      79.189781       0.636156       0.424588      -1.053678      -0.023564      -0.004406       0.059439       0.064091      -0.019994       0.000007       0.027731       0.047969      -0.048510      -0.046419       0.005207       0.041212              9.582107       5.219143       2.876429      -0.052031      14.270300       0.123890       9.256877          -0.004506
          123              C       5.812012      11.878824       2.279469      -0.018582      30.839701 0.37756797E+03  0.85872515E+04                                 8.564009                            6.499257       0.236942       2.073772                    0.999652      27.620084      78.639827       0.641924       0.419531      -1.059979      -0.036713      -0.041001      -0.036319       0.065939      -0.021532       0.000082      -0.000024       0.091530       0.034295      -0.056293       0.011431       0.044862              9.944574       5.263132       3.002029      -0.065435      15.092861      -0.149071       9.477730           0.001768
          124              C       6.055598      13.175120       1.816731       0.125275      34.373235 0.39823557E+03  0.91724082E+04                                 9.389818                            6.796276      -0.081869       1.986262                    0.999654      26.551062      75.902363       0.611406       0.434944      -1.051191      -0.028721      -0.000046      -0.060707       0.067158      -0.013499       0.007877       0.010411       0.069767       0.017956      -0.043196       0.007563       0.035633             11.289737       5.372141       3.173858       0.118837      18.044972       0.913254      10.452100          -0.007616
          125              C       6.241242      14.339978       2.685666       0.168440      33.607794 0.38875324E+03  0.89262899E+04                                 9.427025                            6.883280      -0.256315       1.948038                    0.999112      26.008975      74.950129       0.583661       0.457034      -1.035220      -0.018853       0.025052       0.093629       0.098739      -0.009815       0.008286       0.021621       0.034024       0.022828      -0.035717       0.014939       0.020778             11.029515       5.080759       1.834238       0.456066      15.296966      -0.141426      12.710821          -0.002794
          126              C       6.340557      14.177614       4.181010      -0.499423      28.183569 0.46278338E+03  0.11050180E+05                                 7.805379                            6.927661       0.175635       2.012177                    0.998565      32.390803      93.812279       0.659611       0.388890      -1.082666      -0.013725       0.033483      -0.078835       0.086744      -0.014844       0.013537      -0.016421       0.004155       0.065527      -0.026276      -0.009612       0.035888              8.123013       7.153638       0.469716      -0.164501       6.953862      -0.557815      10.261539           0.000394
          127              C       9.668236      15.811316      11.851154       0.106536      36.010594 0.39314215E+03  0.89883740E+04                                 9.526925                            6.642388       0.085922       2.032001                    0.999435      26.451493      74.317606       0.636567       0.420853      -1.064318      -0.069173      -0.020255      -0.025651       0.076506       0.003299       0.016936      -0.016367      -0.012304      -0.041834      -0.030642       0.008607       0.022035             11.968412      11.094493      -1.702939      -1.354327       5.943966       3.541171      18.866775           0.026645
          128              C      10.530214      15.389186      10.853663      -0.021346      31.250915 0.37383253E+03  0.84980997E+04                                 8.685440                            6.504534       0.159536       2.045027                    0.999632      27.873379      79.859421       0.634855       0.424411      -1.054815      -0.023833      -0.033424      -0.050127       0.064791       0.012255       0.023489      -0.038361      -0.030577      -0.134854      -0.069107       0.016089       0.053018             10.267320      10.192530      -1.416168      -1.780927       5.485781       2.728556      15.123650           0.005463
          129              C       8.787347      15.351565       9.348202      -0.016172      30.548779 0.37642299E+03  0.85676666E+04                                 8.558039                            6.500253       0.167849       2.042995                    0.999775      27.939383      79.973216       0.639299       0.420936      -1.057492       0.066998      -0.032434       0.022749       0.077835       0.010054       0.028435      -0.003328      -0.008900       0.045667      -0.033458       0.000154       0.033304              9.978466      11.343037      -1.693376      -2.085918       5.638311       2.597175      12.954050           0.023236
          130              C       7.914728      15.817506      10.316232       0.012333      30.369864 0.37512164E+03  0.85175736E+04                                 8.466550                            6.458664       0.243781       2.068721                    0.999836      27.589680      78.482991       0.646871       0.417008      -1.061601       0.018745       0.005503       0.071668       0.074283       0.002807       0.024882      -0.012568       0.019904      -0.068073      -0.037958       0.005211       0.032747              9.789167      11.388439      -1.890864      -1.579368       5.707644       2.214704      12.271418           0.020964
          131              C      10.047786      16.036552      13.250676       0.158192      34.965021 0.38488562E+03  0.87523570E+04                                 9.432157                            6.659736      -0.105746       1.980370                    0.999364      25.814370      72.314240       0.623303       0.432129      -1.057388       0.062234      -0.037216       0.065262       0.097557       0.009545       0.019892      -0.003561       0.014240      -0.016774      -0.023044      -0.001721       0.024765             11.569584      12.216287      -2.263144       0.177046       6.205237       2.852622      16.287229           0.005684
          132              C      11.431202      15.714410      13.740792      -0.505601      28.873764 0.46265970E+03  0.11015077E+05                                 7.914411                            6.925743       0.203564       2.013706                    0.999298      32.318195      92.600304       0.661725       0.388779      -1.085831      -0.080723       0.001506      -0.018553       0.082842      -0.001962      -0.007167       0.011037       0.017156      -0.093570      -0.034850       0.009098       0.025752              8.398219      10.402549      -1.475170       1.213855       7.010922      -0.164963       7.781186           0.002363
          133              C       5.840432      19.246820       4.316409       0.066019      27.845316 0.34867174E+03  0.77792148E+04                                 8.103676                            6.313587       0.282611       2.112830                    0.999393      26.222322      74.116270       0.640354       0.428713      -1.053517      -0.018583       0.000774      -0.072894       0.075229       0.006558       0.011522      -0.021130       0.043890      -0.093506      -0.045387       0.005737       0.039649              9.125550       5.017203      -1.346181      -2.036164      10.299326       2.009521      12.060120          -0.005748
          134              C       9.521556       3.135487       5.183857       0.007388      29.160066 0.36865483E+03  0.83590119E+04                                 8.354029                            6.456609       0.114419       2.034585                    0.999597      27.590206      79.187783       0.637017       0.424053      -1.054055      -0.023462       0.053410      -0.027025       0.064291       0.010030       0.018011      -0.013264       0.072414       0.022100      -0.046080       0.004066       0.042014              9.579376       5.216958      -1.482071      -2.465429      10.395686       2.107460      13.125484          -0.004460
          135              C       9.753325       4.625071       3.451937      -0.018098      30.789838 0.37688750E+03  0.85671539E+04                                 8.551126                            6.490233       0.239807       2.074959                    0.999662      27.595178      78.525076       0.642897       0.419122      -1.060331      -0.036393      -0.012209       0.053237       0.065633       0.010440       0.018826      -0.026836       0.044251      -0.107193      -0.055935       0.011111       0.044824              9.928187       5.254810      -1.553569      -2.560757      10.995781       2.496384      13.533970           0.001727
          136              C       9.996897       3.576183       2.560682       0.125247      34.380771 0.39838007E+03  0.91763898E+04                                 9.390661                            6.797281      -0.081374       1.986288                    0.999671      26.555354      75.912506       0.611403       0.434915      -1.051229      -0.029254      -0.053280       0.029474       0.067552       0.013891       0.007495      -0.024841       0.046371      -0.052225      -0.043813       0.008071       0.035742             11.289921       5.372184      -1.483308      -2.807400      11.560147       2.828018      16.937431          -0.007621
          137              C      10.182542       3.746278       1.117416       0.165549      33.654037 0.38942690E+03  0.89448628E+04                                 9.430652                            6.885867      -0.256383       1.947901                    0.999088      26.035788      75.019418       0.584031       0.456586      -1.035563      -0.018501       0.069219      -0.067600       0.098505       0.011771       0.004579      -0.022960       0.032966       0.012885      -0.035907       0.015657       0.020249             11.033332       5.082673      -0.522500      -1.816973      13.483509       1.189049      14.533814          -0.002777
          138              C      10.281876       5.122465       0.510351      -0.499421      28.231090 0.46389983E+03  0.11084782E+05                                 7.821936                            6.943603       0.168058       2.009568                    0.998478      32.417400      93.958099       0.657698       0.389742      -1.081950      -0.013977      -0.086406       0.010274       0.088130       0.019831       0.005728      -0.007614      -0.037526      -0.055359      -0.026720      -0.010220       0.036940              8.140101       7.163574      -0.378746      -0.326413       9.944338      -1.160956       7.312393           0.000407
          139              C       5.726901      19.538532      10.139469       0.106994      35.993869 0.39293530E+03  0.89825823E+04                                 9.524673                            6.641007       0.085922       2.032276                    0.999423      26.443280      74.293365       0.636573       0.420899      -1.064275      -0.069164      -0.011430       0.030300       0.076371       0.013819      -0.011611       0.019162      -0.005911      -0.023396      -0.030695       0.008969       0.021726             11.965914      11.089965      -0.321915       2.151376      12.567203      -7.365757      12.240574           0.026556
          140              C       6.588870      18.885744      11.003793      -0.020360      31.216588 0.37331347E+03  0.84831866E+04                                 8.680117                            6.500995       0.160315       2.045533                    0.999620      27.851146      79.775980       0.634897       0.424539      -1.054756      -0.022917      -0.026093       0.052992       0.063357       0.014369      -0.022171       0.054934      -0.000368      -0.048269      -0.069170       0.016650       0.052519             10.261229      10.184213      -0.834601       2.115838      10.345519      -5.534970      10.253954           0.005517
          141              C       4.845986      17.600786      11.789108      -0.016625      30.504088 0.37576908E+03  0.85479692E+04                                 8.543832                            6.489909       0.178325       2.046368                    0.999788      27.917537      79.854704       0.640585       0.420327      -1.058010       0.066576       0.035609       0.016184       0.077216       0.019459      -0.022623      -0.006206      -0.025748      -0.006034      -0.033173       0.000082       0.033091              9.961210      11.317516      -0.955279       2.500888       8.863830      -4.460805       9.702284           0.023140
          142              C       3.973375      18.206156      10.901574       0.012870      30.369646 0.37509779E+03  0.85172182E+04                                 8.470435                            6.462520       0.239148       2.067501                    0.999822      27.584633      78.479166       0.646044       0.417533      -1.061228       0.017728       0.058413      -0.040726       0.073382       0.020385      -0.015152       0.017029       0.028836      -0.046246      -0.038659       0.005177       0.033482              9.793660      11.386674      -0.425074       2.428960       8.719477      -3.954436       9.274829           0.020965
          143              C       6.106465      20.637937       9.244644       0.158144      34.971089 0.38494958E+03  0.87552319E+04                                 9.437918                            6.663504      -0.109258       1.979474                    0.999362      25.815877      72.352861       0.622601       0.432546      -1.057005       0.061987       0.075597      -0.000756       0.097765       0.012849      -0.017837       0.002717       0.012616      -0.024536      -0.023257      -0.001597       0.024854             11.576911      12.225812       1.284653       1.873308      11.301650      -5.795209      11.203273           0.005700
          144              C       7.489889      21.223460       9.278568      -0.503533      28.829654 0.46170012E+03  0.10987140E+05                                 7.909704                            6.921403       0.199372       2.012954                    0.999328      32.284450      92.499045       0.661488       0.389098      -1.085547      -0.079683      -0.016808       0.007052       0.081742      -0.005552       0.005457       0.010985       0.055128       0.023608      -0.035136       0.009718       0.025418              8.393336      10.397858       1.786073       0.671091       7.723231      -0.251475       7.058920           0.002372
          145              C       1.898987      11.295507      10.931629       0.066851      27.838450 0.34859031E+03  0.77772283E+04                                 8.104557                            6.315085       0.283434       2.113232                    0.999381      26.216087      74.106696       0.639915       0.429017      -1.053292      -0.019025      -0.063620       0.036945       0.075990       0.006297      -0.011085       0.020433       0.043137      -0.092482      -0.044357       0.005377       0.038980              9.125723       5.018021      -1.090108       2.183716       9.879924      -1.767195      12.479224          -0.005641
          146              C       1.638863      11.511990       9.571685       0.007900      29.162892 0.36873013E+03  0.83613928E+04                                 8.356811                            6.459971       0.109900       2.033390                    0.999589      27.589002      79.195145       0.636432       0.424408      -1.053803      -0.023244      -0.049289      -0.032933       0.063673       0.009571      -0.017013      -0.013826       0.025647      -0.119729      -0.046225       0.004983       0.041242              9.581521       5.218934      -1.393560       2.516877      10.618599      -2.233964      12.907029          -0.004400
          147              C       1.870602       9.267315       9.147633      -0.019251      30.838507 0.37761343E+03  0.85881777E+04                                 8.560924                            6.497256       0.240515       2.074756                    0.999655      27.622563      78.635436       0.642405       0.419222      -1.060219      -0.036822       0.051749      -0.017274       0.065819       0.010617      -0.018639       0.027319       0.045146      -0.107845      -0.056511       0.011222       0.045289              9.940078       5.260652      -1.442995       2.630173      10.749240      -2.352848      13.810341           0.001782
          148              C       2.114172       9.019907      10.501625       0.126255      34.365067 0.39813279E+03  0.91694911E+04                                 9.389231                            6.796155      -0.080346       1.986631                    0.999679      26.544948      75.883742       0.611306       0.435041      -1.051128      -0.028787       0.052613       0.030499       0.067283      -0.000035      -0.015631       0.013726       0.026859      -0.109593      -0.043655       0.008238       0.035416             11.288348       5.371222      -1.688968       2.688049      13.140933      -3.742532      15.352890          -0.007565
          149              C      14.123899       7.684954      11.075956       0.167031      33.632111 0.38907972E+03  0.89355246E+04                                 9.429700                            6.884869      -0.256780       1.947836                    0.999127      26.023838      74.996501       0.583768       0.456861      -1.035334      -0.018713      -0.094096      -0.025355       0.099233      -0.002281      -0.012714       0.001462      -0.005163      -0.097103      -0.035663       0.015089       0.020574             11.032712       5.082064      -1.311324       1.361520      13.238606      -1.049047      14.777468          -0.002783
          150              C      14.223216       6.471130      10.187677      -0.500168      28.239518 0.46405973E+03  0.11089489E+05                                 7.821910                            6.943042       0.171117       2.010489                    0.998512      32.426470      93.986220       0.657978       0.389544      -1.082094      -0.014304       0.051435       0.069551       0.087679      -0.004373      -0.019683       0.023734      -0.008540       0.029608      -0.026605      -0.009725       0.036330              8.140378       7.165091      -0.092694       0.492926       8.974370       1.720090       8.281674           0.000402
          151              C       1.785520      16.192572       7.767453       0.106355      35.985210 0.39284698E+03  0.89796799E+04                                 9.520692                            6.638568       0.091820       2.033939                    0.999440      26.443728      74.280733       0.636960       0.420685      -1.064456      -0.069251       0.032603      -0.004636       0.076682      -0.016703      -0.005637      -0.003776       0.021896       0.061813      -0.030975       0.008877       0.022098             11.959979      11.087311       2.022172      -0.797193      18.688816       3.821328       6.103811           0.026638
          152              C       2.647504      17.267490       7.900620      -0.021495      31.287499 0.37433240E+03  0.85127822E+04                                 8.695613                            6.511730       0.155914       2.043731                    0.999645      27.887470      79.929978       0.634053       0.424782      -1.054525      -0.024086       0.059764      -0.003839       0.064550      -0.026509      -0.000888      -0.017304       0.064136       0.150479      -0.068999       0.015856       0.053143             10.280436      10.201776       2.255885      -0.335057      15.101200       2.813176       5.538332           0.005530
          153              C       0.904638      18.590069       8.620766      -0.016363      30.532240 0.37617611E+03  0.85599063E+04                                 8.551831                            6.495771       0.172849       2.044560                    0.999786      27.930587      79.915559       0.639922       0.420631      -1.057774       0.066667      -0.002719      -0.039261       0.077417      -0.029341      -0.005603       0.010115      -0.019942       0.013017      -0.033209      -0.000159       0.033369              9.970923      11.332289       2.649046      -0.423675      13.366094       1.868255       5.214386           0.023152
          154              C       0.032012      17.518758       8.540270       0.014012      30.337837 0.37463476E+03  0.85041105E+04                                 8.462827                            6.456413       0.244162       2.069084                    0.999828      27.570218      78.427182       0.646665       0.417259      -1.061397       0.018305      -0.064819      -0.030643       0.073997      -0.023219      -0.010230      -0.003649       0.049485       0.015669      -0.037762       0.004039       0.033723              9.784427      11.381921       2.311481      -0.847412      12.542872       1.733812       5.428488           0.020948
          155              C       2.165067      14.867931       7.262756       0.157858      34.975686 0.38501845E+03  0.87565562E+04                                 9.435770                            6.662121      -0.104852       1.980682                    0.999379      25.818947      72.343354       0.622988       0.432290      -1.057239       0.061831      -0.037148      -0.064685       0.096887      -0.022609      -0.002396       0.001667       0.018288      -0.003628      -0.023784      -0.001531       0.025314             11.574047      12.224353       0.979077      -2.048507      16.241568       2.939280       6.256221           0.005696
          156              C       3.548487      14.604550       6.738716      -0.504264      28.846113 0.46204520E+03  0.10997088E+05                                 7.910529                            6.921957       0.202875       2.013698                    0.999295      32.297815      92.535908       0.661772       0.388870      -1.085738      -0.080861       0.014795       0.010327       0.082849       0.006861       0.001849      -0.021851       0.035995      -0.035147      -0.034437       0.009134       0.025304              8.394253      10.399330      -0.311901      -1.881699       7.445184       0.412775       7.338244           0.002352
          157              N       5.773345      12.339147      14.386095      -0.223416      40.597099 0.57207035E+03  0.14252140E+05                                10.114174                            7.904594      -0.345858       1.898027                    0.998851      29.285120      83.704287       0.600253       0.409582      -1.080052       0.069789       0.122499      -0.034448       0.145131      -0.029476       0.001162       0.034125       0.069109       0.124052      -0.075202       0.021182       0.054020             11.545099       5.840667       2.347119       0.184589      16.667019       0.846559      12.127611           0.000527
          158              N       6.264065      14.904678      13.461661      -0.200809      35.978079 0.52155778E+03  0.12603226E+05                                 9.126538                            7.417954       0.131440       2.057424                    0.999555      27.906398      76.679353       0.640663       0.395637      -1.097540      -0.002622      -0.165937       0.062282       0.177260      -0.014264       0.008904       0.065291       0.106410       0.107984      -0.104080       0.037084       0.066996             10.355777       5.952422       2.866055       0.050068      13.941981       0.969700      11.172928          -0.005336
          159              N       5.509659      10.328993      12.819630      -0.024399      33.642056 0.40937163E+03  0.93044940E+04                                 8.504698                            6.421745       0.200526       2.097339                    0.999679      25.884043      68.817387       0.713364       0.377763      -1.111086       0.035118      -0.104630      -0.149491       0.185818      -0.008824       0.010274       0.012025       0.010048      -0.141403      -0.050989       0.017151       0.033837              9.927900       4.892327       1.477964       0.003630      16.756919      -1.096856       8.134455           0.006925
          160              N       3.454267       9.685429       3.317579      -0.264270      42.921674 0.59375845E+03  0.14901010E+05                                10.360824                            7.975287      -0.361023       1.878328                    0.999222      29.904157      85.230471       0.607556       0.401711      -1.087468      -0.070045       0.057424       0.088619       0.126717       0.003317       0.042260      -0.017432      -0.003325       0.003759      -0.047254       0.002890       0.044364             12.152728      13.120032      -1.765356       0.460215       6.969098       2.691102      16.369052           0.090035
          161              N       1.746866      10.594891       5.257359      -0.165828      38.635205 0.51397716E+03  0.12439450E+05                                 9.742999                            7.457959      -0.448439       1.882029                    0.998024      27.906195      78.058766       0.623622       0.405814      -1.084913       0.095669      -0.022689      -0.096522       0.137782       0.027124       0.044002      -0.017003      -0.028782       0.001341      -0.064524       0.025504       0.039021             11.653710      12.268500      -1.147440      -1.470012       6.620648       2.948908      16.071981           0.068547
          162              N       2.725909       9.308146       0.874143      -0.080033      37.031516 0.43081966E+03  0.98880341E+04                                 9.014507                            6.536502       0.431699       2.163678                    0.999660      26.322238      69.637919       0.717571       0.371900      -1.118796      -0.093999       0.035334      -0.139413       0.171815       0.021132       0.004755       0.019807      -0.049709       0.091802      -0.048002       0.002708       0.045294             11.118954       9.790195      -1.711410      -1.922652       6.890335       3.851775      16.676332           0.058453
          163              N       1.832063      23.469932      11.878978      -0.222700      40.571470 0.57156353E+03  0.14236179E+05                                10.109207                            7.900085      -0.342719       1.899152                    0.998827      29.275596      83.663817       0.600547       0.409478      -1.080135       0.069470      -0.090355      -0.089633       0.144998       0.016242       0.024919      -0.058787       0.027451      -0.002447      -0.075453       0.021610       0.053843             11.539916       5.838232      -1.012564      -2.124275      12.521605       1.540654      16.259912           0.000402
          164              N       2.322755      21.386589      10.119383      -0.200829      35.982943 0.52167115E+03  0.12606270E+05                                 9.126984                            7.418445       0.135318       2.058581                    0.999556      27.908306      76.677945       0.640702       0.395604      -1.097596      -0.002441       0.137348       0.112642       0.177647       0.014624       0.008201      -0.078725       0.082550       0.036279      -0.103763       0.037151       0.066613             10.355957       5.952486      -1.389344      -2.506659      11.027377       0.711015      14.088008          -0.005478
          165              N       1.568374      23.118404      14.403058      -0.022911      33.570891 0.40836765E+03  0.92752214E+04                                 8.490895                            6.412572       0.203820       2.098724                    0.999654      25.850708      68.686542       0.714149       0.377611      -1.111289       0.035295      -0.078688       0.164779       0.185983       0.013182       0.001979       0.022574       0.068871       0.037332      -0.050701       0.017524       0.033177              9.910745       4.885328      -0.734315      -1.278989      11.220494       4.273216      13.626413           0.006864
          166              N       7.395608       6.620792       4.832414      -0.264640      42.960142 0.59438574E+03  0.14921322E+05                                10.367777                            7.980229      -0.360829       1.878200                    0.999175      29.921332      85.304286       0.607258       0.401785      -1.087372      -0.069235       0.048444      -0.094609       0.126851       0.035645      -0.024870       0.008578      -0.018043      -0.041064      -0.048266       0.003218       0.045047             12.161640      13.127123       1.279918       1.301390      11.697810      -5.421455      11.659989           0.089967
          167              N       5.688222       7.845964       3.074902      -0.165068      38.655450 0.51428875E+03  0.12449871E+05                                 9.750193                            7.463284      -0.450238       1.881396                    0.998037      27.911445      78.102853       0.622966       0.406148      -1.084604       0.096009      -0.072391       0.067934       0.138106       0.024354      -0.045302       0.014379      -0.032256      -0.013492      -0.064084       0.025159       0.038924             11.663333      12.275218      -0.702088       1.731906      11.164765      -5.573679      11.550016           0.068529
          168              N       6.667224       4.693355       6.380875      -0.081478      37.107743 0.43182728E+03  0.99179298E+04                                 9.029585                            6.546118       0.431807       2.163130                    0.999619      26.353922      69.768043       0.716649       0.372125      -1.118517      -0.093730      -0.137641       0.038405       0.170896      -0.006428      -0.019776      -0.019297      -0.047617       0.095395      -0.047177       0.002123       0.045053             11.139053       9.807210      -0.811286       2.448165      10.913741      -6.175874      12.696209           0.058273
          169              N      -2.109326      15.733341       3.493003      -0.222788      40.522703 0.57079089E+03  0.14210941E+05                                10.098098                            7.892598      -0.339151       1.900394                    0.998823      29.252653      83.557839       0.601127       0.409255      -1.080372       0.070185      -0.031816       0.122818       0.144991       0.013651      -0.026178       0.023671      -0.033079      -0.180680      -0.074472       0.020912       0.053560             11.525859       5.832100      -1.331045       1.935705      13.975096      -2.384247      14.770382           0.000504
          170              N      10.205461      15.251153       6.177033      -0.200290      35.947488 0.52103764E+03  0.12586916E+05                                 9.120083                            7.413303       0.133694       2.058374                    0.999567      27.892537      76.617938       0.641018       0.395536      -1.097663      -0.002678       0.029329      -0.175411       0.177866      -0.000518      -0.017102       0.013949      -0.030756      -0.301890      -0.103874       0.036896       0.066978             10.347347       5.948064      -1.474490       2.453790      12.697053      -1.679259      12.396923          -0.005379
          171              N      -2.372983      18.095022       2.535388      -0.023964      33.626494 0.40914683E+03  0.92980955E+04                                 8.502262                            6.420132       0.200758       2.097539                    0.999673      25.876434      68.792090       0.713430       0.377781      -1.111075       0.035572       0.181412      -0.015303       0.185499      -0.004338      -0.012736      -0.034822       0.049087      -0.022210      -0.051252       0.017437       0.033815              9.924837       4.891111      -0.741437       1.277753       9.336150      -3.182673      15.547249           0.006848
          172              N      11.336986       9.464988       6.729045      -0.265483      42.996864 0.59498309E+03  0.14940904E+05                                10.376154                            7.986148      -0.363096       1.877355                    0.999159      29.936029      85.374864       0.606782       0.401977      -1.087181      -0.070245      -0.105516       0.005729       0.126889      -0.038789      -0.018320       0.008838       0.011993       0.049279      -0.047920       0.003118       0.044802             12.171758      13.140682       0.487588      -1.761342      16.376578       2.728753       6.998015           0.089999
          173              N       9.629573       7.330356       6.546777      -0.165082      38.592700 0.51330303E+03  0.12418610E+05                                 9.735275                            7.452553      -0.448513       1.882325                    0.997967      27.885720      77.978083       0.623935       0.405758      -1.084990       0.095594       0.095078       0.028292       0.137762      -0.051310       0.001451       0.002459      -0.002661       0.074917      -0.063899       0.025017       0.038882             11.643956      12.257531       1.843949      -0.259039      16.249686       2.615343       6.424650           0.068622
          174              N      10.608634      11.769709       7.624019      -0.080584      37.079012 0.43143789E+03  0.99063911E+04                                 9.024148                            6.542612       0.430577       2.162972                    0.999645      26.341177      69.716874       0.716958       0.372062      -1.118605      -0.094383       0.102490       0.100300       0.171676      -0.014162       0.015898      -0.001161      -0.081039      -0.008433      -0.046964       0.002312       0.044652             11.131666       9.801286       2.523598      -0.521206      17.586438       2.315028       6.007273           0.058421
          175              N       6.050875      13.432063       0.492943      -0.223418      40.597242 0.57207245E+03  0.14252213E+05                                10.114218                            7.904622      -0.345874       1.898021                    0.998851      29.285185      83.704665       0.600250       0.409584      -1.080051      -0.069786      -0.122495       0.034446       0.145127      -0.029474       0.001162       0.034124       0.069111       0.124048      -0.075201       0.021182       0.054018             11.545158       5.840691       2.347138       0.184583      16.667116       0.846535      12.127669           0.000498
          176              N       5.560155      10.866532       1.417377      -0.200812      35.978241 0.52156033E+03  0.12603305E+05                                 9.126570                            7.417975       0.131439       2.057423                    0.999555      27.906466      76.679623       0.640662       0.395637      -1.097540       0.002621       0.165937      -0.062282       0.177260      -0.014265       0.008904       0.065291       0.106409       0.107982      -0.104080       0.037085       0.066995             10.355822       5.952440       2.866068       0.050067      13.942062       0.969699      11.172964          -0.005362
          177              N       6.314561      15.442217       2.059408      -0.024391      33.641781 0.40936719E+03  0.93043730E+04                                 8.504681                            6.421729       0.200536       2.097344                    0.999679      25.883884      68.817013       0.713362       0.377765      -1.111084      -0.035119       0.104629       0.149473       0.185804      -0.008823       0.010274       0.012021       0.010052      -0.141389      -0.050983       0.017147       0.033836              9.927887       4.892317       1.477961       0.003627      16.756902      -1.096864       8.134442           0.006915
          178              N       8.369953      16.085781      11.561459      -0.264265      42.921369 0.59375357E+03  0.14900852E+05                                10.360764                            7.975247      -0.361017       1.878332                    0.999222      29.904018      85.229876       0.607558       0.401711      -1.087468       0.070046      -0.057422      -0.088620       0.126717       0.003317       0.042261      -0.017433      -0.003330       0.003755      -0.047257       0.002893       0.044364             12.152653      13.119936      -1.765334       0.460224       6.969055       2.691082      16.368967           0.090038
          179              N      10.077354      15.176319       9.621679      -0.165823      38.635002 0.51397381E+03  0.12439352E+05                                 9.742982                            7.457947      -0.448444       1.882028                    0.998024      27.906087      78.058488       0.623621       0.405816      -1.084912      -0.095665       0.022688       0.096517       0.137775       0.027124       0.044000      -0.017003      -0.028786       0.001342      -0.064523       0.025506       0.039018             11.653690      12.268462      -1.147434      -1.469999       6.620638       2.948905      16.071969           0.068537
          180              N       9.098311      16.463064      14.004895      -0.080033      37.031455 0.43081887E+03  0.98880110E+04                                 9.014495                            6.536493       0.431698       2.163679                    0.999660      26.322217      69.637839       0.717572       0.371900      -1.118797       0.094000      -0.035336       0.139415       0.171818       0.021133       0.004755       0.019807      -0.049708       0.091804      -0.048003       0.002708       0.045295             11.118941       9.790177      -1.711406      -1.922650       6.890327       3.851771      16.676319           0.058451
          181              N       9.992157       2.301278       3.000060      -0.222705      40.571630 0.57156600E+03  0.14236266E+05                                10.109262                            7.900121      -0.342736       1.899147                    0.998827      29.275669      83.664283       0.600543       0.409480      -1.080133      -0.069467       0.090352       0.089630       0.144992       0.016241       0.024920      -0.058786       0.027458      -0.002448      -0.075452       0.021611       0.053841             11.539986       5.838262      -1.012579      -2.124294      12.521693       1.540679      16.260002           0.000447
          182              N       9.501465       4.384621       4.759655      -0.200831      35.983008 0.52167246E+03  0.12606308E+05                                 9.126991                            7.418451       0.135323       2.058582                    0.999556      27.908342      76.678045       0.640702       0.395603      -1.097597       0.002441      -0.137348      -0.112642       0.177648       0.014624       0.008202      -0.078725       0.082552       0.036275      -0.103764       0.037152       0.066611             10.355966       5.952494      -1.389355      -2.506660      11.027399       0.711025      14.088004          -0.005479
          183              N      10.255846       2.652806       0.475980      -0.022903      33.570494 0.40836172E+03  0.92750568E+04                                 8.490852                            6.412540       0.203835       2.098732                    0.999654      25.850499      68.685970       0.714148       0.377612      -1.111287      -0.035294       0.078678      -0.164770       0.185970       0.013182       0.001979       0.022570       0.068867       0.037319      -0.050695       0.017519       0.033176              9.910697       4.885306      -0.734315      -1.278982      11.220442       4.273199      13.626342           0.006930
          184              N       4.428612      19.150418      10.046624      -0.264630      42.959310 0.59437316E+03  0.14920918E+05                                10.367636                            7.980141      -0.360798       1.878213                    0.999175      29.920936      85.302730       0.607263       0.401784      -1.087373       0.069234      -0.048443       0.094604       0.126847       0.035641      -0.024875       0.008592      -0.018059      -0.041051      -0.048276       0.003236       0.045040             12.161455      13.126936       1.279915       1.301351      11.697629      -5.421346      11.659801           0.089933
          185              N       6.135998      17.925246      11.804136      -0.165061      38.654834 0.51427998E+03  0.12449596E+05                                 9.750074                            7.463210      -0.450206       1.881408                    0.998037      27.911144      78.101617       0.622971       0.406147      -1.084605      -0.096006       0.072390      -0.067933       0.138103       0.024351      -0.045305       0.014390      -0.032265      -0.013482      -0.064091       0.025173       0.038918             11.663169      12.275048      -0.702052       1.731857      11.164611      -5.573581      11.549849           0.068499
          186              N       5.156996      21.077855       8.498163      -0.081478      37.107553 0.43182530E+03  0.99178707E+04                                 9.029550                            6.546099       0.431814       2.163133                    0.999619      26.353852      69.767756       0.716650       0.372125      -1.118518       0.093730       0.137643      -0.038403       0.170897      -0.006429      -0.019778      -0.019295      -0.047618       0.095398      -0.047179       0.002126       0.045053             11.139001       9.807180      -0.811284       2.448158      10.913681      -6.175830      12.696143           0.058261
          187              N      13.933546      10.037869      11.386035      -0.222795      40.523076 0.57079699E+03  0.14211152E+05                                10.098221                            7.892683      -0.339201       1.900375                    0.998823      29.252815      83.558871       0.601118       0.409260      -1.080367      -0.070169       0.031816      -0.122809       0.144976       0.013654      -0.026173       0.023670      -0.033068      -0.180681      -0.074469       0.020913       0.053556             11.526014       5.832168      -1.331066       1.935748      13.975243      -2.384297      14.770629           0.000555
          188              N       1.618759      10.520057       8.702005      -0.200295      35.947595 0.52103971E+03  0.12586979E+05                                 9.120104                            7.413320       0.133692       2.058372                    0.999567      27.892583      76.618113       0.641017       0.395536      -1.097662       0.002682      -0.029330       0.175410       0.177866      -0.000516      -0.017104       0.013948      -0.030746      -0.301897      -0.103877       0.036902       0.066974             10.347375       5.948081      -1.474495       2.453802      12.697068      -1.679274      12.396976          -0.005373
          189              N      14.197203       7.676188      12.343650      -0.023963      33.626587 0.40914752E+03  0.92981318E+04                                 8.502351                            6.420188       0.200735       2.097530                    0.999673      25.876425      68.792548       0.713417       0.377787      -1.111068      -0.035574      -0.181390       0.015313       0.185478      -0.004339      -0.012738      -0.034813       0.049088      -0.022214      -0.051244       0.017429       0.033814              9.924950       4.891156      -0.741448       1.277773       9.336255      -3.182716      15.547439           0.006896
          190              N       0.487234      16.306222       8.149993      -0.265477      42.996643 0.59497935E+03  0.14940792E+05                                10.376139                            7.986138      -0.363100       1.877355                    0.999159      29.935914      85.374575       0.606780       0.401979      -1.087180       0.070239       0.105511      -0.005732       0.126882      -0.038786      -0.018318       0.008839       0.011996       0.049275      -0.047917       0.003117       0.044800             12.171740      13.140648       0.487587      -1.761340      16.376567       2.728749       6.998006           0.089974
          191              N       2.194647      18.440854       8.332261      -0.165081      38.592628 0.51330210E+03  0.12418575E+05                                 9.735242                            7.452531      -0.448505       1.882328                    0.997967      27.885691      77.977831       0.623938       0.405757      -1.084992      -0.095595      -0.095080      -0.028292       0.137764      -0.051311       0.001450       0.002460      -0.002659       0.074910      -0.063899       0.025015       0.038884             11.643910      12.257475       1.843929      -0.259051      16.249629       2.615324       6.424626           0.068614
          192              N       1.215586      14.001501       7.255019      -0.080583      37.079053 0.43143844E+03  0.99064121E+04                                 9.024173                            6.542631       0.430574       2.162969                    0.999645      26.341184      69.717036       0.716954       0.372064      -1.118603       0.094377      -0.102491      -0.100297       0.171671      -0.014162       0.015898      -0.001162      -0.081036      -0.008431      -0.046963       0.002312       0.044651             11.131694       9.801316       2.523598      -0.521213      17.586478       2.315031       6.007288           0.058395
          193              O       5.342934       9.174959      12.174178      -0.352085      38.052246 0.59508003E+03  0.14743489E+05                                 9.260469                            7.792299      -0.053107       2.027961                    0.998052      27.468571      74.454382       0.646092       0.382637      -1.115631       0.061453       0.103367       0.082959       0.146094       0.018989       0.031440       0.048188      -0.199717      -0.107408      -0.098009      -0.037019       0.135027             10.290324       6.149300       0.476940       0.343934      17.421586       1.049555       7.300087           0.011372
          194              O       6.376410      17.758326      14.454241      -0.356326      42.045943 0.54998423E+03  0.13337606E+05                                 9.849053                            7.400602      -0.024919       2.044640                    0.997432      26.940152      71.843131       0.676337       0.373435      -1.124357       0.057861      -0.007612       0.118209       0.131830      -0.012967       0.004905       0.057911      -0.052742       0.393094      -0.096709      -0.052163       0.148872             12.116889       7.303639      -1.016342      -1.175134       8.202164       4.128290      20.844864           0.076386
          195              O      -2.539721      14.546068       0.846171      -0.351828      38.039824 0.59488469E+03  0.14737281E+05                                 9.258423                            7.791177      -0.052532       2.028247                    0.998043      27.462904      74.432943       0.646126       0.382653      -1.115631       0.061671       0.020439      -0.131692       0.146847       0.017785      -0.032491       0.042279      -0.043402       0.364730      -0.098533      -0.036957       0.135490             10.287553       6.148247       0.059339      -0.584892       8.920019       3.856831      15.794392           0.011266
          196              O       2.435091      20.819373       7.151758      -0.355137      41.981594 0.54899448E+03  0.13307276E+05                                 9.838368                            7.393161      -0.020355       2.046203                    0.997411      26.920599      71.768041       0.676802       0.373356      -1.124445       0.058147       0.107045      -0.053344       0.132987       0.010416       0.008461      -0.103258      -0.131094       0.160147      -0.096791      -0.052844       0.149635             12.103137       7.296308      -0.509060       1.465476      14.093960      -7.528022      14.919143           0.076306
          197              O       1.401557       2.050184       1.858689      -0.351867      38.037825 0.59481170E+03  0.14735166E+05                                 9.258483                            7.790884      -0.052844       2.028261                    0.998042      27.461340      74.430319       0.646108       0.382671      -1.115607       0.061246      -0.123742       0.048571       0.146363      -0.036532       0.000728      -0.090584      -0.126936       0.113062      -0.098104      -0.037064       0.135167             10.287878       6.148070      -0.536079       0.240954      10.735391      -4.905664      13.980174           0.011387
          198              O      10.317768      12.964721       8.152076      -0.355717      41.982664 0.54901784E+03  0.13307620E+05                                 9.837418                            7.392425      -0.018721       2.046738                    0.997447      26.923146      71.767830       0.676976       0.373266      -1.124544       0.057739      -0.099103      -0.065780       0.132220       0.002244      -0.013272       0.044878      -0.231141      -0.139903      -0.096785      -0.052391       0.149176             12.101779       7.295500       1.523178      -0.291920      21.230365       3.406834       7.779471           0.076213
          199              O       6.481286      16.596251       2.704860      -0.352087      38.052365 0.59508209E+03  0.14743560E+05                                 9.260515                            7.792330      -0.053091       2.027966                    0.998052      27.468554      74.454500       0.646088       0.382639      -1.115629      -0.061452      -0.103363      -0.082963       0.146093       0.018987       0.031441       0.048180      -0.199715      -0.107365      -0.098011      -0.037005       0.135016             10.290382       6.149323       0.476942       0.343933      17.421704       1.049552       7.300120           0.011403
          200              O       5.447810       8.012884       0.424797      -0.356327      42.046161 0.54998714E+03  0.13337697E+05                                 9.849097                            7.400629      -0.024914       2.044641                    0.997432      26.940183      71.843309       0.676335       0.373436      -1.124357      -0.057862       0.007611      -0.118210       0.131832      -0.012968       0.004905       0.057912      -0.052738       0.393091      -0.096707      -0.052164       0.148872             12.116954       7.303668      -1.016348      -1.175138       8.202198       4.128317      20.844996           0.076393
          201              O      14.363941      11.225142      14.032867      -0.351837      38.040186 0.59489169E+03  0.14737514E+05                                 9.258536                            7.791265      -0.052533       2.028245                    0.998043      27.462939      74.433456       0.646116       0.382657      -1.115627      -0.061671      -0.020443       0.131692       0.146847       0.017790      -0.032489       0.042277      -0.043425       0.364691      -0.098536      -0.036941       0.135477             10.287685       6.148315       0.059337      -0.584898       8.920144       3.856904      15.794595           0.011358
          202              O       9.389129       4.951837       7.727280      -0.355136      41.981522 0.54899383E+03  0.13307258E+05                                 9.838365                            7.393163      -0.020358       2.046202                    0.997411      26.920563      71.767968       0.676800       0.373357      -1.124444      -0.058149      -0.107045       0.053344       0.132987       0.010415       0.008461      -0.103257      -0.131091       0.160145      -0.096789      -0.052844       0.149633             12.103129       7.296313      -0.509063       1.465482      14.093942      -7.528007      14.919131           0.076305
          203              O      10.422663      23.721026      13.020349      -0.351871      38.037814 0.59481116E+03  0.14735160E+05                                 9.258520                            7.790908      -0.052841       2.028263                    0.998042      27.461259      74.430305       0.646103       0.382673      -1.115604      -0.061246       0.123739      -0.048569       0.146360      -0.036533       0.000723      -0.090565      -0.126944       0.113079      -0.098107      -0.037043       0.135150             10.287927       6.148090      -0.536083       0.240960      10.735442      -4.905699      13.980249           0.011379
          204              O       1.506452      12.806489       6.726962      -0.355719      41.982626 0.54901770E+03  0.13307611E+05                                 9.837393                            7.392409      -0.018713       2.046741                    0.997447      26.923179      71.767802       0.676979       0.373265      -1.124545      -0.057732       0.099102       0.065777       0.132215       0.002240      -0.013271       0.044880      -0.231144      -0.139899      -0.096786      -0.052391       0.149178             12.101743       7.295483       1.523161      -0.291924      21.230296       3.406822       7.779450           0.076210
          205              O       1.244250       0.000000       0.000000      -0.676817      58.995082 0.11845098E+04  0.35047795E+05                                12.940423                           11.387082      -0.575284       1.762073                    0.998457      35.985386     108.498994       0.504274       0.410504      -1.090264       0.021707       0.000388      -0.000032       0.021710       0.000163      -0.000219      -0.000244      -0.000337       0.001896      -0.000563      -0.000193       0.000755             14.276441       9.911259       0.000220      -0.000309      16.456797      -0.000219      16.461268           0.217679
          206              O      10.579850       0.000000       0.000000      -0.676825      58.994982 0.11845068E+04  0.35047710E+05                                12.940474                           11.387117      -0.575297       1.762068                    0.998457      35.985428     108.499404       0.504270       0.410508      -1.090260      -0.021692      -0.000383       0.000033       0.021695       0.000159      -0.000212      -0.000248      -0.000372       0.001900      -0.000574      -0.000182       0.000756             14.276508       9.911284       0.000216      -0.000306      16.456876      -0.000223      16.461366           0.217709
          207              F       3.740368       1.657951       0.056540      -0.505549      22.755504 0.45075810E+03  0.10264605E+05                                 6.243397                            6.576371       0.649551       2.287150                    0.998868      25.128206      62.197693       0.747562       0.359799      -1.149927       0.067881      -0.116861       0.001841       0.135158      -0.058954       0.008903      -0.008164       0.077768      -0.223439      -0.075437      -0.033174       0.108612              5.873091       7.296202       0.015826       0.117361       5.471682      -0.203460       4.851389           0.145477
          208              F       7.681727       7.810367      13.414941      -0.505694      22.756248 0.45076815E+03  0.10264838E+05                                 6.243256                            6.576159       0.650787       2.287559                    0.998848      25.129941      62.200950       0.747626       0.359768      -1.149958       0.068256       0.060188       0.100304       0.135434       0.037108       0.046610       0.035610       0.125252      -0.080597      -0.075400      -0.033131       0.108531              5.873013       7.296002       0.093520      -0.072243       5.182577       0.370486       5.140460           0.145726
          209              F      -0.200904      16.302893       1.407557      -0.505627      22.750494 0.45061192E+03  0.10260381E+05                                 6.242112                            6.574939       0.650785       2.287554                    0.998870      25.127556      62.192103       0.747710       0.359759      -1.149966       0.068131       0.056880      -0.102326       0.135454       0.021609      -0.055432      -0.027472       0.139255      -0.038389      -0.075364      -0.033066       0.108430              5.871942       7.294583      -0.109588      -0.044951       4.829352      -0.166866       5.491891           0.145192
          210              F       8.083852      24.113259      14.822498      -0.505528      22.755095 0.45074584E+03  0.10264243E+05                                 6.243254                            6.576218       0.649589       2.287165                    0.998868      25.128332      62.197501       0.747582       0.359792      -1.149934      -0.067878       0.116860      -0.001843       0.135156      -0.058961       0.008903      -0.008145       0.077784      -0.223417      -0.075426      -0.033191       0.108617              5.872959       7.296018       0.015822       0.117357       5.471563      -0.203455       4.851295           0.145550
          211              F       4.142493      17.960843       1.464097      -0.505671      22.756232 0.45076594E+03  0.10264757E+05                                 6.243154                            6.576050       0.650828       2.287573                    0.998848      25.130423      62.201687       0.747650       0.359758      -1.149968      -0.068252      -0.060184      -0.100310       0.135435       0.037109       0.046629       0.035599       0.125218      -0.080751      -0.075378      -0.033167       0.108545              5.872920       7.295875       0.093518      -0.072240       5.182501       0.370475       5.140384           0.145866
          212              F      12.025124       9.468317      13.471481      -0.505621      22.751323 0.45063082E+03  0.10260884E+05                                 6.242068                            6.574892       0.650850       2.287557                    0.998870      25.129054      62.195354       0.747747       0.359739      -1.149986      -0.068124      -0.056887       0.102335       0.135460       0.021627      -0.055442      -0.027411       0.139261      -0.038540      -0.075308      -0.033139       0.108447              5.871902       7.294534      -0.109587      -0.044952       4.829321      -0.166862       5.491852           0.145335

******************************************************
Auxiliary information for the entire system
The total spin magnetic moment of the unit cell is   7.101601
The total net atomic charge of the unit cell is   0.000005
Accuracy of reproducing the electrostatic potential in the unit cell:
  The inner radius (bohr) =    5.0000
  The outer radius (bohr) =   12.0000
  Valid grid points have density less than (e/(bohr^3)) =    0.0001
  The number of valid grid points were=        50527
  The rms potential error without charges in kcal/mol is=     23.13645
  The rms potential error with partial charges in kcal/mol is=      5.08029
  The RRMSE value at monopole order=      0.21958
  The rms potential error with partial charges and cloud penetration in kcal/mol is=      5.08253
  The RRMSE value at monopole order with cloud penetration is=      0.21968
  The rms potential error with partial charges and atomic dipoles in kcal/mol is=      0.48284
  The RRMSE value at dipole order=      0.02087
  The rms potential error with partial charges, atomic dipoles and cloud penetration in kcal/mol is=      0.44691
  The RRMSE value at dipole order with cloud penetration=      0.01932

******************************************************
The electron densities and ab initio electrostatic potential were computed in VASP using the PBE functional and
projector augmented wave method. See the main text of the journal article for a description of computational details.
The atomic charges, dipoles, and quadrupoles were computed with the DDEC6 method as described in
(a) T. A. Manz and N. Gabaldon Limas, RSC Adv. 6 (2016) 47771-47801 DOI: 10.1039/c6ra04656h
(b) N. Gabaldon Limas and T. A. Manz, RSC Adv. 8 (2018) 2678-2707 DOI: 10.1039/c7ra11829e.
For each atom in the material, the electron cloud parameters were fit to the spherically averaged atom-in-material
electron density using radial positions for which this density was between 10^-4 and 10^-2 electrons per cubic bohr.
The polarizabilities, dispersion coefficients, and quantum Drude oscillator (QDO) parameters were fit using the MCLF method.
The magnetic structure of the system was optimized in VASP from the default ferromagnetic initial guess using spin polarization.
The atomic spin moments (ASMs) were computed on this optimized magnetic structure using the DDEC6 partition as inputs
to the method of T. A. Manz and D. S. Sholl, J. Chem. Theory Comput. 7 (2011) 4146-4164 DOI: 10.1021/ct200539n.
The RMSE and RRMSE were computed using a uniform grid with Ewald summation.
