# Supplementary material for: A collection of forcefield precursors for metal–organic frameworks
Source: RSC Adv. 2019 Nov 13;9(63):36492–507. doi: 10.1039/c9ra07327b (PMC9075174; doi:10.1039/c9ra07327b)
Supplement: RA-009-C9RA07327B-s4420 [file RA-009-C9RA07327B-s4420.xyz]

  310
jmolscript: load "" {1 1 1} spacegroup "x,y,z" unitcell [{     22.269000     0.000000     0.000000 }, {     -7.422992    20.995417     0.000000 }, {     -7.422992   -10.497693    18.182574 }]
O      4.731428    15.008577     3.481963    -0.549583
O      7.292363    18.816094     1.600067    -0.592039
O     10.344701    18.859135     1.441878    -0.578739
O      3.451704    15.248976     5.083848    -0.553823
O      5.150087    -1.034012    14.700611    -0.549637
O      7.886207     2.649636    16.582507    -0.592036
O      6.909342     5.541755    16.740696    -0.578724
O      5.803309    -2.160417    13.098726    -0.554020
O      1.613768    -3.748720    13.380556    -0.549609
O     -2.571321    -6.407790    13.273279    -0.592008
O     -3.738215    -7.784037    15.740654    -0.578742
O      3.234950    -4.230566    12.196871    -0.553911
O      3.350749    10.769603     4.802018    -0.549662
O      2.238782     5.937508     4.909295    -0.592008
O      1.330205     4.378596     2.441920    -0.578724
O      2.356069    12.137456     5.985703    -0.554093
O     -5.809229     2.964565    14.738794    -0.549498
O     -9.994314     4.201198    17.095256    -0.592002
O    -11.161209     7.026131    17.053436    -0.579018
O     -4.188045     2.180387    15.747927    -0.553840
O     10.773750     9.271582     6.454814    -0.549667
O      9.661788    11.780538    10.585895    -0.592018
O      8.753214    10.423186    13.169638    -0.579004
O      9.779067     9.612756     4.678376    -0.554122
O     12.154425     6.008891     3.443780    -0.549641
O     14.715357     2.475361     1.087318    -0.591990
O     17.767694     2.316845     1.129138    -0.579024
O     10.874699     7.275964     2.434647    -0.554123
O     -2.272914     2.750410    11.727760    -0.549527
O      0.463201     2.538352     7.596679    -0.592026
O     -0.513668     1.229286     5.012936    -0.579009
O     -1.619689     1.926341    13.504198    -0.553854
O     12.573083    -1.716367     9.936777    -0.550150
O     15.309201    -5.187957    12.185961    -0.592011
O     14.332335    -6.771010    14.611516    -0.579339
O     13.226308     0.234107     9.762224    -0.554528
O     -2.691568    10.475673    11.256832    -0.549552
O     -0.130631    10.201686    15.495190    -0.592032
O      2.921707    10.317161    15.611558    -0.579338
O     -3.971295     8.968201    10.664080    -0.553865
O     -4.072249    11.451956     6.925742    -0.549543
O     -5.184216    13.775095     2.687384    -0.592024
O     -6.092790    16.691359     2.571016    -0.579359
O     -5.066931     9.742930     7.518494    -0.553867
O      9.036766     0.784186     8.245797    -0.550048
O      4.851678     2.206623     5.996613    -0.592017
O      3.684780     0.757938     3.571058    -0.579331
O     10.657950     2.050210     8.420350    -0.554356
O     12.573083     9.463687     3.481963    -0.549698
O     15.309201    13.147331     1.600067    -0.592014
O     14.332335    16.039450     1.441878    -0.579345
O     13.226308     8.337284     5.083848    -0.554104
O     -2.691568     4.510878    14.700611    -0.549617
O     -0.130631     8.318398    16.582507    -0.592017
O      2.921707     8.361439    16.740696    -0.579331
O     -3.971295     4.751274    13.098726    -0.554073
O     -4.072249     0.271902    13.380556    -0.549513
O     -5.184216    -4.560193    13.273279    -0.592044
O     -6.092790    -6.119101    15.740654    -0.579358
O     -5.066931     1.639752    12.196871    -0.553815
O      9.036766     6.748981     4.802018    -0.549647
O      4.851678     4.089911     4.909295    -0.592046
O      3.684780     2.713660     2.441920    -0.579340
O     10.657950     6.267137     5.985703    -0.554032
O      4.731428    -4.488808    14.738794    -0.549561
O      7.292363    -8.022334    17.095256    -0.592038
O     10.344701    -8.180850    17.053436    -0.579067
O      3.451704    -3.221733    15.747927    -0.553895
O      5.150087    13.248114     6.454814    -0.549505
O      7.886207    13.036063    10.585895    -0.592018
O      6.909342    11.727001    13.169638    -0.579053
O      5.803309    12.424042     4.678376    -0.553889
O      1.613768    13.462264     3.443780    -0.549660
O     -2.571321    14.698892     1.087318    -0.592027
O     -3.738215    17.523826     1.129138    -0.579072
O      3.234950    12.678085     2.434647    -0.554108
O      3.350749    -1.226122    11.727760    -0.549607
O      2.238782     1.282826     7.596679    -0.592015
O      1.330205    -0.074529     5.012936    -0.579054
O      2.356069    -0.884945    13.504198    -0.554087
O     -5.809229    11.281896     9.936777    -0.549665
O     -9.994314    12.704337    12.185961    -0.592018
O    -11.161209    11.255656    14.611516    -0.578738
O     -4.188045    12.547919     9.762224    -0.554103
O     10.773750     0.954251    11.256832    -0.550097
O      9.661788     3.277398    15.495190    -0.592012
O      8.753214     6.193661    15.611558    -0.578716
O      9.779067    -0.754776    10.664080    -0.554370
O     12.154425    -0.022039     6.925742    -0.550149
O     14.715357    -0.296033     2.687384    -0.591999
O     17.767694    -0.180558     2.571016    -0.578736
O     10.874699    -1.529510     7.518494    -0.554546
O     -2.272914     8.781340     8.245797    -0.549559
O      0.463201     5.309746     5.996613    -0.592029
O     -0.513668     3.726690     3.571058    -0.578730
O     -1.619689    10.731815     8.420350    -0.553910
O     16.287547     0.000000     0.000000    -1.148165
O     -5.429176    15.356048     0.000000    -1.148165
O     -5.429176    -7.678013    13.298735    -1.148165
O      1.993822     2.819689     4.883839    -1.148167
C      4.265265    15.753915     4.292906     0.607419
C      5.576166    17.610959     3.294682    -0.098412
C      4.675015    17.086074     4.356545    -0.033046
C      6.008185    -1.225071    13.889668     0.607486
C      7.322057     0.629875    14.887892    -0.098349
C      7.127574    -0.394702    13.826029    -0.033407
C      2.079931    -4.494058    12.569613     0.607411
C     -0.047501    -5.773729    12.567795    -0.098312
C      1.367322    -5.612065    12.135050    -0.032960
C      2.492651    10.960662     5.612961     0.607451
C      1.995309     8.528343     5.614779    -0.098118
C      1.676121     9.916141     6.047524    -0.033359
C     -5.343064     2.634938    15.789747     0.607384
C     -7.470495     3.273200    16.898884    -0.098280
C     -6.055671     2.817599    16.975251    -0.032982
C      9.915651     9.878349     5.883881     0.607477
C      9.418312    11.096085     7.989423    -0.098225
C      9.099122    10.776953     6.571182    -0.033334
C     11.688260     6.338518     2.392827     0.607506
C     12.999160     4.545509     1.283690    -0.098215
C     12.098008     5.727551     1.207323    -0.033372
C     -1.414815     2.143643    12.298693     0.607362
C     -0.100945     2.080655    10.193151    -0.098177
C     -0.295427     1.673345    11.611392    -0.032970
C     13.431183    -0.918541    10.176787     0.607512
C     14.745054    -2.710499    11.284105    -0.098237
C     14.550571    -1.278612    10.927727    -0.033210
C     -3.157733     9.400708    11.496842     0.607376
C     -1.846830     9.336674    13.604202    -0.098301
C     -2.747983     8.679516    12.618706    -0.032952
C     -4.930348    10.654130     6.685732     0.607403
C     -5.427690    11.868713     4.578372    -0.098302
C     -5.746879    10.800047     5.563868    -0.032999
C      9.502931     1.859151     8.005787     0.607397
C      7.375498     2.500560     6.898469    -0.098201
C      8.790322     2.794496     7.254847    -0.032792
C     13.431183     9.272630     4.292906     0.607494
C     14.745054    11.127574     3.294682    -0.098213
C     14.550571    10.102998     4.356545    -0.033390
C     -3.157733     5.256214    13.889668     0.607461
C     -1.846830     7.113260    14.887892    -0.098217
C     -2.747983     6.588374    13.826029    -0.033352
C     -4.930348     0.462960    12.569613     0.607427
C     -5.427690    -1.969359    12.567795    -0.098400
C     -5.746879    -0.581563    12.135050    -0.033072
C      9.502931     6.003644     5.612961     0.607488
C      7.375498     4.723974     5.614779    -0.098212
C      8.790322     4.885639     6.047524    -0.033468
C      4.265265    -4.159179    15.789747     0.607394
C      5.576166    -5.952186    16.898884    -0.098307
C      4.675015    -4.770144    16.975251    -0.032984
C      6.008185    12.641346     5.883881     0.607374
C      7.322057    12.578361     7.989423    -0.098305
C      7.127574    12.171049     6.571182    -0.032935
C      2.079931    13.132635     2.392827     0.607500
C     -0.047501    13.770895     1.283690    -0.098237
C      1.367322    13.315294     1.207323    -0.033379
C      2.492651    -0.619354    12.298693     0.607453
C      1.995309     0.598378    10.193151    -0.098105
C      1.676121     0.279249    11.611392    -0.033376
C     -5.343064    12.356861    10.176787     0.607484
C     -7.470495    12.998272    11.284105    -0.098236
C     -6.055671    13.292208    10.927727    -0.033371
C      9.915651     0.156426    11.496842     0.607412
C      9.418312     1.371012    13.604202    -0.098336
C      9.099122     0.302345    12.618706    -0.032723
C     11.688260    -1.097005     6.685732     0.607521
C     12.999160    -1.161043     4.578372    -0.098263
C     12.098008    -1.818198     5.563868    -0.033174
C     -1.414815     9.579166     8.005787     0.607366
C     -0.100945     7.787206     6.898469    -0.098197
C     -0.295427     9.219094     7.254847    -0.032951
C     -1.924040    -0.645606     3.514692    -0.072675
C      7.455674     8.468514    14.667882    -0.072680
C    -11.030563     9.805924    16.984342    -0.072689
C     -1.924040     3.366616     1.198232    -0.072682
C      3.815423    -0.691798     1.198232    -0.073316
C      5.498972     9.852112    14.667882    -0.073331
C     12.921967    -7.131079    16.984342    -0.073322
C      0.032663    -2.029204     3.514692    -0.073324
C      0.032663     4.058414     0.000000    -0.073002
C      5.498972     7.776716    15.866114    -0.073007
C     12.921967    18.274413     2.316460    -0.073008
C      3.815423     1.383598     0.000000    -0.073002
C     19.724397    -1.570455     2.720113    -0.037943
C     14.369445    -1.452881     2.516468     0.673600
C     18.265035    -1.291216     2.236457     0.647206
C     11.667474    -3.132512     5.425680    -0.075007
C     13.356948    -2.043901     3.540147    -0.075595
C      6.790573     7.575160    15.462461    -0.037944
C      8.686406     2.565653    15.666106     0.673599
C      7.540296     6.292340    15.946117     0.647171
C      8.003487    -0.541671    12.756894    -0.075053
C      8.466684     1.414054    14.642427    -0.075602
C     -3.613509    -9.821642    17.011616    -0.037952
C     -2.050227    -7.258105    12.571432     0.673597
C     -3.653594    -9.040613    15.658833     0.647202
C      2.017576    -6.544262    11.335017    -0.074991
C     -0.598288    -6.977817    12.085957    -0.075552
C     -0.632437     3.816968     1.170958    -0.037958
C      1.263401     6.145363     5.611142     0.673607
C      0.117287     4.039520     2.523741     0.647171
C      0.580487    10.218475     6.847557    -0.075020
C      1.043681     7.607695     6.096617    -0.075604
C     -3.613509    19.643312     0.000000    -0.036284
C     -2.050227    14.516231     0.000000     0.673615
C     -3.653594    18.081253     0.000000     0.647057
C      2.017576    13.088543     0.000000    -0.074993
C     -0.598288    13.955654     0.000000    -0.075542
C      6.790573     9.603316    14.291503    -0.036285
C      8.686406    12.284427    10.054963     0.673612
C      7.540296    10.663584    13.422376     0.647021
C      8.003487    11.318634     5.909337    -0.075040
C      8.466684    11.973694     8.545810    -0.075549
C     19.724397     3.140914     0.000000    -0.036284
C     14.369445     2.905766     0.000000     0.673615
C     18.265035     2.582436     0.000000     0.647057
C     11.667474     6.265032     0.000000    -0.074992
C     13.356948     4.087808     0.000000    -0.075544
C     -0.632437    -0.894401     3.891071    -0.036290
C      1.263401     1.786717     8.127611     0.673625
C      0.117287     0.165868     4.760198     0.647027
C      0.580487     0.820931    12.273237    -0.075023
C      1.043681     1.475986     9.636764    -0.075594
C     -8.055431    -6.680727    17.011616    -0.034620
C     -6.159599    -4.352339    12.571432     0.673635
C     -7.305709    -6.458177    15.658833     0.646921
C     -6.842514    -0.279229    11.335017    -0.075022
C     -6.379319    -2.890009    12.085957    -0.075578
C      4.878409     8.927264    15.462461    -0.034629
C     -0.476543     9.044839    15.666106     0.673630
C      3.419048     9.206504    15.946117     0.646880
C     -3.178517     7.365203    12.756894    -0.075052
C     -1.489041     8.453817    14.642427    -0.075540
C     -8.055431    18.072857     2.720113    -0.034627
C     -6.159599    13.063351     2.516468     0.673631
C     -7.305709    16.790037     2.236457     0.646916
C     -6.842514     9.956031     5.425680    -0.075001
C     -6.379319    11.911753     3.540147    -0.075535
C      3.809485     0.676053     1.170958    -0.034625
C      5.372772     3.239598     5.611142     0.673644
C      3.769402     1.457084     2.523741     0.646890
C      9.440577     3.953443     6.847557    -0.075047
C      6.824712     3.519887     6.096617    -0.075631
H      5.886224    16.939629     2.427192     0.146436
H      6.585696     0.698636    15.755382     0.146342
H     -0.542763    -4.971599    13.208731     0.146479
H      2.916874     8.328781     4.973843     0.146326
H     -7.965684     3.426990    15.883751     0.146502
H     10.339655    10.640799     8.482716     0.146388
H     13.309442     4.129905     2.298823     0.146418
H     -0.837381     2.797753     9.699858     0.146395
H     14.008766    -3.496043    10.909726     0.146392
H     -1.536548    10.423606    13.456559     0.146462
H     -4.506347    12.523560     4.726015     0.146474
H      6.880161     1.544324     7.272848     0.146384
H     14.008766    11.196123     2.427192     0.146405
H     -1.536548     6.441932    15.755382     0.146391
H     -4.506347    -2.168920    13.208731     0.146426
H      6.880161     5.526313     4.973843     0.146266
H      5.886224    -6.367791    15.883751     0.146477
H      6.585696    13.295250     8.482716     0.146483
H     -0.542763    13.924897     2.298823     0.146396
H      2.916874     0.143092     9.699858     0.146337
H     -7.965684    12.042246    10.909726     0.146408
H     10.339655     2.025859    13.456559     0.146451
H     13.309442    -0.074110     4.726015     0.146390
H     -0.837381     7.001453     7.272848     0.146396
H     -2.483065     0.293099     3.840160     0.125169
H      8.527035     8.254360    14.342414     0.125177
H    -11.020988     9.255738    15.985937     0.125176
H     -2.445950     3.192250     2.196637     0.125165
H      3.824999    -1.281348     2.173909     0.125861
H      4.977061    10.803939    14.319686     0.125865
H     12.362940    -7.318569    16.008665     0.125872
H      1.104024    -2.203991     3.862888     0.125858
H      1.104024     4.447354     0.022728     0.125514
H      4.977061     6.999256    16.516323     0.125522
H     12.362940    17.523196     1.666251     0.125525
H      3.824999     2.523334    -0.022728     0.125513
H     10.954866    -3.572155     6.199167     0.144275
H      7.816798    -1.363747    11.989407     0.144291
H      3.093911    -6.361812    11.007003     0.144280
H      0.403449    11.297745     7.169571     0.144313
H      3.093911    12.713250     0.006000     0.144271
H      7.826596    11.058080     4.813655     0.144285
H     10.954866     7.154713     0.006000     0.144269
H      0.403449     0.560169    13.368919     0.144303
H     -7.029277     0.796366    11.007003     0.144263
H     -3.891349     6.915166    11.989407     0.144287
H     -7.029277     9.134166     6.193167     0.144272
H     10.517135     4.146286     7.169571     0.144294
In     8.761226    18.955292     0.000000     1.624502
In    14.950818    14.578588     0.000000     1.624504
In    -4.433008    -6.269219    14.392235     1.624492
In     2.989989     4.228480     3.790339     1.624508
In   -11.856003     5.100956    16.415773     1.624475
In   -11.856003    11.666009    12.625434     1.624478
In    16.184220     1.020064     1.766801     1.624474
In     0.104818     3.208419     5.557140     1.624475
In    14.950818    -7.289283    12.625434     1.624588
In     8.761226    -9.477632    16.415773     1.624579
In    -4.433008    15.598652     1.766801     1.624576
In     2.989989     1.168295     5.557140     1.624593
In     3.711508    13.122139     4.545643     1.464584
In     3.711508    -2.624416    13.636930     1.464583
In    -3.711490     2.624439    13.636930     1.464520
In    11.134506     7.873285     4.545643     1.464655
In    11.134506     0.000008     9.091287     1.464993
In    -3.711490    10.497716     9.091287     1.464559

The following XYZ coordinates are in angstroms. Other properties are in atomic units.
The sperically averaged electron density of each atom fit to a function of the form exp(a - br)
eigen_1, eigen_2 and eigen_3 are the three eigenvalues of traceless quadrupole moment tensor
  atom number  atomic symbol              X              Y              Z     net charge C6 coefficient C8 coefficient C10 coefficient fluctuating dipole atomic polarizability isotropic forcefield polarizability              a              b squared Pearson coefficient          <r^3>          <r^4>         wp_QDO          m_QDO          q_QDO       dipole_x       dipole_y       dipole_z         dipole            Qxy            Qxz            Qyz     Q(x^2-y^2)  Q(3z^2 - R^2)        eigen_1        eigen_2        eigen_3 static polarizability      alpha(xx)      alpha(xy)      alpha(xz)      alpha(yy)      alpha(yz)      alpha(zz) atomic spin moment
            1              O       4.731428      15.008577       3.481963      -0.549583      28.394243 0.43499167E+03  0.99336561E+04                                 7.373218                            6.419520       0.570016       2.234980                    0.998415      26.918121      69.329065       0.754957       0.355267      -1.140122      -0.014179       0.017321       0.011632       0.025226      -0.044111       0.044968       0.033727       0.007980       0.023689      -0.082370       0.032267       0.050103              8.180599       5.666253       0.598605      -0.525768      11.765424       1.829544       7.110119           0.025083
            2              O       7.292363      18.816094       1.600067      -0.592039      33.319171 0.47940434E+03  0.11164554E+05                                 8.122632                            6.674991       0.492809       2.207332                    0.998507      27.140339      69.512785       0.754633       0.348522      -1.151004      -0.049380       0.013359       0.035045       0.062008      -0.042364       0.033283       0.016670       0.032125       0.059858      -0.067852       0.017074       0.050778              9.408289       9.140332       0.244513      -5.040324       6.387920       0.972468      12.696614          -0.000012
            3              O      10.344701      18.859135       1.441878      -0.578739      30.737546 0.47291135E+03  0.10984068E+05                                 7.689668                            6.653510       0.470899       2.202900                    0.998589      27.102301      69.492518       0.751224       0.351037      -1.148078       0.023079       0.014437       0.030007       0.040515       0.050050      -0.005484      -0.002046      -0.042830       0.140469      -0.077946       0.029728       0.048218              8.387317      10.407213       1.095708       3.595697       6.295033       1.470295       8.459706          -0.000001
            4              O       3.451704      15.248976       5.083848      -0.553823      29.374283 0.44110152E+03  0.10094178E+05                                 7.546057                            6.439335       0.563183       2.234478                    0.998682      26.885478      68.999722       0.759275       0.352513      -1.143949       0.014121       0.014694      -0.013967       0.024706       0.042433      -0.004896      -0.055709       0.029661       0.006498      -0.073956       0.004582       0.069373              8.725403       7.569759       3.257803      -1.407188      12.155166      -1.582054       6.451282           0.023640
            5              O       5.150087      -1.034012      14.700611      -0.549637      28.398333 0.43508196E+03  0.99364105E+04                                 7.374477                            6.420727       0.569973       2.234973                    0.998413      26.919573      69.339255       0.754778       0.355327      -1.140054       0.021058      -0.007642      -0.011618       0.025235      -0.036815      -0.016729      -0.053589       0.049366       0.023809      -0.082330       0.032233       0.050097              8.181626      10.713640       2.382441      -1.899625       6.720649      -0.113751       7.110588           0.024649
            6              O       7.886207       2.649636      16.582507      -0.592036      33.316805 0.47937547E+03  0.11163756E+05                                 8.122270                            6.674817       0.492564       2.207248                    0.998506      27.140771      69.514362       0.754636       0.348525      -1.150997       0.029052      -0.042109      -0.035043       0.062010      -0.043038      -0.004561      -0.036820       0.028272       0.059887      -0.067762       0.017038       0.050725              9.407693       6.539701      -0.674535      -2.596409       8.987855       4.427637      12.695523          -0.000014
            7              O       6.909342       5.541755      16.740696      -0.578724      30.728241 0.47274844E+03  0.10979610E+05                                 7.688615                            6.652706       0.470825       2.202873                    0.998588      27.103100      69.498050       0.751193       0.351073      -1.148020       0.005916       0.026580      -0.030019       0.040530       0.052382       0.000168       0.005965      -0.029608       0.140488      -0.077945       0.029654       0.048291              8.386088       6.062531      -0.440021      -0.187631      10.637250      -3.879449       8.458483          -0.000001
            8              O       5.803309      -2.160417      13.098726      -0.554020      29.365366 0.44086260E+03  0.10087147E+05                                 7.544064                            6.436992       0.565210       2.235232                    0.998673      26.882100      68.981302       0.759534       0.352447      -1.144025       0.009095       0.018184       0.013983       0.024676       0.023718       0.050871       0.023248      -0.076260       0.006625      -0.073886       0.004478       0.069409              8.724102       9.599844       3.976098       1.019507      10.123352       1.852046       6.449111           0.023214
            9              O       1.613768      -3.748720      13.380556      -0.549609      28.400411 0.43510940E+03  0.99370361E+04                                 7.374511                            6.420622       0.569874       2.234929                    0.998415      26.918918      69.333968       0.754850       0.355293      -1.140099       0.006102      -0.011529      -0.021593       0.025227      -0.043622       0.020480      -0.000927      -0.082575       0.117312      -0.082429       0.032342       0.050088              8.182119       7.051717       1.106010       0.332108      10.358494       3.042827       7.136148           0.025816
           10              O      -2.571321      -6.407790      13.273279      -0.592008      33.316437 0.47936349E+03  0.11163409E+05                                 8.122326                            6.674824       0.492807       2.207351                    0.998507      27.139478      69.510881       0.754620       0.348535      -1.150989       0.038739      -0.005854      -0.048036       0.061987      -0.046342       0.013774      -0.010916      -0.036739       0.106249      -0.067833       0.017077       0.050757              9.407834      12.970736      -1.727161      -4.614276       7.260966       1.574055       7.991800          -0.000003
           11              O      -3.738215      -7.784037      15.740654      -0.578742      30.725089 0.47268708E+03  0.10977931E+05                                 7.688258                            6.652379       0.470827       2.202871                    0.998588      27.103515      69.500419       0.751187       0.351084      -1.148000       0.009985      -0.037828       0.010519       0.040513      -0.005826      -0.000632       0.004825       0.014505      -0.232876      -0.077839       0.029685       0.048154              8.385781       5.449372      -0.979250       0.373963      11.705910      -3.085166       8.002062          -0.000002
           12              O       3.234950      -4.230566      12.196871      -0.553911      29.369947 0.44102868E+03  0.10092056E+05                                 7.544955                            6.438518       0.562970       2.234379                    0.998681      26.886608      69.000193       0.759376       0.352481      -1.143979      -0.023030      -0.008313       0.003068       0.024676       0.031216       0.006835      -0.039215       0.080650      -0.108068      -0.073991       0.004557       0.069435              8.723920      10.849171       4.116494       0.428366       9.296624       1.013916       6.025964           0.023874
           13              O       3.350749      10.769603       4.802018      -0.549662      28.394275 0.43501000E+03  0.99343029E+04                                 7.373493                            6.419964       0.569991       2.234977                    0.998413      26.919231      69.335535       0.754868       0.355302      -1.140081      -0.012882       0.001925       0.021609       0.025231      -0.007973       0.007814      -0.018907       0.119195       0.117332      -0.082467       0.032259       0.050208              8.180261       9.293023       1.898085      -2.757600       8.112109      -1.327222       7.135652           0.025421
           14              O       2.238782       5.937508       4.909295      -0.592008      33.317222 0.47938454E+03  0.11164004E+05                                 8.122390                            6.674941       0.492624       2.207284                    0.998506      27.139807      69.511699       0.754620       0.348532      -1.150993      -0.018422       0.034578       0.048036       0.061987      -0.024492       0.014951      -0.009229       0.086867       0.106265      -0.067836       0.017043       0.050793              9.407697       8.980851      -3.137628      -3.022031      11.250487       3.825525       7.991752          -0.000002
           15              O       1.330205       4.378596       2.441920      -0.578724      30.730436 0.47278433E+03  0.10980586E+05                                 7.688834                            6.652857       0.470820       2.202873                    0.998589      27.103114      69.497178       0.751206       0.351063      -1.148036      -0.039008      -0.003195      -0.010522       0.040528      -0.009086      -0.004677      -0.000886      -0.003917      -0.232877      -0.077830       0.029682       0.048148              8.386405      11.627250       1.204711       3.033632       5.529426       0.675891       8.002540           0.000000
           16              O       2.356069      12.137456       5.985703      -0.554093      29.366723 0.44089691E+03  0.10088212E+05                                 7.544443                            6.437367       0.565059       2.235155                    0.998672      26.883936      68.988830       0.759483       0.352461      -1.144004      -0.000121      -0.024458      -0.003127       0.024658      -0.001078       0.039252       0.006736      -0.101734      -0.108174      -0.073954       0.004604       0.069350              8.724532       6.885258       2.717069      -0.816334      13.262315      -0.744176       6.026022           0.023471
           17              O      -5.809229       2.964565      14.738794      -0.549498      28.389285 0.43491062E+03  0.99313263E+04                                 7.372277                            6.418885       0.570124       2.235048                    0.998415      26.916309      69.322356       0.755003       0.355263      -1.140128       0.006062      -0.012942       0.020767       0.025209       0.039500       0.027626      -0.006898      -0.096364       0.075727      -0.082389       0.032280       0.050109              8.179006       7.049208      -0.264871      -1.122906       5.304897      -0.127108      12.182913           0.026155
           18              O      -9.994314       4.201198      17.095256      -0.592002      33.315239 0.47932438E+03  0.11162196E+05                                 8.121950                            6.674380       0.492965       2.207408                    0.998508      27.138719      69.506492       0.754679       0.348517      -1.151011       0.038754      -0.038563       0.029088       0.061928       0.035122       0.033329      -0.009503      -0.072350      -0.000368      -0.067905       0.017071       0.050834              9.407928      12.972240      -3.132097       3.804294       6.444395      -1.103979       8.807149          -0.000007
           19              O     -11.161209       7.026131      17.053436      -0.579018      30.736387 0.47320819E+03  0.10993517E+05                                 7.689666                            6.656312       0.466770       2.200967                    0.998630      27.124165      69.573805       0.750888       0.351113      -1.147930       0.010207       0.027967       0.027630       0.040617       0.002296       0.005465       0.045853       0.101503       0.024595      -0.078972       0.030199       0.048773              8.381582       5.457354       0.812353       0.663536      11.572528       3.154430       8.114865          -0.000005
           20              O      -4.188045       2.180387      15.747927      -0.553840      29.374039 0.44111549E+03  0.10094588E+05                                 7.545991                            6.439454       0.563069       2.234433                    0.998681      26.885935      69.001423       0.759264       0.352515      -1.143947      -0.023033       0.006830       0.005679       0.024686      -0.009696      -0.030339       0.025686       0.057033      -0.179019      -0.074006       0.004592       0.069414              8.724811      10.850216      -1.687216      -3.779707       5.966127       0.909258       9.358092           0.024205
           21              O      10.773750       9.271582       6.454814      -0.549667      28.397308 0.43506597E+03  0.99359280E+04                                 7.374154                            6.420508       0.570014       2.234975                    0.998414      26.919660      69.338474       0.754810       0.355316      -1.140066      -0.012913       0.017739      -0.012454       0.025230       0.010755       0.003081      -0.041627       0.014111      -0.197807      -0.082368       0.032237       0.050131              8.180933       9.294028      -3.337318      -0.265603       8.529421       1.087000       6.719350           0.025330
           22              O       9.661788      11.780538      10.585895      -0.592018      33.314037 0.47931708E+03  0.11162034E+05                                 8.121792                            6.674372       0.492727       2.207318                    0.998507      27.139622      69.509845       0.754669       0.348521      -1.151003      -0.018504       0.024229      -0.053911       0.061934       0.025221       0.013822      -0.037106       0.006380      -0.135022      -0.067810       0.017030       0.050780              9.407562       8.980587      -1.048245       4.229782       5.492873      -0.500762      13.749226          -0.000009
           23              O       8.753214      10.423186      13.169638      -0.579004      30.726655 0.47303881E+03  0.10988867E+05                                 7.688522                            6.655450       0.466733       2.200953                    0.998629      27.124890      69.578959       0.750863       0.351147      -1.147873      -0.039164      -0.007514       0.007812       0.040636       0.000801       0.010144       0.052450       0.085409       0.032255      -0.078970       0.030121       0.048850              8.380217      11.630624       2.015741      -2.552180       6.781133      -1.393640       6.728894          -0.000008
           24              O       9.779067       9.612756       4.678376      -0.554122      29.369666 0.44093851E+03  0.10089361E+05                                 7.544889                            6.437608       0.565023       2.235133                    0.998673      26.884341      68.989644       0.759483       0.352454      -1.144015      -0.000135       0.009548       0.022754       0.024676       0.034521      -0.018619       0.042209      -0.017154       0.145393      -0.073956       0.004527       0.069429              8.725237       6.885264      -2.065480      -1.945182       8.479943       3.506329      10.810505           0.023363
           25              O      12.154425       6.008891       3.443780      -0.549641      28.397545 0.43506632E+03  0.99357733E+04                                 7.373831                            6.420241       0.570126       2.235030                    0.998415      26.918087      69.330100       0.754886       0.355286      -1.140109      -0.014254       0.001416      -0.020777       0.025236       0.061098       0.015828      -0.023637       0.025252       0.075859      -0.082480       0.032352       0.050128              8.180500       5.666320      -0.754410      -0.254955       6.690172       1.101079      12.185007           0.025365
           26              O      14.715357       2.475361       1.087318      -0.591990      33.315320 0.47933668E+03  0.11162624E+05                                 8.122177                            6.674639       0.492854       2.207373                    0.998508      27.138883      69.508775       0.754630       0.348535      -1.150989      -0.049284       0.023682      -0.029081       0.061931       0.050053       0.020143      -0.028152       0.012129      -0.000368      -0.067880       0.017070       0.050810              9.408121       9.138747      -4.487953       2.308592      10.278745      -3.218325       8.806871          -0.000009
           27              O      17.767694       2.316845       1.129138      -0.579024      30.723509 0.47297939E+03  0.10987245E+05                                 7.688169                            6.655145       0.466727       2.200948                    0.998629      27.125326      69.581449       0.750854       0.351159      -1.147853       0.022965       0.018947      -0.027629       0.040617      -0.030110      -0.041318      -0.020332      -0.081820       0.024599      -0.078868       0.030150       0.048717              8.379870      10.380204       2.552849      -2.752194       6.645972      -1.676573       8.113434          -0.000007
           28              O      10.874699       7.275964       2.434647      -0.554123      29.373691 0.44101674E+03  0.10091500E+05                                 7.545394                            6.438104       0.565150       2.235178                    0.998673      26.884163      68.988166       0.759475       0.352446      -1.144033       0.014105      -0.019441      -0.005613       0.024666      -0.025415      -0.034221       0.020125      -0.032154      -0.178601      -0.073838       0.004520       0.069318              8.725789       7.567132      -2.847017      -2.118293       9.244659       3.261886       9.365577           0.023404
           29              O      -2.272914       2.750410      11.727760      -0.549527      28.390701 0.43493790E+03  0.99322239E+04                                 7.372862                            6.419353       0.569905       2.234961                    0.998414      26.917593      69.329329       0.754919       0.355293      -1.140090       0.021030      -0.006270       0.012427       0.025219       0.003927       0.040344       0.011089      -0.024452      -0.197527      -0.082354       0.032214       0.050139              8.179750      10.710314      -2.835983      -1.112866       7.110658      -0.111920       6.718280           0.026117
           30              O       0.463201       2.538352       7.596679      -0.592026      33.317659 0.47936501E+03  0.11163425E+05                                 8.122491                            6.674778       0.492799       2.207344                    0.998507      27.139521      69.510356       0.754634       0.348529      -1.150997       0.029021      -0.009370       0.053909       0.061937       0.017609       0.039667      -0.000532      -0.036668      -0.134977      -0.067847       0.017017       0.050830              9.408641       6.540039      -1.911861       1.882772       7.935235      -3.821677      13.750648          -0.000007
           31              O      -0.513668       1.229286       5.012936      -0.579009      30.728866 0.47307693E+03  0.10989907E+05                                 7.688738                            6.655618       0.466739       2.200956                    0.998630      27.124953      69.578238       0.750875       0.351137      -1.147889       0.005977      -0.039429      -0.007815       0.040638      -0.026222      -0.045968      -0.026925      -0.067460       0.032234      -0.078856       0.030142       0.048714              8.380468       6.053213       0.043796       0.463302      12.359147       2.870817       6.729043          -0.000006
           32              O      -1.619689       1.926341      13.504198      -0.553854      29.362184 0.44090751E+03  0.10088732E+05                                 7.543881                            6.437804       0.563106       2.234433                    0.998683      26.886105      69.000183       0.759378       0.352500      -1.143948       0.009085       0.003028      -0.022755       0.024688       0.032364      -0.045931       0.003626      -0.030013       0.145758      -0.074078       0.004633       0.069446              8.722182       9.593855      -1.100993      -3.951440       5.762695       0.663830      10.809996           0.024163
           33              O      12.573083      -1.716367       9.936777      -0.550150      28.412739 0.43536203E+03  0.99443101E+04                                 7.376482                            6.422407       0.569944       2.234820                    0.998415      26.927161      69.361848       0.754754       0.355285      -1.140099       0.020933       0.014071      -0.000869       0.025238       0.033067      -0.023571       0.042829       0.068803       0.081509      -0.082782       0.032402       0.050379              8.183815      10.715754       0.453841       3.014304       6.916803       0.225852       6.918886          -0.002569
           34              O      15.309201      -5.187957      12.185961      -0.592011      33.318321 0.47937388E+03  0.11163659E+05                                 8.122557                            6.674798       0.492943       2.207396                    0.998508      27.139308      69.509415       0.754642       0.348524      -1.151003       0.028974       0.051410      -0.018806       0.061937       0.025532      -0.035015       0.037550       0.027272       0.056836      -0.067896       0.017045       0.050851              9.409001       6.539645       2.585115       0.714474      15.607700      -0.608006       6.079659           0.000001
           35              O      14.332335      -6.771010      14.611516      -0.579339      30.752087 0.47342768E+03  0.10999921E+05                                 7.692442                            6.657702       0.466861       2.200853                    0.998632      27.130657      69.595195       0.750834       0.351096      -1.147940       0.006107       0.013024       0.038010       0.040641      -0.026733       0.045728       0.021183      -0.077605       0.001618      -0.078932       0.030108       0.048824              8.387394       6.056989       0.379591      -0.269707       5.654444       1.003868      13.450750          -0.000012
           36              O      13.226308       0.234107       9.762224      -0.554528      29.399498 0.44149312E+03  0.10105290E+05                                 7.550440                            6.442099       0.565087       2.235040                    0.998674      26.892352      69.022663       0.759135       0.352502      -1.143968       0.008861      -0.021325       0.008684       0.024671      -0.056061      -0.004929      -0.026699      -0.070245       0.025420      -0.074137       0.004739       0.069398              8.732173       9.610247      -2.874310       2.937901       8.978527      -2.519387       7.607746          -0.002768
           37              O      -2.691568      10.475673      11.256832      -0.549552      28.395933 0.43503178E+03  0.99349589E+04                                 7.374026                            6.420267       0.569937       2.234962                    0.998414      26.918626      69.335312       0.754822       0.355317      -1.140064      -0.014204      -0.018722       0.009149       0.025218      -0.016822      -0.060676      -0.009953      -0.033063      -0.099214      -0.082280       0.032214       0.050066              8.181424       5.666774       0.155924       0.781573       9.858589      -2.930714       9.018910           0.026152
           38              O      -0.130631      10.201686      15.495190      -0.592032      33.315862 0.47932843E+03  0.11162371E+05                                 8.122163                            6.674481       0.492778       2.207342                    0.998506      27.139647      69.510274       0.754657       0.348524      -1.150999      -0.049232      -0.037079      -0.005974       0.061922      -0.007591      -0.053320       0.011638      -0.016651      -0.086732      -0.067793       0.017004       0.050790              9.408582       9.139093       4.243439       2.733103      11.962044       2.246989       7.124608          -0.000010
           39              O       2.921707      10.317161      15.611558      -0.579338      30.743950 0.47328593E+03  0.10996088E+05                                 7.691611                            6.657069       0.466739       2.200802                    0.998632      27.131939      69.602663       0.750789       0.351135      -1.147879       0.022888      -0.033511      -0.002519       0.040659      -0.020656       0.046795       0.022704      -0.077950       0.036220      -0.078920       0.030029       0.048891              8.386391      10.388706      -3.663905      -0.835670       9.206027       0.203451       5.564441          -0.000010
           40              O      -3.971295       8.968201      10.664080      -0.553865      29.363559 0.44092538E+03  0.10089174E+05                                 7.543974                            6.437816       0.563018       2.234409                    0.998680      26.885787      68.997956       0.759403       0.352487      -1.143966       0.014107       0.004797       0.019683       0.024687      -0.016934       0.039244       0.035760       0.064524       0.111010      -0.074090       0.004542       0.069547              8.722327       7.567588      -0.409322       3.523574       6.504578      -1.676761      12.094814           0.024231
           41              O      -4.072249      11.451956       6.925742      -0.549543      28.398204 0.43507278E+03  0.99359934E+04                                 7.374150                            6.420375       0.569895       2.234958                    0.998414      26.917883      69.330645       0.754860       0.355296      -1.140097      -0.012894      -0.019646      -0.009167       0.025224      -0.002676      -0.010749       0.060634       0.046874      -0.099254      -0.082389       0.032333       0.050056              8.181493       9.294130       1.439181       3.023418       6.230895       0.240669       9.019455           0.026165
           42              O      -5.184216      13.775095       2.687384      -0.592024      33.318384 0.47937049E+03  0.11163622E+05                                 8.122763                            6.674917       0.492899       2.207387                    0.998507      27.139405      69.511040       0.754606       0.348539      -1.150984      -0.018544      -0.058779       0.005971       0.061924      -0.000688      -0.028675       0.046505       0.022481      -0.086736      -0.067857       0.017039       0.050818              9.409418       8.981957       4.188157      -1.207629      12.121091      -3.326240       7.125207          -0.000010
           43              O      -6.092790      16.691359       2.571016      -0.579359      30.740387 0.47322192E+03  0.10994329E+05                                 7.691164                            6.656719       0.466759       2.200806                    0.998631      27.132315      69.604818       0.750785       0.351145      -1.147860      -0.039210       0.010403       0.002515       0.040645       0.008431      -0.005730      -0.051567       0.086582       0.036228      -0.078817       0.030055       0.048762              8.385801      11.639447      -3.220965      -0.470100       7.953911       0.719884       5.564044          -0.000011
           44              O      -5.066931       9.742930       7.518494      -0.553867      29.367615 0.44100299E+03  0.10091320E+05                                 7.544539                            6.438346       0.563008       2.234406                    0.998681      26.885858      68.997758       0.759384       0.352483      -1.143978      -0.000187       0.014897      -0.019670       0.024675      -0.033435      -0.020538      -0.048798      -0.028917       0.110983      -0.073966       0.004531       0.069435              8.722929       6.880751      -0.652273       2.756060       7.192396      -2.762662      12.095641           0.024239
           45              O       9.036766       0.784186       8.245797      -0.550048      28.413006 0.43535851E+03  0.99443580E+04                                 7.377073                            6.422729       0.569642       2.234729                    0.998413      26.927335      69.366126       0.754663       0.355323      -1.140051       0.006265       0.024444       0.000901       0.025250       0.004098      -0.048130       0.008035      -0.095000       0.081431      -0.082667       0.032320       0.050347              8.185094       7.055078      -0.841986       0.792463      10.581022      -2.917373       6.919183          -0.002781
           46              O       4.851678       2.206623       5.996613      -0.592017      33.319440 0.47938325E+03  0.11163967E+05                                 8.122877                            6.674959       0.492870       2.207377                    0.998506      27.139418      69.510688       0.754614       0.348534      -1.150991       0.038810       0.044464       0.018812       0.061945       0.011297      -0.046966       0.020588      -0.053296       0.056866      -0.067828       0.016990       0.050838              9.409617      12.976205       4.861035       0.811376       9.172839      -0.471063       6.079806           0.000001
           47              O       3.684780       0.757938       3.571058      -0.579331      30.744883 0.47330399E+03  0.10996536E+05                                 7.691580                            6.657076       0.466797       2.200828                    0.998632      27.131571      69.600217       0.750814       0.351122      -1.147897       0.010246       0.010105      -0.038026       0.040658       0.003625      -0.004661      -0.050058       0.093926       0.001673      -0.078815       0.030053       0.048762              8.386261       5.459950       0.168772      -1.035935       6.250336      -0.080373      13.448496          -0.000012
           48              O      10.657950       2.050210       8.420350      -0.554356      29.385992 0.44132596E+03  0.10100818E+05                                 7.548286                            6.441090       0.562949       2.234228                    0.998683      26.895604      69.035756       0.759134       0.352526      -1.143914      -0.023085       0.001299      -0.008716       0.024709      -0.021579       0.023640       0.013792       0.125291       0.025490      -0.074355       0.004825       0.069531              8.728218      10.854520      -2.431420       3.352877       7.725924      -1.924716       7.604209          -0.002938
           49              O      12.573083       9.463687       3.481963      -0.549698      28.394589 0.43501137E+03  0.99342024E+04                                 7.373109                            6.419624       0.570163       2.235019                    0.998415      26.918940      69.331144       0.754960       0.355263      -1.140128       0.021035      -0.007648       0.011648       0.025231      -0.036853       0.016821       0.053729       0.049314       0.023728      -0.082486       0.032302       0.050184              8.179658      10.710228       2.381357       1.899250       6.719083       0.113683       7.109663           0.025282
           50              O      15.309201      13.147331       1.600067      -0.592014      33.317986 0.47937109E+03  0.11163585E+05                                 8.122515                            6.674796       0.492855       2.207368                    0.998508      27.139332      69.509582       0.754638       0.348526      -1.151001       0.029002      -0.041962       0.035087       0.061911      -0.043109       0.004607       0.036985       0.028238       0.059821      -0.067915       0.017053       0.050862              9.408767       6.539783      -0.674076       2.596343       8.987534      -4.429523      12.698984          -0.000003
           51              O      14.332335      16.039450       1.441878      -0.579345      30.752612 0.47348350E+03  0.11001571E+05                                 7.692539                            6.658166       0.466556       2.200734                    0.998632      27.131692      69.599566       0.750794       0.351104      -1.147931       0.006096       0.026417       0.030284       0.040646       0.052986      -0.000276      -0.005847      -0.030790       0.142157      -0.078955       0.030133       0.048822              8.386688       6.057209      -0.423926       0.193391      10.631393       3.876939       8.471462          -0.000003
           52              O      13.226308       8.337284       5.083848      -0.554104      29.380138 0.44112930E+03  0.10094770E+05                                 7.546852                            6.439204       0.565231       2.235213                    0.998674      26.884309      68.992052       0.759357       0.352476      -1.144002       0.009038       0.018175      -0.014017       0.024668       0.023715      -0.050820      -0.023128      -0.076348       0.006590      -0.073878       0.004577       0.069302              8.727766       9.604592       3.978960      -1.020002      10.127610      -1.852744       6.451094           0.023332
           53              O      -2.691568       4.510878      14.700611      -0.549617      28.395888 0.43504927E+03  0.99354692E+04                                 7.373980                            6.420458       0.570019       2.234996                    0.998414      26.918953      69.336795       0.754799       0.355324      -1.140057      -0.014227       0.017259      -0.011628       0.025209      -0.044177      -0.044962      -0.033650       0.007898       0.023775      -0.082368       0.032250       0.050118              8.180591       5.666334       0.598348       0.526050      11.765486      -1.828230       7.109955           0.025589
           54              O      -0.130631       8.318398      16.582507      -0.592017      33.315487 0.47933130E+03  0.11162462E+05                                 8.122118                            6.674526       0.492677       2.207309                    0.998506      27.139620      69.510436       0.754650       0.348527      -1.150996      -0.049230       0.013359      -0.035089       0.061913      -0.042391      -0.033239      -0.016569       0.032212       0.059834      -0.067810       0.017010       0.050800              9.408248       9.138762       0.245037       5.041263       6.387851      -0.971170      12.698129          -0.000001
           55              O       2.921707       8.361439      16.740696      -0.579331      30.743276 0.47331951E+03  0.10997081E+05                                 7.691482                            6.657354       0.466491       2.200709                    0.998632      27.132512      69.605166       0.750763       0.351140      -1.147873       0.022885       0.014555      -0.030295       0.040662       0.050882       0.005503       0.002308      -0.042649       0.142176      -0.078953       0.030058       0.048895              8.385481      10.388038       1.107448      -3.590149       6.298167      -1.474312       8.470238          -0.000001
           56              O      -3.971295       4.751274      13.098726      -0.554073      29.367007 0.44089900E+03  0.10088202E+05                                 7.544354                            6.437272       0.565043       2.235161                    0.998672      26.883158      68.985082       0.759514       0.352449      -1.144022       0.014107       0.014584       0.014017       0.024661       0.042429       0.004952       0.055749       0.029525       0.006560      -0.073935       0.004495       0.069440              8.724350       7.566203       3.257440       1.406589      12.157464       1.579084       6.449384           0.023627
           57              O      -4.072249       0.271902      13.380556      -0.549513      28.398160 0.43507198E+03  0.99359822E+04                                 7.374218                            6.420423       0.569854       2.234952                    0.998414      26.917549      69.330072       0.754847       0.355302      -1.140091      -0.012915       0.001837      -0.021588       0.025223      -0.007968      -0.007686       0.018961       0.118946       0.117182      -0.082341       0.032315       0.050026              8.181545       9.294376       1.899139       2.758037       8.114255       1.327692       7.136004           0.025272
           58              O      -5.184216      -4.560193      13.273279      -0.592044      33.321200 0.47941156E+03  0.11164837E+05                                 8.123297                            6.675242       0.492833       2.207352                    0.998507      27.140213      69.514304       0.754580       0.348543      -1.150979      -0.018560       0.034584      -0.047917       0.061940      -0.024486      -0.014937       0.009333       0.086823       0.106341      -0.067837       0.017027       0.050810              9.410186       8.982546      -3.140504       3.023726      11.255644      -3.826970       7.992369          -0.000014
           59              O      -6.092790      -6.119101      15.740654      -0.579358      30.739868 0.47325811E+03  0.10995396E+05                                 7.691059                            6.657023       0.466527       2.200717                    0.998632      27.132944      69.607500       0.750758       0.351151      -1.147854      -0.039220      -0.002990       0.010267       0.040651      -0.009174       0.004434       0.000798      -0.004119      -0.236010      -0.078850       0.030077       0.048774              8.384968      11.636903       1.203110      -3.024278       5.537755      -0.674687       7.980247          -0.000002
           60              O      -5.066931       1.639752      12.196871      -0.553815      29.366617 0.44096746E+03  0.10090292E+05                                 7.544397                            6.438074       0.563060       2.234438                    0.998681      26.884845      68.994152       0.759403       0.352482      -1.143980      -0.000237      -0.024514       0.003027       0.024701      -0.001076      -0.039169      -0.006632      -0.101878      -0.108036      -0.073886       0.004502       0.069384              8.723162       6.880897       2.713546       0.813142      13.263288       0.741948       6.025302           0.023816
           61              O       9.036766       6.748981       4.802018      -0.549647      28.393980 0.43499598E+03  0.99338818E+04                                 7.373401                            6.419805       0.570017       2.234985                    0.998414      26.918920      69.333907       0.754888       0.355295      -1.140088       0.006065      -0.011577       0.021612       0.025256      -0.043616      -0.020403       0.001078      -0.082600       0.117261      -0.082387       0.032217       0.050170              8.180161       7.050286       1.105257      -0.332097      10.355085      -3.042085       7.135112           0.024511
           62              O       4.851678       4.089911       4.909295      -0.592046      33.322413 0.47943893E+03  0.11165613E+05                                 8.123429                            6.675400       0.492654       2.207286                    0.998506      27.140593      69.515295       0.754578       0.348540      -1.150984       0.038798      -0.005959       0.047917       0.061942      -0.046336      -0.013690       0.011075      -0.036784       0.106357      -0.067838       0.016993       0.050846              9.410176      12.977013      -1.728098       4.615947       7.261195      -1.575051       7.992321          -0.000015
           63              O       3.684780       2.713660       2.441920      -0.579340      30.745383 0.47335901E+03  0.10998155E+05                                 7.691656                            6.657521       0.466520       2.200719                    0.998632      27.132539      69.604209       0.750777       0.351128      -1.147890       0.010261      -0.037988      -0.010268       0.040667      -0.005851       0.000817      -0.004326       0.014699      -0.236012      -0.078842       0.030074       0.048768              8.385602       5.459624      -0.981093      -0.371949      11.716473       3.076457       7.980709          -0.000004
           64              O      10.657950       6.267137       5.985703      -0.554032      29.365340 0.44086348E+03  0.10087243E+05                                 7.544228                            6.437115       0.565197       2.235216                    0.998672      26.882909      68.985225       0.759500       0.352460      -1.144007      -0.023032      -0.008345      -0.003078       0.024690       0.031099      -0.006708       0.039204       0.080419      -0.108120      -0.073873       0.004577       0.069296              8.724501      10.846304       4.117920      -0.429569       9.301720      -1.017814       6.025479           0.023082
           65              O       4.731428      -4.488808      14.738794      -0.549561      28.393321 0.43497661E+03  0.99332339E+04                                 7.373066                            6.419424       0.569988       2.234980                    0.998415      26.917810      69.328163       0.754960       0.355269      -1.140120      -0.014203       0.001433       0.020778       0.025209       0.061016      -0.015709       0.023741       0.025330       0.075754      -0.082402       0.032286       0.050116              8.180438       5.666059      -0.754528       0.254684       6.689998      -1.101636      12.185256           0.025932
           66              O       7.292363      -8.022334      17.095256      -0.592038      33.317735 0.47937531E+03  0.11163691E+05                                 8.122355                            6.674757       0.492890       2.207370                    0.998507      27.139783      69.510435       0.754653       0.348519      -1.151008      -0.049320       0.023672       0.029118       0.061973       0.050020      -0.020040       0.028259       0.012099      -0.000342      -0.067866       0.017066       0.050800              9.408193       9.139968      -4.487502      -2.308117      10.277797       3.217552       8.806815          -0.000011
           67              O      10.344701      -8.180850      17.053436      -0.579067      30.752816 0.47316803E+03  0.10991567E+05                                 7.692326                            6.655187       0.470746       2.202685                    0.998592      27.109678      69.517249       0.751148       0.351024      -1.148084       0.023000       0.018769       0.027617       0.040545      -0.029797       0.040557       0.020113      -0.081266       0.025229      -0.077931       0.029673       0.048259              8.392169      10.413913       2.568185       2.748434       6.648981       1.673366       8.113614          -0.000012
           68              O       3.451704      -3.221733      15.747927      -0.553895      29.377890 0.44116838E+03  0.10096116E+05                                 7.546727                            6.439870       0.563004       2.234391                    0.998681      26.887126      69.005914       0.759233       0.352518      -1.143942       0.014139      -0.019436       0.005682       0.024697      -0.025455       0.034339      -0.020038      -0.032159      -0.179034      -0.074015       0.004609       0.069406              8.726242       7.570264      -2.847818       2.117696       9.248503      -3.261508       9.359960           0.023969
           69              O       5.150087      13.248114       6.454814      -0.549505      28.394613 0.43500307E+03  0.99341443E+04                                 7.373844                            6.420085       0.569977       2.234994                    0.998414      26.917789      69.332712       0.754827       0.355321      -1.140061       0.021040      -0.006210      -0.012433       0.025215       0.003913      -0.040238      -0.010932      -0.024491      -0.197580      -0.082279       0.032218       0.050062              8.181401      10.713324      -2.836227       1.113687       7.111201       0.111926       6.719679           0.025979
           70              O       7.886207      13.036063      10.585895      -0.592018      33.313824 0.47931202E+03  0.11161879E+05                                 8.121725                            6.674320       0.492751       2.207335                    0.998505      27.139478      69.509212       0.754675       0.348519      -1.151005       0.029053      -0.009319      -0.053941       0.061972       0.017564      -0.039558       0.000652      -0.036717      -0.134959      -0.067769       0.017028       0.050740              9.407377       6.539471      -1.911174      -1.881969       7.933839       3.819408      13.748822          -0.000011
           71              O       6.909342      11.727001      13.169638      -0.579053      30.743892 0.47301189E+03  0.10987310E+05                                 7.691353                            6.654443       0.470640       2.202646                    0.998591      27.110601      69.523329       0.751111       0.351061      -1.148025       0.006033      -0.039310       0.007947       0.040557      -0.026026       0.045436       0.027033      -0.065979       0.031315      -0.077930       0.029601       0.048330              8.391053       6.065934       0.058190      -0.475429      12.370415      -2.885506       6.736810          -0.000011
           72              O       5.803309      12.424042       4.678376      -0.553889      29.365393 0.44094237E+03  0.10089686E+05                                 7.544378                            6.437983       0.562964       2.234379                    0.998681      26.886446      69.000642       0.759384       0.352492      -1.143959       0.009110       0.003031       0.022759       0.024701       0.032348       0.046041      -0.003500      -0.030042       0.145674      -0.074088       0.004554       0.069534              8.723204       9.595061      -1.100897       3.952289       5.762869      -0.663823      10.811683           0.024025
           73              O       1.613768      13.462264       3.443780      -0.549660      28.399150 0.43509736E+03  0.99366768E+04                                 7.374166                            6.420516       0.570014       2.234984                    0.998415      26.918711      69.332785       0.754860       0.355291      -1.140103       0.006112      -0.012923      -0.020779       0.025222       0.039572      -0.027550       0.007058      -0.096479       0.075876      -0.082484       0.032359       0.050124              8.181132       7.050987      -0.265200       1.123313       5.306152       0.126337      12.186257           0.025513
           74              O      -2.571321      14.698892       1.087318      -0.592027      33.317602 0.47938630E+03  0.11164080E+05                                 8.122533                            6.675001       0.492784       2.207336                    0.998506      27.139940      69.512636       0.754606       0.348537      -1.150987       0.038757      -0.038615      -0.029112       0.061974       0.035099      -0.033250       0.009581      -0.072295      -0.000344      -0.067841       0.017065       0.050776              9.408156      12.972132      -3.132760      -3.802287       6.445918       1.103344       8.806417          -0.000009
           75              O      -3.738215      17.523826       1.129138      -0.579072      30.740089 0.47294117E+03  0.10985351E+05                                 7.690858                            6.654034       0.470703       2.202666                    0.998591      27.110832      69.524873       0.751113       0.351070      -1.148007       0.010029       0.027941      -0.027616       0.040545       0.002362      -0.005376      -0.044821       0.100650       0.025234      -0.077827       0.029626       0.048202              8.390525       5.452084       0.814125      -0.661312      11.607344      -3.148304       8.112146          -0.000011
           76              O       3.234950      12.678085       2.434647      -0.554108      29.372704 0.44100820E+03  0.10091261E+05                                 7.545225                            6.438058       0.565133       2.235180                    0.998673      26.883887      68.987432       0.759474       0.352447      -1.144030      -0.023015       0.006829      -0.005607       0.024653      -0.009677       0.030388      -0.025552       0.056969      -0.178592      -0.073835       0.004504       0.069331              8.725446      10.847224      -1.686948       3.780995       5.963966      -0.909665       9.365148           0.023553
           77              O       3.350749      -1.226122      11.727760      -0.549607      28.390594 0.43493762E+03  0.99321999E+04                                 7.372736                            6.419332       0.570150       2.235048                    0.998414      26.917690      69.329152       0.754925       0.355291      -1.140094      -0.012886       0.017753       0.012450       0.025224       0.010760      -0.003008       0.041757       0.014094      -0.197813      -0.082449       0.032247       0.050203              8.179448       9.292899      -3.336741       0.265138       8.527393      -1.086264       6.718051           0.025545
           78              O       2.238782       1.282826       7.596679      -0.592015      33.317264 0.47937688E+03  0.11163775E+05                                 8.122399                            6.674877       0.492680       2.207308                    0.998505      27.139650      69.511013       0.754625       0.348530      -1.150995      -0.018463       0.024284       0.053945       0.061973       0.025202      -0.013712       0.037208       0.006482      -0.134975      -0.067834       0.017029       0.050805              9.407985       8.980644      -1.048237      -4.228303       5.493531       0.501136      13.749781          -0.000011
           79              O       1.330205      -0.074529       5.012936      -0.579054      30.745831 0.47304431E+03  0.10988182E+05                                 7.691520                            6.654565       0.470668       2.202657                    0.998591      27.110531      69.522096       0.751127       0.351050      -1.148041      -0.039074      -0.007412      -0.007947       0.040557       0.000496      -0.010258      -0.051715       0.084056       0.031301      -0.077818       0.029624       0.048194              8.391312      11.633887       2.026721       2.562128       6.803171       1.410099       6.736878          -0.000012
           80              O       2.356069      -0.884945      13.504198      -0.554087      29.366752 0.44090114E+03  0.10088334E+05                                 7.544461                            6.437414       0.565075       2.235160                    0.998672      26.883933      68.988952       0.759478       0.352463      -1.144003      -0.000116       0.009538      -0.022749       0.024668       0.034525       0.018694      -0.042074      -0.017188       0.145466      -0.073944       0.004599       0.069345              8.724596       6.885381      -2.065534       1.944938       8.479474      -3.505699      10.808932           0.023592
           81              O      -5.809229      11.281896       9.936777      -0.549665      28.393163 0.43499456E+03  0.99337340E+04                                 7.372891                            6.419537       0.570172       2.235036                    0.998415      26.918469      69.329898       0.754958       0.355267      -1.140123       0.006109       0.024437      -0.000823       0.025203       0.004153       0.048092      -0.007932      -0.094773       0.081141      -0.082522       0.032331       0.050191              8.179335       7.049386      -0.839674      -0.790931      10.573746       2.915011       6.914873           0.025598
           82              O      -9.994314      12.704337      12.185961      -0.592018      33.315765 0.47936280E+03  0.11163324E+05                                 8.121971                            6.674651       0.492824       2.207343                    0.998508      27.139651      69.509782       0.754663       0.348517      -1.151010       0.038745       0.044520      -0.018934       0.061982       0.011314       0.047076      -0.020462      -0.053280       0.056663      -0.067884       0.017093       0.050791              9.407047      12.969053       4.859368      -0.811143       9.172146       0.470436       6.079942          -0.000007
           83              O     -11.161209      11.255656      14.611516      -0.578738      30.736293 0.47293314E+03  0.10984708E+05                                 7.689398                            6.653675       0.470710       2.202825                    0.998589      27.102806      69.494394       0.751212       0.351038      -1.148076       0.010009       0.009793       0.038026       0.040523       0.003519       0.004758       0.049778       0.092345       0.000600      -0.077972       0.029762       0.048210              8.386280       5.449759       0.165455       1.034854       6.256919       0.060392      13.452161          -0.000005
           84              O      -4.188045      12.547919       9.762224      -0.554103      29.379223 0.44111840E+03  0.10094454E+05                                 7.546653                            6.439108       0.565276       2.235232                    0.998674      26.884137      68.991274       0.759366       0.352474      -1.144004      -0.023024       0.001428       0.008721       0.024662      -0.021401      -0.023526      -0.013484       0.124864       0.024974      -0.073893       0.004574       0.069318              8.727305      10.849233      -2.431895      -3.352403       7.728788       1.928334       7.603893           0.023653
           85              O      10.773750       0.954251      11.256832      -0.550097      28.417901 0.43545107E+03  0.99470419E+04                                 7.378100                            6.423582       0.569644       2.234709                    0.998413      26.928558      69.372192       0.754580       0.355342      -1.140032      -0.012887      -0.019768       0.008970       0.025245      -0.002753       0.010859      -0.060783       0.047139      -0.099441      -0.082615       0.032321       0.050294              8.186351       9.300421       1.438955      -3.026346       6.233649      -0.239636       9.024984          -0.002559
           86              O       9.661788       3.277398      15.495190      -0.592012      33.313660 0.47931681E+03  0.11162014E+05                                 8.121652                            6.674327       0.492788       2.207337                    0.998507      27.139638      69.509592       0.754680       0.348517      -1.151008      -0.018447      -0.058897      -0.005969       0.062006      -0.000626       0.028717      -0.046351       0.022527      -0.086642      -0.067748       0.017034       0.050714              9.406905       8.980052       4.185918       1.206129      12.118600       3.323445       7.122064           0.000005
           87              O       8.753214       6.193661      15.611558      -0.578716      30.726122 0.47275573E+03  0.10979822E+05                                 7.688176                            6.652753       0.470677       2.202816                    0.998589      27.103308      69.498710       0.751191       0.351073      -1.148021      -0.039018       0.010695      -0.002538       0.040537       0.008663       0.005560       0.050911       0.085785       0.036184      -0.077976       0.029686       0.048290              8.384809      11.623520      -3.228753       0.473438       7.968852      -0.733214       5.562054          -0.000006
           88              O       9.779067      -0.754776      10.664080      -0.554370      29.387059 0.44133724E+03  0.10101067E+05                                 7.548300                            6.441036       0.562838       2.234195                    0.998681      26.895235      69.033127       0.759167       0.352511      -1.143935      -0.000021       0.015033       0.019603       0.024704      -0.033686       0.020725       0.048956      -0.028862       0.111310      -0.074380       0.004749       0.069631              8.728275       6.884884      -0.653379      -2.758757       7.196206       2.765124      12.103735          -0.002749
           89              O      12.154425      -0.022039       6.925742      -0.550149      28.419621 0.43549305E+03  0.99480922E+04                                 7.378017                            6.423692       0.569737       2.234756                    0.998414      26.927883      69.367395       0.754620       0.355320      -1.140066      -0.014379      -0.018719      -0.008977       0.025254      -0.016969       0.061053       0.010158      -0.033270      -0.099523      -0.082793       0.032465       0.050328              8.185596       5.669408       0.156346      -0.781710       9.863074       2.932530       9.024304          -0.002401
           90              O      14.715357      -0.296033       2.687384      -0.591999      33.316091 0.47936744E+03  0.11163521E+05                                 8.122240                            6.674840       0.492839       2.207355                    0.998507      27.139533      69.511017       0.754621       0.348533      -1.150990      -0.049385      -0.037015       0.005970       0.062005      -0.007576       0.053369      -0.011520      -0.016712      -0.086666      -0.067829       0.017077       0.050752              9.407507       9.139577       4.242300      -2.731648      11.960279      -2.245128       7.122666           0.000004
           91              O      17.767694      -0.180558       2.571016      -0.578736      30.722686 0.47269220E+03  0.10978076E+05                                 7.687757                            6.652408       0.470706       2.202824                    0.998589      27.103657      69.500790       0.751186       0.351084      -1.148001       0.023080      -0.033209       0.002534       0.040521      -0.020219      -0.046060      -0.022100      -0.077600       0.036192      -0.077874       0.029714       0.048160              8.384349      10.403731      -3.659564       0.848906       9.187610      -0.201819       5.561705          -0.000006
           92              O      10.874699      -1.529510       7.518494      -0.554546      29.392374 0.44136412E+03  0.10101540E+05                                 7.548837                            6.440847       0.565032       2.235016                    0.998673      26.891995      69.017718       0.759268       0.352468      -1.144002       0.014168       0.005034      -0.019542       0.024657      -0.017100      -0.039149      -0.035654       0.064554       0.111089      -0.074106       0.004684       0.069422              8.730054       7.570413      -0.411439      -3.526270       6.513741       1.685003      12.106008          -0.002614
           93              O      -2.272914       8.781340       8.245797      -0.549559      28.392868 0.43497916E+03  0.99334289E+04                                 7.373337                            6.419734       0.569884       2.234948                    0.998414      26.918416      69.332988       0.754881       0.355301      -1.140080       0.021023       0.013895       0.000822       0.025213       0.032988       0.023572      -0.042549       0.068431       0.081032      -0.082396       0.032239       0.050157              8.180459      10.711592       0.454000      -3.012781       6.913909      -0.225569       6.915876           0.026018
           94              O       0.463201       5.309746       5.996613      -0.592029      33.317054 0.47937468E+03  0.11163703E+05                                 8.122310                            6.674822       0.492730       2.207314                    0.998506      27.139868      69.511346       0.754636       0.348526      -1.150999       0.029072       0.051372       0.018934       0.061990       0.025547       0.035037      -0.037428       0.027196       0.056683      -0.067815       0.017037       0.050779              9.407644       6.540035       2.586424      -0.714020      15.602703       0.607822       6.080193          -0.000006
           95              O      -0.513668       3.726690       3.571058      -0.578730      30.729199 0.47280986E+03  0.10981334E+05                                 7.688556                            6.653048       0.470649       2.202803                    0.998589      27.103695      69.499289       0.751193       0.351064      -1.148034       0.005901       0.012705      -0.038043       0.040540      -0.026250      -0.045259      -0.020976      -0.076254       0.000655      -0.077855       0.029707       0.048149              8.385254       6.062739       0.382351       0.288014       5.642860      -0.995558      13.450162          -0.000005
           96              O      -1.619689      10.731815       8.420350      -0.553910      29.364939 0.44093787E+03  0.10089600E+05                                 7.544372                            6.438006       0.563125       2.234423                    0.998683      26.886996      69.003060       0.759369       0.352498      -1.143950       0.009082      -0.021235      -0.008753       0.024698      -0.055973       0.005074       0.026864      -0.070275       0.025011      -0.074098       0.004656       0.069442              8.723234       9.595167      -2.872167      -2.929941       8.974113       2.518054       7.600422           0.024074
           97              O      16.287547       0.000000       0.000000      -1.148165      60.437115 0.15248862E+04  0.47171594E+05                                12.040819                           11.961159      -0.134602       1.864075                    0.998246      39.236176     113.808979       0.562759       0.351836      -1.154461       0.029554      -0.000005      -0.000087       0.029555       0.000049       0.000058       0.000132       0.007721      -0.007467      -0.002699      -0.002407       0.005106             12.408765      10.462748      -0.000037       0.001551      13.381707       0.000016      13.381840           0.000007
           98              O      -5.429176      15.356048       0.000000      -1.148165      60.437101 0.15248862E+04  0.47171595E+05                                12.040818                           11.961161      -0.134602       1.864075                    0.998246      39.236175     113.808990       0.562759       0.351836      -1.154461      -0.009858       0.027862       0.000094       0.029554      -0.002389       0.000044       0.000136      -0.006067      -0.007465      -0.002660      -0.002447       0.005107             12.408750      13.057393       0.917409       0.000770      10.787073      -0.001664      13.381783           0.000007
           99              O      -5.429176      -7.678013      13.298735      -1.148165      60.437160 0.15248870E+04  0.47171625E+05                                12.040826                           11.961163      -0.134601       1.864075                    0.998246      39.236186     113.809022       0.562759       0.351836      -1.154461      -0.009935      -0.013862       0.024137       0.029555       0.001257      -0.002065      -0.002847      -0.000898       0.008065      -0.002682      -0.002424       0.005106             12.408789      13.056363      -0.459078       0.795606      12.734320       1.122631      11.435685           0.000006
          100              O       1.993822       2.819689       4.883839      -1.148167      60.427314 0.15245310E+04  0.47156921E+05                                12.038353                           11.958786      -0.134601       1.864073                    0.998246      39.234325     113.791792       0.562895       0.351778      -1.154532      -0.009757      -0.013989      -0.024135       0.029554       0.001267       0.002158       0.003127      -0.000887       0.008058      -0.002714      -0.002658       0.005372             12.406176      13.055830      -0.458153      -0.792922      12.729340      -1.124096      11.433359           0.000007
          101              C       4.265265      15.753915       4.292906       0.607419      22.456944 0.21908405E+03  0.44056111E+04                                 7.466745                            5.286464      -0.126171       2.024634                    0.999702      21.724360      60.677952       0.636736       0.478356      -1.012553      -0.019873      -0.036953       0.002820       0.042053      -0.032127       0.076263      -0.020334       0.112389       0.077240      -0.077603      -0.041198       0.118801              9.544636       6.204098       3.539919      -1.050382      16.493835       0.624764       5.935975          -0.000788
          102              C       5.576166      17.610959       3.294682      -0.098412      40.488517 0.52797411E+03  0.12949147E+05                                10.109612                            7.588876      -0.008832       1.955823                    0.999517      30.369479      87.370820       0.610526       0.409047      -1.075671      -0.005922       0.011262       0.015729       0.020231      -0.010434       0.017659      -0.007965       0.020776       0.006555      -0.015879      -0.012224       0.028102             12.147259       9.826053       5.049998      -4.160410      15.578810      -1.387622      11.036913           0.000285
          103              C       4.675015      17.086074       4.356545      -0.033046      43.727843 0.44381105E+03  0.10422099E+05                                10.743714                            7.008720      -0.100019       1.970060                    0.999170      27.517723      77.454669       0.628403       0.415060      -1.071798       0.024745       0.047060      -0.000259       0.053170      -0.006414       0.016898      -0.008545       0.021737      -0.018545      -0.018059      -0.008346       0.026405             14.471934       9.026646       5.073643      -2.887465      23.443163       1.786847      10.945994           0.000345
          104              C       6.008185      -1.225071      13.889668       0.607486      22.451520 0.21906350E+03  0.44050301E+04                                 7.465100                            5.285965      -0.125326       2.024906                    0.999702      21.722662      60.669166       0.636821       0.478310      -1.012592      -0.028200      -0.031065      -0.002831       0.042051      -0.060292       0.044720      -0.065011      -0.047023       0.077246      -0.077590      -0.041183       0.118773              9.541676      13.121160       5.983513      -0.939227       9.568351       0.782812       5.935518          -0.000774
          105              C       7.322057       0.629875      14.887892      -0.098349      40.488605 0.52801694E+03  0.12950574E+05                                10.109697                            7.589218      -0.008923       1.955811                    0.999517      30.370018      87.376148       0.610503       0.409051      -1.075659       0.012621      -0.001862      -0.015742       0.020262      -0.014678       0.013513      -0.013902      -0.003150       0.006501      -0.015952      -0.012185       0.028137             12.146888      11.766259       5.735774      -0.078256      13.638635       4.384821      11.035769           0.000278
          106              C       7.127574      -0.394702      13.826029      -0.033407      43.699983 0.44391411E+03  0.10425039E+05                                10.738827                            7.009077      -0.098555       1.970458                    0.999180      27.521730      77.465827       0.628454       0.415006      -1.071842       0.035937       0.038951       0.000371       0.052998      -0.011959       0.013918      -0.012996      -0.009049      -0.018415      -0.018231      -0.008350       0.026581             14.462947      18.634252       8.471147      -2.636895      13.814608       2.132698      10.939981           0.000334
          107              C       2.079931      -4.494058      12.569613       0.607411      22.455627 0.21907728E+03  0.44053757E+04                                 7.465963                            5.286071      -0.126202       2.024627                    0.999702      21.723790      60.672746       0.636826       0.478300      -1.012598       0.026362       0.032378       0.005113       0.042065      -0.050375       0.036092      -0.077191      -0.022420       0.108668      -0.077517      -0.041253       0.118770              9.543410       9.514318       4.964727       1.124234      12.820017       3.699829       6.295895          -0.000802
          108              C      -0.047501      -5.773729      12.567795      -0.098312      40.485133 0.52792331E+03  0.12947458E+05                                10.108712                            7.588278      -0.008651       1.955928                    0.999517      30.366213      87.357020       0.610584       0.409022      -1.075699       0.009488      -0.013772      -0.011362       0.020218      -0.008965       0.011968      -0.016169      -0.001322       0.037041      -0.015891      -0.012313       0.028204             12.146032      16.829848       4.658535      -1.526018      12.625786       2.338584       6.982463           0.000192
          109              C       1.367322      -5.612065      12.135050      -0.032960      43.720989 0.44374648E+03  0.10420091E+05                                10.742273                            7.008014      -0.100082       1.970066                    0.999170      27.515488      77.443823       0.628468       0.415036      -1.071825      -0.030646      -0.042871      -0.006976       0.053158      -0.001086       0.010658      -0.017411      -0.005017       0.038592      -0.018099      -0.008346       0.026445             14.469636      15.298340       5.948695       0.179635      19.062921       6.123792       9.047646           0.000619
          110              C       2.492651      10.960662       5.612961       0.607451      22.451438 0.21907281E+03  0.44052531E+04                                 7.464944                            5.286017      -0.125425       2.024869                    0.999702      21.723111      60.670160       0.636830       0.478299      -1.012600       0.021734       0.035623      -0.005083       0.042038      -0.032126       0.084901      -0.008200       0.080714       0.108656      -0.077589      -0.041236       0.118825              9.541154       9.330032       4.897249      -3.113631      12.997908      -2.292039       6.295521          -0.000789
          111              C       1.995309       8.528343       5.614779      -0.098118      40.474598 0.52783136E+03  0.12944636E+05                                10.107182                            7.587789      -0.008319       1.956061                    0.999518      30.363474      87.347175       0.610583       0.409041      -1.075687      -0.016118       0.004362       0.011352       0.020191      -0.006558       0.019337      -0.005775       0.012355       0.037125      -0.015993      -0.012288       0.028282             12.143670      10.161531       2.302900      -2.711656      19.289107       0.658022       6.980372           0.000185
          112              C       1.676121       9.916141       6.047524      -0.033359      43.695506 0.44388111E+03  0.10424149E+05                                10.738509                            7.009112      -0.098460       1.970501                    0.999180      27.520999      77.465236       0.628408       0.415041      -1.071811      -0.030020      -0.043110       0.006850       0.052978       0.000643       0.020228      -0.004114       0.005174       0.038827      -0.018262      -0.008440       0.026701             14.462032      14.888387       5.803022      -5.704741      19.457243      -2.205931       9.040465           0.000613
          113              C      -5.343064       2.634938      15.789747       0.607384      22.456356 0.21908701E+03  0.44056701E+04                                 7.466526                            5.286463      -0.126093       2.024662                    0.999702      21.724229      60.676896       0.636745       0.478349      -1.012560       0.026339      -0.011779      -0.030592       0.042052       0.056434       0.025666       0.020031      -0.121624      -0.188883      -0.077576      -0.041227       0.118803              9.543743       9.514930      -1.508503      -4.862045       4.722821       0.974587      14.393478          -0.000813
          114              C      -7.470495       3.273200      16.898884      -0.098280      40.477390 0.52782802E+03  0.12944543E+05                                10.107628                            7.587739      -0.008476       1.955991                    0.999517      30.364591      87.350556       0.610588       0.409038      -1.075688       0.009492      -0.002913       0.017604       0.020211       0.014847       0.001874       0.000467      -0.028750      -0.045100      -0.015922      -0.012291       0.028213             12.144379      16.828892      -3.649610      -3.271410       6.366793       1.274204      13.237452           0.000193
          115              C      -6.055671       2.817599      16.975251      -0.032982      43.721243 0.44376019E+03  0.10420548E+05                                10.742543                            7.008271      -0.099929       1.970112                    0.999170      27.515765      77.446418       0.628433       0.415054      -1.071808      -0.030636       0.015401       0.040616       0.053155       0.009763      -0.004323       0.001538      -0.032697      -0.044392      -0.018062      -0.008381       0.026443             14.469476      15.299223      -2.818361      -5.242219       6.247793       1.274436      21.861413           0.000621
          116              C       9.915651       9.878349       5.883881       0.607477      22.451433 0.21906345E+03  0.44050304E+04                                 7.465084                            5.285974      -0.125374       2.024894                    0.999702      21.722702      60.669355       0.636819       0.478312      -1.012591       0.021729      -0.022230      -0.028315       0.042048       0.089600      -0.014552      -0.036796       0.002578      -0.125695      -0.077567      -0.041215       0.118781              9.541544       9.329921      -5.145035      -2.684993       9.956174       4.049184       9.338536          -0.000786
          117              C       9.418312      11.096085       7.989423      -0.098225      40.479276 0.52788608E+03  0.12946465E+05                                10.108068                            7.588217      -0.008632       1.955953                    0.999517      30.365705      87.358562       0.610555       0.409045      -1.075672      -0.016181       0.007636      -0.009460       0.020239       0.020047      -0.003933      -0.007724      -0.011237      -0.033437      -0.015997      -0.012246       0.028242             12.144840      10.162729      -3.500442      -0.637782       9.488662       5.001136      16.783129           0.000180
          118              C       9.099122      10.776953       6.571182      -0.033334      43.694639 0.44386193E+03  0.10423460E+05                                10.737914                            7.008637      -0.098472       1.970510                    0.999180      27.519727      77.457703       0.628480       0.415002      -1.071849      -0.030037       0.027483       0.033909       0.052984       0.017196      -0.010599      -0.007382      -0.014904      -0.021318      -0.018237      -0.008389       0.026626             14.461489      14.887366      -7.841618      -2.174390      13.554658       5.614482      14.942443           0.000611
          119              C      11.688260       6.338518       2.392827       0.607506      22.449016 0.21904835E+03  0.44046058E+04                                 7.464163                            5.285573      -0.125303       2.024916                    0.999702      21.721926      60.664332       0.636889       0.478273      -1.012622      -0.019885       0.020916       0.030585       0.042051       0.082098      -0.010276      -0.030749       0.023608      -0.188926      -0.077498      -0.041254       0.118752              9.539977       6.201315      -2.678483      -2.537230       8.031220       4.255388      14.387395          -0.000787
          120              C      12.999160       4.545509       1.283690      -0.098215      40.477140 0.52785797E+03  0.12945456E+05                                10.107458                            7.587870      -0.008509       1.955997                    0.999517      30.364211      87.349959       0.610593       0.409029      -1.075694      -0.005953       0.007981      -0.017622       0.020240       0.020650       0.000253      -0.001797       0.003779      -0.045266      -0.015931      -0.012373       0.028304             12.144080       9.823495      -6.126907      -2.292125      13.372422       2.660429      13.236324           0.000179
          121              C      12.098008       5.727551       1.207323      -0.033372      43.694369 0.44387018E+03  0.10423731E+05                                10.737969                            7.008813      -0.098421       1.970523                    0.999180      27.520314      77.460366       0.628456       0.415015      -1.071838       0.024739      -0.023767      -0.040385       0.052989       0.017932      -0.002816       0.003633       0.013183      -0.045148      -0.018223      -0.008408       0.026631             14.461204       9.025151      -5.039802      -2.948502      12.523334       4.515739      21.835128           0.000611
          122              C      -1.414815       2.143643      12.298693       0.607362      22.457340 0.21909925E+03  0.44059459E+04                                 7.466540                            5.286470      -0.126223       2.024622                    0.999702      21.724440      60.676249       0.636775       0.478324      -1.012581      -0.028208       0.013074       0.028315       0.042052       0.068866       0.029952       0.026095      -0.114648      -0.125714      -0.077621      -0.041220       0.118841              9.543792      13.124203      -3.806020      -4.714787       6.167098       1.183131       9.340075          -0.000812
          123              C      -0.100945       2.080655      10.193151      -0.098177      40.478810 0.52785178E+03  0.12945209E+05                                10.107721                            7.587819      -0.008352       1.956040                    0.999517      30.364035      87.347844       0.610599       0.409028      -1.075699       0.012553      -0.012666       0.009416       0.020166       0.019054       0.006032       0.006332      -0.016392      -0.033382      -0.015964      -0.012229       0.028192             12.144561      11.762411      -2.934262      -4.926306       7.888182      -1.066759      16.783090           0.000193
          124              C      -0.295427       1.673345      11.611392      -0.032970      43.721143 0.44375726E+03  0.10420496E+05                                10.742630                            7.008312      -0.100141       1.970042                    0.999169      27.516140      77.448384       0.628421       0.415062      -1.071799       0.036106      -0.019289      -0.033902       0.053151       0.017851       0.003448       0.012525      -0.009853      -0.021545      -0.018127      -0.008370       0.026497             14.469674      18.649243      -6.529042      -6.016740       9.820318       0.179514      14.939461           0.000619
          125              C      13.431183      -0.918541      10.176787       0.607512      22.449616 0.21904910E+03  0.44047741E+04                                 7.465057                            5.286033      -0.125576       2.024811                    0.999702      21.724347      60.678858       0.636758       0.478354      -1.012545      -0.028219       0.017962      -0.025471       0.042045      -0.008550      -0.074470       0.039089      -0.001806       0.212567      -0.077475      -0.041333       0.118807              9.541560      13.120828      -2.178412       5.651547       7.521633      -1.964271       7.982218           0.000087
          126              C      14.745054      -2.710499      11.284105      -0.098237      40.479252 0.52786481E+03  0.12945845E+05                                10.108359                            7.588257      -0.008756       1.955900                    0.999517      30.365958      87.359679       0.610528       0.409065      -1.075655       0.012550       0.014546       0.006304       0.020219      -0.004316      -0.019525       0.007751       0.007907       0.039434      -0.015953      -0.012377       0.028330             12.146083      11.764749      -2.802725       5.006010      15.483907      -3.320003       9.189592          -0.000116
          127              C      14.550571      -1.278612      10.927727      -0.033210      43.694449 0.44383929E+03  0.10422954E+05                                10.738600                            7.008890      -0.098483       1.970530                    0.999180      27.518927      77.459396       0.628401       0.415053      -1.071800       0.035887      -0.019791       0.033548       0.052962      -0.005994      -0.017379       0.000623       0.012588       0.046651      -0.018214      -0.008515       0.026729             14.462877      18.632861      -1.953128       8.654270      13.507319      -2.311465      11.248450           0.000212
          128              C      -3.157733       9.400708      11.496842       0.607376      22.457605 0.21909319E+03  0.44058074E+04                                 7.466724                            5.286453      -0.126160       2.024644                    0.999702      21.724321      60.676434       0.636764       0.478334      -1.012572      -0.019884       0.016024      -0.033425       0.042064      -0.049941      -0.065940       0.051282       0.059020      -0.082856      -0.077593      -0.041201       0.118793              9.544379       6.204027      -0.860046       3.591056       9.115281      -4.883288      13.313830          -0.000810
          129              C      -1.846830       9.336674      13.604202      -0.098301      40.485629 0.52792714E+03  0.12947692E+05                                10.109006                            7.588414      -0.008711       1.955913                    0.999517      30.366899      87.362048       0.610560       0.409034      -1.075681      -0.005908      -0.019242       0.001888       0.020217      -0.010041      -0.017827       0.009999       0.017720      -0.003205      -0.015963      -0.012189       0.028152             12.146683       9.824520       1.079126       6.452523      10.970743      -1.272135      15.644784           0.000195
          130              C      -2.747983       8.679516      12.618706      -0.032952      43.721613 0.44375217E+03  0.10420233E+05                                10.742258                            7.007952      -0.100167       1.970038                    0.999170      27.515404      77.442999       0.628487       0.415024      -1.071836       0.024734      -0.023316       0.040869       0.053157      -0.011373      -0.014001       0.005031       0.028045       0.000267      -0.018100      -0.008318       0.026418             14.469584       9.024870      -0.036467       5.836716      15.613734      -6.303770      18.770147           0.000624
          131              C      -4.930348      10.654130       6.685732       0.607403      22.455242 0.21907949E+03  0.44054272E+04                                 7.465844                            5.286086      -0.126167       2.024636                    0.999702      21.723813      60.672684       0.636827       0.478297      -1.012600       0.021735      -0.013394       0.033431       0.042064      -0.057371      -0.070237       0.045152       0.016916      -0.082911      -0.077525      -0.041239       0.118764              9.542831       9.330887       0.246664       5.799772       5.986249      -1.756790      13.311356          -0.000810
          132              C      -5.427690      11.868713       4.578372      -0.098302      40.484768 0.52791727E+03  0.12947268E+05                                10.108651                            7.588227      -0.008643       1.955932                    0.999517      30.366037      87.356284       0.610587       0.409021      -1.075699      -0.016168      -0.011988      -0.001893       0.020216      -0.013384      -0.015288       0.013629      -0.001139      -0.003196      -0.015896      -0.012307       0.028202             12.146218      10.163937       1.199797       3.349161      10.630266      -5.659712      15.644451           0.000196
          133              C      -5.746879      10.800047       5.563868      -0.032999      43.722162 0.44376894E+03  0.10420760E+05                                10.742446                            7.008192      -0.100111       1.970046                    0.999170      27.516307      77.446881       0.628460       0.415037      -1.071824      -0.030216       0.015560      -0.040883       0.053165      -0.017653      -0.009333       0.011609      -0.007504       0.000280      -0.018094      -0.008332       0.026426             14.469461      14.904289       2.044053       7.887134       9.735255      -3.401435      18.768838           0.000622
          134              C       9.502931       1.859151       8.005787       0.607397      22.456733 0.21908615E+03  0.44057067E+04                                 7.466734                            5.286469      -0.126500       2.024522                    0.999702      21.726014      60.684875       0.636733       0.478352      -1.012545       0.026367      -0.020613       0.025477       0.042062      -0.006080      -0.061637       0.057312       0.012141       0.212617      -0.077545      -0.041320       0.118865              9.544635       9.516118      -3.457276       3.738108      11.132715      -4.675315       7.985074           0.000091
          135              C       7.375498       2.500560       6.898469      -0.098201      40.485211 0.52791308E+03  0.12947208E+05                                10.109061                            7.588404      -0.008654       1.955934                    0.999517      30.365958      87.357701       0.610552       0.409044      -1.075679       0.009486       0.016642      -0.006264       0.020154      -0.005804      -0.013684       0.015874      -0.000617       0.039198      -0.015961      -0.012267       0.028228             12.147257      16.833714      -1.009159       4.797926      10.418640      -3.613178       9.189416          -0.000117
          136              C       8.790322       2.794496       7.254847      -0.032792      43.720111 0.44370872E+03  0.10419129E+05                                10.742805                            7.008073      -0.100317       1.970017                    0.999169      27.514307      77.443774       0.628408       0.415079      -1.071783      -0.030603       0.027440      -0.033655       0.053125      -0.008627      -0.006287       0.016083      -0.002450       0.046446      -0.018151      -0.008440       0.026591             14.470995      15.301126      -3.132018       5.062935      16.856131      -7.399165      11.255729           0.000200
          137              C      13.431183       9.272630       4.292906       0.607494      22.450584 0.21905870E+03  0.44049388E+04                                 7.465015                            5.286017      -0.125311       2.024905                    0.999702      21.722930      60.671272       0.636794       0.478330      -1.012575      -0.028199      -0.031048       0.002810       0.042036      -0.060266      -0.044612       0.065122      -0.047033       0.077166      -0.077553      -0.041233       0.118785              9.541360      13.120429       5.983364       0.938987       9.568106      -0.782974       5.935546          -0.000785
          138              C      14.745054      11.127574       3.294682      -0.098213      40.474150 0.52781036E+03  0.12944075E+05                                10.107296                            7.587741      -0.008477       1.955999                    0.999517      30.364229      87.351001       0.610569       0.409052      -1.075672       0.012578      -0.001817       0.015740       0.020230      -0.014747      -0.013481       0.014101      -0.003125       0.006372      -0.015958      -0.012341       0.028299             12.144365      11.762744       5.735458       0.075532      13.636469      -4.385162      11.033883           0.000180
          139              C      14.550571      10.102998       4.356545      -0.033390      43.697101 0.44389390E+03  0.10424509E+05                                10.738734                            7.009188      -0.098341       1.970543                    0.999180      27.520970      77.465012       0.628409       0.415038      -1.071815       0.035921       0.038951      -0.000373       0.052987      -0.011983      -0.013841       0.013101      -0.009063      -0.018434      -0.018187      -0.008445       0.026632             14.462550      18.632070       8.471033       2.635210      13.814909      -2.134085      10.940670           0.000613
          140              C      -3.157733       5.256214      13.889668       0.607461      22.451346 0.21906631E+03  0.44050956E+04                                 7.465023                            5.285983      -0.125313       2.024912                    0.999702      21.722748      60.669230       0.636824       0.478307      -1.012595      -0.019889      -0.036941      -0.002828       0.042050      -0.032112      -0.076212       0.020497       0.112343       0.077171      -0.077565      -0.041210       0.118775              9.541310       6.202138       3.537548       1.051316      16.486390      -0.623754       5.935402          -0.000796
          141              C      -1.846830       7.113260      14.887892      -0.098217      40.479080 0.52788092E+03  0.12946305E+05                                10.108044                            7.588179      -0.008616       1.955961                    0.999517      30.365522      87.357893       0.610556       0.409044      -1.075672      -0.005927       0.011262      -0.015736       0.020238      -0.010451      -0.017677       0.008148       0.021018       0.006376      -0.015999      -0.012248       0.028247             12.145025       9.823455       5.048857       4.159910      15.576769       1.389275      11.034850           0.000186
          142              C      -2.747983       6.588374      13.826029      -0.033352      43.695093 0.44387381E+03  0.10423813E+05                                10.737978                            7.008729      -0.098504       1.970494                    0.999180      27.520170      77.459340       0.628476       0.415002      -1.071849       0.024739       0.046854       0.000366       0.052986      -0.006478      -0.016907       0.008786       0.022119      -0.018419      -0.018233      -0.008383       0.026616             14.461380       9.024817       5.074208       2.889606      23.420417      -1.773153      10.938907           0.000616
          143              C      -4.930348       0.462960      12.569613       0.607427      22.455441 0.21907585E+03  0.44053381E+04                                 7.465927                            5.286053      -0.126175       2.024636                    0.999702      21.723594      60.672060       0.636827       0.478299      -1.012598       0.021733       0.035653       0.005116       0.042067      -0.032163      -0.084798       0.008266       0.080767       0.108672      -0.077555      -0.041206       0.118761              9.543224       9.331296       4.899973       3.113465      13.002458       2.293495       6.295918          -0.000795
          144              C      -5.427690      -1.969359      12.567795      -0.098400      40.492325 0.52802045E+03  0.12950509E+05                                10.109972                            7.589012      -0.008870       1.955819                    0.999517      30.369494      87.370330       0.610547       0.409026      -1.075690      -0.016186       0.004364      -0.011332       0.020235      -0.006547      -0.019159       0.005856       0.012283       0.036976      -0.015860      -0.012250       0.028110             12.147998      10.165311       2.300842       2.714044      19.295461      -0.658977       6.983220           0.000283
          145              C      -5.746879      -0.581563      12.135050      -0.033072      43.727533 0.44381628E+03  0.10422192E+05                                10.743372                            7.008591      -0.100159       1.970007                    0.999170      27.518129      77.454249       0.628436       0.415040      -1.071818      -0.030224      -0.043198      -0.006965       0.053180       0.000764      -0.019932       0.004240       0.005228       0.038495      -0.018091      -0.008295       0.026386             14.471172      14.906066       5.809456       5.714300      19.458900       2.211122       9.048549           0.000344
          146              C       9.502931       6.003644       5.612961       0.607488      22.451631 0.21906989E+03  0.44051840E+04                                 7.465045                            5.286009      -0.125431       2.024866                    0.999702      21.722910      60.669724       0.636825       0.478304      -1.012597       0.026348       0.032361      -0.005091       0.042040      -0.050375      -0.035999       0.077319      -0.022359       0.108686      -0.077632      -0.041192       0.118823              9.541460       9.513002       4.962197      -1.123160      12.816094      -3.699555       6.295285          -0.000769
          147              C       7.375498       4.723974       5.614779      -0.098212      40.482872 0.52793734E+03  0.12947972E+05                                10.108651                            7.588602      -0.008572       1.955939                    0.999518      30.367064      87.361897       0.610540       0.409046      -1.075676       0.009507      -0.013777       0.011321       0.020208      -0.008969      -0.011830       0.016247      -0.001362       0.037059      -0.015962      -0.012223       0.028184             12.146155      16.833027       4.660586       1.524535      12.624307      -2.337639       6.981131           0.000275
          148              C       8.790322       4.885639       6.047524      -0.033468      43.702565 0.44394717E+03  0.10426138E+05                                10.739692                            7.009649      -0.098536       1.970445                    0.999180      27.523527      77.475187       0.628379       0.415042      -1.071805      -0.030643      -0.042698       0.006838       0.052999      -0.001092      -0.010606       0.017669      -0.004839       0.038733      -0.018253      -0.008392       0.026645             14.464093      15.305771       5.950501      -0.178203      19.045562      -6.114277       9.040945           0.000330
          149              C       4.265265      -4.159179      15.789747       0.607394      22.456955 0.21908644E+03  0.44056731E+04                                 7.466742                            5.286494      -0.126177       2.024632                    0.999702      21.724566      60.678717       0.636734       0.478356      -1.012553      -0.019868       0.020922      -0.030591       0.042051       0.082116       0.010329       0.030873       0.023664      -0.188884      -0.077576      -0.041227       0.118803              9.544646       6.203864      -2.679565       2.539879       8.034962      -4.259822      14.395111          -0.000806
          150              C       5.576166      -5.952186      16.898884      -0.098307      40.481124 0.52786417E+03  0.12945694E+05                                10.108325                            7.588034      -0.008575       1.955947                    0.999517      30.365833      87.355957       0.610570       0.409042      -1.075682      -0.005900       0.007990       0.017602       0.020211       0.020573      -0.000196       0.001915       0.003676      -0.045069      -0.015915      -0.012282       0.028197             12.146028       9.824486      -6.127405       2.292774      13.373909      -2.660909      13.239689           0.000188
          151              C       4.675015      -4.770144      16.975251      -0.032984      43.723418 0.44376825E+03  0.10420804E+05                                10.742963                            7.008361      -0.099965       1.970099                    0.999170      27.516074      77.448005       0.628424       0.415057      -1.071804       0.024746      -0.023741       0.040618       0.053158       0.017868       0.002883      -0.003570       0.013157      -0.044394      -0.018063      -0.008379       0.026442             14.470922       9.025686      -5.037146       2.949357      12.523040      -4.518586      21.864040           0.000615
          152              C       6.008185      12.641346       5.883881       0.607374      22.457763 0.21909110E+03  0.44057522E+04                                 7.466759                            5.286423      -0.126127       2.024659                    0.999702      21.724140      60.675714       0.636767       0.478333      -1.012573      -0.028207       0.013088      -0.028329       0.042065       0.068875      -0.029863      -0.025974      -0.114666      -0.125764      -0.077591      -0.041205       0.118796              9.544736      13.126017      -3.806121       4.715829       6.167078      -1.183329       9.341114          -0.000807
          153              C       7.322057      12.578361       7.989423      -0.098305      40.485167 0.52792194E+03  0.12947514E+05                                10.108899                            7.588359      -0.008668       1.955929                    0.999517      30.366650      87.360753       0.610565       0.409032      -1.075684       0.012604      -0.012676      -0.009452       0.020221       0.019067      -0.005928      -0.006230      -0.016478      -0.033350      -0.015958      -0.012197       0.028155             12.146507      11.765774      -2.935707       4.927004       7.889348       1.066435      16.784400           0.000189
          154              C       7.127574      12.171049       6.571182      -0.032935      43.720862 0.44373876E+03  0.10419826E+05                                10.742128                            7.007835      -0.100126       1.970056                    0.999170      27.514897      77.440920       0.628494       0.415022      -1.071838       0.036120      -0.019281       0.033895       0.053153       0.017856      -0.003377      -0.012420      -0.009879      -0.021536      -0.018101      -0.008322       0.026423             14.469761      18.650936      -6.529245       6.017572       9.819668      -0.180309      14.938680           0.000617
          155              C       2.079931      13.132635       2.392827       0.607500      22.449127 0.21905110E+03  0.44046812E+04                                 7.464201                            5.285614      -0.125349       2.024896                    0.999702      21.722208      60.665531       0.636884       0.478274      -1.012620       0.026356      -0.011754       0.030584       0.042050       0.056428      -0.025560      -0.019930      -0.121572      -0.188926      -0.077494      -0.041253       0.118747              9.540136       9.511381      -1.508193       4.857773       4.721189      -0.973760      14.387837          -0.000792
          156              C      -0.047501      13.770895       1.283690      -0.098237      40.479710 0.52788694E+03  0.12946378E+05                                10.107936                            7.588107      -0.008575       1.955965                    0.999517      30.365211      87.354274       0.610579       0.409032      -1.075689       0.009515      -0.002938      -0.017620       0.020240       0.014873      -0.001775      -0.000344      -0.028872      -0.045239      -0.015926      -0.012364       0.028290             12.145052      16.829856      -3.650436       3.273574       6.367381      -1.274679      13.237920           0.000183
          157              C       1.367322      13.315294       1.207323      -0.033379      43.695153 0.44387987E+03  0.10424030E+05                                10.738124                            7.008908      -0.098457       1.970508                    0.999180      27.520668      77.461965       0.628448       0.415018      -1.071835      -0.030651       0.015415      -0.040388       0.052993       0.009800       0.004369      -0.001432      -0.032795      -0.045141      -0.018223      -0.008405       0.026628             14.461513      15.302354      -2.820494       5.240575       6.246287      -1.274636      21.835899           0.000616
          158              C       2.492651      -0.619354      12.298693       0.607453      22.451431 0.21907234E+03  0.44052332E+04                                 7.464924                            5.286003      -0.125379       2.024887                    0.999702      21.722864      60.669035       0.636834       0.478298      -1.012603       0.021738      -0.022210       0.028312       0.042040       0.089592       0.014626       0.036905       0.002595      -0.125678      -0.077596      -0.041231       0.118827              9.541233       9.330387      -5.145103       2.684528       9.955711      -4.048396       9.337602          -0.000793
          159              C       1.995309       0.598378      10.193151      -0.098105      40.473800 0.52781429E+03  0.12944090E+05                                10.107025                            7.587644      -0.008264       1.956084                    0.999518      30.362900      87.344594       0.610593       0.409038      -1.075690      -0.016121       0.007646       0.009452       0.020191       0.020031       0.003996       0.007829      -0.011191      -0.033539      -0.015996      -0.012292       0.028287             12.143908      10.161354      -3.499746       0.638846       9.487898      -5.001471      16.782471           0.000180
          160              C       1.676121       0.279249      11.611392      -0.033376      43.695609 0.44388368E+03  0.10424213E+05                                10.738480                            7.009105      -0.098446       1.970503                    0.999180      27.521109      77.465296       0.628412       0.415037      -1.071815      -0.030022       0.027488      -0.033911       0.052980       0.017191       0.010671       0.007466      -0.014876      -0.021357      -0.018257      -0.008435       0.026693             14.462146      14.888424      -7.841771       2.173504      13.554815      -5.614022      14.943198           0.000616
          161              C      -5.343064      12.356861      10.176787       0.607484      22.450357 0.21905947E+03  0.44049529E+04                                 7.464926                            5.286008      -0.125273       2.024917                    0.999702      21.722893      60.670911       0.636799       0.478327      -1.012578       0.026331      -0.020597      -0.025489       0.042038      -0.006011       0.061684      -0.057207       0.012186       0.212456      -0.077546      -0.041240       0.118787              9.541102       9.512129      -3.453400      -3.735477      11.129231       4.673265       7.981945          -0.000792
          162              C      -7.470495      12.998272      11.284105      -0.098236      40.474480 0.52782639E+03  0.12944567E+05                                10.107319                            7.587853      -0.008506       1.955983                    0.999517      30.364745      87.352831       0.610565       0.409052      -1.075673       0.009513       0.016723       0.006267       0.020235      -0.005822       0.013825      -0.015795      -0.000709       0.039312      -0.015949      -0.012339       0.028288             12.143716      16.827285      -1.010019      -4.797769      10.415094       3.612248       9.188769           0.000189
          163              C      -6.055671      13.292208      10.927727      -0.033371      43.695775 0.44388292E+03  0.10424180E+05                                10.738505                            7.009097      -0.098329       1.970551                    0.999180      27.520576      77.463481       0.628414       0.415037      -1.071816      -0.030644       0.027270       0.033534       0.052984      -0.008624       0.006337      -0.016115      -0.002251       0.046538      -0.018191      -0.008449       0.026640             14.462031      15.302313      -3.128941      -5.063383      16.835538       7.388383      11.248242           0.000616
          164              C       9.915651       0.156426      11.496842       0.607412      22.456778 0.21907711E+03  0.44054881E+04                                 7.466857                            5.286412      -0.126470       2.024541                    0.999702      21.725617      60.683894       0.636726       0.478361      -1.012538       0.021736      -0.013399      -0.033438       0.042073      -0.057449       0.070286      -0.045104       0.016974      -0.082693      -0.077508      -0.041316       0.118824              9.545061       9.333354       0.245519      -5.802025       5.987069       1.758227      13.314760           0.000085
          165              C       9.418312       1.371012      13.604202      -0.098336      40.490786 0.52799021E+03  0.12949736E+05                                10.110085                            7.589006      -0.009013       1.955805                    0.999517      30.368883      87.371879       0.610514       0.409049      -1.075662      -0.016147      -0.012003       0.001880       0.020207      -0.013407       0.015378      -0.013485      -0.001114      -0.003150      -0.015953      -0.012231       0.028184             12.147860      10.167023       1.199046      -3.352035      10.631264       5.659628      15.645291          -0.000111
          166              C       9.099122       0.302345      12.618706      -0.032723      43.717179 0.44366712E+03  0.10417770E+05                                10.741857                            7.007410      -0.100257       1.970056                    0.999169      27.512254      77.433220       0.628492       0.415039      -1.071822      -0.030208       0.015550       0.040837       0.053123      -0.017703       0.009502      -0.011575      -0.007536       0.000200      -0.018134      -0.008405       0.026538             14.469858      14.905548       2.041571      -7.890469       9.733746       3.401617      18.770281           0.000206
          167              C      11.688260      -1.097005       6.685732       0.607521      22.448129 0.21903885E+03  0.44044504E+04                                 7.464247                            5.285598      -0.125585       2.024813                    0.999702      21.723533      60.672807       0.636850       0.478298      -1.012589      -0.019869       0.016029       0.033425       0.042059      -0.050016       0.065968      -0.051115       0.058968      -0.082676      -0.077413      -0.041360       0.118772              9.540270       6.201336      -0.858128      -3.588094       9.113296       4.880559      13.306178           0.000081
          168              C      12.999160      -1.161043       4.578372      -0.098263      40.483902 0.52794110E+03  0.12948140E+05                                10.108838                            7.588623      -0.008861       1.955865                    0.999517      30.366891      87.362816       0.610538       0.409046      -1.075672      -0.005958      -0.019241      -0.001880       0.020230      -0.010129       0.018021      -0.009876       0.017789      -0.003211      -0.015920      -0.012406       0.028326             12.145850       9.824900       1.078090      -6.452985      10.968125       1.272844      15.644524          -0.000111
          169              C      12.098008      -1.818198       5.563868      -0.033174      43.691148 0.44380841E+03  0.10421970E+05                                10.737770                            7.008469      -0.098572       1.970511                    0.999180      27.518028      77.454037       0.628448       0.415033      -1.071821       0.024744      -0.023079      -0.040743       0.052961      -0.011422       0.014193      -0.005159       0.028385       0.000193      -0.018252      -0.008484       0.026736             14.461357       9.024955      -0.033609      -5.838521      15.596664       6.291186      18.762451           0.000213
          170              C      -1.414815       9.579166       8.005787       0.607366      22.457632 0.21909734E+03  0.44059037E+04                                 7.466634                            5.286453      -0.126210       2.024625                    0.999702      21.724523      60.676729       0.636774       0.478325      -1.012579      -0.028203       0.017985       0.025490       0.042055      -0.008498       0.074613      -0.039001      -0.001908       0.212496      -0.077618      -0.041226       0.118845              9.544279      13.124987      -2.180372      -5.653958       7.522402       1.965790       7.985447          -0.000806
          171              C      -0.100945       7.787206       6.898469      -0.098197      40.480422 0.52787221E+03  0.12945851E+05                                10.108012                            7.587979      -0.008400       1.956019                    0.999517      30.364678      87.350533       0.610590       0.409030      -1.075697       0.012571       0.014488      -0.006232       0.020168      -0.004309       0.019504      -0.007626       0.007745       0.039064      -0.015956      -0.012230       0.028186             12.144958      11.763157      -2.799156      -5.004977      15.482638       3.318602       9.189080           0.000197
          172              C      -0.295427       9.219094       7.254847      -0.032951      43.721345 0.44375141E+03  0.10420328E+05                                10.742696                            7.008275      -0.100179       1.970033                    0.999169      27.515933      77.447768       0.628421       0.415063      -1.071798       0.036111      -0.019716      -0.033644       0.053147      -0.005944       0.017187      -0.000543       0.012758       0.046327      -0.018129      -0.008373       0.026502             14.470150      18.650192      -1.946215      -8.663394      13.503925       2.306665      11.256334           0.000621
          173              C      -1.924040      -0.645606       3.514692      -0.072675      34.631566 0.44919191E+03  0.10613267E+05                                 9.128405                            7.021992       0.051409       1.988466                    0.999443      29.065111      82.899549       0.629751       0.411642      -1.070679       0.010493      -0.029276       0.001991       0.031164       0.000431      -0.037067      -0.030414      -0.028228       0.083176      -0.050542      -0.008775       0.059316             10.333764      13.607485       0.467888       3.951048       9.459986       2.906608       7.933819          -0.000001
          174              C       7.455674       8.468514      14.667882      -0.072680      34.627332 0.44912522E+03  0.10611451E+05                                 9.128086                            7.021703       0.051479       1.988488                    0.999443      29.065666      82.904107       0.629724       0.411670      -1.070645      -0.031094       0.000137      -0.001984       0.031157       0.009204       0.016411       0.045228       0.021429       0.083147      -0.050670      -0.008796       0.059467             10.333379       9.626598      -0.939435      -1.423493      13.439887      -4.693714       7.933651          -0.000002
          175              C     -11.030563       9.805924      16.984342      -0.072689      34.636766 0.44927897E+03  0.10615673E+05                                 9.129117                            7.022635       0.051409       1.988461                    0.999443      29.064789      82.895781       0.629737       0.411638      -1.070698       0.011925       0.013421       0.025469       0.031161      -0.001701      -0.002730       0.018163       0.099500      -0.056580      -0.050686      -0.008647       0.059333             10.334668       4.662706       0.027617       0.045089      14.557433      -2.618906      11.783865           0.000000
          176              C      -1.924040       3.366616       1.198232      -0.072682      34.632125 0.44919990E+03  0.10613511E+05                                 9.128514                            7.022060       0.051388       1.988456                    0.999443      29.065416      82.900856       0.629747       0.411643      -1.070677       0.008682       0.015713      -0.025471       0.031162      -0.032570      -0.017925      -0.003346      -0.075224      -0.056546      -0.050541      -0.008768       0.059309             10.333887      13.439097       3.130643       2.482494       5.778878       0.829934      11.783688          -0.000001
          177              C       3.815423      -0.691798       1.198232      -0.073316      34.669583 0.44942592E+03  0.10619834E+05                                 9.133984                            7.022914       0.050536       1.988072                    0.999438      29.071988      82.914437       0.629852       0.411536      -1.070782       0.011946       0.015279      -0.024213       0.031023      -0.001529       0.002977      -0.018240       0.098544      -0.057008      -0.050376      -0.008564       0.058940             10.342519       4.665378       0.026059      -0.047579      14.747539       2.495434      11.614642          -0.000004
          178              C       5.498972       9.852112      14.667882      -0.073331      34.666068 0.44936832E+03  0.10618297E+05                                 9.133809                            7.022705       0.050580       1.988082                    0.999438      29.072912      82.920567       0.629819       0.411564      -1.070747       0.008593      -0.029786      -0.000919       0.031014       0.000637       0.037151       0.030093      -0.028613       0.082445      -0.050502      -0.008578       0.059081             10.342370      13.441825       0.573824      -3.947121       9.583778      -3.019141       8.001508          -0.000002
          179              C      12.921967      -7.131079      16.984342      -0.073322      34.674235 0.44950543E+03  0.10622008E+05                                 9.134589                            7.023493       0.050559       1.988078                    0.999438      29.071343      82.909294       0.629842       0.411531      -1.070803       0.010419       0.016359       0.024211       0.031022      -0.032182       0.018298       0.003408      -0.074751      -0.057042      -0.050522      -0.008442       0.058963             10.343313      13.612394       3.189020      -2.370362       5.802473      -0.787434      11.615072          -0.000004
          180              C       0.032663      -2.029204       3.514692      -0.073324      34.670205 0.44943462E+03  0.10620100E+05                                 9.134106                            7.022989       0.050514       1.988061                    0.999438      29.072320      82.915849       0.629847       0.411537      -1.070781      -0.030953      -0.001830       0.000926       0.031020       0.009490      -0.015896      -0.044915       0.021437       0.082475      -0.050375      -0.008556       0.058931             10.342677       9.651941      -0.766071       1.530769      13.374480       4.727889       8.001611          -0.000003
          181              C       0.032663       4.058414       0.000000      -0.073002      34.650987 0.44931525E+03  0.10616746E+05                                 9.131275                            7.022505       0.050952       1.988260                    0.999440      29.068812      82.908142       0.629798       0.411589      -1.070729      -0.031028       0.001685      -0.001022       0.031090      -0.018630       0.000306       0.000063      -0.056647      -0.151361      -0.050456      -0.008672       0.059128             10.338266       9.639411       1.705591       0.102399       5.247934       0.038742      16.127452           0.000000
          182              C       5.498972       7.776716      15.866114      -0.073007      34.646723 0.44924812E+03  0.10614917E+05                                 9.130952                            7.022215       0.051021       1.988281                    0.999440      29.069375      82.912727       0.629771       0.411617      -1.070696       0.008715       0.014096      -0.026298       0.031084       0.031862       0.019218       0.026813      -0.022838       0.100412      -0.050583      -0.008695       0.059278             10.337863      13.438581      -3.710517      -1.473453      11.007642      -2.189870       6.567366           0.000000
          183              C      12.921967      18.274413       2.316460      -0.073008      34.655534 0.44939385E+03  0.10618893E+05                                 9.131860                            7.023077       0.050976       1.988266                    0.999440      29.068155      82.902947       0.629789       0.411584      -1.070750       0.010381       0.012908       0.026310       0.031090       0.031972      -0.018793      -0.026944      -0.022300       0.100433      -0.050601      -0.008552       0.059153             10.338960      13.612084      -3.651675       1.573131      10.837274       2.118624       6.567521          -0.000000
          184              C       3.815423       1.383598       0.000000      -0.073002      34.650976 0.44931514E+03  0.10616743E+05                                 9.131276                            7.022507       0.050951       1.988259                    0.999440      29.068814      82.908149       0.629798       0.411590      -1.070729       0.011931      -0.028692       0.001025       0.031091       0.003313       0.000150      -0.000169       0.067478      -0.151361      -0.050455      -0.008674       0.059128             10.338254       4.663841      -0.053516      -0.002259      10.223550      -0.109791      16.127371          -0.000001
          185              C      19.724397      -1.570455       2.720113      -0.037943      37.436592 0.43252648E+03  0.10064049E+05                                 9.620894                            6.857991       0.028110       2.009442                    0.999155      27.326685      75.875492       0.645556       0.407767      -1.079539       0.044310      -0.012367       0.021330       0.050708       0.003875      -0.006604      -0.019871       0.006886       0.039211      -0.021425      -0.005073       0.026499             11.835948      17.089697      -2.374013       4.119303      10.480809       2.206724       7.937338          -0.000002
          186              C      14.369445      -1.452881       2.516468       0.673600      21.941136 0.22776185E+03  0.46123498E+04                                 7.338593                            5.408428      -0.160489       2.017981                    0.999177      21.438626      59.562997       0.628018       0.481607      -1.013571       0.038420       0.030239      -0.052372       0.071647      -0.059520       0.103149      -0.010901       0.042352      -0.016976      -0.107355      -0.024615       0.131970              9.082867       8.785653       2.753115      -4.768818       8.592977      -1.105347       9.869971          -0.000003
          187              C      18.265035      -1.291216       2.236457       0.647206      22.253330 0.25257372E+03  0.52230483E+04                                 7.324832                            5.656262       0.003029       2.068319                    0.999382      21.652567      59.823471       0.623545       0.475009      -1.022078      -0.073097       0.008282      -0.014339       0.074949       0.040664      -0.070371      -0.050279      -0.050520       0.166873      -0.090740      -0.031551       0.122291              8.513209      12.250203      -1.683866       2.918543       7.194527       0.953632       6.094899          -0.000001
          188              C      11.667474      -3.132512       5.425680      -0.075007      39.055344 0.46992803E+03  0.11236541E+05                                 9.956029                            7.217774       0.050146       1.989567                    0.999438      29.305562      84.265727       0.616167       0.415725      -1.067341       0.017782       0.006531      -0.011699       0.022265      -0.021738       0.037402      -0.016459       0.048854      -0.009521      -0.032201      -0.028272       0.060473             12.107411       7.085360       1.269892      -2.238300      17.657751       5.314586      11.579124           0.000296
          189              C      13.356948      -2.043901       3.540147      -0.075595      45.203134 0.50201943E+03  0.12140511E+05                                10.929586                            7.407364      -0.135622       1.935065                    0.998696      29.109142      82.758940       0.617947       0.409862      -1.076719      -0.052536      -0.028676       0.049650       0.077766       0.008383      -0.014449      -0.021008       0.012615       0.036123      -0.024429      -0.008311       0.032740             14.555110      12.919616       4.561739      -7.902024      14.686587      -1.186801      16.059127           0.000075
          190              C       6.790573       7.575160      15.462461      -0.037944      37.435076 0.43250976E+03  0.10063694E+05                                 9.621151                            6.858192       0.028152       2.009456                    0.999154      27.327244      75.880419       0.645491       0.407807      -1.079499      -0.026427       0.037658      -0.021326       0.050708       0.000848       0.016584       0.012936      -0.010222       0.039195      -0.021490      -0.005094       0.026584             11.836159      12.707957      -3.923021      -0.707919      14.862866      -4.619305       7.937653          -0.000002
          191              C       8.686406       2.565653      15.666106       0.673599      21.941586 0.22777067E+03  0.46125644E+04                                 7.338585                            5.408488      -0.160540       2.017964                    0.999177      21.438945      59.563745       0.628024       0.481599      -1.013577       0.015704       0.046303       0.052371       0.071647      -0.059591       0.044702      -0.093530       0.041895      -0.016967      -0.107266      -0.024664       0.131930              9.082755       6.884165       2.081073      -0.547264      10.494652       4.864290       9.869448          -0.000003
          192              C       7.540296       6.292340      15.946117       0.647171      22.252455 0.25256791E+03  0.52228915E+04                                 7.324554                            5.656140       0.003129       2.068349                    0.999382      21.652750      59.823522       0.623562       0.475000      -1.022084       0.032172      -0.066137       0.014344       0.074933       0.047488       0.024042       0.083210      -0.011860       0.166907      -0.090749      -0.031678       0.122427              8.512774       8.814347      -2.898304       0.073721      10.629327      -3.069276       6.094649          -0.000001
          193              C       8.003487      -0.541671      12.756894      -0.075053      39.066792 0.47010651E+03  0.11241457E+05                                 9.957581                            7.219090       0.049962       1.989495                    0.999437      29.305048      84.256411       0.616141       0.415719      -1.067385       0.000568       0.019078       0.011458       0.022261      -0.031979       0.028362      -0.029779      -0.010782      -0.010336      -0.032359      -0.028165       0.060525             12.109596      15.707408       4.350515      -5.730221       9.084090       0.326502      11.537290           0.000290
          194              C       8.466684       1.414054      14.642427      -0.075602      45.206891 0.50206528E+03  0.12142000E+05                                10.930480                            7.407919      -0.135739       1.935027                    0.998696      29.110317      82.765867       0.617892       0.409886      -1.076694      -0.009511      -0.059084      -0.049660       0.077765       0.002577       0.015054       0.020733      -0.020364       0.036086      -0.024505      -0.008361       0.032866             14.556173      11.625726       4.104888      -1.515118      15.984190       7.845167      16.058603           0.000073
          195              C      -3.613509      -9.821642      17.011616      -0.037952      37.437309 0.43253399E+03  0.10064274E+05                                 9.621030                            6.858058       0.028101       2.009436                    0.999155      27.326961      75.876631       0.645551       0.407768      -1.079538       0.008468      -0.024960       0.043319       0.050708      -0.001333       0.002379      -0.007171       0.043555      -0.026867      -0.021424      -0.005069       0.026493             11.836190       4.832475      -0.211015       0.364292      13.550632      -3.104015      17.125464          -0.000002
          196              C      -2.050227      -7.258105      12.571432       0.673597      21.940396 0.22775524E+03  0.46121690E+04                                 7.338379                            5.408326      -0.160391       2.018025                    0.999177      21.438075      59.560598       0.628030       0.481602      -1.013576      -0.069820      -0.008030       0.013900       0.071642      -0.042611       0.073859      -0.052337      -0.077178       0.198215      -0.107336      -0.024642       0.131978              9.082478      13.776843       1.870682      -3.240011       7.345135       1.056056       6.125456          -0.000007
          197              C      -3.653594      -9.040613      15.658833       0.647202      22.253741 0.25257794E+03  0.52231619E+04                                 7.324936                            5.656316       0.002990       2.068301                    0.999382      21.652816      59.824487       0.623541       0.475011      -1.022076       0.008738       0.037213      -0.064465       0.074945       0.009989      -0.017255       0.024843       0.166323      -0.223468      -0.090744      -0.031545       0.122289              8.513398       4.171301      -0.256839       0.444375       9.215769      -2.545548      12.153124          -0.000000
          198              C       2.017576      -6.544262      11.335017      -0.074991      39.052359 0.46990088E+03  0.11235660E+05                                 9.955352                            7.217477       0.050302       1.989620                    0.999438      29.304558      84.260250       0.616195       0.415715      -1.067354      -0.018577      -0.005964       0.010743       0.022273      -0.013842       0.023630      -0.035917      -0.007249       0.091085      -0.032195      -0.028255       0.060451             12.106337       9.956050       0.752666      -1.364356      16.951206       6.549771       9.411755           0.000670
          199              C      -0.598288      -6.977817      12.085957      -0.075552      45.197823 0.50196800E+03  0.12138904E+05                                10.928696                            7.406972      -0.135586       1.935101                    0.998695      29.107246      82.751140       0.617968       0.409861      -1.076725       0.071552       0.015225      -0.026342       0.077752       0.002754      -0.004726      -0.007295       0.052199      -0.035149      -0.024428      -0.008274       0.032701             14.553637      22.051523       2.946097      -5.105022      12.402246       2.767714       9.207143           0.000167
          200              C      -0.632437       3.816968       1.170958      -0.037958      37.436104 0.43252327E+03  0.10063997E+05                                 9.620949                            6.858063       0.028151       2.009453                    0.999155      27.327150      75.877905       0.645536       0.407779      -1.079527      -0.026353      -0.000341      -0.043320       0.050707      -0.014717       0.007618       0.000235      -0.032189      -0.026857      -0.021496      -0.004978       0.026474             11.835934      12.714825       2.575837       3.047034       5.668470       0.691040      17.124505          -0.000001
          201              C       1.263401       6.145363       5.611142       0.673607      21.940303 0.22775272E+03  0.46121109E+04                                 7.338351                            5.408285      -0.160472       2.017998                    0.999176      21.438229      59.561212       0.628034       0.481600      -1.013576       0.015703      -0.068497      -0.013896       0.071635      -0.008878       0.074010      -0.052102       0.113596       0.198207      -0.107287      -0.024700       0.131988              9.082422       6.883856      -0.566137      -2.075590      14.238062       2.702454       6.125348          -0.000006
          202              C       0.117287       4.039520       2.523741       0.647171      22.252772 0.25257010E+03  0.52229481E+04                                 7.324604                            5.656161       0.003031       2.068316                    0.999382      21.652878      59.823945       0.623562       0.474999      -1.022084       0.032169       0.020624       0.064449       0.074926      -0.044505      -0.029076       0.008090      -0.141940      -0.223416      -0.090638      -0.031665       0.122302              8.512862       8.816461       1.385544       2.547811       4.570180       0.429559      12.151944           0.000001
          203              C       0.580487      10.218475       6.847557      -0.075020      39.051799 0.46990003E+03  0.11235693E+05                                 9.955619                            7.217760       0.050279       1.989599                    0.999438      29.305613      84.264917       0.616142       0.415748      -1.067327       0.000224      -0.019658      -0.010510       0.022292      -0.008132       0.042022      -0.010297       0.022782       0.090672      -0.032315      -0.028224       0.060539             12.106583      15.684146       2.829785      -6.610652      11.241067      -0.922143       9.394537           0.000670
          204              C       1.043681       7.607695       6.096617      -0.075604      45.201833 0.50201954E+03  0.12140580E+05                                10.929684                            7.407605      -0.135697       1.935052                    0.998695      29.109241      82.760921       0.617904       0.409889      -1.076696      -0.009511       0.072520       0.026356       0.077745      -0.014255       0.005369       0.006982      -0.044112      -0.035182      -0.024519      -0.008222       0.032741             14.555076      11.622515      -0.739808      -4.310534      22.835490       3.890140       9.207223           0.000167
          205              C      -3.613509      19.643312       0.000000      -0.036284      37.503717 0.43193498E+03  0.10046691E+05                                 9.632226                            6.853792       0.022707       2.008084                    0.999114      27.303910      75.794837       0.645694       0.407826      -1.079517       0.008478       0.050689      -0.000413       0.051395       0.002712       0.000011      -0.000385       0.029912      -0.063740      -0.021256      -0.004568       0.025824             11.858131       4.839241       0.424254      -0.001690      18.968893      -0.045262      11.766258          -0.000003
          206              C      -2.050227      14.516231       0.000000       0.673615      21.940172 0.22774717E+03  0.46119626E+04                                 7.338356                            5.408242      -0.160406       2.018033                    0.999177      21.437566      59.558814       0.628034       0.481604      -1.013576      -0.069808       0.016100       0.000002       0.071641       0.085252       0.000025       0.000030      -0.167927      -0.073980      -0.107327      -0.024660       0.131987              9.082835      13.778486      -3.741030       0.001268       5.515267      -0.000356       7.954752          -0.000008
          207              C      -3.653594      18.081253       0.000000       0.647057      22.269464 0.25267369E+03  0.52257520E+04                                 7.329124                            5.657706       0.001782       2.067894                    0.999384      21.657806      59.846056       0.623398       0.475064      -1.022025       0.008818      -0.074492      -0.000035       0.075012      -0.019963      -0.000035      -0.000088       0.209391      -0.094752      -0.090790      -0.031584       0.122374              8.520115       4.175579       0.514994       0.000433      13.638800       0.004103       7.745966          -0.000002
          208              C       2.017576      13.088543       0.000000      -0.074993      39.052052 0.46990432E+03  0.11235764E+05                                 9.955285                            7.217500       0.050307       1.989619                    0.999438      29.304717      84.260825       0.616194       0.415715      -1.067354      -0.018576       0.012295      -0.000208       0.022278       0.027381       0.000292      -0.000018      -0.069776      -0.096544      -0.032201      -0.028239       0.060440             12.105887       9.956177      -1.557839       0.029563       5.624124      -0.010141      20.737360           0.000675
          209              C      -0.598288      13.955654       0.000000      -0.075542      45.197037 0.50195582E+03  0.12138523E+05                                10.928580                            7.406882      -0.135572       1.935112                    0.998695      29.106779      82.749255       0.617972       0.409861      -1.076726       0.071557      -0.030401      -0.000010       0.077747      -0.005472       0.000042       0.000046       0.039451      -0.073284      -0.024428      -0.008256       0.032685             14.553922      22.053578      -5.893707       0.002140       7.608434      -0.000664      13.999755           0.000166
          210              C       6.790573       9.603316      14.291503      -0.036285      37.502219 0.43191789E+03  0.10046326E+05                                 9.632491                            6.853991       0.022751       2.008099                    0.999114      27.304464      75.799749       0.645629       0.407866      -1.079477      -0.026383      -0.038025       0.022349       0.051395       0.013784       0.008878       0.012156      -0.010519       0.039371      -0.021322      -0.004586       0.025908             11.858352      12.695361       1.350243      -3.743754      13.730502      -5.337093       9.149193          -0.000003
          211              C       8.686406      12.284427      10.054963       0.673612      21.940641 0.22775608E+03  0.46121787E+04                                 7.338347                            5.408298      -0.160450       2.018018                    0.999177      21.437894      59.559557       0.628040       0.481596      -1.013582       0.015681       0.022174       0.066293       0.071640       0.068527      -0.029257      -0.041391      -0.048500      -0.287900      -0.107239      -0.024708       0.131947              9.082772       6.884246      -1.514228       1.529195       5.813113       2.162117      14.550956          -0.000009
          212              C       7.540296      10.663584      13.422376       0.647021      22.268592 0.25266803E+03  0.52255993E+04                                 7.328849                            5.657586       0.001879       2.067924                    0.999384      21.657996      59.846140       0.623415       0.475054      -1.022031       0.032203       0.045479      -0.050189       0.074995      -0.002968       0.053201       0.075200       0.001781       0.208842      -0.090799      -0.031711       0.122510              8.519675       8.823508       1.520695      -2.477933       9.891321      -3.500817       6.844198          -0.000002
          213              C       8.003487      11.318634       5.909337      -0.075040      39.063662 0.47007860E+03  0.11240565E+05                                 9.956863                            7.218769       0.050120       1.989547                    0.999437      29.304251      84.251869       0.616171       0.415707      -1.067398       0.000194       0.000664       0.022258       0.022269       0.040526      -0.013852      -0.019209      -0.028715      -0.063850      -0.032364      -0.028130       0.060493             12.108301      15.688577      -7.142500       0.853525      10.656795       1.260213       9.979531           0.000668
          214              C       8.466684      11.973694       8.545810      -0.075549      45.200897 0.50200121E+03  0.12139998E+05                                10.929490                            7.407431      -0.135683       1.935075                    0.998695      29.107954      82.756154       0.617918       0.409885      -1.076701      -0.009529      -0.013459      -0.075977       0.077747       0.011760       0.009720       0.013749      -0.008354       0.072146      -0.024504      -0.008307       0.032811             14.555139      11.624005      -3.363656       2.796770       9.245665       3.956216      22.795745           0.000162
          215              C      19.724397       3.140914       0.000000      -0.036284      37.503708 0.43193453E+03  0.10046678E+05                                 9.632228                            6.853789       0.022707       2.008085                    0.999114      27.303899      75.794796       0.645694       0.407826      -1.079517       0.044964       0.024890       0.000411       0.051395      -0.007291       0.000435       0.000201      -0.026675      -0.063741      -0.021260      -0.004564       0.025824             11.858124      17.132273       4.770365       0.042000       6.675769       0.016741      11.766329          -0.000004
          216              C      14.369445       2.905766       0.000000       0.673615      21.940248 0.22774727E+03  0.46119654E+04                                 7.338374                            5.408241      -0.160408       2.018031                    0.999177      21.437584      59.558875       0.628034       0.481604      -1.013576       0.038449      -0.060449      -0.000005       0.071641       0.119082       0.000038       0.000046       0.023442      -0.073976      -0.107328      -0.024659       0.131987              9.082959       8.784907      -5.506712       0.000140      10.509160      -0.000365       7.954810          -0.000009
          217              C      18.265035       2.582436       0.000000       0.647057      22.269464 0.25267382E+03  0.52257551E+04                                 7.329125                            5.657708       0.001783       2.067894                    0.999384      21.657800      59.846036       0.623398       0.475064      -1.022025      -0.073171      -0.016517       0.000033       0.075012      -0.081332       0.000140       0.000151      -0.137765      -0.094753      -0.090790      -0.031584       0.122374              8.520101      12.263644       3.374450      -0.003592       5.550665      -0.001658       7.745995          -0.000003
          218              C      11.667474       6.265032       0.000000      -0.074992      39.052643 0.46990471E+03  0.11235782E+05                                 9.955408                            7.217511       0.050299       1.989617                    0.999438      29.304751      84.261122       0.616192       0.415716      -1.067353       0.017786      -0.013413      -0.000208       0.022277       0.043227      -0.000125       0.000262       0.019846      -0.096541      -0.032201      -0.028241       0.060441             12.106326       7.084826      -2.573227      -0.019743       8.495891       0.024525      20.738260           0.000666
          219              C      13.356948       4.087808       0.000000      -0.075544      45.197542 0.50195776E+03  0.12138584E+05                                10.928667                            7.406896      -0.135573       1.935111                    0.998695      29.106846      82.749519       0.617972       0.409861      -1.076726      -0.052515       0.057331      -0.000005       0.077748      -0.016656       0.000027       0.000050      -0.023807      -0.073284      -0.024428      -0.008258       0.032686             14.554300      12.918210      -9.124020      -0.000036      16.744663      -0.000060      14.000029           0.000161
          220              C      -0.632437      -0.894401       3.891071      -0.036290      37.502614 0.43192447E+03  0.10046422E+05                                 9.632171                            6.853802       0.022756       2.008101                    0.999114      27.304112      75.796187       0.645678       0.407837      -1.079506      -0.027056      -0.037549      -0.022347       0.051394       0.014034      -0.008439      -0.012334      -0.009151       0.039366      -0.021328      -0.004476       0.025804             11.857950      12.766559       1.375591       3.783849      13.658570       5.308349       9.148721          -0.000003
          221              C       1.263401       1.786717       8.127611       0.673625      21.940130 0.22774463E+03  0.46119033E+04                                 7.338337                            5.408198      -0.160486       2.018006                    0.999176      21.437710      59.559370       0.628038       0.481602      -1.013576       0.015678       0.022176      -0.066285       0.071633       0.068547       0.029334       0.041471      -0.048426      -0.287878      -0.107279      -0.024718       0.131996              9.082830       6.883719      -1.514397      -1.528136       5.813624      -2.162810      14.551149          -0.000008
          222              C       0.117287       0.165868       4.760198       0.647027      22.268572 0.25266624E+03  0.52255487E+04                                 7.328817                            5.657559       0.001822       2.067908                    0.999383      21.657876      59.845578       0.623418       0.475053      -1.022033       0.032143       0.045522       0.050184       0.074992      -0.002872      -0.053086      -0.075114       0.002348       0.208818      -0.090684      -0.031703       0.122387              8.519660       8.817002       1.518411       2.474659       9.897914       3.503062       6.844063          -0.000002
          223              C       0.580487       0.820931      12.273237      -0.075023      39.051961 0.46990566E+03  0.11235865E+05                                 9.955639                            7.217803       0.050242       1.989584                    0.999439      29.305863      84.265875       0.616140       0.415748      -1.067327       0.000222       0.000729      -0.022284       0.022297       0.040453       0.013968       0.019414      -0.028659      -0.063681      -0.032312      -0.028214       0.060526             12.106396      15.683771      -7.139553      -0.854492      10.654494      -1.260981       9.980924           0.000674
          224              C       1.043681       1.475986       9.636764      -0.075594      45.201204 0.50200678E+03  0.12140182E+05                                10.929592                            7.407509      -0.135681       1.935064                    0.998695      29.108753      82.758942       0.617909       0.409889      -1.076697      -0.009525      -0.013452       0.075973       0.077740       0.011782      -0.009646      -0.013664      -0.008312       0.072152      -0.024519      -0.008205       0.032724             14.555488      11.622178      -3.362763      -2.795774       9.245769      -3.957614      22.798516           0.000164
          225              C      -8.055431      -6.680727      17.011616      -0.034620      37.570819 0.43134641E+03  0.10029439E+05                                 9.643598                            6.849656       0.004755       2.002684                    0.998974      27.281194      75.714812       0.645822       0.407890      -1.079490      -0.027091      -0.000573       0.044476       0.052080      -0.014151      -0.007785      -0.000267      -0.030787      -0.024270      -0.021073      -0.004090       0.025163             11.880326      12.746352       2.580007      -3.078057       5.682902      -0.695246      17.211724          -0.000003
          226              C      -6.159599      -4.352339      12.571432       0.673635      21.940679 0.22774408E+03  0.46119009E+04                                 7.338572                            5.408249      -0.160521       2.017997                    0.999177      21.437632      59.559705       0.628023       0.481612      -1.013568       0.015648      -0.068503       0.013993       0.071647      -0.008869      -0.073974       0.052154       0.113601       0.198319      -0.107334      -0.024654       0.131988              9.083732       6.884438      -0.568176       2.076287      14.241478      -2.702737       6.125280          -0.000004
          227              C      -7.305709      -6.458177      15.658833       0.646921      22.284755 0.25276311E+03  0.52281774E+04                                 7.333222                            5.659024       0.000629       2.067512                    0.999384      21.662489      59.866545       0.623259       0.475117      -1.021974       0.032177       0.020823      -0.064561       0.075080      -0.044549       0.029184      -0.008026      -0.142146      -0.223717      -0.090829      -0.031626       0.122456              8.526784       8.824070       1.383917      -2.560522       4.577864      -0.430556      12.178417          -0.000002
          228              C      -6.842514      -0.279229      11.335017      -0.075022      39.056323 0.46994532E+03  0.11237070E+05                                 9.956191                            7.217908       0.050104       1.989544                    0.999438      29.306247      84.268422       0.616160       0.415725      -1.067340       0.000542      -0.019496       0.010753       0.022272      -0.008501      -0.041735       0.010301       0.023077       0.091081      -0.032190      -0.028262       0.060452             12.107314      15.701748       2.783327       6.630664      11.207787       0.896819       9.412409           0.000296
          229              C      -6.379319      -2.890009      12.085957      -0.075578      45.202861 0.50200158E+03  0.12139962E+05                                10.929607                            7.407248      -0.135616       1.935077                    0.998696      29.108441      82.756347       0.617951       0.409864      -1.076719      -0.009530       0.072553      -0.026296       0.077757      -0.014244      -0.005304      -0.006910      -0.044084      -0.035149      -0.024433      -0.008273       0.032707             14.556368      11.624097      -0.743818       4.312059      22.837261      -3.890944       9.207746           0.000073
          230              C       4.878409       8.927264      15.462461      -0.034629      37.570121 0.43133826E+03  0.10029341E+05                                 9.644012                            6.849934       0.004784       2.002689                    0.998974      27.282051      75.720961       0.645752       0.407930      -1.079448       0.045622      -0.012521      -0.021777       0.052081       0.003474       0.006059       0.019316       0.007646       0.036952      -0.021135      -0.004104       0.025240             11.880762      17.174985      -2.396383      -4.143388      10.507331      -2.202193       7.959969          -0.000002
          231              C      -0.476543       9.044839      15.666106       0.673630      21.940249 0.22774596E+03  0.46119265E+04                                 7.338312                            5.408201      -0.160466       2.018027                    0.999177      21.437405      59.558062       0.628041       0.481600      -1.013579       0.038489       0.030213       0.052328       0.071641      -0.059509      -0.103072       0.010995       0.042454      -0.017058      -0.107226      -0.024731       0.131957              9.083077       8.784264       2.753462       4.769113       8.593699       1.106558       9.871267          -0.000007
          232              C       3.419048       9.206504      15.946117       0.646880      22.284269 0.25276159E+03  0.52281370E+04                                 7.333045                            5.658958       0.000687       2.067524                    0.999384      21.662935      59.867683       0.623271       0.475109      -1.021979      -0.073230       0.008236       0.014268       0.075060       0.040726       0.070531       0.050483      -0.050486       0.167047      -0.090843      -0.031748       0.122590              8.526489      12.276219      -1.690386      -2.926118       7.199341      -0.947542       6.103908          -0.000001
          233              C      -3.178517       7.365203      12.756894      -0.075052      39.064166 0.47009387E+03  0.11241015E+05                                 9.956946                            7.218902       0.050097       1.989533                    0.999437      29.304617      84.253092       0.616164       0.415709      -1.067398       0.017798       0.006894       0.011487       0.022277      -0.021453      -0.037494       0.016823       0.048577      -0.010400      -0.032363      -0.028118       0.060481             12.108024       7.084784       1.302901       2.217327      17.703845      -5.291781      11.535444           0.000675
          234              C      -1.489041       8.453817      14.642427      -0.075540      45.200754 0.50199396E+03  0.12139780E+05                                10.929512                            7.407393      -0.135691       1.935077                    0.998695      29.107660      82.755211       0.617917       0.409886      -1.076700      -0.052494      -0.028663      -0.049665       0.077742       0.008365       0.014479       0.021085       0.012659       0.036005      -0.024508      -0.008284       0.032792             14.555572      12.918004       4.562691       7.901576      14.689035       1.188747      16.059676           0.000167
          235              C      -8.055431      18.072857       2.720113      -0.034627      37.571393 0.43135344E+03  0.10029650E+05                                 9.643705                            6.849719       0.004747       2.002678                    0.998974      27.281451      75.715874       0.645818       0.407890      -1.079489      -0.027015       0.038835       0.021782       0.052080       0.000301      -0.016142      -0.012067      -0.010320       0.036969      -0.021072      -0.004085       0.025157             11.880399      12.753536      -3.959459       0.694772      14.928073       4.640375       7.959589          -0.000003
          236              C      -6.159599      13.063351       2.516468       0.673631      21.939860 0.22773733E+03  0.46117169E+04                                 7.338333                            5.408143      -0.160418       2.018042                    0.999177      21.437103      59.557370       0.628036       0.481608      -1.013573       0.015655       0.046358      -0.052329       0.071641      -0.059639      -0.044680       0.093599       0.041772      -0.017065      -0.107316      -0.024681       0.131996              9.083268       6.884198       2.081763       0.546353      10.494041      -4.865488       9.871565          -0.000007
          237              C      -7.305709      16.790037       2.236457       0.646916      22.285070 0.25276727E+03  0.52282901E+04                                 7.333302                            5.659078       0.000590       2.067495                    0.999384      21.662745      59.867599       0.623255       0.475118      -1.021972       0.032177      -0.066315      -0.014262       0.075076       0.047558      -0.023991      -0.083220      -0.011894       0.167012      -0.090833      -0.031621       0.122454              8.526823       8.826029      -2.910277      -0.081951      10.650323       3.074798       6.104118          -0.000001
          238              C      -6.842514       9.956031       5.425680      -0.075001      39.052847 0.46991367E+03  0.11236051E+05                                 9.955431                            7.217578       0.050277       1.989605                    0.999438      29.305053      84.262216       0.616190       0.415715      -1.067353       0.000562       0.019065      -0.011517       0.022281      -0.031893      -0.028217       0.029849      -0.010842      -0.010525      -0.032194      -0.028238       0.060432             12.105993      15.699891       4.350263       5.724879       9.083872      -0.328843      11.534217           0.000671
          239              C      -6.379319      11.911753       3.540147      -0.075535      45.197421 0.50195034E+03  0.12138362E+05                                10.928694                            7.406858      -0.135582       1.935113                    0.998695      29.106568      82.748656       0.617971       0.409863      -1.076724      -0.009522      -0.059047       0.049667       0.077744       0.002518      -0.014998      -0.020571      -0.020346       0.036007      -0.024432      -0.008236       0.032668             14.554764      11.622686       4.105354       1.511861      15.982728      -7.846382      16.058879           0.000165
          240              C       3.809485       0.676053       1.170958      -0.034625      37.569581 0.43133517E+03  0.10029148E+05                                 9.643517                            6.849660       0.004804       2.002700                    0.998974      27.281365      75.716047       0.645807       0.407901      -1.079479       0.008485      -0.025732      -0.044477       0.052080      -0.001328      -0.002283       0.007517       0.041716      -0.024260      -0.021143      -0.004000       0.025143             11.880022       4.845981      -0.213054      -0.370300      13.583574       3.132850      17.210511          -0.000003
          241              C       5.372772       3.239598       5.611142       0.673644      21.940624 0.22774177E+03  0.46118482E+04                                 7.338550                            5.408209      -0.160603       2.017969                    0.999176      21.437813      59.560407       0.628027       0.481610      -1.013568      -0.069795      -0.008078      -0.013989       0.071640      -0.042593      -0.073762       0.052430      -0.077223       0.198315      -0.107287      -0.024710       0.131997              9.083734      13.781153       1.870554       3.240030       7.344962      -1.056572       6.125088          -0.000004
          242              C       3.769402       1.457084       2.523741       0.646890      22.283784 0.25275559E+03  0.52279736E+04                                 7.332900                            5.658880       0.000670       2.067527                    0.999384      21.662568      59.866137       0.623278       0.475107      -1.021981       0.008891       0.037269       0.064545       0.075061       0.010027       0.017359      -0.024713       0.166580      -0.223665      -0.090723      -0.031746       0.122469              8.526217       4.179622      -0.258003      -0.447368       9.221896       2.557291      12.177133          -0.000002
          243              C       9.440577       3.953443       6.847557      -0.075047      39.056129 0.46994453E+03  0.11237111E+05                                 9.956543                            7.218202       0.050038       1.989511                    0.999438      29.307311      84.273299       0.616106       0.415760      -1.067311      -0.018594      -0.006365      -0.010519       0.022291      -0.013508      -0.023706       0.036185      -0.007516       0.090662      -0.032304      -0.028235       0.060539             12.107816       9.957889       0.804623       1.334490      16.970819      -6.540419       9.394740           0.000286
          244              C       6.824712       3.519887       6.096617      -0.075631      45.207253 0.50205535E+03  0.12141709E+05                                10.930659                            7.407896      -0.135730       1.935026                    0.998695      29.110516      82.766463       0.617886       0.409892      -1.076690       0.071572       0.015181       0.026312       0.077751       0.002798       0.004814       0.007396       0.052227      -0.035179      -0.024525      -0.008223       0.032748             14.558022      22.062225       2.948228       5.105289      12.404236      -2.767871       9.207605           0.000069
          245              H       5.886224      16.939629       2.427192       0.146436       1.885616 0.16172688E+02  0.18472355E+03                                 2.298833                            2.177338      -1.520578       2.127587                    0.994880       3.943023      10.988307       0.487827       1.099260      -0.754707       0.012225      -0.042601      -0.047454       0.064932      -0.006032      -0.008803       0.019351      -0.006872       0.042209      -0.016071      -0.013293       0.029364              2.333168       1.991104       0.042269      -0.357027       2.385850       0.379525       2.622549           0.000153
          246              H       6.585696       0.698636      15.755382       0.146342       1.888305 0.16202448E+02  0.18514821E+03                                 2.301171                            2.179490      -1.520895       2.127390                    0.994883       3.944569      10.995069       0.487536       1.099412      -0.754683      -0.044269      -0.002677       0.047452       0.064951      -0.002530      -0.021148       0.001853       0.012933       0.042241      -0.016044      -0.013298       0.029342              2.335527       2.317781       0.157095      -0.477431       2.063551       0.210595       2.625250           0.000148
          247              H      -0.542763      -4.971599      13.208731       0.146479       1.887126 0.16188460E+02  0.18494383E+03                                 2.300021                            2.178398      -1.520981       2.127484                    0.994879       3.942818      10.987974       0.487721       1.099260      -0.754728      -0.022757       0.050047       0.034603       0.064961      -0.015665      -0.011924       0.014879      -0.011639      -0.007408      -0.016049      -0.013288       0.029337              2.334404       2.416636      -0.189511      -0.317966       2.502586       0.435603       2.083990           0.000150
          248              H       2.916874       8.328781       4.973843       0.146326       1.886423 0.16182590E+02  0.18486053E+03                                 2.299221                            2.177782      -1.520158       2.127623                    0.994873       3.944143      10.991283       0.487863       1.099037      -0.754764       0.054828      -0.004754      -0.034647       0.065032      -0.008505      -0.017978       0.006307       0.028755      -0.007451      -0.016067      -0.013251       0.029318              2.333494       2.611116      -0.120334      -0.516229       2.306188       0.154417       2.083177           0.000147
          249              H      -7.965684       3.426990      15.883751       0.146502       1.884861 0.16164568E+02  0.18460740E+03                                 2.298247                            2.176818      -1.520411       2.127736                    0.994881       3.942041      10.984831       0.487876       1.099288      -0.754704      -0.022746       0.004928      -0.060629       0.064942      -0.002521       0.019550      -0.003299       0.008383       0.052728      -0.016083      -0.013282       0.029365              2.332532       2.414680      -0.180226       0.322779       1.810064      -0.036436       2.772854           0.000150
          250              H      10.339655      10.640799       8.482716       0.146388       1.887874 0.16197839E+02  0.18508196E+03                                 2.300823                            2.179185      -1.520858       2.127454                    0.994883       3.943970      10.992914       0.487570       1.099417      -0.754684       0.054762      -0.027600       0.021415       0.064955      -0.011320       0.016390      -0.007757       0.026213      -0.015034      -0.016054      -0.013286       0.029340              2.335133       2.612886      -0.387376       0.362787       2.006517       0.019413       2.385995           0.000144
          251              H      13.309442       4.129905       2.298823       0.146418       1.887088 0.16188861E+02  0.18494774E+03                                 2.299878                            2.178338      -1.520695       2.127561                    0.994884       3.942971      10.988026       0.487762       1.099171      -0.754750       0.012235      -0.019786       0.060648       0.064957      -0.004572       0.009634      -0.017308      -0.003374       0.052679      -0.016057      -0.013279       0.029336              2.334167       1.991965      -0.330667       0.142169       2.235807      -0.292375       2.774729           0.000144
          252              H      -0.837381       2.797753       9.699858       0.146395       1.886200 0.16179414E+02  0.18481602E+03                                 2.299112                            2.177626      -1.520341       2.127606                    0.994870       3.943661      10.989858       0.487859       1.099094      -0.754751      -0.044322       0.042479      -0.021467       0.065036      -0.017045       0.012771      -0.012829      -0.006163      -0.015033      -0.016063      -0.013253       0.029316              2.333420       2.315647      -0.491381       0.102569       2.300531      -0.348142       2.384081           0.000150
          253              H      14.008766      -3.496043      10.909726       0.146392       1.886215 0.16179928E+02  0.18482693E+03                                 2.299276                            2.177788      -1.520876       2.127384                    0.994881       3.943893      10.991350       0.487789       1.099223      -0.754714      -0.044250      -0.039736      -0.026041       0.064924       0.019624       0.008364       0.011020      -0.009380      -0.024568      -0.016104      -0.013263       0.029366              2.333573       2.315770       0.334385       0.374355       2.664864       0.137874       2.020085          -0.000022
          254              H      -1.536548      10.423606      13.456559       0.146462       1.887708 0.16195131E+02  0.18504512E+03                                 2.300816                            2.179105      -1.521064       2.127430                    0.994879       3.943536      10.991887       0.487540       1.099519      -0.754659       0.012257       0.062419      -0.013171       0.064961       0.010631      -0.000835      -0.002006      -0.036869      -0.047745      -0.016048      -0.013293       0.029340              2.335232       1.992738       0.288640       0.215443       2.894710      -0.087298       2.118248           0.000147
          255              H      -4.506347      12.523560       4.726015       0.146474       1.887147 0.16188622E+02  0.18494597E+03                                 2.300028                            2.178400      -1.520975       2.127482                    0.994880       3.942841      10.988011       0.487724       1.099251      -0.754730       0.054764       0.032360       0.013172       0.064960       0.019851       0.001623       0.001481       0.015303      -0.047740      -0.016052      -0.013285       0.029336              2.334417       2.612093       0.507737       0.153988       2.273618      -0.173916       2.117541           0.000148
          256              H       6.880161       1.544324       7.272848       0.146384       1.887081 0.16188959E+02  0.18495471E+03                                 2.299911                            2.178329      -1.520909       2.127305                    0.994867       3.944736      10.994202       0.487753       1.099156      -0.754730      -0.022776      -0.055059       0.026054       0.065031       0.018182      -0.007592      -0.011550      -0.017342      -0.024493      -0.016082      -0.013238       0.029321              2.334287       2.416668       0.370012      -0.005228       2.565618      -0.399036       2.020574          -0.000024
          257              H      14.008766      11.196123       2.427192       0.146405       1.885446 0.16171585E+02  0.18470633E+03                                 2.298612                            2.177201      -1.520364       2.127659                    0.994883       3.942952      10.987686       0.487867       1.099197      -0.754724      -0.044251      -0.002685      -0.047440       0.064930      -0.002549       0.021179      -0.001836       0.012921       0.042205      -0.016088      -0.013275       0.029363              2.332859       2.315082       0.156902       0.476555       2.061256      -0.210172       2.622240           0.000145
          258              H      -1.536548       6.441932      15.755382       0.146391       1.887839 0.16197401E+02  0.18507598E+03                                 2.300813                            2.179170      -1.520843       2.127465                    0.994883       3.943923      10.992808       0.487566       1.099432      -0.754680       0.012241      -0.042633       0.047454       0.064956      -0.006042       0.008786      -0.019325      -0.006863       0.042236      -0.016056      -0.013285       0.029341              2.335132       1.992701       0.042266       0.357656       2.387839      -0.379735       2.624855           0.000150
          259              H      -4.506347      -2.168920      13.208731       0.146426       1.887550 0.16192992E+02  0.18500822E+03                                 2.300323                            2.178666      -1.521018       2.127415                    0.994879       3.943397      10.989896       0.487704       1.099222      -0.754735       0.054757      -0.004768       0.034608       0.064952      -0.008514       0.018009      -0.006281       0.028735      -0.007424      -0.016042      -0.013292       0.029334              2.334710       2.612418      -0.120528       0.516792       2.307488      -0.154579       2.084225           0.000150
          260              H       6.880161       5.526313       4.973843       0.146266       1.886983 0.16188535E+02  0.18494501E+03                                 2.299623                            2.178136      -1.520255       2.127516                    0.994873       3.944880      10.993749       0.487840       1.098990      -0.754774      -0.022749       0.050095      -0.034652       0.065021      -0.015640       0.011940      -0.014852      -0.011677      -0.007467      -0.016060      -0.013255       0.029315              2.333911       2.416311      -0.189456       0.317745       2.501945      -0.435352       2.083476           0.000146
          261              H       5.886224      -6.367791      15.883751       0.146477       1.885248 0.16168587E+02  0.18466496E+03                                 2.298554                            2.177080      -1.520544       2.127646                    0.994880       3.942504      10.986504       0.487849       1.099279      -0.754704       0.012230      -0.019798      -0.060625       0.064938      -0.004596      -0.009629       0.017331      -0.003356       0.052724      -0.016080      -0.013285       0.029365              2.332900       1.990860      -0.330272      -0.141907       2.234519       0.292184       2.773321           0.000144
          262              H       6.585696      13.295250       8.482716       0.146483       1.887447 0.16192347E+02  0.18500581E+03                                 2.300641                            2.178948      -1.520957       2.127504                    0.994880       3.943221      10.990870       0.487546       1.099550      -0.754651      -0.044262       0.042450       0.021438       0.064967      -0.017049      -0.012767       0.012871      -0.006158      -0.015041      -0.016047      -0.013296       0.029343              2.335058       2.317345      -0.491923      -0.102668       2.301993       0.348463       2.385836           0.000146
          263              H      -0.542763      13.924897       2.298823       0.146396       1.887391 0.16192005E+02  0.18499259E+03                                 2.300105                            2.178532      -1.520798       2.127489                    0.994883       3.943344      10.989320       0.487746       1.099154      -0.754753      -0.022729       0.004945       0.060644       0.064952      -0.002494      -0.019528       0.003317       0.008377       0.052679      -0.016053      -0.013283       0.029336              2.334434       2.416768      -0.180609      -0.323025       1.811452       0.036526       2.775082           0.000143
          264              H       2.916874       0.143092       9.699858       0.146337       1.886266 0.16180765E+02  0.18483431E+03                                 2.299096                            2.177662      -1.520096       2.127666                    0.994874       3.943920      10.990470       0.487876       1.099039      -0.754764       0.054830      -0.027629      -0.021441       0.065034      -0.011318      -0.016353       0.007766       0.026231      -0.015040      -0.016068      -0.013251       0.029319              2.333382       2.610969      -0.386868      -0.362271       2.005091      -0.019383       2.384086           0.000142
          265              H      -7.965684      12.042246      10.909726       0.146408       1.885369 0.16170829E+02  0.18469527E+03                                 2.298536                            2.177140      -1.520334       2.127676                    0.994884       3.942875      10.987349       0.487878       1.099187      -0.754727      -0.022719      -0.054966      -0.026052       0.064932       0.018193       0.007593       0.011577      -0.017390      -0.024594      -0.016085      -0.013280       0.029365              2.332770       2.414875       0.369650       0.005225       2.563920       0.398705       2.019515           0.000148
          266              H      10.339655       2.025859      13.456559       0.146451       1.888502 0.16204000E+02  0.18517360E+03                                 2.301511                            2.179736      -1.521598       2.127146                    0.994877       3.944543      10.995848       0.487453       1.099555      -0.754645       0.054766       0.032352      -0.013171       0.064957       0.019858      -0.001583      -0.001449       0.015292      -0.047800      -0.016065      -0.013280       0.029346              2.335921       2.613917       0.508121      -0.154275       2.275058       0.174079       2.118789          -0.000017
          267              H      13.309442      -0.074110       4.726015       0.146390       1.888106 0.16200032E+02  0.18510917E+03                                 2.300749                            2.179119      -1.521295       2.127227                    0.994881       3.944246      10.992948       0.487660       1.099201      -0.754737       0.012231       0.062408       0.013189       0.064948       0.010637       0.000861       0.001996      -0.036841      -0.047799      -0.016071      -0.013269       0.029340              2.335069       1.992711       0.288566      -0.215407       2.894394       0.087298       2.118102          -0.000018
          268              H      -0.837381       7.001453       7.272848       0.146396       1.886256 0.16180059E+02  0.18482564E+03                                 2.299176                            2.177684      -1.520368       2.127593                    0.994870       3.943735      10.990210       0.487846       1.099109      -0.754746      -0.044318      -0.039831       0.026063       0.065038       0.019582      -0.008378      -0.011006      -0.009331      -0.024522      -0.016062      -0.013256       0.029318              2.333489       2.315728       0.334538      -0.374296       2.664691      -0.137882       2.020048           0.000152
          269              H      -2.483065       0.293099       3.840160       0.125169       1.885465 0.16283302E+02  0.18637278E+03                                 2.298916                            2.183174      -1.406896       2.165204                    0.996230       4.026269      11.245443       0.487529       1.097654      -0.754706      -0.031683       0.047276       0.019559       0.060178      -0.015640      -0.007604       0.010078      -0.016001      -0.024239      -0.014336      -0.011879       0.026216              2.314213       2.329691      -0.383186       0.012014       2.643579       0.322360       1.969368          -0.000000
          270              H       8.527035       8.254360      14.342414       0.125177       1.885608 0.16284839E+02  0.18639607E+03                                 2.299159                            2.183385      -1.406718       2.165295                    0.996232       4.026076      11.245329       0.487466       1.097763      -0.754682       0.055135      -0.014111      -0.019557       0.060179      -0.007138      -0.012029       0.003823       0.032111      -0.024252      -0.014350      -0.011868       0.026218              2.314464       2.849897      -0.199429      -0.299991       2.123925      -0.118804       1.969569          -0.000001
          271              H     -11.020988       9.255738      15.985937       0.125176       1.883473 0.16261491E+02  0.18605449E+03                                 2.296796                            2.181287      -1.406752       2.165273                    0.996232       4.025317      11.239470       0.487899       1.097227      -0.754804       0.004245      -0.027875      -0.053165       0.060180      -0.001257      -0.002461       0.017373      -0.007219       0.048392      -0.014362      -0.011870       0.026232              2.312044       1.782749       0.008138       0.015208       2.360678       0.326435       2.792706          -0.000000
          272              H      -2.445950       3.192250       2.196637       0.125165       1.885517 0.16283899E+02  0.18638173E+03                                 2.298976                            2.183228      -1.406910       2.165194                    0.996230       4.026357      11.245833       0.487517       1.097668      -0.754701      -0.027694      -0.005292       0.053164       0.060177       0.001304      -0.017179      -0.003464       0.007202       0.048399      -0.014336      -0.011880       0.026216              2.314275       2.293579       0.188250      -0.303146       1.853590      -0.123325       2.795657          -0.000001
          273              H       3.824999      -1.281348       2.173909       0.125861       1.884018 0.16260253E+02  0.18605686E+03                                 2.298654                            2.182341      -1.408986       2.164812                    0.996204       4.022765      11.236799       0.487347       1.098371      -0.754526       0.004265      -0.032140       0.050797       0.060262      -0.001499       0.002327      -0.017599      -0.007572       0.047210      -0.014375      -0.011851       0.026226              2.314615       1.784070       0.009184      -0.014770       2.404532      -0.351555       2.755242          -0.000005
          274              H       4.977061      10.803939      14.319686       0.125865       1.884241 0.16262669E+02  0.18609289E+03                                 2.298969                            2.182617      -1.408829       2.164889                    0.996206       4.022668      11.237073       0.487274       1.098486      -0.754501      -0.027744       0.048747      -0.022034       0.060262      -0.015542       0.007500      -0.010283      -0.016668      -0.023125      -0.014387      -0.011841       0.026228              2.314941       2.293952      -0.357365      -0.011241       2.668378      -0.346618       1.982492          -0.000005
          275              H      12.362940      -7.318569      16.008665       0.125872       1.881956 0.16237670E+02  0.18572735E+03                                 2.296462                            2.180390      -1.408827       2.164891                    0.996206       4.021729      11.230462       0.487728       1.097934      -0.754628      -0.031725      -0.006690      -0.050799       0.060264       0.001201       0.017388       0.003679       0.007766       0.047204      -0.014402      -0.011839       0.026241              2.312375       2.327524       0.201798       0.326029       1.857246       0.130926       2.752355          -0.000005
          276              H       1.104024      -2.203991       3.862888       0.125858       1.884068 0.16260835E+02  0.18606558E+03                                 2.298712                            2.182393      -1.409003       2.164801                    0.996204       4.022853      11.237187       0.487336       1.098385      -0.754522       0.055205      -0.009909       0.022036       0.060261      -0.006849       0.012201      -0.003630       0.032497      -0.023108      -0.014376      -0.011851       0.026227              2.314673       2.851030      -0.160229       0.322983       2.110716       0.126103       1.982274          -0.000005
          277              H       1.104024       4.447354       0.022728       0.125514       1.884799 0.16272521E+02  0.18622595E+03                                 2.298853                            2.182824      -1.407948       2.164999                    0.996217       4.024624      11.241599       0.487424       1.098029      -0.754611       0.055167       0.024015       0.002518       0.060220       0.013990       0.000172       0.000222       0.025844      -0.043049      -0.014358      -0.011863       0.026221              2.314479       2.850336       0.359633       0.022503       1.905161       0.007428       2.187941           0.000001
          278              H       4.977061       6.999256      16.516323       0.125522       1.884952 0.16274155E+02  0.18625037E+03                                 2.299093                            2.183033      -1.407769       2.165091                    0.996219       4.024418      11.241401       0.487365       1.098129      -0.754590      -0.027653      -0.043469       0.031181       0.060221       0.014251      -0.009715      -0.013759      -0.010649      -0.005093      -0.014371      -0.011852       0.026223              2.314724       2.293991       0.168736      -0.315019       2.453753      -0.469897       2.196427           0.000001
          279              H      12.362940      17.523196       1.666251       0.125525       1.882750 0.16250062E+02  0.18589800E+03                                 2.296665                            2.180877      -1.407786       2.165080                    0.996219       4.023578      11.235205       0.487807       1.097586      -0.754714      -0.031768      -0.040565      -0.031177       0.060222       0.014445       0.009736       0.013749      -0.009641      -0.005097      -0.014384      -0.011852       0.026237              2.312241       2.327415       0.181164       0.337441       2.415134       0.452854       2.194174           0.000001
          280              H       3.824999       2.523334      -0.022728       0.125513       1.884813 0.16272643E+02  0.18622741E+03                                 2.298851                            2.182821      -1.407949       2.164998                    0.996217       4.024616      11.241522       0.487429       1.098018      -0.754614       0.004253       0.060017      -0.002518       0.060220       0.002760      -0.000139      -0.000221      -0.037688      -0.043049      -0.014357      -0.011864       0.026221              2.314479       1.784136      -0.017322       0.000502       2.971362      -0.023712       2.187938          -0.000000
          281              H      10.954866      -3.572155       6.199167       0.144275       1.893853 0.16519639E+02  0.19017310E+03                                 2.333303                            2.220703      -1.568945       2.110131                    0.993892       3.989892      11.255704       0.475276       1.119468      -0.749371      -0.038946      -0.024226       0.042836       0.062758       0.008255      -0.014331      -0.012534       0.013006       0.016193      -0.016407      -0.008910       0.025318              2.376157       2.252897       0.288472      -0.507061       2.383661      -0.083772       2.491912           0.000144
          282              H       7.816798      -1.363747      11.989407       0.144291       1.888792 0.16464472E+02  0.18936796E+03                                 2.327956                            2.215960      -1.568013       2.110475                    0.993894       3.988530      11.244559       0.476146       1.118426      -0.749592      -0.010565      -0.045084      -0.042381       0.062773       0.002402       0.007138       0.017743      -0.020557       0.015852      -0.016475      -0.008926       0.025401              2.370567       2.186453       0.272029      -0.083797       2.448034       0.502320       2.477214           0.000144
          283              H       3.093911      -6.361812      11.007003       0.144280       1.893285 0.16513211E+02  0.19007859E+03                                 2.332755                            2.220210      -1.568592       2.110316                    0.993893       3.989190      11.252729       0.475353       1.119407      -0.749389       0.059381       0.009784      -0.017819       0.062764       0.004992      -0.008785      -0.004655       0.035745      -0.024880      -0.016399      -0.008920       0.025319              2.375589       2.871742       0.176949      -0.318369       2.230950       0.182840       2.024076           0.000331
          284              H       0.403449      11.297745       7.169571       0.144313       1.894156 0.16521909E+02  0.19018587E+03                                 2.332616                            2.220125      -1.568363       2.110362                    0.993898       3.988791      11.248361       0.475622       1.118731      -0.749573      -0.009859       0.059526       0.017337       0.062778      -0.007247       0.001489       0.009830      -0.034276      -0.025020      -0.016425      -0.008961       0.025386              2.375428       2.187175      -0.054803      -0.274737       2.918319       0.234146       2.020789           0.000331
          285              H       3.093911      12.713250       0.006000       0.144271       1.893302 0.16513520E+02  0.19008289E+03                                 2.332760                            2.220224      -1.568555       2.110326                    0.993893       3.989228      11.252827       0.475354       1.119400      -0.749391       0.059380      -0.020321       0.000434       0.062762      -0.010104       0.000079      -0.000008       0.027640      -0.049187      -0.016396      -0.008922       0.025318              2.375571       2.871765      -0.364188       0.005926       1.917423      -0.001833       2.337525           0.000341
          286              H       7.826596      11.058080       4.813655       0.144285       1.888551 0.16461657E+02  0.18932566E+03                                 2.327712                            2.215741      -1.567633       2.110662                    0.993896       3.987988      11.242383       0.476184       1.118396      -0.749604      -0.009825      -0.014682      -0.060238       0.062775       0.004941       0.005544       0.007929      -0.003579       0.067238      -0.016462      -0.008937       0.025398              2.370307       2.182583      -0.209814       0.184081       2.038283       0.270557       2.890054           0.000337
          287              H      10.954866       7.154713       0.006000       0.144269       1.893385 0.16514348E+02  0.19009505E+03                                 2.332841                            2.220289      -1.568584       2.110310                    0.993893       3.989311      11.253188       0.475344       1.119409      -0.749389      -0.038950       0.049210       0.000434       0.062761      -0.016544      -0.000036       0.000071      -0.008797      -0.049185      -0.016395      -0.008921       0.025316              2.375676       2.252451      -0.583223      -0.003722       2.536914       0.004975       2.337662           0.000336
          288              H       0.403449       0.560169      13.368919       0.144303       1.894201 0.16522496E+02  0.19019416E+03                                 2.332643                            2.220156      -1.568370       2.110353                    0.993897       3.988860      11.248569       0.475622       1.118723      -0.749575      -0.009859      -0.014749       0.060217       0.062776       0.004912      -0.005532      -0.007921      -0.003525       0.067227      -0.016423      -0.008961       0.025384              2.375439       2.187165      -0.210521      -0.184821       2.042404      -0.271609       2.896748           0.000340
          289              H      -7.029277       0.796366      11.007003       0.144263       1.893906 0.16520278E+02  0.19018215E+03                                 2.333334                            2.220736      -1.568932       2.110127                    0.993892       3.989988      11.255998       0.475276       1.119458      -0.749373      -0.010574       0.059239      -0.017813       0.062757      -0.007334      -0.001476      -0.009823      -0.034095      -0.024905      -0.016405      -0.008913       0.025318              2.376177       2.191452      -0.063795       0.278636       2.912585      -0.239292       2.024494           0.000148
          290              H      -3.891349       6.915166      11.989407       0.144287       1.888206 0.16458003E+02  0.18927262E+03                                 2.327377                            2.215451      -1.567601       2.110680                    0.993897       3.987823      11.241490       0.476230       1.118351      -0.749613      -0.038992      -0.024992      -0.042379       0.062777       0.008317       0.014366       0.012626       0.012975       0.015893      -0.016462      -0.008940       0.025402              2.369934       2.247409       0.293734       0.501339       2.385852       0.088508       2.476541           0.000337
          291              H      -7.029277       9.134166       6.193167       0.144272       1.893282 0.16513322E+02  0.19008012E+03                                 2.332749                            2.220215      -1.568551       2.110330                    0.993893       3.989213      11.252788       0.475354       1.119404      -0.749390      -0.010571      -0.045053       0.042399       0.062763       0.002412      -0.007093      -0.017682      -0.020482       0.015899      -0.016396      -0.008923       0.025319              2.375557       2.190882       0.273121       0.083988       2.453151      -0.504015       2.482638           0.000335
          292              H      10.517135       4.146286       7.169571       0.144294       1.894830 0.16529545E+02  0.19029783E+03                                 2.333249                            2.220697      -1.568760       2.110149                    0.993895       3.989643      11.251877       0.475537       1.118791      -0.749555       0.059403       0.010540       0.017330       0.062770       0.005152       0.008756       0.004692       0.035763      -0.025040      -0.016431      -0.008952       0.025383              2.376080       2.872412       0.187247       0.312458       2.234593      -0.181081       2.021234           0.000145
          293             In       8.761226      18.955292       0.000000       1.624502      84.740088 0.17019034E+04  0.51738803E+05                                13.117255                           11.127732       1.138473       2.122881                    0.999093      66.549254     165.272962       0.738440       0.272841      -1.286688       0.015356      -0.113512      -0.000024       0.114546       0.010106       0.000212       0.000095      -0.306051      -0.617889      -0.205963      -0.050377       0.256341             15.481113      18.671648       1.307411       0.007009       9.724127       0.000061      18.047565          -0.000022
          294             In      14.950818      14.578588       0.000000       1.624504      84.740058 0.17019068E+04  0.51738929E+05                                13.117250                           11.127744       1.138494       2.122888                    0.999093      66.549199     165.272826       0.738439       0.272841      -1.286688      -0.112140      -0.023361       0.000027       0.114547       0.104045       0.000085      -0.000049       0.225332      -0.617896      -0.205966      -0.050376       0.256342             15.481046       9.896460      -1.794895       0.002533      18.499179      -0.006423      18.047501          -0.000024
          295             In      -4.433008      -6.269219      14.392235       1.624492      84.741125 0.17019406E+04  0.51741164E+05                                13.118248                           11.128529       1.138420       2.122863                    0.999093      66.551374     165.290081       0.738332       0.272874      -1.286625       0.048384       0.068433       0.078081       0.114546       0.174216       0.081501       0.115087      -0.123306       0.127738      -0.206093      -0.050394       0.256487             15.482504      16.675459      -1.938386      -2.681830      15.314269      -3.803847      14.457784          -0.000024
          296             In       2.989989       4.228480       3.790339       1.624508      84.740176 0.17019016E+04  0.51737896E+05                                13.116567                           11.127177       1.138480       2.122884                    0.999093      66.547651     165.258850       0.738525       0.272814      -1.286740       0.048393       0.068431      -0.078075       0.114544       0.174256      -0.081206      -0.115015      -0.123104       0.127684      -0.206088      -0.050191       0.256279             15.480297      16.681609      -1.935090       2.692050      15.303654       3.795818      14.455628          -0.000023
          297             In     -11.856003       5.100956      16.415773       1.624475      84.730162 0.17017343E+04  0.51732235E+05                                13.115981                           11.127025       1.138919       2.123010                    0.999095      66.548405     165.267098       0.738480       0.272833      -1.286700       0.048438       0.033394      -0.098404       0.114651      -0.016688      -0.191537      -0.058515      -0.025087       0.421677      -0.206035      -0.050365       0.256400             15.478415      16.677780      -1.362515       3.021676      17.953798       2.264502      11.803667          -0.000052
          298             In     -11.856003      11.666009      12.625434       1.624478      84.730231 0.17017464E+04  0.51732713E+05                                13.115994                           11.127079       1.138927       2.123012                    0.999095      66.548469     165.267599       0.738477       0.272834      -1.286699       0.048472      -0.101907      -0.020272       0.114654      -0.157593      -0.110084       0.056658      -0.224694      -0.175737      -0.206031      -0.050357       0.256387             15.478286      16.670664       3.290689       0.337561      11.375702      -1.531299      18.388493          -0.000054
          299             In      16.184220       1.020064       1.766801       1.624474      84.729275 0.17017447E+04  0.51733573E+05                                13.116758                           11.127731       1.138941       2.123016                    0.999095      66.550143     165.282859       0.738377       0.272866      -1.286638       0.015341       0.056803       0.098415       0.114663      -0.005108      -0.008562       0.200257       0.040463       0.421734      -0.206174      -0.050382       0.256555             15.479288      18.669610      -0.659160      -1.128045      15.964086      -3.603665      11.804167          -0.000055
          300             In       0.104818       3.208419       5.557140       1.624475      84.731354 0.17017577E+04  0.51732323E+05                                13.115436                           11.126577       1.138862       2.122991                    0.999094      66.547197     165.254741       0.738559       0.272808      -1.286750      -0.112228       0.011723       0.020264       0.114644      -0.051951      -0.090002       0.085060       0.372817      -0.175738      -0.206148      -0.050169       0.256317             15.477742       9.895350       0.895356       1.556528      18.150432       0.192116      18.387446          -0.000052
          301             In      14.950818      -7.289283      12.625434       1.624588      84.740269 0.17018505E+04  0.51736823E+05                                13.117397                           11.127625       1.138177       2.122814                    0.999092      66.547677     165.268767       0.738436       0.272844      -1.286683      -0.112092       0.011643      -0.020215       0.114494      -0.052018       0.090172      -0.084989       0.372443      -0.176330      -0.205922      -0.050423       0.256344             15.482404       9.896639       0.899407      -1.552454      18.167848      -0.198942      18.382727          -0.000061
          302             In       8.761226      -9.477632      16.415773       1.624579      84.742068 0.17018888E+04  0.51738306E+05                                13.117602                           11.127769       1.138109       2.122791                    0.999092      66.548155     165.270736       0.738429       0.272845      -1.286681       0.015368       0.056744      -0.098238       0.114485      -0.004902       0.008891      -0.199941       0.040472       0.421877      -0.205909      -0.050413       0.256322             15.482655      18.673120      -0.648150       1.136731      15.968857       3.604400      11.805988          -0.000060
          303             In      -4.433008      15.598652       1.766801       1.624576      84.741584 0.17019075E+04  0.51739955E+05                                13.118421                           11.128502       1.138109       2.122791                    0.999092      66.549983     165.286815       0.738324       0.272878      -1.286619       0.048379       0.033410       0.098246       0.114494      -0.016530       0.191589       0.058434      -0.025276       0.421917      -0.206045      -0.050430       0.256475             15.483545      16.677707      -1.353903      -3.019210      17.966464      -2.273593      11.806464          -0.000060
          304             In       2.989989       1.168295       5.557140       1.624593      84.740005 0.17018408E+04  0.51735632E+05                                13.116683                           11.127051       1.138164       2.122811                    0.999092      66.546134     165.254924       0.738521       0.272818      -1.286735       0.048334      -0.101801       0.020213       0.114491      -0.157484       0.110305      -0.056538      -0.224266      -0.176320      -0.206045      -0.050237       0.256282             15.481506      16.682937       3.299179      -0.329524      11.380522       1.529915      18.381059          -0.000062
          305             In       3.711508      13.122139       4.545643       1.464584     158.588648 0.32974950E+04  0.11642693E+06                                19.717166                           15.283374       1.382927       2.166220                    0.998331      70.576921     179.441640       0.653057       0.265635      -1.315842      -0.000046      -0.000055      -0.000005       0.000072      -0.031459      -0.054580       0.038672       0.022313       0.067332      -0.044664      -0.044528       0.089192             27.408762      27.408638       5.776344      10.004019      31.492325      -7.073443      23.325322           0.002325
          306             In       3.711508      -2.624416      13.636930       1.464583     158.589109 0.32974944E+04  0.11642691E+06                                19.717211                           15.283372       1.382944       2.166224                    0.998331      70.576980     179.441832       0.653057       0.265635      -1.315842       0.000001       0.000044      -0.000012       0.000045      -0.031551      -0.054581       0.038662       0.022331       0.066813      -0.044641      -0.044547       0.089189             27.409036      27.409573       5.776043      10.003625      31.492863      -7.074234      23.324672           0.002326
          307             In      -3.711490       2.624439      13.636930       1.464520     158.584650 0.32976650E+04  0.11643438E+06                                19.716688                           15.283716       1.382971       2.166219                    0.998332      70.578397     179.446244       0.653053       0.265633      -1.315844       0.000010       0.000062       0.000009       0.000064      -0.031543       0.054654      -0.038601       0.022199       0.066961      -0.044667      -0.044544       0.089211             27.406402      27.404547       5.777142     -10.001107      31.493114       7.073431      23.321544           0.002350
          308             In      11.134506       7.873285       4.545643       1.464655     158.592050 0.32972495E+04  0.11641620E+06                                19.717636                           15.282890       1.382860       2.166212                    0.998331      70.575452     179.436875       0.653061       0.265638      -1.315837       0.000011       0.000013      -0.000006       0.000018      -0.031507       0.054650      -0.038526       0.022254       0.067019      -0.044655      -0.044502       0.089156             27.409853      27.410183       5.776702     -10.003985      31.493878       7.073621      23.325497           0.002291
          309             In      11.134506       0.000008       9.091287       1.464993     158.584524 0.32970306E+04  0.11640666E+06                                19.717439                           15.282502       1.382793       2.166300                    0.998326      70.567192     179.415083       0.653061       0.265642      -1.315830       0.000038      -0.000023      -0.000024       0.000051       0.063025       0.000090       0.000126      -0.044471      -0.133407      -0.044598      -0.044469       0.089067             27.411146      27.411917     -11.553648       0.000741      19.241724       0.001241      35.579797          -0.000222
          310             In      -3.711490      10.497716       9.091287       1.464559     158.583394 0.32975957E+04  0.11643131E+06                                19.716619                           15.283572       1.382974       2.166232                    0.998331      70.577368     179.443128       0.653056       0.265634      -1.315844      -0.000009       0.000048       0.000016       0.000051       0.063070       0.000037       0.000090      -0.044730      -0.133728      -0.044638      -0.044569       0.089206             27.406695      27.405772     -11.550795      -0.001404      19.239799       0.002239      35.574515           0.002378

******************************************************
Auxiliary information for the entire system
The total spin magnetic moment of the unit cell is   0.989534
The total net atomic charge of the unit cell is   -0.000002
Accuracy of reproducing the electrostatic potential in the unit cell:
  The inner radius (bohr) =    5.0000
  The outer radius (bohr) =   12.0000
  Valid grid points have density less than (e/(bohr^3)) =    0.0001
  The number of valid grid points were=      1150464
  The rms potential error without charges in kcal/mol is=     14.18347
  The rms potential error with partial charges in kcal/mol is=      0.68235
  The RRMSE value at monopole order=      0.04811
  The rms potential error with partial charges and cloud penetration in kcal/mol is=      0.68166
  The RRMSE value at monopole order with cloud penetration is=      0.04806
  The rms potential error with partial charges and atomic dipoles in kcal/mol is=      0.59382
  The RRMSE value at dipole order=      0.04187
  The rms potential error with partial charges, atomic dipoles and cloud penetration in kcal/mol is=      0.57491
  The RRMSE value at dipole order with cloud penetration=      0.04053

******************************************************
The electron densities and ab initio electrostatic potential were computed in VASP using the PBE functional and
projector augmented wave method. See the main text of the journal article for a description of computational details.
The atomic charges, dipoles, and quadrupoles were computed with the DDEC6 method as described in
(a) T. A. Manz and N. Gabaldon Limas, RSC Adv. 6 (2016) 47771-47801 DOI: 10.1039/c6ra04656h
(b) N. Gabaldon Limas and T. A. Manz, RSC Adv. 8 (2018) 2678-2707 DOI: 10.1039/c7ra11829e.
For each atom in the material, the electron cloud parameters were fit to the spherically averaged atom-in-material
electron density using radial positions for which this density was between 10^-4 and 10^-2 electrons per cubic bohr.
The polarizabilities, dispersion coefficients, and quantum Drude oscillator (QDO) parameters were fit using the MCLF method.
The magnetic structure of the system was optimized in VASP from the default ferromagnetic initial guess using spin polarization.
The atomic spin moments (ASMs) were computed on this optimized magnetic structure using the DDEC6 partition as inputs
to the method of T. A. Manz and D. S. Sholl, J. Chem. Theory Comput. 7 (2011) 4146-4164 DOI: 10.1021/ct200539n.
The RMSE and RRMSE were computed using a uniform grid with Ewald summation.
