# Supplementary material for: A collection of forcefield precursors for metal–organic frameworks
Source: RSC Adv. 2019 Nov 13;9(63):36492–507. doi: 10.1039/c9ra07327b (PMC9075174; doi:10.1039/c9ra07327b)
Supplement: RA-009-C9RA07327B-s4421 [file RA-009-C9RA07327B-s4421.xyz]

  212
jmolscript: load "" {1 1 1} spacegroup "x,y,z" unitcell [{     14.021600     0.000000     0.000000 }, {      6.684636    12.325620     0.000000 }, {      2.629323     1.565134    16.397950 }]
Fe    18.077500    10.279408     6.863198     0.087923
Fe     4.366594     2.117837     1.335777     0.087262
Fe     5.258059     3.611346     9.534752     0.087712
Fe    18.968965    11.772917    15.062173     0.088348
Ni    19.150929     8.365681    11.368207     0.717975
Ni     8.166424     1.827031    13.228718     0.718070
Ni     4.184630     5.525073     5.029743     0.717917
Ni    15.169135    12.063723     3.169232     0.717889
Ni     8.119318    11.411004     4.099488     0.584913
Ni    15.216241     2.479750    12.298462     0.584923
H      7.432803     9.375612    11.772088     0.278373
H      7.565190     8.339323    10.625872     0.309948
H      8.762396     7.936878    12.685454     0.081721
H      8.104554     6.730671    11.967224     0.080477
H      7.872868     6.644506    14.112076     0.138641
H      7.150319     8.017247    14.095678     0.121374
H      5.845503     6.402551    14.689284     0.095076
H      6.070205     5.701656    13.324974     0.059069
H     18.678205     7.771459    14.064522     0.257507
H     17.778782     6.721922    14.471191     0.075579
H     17.870293     5.824893    13.208549     0.057906
H     16.371279     7.822151    13.756240     0.125769
H     16.029501     6.388428    13.275780     0.139991
H     15.382469     8.283543    11.965584     0.071286
H     15.817207     6.971511    11.262112     0.075064
H     16.851638     9.368414    11.076815     0.292767
H     16.976543     8.170756    10.099497     0.312674
H     10.200275    11.991177     5.406404     0.281223
H      9.236662    11.233952     6.357485     0.291945
H      3.306554     1.165329     6.475550     0.080669
H      8.911875    12.775025     7.329884     0.061093
H      2.125832     2.504048     6.063962     0.119529
H     15.091687     1.827194     6.978968     0.112859
H     13.782408     1.965948     5.591701     0.107589
H     14.826318     2.677489     4.691453     0.087474
H     12.865131    12.609266    12.824837     0.278347
H     13.712962    11.998853    13.971053     0.310067
H     13.495975    10.754595    11.911471     0.081688
H     14.869904    10.757822    12.629701     0.080450
H     15.056100    10.920406    10.484849     0.138587
H     14.193866    12.209998    10.501247     0.121416
H     16.235313    12.587202     9.907641     0.095110
H     16.744307    12.055535    11.271951     0.059026
H      8.914138     1.959289    10.532403     0.257466
H     10.265518     2.249567    10.125734     0.075573
H     11.010421     1.741476    11.388376     0.057888
H      9.969378     4.011347    10.840685     0.125756
H     11.392624     3.628274    11.321145     0.139890
H     10.035197     5.100519    12.631341     0.071414
H     10.981277     4.092869    13.334813     0.075031
H      8.381138     4.326253    13.520110     0.292711
H      9.374386     3.645486    14.497428     0.312614
H      6.617248     9.858340     2.792571     0.281180
H      7.742274    10.344401     1.841490     0.292023
H     19.420159    10.757133     1.723425     0.080630
H      6.542440    11.364592     0.869091     0.061066
H     18.806260    12.433261     2.135013     0.119550
H     13.219923     0.713006     1.220007     0.112853
H     13.722137     1.930071     2.607274     0.107538
H     12.598987     1.351646     3.507522     0.087502
H     15.902756     4.515142     4.625862     0.278422
H     15.770369     5.551431     5.772078     0.310002
H     14.573163     5.953876     3.712496     0.081600
H     15.231005     7.160083     4.430726     0.080498
H     15.462691     7.246248     2.285874     0.138654
H     16.185240     5.873507     2.302272     0.121400
H     17.490056     7.488203     1.708666     0.095084
H     17.265354     8.189098     3.072976     0.059121
H      4.657354     6.119295     2.333428     0.257538
H      5.556777     7.168832     1.926759     0.075591
H      5.465266     8.065861     3.189401     0.057934
H      6.964280     6.068603     2.641710     0.125772
H      7.306058     7.502326     3.122170     0.139972
H      7.953090     5.607211     4.432366     0.071358
H      7.518352     6.919243     5.135838     0.075093
H      6.483921     4.522340     5.321135     0.292824
H      6.359016     5.719998     6.298453     0.312678
H     13.135284     1.899577    10.991546     0.281211
H     14.098897     2.656802    10.040465     0.291984
H     20.029005    12.725425     9.922400     0.080631
H     14.423684     1.115729     9.068066     0.061101
H     21.209727    11.386706    10.333988     0.119543
H      8.243872    12.063560     9.418982     0.112875
H      9.553151    11.924806    10.806249     0.107602
H      8.509241    11.213265    11.706497     0.087492
H     10.470428     1.281488     3.573113     0.278259
H      9.622597     1.891901     2.426897     0.309755
H      9.839584     3.136159     4.486479     0.081494
H      8.465655     3.132932     3.768249     0.080348
H      8.279459     2.970348     5.913101     0.138549
H      9.141693     1.680756     5.896703     0.121336
H      7.100246     1.303552     6.490309     0.095065
H      6.591252     1.835219     5.125999     0.059014
H     14.421421    11.931465     5.865547     0.257439
H     13.070041    11.641187     6.272216     0.075557
H     12.325138    12.149278     5.009574     0.057895
H     13.366181     9.879407     5.557265     0.125757
H     11.942935    10.262480     5.076805     0.139859
H     13.300362     8.790235     3.766609     0.071243
H     12.354282     9.797885     3.063137     0.074954
H     14.954421     9.564501     2.877840     0.292613
H     13.961173    10.245268     1.900522     0.312521
H     16.718311     4.032414    13.605379     0.281216
H     15.593285     3.546353    14.556460     0.292002
H      3.915400     3.133621    14.674525     0.080649
H     16.793119     2.526162    15.528859     0.061113
H      4.529299     1.457493    14.262937     0.119549
H     10.115636    13.177748    15.177943     0.112893
H      9.613422    11.960683    13.790676     0.107592
H     10.736572    12.539108    12.890428     0.087506
C     18.881236     9.798660     8.546612     0.061463
C     19.764068    10.461058     5.995091     0.085107
C     18.085767     8.425393     6.349286     0.071858
C     18.120077    12.165024     7.305287     0.007121
C     16.317677    10.033787     7.626687     0.000404
C     17.222211    10.764191     5.219467     0.070381
C      7.889394     7.534066    12.429646     0.034337
C      7.366806     7.222989    13.561105    -0.234101
C      6.103320     6.637815    13.757880    -0.016674
C     17.667624     6.744227    13.413523    -0.023228
C     16.482713     7.240793    13.101962    -0.239794
C     16.157513     7.731629    11.839320     0.057088
C      2.394713     0.841224     6.411598     0.073906
C     15.536433     1.753066     6.137753    -0.208401
C     14.670397     1.825143     5.085004    -0.046233
C      7.035344     2.747259    16.050313     0.061575
C      3.402864     0.721867     2.203884     0.085109
C      5.992416     1.226690     1.849689     0.071923
C      2.688754     2.979355     0.893688     0.007296
C      5.421481     3.547704     0.572288     0.000403
C      4.348197     3.100789     2.979508     0.070713
C     14.266258    11.329966    12.167279     0.034356
C     14.788847    11.641043    11.035820    -0.234103
C     15.905594    12.472729    10.839045    -0.016706
C     10.298904     2.357914    11.183402    -0.023236
C     10.427293     3.636237    11.494963    -0.239775
C     10.150862     4.156102    12.757605     0.057013
C     20.139772    11.404170     1.787377     0.073927
C     13.073058     0.286714     2.061222    -0.208389
C     13.422572     1.082361     3.113971    -0.046211
C      4.454323     4.092094     7.851338     0.061672
C      3.571491     3.429696    10.402859     0.084974
C      5.249792     5.465361    10.048664     0.071790
C      5.215482     1.725730     9.092663     0.007089
C      7.017882     3.856967     8.771263     0.000178
C      6.113348     3.126563    11.178483     0.070604
C     15.446165     6.356688     3.968304     0.034361
C     15.968753     6.667765     2.836845    -0.234085
C     17.232239     7.252939     2.640070    -0.016699
C      5.667935     7.146527     2.984427    -0.023236
C      6.852846     6.649961     3.295988    -0.239744
C      7.178046     6.159125     4.558630     0.057016
C     20.940846    13.049530     9.986352     0.073947
C      7.799126    12.137688    10.260197    -0.208400
C      8.665162    12.065611    11.312946    -0.046225
C     16.300215    11.143495     0.347637     0.061386
C     19.932695    13.168887    14.194066     0.084911
C     17.343143    12.664064    14.548261     0.071640
C     20.646805    10.911399    15.504262     0.006840
C     17.914078    10.343050    15.825662     0.000080
C     18.987362    10.789965    13.418442     0.070498
C      9.069301     2.560788     4.230671     0.034369
C      8.546712     2.249711     5.362130    -0.234128
C      7.429965     1.418025     5.558905    -0.016758
C     13.036655    11.532840     5.214548    -0.023277
C     12.908266    10.254517     4.902987    -0.239827
C     13.184697     9.734652     3.640345     0.057057
C      3.195787     2.486584    14.610573     0.073948
C     10.262501    13.604040    14.336728    -0.208397
C      9.912987    12.808393    13.283979    -0.046229
N     19.282486     9.436559     9.556725    -0.407078
N      6.727494    10.608379     5.394926    -0.440082
N     18.100511     7.325753     6.011488    -0.373422
N     11.490056     0.973654     7.502062    -0.450981
N     15.262122     9.807758     8.034995    -0.440874
N     16.640832    11.094186     4.273306    -0.430304
N      7.209094     8.449528    11.483484    -0.537059
N     18.968519     7.278220    13.197070    -0.314281
N     17.091153     8.429280    11.025982    -0.526062
N      9.305386    11.977638     5.729444    -0.551321
N      7.162356     2.221915    15.040200    -0.406799
N      9.488398    12.251838     2.804049    -0.440508
N      6.952020     0.689488     2.187487    -0.373655
N     15.687260     3.472087     0.696913    -0.451358
N      6.123395     4.367828     0.163979    -0.441555
N      4.335281     3.769169     3.925669    -0.430015
N     13.785851    12.364417    13.113441    -0.537244
N      9.209313     1.468943    11.399855    -0.314454
N      9.092493     3.667987    13.570943    -0.526126
N      7.055777    10.638532     2.469531    -0.551372
N      4.053073     4.454195     6.841225    -0.406887
N     16.608065     3.282375    11.003024    -0.440329
N      5.235048     6.565001    10.386462    -0.373557
N     11.845503    12.917100     8.895888    -0.451208
N      8.073437     4.082996     8.362955    -0.441362
N      6.694727     2.796568    12.124644    -0.430105
N     16.126465     5.441226     4.914466    -0.537074
N      4.367040     6.612534     3.200880    -0.314367
N      6.244406     5.461474     5.371968    -0.526028
N     14.030173     1.913116    10.668506    -0.551411
N     16.173203    11.668839     1.357750    -0.406598
N     13.847161     1.638916    13.593901    -0.440123
N     16.383539    13.201266    14.210463    -0.373310
N      7.648299    10.418667    15.701037    -0.450965
N     17.212164     9.522926    16.233971    -0.441135
N     19.000278    10.121585    12.472281    -0.429986
N      9.549708     1.526337     3.284509    -0.536912
N     14.126246    12.421811     4.998095    -0.314159
N     14.243066    10.222767     2.827007    -0.525900
N     16.279782     3.252222    13.928419    -0.551419
N     14.373713     0.904029     4.099488    -0.069589
N      8.961846    12.986725    12.298462    -0.069579

The following XYZ coordinates are in angstroms. Other properties are in atomic units.
The sperically averaged electron density of each atom fit to a function of the form exp(a - br)
eigen_1, eigen_2 and eigen_3 are the three eigenvalues of traceless quadrupole moment tensor
  atom number  atomic symbol              X              Y              Z     net charge C6 coefficient C8 coefficient C10 coefficient fluctuating dipole atomic polarizability isotropic forcefield polarizability              a              b squared Pearson coefficient          <r^3>          <r^4>         wp_QDO          m_QDO          q_QDO       dipole_x       dipole_y       dipole_z         dipole            Qxy            Qxz            Qyz     Q(x^2-y^2)  Q(3z^2 - R^2)        eigen_1        eigen_2        eigen_3 static polarizability      alpha(xx)      alpha(xy)      alpha(xz)      alpha(yy)      alpha(yz)      alpha(zz) atomic spin moment
            1             Fe      18.077500      10.279408       6.863198       0.087923     159.571891 0.21517738E+04  0.71519910E+05                                23.654647                           15.494017       0.928479       2.016100                    0.991086      67.791081     194.534042       0.440467       0.418372      -1.121441      -0.016130       0.007201       0.009165       0.019901       0.007205      -0.015651       0.010606      -0.032404      -0.082908      -0.037502       0.004971       0.032530             29.941704      25.501707      -1.269034       1.674084      28.984089      -2.229775      35.339317           0.935252
            2             Fe       4.366594       2.117837       1.335777       0.087262     159.571923 0.21518570E+04  0.71526708E+05                                23.659223                           15.497486       0.927820       2.015806                    0.991097      67.790307     194.566994       0.440262       0.418543      -1.121274       0.001371       0.017573      -0.009218       0.019892      -0.010067       0.001790      -0.019427       0.030496      -0.082494      -0.038028       0.004979       0.033049             29.947019      27.133949      -2.151284      -1.162673      27.362053       2.534177      35.345056           0.932561
            3             Fe       5.258059       3.611346       9.534752       0.087712     159.599437 0.21522898E+04  0.71539117E+05                                23.654065                           15.493708       0.928967       2.016259                    0.991079      67.798384     194.537965       0.440577       0.418255      -1.121554       0.016134      -0.007170      -0.009155       0.019888       0.007217      -0.015451       0.010314      -0.032475      -0.081213      -0.036885       0.004654       0.032231             29.940625      25.501875      -1.268515       1.672584      28.983628      -2.229257      35.336371           0.933240
            4             Fe      18.968965      11.772917      15.062173       0.088348     159.611704 0.21524742E+04  0.71541700E+05                                23.648369                           15.489615       0.929844       2.016657                    0.991062      67.801004     194.495563       0.440870       0.417998      -1.121806      -0.001398      -0.017568       0.009183       0.019873      -0.009781       0.001056      -0.018329       0.029477      -0.080419      -0.036596       0.004717       0.031880             29.933556      27.123448      -2.150594      -1.161339      27.350003       2.531626      35.327215           0.935024
            5             Ni      19.150929       8.365681      11.368207       0.717975      91.726484 0.17625550E+04  0.54455277E+05                                16.008340                           13.303125       1.269042       2.271777                    0.993207      46.261280     118.653961       0.526518       0.376527      -1.178386       0.002650       0.025436      -0.039937       0.047423      -0.008137       0.008934       0.015665      -0.004555      -0.055237      -0.028799       0.009028       0.019771             18.945100      13.225270      -0.802323       1.234505      23.305547       1.756005      20.304482           1.552630
            6             Ni       8.166424       1.827031      13.228718       0.718070      91.704447 0.17620543E+04  0.54437034E+05                                16.007540                           13.302606       1.268298       2.271611                    0.993202      46.253374     118.638433       0.526436       0.376604      -1.178302      -0.023639       0.009786       0.039931       0.047424      -0.005911       0.017697       0.000639      -0.011600      -0.055279      -0.028576       0.009351       0.019225             18.944001      20.340936      -4.661607       2.132103      16.188201       0.248053      20.302865           1.553905
            7             Ni       4.184630       5.525073       5.029743       0.717917      91.732949 0.17627382E+04  0.54462218E+05                                16.008798                           13.303585       1.269209       2.271800                    0.993208      46.264286     118.662101       0.526523       0.376514      -1.178399      -0.002654      -0.025432       0.039913       0.047401      -0.008152       0.008937       0.015729      -0.004736      -0.055208      -0.028836       0.008970       0.019867             18.945533      13.225502      -0.802325       1.234482      23.306154       1.755985      20.304943           1.551973
            8             Ni      15.169135      12.063723       3.169232       0.717889      91.704763 0.17620609E+04  0.54437830E+05                                16.008403                           13.303268       1.268016       2.271519                    0.993201      46.252161     118.639826       0.526380       0.376641      -1.178262       0.023637      -0.009800      -0.039934       0.047428      -0.005796       0.017642       0.000663      -0.011724      -0.055348      -0.028552       0.009431       0.019122             18.945157      20.342364      -4.662450       2.132785      16.188788       0.247573      20.304319           1.553149
            9             Ni       8.119318      11.411004       4.099488       0.584913     113.216448 0.24088608E+04  0.80258220E+05                                17.090047                           14.410651       1.125234       2.180429                    0.997494      49.606434     131.002550       0.568645       0.323286      -1.227373       0.046226      -0.077593      -0.000035       0.090319      -0.004121      -0.008558      -0.005154      -0.004358      -0.025009      -0.015147       0.006317       0.008829             20.125749      24.610229       8.292585      -3.792594      15.615580      -2.257479      20.151438           1.717126
           10             Ni      15.216241       2.479750      12.298462       0.584923     113.223407 0.24090071E+04  0.80264378E+05                                17.090648                           14.411059       1.125052       2.180363                    0.997494      49.607837     131.007641       0.568639       0.323285      -1.227374      -0.046190       0.077621      -0.000009       0.090324      -0.004129      -0.008590      -0.005109      -0.004487      -0.024964      -0.015156       0.006296       0.008860             20.126624      24.611490       8.293191      -3.792911      15.616380      -2.257825      20.152001           1.716410
           11              H       7.432803       9.375612      11.772088       0.278373       0.739562 0.51372892E+01  0.46274991E+02                                 1.491870                            1.432605      -1.392082       2.301633                    0.994901       3.131761       9.102852       0.453883       1.498132      -0.664939       0.001887       0.024905       0.018354       0.030995       0.001236       0.001925       0.002075      -0.026811       0.027244      -0.018126       0.006902       0.011224              1.541532       1.235174       0.152653       0.015481       2.122755       0.046913       1.266666           0.000992
           12              H       7.565190       8.339323      10.625872       0.309948       0.734958 0.51614082E+01  0.45617392E+02                                 1.404486                            1.380563      -1.012290       2.519358                    0.999877       2.524327       6.804554       0.500458       1.384764      -0.691965       0.010475      -0.012007      -0.034474       0.037979      -0.005021      -0.010400       0.001731      -0.011878       0.037133      -0.016981       0.000106       0.016874              1.408013       1.196932      -0.009267      -0.093879       1.309882       0.005550       1.717223           0.000679
           13              H       8.762396       7.936878      12.685454       0.081721       1.313243 0.10328111E+02  0.10560151E+03                                 1.832283                            1.760346      -0.718378       2.508955                    0.999482       3.432525       9.091344       0.532415       1.125139      -0.749295       0.019082       0.015473       0.029927       0.038719       0.003879       0.009751      -0.002399       0.001756       0.008872      -0.011077      -0.000047       0.011124              1.849329       2.265791       0.415505       0.103024       1.793720       0.003707       1.488477           0.001530
           14              H       8.104554       6.730671      11.967224       0.080477       1.079477 0.80992336E+01  0.78987875E+02                                 1.683684                            1.616860      -0.633274       2.559092                    0.999830       3.422061       9.250862       0.518869       1.210409      -0.725871      -0.005846      -0.033824      -0.009215       0.035540      -0.007840       0.000101      -0.002562      -0.019911       0.012060      -0.014712       0.003239       0.011473              1.717754       1.420139      -0.272847      -0.123294       2.155234       0.337881       1.577889           0.000040
           15              H       7.872868       6.644506      14.112076       0.138641       1.002548 0.72751112E+01  0.70614182E+02                                 1.738349                            1.635766      -1.184841       2.326216                    0.994570       3.609125      10.461151       0.457530       1.379221      -0.687223       0.002221      -0.020535       0.016554       0.026470      -0.001232      -0.006334      -0.008236       0.001589       0.002795      -0.010958       0.000929       0.010029              1.797148       1.743272      -0.404399       0.297072       1.881969      -0.418888       1.766202           0.000083
           16              H       7.150319       8.017247      14.095678       0.121374       0.970542 0.74574605E+01  0.72757060E+02                                 1.694532                            1.651468      -0.980723       2.412897                    0.995609       3.661330      10.603348       0.457764       1.371452      -0.688917      -0.025677       0.016624       0.008488       0.031744      -0.003924      -0.013227      -0.000487      -0.003902       0.014320      -0.014631       0.000179       0.014453              1.716379       1.447140      -0.075503      -0.096667       2.059587       0.379225       1.642410          -0.000077
           17              H       5.845503       6.402551      14.689284       0.095076       1.079121 0.84841216E+01  0.85070622E+02                                 1.781243                            1.733380      -1.006591       2.390510                    0.995744       3.785226      10.937806       0.459962       1.328042      -0.697870      -0.012488      -0.009948       0.035746       0.039150      -0.002228      -0.000844      -0.003033       0.008002       0.011604      -0.007393       0.002644       0.004749              1.806015       1.588917       0.003110      -0.122866       1.516598      -0.272461       2.312530           0.001823
           18              H       6.070205       5.701656      13.324974       0.059069       1.175264 0.96944639E+01  0.99895229E+02                                 1.832803                            1.806990      -0.964150       2.374037                    0.995339       4.026866      11.564733       0.470616       1.263045      -0.710974      -0.004077      -0.020649      -0.018044       0.027724      -0.002834       0.004524       0.001591       0.006477      -0.013116      -0.007218      -0.000487       0.007705              1.852030       1.615772      -0.064257      -0.001912       2.345271       0.342672       1.595048           0.000059
           19              H      18.678205       7.771459      14.064522       0.257507       0.780724 0.60606070E+01  0.57134794E+02                                 1.559625                            1.564951      -1.498381       2.228792                    0.992692       3.456280      10.419592       0.428751       1.515363      -0.660258      -0.022170       0.002481       0.046261       0.051359      -0.009851       0.008410       0.010806       0.015206       0.021721      -0.022218       0.007729       0.014490              1.563535       1.569030       0.074176      -0.037617       1.643335       0.214805       1.478239          -0.000891
           20              H      17.778782       6.721922      14.471191       0.075579       1.501153 0.13176757E+02  0.14665503E+03                                 2.163858                            2.108229      -1.472338       2.152432                    0.991006       4.319119      12.905510       0.435070       1.264906      -0.710473       0.016631       0.014720       0.033502       0.040196       0.000087       0.006987       0.005957       0.016759      -0.007078      -0.011980      -0.001156       0.013136              2.188781       1.953786       0.115128       0.162046       1.843463      -0.157967       2.769096           0.002176
           21              H      17.870293       5.824893      13.208549       0.057906       1.064221 0.82237085E+01  0.81575428E+02                                 1.737575                            1.681919      -0.828492       2.447154                    0.997050       3.864825      11.000020       0.478675       1.289952      -0.705067       0.027085      -0.019544      -0.010790       0.035100      -0.004450      -0.000063      -0.003221       0.002201      -0.027912      -0.010146       0.000703       0.009443              1.775552       1.538279      -0.052216      -0.002219       2.415678       0.176283       1.372698           0.000070
           22              H      16.371279       7.822151      13.756240       0.125769       0.908779 0.66811965E+01  0.62579277E+02                                 1.547481                            1.509362      -0.752668       2.533174                    0.999900       3.207875       8.715815       0.511406       1.278686      -0.710468       0.014349       0.017801       0.018576       0.029459       0.001278       0.001108      -0.002046      -0.001421       0.013379      -0.004175      -0.000977       0.005152              1.553702       1.372697      -0.187509      -0.021846       1.687977       0.318484       1.600431          -0.000032
           23              H      16.029501       6.388428      13.275780       0.139991       1.089899 0.79907203E+01  0.77582924E+02                                 1.691479                            1.602895      -0.863024       2.469146                    0.999015       3.266473       8.779389       0.523203       1.205745      -0.727362       0.010043      -0.028011       0.000807       0.029768       0.005390       0.002155      -0.004640      -0.020230       0.000657      -0.012433      -0.000235       0.012669              1.740065       1.720908       0.403049      -0.011394       2.161699      -0.207100       1.337588           0.000062
           24              H      15.382469       8.283543      11.965584       0.071286       1.162622 0.86052425E+01  0.84307158E+02                                 1.697521                            1.609909      -0.603166       2.561720                    0.999902       3.375618       8.835494       0.553521       1.129460      -0.746397      -0.022002       0.022116       0.012333       0.033545      -0.003823      -0.007146      -0.007519       0.004613      -0.005736      -0.012965       0.004427       0.008538              1.743094       1.957575      -0.559410      -0.037781       1.918286      -0.024757       1.353420           0.001262
           25              H      15.817207       6.971511      11.262112       0.075064       1.383050 0.11337127E+02  0.11896031E+03                                 1.920370                            1.864308      -0.612871       2.550747                    0.999781       3.548388       9.601947       0.507743       1.149644      -0.743334      -0.001076      -0.026004      -0.022636       0.034493       0.006924      -0.002694       0.002364      -0.002401       0.024700      -0.011785       0.002909       0.008875              1.930765       1.637588       0.306410       0.212852       2.267671       0.387892       1.887037           0.000271
           26              H      16.851638       9.368414      11.076815       0.292767       0.610495 0.41177330E+01  0.35398777E+02                                 1.363995                            1.325313      -1.205444       2.406503                    0.997213       2.967015       8.665095       0.445416       1.599594      -0.648530      -0.009027       0.030342       0.007423       0.032515      -0.005175      -0.010060      -0.001973      -0.022352       0.010736      -0.018800       0.008252       0.010548              1.398234       1.172112      -0.148869      -0.020787       1.865570      -0.003199       1.157021          -0.000094
           27              H      16.976543       8.170756      10.099497       0.312674       0.753644 0.54872682E+01  0.50296927E+02                                 1.535981                            1.506740      -1.299756       2.378492                    0.996917       2.902360       8.536700       0.430694       1.551500      -0.658513      -0.001688      -0.015562      -0.034091       0.037512       0.007806      -0.003411       0.007691      -0.020231       0.037399      -0.020059       0.003042       0.017017              1.548382       1.254344      -0.011865      -0.048490       1.397420       0.098746       1.993383           0.000023
           28              H      10.200275      11.991177       5.406404       0.281223       0.646994 0.42853567E+01  0.37060019E+02                                 1.392437                            1.330431      -1.221450       2.382988                    0.997968       3.009515       8.700594       0.457255       1.548921      -0.656401       0.024461       0.012245      -0.009275       0.028884      -0.002753      -0.006725      -0.003741      -0.010145      -0.031239      -0.014529       0.003321       0.011208              1.437376       1.903617      -0.079709      -0.309146       1.146263       0.053682       1.262249           0.000515
           29              H       9.236662      11.233952       6.357485       0.291945       0.887036 0.66532221E+01  0.62711140E+02                                 1.602969                            1.575782      -1.014839       2.498495                    0.999632       2.748638       7.673662       0.464303       1.399560      -0.689518      -0.008562      -0.020833       0.028873       0.036619      -0.007124      -0.010542      -0.012449      -0.014713       0.004395      -0.021072       0.004245       0.016826              1.601137       1.428327       0.105411      -0.102450       1.812754      -0.257370       1.562331           0.000472
           30              H       3.306554       1.165329       6.475550       0.080669       1.022955 0.76646874E+01  0.74658241E+02                                 1.698715                            1.630180      -0.843254       2.466725                    0.997830       3.623961      10.200636       0.483632       1.300193      -0.704104       0.035825       0.007785      -0.008169       0.037561       0.000084       0.000212       0.005023       0.002834      -0.025466      -0.010398       0.004710       0.005688              1.743728       2.346349       0.263545       0.072655       1.513714       0.065843       1.371122           0.002046
           31              H       8.911875      12.775025       7.329884       0.061093       1.130400 0.85701013E+01  0.85312691E+02                                 1.773849                            1.687473      -0.729942       2.495608                    0.998189       3.728873      10.399065       0.493809       1.246003      -0.716040      -0.011371      -0.021218       0.020209       0.031431      -0.002538      -0.004692      -0.000185      -0.014945       0.009799      -0.011044       0.004599       0.006445              1.833328       1.453095       0.030669      -0.243829       1.519608      -0.324828       2.527281           0.001612
           32              H       2.125832       2.504048       6.063962       0.119529       0.977667 0.72033639E+01  0.69447522E+02                                 1.679619                            1.602616      -0.995464       2.401658                    0.996713       3.610835      10.286343       0.475149       1.337073      -0.695540       0.032250       0.004490      -0.008503       0.033653       0.004372       0.000763      -0.001788       0.007400       0.003245      -0.006750       0.001563       0.005187              1.731648       1.766088       0.464250       0.055569       2.058065      -0.125728       1.370790           0.001098
           33              H      15.091687       1.827194       6.978968       0.112859       0.983854 0.71502356E+01  0.67762678E+02                                 1.597644                            1.529774      -0.663616       2.552443                    0.999944       3.298387       8.861673       0.526587       1.227342      -0.721551      -0.004736      -0.012755       0.022537       0.026325      -0.000136       0.002070       0.002074       0.006876       0.021652      -0.007368      -0.000648       0.008017              1.639765       1.519318      -0.043979      -0.328218       1.256203      -0.031183       2.143775           0.001527
           34              H      13.782408       1.965948       5.591701       0.107589       1.495516 0.12766776E+02  0.13950488E+03                                 2.090602                            2.024820      -1.234384       2.269499                    0.995486       3.908581      11.182830       0.465452       1.204267      -0.726825      -0.017634      -0.009659       0.030355       0.036410       0.004770      -0.001272       0.005798       0.000783       0.008063      -0.008617       0.001505       0.007112              2.117920       2.704933       0.044526      -0.345910       1.582180       0.030998       2.066645           0.027726
           35              H      14.826318       2.677489       4.691453       0.087474       1.087624 0.81900121E+01  0.80732839E+02                                 1.737085                            1.657343      -0.803972       2.471472                    0.998681       3.623705      10.106606       0.494048       1.257684      -0.713281       0.018458       0.021090      -0.009099       0.029466       0.003166       0.000880      -0.000309      -0.014044       0.007915      -0.009095       0.002708       0.006387              1.782732       1.502072       0.345704      -0.006519       2.217469      -0.350225       1.628654           0.018725
           36              H      12.865131      12.609266      12.824837       0.278347       0.739390 0.51357875E+01  0.46257846E+02                                 1.491628                            1.432393      -1.391645       2.301872                    0.994903       3.131286       9.100963       0.453920       1.498127      -0.664943      -0.022802       0.010197      -0.018351       0.030995      -0.010545       0.002736       0.000690       0.016672       0.027217      -0.018099       0.006888       0.011211              1.541268       2.048545      -0.288605       0.048569       1.308771      -0.008739       1.266489           0.000979
           37              H      13.712962      11.998853      13.971053       0.310067       0.734643 0.51584346E+01  0.45583420E+02                                 1.403895                            1.380007      -1.012031       2.519485                    0.999878       2.523806       6.802028       0.500658       1.384445      -0.692022       0.005534      -0.014949       0.034466       0.037974      -0.007689      -0.003443      -0.009968      -0.001942       0.037094      -0.016954       0.000088       0.016866              1.407414       1.275959      -0.052361      -0.039849       1.229903      -0.085094       1.716380           0.000677
           38              H      13.495975      10.754595      11.911471       0.081688       1.313246 0.10328194E+02  0.10560407E+03                                 1.832442                            1.760481      -0.718457       2.508958                    0.999482       3.432405       9.091518       0.532329       1.125303      -0.749257      -0.022692      -0.009398      -0.029920       0.038710       0.002849       0.002531       0.009710       0.005547       0.008893      -0.011073      -0.000042       0.011116              1.849495       2.249513       0.424535       0.052386       1.810392       0.088804       1.488581           0.001504
           39              H      14.869904      10.757822      12.629701       0.080450       1.079680 0.81010644E+01  0.79009691E+02                                 1.683832                            1.616987      -0.633179       2.559083                    0.999830       3.422433       9.251907       0.518878       1.210326      -0.725889       0.032507      -0.010974       0.009209       0.035523      -0.012619      -0.002211       0.001312      -0.002280       0.012045      -0.014708       0.003232       0.011476              1.717911       1.759640      -0.456954       0.238280       1.816067      -0.269509       1.578026           0.000026
           40              H      15.056100      10.920406      10.484849       0.138587       1.002871 0.72779823E+01  0.70648202E+02                                 1.738613                            1.636001      -1.184834       2.326146                    0.994568       3.609711      10.462910       0.457540       1.379073      -0.687249       0.016990      -0.011734      -0.016545       0.026459      -0.000004      -0.010263      -0.001642      -0.002928       0.002801      -0.010960       0.000925       0.010034              1.797427       1.511712      -0.278762      -0.226645       2.114098       0.460946       1.766472           0.000065
           41              H      14.193866      12.209998      10.501247       0.121416       0.970489 0.74569120E+01  0.72750222E+02                                 1.694455                            1.651394      -0.980644       2.412944                    0.995611       3.661154      10.602659       0.457780       1.371430      -0.688921      -0.002378       0.030509      -0.008477       0.031754      -0.003778      -0.006731      -0.011393      -0.004447       0.014312      -0.014630       0.000182       0.014448              1.716301       1.857025      -0.297835       0.287249       1.649560      -0.265748       1.642319          -0.000101
           42              H      16.235313      12.587202       9.907641       0.095110       1.079052 0.84834864E+01  0.85063061E+02                                 1.781205                            1.733345      -1.006663       2.390495                    0.995743       3.785107      10.937554       0.459952       1.328089      -0.697860       0.014706       0.006242      -0.035737       0.039145       0.002139      -0.003070       0.000704      -0.008093       0.011619      -0.007394       0.002639       0.004755              1.805974       1.535606       0.032005      -0.298063       1.569841       0.021876       2.312475           0.001770
           43              H      16.744307      12.055535      11.271951       0.059026       1.175452 0.96964303E+01  0.99920184E+02                                 1.832954                            1.807134      -0.964158       2.373989                    0.995339       4.027282      11.566058       0.470614       1.262991      -0.710984       0.020088      -0.006238       0.018050       0.027717       0.001172       0.003556       0.003217      -0.008277      -0.013095      -0.007213      -0.000488       0.007701              1.852186       2.125807      -0.340808       0.300352       1.835585      -0.165064       1.595166           0.000030
           44              H       8.914138       1.959289      10.532403       0.257466       0.780736 0.60605816E+01  0.57133453E+02                                 1.559528                            1.564855      -1.497763       2.229045                    0.992696       3.456102      10.418335       0.428810       1.515184      -0.660289       0.008395       0.020675      -0.046264       0.051364       0.000998       0.013498       0.002241      -0.024812       0.021727      -0.022213       0.007729       0.014484              1.563437       1.688519       0.009323       0.170868       1.523660      -0.135449       1.478132          -0.000919
           45              H      10.265518       2.249567      10.125734       0.075573       1.500922 0.13174393E+02  0.14662441E+03                                 2.163821                            2.108197      -1.472763       2.152310                    0.991003       4.318748      12.904863       0.435018       1.265094      -0.710435      -0.020850      -0.007594      -0.033501       0.040184       0.007067       0.008565       0.003297      -0.008992      -0.007067      -0.011977      -0.001151       0.013128              2.188740       1.964988       0.109027      -0.061586       1.832181       0.217740       2.769053           0.002153
           46              H      11.010421       1.741476      11.388376       0.057888       1.064343 0.82248341E+01  0.81588709E+02                                 1.737634                            1.681973      -0.828291       2.447206                    0.997052       3.865023      11.000428       0.478697       1.289858      -0.705085       0.004248      -0.033124       0.010780       0.035092      -0.001504      -0.002868       0.001478      -0.008671      -0.027889      -0.010143       0.000698       0.009445              1.775612       2.172580      -0.396202       0.153913       1.781524      -0.086001       1.372733           0.000056
           47              H       9.969378       4.011347      10.840685       0.125756       0.908764 0.66809642E+01  0.62576232E+02                                 1.547432                            1.509311      -0.752617       2.533192                    0.999900       3.207815       8.715444       0.511430       1.278643      -0.710478      -0.022499      -0.004129      -0.018579       0.029469       0.000097      -0.001266       0.001948       0.002921       0.013391      -0.004177      -0.000977       0.005154              1.553655       1.459132      -0.234401       0.269547       1.601463      -0.171038       1.600372          -0.000017
           48              H      11.392624       3.628274      11.321145       0.139890       1.090239 0.79937804E+01  0.77619715E+02                                 1.691791                            1.603169      -0.863228       2.468990                    0.999014       3.267048       8.781206       0.523177       1.205695      -0.727373       0.019832      -0.022188      -0.000807       0.029770      -0.005540      -0.003052       0.004112       0.020075       0.000659      -0.012439      -0.000233       0.012673              1.740396       2.399855       0.035135      -0.187540       1.483531       0.088738       1.337803           0.000050
           49              H      10.035197       5.100519      12.631341       0.071414       1.162206 0.86013589E+01  0.84258729E+02                                 1.697032                            1.609478      -0.602981       2.561837                    0.999902       3.374930       8.832851       0.553636       1.129365      -0.746421      -0.008935       0.029878      -0.012321       0.033531      -0.000137      -0.010011      -0.002696      -0.008927      -0.005753      -0.012959       0.004417       0.008541              1.742576       1.457963      -0.288535      -0.039753       2.416684      -0.021402       1.353081           0.001279
           50              H      10.981277       4.092869      13.334813       0.075031       1.383092 0.11337537E+02  0.11896497E+03                                 1.920346                            1.864291      -0.612804       2.550748                    0.999781       3.548505       9.602089       0.507768       1.149582      -0.743349       0.023353      -0.011440       0.022637       0.034477       0.002771       0.000787      -0.003496       0.012896       0.024693      -0.011775       0.002902       0.008873              1.930738       2.381229      -0.096897       0.442432       1.523961       0.002202       1.887024           0.000225
           51              H       8.381138       4.326253      13.520110       0.292711       0.610428 0.41170593E+01  0.35390861E+02                                 1.363810                            1.325141      -1.204888       2.406771                    0.997219       2.966574       8.663006       0.445486       1.599440      -0.648558      -0.022361       0.022419      -0.007410       0.032520      -0.012181      -0.006519      -0.007887       0.003509       0.010723      -0.018776       0.008236       0.010540              1.398039       1.582941      -0.371716      -0.012725       1.454288      -0.016738       1.156887          -0.000081
           52              H       9.374386       3.645486      14.497428       0.312614       0.753484 0.54857433E+01  0.50279268E+02                                 1.535765                            1.506537      -1.299396       2.378685                    0.996920       2.902020       8.535283       0.430722       1.551513      -0.658514       0.014489      -0.005902       0.034101       0.037519      -0.004214       0.005137      -0.006654       0.024083       0.037377      -0.020033       0.003027       0.017006              1.548161       1.354788      -0.066416       0.063660       1.296652      -0.089668       1.993043           0.000031
           53              H       6.617248       9.858340       2.792571       0.281180       0.647153 0.42866840E+01  0.37074338E+02                                 1.392644                            1.330619      -1.221504       2.382911                    0.997966       3.010011       8.702339       0.457233       1.548877      -0.656406      -0.022430      -0.015658       0.009274       0.028884      -0.005753      -0.006504      -0.004131       0.000923      -0.031253      -0.014538       0.003327       0.011211              1.437598       1.251761       0.273975      -0.100212       1.798603      -0.297412       1.262429           0.000500
           54              H       7.742274      10.344401       1.841490       0.292023       0.886941 0.66523182E+01  0.62700415E+02                                 1.602827                            1.575649      -1.014832       2.498510                    0.999633       2.748505       7.673126       0.464335       1.399513      -0.689525       0.022399      -0.002395      -0.028872       0.036620      -0.010051      -0.015969      -0.003330      -0.003922       0.004384      -0.021072       0.004246       0.016826              1.600994       1.813563      -0.103582      -0.275041       1.427226       0.032624       1.562195           0.000449
           55              H      19.420159      10.757133       1.723425       0.080630       1.023084 0.76659253E+01  0.74673522E+02                                 1.698869                            1.630318      -0.843388       2.466639                    0.997827       3.624319      10.201957       0.483607       1.300204      -0.704100      -0.023925      -0.027771       0.008172       0.037556       0.001234       0.004520      -0.002211      -0.001398      -0.025460      -0.010400       0.004713       0.005686              1.743892       1.924039       0.492757       0.092535       1.936400       0.032482       1.371238           0.002032
           56              H       6.542440      11.364592       0.869091       0.061066       1.130465 0.85707178E+01  0.85320584E+02                                 1.773936                            1.687549      -0.730054       2.495551                    0.998187       3.729038      10.399720       0.493791       1.246025      -0.716035       0.024080      -0.000107      -0.020205       0.031434      -0.007645      -0.002399      -0.004041       0.003906       0.009793      -0.011045       0.004599       0.006446              1.833423       1.530265      -0.011139      -0.401813       1.442565      -0.059492       2.527440           0.001615
           57              H      18.806260      12.433261       2.135013       0.119550       0.977572 0.72024681E+01  0.69436200E+02                                 1.679468                            1.602484      -0.995401       2.401708                    0.996714       3.610481      10.284881       0.475187       1.337018      -0.695552      -0.019329      -0.026202       0.008505       0.033653       0.005482      -0.001213       0.001524       0.003294       0.003219      -0.006745       0.001557       0.005188              1.731483       2.380553       0.130839      -0.084019       1.443217       0.108771       1.370678           0.001089
           58              H      13.219923       0.713006       1.220007       0.112853       0.983767 0.71494110E+01  0.67752627E+02                                 1.597534                            1.529674      -0.663561       2.552482                    0.999944       3.298152       8.860775       0.526613       1.227323      -0.721556       0.013476      -0.001913      -0.022534       0.026326       0.002808       0.002806       0.000830      -0.003979       0.021643      -0.007366      -0.000646       0.008012              1.639647       1.279059       0.086266      -0.183862       1.496283      -0.273631       2.143601           0.001529
           59              H      13.722137       1.930071       2.607274       0.107538       1.495219 0.12763549E+02  0.13946076E+03                                 2.090366                            2.024604      -1.234217       2.269607                    0.995489       3.908088      11.181052       0.465463       1.204315      -0.726818       0.016903       0.010899      -0.030368       0.036424       0.002931       0.004489      -0.003888       0.007575       0.008055      -0.008623       0.001511       0.007112              2.117674       1.874463       0.494713      -0.137633       2.412146      -0.318796       2.066413           0.027711
           60              H      12.598987       1.351646       3.507522       0.087502       1.087474 0.81885697E+01  0.80714549E+02                                 1.736889                            1.657170      -0.803764       2.471586                    0.998683       3.623305      10.105024       0.494089       1.257643      -0.713292      -0.027353      -0.006164       0.009089       0.029475      -0.004169       0.000154       0.000919       0.012982       0.007893      -0.009103       0.002701       0.006402              1.782522       2.344312      -0.111232      -0.310918       1.374781       0.161212       1.628473           0.018716
           61              H      15.902756       4.515142       4.625862       0.278422       0.739464 0.51364447E+01  0.46265567E+02                                 1.491753                            1.432500      -1.392016       2.301694                    0.994901       3.131484       9.101923       0.453892       1.498159      -0.664935      -0.001889      -0.024905      -0.018362       0.031000       0.001239       0.001928       0.002077      -0.026806       0.027249      -0.018126       0.006900       0.011226              1.541405       1.235089       0.152631       0.015478       2.122546       0.046903       1.266579           0.000997
           62              H      15.770369       5.551431       5.772078       0.310002       0.734967 0.51614303E+01  0.45617107E+02                                 1.404403                            1.380484      -1.012268       2.519342                    0.999877       2.524348       6.804317       0.500523       1.384599      -0.691994      -0.010474       0.012005       0.034469       0.037973      -0.005023      -0.010403       0.001731      -0.011881       0.037140      -0.016985       0.000107       0.016878              1.407928       1.196869      -0.009265      -0.093872       1.309809       0.005546       1.717105           0.000691
           63              H      14.573163       5.953876       3.712496       0.081600       1.313121 0.10326859E+02  0.10558570E+03                                 1.832236                            1.760298      -0.718271       2.509030                    0.999483       3.432288       9.090641       0.532395       1.125215      -0.749281      -0.019100      -0.015482      -0.029934       0.038737       0.003881       0.009752      -0.002397       0.001758       0.008849      -0.011077      -0.000045       0.011122              1.849282       2.265733       0.415497       0.103023       1.793674       0.003711       1.488440           0.001523
           64              H      15.231005       7.160083       4.430726       0.080498       1.079522 0.80996140E+01  0.78992089E+02                                 1.683683                            1.616858      -0.633234       2.559095                    0.999830       3.422096       9.250824       0.518891       1.210349      -0.725884       0.005839       0.033821       0.009203       0.035534      -0.007843       0.000101      -0.002566      -0.019905       0.012051      -0.014710       0.003235       0.011475              1.717753       1.420138      -0.272850      -0.123297       2.155232       0.337886       1.577889           0.000040
           65              H      15.462691       7.246248       2.285874       0.138654       1.002524 0.72748404E+01  0.70610069E+02                                 1.738235                            1.635668      -1.184724       2.326257                    0.994572       3.608931      10.460078       0.457578       1.379107      -0.687245      -0.002225       0.020534      -0.016543       0.026463      -0.001232      -0.006335      -0.008236       0.001590       0.002758      -0.010960       0.000935       0.010025              1.797022       1.743155      -0.404350       0.297039       1.881826      -0.418840       1.766085           0.000068
           66              H      16.185240       5.873507       2.302272       0.121400       0.970403 0.74561029E+01  0.72740455E+02                                 1.694378                            1.651326      -0.980601       2.412985                    0.995611       3.660954      10.601991       0.457780       1.371467      -0.688915       0.025674      -0.016633      -0.008489       0.031747      -0.003917      -0.013225      -0.000482      -0.003902       0.014314      -0.014625       0.000176       0.014449              1.716220       1.447022      -0.075488      -0.096654       2.059374       0.379171       1.642264          -0.000057
           67              H      17.490056       7.488203       1.708666       0.095084       1.079239 0.84852623E+01  0.85084637E+02                                 1.781327                            1.733456      -1.006544       2.390496                    0.995744       3.785501      10.938648       0.459969       1.327980      -0.697880       0.012490       0.009940      -0.035738       0.039141      -0.002232      -0.000839      -0.003035       0.007989       0.011600      -0.007390       0.002641       0.004748              1.806104       1.588986       0.003106      -0.122866       1.516666      -0.272484       2.312661           0.001804
           68              H      17.265354       8.189098       3.072976       0.059121       1.175268 0.96945661E+01  0.99896769E+02                                 1.832808                            1.806998      -0.964234       2.374000                    0.995338       4.026934      11.565041       0.470614       1.263043      -0.710972       0.004077       0.020649       0.018049       0.027727      -0.002836       0.004525       0.001590       0.006476      -0.013118      -0.007219      -0.000488       0.007707              1.852035       1.615779      -0.064262      -0.001916       2.345264       0.342671       1.595060           0.000051
           69              H       4.657354       6.119295       2.333428       0.257538       0.780751 0.60608752E+01  0.57137946E+02                                 1.559648                            1.564973      -1.498411       2.228776                    0.992691       3.456348      10.419849       0.428753       1.515338      -0.660261       0.022172      -0.002478      -0.046257       0.051356      -0.009852       0.008408       0.010801       0.015222       0.021724      -0.022219       0.007730       0.014489              1.563559       1.569058       0.074181      -0.037615       1.643363       0.214804       1.478255          -0.000866
           70              H       5.556777       7.168832       1.926759       0.075591       1.501408 0.13179499E+02  0.14669220E+03                                 2.164007                            2.108365      -1.472468       2.152338                    0.991005       4.319534      12.906760       0.435085       1.264806      -0.710491      -0.016633      -0.014738      -0.033494       0.040196       0.000085       0.006984       0.005967       0.016762      -0.007096      -0.011990      -0.001146       0.013137              2.188937       1.953914       0.115139       0.162059       1.843580      -0.157981       2.769316           0.002175
           71              H       5.465266       8.065861       3.189401       0.057934       1.064285 0.82243452E+01  0.81583152E+02                                 1.737614                            1.681956      -0.828438       2.447160                    0.997050       3.864973      11.000461       0.478683       1.289910      -0.705074      -0.027089       0.019538       0.010789       0.035099      -0.004450      -0.000063      -0.003221       0.002203      -0.027919      -0.010148       0.000703       0.009445              1.775591       1.538311      -0.052211      -0.002219       2.415732       0.176291       1.372730           0.000075
           72              H       6.964280       6.068603       2.641710       0.125772       0.908666 0.66801128E+01  0.62566612E+02                                 1.547367                            1.509254      -0.752679       2.533197                    0.999900       3.207615       8.714944       0.511417       1.278711      -0.710464      -0.014346      -0.017814      -0.018579       0.029467       0.001274       0.001108      -0.002041      -0.001428       0.013373      -0.004171      -0.000977       0.005148              1.553588       1.372600      -0.187490      -0.021844       1.687851       0.318454       1.600312          -0.000015
           73              H       7.306058       7.502326       3.122170       0.139972       1.089959 0.79912491E+01  0.77589093E+02                                 1.691516                            1.602928      -0.862994       2.469146                    0.999016       3.266558       8.779584       0.523210       1.205714      -0.727369      -0.010040       0.028008      -0.000808       0.029764       0.005391       0.002155      -0.004640      -0.020229       0.000649      -0.012432      -0.000238       0.012670              1.740103       1.720952       0.403064      -0.011395       2.161745      -0.207109       1.337614           0.000055
           74              H       7.953090       5.607211       4.432366       0.071358       1.162412 0.86033302E+01  0.84283888E+02                                 1.697332                            1.609744      -0.603131       2.561768                    0.999902       3.375258       8.834365       0.553541       1.129479      -0.746393       0.022008      -0.022124      -0.012331       0.033555      -0.003825      -0.007143      -0.007519       0.004618      -0.005733      -0.012964       0.004428       0.008536              1.742893       1.957333      -0.559309      -0.037773       1.918056      -0.024753       1.353291           0.001271
           75              H       7.518352       6.919243       5.135838       0.075093       1.382980 0.11336449E+02  0.11895155E+03                                 1.920306                            1.864253      -0.612725       2.550806                    0.999782       3.548322       9.601737       0.507749       1.149645      -0.743333       0.001082       0.025992       0.022637       0.034485       0.006923      -0.002695       0.002362      -0.002401       0.024701      -0.011784       0.002909       0.008875              1.930698       1.637545       0.306389       0.212844       2.267566       0.387862       1.886982           0.000258
           76              H       6.483921       4.522340       5.321135       0.292824       0.610404 0.41169244E+01  0.35389976E+02                                 1.363847                            1.325173      -1.205283       2.406609                    0.997216       2.966635       8.663669       0.445446       1.599572      -0.648535       0.009030      -0.030343      -0.007426       0.032518      -0.005173      -0.010059      -0.001971      -0.022354       0.010741      -0.018799       0.008252       0.010547              1.398078       1.171994      -0.148846      -0.020783       1.865335      -0.003201       1.156904          -0.000088
           77              H       6.359016       5.719998       6.298453       0.312678       0.753558 0.54864644E+01  0.50287810E+02                                 1.535888                            1.506649      -1.299666       2.378550                    0.996918       2.902172       8.536050       0.430698       1.551539      -0.658507       0.001693       0.015561       0.034093       0.037514       0.007806      -0.003411       0.007691      -0.020233       0.037402      -0.020060       0.003043       0.017018              1.548287       1.254274      -0.011863      -0.048480       1.397331       0.098733       1.993256          -0.000007
           78              H      13.135284       1.899577      10.991546       0.281211       0.647138 0.42865517E+01  0.37072801E+02                                 1.392599                            1.330580      -1.221576       2.382880                    0.997966       3.009940       8.702006       0.457250       1.548834      -0.656412      -0.024455      -0.012249       0.009269       0.028879      -0.002751      -0.006724      -0.003746      -0.010152      -0.031261      -0.014535       0.003320       0.011215              1.437550       1.903873      -0.079728      -0.309196       1.146387       0.053693       1.262390           0.000479
           79              H      14.098897       2.656802      10.040465       0.291984       0.887000 0.66528823E+01  0.62707059E+02                                 1.602898                            1.575717      -1.014804       2.498505                    0.999632       2.748635       7.673569       0.464324       1.399516      -0.689524       0.008568       0.020829      -0.028870       0.036617      -0.007124      -0.010542      -0.012448      -0.014708       0.004386      -0.021071       0.004247       0.016824              1.601067       1.428279       0.105409      -0.102449       1.812661      -0.257342       1.562261           0.000446
           80              H      20.029005      12.725425       9.922400       0.080631       1.023035 0.76654947E+01  0.74668651E+02                                 1.698857                            1.630307      -0.843524       2.466597                    0.997826       3.624258      10.201905       0.483591       1.300258      -0.704089      -0.035828      -0.007789       0.008177       0.037565       0.000086       0.000210       0.005021       0.002833      -0.025470      -0.010398       0.004710       0.005688              1.743880       2.346583       0.263583       0.072669       1.513834       0.065855       1.371224           0.002023
           81              H      14.423684       1.115729       9.068066       0.061101       1.130430 0.85703665E+01  0.85315852E+02                                 1.773863                            1.687485      -0.729891       2.495623                    0.998189       3.728916      10.399161       0.493815       1.245981      -0.716044       0.011380       0.021225      -0.020203       0.031435      -0.002537      -0.004693      -0.000188      -0.014941       0.009797      -0.011043       0.004601       0.006441              1.833345       1.453107       0.030672      -0.243839       1.519618      -0.324837       2.527309           0.001614
           82              H      21.209727      11.386706      10.333988       0.119543       0.977616 0.72029264E+01  0.69442427E+02                                 1.679581                            1.602583      -0.995474       2.401665                    0.996713       3.610765      10.286165       0.475146       1.337098      -0.695535      -0.032255      -0.004494       0.008505       0.033659       0.004374       0.000760      -0.001788       0.007397       0.003233      -0.006749       0.001559       0.005190              1.731607       1.766048       0.464230       0.055570       2.058010      -0.125723       1.370762           0.001096
           83              H       8.243872      12.063560       9.418982       0.112875       0.983863 0.71503303E+01  0.67763822E+02                                 1.597652                            1.529781      -0.663629       2.552436                    0.999944       3.298410       8.861760       0.526587       1.227337      -0.721551       0.004741       0.012761      -0.022534       0.026326      -0.000135       0.002067       0.002074       0.006873       0.021647      -0.007366      -0.000648       0.008014              1.639773       1.519325      -0.043981      -0.328219       1.256207      -0.031182       2.143787           0.001522
           84              H       9.553151      11.924806      10.806249       0.107602       1.495608 0.12767749E+02  0.13951775E+03                                 2.090637                            2.024853      -1.234560       2.269403                    0.995486       3.908772      11.183356       0.465465       1.204215      -0.726835       0.017628       0.009674      -0.030360       0.036415       0.004773      -0.001271       0.005802       0.000775       0.008065      -0.008621       0.001502       0.007119              2.117958       2.704985       0.044535      -0.345919       1.582204       0.030994       2.066684           0.027700
           85              H       8.509241      11.213265      11.706497       0.087492       1.087753 0.81912424E+01  0.80747997E+02                                 1.737200                            1.657446      -0.804049       2.471410                    0.998680       3.624008      10.107640       0.494042       1.257651      -0.713286      -0.018465      -0.021083       0.009093       0.029464       0.003170       0.000879      -0.000305      -0.014044       0.007911      -0.009096       0.002706       0.006389              1.782855       1.502169       0.345746      -0.006518       2.217639      -0.350254       1.628756           0.018718
           86              H      10.470428       1.281488       3.573113       0.278259       0.739318 0.51351054E+01  0.46250264E+02                                 1.491588                            1.432349      -1.391505       2.301964                    0.994905       3.131012       9.100088       0.453902       1.498234      -0.664930       0.022819      -0.010186       0.018347       0.031001      -0.010537       0.002737       0.000685       0.016672       0.027183      -0.018088       0.006879       0.011208              1.541227       2.048510      -0.288620       0.048614       1.308725      -0.008758       1.266445           0.000971
           87              H       9.622597       1.891901       2.426897       0.309755       0.734781 0.51597547E+01  0.45599038E+02                                 1.404328                            1.380411      -1.012130       2.519489                    0.999878       2.523857       6.802965       0.500450       1.384902      -0.691949      -0.005527       0.014968      -0.034478       0.037991      -0.007681      -0.003436      -0.009971      -0.001930       0.037084      -0.016945       0.000080       0.016864              1.407852       1.276291      -0.052375      -0.039878       1.230237      -0.085167       1.717027           0.000682
           88              H       9.839584       3.136159       4.486479       0.081494       1.313374 0.10329487E+02  0.10562150E+03                                 1.832710                            1.760722      -0.718677       2.508881                    0.999481       3.432405       9.091958       0.532229       1.125471      -0.749223       0.022691       0.009415       0.029924       0.038716       0.002847       0.002530       0.009714       0.005546       0.008894      -0.011077      -0.000041       0.011118              1.849770       2.249889       0.424655       0.052404       1.810656       0.088831       1.488766           0.001530
           89              H       8.465655       3.132932       3.768249       0.080348       1.079684 0.81009989E+01  0.79008366E+02                                 1.683819                            1.616972      -0.633057       2.559131                    0.999830       3.422320       9.251360       0.518889       1.210312      -0.725895      -0.032503       0.010978      -0.009211       0.035522      -0.012620      -0.002206       0.001314      -0.002281       0.012062      -0.014711       0.003237       0.011474              1.717899       1.759643      -0.456962       0.238300       1.816039      -0.269517       1.578014           0.000057
           90              H       8.279459       2.970348       5.913101       0.138549       1.002699 0.72764570E+01  0.70629854E+02                                 1.738457                            1.635868      -1.184782       2.326197                    0.994569       3.609375      10.461751       0.457541       1.379138      -0.687239      -0.016982       0.011737       0.016553       0.026461       0.000001      -0.010262      -0.001640      -0.002926       0.002795      -0.010957       0.000924       0.010033              1.797258       1.511586      -0.278725      -0.226616       2.113885       0.460876       1.766304           0.000078
           91              H       9.141693       1.680756       5.896703       0.121336       0.970556 0.74575369E+01  0.72757608E+02                                 1.694521                            1.651457      -0.980571       2.412961                    0.995611       3.661259      10.602946       0.457776       1.371420      -0.688924       0.002380      -0.030497       0.008480       0.031743      -0.003776      -0.006727      -0.011393      -0.004448       0.014303      -0.014625       0.000179       0.014445              1.716369       1.857095      -0.297852       0.287266       1.649623      -0.265767       1.642388          -0.000109
           92              H       7.100246       1.303552       6.490309       0.095065       1.079002 0.84830291E+01  0.85057707E+02                                 1.781200                            1.733342      -1.006812       2.390444                    0.995742       3.785052      10.937504       0.459933       1.328155      -0.697848      -0.014707      -0.006219       0.035746       0.039150       0.002136      -0.003075       0.000712      -0.008098       0.011613      -0.007397       0.002641       0.004756              1.805969       1.535604       0.032005      -0.298067       1.569837       0.021879       2.312465           0.001780
           93              H       6.591252       1.835219       5.125999       0.059014       1.175423 0.96960562E+01  0.99914909E+02                                 1.832898                            1.807080      -0.963967       2.374074                    0.995341       4.027129      11.565364       0.470631       1.262963      -0.710991      -0.020079       0.006252      -0.018047       0.027711       0.001166       0.003555       0.003219      -0.008285      -0.013089      -0.007214      -0.000488       0.007702              1.852126       2.125734      -0.340791       0.300337       1.835523      -0.165057       1.595122           0.000098
           94              H      14.421421      11.931465       5.865547       0.257439       0.780727 0.60605344E+01  0.57133248E+02                                 1.559569                            1.564895      -1.497949       2.228979                    0.992694       3.456101      10.418563       0.428783       1.515273      -0.660276      -0.008384      -0.020674       0.046268       0.051366       0.000996       0.013504       0.002238      -0.024802       0.021727      -0.022213       0.007728       0.014485              1.563477       1.688550       0.009318       0.170878       1.523695      -0.135470       1.478185          -0.000919
           95              H      13.070041      11.641187       6.272216       0.075557       1.500942 0.13174641E+02  0.14662810E+03                                 2.163862                            2.108236      -1.472810       2.152293                    0.991003       4.318775      12.905058       0.435007       1.265118      -0.710431       0.020830       0.007595       0.033497       0.040170       0.007066       0.008561       0.003299      -0.008974      -0.007089      -0.011968      -0.001158       0.013125              2.188782       1.965020       0.109031      -0.061603       1.832218       0.217760       2.769109           0.002182
           96              H      12.325138      12.149278       5.009574       0.057895       1.064230 0.82237137E+01  0.81574654E+02                                 1.737512                            1.681862      -0.828163       2.447286                    0.997054       3.864694      10.999222       0.478713       1.289864      -0.705086      -0.004258       0.033113      -0.010784       0.035084      -0.001499      -0.002866       0.001478      -0.008659      -0.027864      -0.010135       0.000701       0.009433              1.775483       2.172398      -0.396160       0.153900       1.781398      -0.085993       1.372652           0.000096
           97              H      13.366181       9.879407       5.557265       0.125757       0.908887 0.66820899E+01  0.62589047E+02                                 1.547519                            1.509395      -0.752537       2.533198                    0.999900       3.208015       8.715979       0.511441       1.278570      -0.710492       0.022489       0.004133       0.018570       0.029457       0.000099      -0.001262       0.001951       0.002920       0.013390      -0.004178      -0.000975       0.005153              1.553741       1.459207      -0.234418       0.269566       1.601553      -0.171049       1.600464          -0.000000
           98              H      11.942935      10.262480       5.076805       0.139859       1.090119 0.79926833E+01  0.77606488E+02                                 1.691698                            1.603088      -0.863208       2.469027                    0.999015       3.266811       8.780456       0.523176       1.205739      -0.727365      -0.019838       0.022186       0.000803       0.029772      -0.005541      -0.003047       0.004114       0.020070       0.000648      -0.012437      -0.000233       0.012670              1.740296       2.399705       0.035128      -0.187515       1.483450       0.088732       1.337734           0.000078
           99              H      13.300362       8.790235       3.766609       0.071243       1.162277 0.86020168E+01  0.84267388E+02                                 1.697209                            1.609633      -0.603035       2.561829                    0.999902       3.374949       8.833223       0.553557       1.129496      -0.746394       0.008917      -0.029891       0.012321       0.033538      -0.000136      -0.010016      -0.002696      -0.008932      -0.005767      -0.012965       0.004420       0.008544              1.742762       1.458092      -0.288583      -0.039761       2.416999      -0.021404       1.353196           0.001285
          100              H      12.354282       9.797885       3.063137       0.074954       1.383006 0.11336517E+02  0.11895122E+03                                 1.920277                            1.864220      -0.612695       2.550804                    0.999782       3.548300       9.601312       0.507774       1.149598      -0.743348      -0.023364       0.011433      -0.022629       0.034477       0.002767       0.000784      -0.003499       0.012897       0.024671      -0.011772       0.002905       0.008867              1.930669       2.381148      -0.096905       0.442431       1.523900       0.002192       1.886960           0.000243
          101              H      14.954421       9.564501       2.877840       0.292613       0.610412 0.41169292E+01  0.35389694E+02                                 1.363848                            1.325174      -1.205066       2.406702                    0.997218       2.966596       8.663249       0.445450       1.599571      -0.648541       0.022365      -0.022428       0.007407       0.032528      -0.012182      -0.006516      -0.007882       0.003504       0.010711      -0.018772       0.008229       0.010543              1.398079       1.583001      -0.371750      -0.012723       1.454331      -0.016740       1.156905          -0.000102
          102              H      13.961173      10.245268       1.900522       0.312521       0.753415 0.54850717E+01  0.50271779E+02                                 1.535741                            1.506509      -1.299323       2.378748                    0.996921       2.901817       8.534687       0.430697       1.551645      -0.658497      -0.014491       0.005899      -0.034110       0.037527      -0.004216       0.005134      -0.006653       0.024067       0.037383      -0.020027       0.003024       0.017003              1.548138       1.354754      -0.066412       0.063677       1.296615      -0.089671       1.993044           0.000006
          103              H      16.718311       4.032414      13.605379       0.281216       0.647078 0.42860555E+01  0.37067514E+02                                 1.392534                            1.330521      -1.221407       2.382977                    0.997967       3.009773       8.701465       0.457250       1.548876      -0.656407       0.022430       0.015658      -0.009275       0.028884      -0.005752      -0.006501      -0.004129       0.000924      -0.031252      -0.014535       0.003325       0.011210              1.437481       1.251672       0.273939      -0.100202       1.798436      -0.297372       1.262334           0.000490
          104              H      15.593285       3.546353      14.556460       0.292002       0.887051 0.66534044E+01  0.62713421E+02                                 1.602977                            1.575792      -1.014846       2.498480                    0.999632       2.748724       7.673990       0.464306       1.399539      -0.689519      -0.022392       0.002398       0.028872       0.036616      -0.010050      -0.015966      -0.003335      -0.003918       0.004387      -0.021070       0.004248       0.016822              1.601145       1.813738      -0.103599      -0.275078       1.427359       0.032635       1.562339           0.000414
          105              H       3.915400       3.133621      14.674525       0.080649       1.022970 0.76648169E+01  0.74659885E+02                                 1.698742                            1.630201      -0.843280       2.466713                    0.997829       3.623998      10.200796       0.483625       1.300206      -0.704101       0.023925       0.027779      -0.008170       0.037561       0.001233       0.004514      -0.002208      -0.001404      -0.025461      -0.010395       0.004709       0.005686              1.743759       1.923880       0.492701       0.092525       1.936256       0.032482       1.371141           0.002049
          106              H      16.793119       2.526162      15.528859       0.061113       1.130296 0.85691228E+01  0.85300469E+02                                 1.773743                            1.687381      -0.729831       2.495677                    0.998190       3.728638      10.398240       0.493821       1.246009      -0.716040      -0.024076       0.000120       0.020215       0.031437      -0.007645      -0.002399      -0.004033       0.003895       0.009811      -0.011042       0.004601       0.006441              1.833215       1.530111      -0.011145      -0.401744       1.442433      -0.059476       2.527101           0.001619
          107              H       4.529299       1.457493      14.262937       0.119549       0.977585 0.72025937E+01  0.69438099E+02                                 1.679518                            1.602525      -0.995401       2.401705                    0.996714       3.610611      10.285489       0.475166       1.337063      -0.695542       0.019328       0.026212      -0.008505       0.033660       0.005486      -0.001210       0.001522       0.003298       0.003231      -0.006749       0.001559       0.005191              1.731540       2.380643       0.130852      -0.084020       1.443259       0.108776       1.370719           0.001098
          108              H      10.115636      13.177748      15.177943       0.112893       0.983874 0.71504171E+01  0.67764811E+02                                 1.597656                            1.529783      -0.663652       2.552424                    0.999943       3.298421       8.861784       0.526591       1.227325      -0.721553      -0.013474       0.001923       0.022536       0.026327       0.002803       0.002810       0.000832      -0.003977       0.021654      -0.007365      -0.000653       0.008018              1.639779       1.279148       0.086277      -0.183882       1.496388      -0.273657       2.143801           0.001523
          109              H       9.613422      11.960683      13.790676       0.107592       1.495756 0.12769223E+02  0.13953612E+03                                 2.090636                            2.024854      -1.234716       2.269293                    0.995486       3.908994      11.183618       0.465511       1.204077      -0.726865      -0.016901      -0.010878       0.030355       0.036407       0.002924       0.004499      -0.003882       0.007581       0.008055      -0.008619       0.001495       0.007124              2.117954       1.874710       0.494810      -0.137659       2.412465      -0.318848       2.066686           0.027697
          110              H      10.736572      12.539108      12.890428       0.087506       1.087644 0.81901999E+01  0.80734918E+02                                 1.737068                            1.657331      -0.803951       2.471470                    0.998681       3.623759      10.106675       0.494065       1.257637      -0.713290       0.027342       0.006180      -0.009096       0.029470      -0.004162       0.000153       0.000916       0.012975       0.007905      -0.009098       0.002704       0.006394              1.782714       2.344596      -0.111235      -0.310962       1.374905       0.161230       1.628641           0.018706
          111              C      18.881236       9.798660       8.546612       0.061463      46.050483 0.50298293E+03  0.12195707E+05                                11.098950                            7.636716       0.738826       2.183024                    0.999667      29.456201      84.443441       0.580980       0.434802      -1.058669       0.004405      -0.011769       0.017647       0.021664       0.031782      -0.081528       0.069087      -0.020787      -0.354924      -0.175096       0.081088       0.094008             13.953924       8.169457      -1.251762       4.948747       9.007942      -5.223500      24.684371          -0.013590
          112              C      19.764068      10.461058       5.995091       0.085107      42.020717 0.50058090E+03  0.12104621E+05                                10.394902                            7.593581       0.693953       2.168985                    0.999555      29.151732      83.046018       0.586380       0.431967      -1.062007       0.025620       0.011731      -0.016806       0.032810      -0.020789       0.113519       0.014033      -0.207386       0.036376      -0.179917       0.079934       0.099984             12.307194      17.351227       3.872734      -6.939761       8.087268      -2.237571      11.483088          -0.016920
          113              C      18.085767       8.425393       6.349286       0.071858      44.429565 0.49273835E+03  0.11860682E+05                                10.779745                            7.529908       0.826560       2.216440                    0.999415      28.885580      81.934075       0.589683       0.431513      -1.062944      -0.002229      -0.024420       0.011105       0.026919      -0.000311      -0.002238      -0.067895       0.222037       0.180883      -0.161915       0.078906       0.083009             13.300381       6.349562      -0.723133      -0.147367      24.106104       5.962837       9.445476          -0.023556
          114              C      18.120077      12.165024       7.305287       0.007121      37.564692 0.57229004E+03  0.14341552E+05                                 9.715271                            8.187380       0.456467       2.074152                    0.999834      30.998193      90.552992       0.556444       0.439243      -1.055228      -0.010182      -0.007294      -0.007528       0.014614      -0.014748      -0.006292      -0.041850       0.253012       0.227203      -0.172390       0.081161       0.091229             10.196967       7.009689       0.145606       0.291046      15.230994       2.642056       8.350219          -0.018239
          115              C      16.317677      10.033787       7.626687       0.000404      37.804708 0.57772093E+03  0.14519950E+05                                 9.776950                            8.246759       0.534810       2.099676                    0.999787      31.133759      91.247418       0.552051       0.441448      -1.053321       0.007414       0.003899      -0.008085       0.011642      -0.050591       0.081690       0.020447      -0.204011       0.167828      -0.172825       0.085114       0.087711             10.220236      14.181427      -0.301671      -3.470719       6.695990      -0.240443       9.783291          -0.017855
          116              C      17.222211      10.764191       5.219467       0.070381      42.600873 0.50859857E+03  0.12344381E+05                                10.491109                            7.643440       0.767601       2.192391                    0.999652      29.258927      83.438942       0.585839       0.430759      -1.063015      -0.011910       0.013896      -0.014082       0.023092       0.044691      -0.107470       0.058284      -0.038062      -0.272848      -0.176776       0.079862       0.096914             12.686105      12.219957      -3.285530       7.355202       8.568110      -4.133713      17.270248          -0.015767
          117              C       7.889394       7.534066      12.429646       0.034337      20.163289 0.27718016E+03  0.58732232E+04                                 6.503909                            5.536830       0.190111       2.088616                    0.999772      25.525402      71.648689       0.696948       0.414755      -1.056152      -0.136157       0.062544      -0.008920       0.150100      -0.023819       0.049805      -0.019537      -0.041521       0.013156      -0.061634      -0.001213       0.062847              6.955800       5.884305      -0.096133      -0.594645       7.177604      -1.825502       7.805491           0.000310
          118              C       7.366806       7.222989      13.561105      -0.234101      23.446256 0.33112088E+03  0.73800686E+04                                 7.287116                            6.114286      -0.257579       1.929576                    0.997568      28.556049      83.864981       0.649077       0.423386      -1.044328      -0.041426      -0.015135      -0.079909       0.091272      -0.007277      -0.006456      -0.015778       0.016697      -0.056893      -0.029409       0.008842       0.020567              7.761691       8.024570       0.725217      -1.776456       6.947004      -1.761998       8.313500           0.000811
          119              C       6.103320       6.637815      13.757880      -0.016674      23.035964 0.34459291E+03  0.77070857E+04                                 7.131845                            6.199019       0.011600       2.026008                    0.998165      26.991593      77.741851       0.654864       0.418187      -1.054383      -0.002284       0.096257      -0.052876       0.109848      -0.017162       0.022856      -0.011518       0.036105       0.000800      -0.025428      -0.015405       0.040832              7.528217      10.162767       0.287456       0.097673       6.609673      -0.664882       5.812211           0.001385
          120              C      17.667624       6.744227      13.413523      -0.023228      23.187244 0.31614317E+03  0.69543155E+04                                 7.164461                            5.912011      -0.033864       2.007639                    0.997607      27.238770      79.068804       0.671611       0.414589      -1.051463       0.011361       0.102615      -0.082135       0.131928       0.001584      -0.009061       0.005637       0.019681       0.009224      -0.014340      -0.000959       0.015299              7.727339      10.947712      -0.814132       1.904716       6.590834      -0.379838       5.643470           0.000325
          121              C      16.482713       7.240793      13.101962      -0.239794      22.936510 0.30745502E+03  0.67127526E+04                                 7.195491                            5.897570      -0.030286       2.005473                    0.998665      27.924111      80.618205       0.661289       0.424225      -1.045985       0.066984       0.030826      -0.070864       0.102268       0.007108       0.000974      -0.012130      -0.001474      -0.044885      -0.020666       0.003498       0.017168              7.837186       7.909298      -1.632882       2.372240       7.525181      -2.031791       8.077080           0.001196
          122              C      16.157513       7.731629      11.839320       0.057088      20.067720 0.27986904E+03  0.59217284E+04                                 6.463735                            5.552735       0.389751       2.169660                    0.999607      24.791372      68.671158       0.700684       0.413133      -1.061258       0.145625       0.044130       0.019118       0.153361       0.014951      -0.030454      -0.002859       0.007175       0.012700      -0.031034      -0.006003       0.037037              6.878515       5.827758      -0.295993       0.422164       7.019785      -1.989469       7.788000           0.000865
          123              C       2.394713       0.841224       6.411598       0.073906      18.976006 0.26187344E+03  0.54766512E+04                                 6.292301                            5.416766       0.235398       2.136596                    0.997870      24.404793      68.300413       0.697048       0.420165      -1.051580      -0.060816      -0.042424      -0.121215       0.142097       0.013909      -0.023714       0.031280      -0.050359       0.033362      -0.051609       0.004277       0.047332              6.578244       7.018926      -1.531599       0.432392       6.971050      -0.117794       5.744758           0.001932
          124              C      15.536433       1.753066       6.137753      -0.208401      23.400777 0.30597724E+03  0.66542170E+04                                 7.223992                            5.829203       0.032291       2.037903                    0.997685      27.100016      77.390355       0.676297       0.416448      -1.053714      -0.013303      -0.080499      -0.071105       0.108226       0.010007      -0.006032      -0.000268       0.020698       0.016011      -0.017253       0.002160       0.015092              7.996413       9.131654      -0.713743       3.079230       6.100729      -0.923213       8.756855           0.006415
          125              C      14.670397       1.825143       5.085004      -0.046233      24.116255 0.30712293E+03  0.66775428E+04                                 7.321275                            5.813200       0.152677       2.073465                    0.999103      26.591912      75.640066       0.682735       0.412619      -1.057388       0.089926      -0.103297       0.008440       0.137216       0.011485      -0.011624      -0.006875       0.011462       0.028505      -0.017590      -0.004725       0.022315              8.379172       8.362593       1.586458       3.532070       6.355018       1.376332      10.419905           0.009626
          126              C       7.035344       2.747259      16.050313       0.061575      46.039279 0.50285527E+03  0.12191878E+05                                11.097613                            7.635992       0.738027       2.182868                    0.999668      29.451371      84.427941       0.580978       0.434830      -1.058648       0.008217      -0.009468      -0.017656       0.021654       0.008646       0.021880      -0.104614       0.064627      -0.355101      -0.175149       0.081108       0.094041             13.952037       7.767371      -1.034016      -2.232149       9.408136       6.839356      24.680604          -0.013608
          127              C       3.402864       0.721867       2.203884       0.085109      42.012439 0.50046635E+03  0.12101215E+05                                10.393835                            7.592879       0.693667       2.168945                    0.999555      29.148153      83.034883       0.586385       0.431986      -1.061990      -0.022524      -0.016886       0.016787       0.032776      -0.098210       0.066460       0.092968       0.078263       0.036018      -0.179786       0.079765       0.100021             12.305848      13.437204       5.993867      -5.274673      11.998520      -5.032986      11.481820          -0.016928
          128              C       5.992416       1.226690       1.849689       0.071923      44.416345 0.49258014E+03  0.11855951E+05                                10.778011                            7.528900       0.825830       2.216308                    0.999416      28.880197      81.916277       0.589697       0.431536      -1.062927       0.022503      -0.009605      -0.011114       0.026873       0.092810      -0.060729       0.030267      -0.121429       0.180668      -0.161738       0.078702       0.083036             13.298071      19.460753      -7.834098       5.170246      10.989528      -2.971642       9.443931          -0.023795
          129              C       2.688754       2.979355       0.893688       0.007296      37.550151 0.57202458E+03  0.14333296E+05                                 9.713110                            8.185693       0.455804       2.074051                    0.999834      30.990720      90.527327       0.556477       0.439266      -1.055209       0.011251       0.005402       0.007484       0.014552       0.097927      -0.039818       0.014309      -0.162524       0.226911      -0.172231       0.080980       0.091252             10.194623      13.481256      -3.364976       2.460525       8.754276      -1.003482       8.348337          -0.018429
          130              C       5.421481       3.547704       0.572288       0.000403      37.794789 0.57753393E+03  0.14514144E+05                                 9.775428                            8.245505       0.534754       2.099718                    0.999787      31.129300      91.232296       0.552082       0.441457      -1.053311      -0.006906      -0.004742       0.008066       0.011630      -0.113018       0.056927       0.061955       0.026564       0.167443      -0.172678       0.084982       0.087696             10.218638       8.143301       2.971956      -1.865672      12.730953      -2.935751       9.781661          -0.017936
          131              C       4.348197       3.100789       2.979508       0.070713      42.588362 0.50843119E+03  0.12339360E+05                                10.489529                            7.642484       0.766978       2.192295                    0.999653      29.253011      83.420094       0.585838       0.430792      -1.062989      -0.006488       0.017101       0.014198       0.023154       0.008434       0.000027      -0.122311       0.095732      -0.273133      -0.176885       0.079910       0.096975             12.683984       6.643435      -0.261581      -0.127202      14.141351       8.434534      17.267167          -0.015758
          132              C      14.266258      11.329966      12.167279       0.034356      20.161197 0.27714337E+03  0.58722684E+04                                 6.503501                            5.536473       0.189840       2.088562                    0.999772      25.523921      71.644243       0.696966       0.414756      -1.056148       0.009922       0.149495       0.008917       0.150089      -0.030361       0.006532       0.053057      -0.017271       0.013129      -0.061565      -0.001244       0.062809              6.955349       6.802762      -0.594359      -1.887853       6.258508       0.347448       7.804777           0.000323
          133              C      14.788847      11.641043      11.035820      -0.234103      23.446780 0.33112994E+03  0.73803329E+04                                 7.287242                            6.114377      -0.257390       1.929612                    0.997570      28.556874      83.868198       0.649070       0.423387      -1.044326       0.033045       0.029239       0.079935       0.091304       0.003025      -0.016961       0.001872      -0.021353      -0.056975      -0.029445       0.008844       0.020601              7.761826       7.799903       0.847171      -2.395827       7.172049      -0.721497       8.313527           0.000796
          134              C      15.905594      12.472729      10.839045      -0.016706      23.035380 0.34458240E+03  0.77068160E+04                                 7.131783                            6.198944       0.011436       2.025957                    0.998165      26.991488      77.742172       0.654863       0.418190      -1.054378      -0.083536       0.047902       0.052895       0.109867       0.005780       0.000738       0.025552      -0.048345       0.000873      -0.025400      -0.015360       0.040760              7.528157       7.658098       1.645787      -0.537810       9.114272       0.402821       5.812102           0.001404
          135              C      10.298904       2.357914      11.183402      -0.023236      23.185401 0.31611130E+03  0.69534311E+04                                 7.164047                            5.911673      -0.033900       2.007658                    0.997607      27.237082      79.062558       0.671637       0.414584      -1.051468      -0.095593       0.038948       0.082111       0.131898       0.009079       0.000601      -0.010641      -0.008089       0.009341      -0.014299      -0.000993       0.015292              7.726886       6.898316       1.381741       0.574171      10.639223       1.855220       5.643119           0.000312
          136              C      10.427293       3.636237      11.494963      -0.239775      22.936182 0.30745036E+03  0.67126238E+04                                 7.195379                            5.897488      -0.030137       2.005506                    0.998666      27.924150      80.618097       0.661300       0.424219      -1.045989      -0.059065      -0.044197       0.070883       0.102306       0.003250      -0.010204       0.006661       0.012754      -0.044828      -0.020667       0.003489       0.017178              7.837049       6.244012      -0.729643      -0.655117       9.190272       3.053707       8.076864           0.001220
          137              C      10.150862       4.156102      12.757605       0.057013      20.067370 0.27986579E+03  0.59216460E+04                                 6.463797                            5.552832       0.389613       2.169625                    0.999607      24.790716      68.669399       0.700653       0.413153      -1.061245      -0.108199      -0.106952      -0.019118       0.153333       0.011182      -0.017026      -0.025339       0.021081       0.012787      -0.030945      -0.006056       0.037001              6.878560       6.500923      -0.660984      -1.547644       6.346592       1.319622       7.788165           0.000829
          138              C      20.139772      11.404170       1.787377       0.073927      18.975616 0.26186709E+03  0.54765015E+04                                 6.292262                            5.416730       0.235271       2.136556                    0.997870      24.404777      68.300928       0.697042       0.420170      -1.051575       0.066300       0.033250       0.121217       0.142108      -0.013502       0.016193      -0.035773       0.050831       0.033318      -0.051636       0.004300       0.047335              6.578215       5.698164      -0.815176       0.102611       8.291672       0.436218       5.744811           0.001929
          139              C      13.073058       0.286714       2.061222      -0.208389      23.399349 0.30595503E+03  0.66535712E+04                                 7.223616                            5.828944       0.032448       2.037984                    0.997684      27.098252      77.382772       0.676325       0.416441      -1.053725       0.077120      -0.026663       0.071105       0.108233       0.014119      -0.003119      -0.005167       0.005499       0.015915      -0.017225       0.002137       0.015087              7.995985       6.190975       0.880827       0.656411       9.040604       3.146735       8.756376           0.006399
          140              C      13.422572       1.082361       3.113971      -0.046211      24.114760 0.30710134E+03  0.66769011E+04                                 7.320851                            5.812920       0.152890       2.073565                    0.999103      26.589939      75.631453       0.682770       0.412609      -1.057404       0.047951      -0.128293      -0.008470       0.137223       0.011045      -0.011573      -0.006943       0.013073       0.028443      -0.017579      -0.004720       0.022299              8.378666       8.140406       1.706547       2.893537       6.576296       2.448619      10.419298           0.009625
          141              C       4.454323       4.092094       7.851338       0.061672      46.046867 0.50293667E+03  0.12194358E+05                                11.098733                            7.636639       0.738386       2.182907                    0.999666      29.454244      84.438225       0.580949       0.434833      -1.058645      -0.004367       0.011750      -0.017649       0.021647       0.031798      -0.081544       0.069095      -0.020753      -0.354996      -0.175129       0.081111       0.094018             13.953520       8.169307      -1.251741       4.948576       9.007773      -5.223372      24.683480          -0.013472
          142              C       3.571491       3.429696      10.402859       0.084974      42.023517 0.50061122E+03  0.12105515E+05                                10.395164                            7.593693       0.694524       2.169131                    0.999556      29.153255      83.050388       0.586390       0.431953      -1.062017      -0.025621      -0.011747       0.016839       0.032832      -0.020784       0.113556       0.014044      -0.207417       0.036303      -0.179958       0.079946       0.100012             12.307578      17.351866       3.872975      -6.940066       8.087556      -2.237703      11.483312          -0.016765
          143              C       5.249792       5.465361      10.048664       0.071790      44.429747 0.49273609E+03  0.11860557E+05                                10.779504                            7.529720       0.827132       2.216617                    0.999416      28.885943      81.933581       0.589713       0.431494      -1.062961       0.002274       0.024438      -0.011097       0.026936      -0.000284      -0.002283      -0.067922       0.222100       0.180934      -0.161965       0.078880       0.083085             13.300132       6.349479      -0.723114      -0.147403      24.105790       5.962662       9.445127          -0.023539
          144              C       5.215482       1.725730       9.092663       0.007089      37.566088 0.57231413E+03  0.14342286E+05                                 9.715335                            8.187440       0.456926       2.074271                    0.999834      30.999474      90.556729       0.556454       0.439231      -1.055236       0.010152       0.007275       0.007485       0.014561      -0.014747      -0.006333      -0.041861       0.253148       0.227379      -0.172487       0.081184       0.091302             10.197014       7.009759       0.145626       0.291007      15.231124       2.642018       8.350159          -0.018138
          145              C       7.017882       3.856967       8.771263       0.000178      37.809576 0.57780795E+03  0.14522745E+05                                 9.777776                            8.247381       0.535179       2.099742                    0.999787      31.137101      91.260380       0.552028       0.441448      -1.053317      -0.007434      -0.003871       0.008080       0.011642      -0.050617       0.081705       0.020478      -0.204047       0.167871      -0.172868       0.085117       0.087751             10.221132      14.182830      -0.301717      -3.471089       6.696544      -0.240464       9.784022          -0.017730
          146              C       6.113348       3.126563      11.178483       0.070604      42.595187 0.50852171E+03  0.12342085E+05                                10.490493                            7.643113       0.767215       2.192308                    0.999652      29.256057      83.430102       0.585821       0.430787      -1.062995       0.011904      -0.013862       0.014081       0.023068       0.044708      -0.107473       0.058277      -0.038005      -0.272934      -0.176790       0.079839       0.096951             12.685207      12.219216      -3.285290       7.354545       8.567631      -4.133382      17.268774          -0.015657
          147              C      15.446165       6.356688       3.968304       0.034361      20.162334 0.27716244E+03  0.58727345E+04                                 6.503635                            5.536610       0.190231       2.088673                    0.999772      25.524259      71.644023       0.696972       0.414748      -1.056160       0.136157      -0.062558       0.008906       0.150105      -0.023834       0.049812      -0.019542      -0.041512       0.013086      -0.061640      -0.001222       0.062862              6.955493       5.884102      -0.096086      -0.594658       7.177264      -1.825342       7.805113           0.000346
          148              C      15.968753       6.667765       2.836845      -0.234085      23.445827 0.33111177E+03  0.73797934E+04                                 7.287012                            6.114213      -0.257510       1.929612                    0.997568      28.555175      83.861204       0.649081       0.423387      -1.044330       0.041418       0.015125       0.079920       0.091276      -0.007275      -0.006451      -0.015771       0.016709      -0.057009      -0.029425       0.008835       0.020590              7.761572       8.024527       0.725296      -1.776492       6.946798      -1.761987       8.313391           0.000805
          149              C      17.232239       7.252939       2.640070      -0.016699      23.037118 0.34461476E+03  0.77077180E+04                                 7.132111                            6.199235       0.011605       2.025983                    0.998166      26.992929      77.747129       0.654848       0.418190      -1.054378       0.002290      -0.096276       0.052880       0.109866      -0.017159       0.022845      -0.011506       0.036087       0.000815      -0.025418      -0.015394       0.040812              7.528497      10.163128       0.287410       0.097673       6.609851      -0.664970       5.812511           0.001408
          150              C       5.667935       7.146527       2.984427      -0.023236      23.188132 0.31615756E+03  0.69547241E+04                                 7.164634                            5.912134      -0.033814       2.007632                    0.997608      27.239941      79.073213       0.671604       0.414588      -1.051462      -0.011367      -0.102639       0.082136       0.131948       0.001570      -0.009061       0.005659       0.019663       0.009195      -0.014341      -0.000956       0.015297              7.727527      10.947966      -0.814116       1.904808       6.590925      -0.379856       5.643689           0.000330
          151              C       6.852846       6.649961       3.295988      -0.239744      22.935628 0.30743802E+03  0.67122783E+04                                 7.195286                            5.897394      -0.030268       2.005496                    0.998665      27.923090      80.614237       0.661302       0.424223      -1.045988      -0.066980      -0.030848       0.070861       0.102270       0.007112       0.000974      -0.012126      -0.001474      -0.044955      -0.020681       0.003503       0.017178              7.836973       7.909100      -1.632823       2.372193       7.524931      -2.031743       8.076888           0.001231
          152              C       7.178046       6.159125       4.558630       0.057016      20.068490 0.27988339E+03  0.59220970E+04                                 6.463898                            5.552894       0.389948       2.169712                    0.999607      24.791724      68.672104       0.700672       0.413136      -1.061258      -0.145631      -0.044154      -0.019114       0.153373       0.014962      -0.030445      -0.002856       0.007178       0.012740      -0.031032      -0.006003       0.037035              6.878685       5.827863      -0.295990       0.422218       7.019899      -1.989596       7.788291           0.000878
          153              C      20.940846      13.049530       9.986352       0.073947      18.975448 0.26186313E+03  0.54763971E+04                                 6.292222                            5.416677       0.235220       2.136548                    0.997870      24.404571      68.300183       0.697048       0.420168      -1.051576       0.060831       0.042432       0.121230       0.142118       0.013924      -0.023728       0.031261      -0.050346       0.033308      -0.051615       0.004310       0.047305              6.578180       7.018961      -1.531563       0.432377       6.970912      -0.117794       5.744667           0.001902
          154              C       7.799126      12.137688      10.260197      -0.208400      23.400647 0.30597445E+03  0.66541411E+04                                 7.223983                            5.829179       0.032232       2.037891                    0.997684      27.099810      77.389676       0.676298       0.416448      -1.053713       0.013313       0.080521       0.071116       0.108251       0.010026      -0.006044      -0.000272       0.020696       0.015965      -0.017259       0.002145       0.015114              7.996428       9.131742      -0.713791       3.079293       6.100695      -0.923220       8.756847           0.006375
          155              C       8.665162      12.065611      11.312946      -0.046225      24.116523 0.30712707E+03  0.66776823E+04                                 7.321432                            5.813297       0.152506       2.073405                    0.999103      26.592535      75.643120       0.682716       0.412628      -1.057379      -0.089931       0.103322      -0.008460       0.137239       0.011518      -0.011630      -0.006889       0.011450       0.028481      -0.017612      -0.004725       0.022337              8.379383       8.362844       1.586535       3.532223       6.355168       1.376345      10.420136           0.009529
          156              C      16.300215      11.143495       0.347637       0.061386      46.054007 0.50302690E+03  0.12196993E+05                                11.099494                            7.637096       0.739223       2.183117                    0.999666      29.457110      84.445743       0.580962       0.434807      -1.058669      -0.008227       0.009453       0.017575       0.021585       0.008711       0.021887      -0.104640       0.064655      -0.355174      -0.175196       0.081144       0.094052             13.954596       7.768467      -1.034195      -2.232493       9.409671       6.840897      24.685651          -0.013281
          157              C      19.932695      13.168887      14.194066       0.084911      42.032315 0.50072795E+03  0.12108992E+05                                10.396292                            7.594404       0.695218       2.169279                    0.999556      29.157251      83.062865       0.586385       0.431933      -1.062034       0.022511       0.016942      -0.016833       0.032819      -0.098297       0.066471       0.093229       0.078269       0.036295      -0.180050       0.080022       0.100028             12.308997      13.440703       5.995786      -5.276306      12.001707      -5.034606      11.484581          -0.016652
          158              C      17.343143      12.664064      14.548261       0.071640      44.443721 0.49290920E+03  0.11865707E+05                                10.781351                            7.530827       0.828075       2.216814                    0.999416      28.891714      81.952012       0.589698       0.431469      -1.062982      -0.022550       0.009716       0.011089       0.026942       0.092991      -0.060812       0.030391      -0.121695       0.181337      -0.162100       0.078950       0.083151             13.302573      19.467810      -7.837373       5.172295      10.993183      -2.972863       9.446728          -0.023261
          159              C      20.646805      10.911399      15.504262       0.006840      37.585823 0.57268129E+03  0.14353883E+05                                 9.718777                            8.190158       0.457067       2.074165                    0.999834      31.010019      90.597048       0.556348       0.439241      -1.055223      -0.011223      -0.005451      -0.007481       0.014548       0.098139      -0.039846       0.014431      -0.162952       0.227781      -0.172682       0.081328       0.091354             10.200726      13.489626      -3.367293       2.462441       8.759255      -1.004250       8.353298          -0.017663
          160              C      17.914078      10.343050      15.825662       0.000080      37.823648 0.57806890E+03  0.14530965E+05                                 9.780106                            8.249229       0.535477       2.099725                    0.999786      31.144504      91.287736       0.551967       0.441447      -1.053316       0.006951       0.004730      -0.008044       0.011636      -0.113182       0.056906       0.062170       0.026375       0.168067      -0.172973       0.085263       0.087710             10.223624       8.147006       2.973547      -1.866738      12.737327      -2.937507       9.786540          -0.017376
          161              C      18.987362      10.789965      13.418442       0.070498      42.603404 0.50862557E+03  0.12345240E+05                                10.491734                            7.643881       0.767672       2.192393                    0.999651      29.259391      83.441838       0.585792       0.430785      -1.062995       0.006527      -0.017042      -0.014113       0.023069       0.008496       0.000016      -0.122329       0.095708      -0.273043      -0.176884       0.079879       0.097005             12.686854       6.644683      -0.261597      -0.127139      14.144425       8.436818      17.271454          -0.015447
          162              C       9.069301       2.560788       4.230671       0.034369      20.158108 0.27709009E+03  0.58707706E+04                                 6.502497                            5.535671       0.190345       2.088782                    0.999772      25.520297      71.628374       0.697078       0.414716      -1.056189      -0.009915      -0.149448      -0.008919       0.150042      -0.030352       0.006514       0.053080      -0.017288       0.013202      -0.061565      -0.001274       0.062839              6.954246       6.801732      -0.594080      -1.887338       6.257480       0.347269       7.803526           0.000329
          163              C       8.546712       2.249711       5.362130      -0.234128      23.445991 0.33111818E+03  0.73799685E+04                                 7.287019                            6.114235      -0.257230       1.929679                    0.997570      28.555597      83.862500       0.649086       0.423382      -1.044334      -0.033036      -0.029212      -0.079900       0.091261       0.003057      -0.016949       0.001869      -0.021320      -0.056957      -0.029429       0.008837       0.020592              7.761572       7.799653       0.847192      -2.395711       7.171844      -0.721640       8.313218           0.000820
          164              C       7.429965       1.418025       5.558905      -0.016758      23.035479 0.34458523E+03  0.77068653E+04                                 7.131744                            6.198939       0.011560       2.026000                    0.998166      26.991073      77.739916       0.654871       0.418186      -1.054384       0.083526      -0.047870      -0.052883       0.109839       0.005753       0.000734       0.025593      -0.048416       0.000902      -0.025429      -0.015388       0.040818              7.528103       7.658017       1.645726      -0.537827       9.114209       0.402849       5.812082           0.001373
          165              C      13.036655      11.532840       5.214548      -0.023277      23.185233 0.31610991E+03  0.69533642E+04                                 7.163960                            5.911637      -0.033720       2.007724                    0.997607      27.236388      79.059278       0.671646       0.414580      -1.051475       0.095553      -0.038947      -0.082115       0.131872       0.009100       0.000581      -0.010644      -0.008021       0.009402      -0.014311      -0.000988       0.015298              7.726773       6.898184       1.381736       0.574137      10.639057       1.855215       5.643078           0.000320
          166              C      12.908266      10.254517       4.902987      -0.239827      22.936034 0.30744988E+03  0.67125900E+04                                 7.195277                            5.897442      -0.029910       2.005572                    0.998667      27.923991      80.616680       0.661311       0.424213      -1.045996       0.059035       0.044188      -0.070889       0.102289       0.003252      -0.010194       0.006671       0.012715      -0.044844      -0.020671       0.003515       0.017156              7.836920       6.243896      -0.729625      -0.655042       9.190124       3.053674       8.076740           0.001258
          167              C      13.184697       9.734652       3.640345       0.057057      20.064609 0.27981653E+03  0.59202887E+04                                 6.463016                            5.552192       0.389872       2.169766                    0.999607      24.787705      68.657174       0.700728       0.413130      -1.061269       0.108155       0.106929       0.019124       0.153287       0.011215      -0.017065      -0.025330       0.021063       0.012731      -0.030931      -0.006109       0.037040              6.877719       6.500080      -0.660901      -1.547312       6.345928       1.319393       7.787149           0.000840
          168              C       3.195787       2.486584      14.610573       0.073948      18.975234 0.26185966E+03  0.54762922E+04                                 6.292159                            5.416645       0.235318       2.136590                    0.997870      24.404022      68.297864       0.697051       0.420168      -1.051578      -0.066291      -0.033242      -0.121223       0.142108      -0.013513       0.016189      -0.035754       0.050790       0.033368      -0.051608       0.004282       0.047326              6.578103       5.698067      -0.815248       0.102612       8.291666       0.436233       5.744576           0.001880
          169              C      10.262501      13.604040      14.336728      -0.208397      23.400672 0.30597477E+03  0.66541418E+04                                 7.223961                            5.829167       0.032282       2.037906                    0.997684      27.099746      77.389145       0.676302       0.416446      -1.053716      -0.077121       0.026695      -0.071115       0.108248       0.014132      -0.003114      -0.005173       0.005513       0.016012      -0.017256       0.002161       0.015095              7.996400       6.191304       0.880915       0.656492       9.041049       3.146913       8.756848           0.006357
          170              C       9.912987      12.808393      13.283979      -0.046229      24.116920 0.30713349E+03  0.66778584E+04                                 7.321561                            5.813407       0.152452       2.073381                    0.999103      26.592796      75.644127       0.682701       0.412635      -1.057374      -0.047942       0.128317       0.008451       0.137241       0.011075      -0.011596      -0.006947       0.013047       0.028479      -0.017603      -0.004730       0.022334              8.379531       8.141315       1.706783       2.893929       6.576897       2.448877      10.420382           0.009513
          171              N      19.282486       9.436559       9.556725      -0.407078      52.355972 0.63746263E+03  0.16200751E+05                                11.623743                            8.297172       0.212671       2.041690                    0.998827      31.397955      88.551480       0.595099       0.404983      -1.090868      -0.019561      -0.007607      -0.011988       0.024171       0.014830      -0.056749       0.047383      -0.020761      -0.220736      -0.114280       0.049484       0.064797             14.318589       8.125559      -0.933442       3.900237      10.745218      -6.589333      24.084989           0.034431
          172              N       6.727494      10.608379       5.394926      -0.440082      48.282691 0.62606615E+03  0.15782427E+05                                10.804102                            8.059843       0.617712       2.155212                    0.999755      31.544716      87.565914       0.624437       0.389103      -1.105818      -0.032734       0.030623       0.007623       0.045469       0.024478       0.077255       0.015224      -0.119671       0.099637      -0.117729       0.030373       0.087356             12.946102      17.510652       5.450373      -7.327096       9.288951      -3.263420      12.038703           0.048719
          173              N      18.100511       7.325753       6.011488      -0.373422      47.364842 0.57599627E+03  0.14224095E+05                                10.759651                            7.802559       0.566494       2.176421                    0.998627      29.796378      81.927423       0.625771       0.396356      -1.100466      -0.001674       0.002787       0.014287       0.014652       0.003202       0.001858      -0.047885       0.172276       0.152615      -0.124707       0.060508       0.064199             13.193865       6.152186      -0.927435      -0.161527      23.845333       6.285964       9.584077           0.056253
          174              N      11.490056       0.973654       7.502062      -0.450981      36.082324 0.61253136E+03  0.15342633E+05                                 8.762546                            7.901842       0.777411       2.173519                    0.998808      32.538553      89.759334       0.639698       0.382261      -1.111780      -0.022990      -0.107871      -0.020102       0.112110      -0.029201      -0.003972      -0.044144       0.311580       0.258140      -0.208202       0.092722       0.115480              8.922196       7.355056      -0.027937       0.145452      11.425391       1.747778       7.986141           0.020385
          175              N      15.262122       9.807758       8.034995      -0.440874      35.274312 0.59022449E+03  0.14660002E+05                                 8.642962                            7.767469       0.786381       2.184609                    0.999549      32.222112      88.761869       0.643304       0.383330      -1.110050       0.096801       0.034809      -0.040214       0.110451      -0.077307       0.092732       0.042606      -0.230578       0.215273      -0.210935       0.092270       0.118664              8.775237      11.222188      -0.281425      -1.870669       6.325894      -0.136988       8.777630           0.016263
          176              N      16.640832      11.094186       4.273306      -0.430304      49.573211 0.65709164E+03  0.16761359E+05                                11.052523                            8.304550       0.521066       2.130119                    0.999726      31.433683      87.694231       0.610078       0.393584      -1.102966       0.006534      -0.002851       0.013558       0.015319       0.038279      -0.060976       0.033318      -0.019082      -0.167031      -0.106140       0.036941       0.069199             13.367018      14.367185      -4.274888       7.820137       9.262361      -4.262771      16.471508           0.043896
          177              N       7.209094       8.449528      11.483484      -0.537059      32.289581 0.55751199E+03  0.13733035E+05                                 8.391369                            7.519027      -0.042710       1.993650                    0.997493      30.317979      84.804395       0.653873       0.380277      -1.105667       0.030637      -0.089500       0.080031       0.123911      -0.030952      -0.002832      -0.014429      -0.138217       0.218901      -0.112388       0.034515       0.077874              8.982147       7.126003      -0.627952       1.190392      10.624879      -2.403691       9.195559           0.034196
          178              N      18.968519       7.278220      13.197070      -0.314281      31.511605 0.52912792E+03  0.12879631E+05                                 8.289701                            7.387233      -0.003342       2.023978                    0.998718      28.453849      79.418209       0.650623       0.386753      -1.099733      -0.001092      -0.147301       0.032532       0.150854      -0.010893       0.024633       0.035500       0.165466      -0.194600      -0.097013      -0.021691       0.118703              8.717796      12.205743      -0.504201       0.509486       6.796060      -0.977724       7.151586           0.043936
          179              N      17.091153       8.429280      11.025982      -0.526062      30.179268 0.53958332E+03  0.13174926E+05                                 7.922375                            7.325088       0.041242       2.034392                    0.996389      29.622299      82.324947       0.672695       0.372905      -1.111792      -0.060287      -0.070657       0.081574       0.123618       0.026262      -0.056779      -0.013134      -0.110046       0.149881      -0.104342       0.023533       0.080810              8.229081       7.097900       0.536061      -1.206250       8.791968      -1.596156       8.797376           0.033490
          180              N       9.305386      11.977638       5.729444      -0.551321      29.195876 0.50954596E+03  0.12271352E+05                                 7.695300                            7.064565       0.196812       2.076800                    0.996310      29.795358      82.385169       0.692434       0.367298      -1.115399      -0.043646       0.137703       0.056231       0.155013      -0.024495      -0.057987      -0.033530      -0.059896      -0.122493      -0.096943       0.034850       0.062093              7.937444       8.110457      -0.017929      -0.493114       8.111027       1.370922       7.590847           0.043882
          181              N       7.162356       2.221915      15.040200      -0.406799      52.340034 0.63724743E+03  0.16193910E+05                                11.621749                            8.295912       0.212903       2.041828                    0.998828      31.391883      88.530510       0.595129       0.404997      -1.090859       0.016051       0.013565       0.011836       0.024119      -0.000673       0.014623      -0.072447       0.036176      -0.220504      -0.114206       0.049378       0.064828             14.315973       9.365891      -1.606655      -3.932102       9.501822       6.568590      24.080207           0.034680
          182              N       9.488398      12.251838       2.804049      -0.440508      48.293924 0.62624239E+03  0.15788084E+05                                10.806119                            8.061232       0.617587       2.155110                    0.999755      31.548297      87.581095       0.624349       0.389127      -1.105793      -0.011329       0.043311      -0.007613       0.045411      -0.036884       0.050229       0.060632       0.106336       0.099455      -0.117762       0.030426       0.087337             12.948659      15.729140       6.419830      -6.363332      11.075845      -4.886095      12.040992           0.048505
          183              N       6.952020       0.689488       2.187487      -0.373655      47.362168 0.57597038E+03  0.14223303E+05                                10.759498                            7.802490       0.567135       2.176596                    0.998630      29.795267      81.924077       0.625761       0.396367      -1.100458      -0.001618       0.002851      -0.014312       0.014682       0.073978      -0.041336       0.024453      -0.088607       0.152976      -0.124840       0.060527       0.064313             13.193679      19.046389      -7.920478       5.448543      10.950680      -3.138693       9.583968           0.056234
          184              N      15.687260       3.472087       0.696913      -0.451358      36.089901 0.61271268E+03  0.15348400E+05                                 8.764210                            7.903360       0.777039       2.173357                    0.998807      32.541093      89.771645       0.639590       0.382294      -1.111749       0.105747      -0.031301       0.020097       0.112098       0.114689      -0.040794       0.017521      -0.218855       0.258620      -0.208314       0.092899       0.115415              8.923886      10.478809      -1.721343       1.606117       8.305137      -0.705557       7.987712           0.020084
          185              N       6.123395       4.367828       0.163979      -0.441555      35.291552 0.59061018E+03  0.14672151E+05                                 8.646474                            7.770589       0.785769       2.184307                    0.999548      32.228941      88.791890       0.643095       0.383388      -1.109995      -0.076673      -0.068584       0.040193       0.110445      -0.138964       0.081668       0.061222      -0.003773       0.215189      -0.211084       0.092363       0.118722              8.778835       7.205562       1.899186      -1.012712      10.349636      -1.579818       8.781308           0.015789
          186              N       4.335281       3.769169       3.925669      -0.430015      49.561538 0.65691816E+03  0.16755724E+05                                11.050680                            8.303336       0.520802       2.130135                    0.999725      31.429122      87.676575       0.610139       0.393573      -1.102981      -0.000557      -0.007109      -0.013550       0.015311       0.012819       0.000253      -0.069427       0.074541      -0.167067      -0.106085       0.036946       0.069139             13.364589       6.838580      -0.192354      -0.019040      16.786727       8.904570      16.468461           0.044087
          187              N      13.785851      12.364417      13.113441      -0.537244      32.291384 0.55756252E+03  0.13734836E+05                                 8.392808                            7.520389      -0.042747       1.993583                    0.997497      30.317870      84.810761       0.653669       0.380381      -1.105572       0.064180      -0.069357      -0.080012       0.123820      -0.074525      -0.014084       0.004323       0.023402       0.218409      -0.112027       0.034320       0.077707              8.983676       9.304974      -1.809121      -1.545854       8.449371       2.193115       9.196683           0.034180
          188              N       9.209313       1.468943      11.399855      -0.314454      31.509802 0.52909687E+03  0.12879079E+05                                 8.290730                            7.388129      -0.003542       2.023855                    0.998720      28.454100      79.427445       0.650416       0.386870      -1.099616       0.129710      -0.069208      -0.032206       0.150505       0.063365       0.042765       0.004736      -0.108379      -0.194230      -0.096759      -0.021800       0.118558              8.718891       7.603980       1.992276      -0.616685      11.400363       0.914231       7.152328           0.043989
          189              N       9.092493       3.667987      13.570943      -0.526126      30.176405 0.53952710E+03  0.13173499E+05                                 7.922991                            7.325694       0.041089       2.034323                    0.996394      29.620254      82.325002       0.672516       0.373006      -1.111693       0.090728       0.019071      -0.081624       0.123522      -0.031674      -0.038534      -0.043442       0.103642       0.149576      -0.103962       0.023361       0.080601              8.229709       8.856949      -0.417556      -1.978412       7.034234      -0.299226       8.797945           0.033507
          190              N       7.055777      10.638532       2.469531      -0.551372      29.197547 0.50958343E+03  0.12272521E+05                                 7.695689                            7.064897       0.196807       2.076771                    0.996311      29.796724      82.390732       0.692405       0.367306      -1.115390      -0.100225       0.104059      -0.056246       0.155039      -0.038415      -0.057151      -0.034995      -0.008391      -0.122610      -0.096969       0.034892       0.062077              7.937882       8.096316      -0.009769       0.970180       8.126101      -1.087133       7.591230           0.043868
          191              N       4.053073       4.454195       6.841225      -0.406887      52.345720 0.63732295E+03  0.16196128E+05                                11.621641                            8.295820       0.213069       2.041868                    0.998826      31.395211      88.537495       0.595202       0.404940      -1.090910       0.019598       0.007587       0.011991       0.024196       0.014832      -0.056734       0.047355      -0.020759      -0.220647      -0.114237       0.049473       0.064764             14.315785       8.124208      -0.933268       3.899444      10.743215      -6.587882      24.079931           0.034485
          192              N      16.608065       3.282375      11.003024      -0.440329      48.291913 0.62619537E+03  0.15786561E+05                                10.805550                            8.060786       0.617365       2.155069                    0.999755      31.547782      87.577988       0.624385       0.389113      -1.105806       0.032736      -0.030659      -0.007634       0.045496       0.024473       0.077275       0.015169      -0.119550       0.099707      -0.117706       0.030375       0.087331             12.948005      17.513335       5.451469      -7.328343       9.290379      -3.264105      12.040302           0.048327
          193              N       5.235048       6.565001      10.386462      -0.373557      47.368025 0.57603254E+03  0.14225243E+05                                10.760221                            7.802907       0.566338       2.176366                    0.998626      29.797104      81.930686       0.625744       0.396367      -1.100457       0.001704      -0.002785      -0.014309       0.014676       0.003180       0.001880      -0.047923       0.172152       0.152809      -0.124694       0.060412       0.064282             13.194668       6.152496      -0.927530      -0.161546      23.847081       6.286298       9.584428           0.056081
          194              N      11.845503      12.917100       8.895888      -0.451208      36.088844 0.61267476E+03  0.15347138E+05                                 8.763559                            7.902759       0.777138       2.173393                    0.998809      32.542310      89.772659       0.639661       0.382260      -1.111780       0.022942       0.107907       0.020050       0.112126      -0.029175      -0.003887      -0.044136       0.311396       0.258562      -0.208170       0.092854       0.115316              8.923217       7.355905      -0.027928       0.145467      11.426702       1.747999       7.987044           0.020143
          195              N       8.073437       4.082996       8.362955      -0.441362      35.285380 0.59046487E+03  0.14667599E+05                                 8.645202                            7.769450       0.785710       2.184355                    0.999550      32.226528      88.781589       0.643166       0.383370      -1.110011      -0.096780      -0.034798       0.040177       0.110415      -0.077347       0.092734       0.042516      -0.230401       0.215536      -0.210904       0.092347       0.118557              8.777525      11.225188      -0.281606      -1.871205       6.327461      -0.137042       8.779927           0.015911
          196              N       6.694727       2.796568      12.124644      -0.430105      49.561500 0.65691372E+03  0.16755508E+05                                11.050340                            8.303100       0.521421       2.130307                    0.999725      31.429576      87.676286       0.610174       0.393553      -1.102999      -0.006516       0.002863      -0.013559       0.015313       0.038267      -0.060963       0.033302      -0.019095      -0.166997      -0.106113       0.036931       0.069182             13.364140      14.364127      -4.273838       7.818135       9.260618      -4.261719      16.467675           0.043921
          197              N      16.126465       5.441226       4.914466      -0.537074      32.291089 0.55754752E+03  0.13734059E+05                                 8.391440                            7.519138      -0.042595       1.993675                    0.997492      30.318920      84.806079       0.653888       0.380264      -1.105682      -0.030677       0.089492      -0.080072       0.123941      -0.030959      -0.002842      -0.014425      -0.138254       0.219006      -0.112426       0.034525       0.077901              8.982177       7.126089      -0.627927       1.190338      10.624870      -2.403734       9.195572           0.034261
          198              N       4.367040       6.612534       3.200880      -0.314367      31.513446 0.52916563E+03  0.12880857E+05                                 8.290206                            7.387649      -0.003522       2.023898                    0.998716      28.455602      79.425635       0.650580       0.386769      -1.099715       0.001096       0.147298      -0.032554       0.150856      -0.010899       0.024644       0.035509       0.165491      -0.194684      -0.097040      -0.021692       0.118732              8.718331      12.206424      -0.504228       0.509528       6.796480      -0.977887       7.152088           0.044027
          199              N       6.244406       5.461474       5.371968      -0.526028      30.178391 0.53956079E+03  0.13174125E+05                                 7.921944                            7.324716       0.041467       2.034488                    0.996387      29.621270      82.319000       0.672748       0.372883      -1.111818       0.060351       0.070652      -0.081582       0.123651       0.026272      -0.056785      -0.013127      -0.110070       0.149957      -0.104368       0.023542       0.080826              8.228613       7.097458       0.536013      -1.206101       8.791407      -1.596110       8.796974           0.033575
          200              N      14.030173       1.913116      10.668506      -0.551411      29.198570 0.50960839E+03  0.12273304E+05                                 7.695948                            7.065143       0.196716       2.076729                    0.996311      29.797536      82.394273       0.692380       0.367313      -1.115381       0.043668      -0.137712      -0.056253       0.155035      -0.024481      -0.057995      -0.033549      -0.059866      -0.122600      -0.096963       0.034864       0.062099              7.938138       8.111380      -0.017862      -0.493117       8.111629       1.371107       7.591406           0.043799
          201              N      16.173203      11.668839       1.357750      -0.406598      52.326819 0.63704519E+03  0.16187364E+05                                11.619314                            8.294326       0.213088       2.041962                    0.998827      31.387827      88.513052       0.595219       0.404970      -1.090885      -0.016107      -0.013518      -0.011810       0.024117      -0.000616       0.014533      -0.072383       0.036150      -0.220343      -0.114107       0.049421       0.064686             14.312769       9.363740      -1.606119      -3.930853       9.499840       6.566930      24.074728           0.034431
          202              N      13.847161       1.638916      13.593901      -0.440123      48.288861 0.62614246E+03  0.15784837E+05                                10.804796                            8.060258       0.617475       2.155125                    0.999755      31.547183      87.574201       0.624429       0.389095      -1.105823       0.011337      -0.043414       0.007650       0.045517      -0.036726       0.050075       0.060719       0.106171       0.099707      -0.117660       0.030428       0.087232             12.947033      15.726999       6.418973      -6.362350      11.074668      -4.885477      12.039431           0.048276
          203              N      16.383539      13.201266      14.210463      -0.373310      47.362447 0.57594959E+03  0.14222561E+05                                10.758835                            7.801971       0.566811       2.176548                    0.998624      29.795992      81.923512       0.625831       0.396329      -1.100493       0.001722      -0.002811       0.014251       0.014627       0.073833      -0.041211       0.024478      -0.088484       0.152945      -0.124642       0.060342       0.064300             13.192864      19.045248      -7.919964       5.448142      10.950046      -3.138467       9.583297           0.056099
          204              N       7.648299      10.418667      15.701037      -0.450965      36.088241 0.61264833E+03  0.15346259E+05                                 8.763006                            7.902227       0.777126       2.173400                    0.998812      32.543699      89.774878       0.639729       0.382225      -1.111809      -0.105803       0.031277      -0.020080       0.112141       0.114472      -0.040667       0.017631      -0.218645       0.258507      -0.208050       0.092844       0.115206              8.922673      10.477369      -1.721041       1.605868       8.303969      -0.705453       7.986682           0.020116
          205              N      17.212164       9.522926      16.233971      -0.441135      35.283138 0.59040506E+03  0.14665656E+05                                 8.644298                            7.768627       0.786073       2.184470                    0.999550      32.227389      88.780889       0.643258       0.383327      -1.110048       0.076725       0.068535      -0.040130       0.110427      -0.138696       0.081418       0.061336      -0.004117       0.215555      -0.210829       0.092494       0.118335              8.776608       7.203930       1.898724      -1.012443      10.346846      -1.579364       8.779049           0.015850
          206              N      19.000278      10.121585      12.472281      -0.429986      49.562233 0.65690915E+03  0.16755396E+05                                11.050434                            8.303117       0.520792       2.130141                    0.999725      31.429478      87.676619       0.610167       0.393558      -1.102994       0.000612       0.007103       0.013542       0.015304       0.012903       0.000170      -0.069384       0.074433      -0.166941      -0.106003       0.036858       0.069145             13.364288       6.838477      -0.192270      -0.018951      16.786120       8.904378      16.468266           0.043780
          207              N       9.549708       1.526337       3.284509      -0.536912      32.277391 0.55725457E+03  0.13725235E+05                                 8.390035                            7.517997      -0.042472       1.993814                    0.997496      30.309102      84.777601       0.653820       0.380349      -1.105605      -0.064199       0.069323       0.079949       0.123770      -0.074419      -0.014060       0.004316       0.023391       0.218119      -0.111872       0.034272       0.077600              8.980597       9.301545      -1.808418      -1.545088       8.446235       2.191744       9.194012           0.034309
          208              N      14.126246      12.421811       4.998095      -0.314159      31.503916 0.52896931E+03  0.12875074E+05                                 8.289385                            7.386976      -0.003437       2.023965                    0.998720      28.449395      79.409048       0.650508       0.386843      -1.099646      -0.129670       0.069203       0.032155       0.150457       0.063358       0.042746       0.004731      -0.108323      -0.194106      -0.096714      -0.021798       0.118513              8.717454       7.602655       1.991875      -0.616578      11.398457       0.913970       7.151252           0.043971
          209              N      14.243066      10.222767       2.827007      -0.525900      30.169355 0.53936282E+03  0.13168410E+05                                 7.921637                            7.324475       0.041168       2.034430                    0.996394      29.615017      82.305534       0.672590       0.372995      -1.111707      -0.090691      -0.018993       0.081618       0.123479      -0.031642      -0.038516      -0.043392       0.103506       0.149420      -0.103846       0.023315       0.080531              8.228288       8.855405      -0.417571      -1.977880       7.032903      -0.299202       8.796555           0.033607
          210              N      16.279782       3.252222      13.928419      -0.551419      29.198477 0.50960737E+03  0.12273255E+05                                 7.695864                            7.065081       0.196858       2.076773                    0.996312      29.797484      82.393649       0.692392       0.367308      -1.115387       0.100254      -0.104041       0.056245       0.155045      -0.038443      -0.057147      -0.034990      -0.008385      -0.122524      -0.096962       0.034871       0.062091              7.938040       8.096472      -0.009864       0.970099       8.126317      -1.087064       7.591329           0.043777
          211              N      14.373713       0.904029       4.099488      -0.069589      32.235557 0.44293096E+03  0.10180393E+05                                 8.379202                            6.759518       0.766460       2.324416                    0.999720      24.412431      63.476696       0.688892       0.386836      -1.113966      -0.076598       0.128737      -0.000031       0.149801       0.078429       0.026392       0.015740       0.085095       0.197403      -0.122127       0.029971       0.092156              9.634600       8.942024       1.658585       5.288761       7.143230       3.148370      12.818546           0.458429
          212              N       8.961846      12.986725      12.298462      -0.069579      32.236035 0.44293818E+03  0.10180676E+05                                 8.379554                            6.759752       0.766232       2.324336                    0.999720      24.412527      63.478847       0.688847       0.386856      -1.113943       0.076625      -0.128699      -0.000009       0.149782       0.078458       0.026389       0.015704       0.085087       0.197407      -0.122151       0.030006       0.092145              9.635047       8.942535       1.658674       5.289136       7.143491       3.148432      12.819116           0.458601

******************************************************
Auxiliary information for the entire system
The total spin magnetic moment of the unit cell is   15.713452
The total net atomic charge of the unit cell is   0.000000
Accuracy of reproducing the electrostatic potential in the unit cell:
  The inner radius (bohr) =    5.0000
  The outer radius (bohr) =   12.0000
  Valid grid points have density less than (e/(bohr^3)) =    0.0001
  The number of valid grid points were=        82780
  The rms potential error without charges in kcal/mol is=      7.30507
  The rms potential error with partial charges in kcal/mol is=      2.01636
  The RRMSE value at monopole order=      0.27602
  The rms potential error with partial charges and cloud penetration in kcal/mol is=      2.01273
  The RRMSE value at monopole order with cloud penetration is=      0.27552
  The rms potential error with partial charges and atomic dipoles in kcal/mol is=      0.75001
  The RRMSE value at dipole order=      0.10267
  The rms potential error with partial charges, atomic dipoles and cloud penetration in kcal/mol is=      0.75017
  The RRMSE value at dipole order with cloud penetration=      0.10269

******************************************************
The electron densities and ab initio electrostatic potential were computed in VASP using the PBE functional and
projector augmented wave method. See the main text of the journal article for a description of computational details.
The atomic charges, dipoles, and quadrupoles were computed with the DDEC6 method as described in
(a) T. A. Manz and N. Gabaldon Limas, RSC Adv. 6 (2016) 47771-47801 DOI: 10.1039/c6ra04656h
(b) N. Gabaldon Limas and T. A. Manz, RSC Adv. 8 (2018) 2678-2707 DOI: 10.1039/c7ra11829e.
For each atom in the material, the electron cloud parameters were fit to the spherically averaged atom-in-material
electron density using radial positions for which this density was between 10^-4 and 10^-2 electrons per cubic bohr.
The polarizabilities, dispersion coefficients, and quantum Drude oscillator (QDO) parameters were fit using the MCLF method.
The magnetic structure of the system was optimized in VASP from the default ferromagnetic initial guess using spin polarization.
The atomic spin moments (ASMs) were computed on this optimized magnetic structure using the DDEC6 partition as inputs
to the method of T. A. Manz and D. S. Sholl, J. Chem. Theory Comput. 7 (2011) 4146-4164 DOI: 10.1021/ct200539n.
The RMSE and RRMSE were computed using a uniform grid with Ewald summation.
