# Supplementary material for: A collection of forcefield precursors for metal–organic frameworks
Source: RSC Adv. 2019 Nov 13;9(63):36492–507. doi: 10.1039/c9ra07327b (PMC9075174; doi:10.1039/c9ra07327b)
Supplement: RA-009-C9RA07327B-s4422 [file RA-009-C9RA07327B-s4422.xyz]

  212
jmolscript: load "" {1 1 1} spacegroup "x,y,z" unitcell [{     14.228700     0.000000     0.000000 }, {      6.805755    12.495503     0.000000 }, {      2.469338     1.466908    16.222706 }]
Co    18.382289    10.253080     6.710685     0.154525
Co     4.472505     1.989982     1.400668     0.154545
Co     5.121504     3.709331     9.512021     0.154536
Co    19.031288    11.972429    14.822038     0.154545
Ni    19.206933     8.462799    11.281432     0.671068
Ni     8.119613     1.876384    13.052627     0.671082
Ni     4.296860     5.499612     4.941274     0.671066
Ni    15.384180    12.086027     3.170079     0.671084
Ni     8.234417    11.496472     4.055676     0.561496
Ni    15.269376     2.465939    12.167029     0.561526
H      7.210843     9.390626    11.928556     0.294948
H      7.427932     8.376803    10.776744     0.311119
H      7.649358     6.713020    12.137829     0.093530
H      8.486362     7.859397    12.765647     0.075719
H      6.864963     8.197898    14.173778     0.131960
H      7.571327     6.823882    14.303560     0.145930
H      5.429726     6.430731    14.598813     0.097233
H      5.766325     5.886863    13.185815     0.086669
H     18.812135     8.220324    13.758477     0.243670
H     17.572883     6.694679    14.228935     0.085573
H     17.698895     6.081499    12.809449     0.096016
H     16.397096     8.354465    13.390222     0.156857
H     15.725970     6.965144    13.226372     0.150476
H     15.307184     8.388279    11.484054     0.069695
H     15.940742     7.048776    11.028196     0.095967
H     17.129098     8.370064     9.900717     0.310332
H     16.975532     9.524743    10.924370     0.299366
H     10.307571    11.982512     5.368093     0.289573
H      9.262462    11.365047     6.333344     0.298032
H      9.222926    12.906973     7.189903     0.075831
H      3.343163     1.068056     6.132183     0.088176
H     15.380907     1.614248     6.935207     0.103029
H      2.188256     2.397073     6.085137     0.116014
H     14.148300     1.891253     5.562766     0.121988
H     15.239050     2.500330     4.642938     0.110627
H     13.042675    12.855022    12.405503     0.294943
H     13.829169    12.179453    13.557315     0.311106
H     15.184376    11.189191    12.196230     0.093532
H     13.777290    11.002469    11.568412     0.075719
H     14.255556    12.588275    10.160281     0.131963
H     15.124341    11.310745    10.030499     0.145932
H     16.493955    13.003429     9.735246     0.097233
H     16.810575    12.447692    11.148244     0.086671
H      8.521388     2.107113    10.575582     0.243667
H     10.453944     2.465678    10.105124     0.085573
H     10.932160     2.061724    11.524610     0.096018
H      9.558729     4.292138    10.943837     0.156863
H     11.099825     4.216986    11.107687     0.150488
H     10.050351     5.265461    12.850005     0.069692
H     10.923651     4.068377    13.305863     0.095965
H      9.194905     3.656762    14.433342     0.310330
H      8.254329     4.343919    13.409689     0.299363
H      6.815967     9.908328     2.743260     0.289573
H      7.858107    10.530791     1.778009     0.298024
H      6.522914    11.303033     0.921450     0.075832
H     19.732093    10.803889     1.979170     0.088178
H     13.494638     0.493711     1.176146     0.103031
H     19.117370    12.453801     2.026216     0.116014
H     13.840945     1.708669     2.548587     0.121989
H     12.784341     1.042113     3.468415     0.110627
H     16.292950     4.571785     4.294150     0.294946
H     16.075861     5.585608     5.445962     0.311100
H     15.854435     7.249391     4.084877     0.093531
H     15.017431     6.103014     3.457059     0.075702
H     16.638830     5.764513     2.048928     0.131963
H     15.932466     7.138529     1.919146     0.145932
H     18.074067     7.531680     1.623893     0.097237
H     17.737468     8.075548     3.036891     0.086674
H      4.691658     5.742087     2.464229     0.243669
H      5.930910     7.267732     1.993771     0.085571
H      5.804898     7.880912     3.413257     0.096017
H      7.106697     5.607946     2.832484     0.156857
H      7.777823     6.997267     2.996334     0.150461
H      8.196609     5.574132     4.738652     0.069682
H      7.563051     6.913635     5.194510     0.095960
H      6.374695     5.592347     6.321989     0.310331
H      6.528261     4.437668     5.298336     0.299363
H     13.196222     1.979899    10.854613     0.289576
H     14.241331     2.597364     9.889362     0.298032
H     14.280867     1.055438     9.032803     0.075833
H     20.160630    12.894355    10.090523     0.088179
H      8.122886    12.348163     9.287499     0.103032
H     21.315537    11.565338    10.137569     0.116015
H      9.355493    12.071158    10.659940     0.121993
H      8.264743    11.462081    11.579768     0.110624
H     10.461118     1.107389     3.817203     0.294948
H      9.674624     1.782958     2.665391     0.311107
H      8.319417     2.773220     4.026476     0.093534
H      9.726503     2.959942     4.654294     0.075702
H      9.248237     1.374136     6.062425     0.131965
H      8.379452     2.651666     6.192207     0.145934
H      7.009838     0.958982     6.487460     0.097235
H      6.693218     1.514719     5.074462     0.086675
H     14.982405    11.855298     5.647124     0.243670
H     13.049849    11.496733     6.117582     0.085574
H     12.571633    11.900687     4.698096     0.096021
H     13.945064     9.670273     5.278869     0.156863
H     12.403968     9.745425     5.115019     0.150475
H     13.453442     8.696950     3.372701     0.069687
H     12.580142     9.894034     2.916843     0.095966
H     14.308888    10.305649     1.789364     0.310336
H     15.249464     9.618492     2.813017     0.299368
H     16.687826     4.054083    13.479446     0.289575
H     15.645686     3.431620    14.444697     0.298028
H     16.980879     2.659378    15.301256     0.075833
H      3.771700     3.158522    14.243536     0.088178
H     10.009155    13.468700    15.046560     0.103031
H      4.386423     1.508610    14.196490     0.116015
H      9.662848    12.253742    13.674119     0.121989
H     10.719452    12.920298    12.754291     0.110625
C     19.133824     9.782426     8.370916     0.059551
C     20.069809    10.490594     5.893709     0.081787
C     18.379962     8.442006     6.205185     0.062485
C     18.396810    12.105207     7.167192     0.020538
C     16.666386    10.051110     7.459200     0.017837
C     17.534282    10.722210     5.097174     0.070574
C      7.559811     7.483102    12.556374     0.021859
C      7.105336     7.365268    13.740632    -0.235138
C      5.651505     6.687577    13.708187    -0.083731
C     17.356458     6.895761    13.205283    -0.079702
C     16.250249     7.743173    12.848383    -0.258687
C     16.132542     7.876110    11.485676     0.037747
C      2.418074     0.625010     6.359301     0.033657
C      1.638738     1.649695     6.083515    -0.199124
C     14.783918     1.682235     5.061484    -0.133924
C      6.995698     2.571781    15.963143     0.059546
C      3.456761     0.621625     2.217644     0.081784
C      6.064085     1.125769     1.906168     0.062483
C      2.839040     2.863124     0.944161     0.020533
C      5.470610     3.400267     0.652153     0.017831
C      4.466132     2.959085     3.014179     0.070571
C     14.550929    11.636171    11.777685     0.021857
C     14.871791    11.978925    10.593427    -0.235140
C     16.162316    12.931517    10.625872    -0.083732
C     10.380874     2.751921    11.128776    -0.079703
C     10.165798     4.128709    11.485676    -0.258689
C     10.105354     4.295663    12.848383     0.037749
C     20.563653    11.404379     1.752052     0.033656
C     20.036551    12.578902     2.027838    -0.199124
C     13.720480     1.050500     3.049869    -0.133923
C      4.369969     4.179985     7.851790     0.059548
C      3.433984     3.471817    10.328997     0.081787
C      5.123831     5.520405    10.017521     0.062483
C      5.106983     1.857204     9.055514     0.020535
C      6.837407     3.911301     8.763506     0.017832
C      5.969511     3.240201    11.125532     0.070575
C     15.943982     6.479309     3.666332     0.021860
C     16.398457     6.597143     2.482074    -0.235139
C     17.852288     7.274834     2.514519    -0.083735
C      6.147335     7.066650     3.017423    -0.079701
C      7.253544     6.219238     3.374323    -0.258686
C      7.371251     6.086301     4.737030     0.037749
C     21.085719    13.337401     9.863405     0.033658
C     21.865055    12.312716    10.139191    -0.199123
C      8.719875    12.280176    11.161222    -0.133918
C     16.508095    11.390630     0.259563     0.059544
C     20.047032    13.340786    14.005062     0.081782
C     17.439708    12.836642    14.316538     0.062481
C     20.664753    11.099287    15.278545     0.020529
C     18.033183    10.562144    15.570553     0.017826
C     19.037661    11.003326    13.208527     0.070570
C      8.952864     2.326240     4.445021     0.021862
C      8.632002     1.983486     5.629279    -0.235139
C      7.341477     1.030894     5.596834    -0.083731
C     13.122919    11.210490     5.093930    -0.079701
C     13.337995     9.833702     4.737030    -0.258686
C     13.398439     9.666748     3.374323     0.037752
C      2.940140     2.558032    14.470654     0.033657
C      3.467242     1.383509    14.194868    -0.199123
C      9.783313    12.911911    13.172837    -0.133918
N     19.498706     9.434554     9.415659    -0.398786
N      6.810958    10.681296     5.335648    -0.417789
N     18.403274     7.362095     5.856397    -0.361779
N     11.609107     0.714187     7.400798    -0.443451
N     15.600823     9.883003     7.866390    -0.430528
N     16.925118    11.055136     4.177347    -0.408807
N      7.026789     8.517179    11.610591    -0.576420
N     18.819466     7.470712    13.151748    -0.319819
N     17.183500     8.595100    10.814056    -0.547987
N      9.402528    12.021336     5.673080    -0.539609
N      7.126668     2.084954    14.918400    -0.398788
N      9.631154    12.356631     2.775705    -0.417790
N      7.001302     0.588762     2.254956    -0.361778
N     16.089159     3.375559     0.710555    -0.443451
N      6.127911     4.255627     0.244963    -0.430529
N      4.465129     3.653288     3.934006    -0.408810
N     13.897763    12.598876    12.723468    -0.576415
N      9.176184     1.742127    11.182311    -0.319827
N      8.971259     3.716624    13.520003    -0.547985
N      7.214765    10.721697     2.438273    -0.539605
N      4.005087     4.527857     6.807047    -0.398792
N     16.692835     3.281115    10.887058    -0.417799
N      5.100519     6.600316    10.366309    -0.361789
N     11.894686    13.248224     8.821908    -0.443466
N      7.902970     4.079408     8.356316    -0.430541
N      6.578675     2.907275    12.045359    -0.408817
N     16.477004     5.445232     4.612115    -0.576409
N      4.684327     6.491699     3.070958    -0.319820
N      6.320293     5.367311     5.408650    -0.547984
N     14.101265     1.941075    10.549626    -0.539611
N     16.377125    11.877457     1.304306    -0.398789
N     13.872639     1.605780    13.447001    -0.417795
N     16.502491    13.373649    13.967750    -0.361783
N      7.414634    10.586852    15.512151    -0.443456
N     17.375882     9.706784    15.977743    -0.430532
N     19.038664    10.309123    12.288700    -0.408814
N      9.606030     1.363535     3.499238    -0.576433
N     14.327609    12.220284     5.040395    -0.319843
N     14.532534    10.245787     2.702703    -0.548006
N     16.289028     3.240714    13.784433    -0.539609
N     14.593654     0.791574     4.055676    -0.050762
N      8.910139    13.170837    12.167029    -0.050795

The following XYZ coordinates are in angstroms. Other properties are in atomic units.
The sperically averaged electron density of each atom fit to a function of the form exp(a - br)
eigen_1, eigen_2 and eigen_3 are the three eigenvalues of traceless quadrupole moment tensor
  atom number  atomic symbol              X              Y              Z     net charge C6 coefficient C8 coefficient C10 coefficient fluctuating dipole atomic polarizability isotropic forcefield polarizability              a              b squared Pearson coefficient          <r^3>          <r^4>         wp_QDO          m_QDO          q_QDO       dipole_x       dipole_y       dipole_z         dipole            Qxy            Qxz            Qyz     Q(x^2-y^2)  Q(3z^2 - R^2)        eigen_1        eigen_2        eigen_3 static polarizability      alpha(xx)      alpha(xy)      alpha(xz)      alpha(yy)      alpha(yz)      alpha(zz) atomic spin moment
            1             Co      18.382289      10.253080       6.710685       0.154525     135.151482 0.16887911E+04  0.52424971E+05                                20.851584                           13.450511       1.029581       2.122769                    0.987772      59.264380     160.249957       0.491146       0.401729      -1.141686      -0.008489       0.004814       0.010132       0.014068       0.001273      -0.000291      -0.010148      -0.007615      -0.001775      -0.008722      -0.003538       0.012260             26.695296      22.854027      -0.956937       1.284033      26.238949      -1.827548      30.992913           0.026107
            2             Co       4.472505       1.989982       1.400668       0.154545     135.150435 0.16887737E+04  0.52424276E+05                                20.851461                           13.450426       1.029623       2.122783                    0.987772      59.264069     160.248693       0.491149       0.401728      -1.141687      -0.000167       0.009757      -0.010133       0.014068      -0.002507      -0.009051       0.004599       0.006270      -0.001772      -0.008723      -0.003537       0.012260             26.695146      24.660504      -1.940894      -0.990752      24.432215       2.001744      30.992718           0.026105
            3             Co       5.121504       3.709331       9.512021       0.154536     135.150733 0.16887813E+04  0.52424567E+05                                20.851492                           13.450456       1.029594       2.122776                    0.987772      59.264008     160.248563       0.491148       0.401728      -1.141687       0.008489      -0.004813      -0.010133       0.014068       0.001273      -0.000290      -0.010148      -0.007615      -0.001774      -0.008722      -0.003538       0.012260             26.695176      22.853914      -0.956931       1.284020      26.238850      -1.827528      30.992764           0.026107
            4             Co      19.031288      11.972429      14.822038       0.154545     135.150400 0.16887734E+04  0.52424253E+05                                20.851440                           13.450412       1.029642       2.122789                    0.987772      59.264068     160.248559       0.491150       0.401727      -1.141688       0.000167      -0.009757       0.010133       0.014068      -0.002507      -0.009051       0.004599       0.006270      -0.001774      -0.008723      -0.003537       0.012260             26.695119      24.660481      -1.940906      -0.990744      24.432176       2.001746      30.992699           0.026111
            5             Ni      19.206933       8.462799      11.281432       0.671068      93.799351 0.18379199E+04  0.57438099E+05                                16.298299                           13.623237       1.247191       2.254039                    0.993825      47.153373     122.031153       0.517568       0.378674      -1.175547       0.006316       0.034698      -0.052299       0.063080      -0.013894       0.010460       0.028407      -0.038115      -0.046499      -0.038832      -0.003427       0.042260             19.317435      13.731558      -0.868318       1.409853      23.371434       1.610705      20.849312           1.744919
            6             Ni       8.119613       1.876384      13.052627       0.671082      93.798672 0.18379041E+04  0.57437476E+05                                16.298225                           13.623184       1.247203       2.254046                    0.993825      47.152978     122.029935       0.517569       0.378674      -1.175547      -0.033492       0.011051       0.052298       0.063078      -0.023539       0.029943      -0.004397      -0.002676      -0.046492      -0.038825      -0.003422       0.042246             19.317338      20.436428      -4.520188       2.088809      16.666392       0.467701      20.849194           1.745116
            7             Ni       4.296860       5.499612       4.941274       0.671066      93.799344 0.18379209E+04  0.57438156E+05                                16.298319                           13.623259       1.247182       2.254036                    0.993825      47.153364     122.031278       0.517566       0.378675      -1.175546      -0.006314      -0.034698       0.052300       0.063080      -0.013893       0.010460       0.028403      -0.038108      -0.046495      -0.038829      -0.003425       0.042254             19.317451      13.731602      -0.868319       1.409841      23.371452       1.610682      20.849298           1.744937
            8             Ni      15.384180      12.086027       3.170079       0.671084      93.798455 0.18378982E+04  0.57437258E+05                                16.298215                           13.623173       1.247198       2.254043                    0.993825      47.153033     122.030145       0.517568       0.378675      -1.175546       0.033491      -0.011050      -0.052297       0.063078      -0.023546       0.029948      -0.004401      -0.002670      -0.046496      -0.038830      -0.003428       0.042258             19.317324      20.436403      -4.520157       2.088809      16.666404       0.467716      20.849167           1.745399
            9             Ni       8.234417      11.496472       4.055676       0.561496     113.445659 0.23950756E+04  0.79653979E+05                                17.057554                           14.334283       1.096250       2.172001                    0.997237      49.682586     130.920419       0.572472       0.321710      -1.229345       0.040912      -0.068870       0.000000       0.080106       0.022745      -0.010227      -0.006075       0.024773       0.018645      -0.029006       0.000005       0.029001             20.193856      24.941598       8.445429      -3.248672      15.741886      -1.929870      19.898083           1.766902
           10             Ni      15.269376       2.465939      12.167029       0.561526     113.441144 0.23949601E+04  0.79649151E+05                                17.057128                           14.333956       1.096284       2.172021                    0.997236      49.681475     130.916555       0.572477       0.321710      -1.229345      -0.040925       0.068892      -0.000000       0.080131       0.022708      -0.010235      -0.006079       0.024734       0.018551      -0.028949      -0.000032       0.028981             20.193313      24.940882       8.445140      -3.248551      15.741481      -1.929804      19.897575           1.766926
           11              H       7.210843       9.390626      11.928556       0.294948       0.668018 0.45762086E+01  0.40151800E+02                                 1.411263                            1.368386      -1.234690       2.388622                    0.997450       2.964839       8.578672       0.454950       1.534415      -0.659234      -0.002566       0.023166       0.016982       0.028838      -0.001312       0.002082       0.000641      -0.028505       0.035331      -0.020340       0.008341       0.011998              1.445611       1.176937       0.096919       0.007100       1.924527       0.078611       1.235368           0.001236
           12              H       7.427932       8.376803      10.776744       0.311119       0.738622 0.51956397E+01  0.46028586E+02                                 1.413204                            1.388238      -1.016180       2.517810                    0.999837       2.535518       6.858705       0.497047       1.390978      -0.690700       0.010902      -0.014460      -0.031249       0.036117      -0.006684      -0.013079       0.002679      -0.018542       0.029056      -0.020923       0.003330       0.017593              1.417659       1.222208      -0.018492      -0.124867       1.310401       0.006358       1.720367           0.000515
           13              H       7.649358       6.713020      12.137829       0.093530       0.869391 0.61229075E+01  0.55914663E+02                                 1.477039                            1.423584      -0.690607       2.552587                    0.999781       3.193416       8.468972       0.540379       1.241194      -0.718307      -0.007097      -0.032716      -0.012397       0.035699      -0.010530      -0.001245      -0.001589      -0.025368       0.021516      -0.020178       0.007082       0.013096              1.504240       1.233457      -0.122126      -0.051080       1.892181       0.297375       1.387081           0.000013
           14              H       8.486362       7.859397      12.765647       0.075719       1.441488 0.11875330E+02  0.12573864E+03                                 1.947997                            1.885313      -0.861886       2.430060                    0.998652       3.608967       9.728411       0.515383       1.122413      -0.749719       0.007407       0.023706       0.029827       0.038814       0.007594       0.009566       0.000069      -0.010755       0.016728      -0.015623       0.003526       0.012097              1.952015       2.464905       0.338380       0.090183       1.806896      -0.029116       1.584244           0.002629
           15              H       6.864963       8.197898      14.173778       0.131960       0.901435 0.66752774E+01  0.63168468E+02                                 1.597437                            1.552410      -0.774966       2.515920                    0.998627       3.451731       9.754847       0.478080       1.353863      -0.693092      -0.017654       0.019418       0.005863       0.026890      -0.006604      -0.010952      -0.001493      -0.003345       0.008714      -0.014164       0.002138       0.012027              1.619993       1.355085      -0.150826      -0.082102       1.967806       0.351061       1.537089          -0.000164
           16              H       7.571327       6.823882      14.303560       0.145930       0.873129 0.60597781E+01  0.56092032E+02                                 1.576632                            1.488517      -0.874138       2.480333                    0.999173       3.346368       9.417983       0.482592       1.371140      -0.689442       0.007248      -0.015971       0.013414       0.022080      -0.000070      -0.006088      -0.003206      -0.001619       0.004743      -0.006928      -0.000260       0.007188              1.625607       1.485822      -0.310181       0.284287       1.657787      -0.399037       1.733212          -0.000030
           17              H       5.429726       6.430731      14.598813       0.097233       0.951766 0.71488327E+01  0.68393234E+02                                 1.610545                            1.570624      -0.700802       2.530242                    0.999430       3.521783       9.806594       0.494752       1.294019      -0.705332      -0.003572      -0.002636       0.033812       0.034102      -0.007953       0.001857      -0.000121       0.004180       0.020886      -0.011762       0.003965       0.007797              1.629705       1.403994       0.022643      -0.082109       1.408428      -0.261655       2.076692           0.003063
           18              H       5.766325       5.886863      13.185815       0.086669       0.977076 0.76079875E+01  0.74084282E+02                                 1.649058                            1.627154      -0.874985       2.445802                    0.997464       3.681743      10.414828       0.481982       1.305025      -0.702352       0.007944      -0.018737      -0.020909       0.029178      -0.007382       0.004057       0.003610       0.006386      -0.009290      -0.010344       0.000575       0.009769              1.662538       1.473190      -0.113733      -0.068547       1.966132       0.335619       1.548292           0.000195
           19              H      18.812135       8.220324      13.758477       0.243670       0.678467 0.50066182E+01  0.44996284E+02                                 1.428224                            1.432708      -1.287258       2.337825                    0.995251       3.242689       9.544211       0.443273       1.537454      -0.657888       0.001722       0.025948       0.033094       0.042089      -0.002534       0.007494       0.008428       0.006574      -0.017246      -0.014687       0.004620       0.010067              1.436193       1.299816      -0.014645       0.034839       1.694360       0.207623       1.314402          -0.000490
           20              H      17.572883       6.694679      14.228935       0.085573       1.650230 0.14545052E+02  0.16470669E+03                                 2.240260                            2.167871      -1.281685       2.221476                    0.995181       4.263791      12.543377       0.446403       1.211666      -0.723495       0.040828       0.009313       0.031454       0.052374      -0.008260       0.011550       0.004501       0.011085       0.013093      -0.016885       0.001158       0.015728              2.266646       2.013990       0.014043       0.245009       1.939441      -0.332307       2.846505           0.002560
           21              H      17.698895       6.081499      12.809449       0.096016       1.007943 0.77965040E+01  0.76678284E+02                                 1.702183                            1.660883      -0.971190       2.396854                    0.996595       3.809224      10.965065       0.469380       1.326812      -0.696784       0.044865      -0.019383      -0.013333       0.050659      -0.013811       0.000248       0.003510      -0.000875      -0.032397      -0.012610      -0.006791       0.019401              1.722741       1.529031      -0.117407      -0.044756       2.140018       0.265589       1.499175           0.000045
           22              H      16.397096       8.354465      13.390222       0.156857       0.738038 0.50450280E+01  0.44292298E+02                                 1.371637                            1.333263      -0.858047       2.508112                    0.999789       2.995909       8.023376       0.528010       1.321293      -0.700809       0.023510       0.014627       0.016242       0.032101       0.002138       0.005111      -0.003068      -0.005372       0.022490      -0.009237      -0.000429       0.009666              1.381702       1.190385      -0.019330       0.077821       1.596754       0.263950       1.357966          -0.000120
           23              H      15.725970       6.965144      13.226372       0.150476       1.160903 0.87115504E+01  0.85701392E+02                                 1.701579                            1.625859      -0.939518       2.422985                    0.998827       3.248458       8.549612       0.547157       1.137893      -0.744225       0.018536      -0.035852       0.008534       0.041252       0.013841      -0.000020      -0.006603      -0.033727       0.018781      -0.025106       0.003824       0.021283              1.730245       1.856075       0.326974      -0.150095       1.884543      -0.296398       1.450118           0.000029
           24              H      15.307184       8.388279      11.484054       0.069695       1.287636 0.98310459E+01  0.99615539E+02                                 1.822022                            1.724407      -0.674065       2.525185                    0.999549       3.506030       9.344397       0.532927       1.134256      -0.745321      -0.019563       0.019420       0.023588       0.036280      -0.000281      -0.009406       0.000392      -0.000637      -0.015390      -0.011547       0.002850       0.008697              1.865153       2.192365      -0.568624       0.097565       1.928708      -0.119626       1.474385           0.002529
           25              H      15.940742       7.048776      11.028196       0.095967       1.182915 0.91543274E+01  0.91479496E+02                                 1.762068                            1.702388      -0.640587       2.565874                    0.999793       3.318701       8.897851       0.516282       1.187195      -0.733968      -0.000528      -0.030843      -0.020627       0.037108       0.010704      -0.005153       0.005919      -0.004707       0.021874      -0.017064       0.006742       0.010322              1.777477       1.439798       0.172421       0.101886       2.239958       0.364496       1.652673           0.000042
           26              H      17.129098       8.370064       9.900717       0.310332       0.702987 0.49757605E+01  0.44558045E+02                                 1.468655                            1.436263      -1.278091       2.388768                    0.997208       2.869555       8.374241       0.439946       1.554676      -0.657410       0.000562      -0.018408      -0.031162       0.036197       0.008577      -0.005156       0.009047      -0.020643       0.027650      -0.020277       0.003514       0.016763              1.485216       1.219348      -0.012554      -0.087081       1.318812       0.065487       1.917489          -0.000020
           27              H      16.975532       9.524743      10.924370       0.299366       0.572636 0.38216888E+01  0.32140563E+02                                 1.293479                            1.267608      -1.037007       2.496683                    0.999267       2.801319       8.005256       0.461915       1.576687      -0.653022      -0.007924       0.029872       0.010860       0.032757      -0.005141      -0.012495      -0.001211      -0.024432       0.001163      -0.020818       0.007525       0.013294              1.317755       1.121808      -0.098523      -0.017095       1.710560       0.034437       1.120898          -0.000088
           28              H      10.307571      11.982512       5.368093       0.289573       0.649517 0.43121420E+01  0.37234906E+02                                 1.382644                            1.325186      -1.227981       2.388861                    0.998350       2.912230       8.328694       0.464469       1.527186      -0.660756       0.026965       0.012601      -0.010015       0.031403       0.000431      -0.008907      -0.004991      -0.007506      -0.030909      -0.015828       0.004715       0.011113              1.421228       1.854570      -0.115187      -0.299326       1.157562       0.076930       1.251553           0.000676
           29              H       9.262462      11.365047       6.333344       0.298032       0.752424 0.53214402E+01  0.47346356E+02                                 1.422904                            1.396980      -0.979706       2.524337                    0.999935       2.561970       6.907221       0.500571       1.375253      -0.693829      -0.011769      -0.009282       0.036030       0.039024      -0.006821      -0.010290      -0.009901      -0.008205       0.013289      -0.018652       0.004737       0.013915              1.424802       1.268172       0.129757      -0.107659       1.605633      -0.217985       1.400602           0.000362
           30              H       9.222926      12.906973       7.189903       0.075831       0.865468 0.59893399E+01  0.54489169E+02                                 1.477592                            1.410070      -0.715116       2.529650                    0.999909       3.276470       8.722453       0.540805       1.244899      -0.716520      -0.006200      -0.011803       0.024202       0.027632      -0.005256       0.000698       0.005255      -0.020652       0.007537      -0.013092       0.000338       0.012754              1.514314       1.211790      -0.020477      -0.070601       1.244227      -0.155670       2.086927           0.001488
           31              H       3.343163       1.068056       6.132183       0.088176       1.113338 0.88274146E+01  0.88840062E+02                                 1.783873                            1.736740      -0.862798       2.449811                    0.997203       3.723179      10.561386       0.474967       1.281348      -0.708540       0.015507       0.015067      -0.033904       0.040211       0.000985      -0.009571       0.003165      -0.009857      -0.008047      -0.013151       0.004978       0.008173              1.818943       2.358206       0.301802      -0.153100       1.680814      -0.013099       1.417808           0.002645
           32              H      15.380907       1.614248       6.935207       0.103029       0.969740 0.70733493E+01  0.66515492E+02                                 1.550161                            1.494445      -0.548286       2.597014                    0.999998       3.264794       8.594125       0.550101       1.184039      -0.731754      -0.004593      -0.028841       0.017650       0.034123       0.004408       0.003261      -0.009595       0.008268       0.020030      -0.014263       0.002651       0.011612              1.587080       1.519917      -0.029427      -0.333973       1.225447      -0.056911       2.015877           0.001037
           33              H       2.188256       2.397073       6.085137       0.116014       0.922647 0.66456940E+01  0.62602967E+02                                 1.596961                            1.527906      -0.817615       2.489506                    0.999218       3.446587       9.609566       0.493591       1.317298      -0.700257       0.028944       0.011897      -0.000073       0.031294       0.003715       0.004697      -0.003021       0.002952      -0.008703      -0.008051       0.001820       0.006231              1.638875       1.641168       0.430308       0.061207       1.969117      -0.052514       1.306338           0.001524
           34              H      14.148300       1.891253       5.562766       0.121988       0.893872 0.64560310E+01  0.59762452E+02                                 1.506228                            1.464976      -0.843948       2.490398                    0.999831       3.175373       8.487579       0.530783       1.246598      -0.717291      -0.014528      -0.002868       0.031531       0.034835       0.002860      -0.004263       0.011676      -0.004553       0.000549      -0.012969       0.000024       0.012945              1.515851       1.763301      -0.029070      -0.231873       1.200688       0.060443       1.583563           0.012204
           35              H      15.239050       2.500330       4.642938       0.110627       1.163888 0.90599250E+01  0.91543999E+02                                 1.811917                            1.738480      -0.897803       2.423711                    0.998377       3.705691      10.446517       0.484568       1.250968      -0.714599       0.040246       0.002219      -0.002893       0.040410       0.014957      -0.009623       0.003327       0.002931       0.015499      -0.020773       0.005297       0.015476              1.858532       1.710687       0.481153      -0.045073       2.160152      -0.327309       1.704755           0.025396
           36              H      13.042675      12.855022      12.405503       0.294943       0.668017 0.45762063E+01  0.40151825E+02                                 1.411272                            1.368394      -1.234682       2.388626                    0.997450       2.964847       8.578735       0.454945       1.534433      -0.659232      -0.019118       0.013334      -0.016982       0.028839      -0.012685       0.001559       0.001521       0.013258       0.035331      -0.020340       0.008341       0.011998              1.445620       1.834927      -0.261456       0.072436       1.266558      -0.031368       1.235375           0.001238
           37              H      13.829169      12.179453      13.557315       0.311106       0.738658 0.51960077E+01  0.46032964E+02                                 1.413296                            1.388325      -1.016188       2.517807                    0.999836       2.535591       6.859133       0.497008       1.391054      -0.690686       0.007484      -0.016490       0.031249       0.036117      -0.011415      -0.003903      -0.012766      -0.001171       0.029056      -0.020923       0.003331       0.017592              1.417752       1.274766      -0.047080      -0.054148       1.257996      -0.112710       1.720493           0.000507
           38              H      15.184376      11.189191      12.196230       0.093532       0.869391 0.61229156E+01  0.55914760E+02                                 1.477039                            1.423584      -0.690605       2.552588                    0.999781       3.193418       8.468981       0.540379       1.241193      -0.718306       0.032125      -0.009416       0.012397       0.035699      -0.016367      -0.001991      -0.000333      -0.003932       0.021516      -0.020178       0.007082       0.013096              1.504240       1.638879      -0.342942       0.236718       1.486759      -0.187095       1.387081           0.000012
           39              H      13.777290      11.002469      11.568412       0.075719       1.441485 0.11875290E+02  0.12573804E+03                                 1.947988                            1.885306      -0.861893       2.430056                    0.998652       3.608965       9.728381       0.515386       1.122408      -0.749720      -0.024361       0.004835      -0.029827       0.038813      -0.000398       0.004637       0.008370       0.018593       0.016727      -0.015624       0.003526       0.012098              1.952006       2.241697       0.459941       0.017567       2.030081       0.093125       1.584239           0.002631
           40              H      14.255556      12.588275      10.160281       0.131963       0.901434 0.66752705E+01  0.63168365E+02                                 1.597434                            1.552407      -0.774965       2.515921                    0.998627       3.451727       9.754822       0.478081       1.353859      -0.693093      -0.008608       0.024792      -0.005862       0.026891      -0.004987      -0.006550      -0.008903      -0.009283       0.008713      -0.014164       0.002138       0.012026              1.619989       1.700913      -0.339184       0.269026       1.621968      -0.240016       1.537086          -0.000165
           41              H      15.124341      11.310745      10.030499       0.145932       0.873134 0.60598250E+01  0.56092549E+02                                 1.576635                            1.488519      -0.874139       2.480331                    0.999173       3.346378       9.418004       0.482593       1.371134      -0.689443       0.010559      -0.014004      -0.013413       0.022080      -0.000718      -0.005727      -0.003813       0.000760       0.004743      -0.006928      -0.000260       0.007188              1.625610       1.357864      -0.240487      -0.214453       1.785749       0.440524       1.733216          -0.000032
           42              H      16.493955      13.003429       9.735246       0.097233       0.951768 0.71488497E+01  0.68393443E+02                                 1.610548                            1.570626      -0.700803       2.530241                    0.999430       3.521789       9.806617       0.494751       1.294019      -0.705332       0.004023       0.001876      -0.033812       0.034102      -0.002558       0.000782       0.001688      -0.015630       0.020885      -0.011762       0.003965       0.007797              1.629707       1.426438       0.010420      -0.269057       1.385988       0.053045       2.076696           0.003062
           43              H      16.810575      12.447692      11.148244       0.086671       0.977082 0.76080432E+01  0.74084935E+02                                 1.649061                            1.627157      -0.874981       2.445802                    0.997464       3.681755      10.414858       0.481983       1.305020      -0.702353       0.012654      -0.015938       0.020909       0.029178      -0.001322       0.005111       0.001836      -0.015867      -0.009289      -0.010344       0.000575       0.009769              1.662540       1.757811      -0.268753       0.261951       1.681516      -0.220729       1.548294           0.000194
           44              H       8.521388       2.107113      10.575582       0.243667       0.678459 0.50065389E+01  0.44995415E+02                                 1.428217                            1.432701      -1.287263       2.337825                    0.995251       3.242669       9.544151       0.443272       1.537464      -0.657886      -0.023611       0.010899      -0.033095       0.042090       0.001387       0.010986       0.002550      -0.007824      -0.017246      -0.014687       0.004620       0.010067              1.436185       1.591783      -0.173670       0.198994       1.402377      -0.068712       1.314396          -0.000489
           45              H      10.453944       2.465678      10.105124       0.085573       1.650247 0.14545239E+02  0.16470940E+03                                 2.240277                            2.167887      -1.281695       2.221470                    0.995181       4.263819      12.543497       0.446401       1.211668      -0.723494      -0.027708      -0.031400      -0.031453       0.052374       0.000175       0.009478       0.007991      -0.019892       0.013093      -0.016886       0.001158       0.015728              2.266664       1.968310       0.038932      -0.174641       1.985152       0.374116       2.846530           0.002561
           46              H      10.932160       2.061724      11.524610       0.096018       1.007948 0.77965545E+01  0.76678892E+02                                 1.702186                            1.660886      -0.971188       2.396854                    0.996595       3.809235      10.965099       0.469380       1.326809      -0.696785      -0.004438      -0.048671       0.013333       0.050659      -0.007859       0.003201      -0.001461      -0.022731      -0.032396      -0.012610      -0.006791       0.019401              1.722745       1.901607      -0.320331       0.211830       1.767450      -0.166339       1.499178           0.000045
           47              H       9.558729       4.292138      10.943837       0.156863       0.738037 0.50450207E+01  0.44292191E+02                                 1.371631                            1.333258      -0.858049       2.508110                    0.999789       2.995905       8.023346       0.528014       1.321285      -0.700811      -0.024091      -0.013651      -0.016242       0.032101      -0.001096      -0.000250       0.005956       0.006505       0.022490      -0.009237      -0.000429       0.009666              1.381695       1.487536      -0.181178       0.269018       1.299589      -0.057908       1.357961          -0.000116
           48              H      11.099825       4.216986      11.107687       0.150488       1.160884 0.87113733E+01  0.85699072E+02                                 1.701544                            1.625828      -0.939509       2.422988                    0.998827       3.248438       8.549484       0.547171       1.137873      -0.744230       0.022618      -0.033427      -0.008533       0.041252      -0.006659      -0.005808       0.003140       0.041549       0.018780      -0.025105       0.003823       0.021282              1.730209       2.152669       0.165399      -0.332075       1.587867       0.009958       1.450091           0.000038
           49              H      10.050351       5.265461      12.850005       0.069692       1.287657 0.98312604E+01  0.99618429E+02                                 1.822058                            1.724438      -0.674065       2.525185                    0.999549       3.506060       9.344564       0.532916       1.134272      -0.745317      -0.007698       0.026468      -0.023587       0.036279      -0.000420      -0.004156      -0.008448      -0.000126      -0.015389      -0.011548       0.002851       0.008697              1.865191       1.511355      -0.197699      -0.058390       2.609807       0.142904       1.474410           0.002528
           50              H      10.923651       4.068377      13.305863       0.095965       1.182928 0.91544601E+01  0.91481224E+02                                 1.762087                            1.702405      -0.640587       2.565874                    0.999793       3.318723       8.897952       0.516276       1.187202      -0.733966       0.027338      -0.014289       0.020627       0.037108       0.003829       0.002733      -0.007357       0.020538       0.021875      -0.017064       0.006742       0.010322              1.777497       2.201774      -0.242584       0.368836       1.478025      -0.084869       1.652690           0.000026
           51              H       9.194905       3.656762      14.433342       0.310330       0.702986 0.49757546E+01  0.44557997E+02                                 1.468657                            1.436265      -1.278092       2.388768                    0.997208       2.869557       8.374258       0.439945       1.554681      -0.657409       0.015896      -0.009298       0.031163       0.036198      -0.004019       0.005479      -0.008855       0.025609       0.027650      -0.020277       0.003514       0.016763              1.485218       1.285511      -0.048589       0.015858       1.252651      -0.107797       1.917491          -0.000026
           52              H       8.254329       4.343919      13.409689       0.299363       0.572634 0.38216777E+01  0.32140442E+02                                 1.293477                            1.267606      -1.037005       2.496684                    0.999267       2.801313       8.005232       0.461915       1.576688      -0.653022      -0.022443       0.021247      -0.010860       0.032758      -0.013052      -0.007040      -0.010394       0.004615       0.001163      -0.020818       0.007525       0.013294              1.317753       1.493093      -0.300747       0.022065       1.339271      -0.031484       1.120896          -0.000086
           53              H       6.815967       9.908328       2.743260       0.289573       0.649514 0.43121152E+01  0.37234625E+02                                 1.382642                            1.325184      -1.227973       2.388867                    0.998351       2.912218       8.328661       0.464468       1.527191      -0.660756      -0.023963      -0.017652       0.010015       0.031403      -0.002919      -0.008643      -0.005435       0.004796      -0.030908      -0.015828       0.004715       0.011113              1.421226       1.220255       0.230297      -0.075613       1.791873      -0.299662       1.251551           0.000679
           54              H       7.858107      10.530791       1.778009       0.298024       0.752435 0.53215515E+01  0.47347698E+02                                 1.422934                            1.397009      -0.979709       2.524336                    0.999935       2.561992       6.907355       0.500558       1.375280      -0.693824       0.013780       0.005896      -0.036030       0.039024      -0.007146      -0.013616      -0.004302      -0.007010       0.013289      -0.018652       0.004737       0.013915              1.424833       1.637475      -0.071368      -0.242936       1.236392       0.009720       1.400631           0.000354
           55              H       6.522914      11.303033       0.921450       0.075832       0.865466 0.59893206E+01  0.54488961E+02                                 1.477591                            1.410069      -0.715118       2.529650                    0.999909       3.276465       8.722443       0.540805       1.244901      -0.716520       0.013331      -0.000200      -0.024202       0.027632      -0.011526       0.004949      -0.001901       0.002371       0.007537      -0.013092       0.000338       0.012754              1.514313       1.219603      -0.024733      -0.170477       1.236412       0.012457       2.086924           0.001486
           56              H      19.732093      10.803889       1.979170       0.088178       1.113344 0.88274782E+01  0.88840834E+02                                 1.783877                            1.736743      -0.862794       2.449811                    0.997203       3.723189      10.561411       0.474968       1.281344      -0.708541      -0.020648      -0.006412       0.033904       0.040211      -0.003606      -0.001799      -0.009919       0.007002      -0.008048      -0.013151       0.004978       0.008173              1.818946       2.089337       0.448247      -0.084733       1.949692      -0.128185       1.417810           0.002645
           57              H      13.494638       0.493711       1.176146       0.103031       0.969738 0.70733262E+01  0.66515209E+02                                 1.550158                            1.494441      -0.548288       2.597014                    0.999998       3.264788       8.594100       0.550102       1.184037      -0.731755       0.027524      -0.009762      -0.017650       0.034123       0.005864      -0.006866       0.007454       0.002921       0.020029      -0.014263       0.002651       0.011612              1.587076       1.268092       0.107729      -0.209721       1.477266      -0.266070       2.015871           0.001030
           58              H      19.117370      12.453801       2.026216       0.116014       0.922650 0.66457200E+01  0.62603259E+02                                 1.596962                            1.527907      -0.817615       2.489505                    0.999218       3.446593       9.609579       0.493592       1.317295      -0.700258      -0.024292      -0.019728       0.000073       0.031294       0.003255      -0.000406       0.005570       0.004640      -0.008704      -0.008051       0.001820       0.006231              1.638876       2.255592       0.095659      -0.016841       1.354697       0.078869       1.306339           0.001516
           59              H      13.840945       1.708669       2.548587       0.121989       0.893865 0.64559588E+01  0.59761550E+02                                 1.506213                            1.464962      -0.843948       2.490398                    0.999831       3.175354       8.487481       0.530789       1.246588      -0.717293       0.009467       0.011387      -0.031531       0.034835      -0.000362       0.008215      -0.009329       0.007274       0.000549      -0.012969       0.000023       0.012946              1.515835       1.304970       0.220552      -0.057826       1.658990      -0.232535       1.583546           0.012200
           60              H      12.784341       1.042113       3.468415       0.110627       1.163892 0.90599664E+01  0.91544504E+02                                 1.811919                            1.738483      -0.897807       2.423708                    0.998377       3.705697      10.446532       0.484568       1.250966      -0.714600      -0.021199      -0.034282       0.002893       0.040410       0.009344      -0.001681      -0.010043       0.023541       0.015499      -0.020773       0.005297       0.015476              1.858534       2.461542       0.072196      -0.308998       1.409303       0.116974       1.704757           0.025390
           61              H      16.292950       4.571785       4.294150       0.294946       0.668010 0.45761478E+01  0.40151222E+02                                 1.411268                            1.368390      -1.234671       2.388633                    0.997451       2.964833       8.578711       0.454942       1.534444      -0.659230       0.002565      -0.023167      -0.016982       0.028838      -0.001311       0.002082       0.000642      -0.028504       0.035330      -0.020339       0.008341       0.011998              1.445615       1.176939       0.096918       0.007100       1.924536       0.078617       1.235372           0.001238
           62              H      16.075861       5.585608       5.445962       0.311100       0.738663 0.51960636E+01  0.46033620E+02                                 1.413310                            1.388339      -1.016197       2.517804                    0.999836       2.535598       6.859182       0.497001       1.391067      -0.690684      -0.010903       0.014459       0.031249       0.036117      -0.006683      -0.013077       0.002679      -0.018544       0.029056      -0.020923       0.003331       0.017592              1.417766       1.222292      -0.018494      -0.124882       1.310494       0.006358       1.720513           0.000513
           63              H      15.854435       7.249391       4.084877       0.093531       0.869395 0.61229484E+01  0.55915132E+02                                 1.477044                            1.423588      -0.690600       2.552588                    0.999781       3.193426       8.469007       0.540378       1.241193      -0.718307       0.007096       0.032716       0.012397       0.035698      -0.010530      -0.001245      -0.001589      -0.025368       0.021516      -0.020178       0.007082       0.013096              1.504245       1.233459      -0.122124      -0.051079       1.892191       0.297377       1.387085           0.000006
           64              H      15.017431       6.103014       3.457059       0.075702       1.441550 0.11876007E+02  0.12574806E+03                                 1.948092                            1.885400      -0.861913       2.430051                    0.998652       3.609029       9.728781       0.515356       1.122452      -0.749710      -0.007407      -0.023706      -0.029827       0.038814       0.007593       0.009568       0.000069      -0.010758       0.016730      -0.015625       0.003527       0.012098              1.952111       2.465042       0.338405       0.090191       1.806980      -0.029119       1.584313           0.002618
           65              H      16.638830       5.764513       2.048928       0.131963       0.901435 0.66752782E+01  0.63168448E+02                                 1.597434                            1.552407      -0.774957       2.515923                    0.998627       3.451727       9.754819       0.478082       1.353858      -0.693093       0.017654      -0.019418      -0.005863       0.026890      -0.006604      -0.010952      -0.001493      -0.003344       0.008713      -0.014164       0.002137       0.012026              1.619989       1.355083      -0.150826      -0.082103       1.967799       0.351059       1.537086          -0.000163
           66              H      15.932466       7.138529       1.919146       0.145932       0.873123 0.60597355E+01  0.56091533E+02                                 1.576625                            1.488511      -0.874139       2.480334                    0.999173       3.346357       9.417940       0.482593       1.371139      -0.689442      -0.007248       0.015971      -0.013414       0.022080      -0.000070      -0.006088      -0.003206      -0.001618       0.004742      -0.006928      -0.000260       0.007188              1.625599       1.485815      -0.310178       0.284284       1.657779      -0.399034       1.733204          -0.000035
           67              H      18.074067       7.531680       1.623893       0.097237       0.951760 0.71487723E+01  0.68392534E+02                                 1.610540                            1.570619      -0.700807       2.530241                    0.999430       3.521771       9.806562       0.494752       1.294022      -0.705332       0.003572       0.002636      -0.033812       0.034103      -0.007953       0.001857      -0.000121       0.004180       0.020885      -0.011762       0.003965       0.007797              1.629699       1.403991       0.022643      -0.082108       1.408424      -0.261653       2.076683           0.003060
           68              H      17.737468       8.075548       3.036891       0.086674       0.977082 0.76080511E+01  0.74085038E+02                                 1.649062                            1.627158      -0.874982       2.445801                    0.997464       3.681757      10.414869       0.481983       1.305020      -0.702353      -0.007944       0.018736       0.020908       0.029177      -0.007382       0.004057       0.003610       0.006386      -0.009290      -0.010344       0.000575       0.009769              1.662541       1.473194      -0.113733      -0.068547       1.966136       0.335619       1.548294           0.000188
           69              H       4.691658       5.742087       2.464229       0.243669       0.678462 0.50065747E+01  0.44995819E+02                                 1.428222                            1.432706      -1.287268       2.337822                    0.995251       3.242680       9.544193       0.443272       1.537462      -0.657886      -0.001721      -0.025948      -0.033095       0.042090      -0.002534       0.007494       0.008428       0.006574      -0.017245      -0.014687       0.004620       0.010067              1.436190       1.299814      -0.014645       0.034839       1.694356       0.207622       1.314400          -0.000489
           70              H       5.930910       7.267732       1.993771       0.085571       1.650228 0.14545048E+02  0.16470692E+03                                 2.240276                            2.167886      -1.281680       2.221480                    0.995181       4.263797      12.543475       0.446396       1.211683      -0.723491      -0.040827      -0.009312      -0.031454       0.052373      -0.008260       0.011551       0.004501       0.011085       0.013092      -0.016885       0.001157       0.015728              2.266662       2.014006       0.014043       0.245014       1.939454      -0.332311       2.846527           0.002559
           71              H       5.804898       7.880912       3.413257       0.096017       1.007947 0.77965374E+01  0.76678664E+02                                 1.702183                            1.660883      -0.971177       2.396858                    0.996595       3.809228      10.965066       0.469381       1.326807      -0.696785      -0.044864       0.019383       0.013333       0.050658      -0.013810       0.000248       0.003510      -0.000874      -0.032397      -0.012610      -0.006791       0.019401              1.722742       1.529032      -0.117408      -0.044757       2.140018       0.265589       1.499175           0.000043
           72              H       7.106697       5.607946       2.832484       0.156857       0.738044 0.50450740E+01  0.44292801E+02                                 1.371644                            1.333268      -0.858040       2.508112                    0.999789       2.995921       8.023417       0.528009       1.321292      -0.700809      -0.023510      -0.014627      -0.016242       0.032101       0.002137       0.005111      -0.003068      -0.005372       0.022490      -0.009237      -0.000429       0.009666              1.381708       1.190390      -0.019327       0.077823       1.596765       0.263953       1.357971          -0.000127
           73              H       7.777823       6.997267       2.996334       0.150461       1.160958 0.87121030E+01  0.85708556E+02                                 1.701671                            1.625942      -0.939545       2.422974                    0.998826       3.248529       8.550005       0.547125       1.137937      -0.744215      -0.018535       0.035852      -0.008533       0.041252       0.013840      -0.000019      -0.006603      -0.033728       0.018779      -0.025106       0.003823       0.021283              1.730342       1.856183       0.327003      -0.150109       1.884652      -0.296424       1.450190           0.000023
           74              H       8.196609       5.574132       4.738652       0.069682       1.287694 0.98316334E+01  0.99623555E+02                                 1.822130                            1.724501      -0.674072       2.525185                    0.999549       3.506105       9.344870       0.532890       1.134312      -0.745307       0.019564      -0.019420      -0.023588       0.036280      -0.000281      -0.009407       0.000391      -0.000639      -0.015388      -0.011548       0.002851       0.008697              1.865267       2.192510      -0.568680       0.097575       1.928828      -0.119639       1.474462           0.002521
           75              H       7.563051       6.913635       5.194510       0.095960       1.182929 0.91544630E+01  0.91481259E+02                                 1.762089                            1.702407      -0.640585       2.565874                    0.999793       3.318723       8.897952       0.516276       1.187204      -0.733966       0.000529       0.030843       0.020626       0.037108       0.010704      -0.005154       0.005919      -0.004708       0.021876      -0.017064       0.006742       0.010322              1.777499       1.439811       0.172421       0.101886       2.239994       0.364505       1.652692           0.000041
           76              H       6.374695       5.592347       6.321989       0.310331       0.702982 0.49757224E+01  0.44557639E+02                                 1.468653                            1.436261      -1.278096       2.388768                    0.997208       2.869546       8.374221       0.439945       1.554683      -0.657409      -0.000562       0.018407       0.031163       0.036198       0.008577      -0.005156       0.009047      -0.020643       0.027650      -0.020276       0.003514       0.016763              1.485213       1.219346      -0.012553      -0.087081       1.318809       0.065487       1.917485          -0.000017
           77              H       6.528261       4.437668       5.298336       0.299363       0.572634 0.38216750E+01  0.32140421E+02                                 1.293477                            1.267607      -1.037011       2.496682                    0.999267       2.801315       8.005244       0.461915       1.576691      -0.653021       0.007925      -0.029872      -0.010859       0.032758      -0.005141      -0.012495      -0.001211      -0.024432       0.001162      -0.020818       0.007524       0.013294              1.317754       1.121807      -0.098522      -0.017095       1.710558       0.034437       1.120896          -0.000091
           78              H      13.196222       1.979899      10.854613       0.289576       0.649519 0.43121520E+01  0.37234982E+02                                 1.382641                            1.325183      -1.227982       2.388859                    0.998351       2.912224       8.328653       0.464473       1.527175      -0.660758      -0.026964      -0.012601       0.010015       0.031403       0.000431      -0.008907      -0.004990      -0.007507      -0.030910      -0.015828       0.004715       0.011113              1.421224       1.854565      -0.115186      -0.299325       1.157559       0.076929       1.251550           0.000682
           79              H      14.241331       2.597364       9.889362       0.298032       0.752424 0.53214383E+01  0.47346342E+02                                 1.422905                            1.396981      -0.979706       2.524336                    0.999935       2.561971       6.907227       0.500571       1.375254      -0.693829       0.011770       0.009282      -0.036030       0.039023      -0.006821      -0.010291      -0.009900      -0.008206       0.013289      -0.018652       0.004737       0.013915              1.424803       1.268172       0.129758      -0.107659       1.605634      -0.217985       1.400603           0.000365
           80              H      14.280867       1.055438       9.032803       0.075833       0.865470 0.59893570E+01  0.54489368E+02                                 1.477594                            1.410072      -0.715117       2.529650                    0.999909       3.276475       8.722472       0.540805       1.244898      -0.716520       0.006201       0.011803      -0.024202       0.027632      -0.005256       0.000697       0.005255      -0.020652       0.007537      -0.013092       0.000338       0.012754              1.514317       1.211791      -0.020477      -0.070602       1.244228      -0.155670       2.086931           0.001488
           81              H      20.160630      12.894355      10.090523       0.088179       1.113344 0.88274824E+01  0.88840908E+02                                 1.783878                            1.736744      -0.862799       2.449809                    0.997203       3.723193      10.561433       0.474967       1.281345      -0.708541      -0.015507      -0.015066       0.033905       0.040212       0.000985      -0.009571       0.003165      -0.009857      -0.008047      -0.013152       0.004978       0.008173              1.818948       2.358213       0.301803      -0.153100       1.680818      -0.013100       1.417811           0.002650
           82              H       8.122886      12.348163       9.287499       0.103032       0.969743 0.70733711E+01  0.66515719E+02                                 1.550160                            1.494444      -0.548287       2.597013                    0.999998       3.264797       8.594122       0.550103       1.184034      -0.731756       0.004593       0.028841      -0.017649       0.034124       0.004408       0.003261      -0.009595       0.008268       0.020029      -0.014263       0.002651       0.011612              1.587079       1.519917      -0.029427      -0.333973       1.225447      -0.056911       2.015875           0.001037
           83              H      21.315537      11.565338      10.137569       0.116015       0.922655 0.66457645E+01  0.62603758E+02                                 1.596964                            1.527909      -0.817619       2.489502                    0.999218       3.446601       9.609595       0.493593       1.317290      -0.700259      -0.028944      -0.011897       0.000073       0.031294       0.003715       0.004697      -0.003021       0.002952      -0.008704      -0.008051       0.001820       0.006231              1.638878       1.641171       0.430309       0.061207       1.969122      -0.052514       1.306341           0.001524
           84              H       9.355493      12.071158      10.659940       0.121993       0.893858 0.64558704E+01  0.59760352E+02                                 1.506184                            1.464935      -0.843946       2.490398                    0.999831       3.175327       8.487300       0.530805       1.246559      -0.717299       0.014528       0.002869      -0.031531       0.034835       0.002859      -0.004263       0.011677      -0.004555       0.000548      -0.012969       0.000023       0.012946              1.515806       1.763245      -0.029069      -0.231863       1.200657       0.060440       1.583516           0.012206
           85              H       8.264743      11.462081      11.579768       0.110624       1.163905 0.90600837E+01  0.91545936E+02                                 1.811928                            1.738490      -0.897824       2.423699                    0.998377       3.705716      10.446581       0.484569       1.250960      -0.714601      -0.040246      -0.002218       0.002893       0.040411       0.014957      -0.009624       0.003328       0.002932       0.015500      -0.020774       0.005297       0.015477              1.858542       1.710696       0.481157      -0.045072       2.160167      -0.327311       1.704765           0.025395
           86              H      10.461118       1.107389       3.817203       0.294948       0.668013 0.45761730E+01  0.40151465E+02                                 1.411266                            1.368389      -1.234660       2.388636                    0.997451       2.964838       8.578705       0.454946       1.534432      -0.659232       0.019117      -0.013334       0.016981       0.028838      -0.012685       0.001559       0.001521       0.013258       0.035331      -0.020340       0.008341       0.011998              1.445613       1.834915      -0.261453       0.072433       1.266554      -0.031367       1.235370           0.001231
           87              H       9.674624       1.782958       2.665391       0.311107       0.738647 0.51958979E+01  0.46031655E+02                                 1.413268                            1.388299      -1.016187       2.517808                    0.999836       2.535572       6.859011       0.497019       1.391031      -0.690690      -0.007484       0.016490      -0.031249       0.036117      -0.011414      -0.003903      -0.012766      -0.001171       0.029055      -0.020923       0.003331       0.017592              1.417723       1.274743      -0.047080      -0.054145       1.257974      -0.112704       1.720453           0.000490
           88              H       8.319417       2.773220       4.026476       0.093534       0.869394 0.61229302E+01  0.55914909E+02                                 1.477040                            1.423584      -0.690599       2.552589                    0.999781       3.193419       8.468976       0.540380       1.241190      -0.718307      -0.032125       0.009417      -0.012397       0.035698      -0.016367      -0.001991      -0.000333      -0.003932       0.021516      -0.020178       0.007082       0.013096              1.504241       1.638883      -0.342943       0.236721       1.486759      -0.187096       1.387080           0.000002
           89              H       9.726503       2.959942       4.654294       0.075702       1.441568 0.11876188E+02  0.12575044E+03                                 1.948104                            1.885411      -0.861921       2.430044                    0.998652       3.609059       9.728873       0.515356       1.122448      -0.749710       0.024361      -0.004835       0.029826       0.038813      -0.000401       0.004636       0.008369       0.018593       0.016732      -0.015624       0.003527       0.012097              1.952124       2.241840       0.459985       0.017567       2.030210       0.093133       1.584321           0.002615
           90              H       9.248237       1.374136       6.062425       0.131965       0.901436 0.66752906E+01  0.63168578E+02                                 1.597433                            1.552406      -0.774951       2.515926                    0.998627       3.451728       9.754814       0.478083       1.353854      -0.693094       0.008608      -0.024791       0.005862       0.026890      -0.004987      -0.006550      -0.008903      -0.009282       0.008714      -0.014164       0.002137       0.012026              1.619988       1.700911      -0.339184       0.269025       1.621968      -0.240017       1.537085          -0.000171
           91              H       8.379452       2.651666       6.192207       0.145934       0.873124 0.60597409E+01  0.56091608E+02                                 1.576626                            1.488512      -0.874139       2.480333                    0.999173       3.346361       9.417960       0.482592       1.371140      -0.689442      -0.010559       0.014004       0.013413       0.022080      -0.000718      -0.005727      -0.003813       0.000760       0.004742      -0.006928      -0.000260       0.007188              1.625601       1.357858      -0.240485      -0.214451       1.785738       0.440519       1.733206          -0.000036
           92              H       7.009838       0.958982       6.487460       0.097235       0.951767 0.71488334E+01  0.68393242E+02                                 1.610545                            1.570623      -0.700802       2.530242                    0.999430       3.521785       9.806599       0.494752       1.294018      -0.705333      -0.004024      -0.001876       0.033812       0.034102      -0.002558       0.000782       0.001688      -0.015630       0.020885      -0.011762       0.003965       0.007797              1.629705       1.426436       0.010420      -0.269056       1.385987       0.053045       2.076691           0.003060
           93              H       6.693218       1.514719       5.074462       0.086675       0.977080 0.76080275E+01  0.74084737E+02                                 1.649058                            1.627154      -0.874974       2.445805                    0.997464       3.681749      10.414835       0.481984       1.305018      -0.702353      -0.012654       0.015939      -0.020908       0.029177      -0.001322       0.005111       0.001837      -0.015867      -0.009290      -0.010344       0.000574       0.009769              1.662538       1.757808      -0.268752       0.261950       1.681513      -0.220728       1.548291           0.000186
           94              H      14.982405      11.855298       5.647124       0.243670       0.678460 0.50065585E+01  0.44995632E+02                                 1.428219                            1.432703      -1.287260       2.337826                    0.995251       3.242675       9.544171       0.443273       1.537461      -0.657887       0.023611      -0.010899       0.033094       0.042089       0.001387       0.010986       0.002550      -0.007824      -0.017246      -0.014687       0.004620       0.010068              1.436187       1.591784      -0.173669       0.198994       1.402379      -0.068711       1.314397          -0.000494
           95              H      13.049849      11.496733       6.117582       0.085574       1.650242 0.14545184E+02  0.16470854E+03                                 2.240267                            2.167878      -1.281690       2.221472                    0.995181       4.263813      12.543450       0.446403       1.211663      -0.723495       0.027707       0.031401       0.031454       0.052374       0.000176       0.009477       0.007991      -0.019892       0.013093      -0.016886       0.001158       0.015728              2.266654       1.968301       0.038932      -0.174639       1.985146       0.374115       2.846515           0.002555
           96              H      12.571633      11.900687       4.698096       0.096021       1.007945 0.77965166E+01  0.76678425E+02                                 1.702181                            1.660882      -0.971183       2.396857                    0.996595       3.809225      10.965063       0.469381       1.326808      -0.696785       0.004437       0.048670      -0.013333       0.050658      -0.007859       0.003201      -0.001460      -0.022730      -0.032397      -0.012610      -0.006791       0.019401              1.722740       1.901600      -0.320329       0.211829       1.767447      -0.166338       1.499174           0.000036
           97              H      13.945064       9.670273       5.278869       0.156863       0.738040 0.50450428E+01  0.44292445E+02                                 1.371636                            1.333262      -0.858043       2.508112                    0.999789       2.995912       8.023377       0.528012       1.321287      -0.700810       0.024090       0.013650       0.016242       0.032101      -0.001097      -0.000250       0.005956       0.006505       0.022490      -0.009237      -0.000429       0.009666              1.381701       1.487545      -0.181179       0.269020       1.299592      -0.057908       1.357964          -0.000127
           98              H      12.403968       9.745425       5.115019       0.150475       1.160937 0.87118906E+01  0.85705746E+02                                 1.701628                            1.625903      -0.939536       2.422977                    0.998827       3.248506       8.549844       0.547143       1.137910      -0.744221      -0.022619       0.033426       0.008533       0.041252      -0.006659      -0.005808       0.003141       0.041550       0.018781      -0.025106       0.003824       0.021282              1.730296       2.152790       0.165413      -0.332101       1.587943       0.009958       1.450156           0.000023
           99              H      13.453442       8.696950       3.372701       0.069687       1.287689 0.98315861E+01  0.99622915E+02                                 1.822120                            1.724492      -0.674063       2.525188                    0.999549       3.506102       9.344842       0.532893       1.134306      -0.745308       0.007697      -0.026469       0.023587       0.036280      -0.000421      -0.004155      -0.008448      -0.000126      -0.015388      -0.011547       0.002851       0.008696              1.865257       1.511401      -0.197711      -0.058394       2.609915       0.142912       1.474455           0.002518
          100              H      12.580142       9.894034       2.916843       0.095966       1.182927 0.91544565E+01  0.91481236E+02                                 1.762091                            1.702409      -0.640584       2.565875                    0.999793       3.318725       8.897978       0.516274       1.187207      -0.733965      -0.027339       0.014288      -0.020627       0.037108       0.003828       0.002733      -0.007357       0.020538       0.021876      -0.017064       0.006741       0.010322              1.777501       2.201780      -0.242588       0.368838       1.478030      -0.084872       1.652694           0.000016
          101              H      14.308888      10.305649       1.789364       0.310336       0.702982 0.49757239E+01  0.44557659E+02                                 1.468651                            1.436260      -1.278089       2.388769                    0.997208       2.869552       8.374241       0.439946       1.554680      -0.657410      -0.015896       0.009298      -0.031162       0.036197      -0.004019       0.005478      -0.008855       0.025609       0.027650      -0.020277       0.003514       0.016763              1.485211       1.285508      -0.048589       0.015857       1.252647      -0.107796       1.917479          -0.000028
          102              H      15.249464       9.618492       2.813017       0.299368       0.572636 0.38216957E+01  0.32140623E+02                                 1.293477                            1.267606      -1.037000       2.496685                    0.999267       2.801319       8.005246       0.461917       1.576682      -0.653022       0.022443      -0.021247       0.010859       0.032757      -0.013051      -0.007040      -0.010394       0.004615       0.001163      -0.020818       0.007525       0.013293              1.317753       1.493092      -0.300744       0.022065       1.339270      -0.031484       1.120897          -0.000091
          103              H      16.687826       4.054083      13.479446       0.289575       0.649518 0.43121413E+01  0.37234844E+02                                 1.382637                            1.325179      -1.227980       2.388863                    0.998351       2.912212       8.328597       0.464475       1.527170      -0.660759       0.023964       0.017652      -0.010015       0.031403      -0.002919      -0.008643      -0.005436       0.004798      -0.030908      -0.015828       0.004714       0.011113              1.421220       1.220251       0.230295      -0.075612       1.791864      -0.299660       1.251546           0.000682
          104              H      15.645686       3.431620      14.444697       0.298028       0.752425 0.53214470E+01  0.47346428E+02                                 1.422906                            1.396982      -0.979707       2.524336                    0.999935       2.561969       6.907217       0.500571       1.375255      -0.693829      -0.013781      -0.005896       0.036030       0.039024      -0.007147      -0.013616      -0.004302      -0.007010       0.013289      -0.018652       0.004737       0.013915              1.424804       1.637440      -0.071366      -0.242928       1.236370       0.009720       1.400604           0.000349
          105              H      16.980879       2.659378      15.301256       0.075833       0.865470 0.59893520E+01  0.54489306E+02                                 1.477593                            1.410071      -0.715117       2.529650                    0.999909       3.276472       8.722460       0.540805       1.244898      -0.716520      -0.013331       0.000200       0.024202       0.027632      -0.011526       0.004948      -0.001901       0.002371       0.007537      -0.013092       0.000338       0.012754              1.514315       1.219604      -0.024733      -0.170478       1.236414       0.012458       2.086928           0.001486
          106              H       3.771700       3.158522      14.243536       0.088178       1.113344 0.88274793E+01  0.88840858E+02                                 1.783878                            1.736744      -0.862798       2.449809                    0.997203       3.723190      10.561419       0.474968       1.281345      -0.708541       0.020648       0.006412      -0.033905       0.040212      -0.003606      -0.001799      -0.009919       0.007002      -0.008048      -0.013152       0.004978       0.008173              1.818947       2.089337       0.448247      -0.084733       1.949693      -0.128185       1.417811           0.002651
          107              H      10.009155      13.468700      15.046560       0.103031       0.969740 0.70733553E+01  0.66515572E+02                                 1.550163                            1.494446      -0.548287       2.597014                    0.999998       3.264796       8.594136       0.550100       1.184040      -0.731754      -0.027525       0.009761       0.017649       0.034123       0.005864      -0.006867       0.007453       0.002921       0.020030      -0.014263       0.002651       0.011612              1.587082       1.268096       0.107730      -0.209722       1.477270      -0.266071       2.015878           0.001033
          108              H       4.386423       1.508610      14.196490       0.116015       0.922651 0.66457324E+01  0.62603413E+02                                 1.596964                            1.527909      -0.817614       2.489505                    0.999218       3.446597       9.609597       0.493591       1.317296      -0.700258       0.024292       0.019728      -0.000073       0.031294       0.003255      -0.000406       0.005570       0.004640      -0.008704      -0.008051       0.001821       0.006231              1.638878       2.255594       0.095659      -0.016841       1.354699       0.078869       1.306341           0.001522
          109              H       9.662848      12.253742      13.674119       0.121989       0.893871 0.64560128E+01  0.59762191E+02                                 1.506221                            1.464969      -0.843946       2.490398                    0.999831       3.175367       8.487533       0.530787       1.246590      -0.717293      -0.009468      -0.011386       0.031531       0.034835      -0.000362       0.008215      -0.009329       0.007275       0.000549      -0.012969       0.000024       0.012946              1.515844       1.304976       0.220554      -0.057827       1.658999      -0.232538       1.583556           0.012204
          110              H      10.719452      12.920298      12.754291       0.110625       1.163897 0.90600084E+01  0.91545046E+02                                 1.811926                            1.738488      -0.897816       2.423704                    0.998377       3.705704      10.446563       0.484567       1.250968      -0.714599       0.021198       0.034283      -0.002893       0.040411       0.009345      -0.001681      -0.010043       0.023541       0.015499      -0.020774       0.005297       0.015477              1.858541       2.461554       0.072197      -0.309001       1.409306       0.116974       1.704763           0.025396
          111              C      19.133824       9.782426       8.370916       0.059551      47.358405 0.51023450E+03  0.12406045E+05                                11.296100                            7.683001       0.746044       2.184302                    0.999750      29.493889      84.450311       0.580657       0.433834      -1.060099      -0.001579      -0.007202       0.010752       0.013037       0.026636      -0.074057       0.066450      -0.017553      -0.368916      -0.171228       0.079388       0.091840             14.341644       8.052368      -1.089600       4.615599       9.110174      -5.358013      25.862391           0.002830
          112              C      20.069809      10.490594       5.893709       0.081787      41.633102 0.47664377E+03  0.11390239E+05                                10.345817                            7.426750       0.767384       2.196311                    0.999536      28.812374      81.706980       0.590653       0.433945      -1.060350       0.017119       0.014725      -0.005659       0.023279      -0.030960       0.108121       0.016792      -0.202875       0.066020      -0.177167       0.082088       0.095079             12.432104      17.822244       4.340450      -6.986828       8.284468      -2.440304      11.189598           0.000251
          113              C      18.379962       8.442006       6.205185       0.062485      44.841997 0.47959905E+03  0.11470112E+05                                10.829341                            7.424441       0.887264       2.235951                    0.999501      28.828462      81.588595       0.594205       0.431003      -1.062939      -0.004291      -0.015026       0.019062       0.024648      -0.002361       0.002520      -0.070527       0.216107       0.185020      -0.161217       0.076010       0.085206             13.541863       6.391615      -1.002774      -0.238450      24.653661       6.209547       9.580313          -0.008354
          114              C      18.396810      12.105207       7.167192       0.020538      35.994611 0.52801190E+03  0.12956843E+05                                 9.418638                            7.853100       0.583191       2.124625                    0.999895      30.075952      86.691775       0.569877       0.437996      -1.056906      -0.006752      -0.019895      -0.000914       0.021029      -0.003642      -0.007357      -0.049341       0.248417       0.212859      -0.169896       0.077398       0.092498              9.972111       6.799497      -0.029665       0.241784      15.070383       2.760941       8.046452           0.000874
          115              C      16.666386      10.051110       7.459200       0.017837      36.936336 0.54709324E+03  0.13538352E+05                                 9.573718                            7.989329       0.654120       2.145664                    0.999800      30.290659      87.542843       0.565732       0.437513      -1.057698       0.018265       0.007727      -0.004684       0.020378      -0.039276       0.085790       0.014480      -0.201253       0.165911      -0.169355       0.080106       0.089249             10.091270      14.135035      -0.478964      -3.416187       6.573764      -0.272347       9.565012           0.000479
          116              C      17.534282      10.722210       5.097174       0.070574      42.186752 0.49612512E+03  0.11960855E+05                                10.417776                            7.547900       0.891008       2.235394                    0.999603      28.956914      82.159731       0.589987       0.430618      -1.063658      -0.007318       0.005907      -0.008265       0.012520       0.042370      -0.106147       0.055038      -0.041080      -0.239226      -0.168285       0.077603       0.090682             12.670111      12.450932      -3.413557       7.331249       8.671403      -4.145332      16.887999           0.001442
          117              C       7.559811       7.483102      12.556374       0.021859      19.216057 0.27279327E+03  0.57793290E+04                                 6.376038                            5.563591       0.103951       2.058006                    0.999781      25.862445      73.501678       0.679445       0.425508      -1.045408      -0.129242       0.072726      -0.006926       0.148460      -0.026656       0.051015      -0.025015      -0.087237       0.050078      -0.080433       0.005600       0.074833              6.746090       5.565969      -0.153689      -0.395887       6.848716      -1.304508       7.823584           0.000198
          118              C       7.105336       7.365268      13.740632      -0.235138      22.232086 0.34317624E+03  0.76787521E+04                                 6.992792                            6.224140      -0.090089       1.992337                    0.996174      28.098309      81.335778       0.646636       0.423324      -1.049629      -0.025956      -0.019962      -0.064912       0.072703       0.021404      -0.009123      -0.012197       0.030685      -0.084019      -0.032755      -0.010251       0.043006              7.289882       6.766940      -0.107749      -0.768486       6.459059      -0.957239       8.643647           0.001080
          119              C       5.651505       6.687577      13.708187      -0.083731      22.650830 0.37309810E+03  0.85023764E+04                                 7.103556                            6.523369      -0.011240       2.010540                    0.998429      27.795340      80.509245       0.628401       0.427713      -1.049660      -0.014237       0.099557      -0.046832       0.110939      -0.023677       0.017526      -0.000671       0.055645      -0.052611      -0.030818      -0.018659       0.049477              7.372056       8.773625      -0.802489       0.684751       6.924656      -0.710936       6.417886           0.001974
          120              C      17.356458       6.895761      13.205283      -0.079702      26.073687 0.39651931E+03  0.91644899E+04                                 7.701391                            6.600283       0.059766       2.020797                    0.998129      28.463500      82.726670       0.643236       0.411995      -1.060712       0.004801       0.121862      -0.063819       0.137645       0.020252       0.009193       0.013021       0.086890      -0.145280      -0.053408      -0.019893       0.073301              8.203587      10.283156      -2.265309       2.054226       7.827565      -1.173846       6.500040           0.002108
          121              C      16.250249       7.743173      12.848383      -0.258687      23.210699 0.33644715E+03  0.75208442E+04                                 7.340695                            6.274175      -0.267810       1.923748                    0.997695      28.824268      84.486450       0.624495       0.438761      -1.036146       0.066145       0.021114      -0.080380       0.106216      -0.021370       0.029775      -0.037457      -0.026154      -0.073053      -0.051132      -0.011865       0.062997              7.793917       6.828483      -1.102300       1.541712       7.552538      -1.768629       9.000729           0.001165
          122              C      16.132542       7.876110      11.485676       0.037747      19.391483 0.27791254E+03  0.58887577E+04                                 6.326361                            5.546928       0.217452       2.105267                    0.999725      25.297724      70.857484       0.696245       0.415172      -1.056581       0.141134       0.050268       0.030874       0.152967       0.023436      -0.040820       0.014633      -0.001069       0.031529      -0.054413       0.010113       0.044300              6.602942       5.894816       0.106789      -0.055783       6.419915      -1.181081       7.494096           0.001745
          123              C       2.418074       0.625010       6.359301       0.033657      17.407615 0.23912276E+03  0.49145398E+04                                 6.005694                            5.237685       0.159316       2.108072                    0.997640      24.669067      69.638976       0.692716       0.430218      -1.039847      -0.087820      -0.058867      -0.099285       0.145035       0.024040      -0.029910       0.014538      -0.055404       0.007606      -0.056534       0.020587       0.035947              6.205655       5.789203      -1.200777      -0.114479       7.015852       0.335438       5.811909           0.002591
          124              C       1.638738       1.649695       6.083515      -0.199124      22.908410 0.32679280E+03  0.71886040E+04                                 7.065097                            5.989325       0.240077       2.105068                    0.997818      26.975177      76.214495       0.676425       0.411637      -1.062101      -0.010261      -0.067759      -0.078631       0.104305      -0.002319       0.014677      -0.018262       0.038191       0.033762      -0.032663       0.001712       0.030951              7.619076       8.630793      -0.420295       2.462178       6.531954      -0.761596       7.694481           0.009923
          125              C      14.783918       1.682235       5.061484      -0.133924      23.571776 0.31875715E+03  0.70140500E+04                                 7.353055                            6.045010      -0.030528       2.002146                    0.998548      27.771636      80.171470       0.647488       0.429898      -1.043790       0.052251      -0.121314       0.015452       0.132989       0.031143       0.013322      -0.005786       0.057510       0.038815      -0.050670       0.010925       0.039745              8.242938       8.202713       1.891802       2.798853       6.310849       1.885552      10.215253           0.014349
          126              C       6.995698       2.571781      15.963143       0.059546      47.358649 0.51023753E+03  0.12406136E+05                                11.296129                            7.683018       0.746054       2.184303                    0.999750      29.493997      84.450659       0.580657       0.433833      -1.060099       0.007079      -0.002059      -0.010752       0.013036       0.007076       0.022934      -0.096820       0.054276      -0.368917      -0.171229       0.079389       0.091840             14.341684       7.952816      -1.035370      -2.497665       9.209771       6.616200      25.862465           0.002809
          127              C       3.456761       0.621625       2.217644       0.081784      41.633223 0.47664534E+03  0.11390286E+05                                10.345834                            7.426761       0.767392       2.196312                    0.999536      28.812432      81.707176       0.590653       0.433945      -1.060350      -0.021121      -0.007991       0.005660       0.023281      -0.102011       0.066463       0.086921       0.058029       0.066022      -0.177169       0.082090       0.095079             12.432127      14.112968       6.360760      -5.484948      11.993790      -4.968550      11.189621           0.000230
          128              C       6.064085       1.125769       1.906168       0.062483      44.842275 0.47960222E+03  0.11470207E+05                                10.829383                            7.424465       0.887268       2.235950                    0.999501      28.828561      81.588949       0.594204       0.431003      -1.062939       0.015250      -0.003418      -0.019060       0.024648       0.089496      -0.060731       0.035947      -0.121193       0.185025      -0.161219       0.076012       0.085208             13.541920      19.633288      -8.214930       5.339136      11.412123      -3.179521       9.580350          -0.008390
          129              C       2.839040       2.863124       0.944161       0.020533      35.994852 0.52801613E+03  0.12956972E+05                                 9.418678                            7.853131       0.583191       2.124623                    0.999895      30.076056      86.692148       0.569876       0.437996      -1.056906       0.020699      -0.003586       0.000913       0.021027       0.102374      -0.046851       0.017140      -0.140872       0.212863      -0.169899       0.077400       0.092500              9.972155      13.153291      -3.490288       2.540287       8.716692      -1.108263       8.046482           0.000880
          130              C       5.470610       3.400267       0.652153       0.017831      36.936522 0.54709665E+03  0.13538458E+05                                 9.573749                            7.989353       0.654129       2.145665                    0.999800      30.290763      87.543238       0.565732       0.437512      -1.057698      -0.015521      -0.012344       0.004683       0.020376      -0.105842       0.053752       0.068415       0.043176       0.165914      -0.169357       0.080106       0.089251             10.091305       7.901293       2.916305      -1.873179      12.807582      -2.869804       9.565041           0.000476
          131              C       4.466132       2.959085       3.014179       0.070571      42.186749 0.49612513E+03  0.11960855E+05                                10.417772                            7.547897       0.891013       2.235396                    0.999603      28.956928      82.159755       0.589988       0.430618      -1.063658      -0.001686       0.009252       0.008267       0.012522       0.005728      -0.002438      -0.119544       0.093475      -0.239228      -0.168287       0.077604       0.090683             12.670107       6.668371      -0.264055      -0.133774      14.453953       8.420988      16.887996           0.001448
          132              C      14.550929      11.636171      11.777685       0.021857      19.216119 0.27279428E+03  0.57793565E+04                                 6.376060                            5.563607       0.103952       2.058006                    0.999781      25.862489      73.501881       0.679443       0.425509      -1.045408      -0.002049       0.148284       0.006926       0.148460      -0.051102       0.002434       0.056766       0.002533       0.050077      -0.080432       0.005600       0.074832              6.746116       6.426152      -0.622188      -1.334994       5.988560       0.276308       7.823636           0.000199
          133              C      14.871791      11.978925      10.593427      -0.235140      22.232166 0.34317764E+03  0.76787921E+04                                 6.992812                            6.224155      -0.090094       1.992334                    0.996174      28.098391      81.336089       0.646635       0.423324      -1.049629       0.029946       0.013247       0.064913       0.072705       0.024499      -0.015075      -0.002177       0.019316      -0.084021      -0.032756      -0.010249       0.043006              7.289905       6.438998       0.070887      -1.208223       6.787034      -0.217014       8.643682           0.001079
          134              C      16.162316      12.931517      10.625872      -0.083732      22.650831 0.37309796E+03  0.85023745E+04                                 7.103560                            6.523371      -0.011240       2.010539                    0.998429      27.795369      80.509395       0.628400       0.427713      -1.049660      -0.080622       0.060121       0.046832       0.110940       0.010530       0.007793       0.015712      -0.069965      -0.052608      -0.030818      -0.018658       0.049476              7.372061       6.673503       0.341368      -0.296813       9.024788       0.941387       6.417891           0.001975
          135              C      10.380874       2.751921      11.128776      -0.079703      26.073805 0.39652110E+03  0.91645449E+04                                 7.701421                            6.600302       0.059753       2.020791                    0.998129      28.463599      82.727112       0.643234       0.411996      -1.060711      -0.109315       0.054072       0.063819       0.137646       0.047482       0.015833       0.001846      -0.013105      -0.145277      -0.053407      -0.019892       0.073299              8.203622       6.486303      -0.197327      -0.048308      11.624487       2.365491       6.500076           0.002112
          136              C      10.165798       4.128709      11.485676      -0.258689      23.210859 0.33644989E+03  0.75209188E+04                                 7.340725                            6.274200      -0.267808       1.923746                    0.997695      28.824377      84.486772       0.624494       0.438761      -1.036146      -0.050181      -0.047990       0.080381       0.106218      -0.022576      -0.018653       0.044063      -0.021721      -0.073059      -0.051132      -0.011863       0.062996              7.793952       6.460842      -0.902070      -0.815771       7.920234       2.199904       9.000779           0.001181
          137              C      10.105354       4.295663      12.848383       0.037749      19.391436 0.27791148E+03  0.58887333E+04                                 6.326358                            5.546920       0.217444       2.105265                    0.999725      25.297729      70.857626       0.696245       0.415172      -1.056580      -0.111651      -0.099898      -0.030875       0.152966       0.012263      -0.006675      -0.042847       0.039955       0.031531      -0.054412       0.010112       0.044300              6.602942       6.389492      -0.162644      -1.063885       5.925252       0.515938       7.494081           0.001740
          138              C      20.563653      11.404379       1.752052       0.033656      17.407640 0.23912311E+03  0.49145486E+04                                 6.005700                            5.237688       0.159322       2.108073                    0.997640      24.669086      69.639037       0.692716       0.430218      -1.039847       0.093702       0.048966       0.099285       0.145035      -0.010233      -0.001539      -0.033220       0.070444       0.007604      -0.056534       0.020587       0.035947              6.205661       5.726459      -1.166606       0.239820       7.078619      -0.260974       5.811905           0.002587
          139              C      20.036551      12.578902       2.027838      -0.199124      22.908432 0.32679303E+03  0.71886103E+04                                 7.065101                            5.989326       0.240077       2.105067                    0.997818      26.975203      76.214575       0.676425       0.411637      -1.062101       0.064414      -0.023398       0.078631       0.104305       0.014784      -0.009017       0.021624      -0.024613       0.033760      -0.032663       0.001712       0.030951              7.619081       6.659046       0.653626       0.508864       8.503710       2.526545       7.694486           0.009909
          140              C      13.720480       1.050500       3.049869      -0.133923      23.571768 0.31875688E+03  0.70140409E+04                                 7.353050                            6.045007      -0.030528       2.002146                    0.998548      27.771613      80.171328       0.647489       0.429898      -1.043790       0.081545      -0.103911      -0.015453       0.132988       0.041050       0.001291       0.014467       0.021130       0.038813      -0.050669       0.010924       0.039745              8.242933       8.332969       1.820850       2.994600       6.180583       1.556049      10.215249           0.014341
          141              C       4.369969       4.179985       7.851790       0.059548      47.358257 0.51023267E+03  0.12405992E+05                                11.296097                            7.683000       0.746038       2.184301                    0.999750      29.493813      84.450129       0.580655       0.433835      -1.060098       0.001577       0.007200      -0.010751       0.013036       0.026637      -0.074057       0.066451      -0.017552      -0.368920      -0.171230       0.079389       0.091841             14.341639       8.052369      -1.089602       4.615605       9.110173      -5.358015      25.862375           0.002829
          142              C       3.433984       3.471817      10.328997       0.081787      41.632966 0.47664228E+03  0.11390196E+05                                10.345808                            7.426748       0.767374       2.196308                    0.999536      28.812307      81.706802       0.590652       0.433946      -1.060349      -0.017119      -0.014727       0.005659       0.023280      -0.030959       0.108121       0.016791      -0.202877       0.066021      -0.177168       0.082088       0.095080             12.432086      17.822209       4.340442      -6.986814       8.284461      -2.440301      11.189589           0.000261
          143              C       5.123831       5.520405      10.017521       0.062483      44.841877 0.47959735E+03  0.11470064E+05                                10.829336                            7.424437       0.887256       2.235948                    0.999501      28.828399      81.588440       0.594204       0.431004      -1.062938       0.004292       0.015026      -0.019060       0.024647      -0.002362       0.002520      -0.070526       0.216109       0.185024      -0.161217       0.076010       0.085207             13.541856       6.391610      -1.002778      -0.238452      24.653645       6.209548       9.580314          -0.008341
          144              C       5.106983       1.857204       9.055514       0.020535      35.994542 0.52801065E+03  0.12956810E+05                                 9.418647                            7.853107       0.583177       2.124621                    0.999895      30.075906      86.691745       0.569874       0.437997      -1.056904       0.006752       0.019895       0.000913       0.021029      -0.003642      -0.007357      -0.049341       0.248421       0.212862      -0.169898       0.077399       0.092499              9.972121       6.799502      -0.029664       0.241785      15.070400       2.760944       8.046460           0.000878
          145              C       6.837407       3.911301       8.763506       0.017832      36.936336 0.54709330E+03  0.13538359E+05                                 9.573737                            7.989344       0.654106       2.145659                    0.999800      30.290657      87.542973       0.565730       0.437514      -1.057696      -0.018266      -0.007727       0.004684       0.020379      -0.039276       0.085791       0.014480      -0.201254       0.165913      -0.169356       0.080106       0.089250             10.091291      14.135062      -0.478965      -3.416196       6.573777      -0.272349       9.565035           0.000487
          146              C       5.969511       3.240201      11.125532       0.070575      42.186422 0.49612057E+03  0.11960719E+05                                10.417734                            7.547872       0.891003       2.235395                    0.999603      28.956764      82.159233       0.589988       0.430619      -1.063657       0.007319      -0.005907       0.008266       0.012521       0.042371      -0.106148       0.055039      -0.041081      -0.239227      -0.168286       0.077604       0.090682             12.670060      12.450865      -3.413537       7.331211       8.671369      -4.145316      16.887945           0.001468
          147              C      15.943982       6.479309       3.666332       0.021860      19.215907 0.27279033E+03  0.57792532E+04                                 6.376002                            5.563552       0.103967       2.058014                    0.999781      25.862365      73.501457       0.679449       0.425507      -1.045409       0.129240      -0.072725       0.006925       0.148458      -0.026657       0.051015      -0.025016      -0.087237       0.050079      -0.080433       0.005598       0.074835              6.746054       5.565966      -0.153664      -0.395877       6.848666      -1.304498       7.823531           0.000190
          148              C      16.398457       6.597143       2.482074      -0.235139      22.232129 0.34317699E+03  0.76787731E+04                                 6.992806                            6.224150      -0.090086       1.992338                    0.996174      28.098330      81.335865       0.646635       0.423324      -1.049629       0.025956       0.019962       0.064911       0.072702       0.021405      -0.009123      -0.012197       0.030688      -0.084022      -0.032756      -0.010252       0.043008              7.289899       6.766977      -0.107735      -0.768515       6.459059      -0.957246       8.643660           0.001076
          149              C      17.852288       7.274834       2.514519      -0.083735      22.650948 0.37310046E+03  0.85024460E+04                                 7.103590                            6.523396      -0.011246       2.010536                    0.998429      27.795453      80.509721       0.628398       0.427714      -1.049659       0.014236      -0.099557       0.046831       0.110939      -0.023678       0.017527      -0.000672       0.055644      -0.052610      -0.030818      -0.018659       0.049478              7.372095       8.773694      -0.802493       0.684754       6.924686      -0.710941       6.417904           0.001970
          150              C       6.147335       7.066650       3.017423      -0.079701      26.073613 0.39651737E+03  0.91644349E+04                                 7.701382                            6.600265       0.059780       2.020803                    0.998129      28.463432      82.726455       0.643237       0.411995      -1.060712      -0.004799      -0.121858       0.063817       0.137641       0.020256       0.009192       0.013020       0.086888      -0.145284      -0.053408      -0.019894       0.073302              8.203585      10.283203      -2.265316       2.054232       7.827531      -1.173841       6.500022           0.002108
          151              C       7.253544       6.219238       3.374323      -0.258686      23.210527 0.33644335E+03  0.75207419E+04                                 7.340663                            6.274135      -0.267804       1.923753                    0.997695      28.824171      84.486212       0.624497       0.438760      -1.036146      -0.066142      -0.021112       0.080380       0.106214      -0.021372       0.029777      -0.037457      -0.026153      -0.073056      -0.051134      -0.011866       0.063000              7.793893       6.828451      -1.102271       1.541714       7.552537      -1.768653       9.000690           0.001146
          152              C       7.371251       6.086301       4.737030       0.037749      19.391293 0.27790868E+03  0.58886589E+04                                 6.326317                            5.546877       0.217464       2.105274                    0.999725      25.297615      70.857204       0.696250       0.415170      -1.056581      -0.141130      -0.050268      -0.030874       0.152964       0.023437      -0.040821       0.014630      -0.001068       0.031532      -0.054414       0.010111       0.044302              6.602903       5.894805       0.106752      -0.055782       6.419885      -1.181066       7.494020           0.001742
          153              C      21.085719      13.337401       9.863405       0.033658      17.407658 0.23912356E+03  0.49145619E+04                                 6.005710                            5.237698       0.159307       2.108068                    0.997640      24.669140      69.639292       0.692714       0.430219      -1.039846       0.087822       0.058868       0.099287       0.145038       0.024041      -0.029912       0.014536      -0.055403       0.007607      -0.056536       0.020589       0.035946              6.205670       5.789216      -1.200776      -0.114478       7.015867       0.335437       5.811927           0.002593
          154              C      21.865055      12.312716      10.139191      -0.199123      22.908445 0.32679336E+03  0.71886199E+04                                 7.065107                            5.989333       0.240068       2.105064                    0.997818      26.975219      76.214657       0.676424       0.411638      -1.062100       0.010262       0.067761       0.078633       0.104308      -0.002318       0.014674      -0.018263       0.038192       0.033760      -0.032665       0.001715       0.030949              7.619088       8.630792      -0.420291       2.462183       6.531962      -0.761595       7.694510           0.009924
          155              C       8.719875      12.280176      11.161222      -0.133918      23.571598 0.31875379E+03  0.70139537E+04                                 7.353011                            6.044975      -0.030538       2.002144                    0.998548      27.771476      80.170738       0.647491       0.429897      -1.043791      -0.052252       0.121317      -0.015453       0.132992       0.031144       0.013319      -0.005787       0.057512       0.038813      -0.050671       0.010926       0.039745              8.242890       8.202660       1.891800       2.798845       6.310819       1.885534      10.215191           0.014350
          156              C      16.508095      11.390630       0.259563       0.059544      47.358709 0.51023814E+03  0.12406155E+05                                11.296142                            7.683025       0.746048       2.184301                    0.999750      29.494013      84.450735       0.580656       0.433833      -1.060099      -0.007078       0.002060       0.010753       0.013037       0.007076       0.022934      -0.096821       0.054276      -0.368922      -0.171231       0.079390       0.091841             14.341701       7.952825      -1.035372      -2.497668       9.209782       6.616210      25.862495           0.002797
          157              C      20.047032      13.340786      14.005062       0.081782      41.633206 0.47664561E+03  0.11390293E+05                                10.345830                            7.426763       0.767385       2.196310                    0.999536      28.812438      81.707182       0.590652       0.433945      -1.060350       0.021123       0.007992      -0.005660       0.023282      -0.102012       0.066462       0.086921       0.058030       0.066020      -0.177170       0.082089       0.095081             12.432114      14.112949       6.360744      -5.484940      11.993775      -4.968543      11.189618           0.000237
          158              C      17.439708      12.836642      14.316538       0.062481      44.842191 0.47960121E+03  0.11470176E+05                                10.829366                            7.424454       0.887267       2.235950                    0.999501      28.828533      81.588818       0.594205       0.431003      -1.062939      -0.015252       0.003419       0.019059       0.024648       0.089497      -0.060731       0.035947      -0.121195       0.185024      -0.161220       0.076012       0.085208             13.541898      19.633251      -8.214917       5.339129      11.412104      -3.179517       9.580339          -0.008368
          159              C      20.664753      11.099287      15.278545       0.020529      35.994902 0.52801706E+03  0.12957002E+05                                 9.418690                            7.853139       0.583188       2.124622                    0.999895      30.076097      86.692325       0.569875       0.437996      -1.056906      -0.020699       0.003586      -0.000913       0.021027       0.102375      -0.046851       0.017140      -0.140873       0.212862      -0.169900       0.077400       0.092500              9.972168      13.153314      -3.490292       2.540294       8.716698      -1.108265       8.046493           0.000872
          160              C      18.033183      10.562144      15.570553       0.017826      36.936726 0.54710056E+03  0.13538581E+05                                 9.573789                            7.989386       0.654113       2.145659                    0.999800      30.290869      87.543670       0.565730       0.437513      -1.057697       0.015520       0.012343      -0.004684       0.020376      -0.105842       0.053753       0.068416       0.043177       0.165913      -0.169358       0.080107       0.089251             10.091346       7.901324       2.916313      -1.873190      12.807627      -2.869817       9.565088           0.000477
          161              C      19.037661      11.003326      13.208527       0.070570      42.186725 0.49612473E+03  0.11960843E+05                                10.417766                            7.547893       0.891009       2.235394                    0.999603      28.956922      82.159722       0.589988       0.430618      -1.063658       0.001686      -0.009254      -0.008268       0.012523       0.005728      -0.002437      -0.119544       0.093477      -0.239231      -0.168288       0.077604       0.090684             12.670100       6.668366      -0.264057      -0.133775      14.453933       8.420981      16.888002           0.001463
          162              C       8.952864       2.326240       4.445021       0.021862      19.215937 0.27279073E+03  0.57792651E+04                                 6.376010                            5.563558       0.103959       2.058010                    0.999781      25.862408      73.501649       0.679448       0.425507      -1.045408       0.002050      -0.148283      -0.006926       0.148459      -0.051103       0.002432       0.056765       0.002531       0.050080      -0.080431       0.005598       0.074834              6.746064       6.426124      -0.622148      -1.334952       5.988535       0.276301       7.823533           0.000184
          163              C       8.632002       1.983486       5.629279      -0.235139      22.232176 0.34317787E+03  0.76787988E+04                                 6.992819                            6.224160      -0.090088       1.992337                    0.996174      28.098378      81.336070       0.646634       0.423325      -1.049629      -0.029946      -0.013247      -0.064912       0.072704       0.024499      -0.015075      -0.002177       0.019317      -0.084022      -0.032756      -0.010249       0.043006              7.289912       6.439013       0.070909      -1.208239       6.787053      -0.217038       8.643671           0.001071
          164              C       7.341477       1.030894       5.596834      -0.083731      22.650890 0.37309890E+03  0.85024028E+04                                 7.103579                            6.523383      -0.011244       2.010537                    0.998429      27.795425      80.509640       0.628399       0.427714      -1.049659       0.080621      -0.060122      -0.046832       0.110940       0.010529       0.007793       0.015714      -0.069967      -0.052612      -0.030818      -0.018660       0.049478              7.372085       6.673523       0.341377      -0.296814       9.024832       0.941394       6.417900           0.001969
          165              C      13.122919      11.210490       5.093930      -0.079701      26.073814 0.39652087E+03  0.91645370E+04                                 7.701420                            6.600295       0.059762       2.020794                    0.998129      28.463590      82.727037       0.643235       0.411995      -1.060712       0.109315      -0.054071      -0.063819       0.137646       0.047483       0.015833       0.001847      -0.013105      -0.145281      -0.053408      -0.019893       0.073301              8.203626       6.486296      -0.197296      -0.048299      11.624527       2.365491       6.500056           0.002103
          166              C      13.337995       9.833702       4.737030      -0.258686      23.210746 0.33644735E+03  0.75208532E+04                                 7.340713                            6.274179      -0.267810       1.923747                    0.997695      28.824330      84.486790       0.624494       0.438761      -1.036145       0.050179       0.047989      -0.080381       0.106217      -0.022577      -0.018652       0.044064      -0.021721      -0.073057      -0.051133      -0.011865       0.062998              7.793945       6.460874      -0.902067      -0.815796       7.920204       2.199907       9.000758           0.001151
          167              C      13.398439       9.666748       3.374323       0.037752      19.391344 0.27790955E+03  0.58886847E+04                                 6.326337                            5.546893       0.217455       2.105270                    0.999725      25.297691      70.857573       0.696248       0.415171      -1.056580       0.111650       0.099897       0.030874       0.152965       0.012264      -0.006676      -0.042846       0.039956       0.031533      -0.054412       0.010111       0.044300              6.602924       6.389463      -0.162650      -1.063885       5.925264       0.515934       7.494044           0.001728
          168              C       2.940140       2.558032      14.470654       0.033657      17.407671 0.23912368E+03  0.49145640E+04                                 6.005709                            5.237697       0.159314       2.108069                    0.997640      24.669134      69.639235       0.692714       0.430219      -1.039846      -0.093703      -0.048967      -0.099286       0.145037      -0.010232      -0.001541      -0.033221       0.070445       0.007606      -0.056535       0.020589       0.035946              6.205670       5.726460      -1.166600       0.239820       7.078629      -0.260975       5.811920           0.002589
          169              C       3.467242       1.383509      14.194868      -0.199123      22.908424 0.32679284E+03  0.71886065E+04                                 7.065104                            5.989328       0.240073       2.105066                    0.997818      26.975201      76.214617       0.676424       0.411638      -1.062100      -0.064415       0.023398      -0.078633       0.104307       0.014785      -0.009019       0.021623      -0.024612       0.033761      -0.032665       0.001715       0.030950              7.619085       6.659048       0.653632       0.508866       8.503711       2.526547       7.694497           0.009920
          170              C       9.783313      12.911911      13.172837      -0.133918      23.571558 0.31875318E+03  0.70139408E+04                                 7.353008                            6.044970      -0.030534       2.002146                    0.998548      27.771480      80.170897       0.647491       0.429898      -1.043790      -0.081546       0.103915       0.015454       0.132992       0.041052       0.001289       0.014466       0.021134       0.038815      -0.050672       0.010926       0.039746              8.242887       8.332925       1.820839       2.994572       6.180546       1.556026      10.215189           0.014348
          171              N      19.498706       9.434554       9.415659      -0.398786      52.086487 0.63071482E+03  0.15964773E+05                                11.541216                            8.213568       0.289674       2.067661                    0.999035      31.175587      87.355289       0.603274       0.401109      -1.094993      -0.020049      -0.007241      -0.009762       0.023445       0.014499      -0.050794       0.046285      -0.013674      -0.242321      -0.114574       0.052065       0.062509             14.315002       7.795428      -0.623398       3.264873      10.431530      -6.386614      24.718047           0.028816
          172              N       6.810958      10.681296       5.335648      -0.417789      46.728834 0.58515666E+03  0.14519085E+05                                10.609620                            7.826985       0.599047       2.159781                    0.999758      30.862324      85.283602       0.628769       0.392598      -1.102205      -0.025652       0.031380       0.005654       0.040923       0.011234       0.085148       0.017773      -0.127890       0.126687      -0.127746       0.034218       0.093527             12.853618      17.633267       5.774445      -7.148532       9.381732      -3.371582      11.545854           0.038658
          173              N      18.403274       7.362095       5.856397      -0.361779      47.628967 0.56823643E+03  0.14002760E+05                                10.841391                            7.793028       0.452540       2.142694                    0.998568      29.706472      81.933327       0.620164       0.400788      -1.096017       0.000640      -0.005003       0.012917       0.013867       0.001280       0.007932      -0.052375       0.180308       0.154258      -0.130969       0.058150       0.072819             13.405805       6.236242      -1.146541      -0.246805      24.335005       6.312866       9.646170           0.040581
          174              N      11.609107       0.714187       7.400798      -0.443451      34.520822 0.56792525E+03  0.13957423E+05                                 8.487086                            7.596889       0.840649       2.202062                    0.998658      31.847634      86.990594       0.654004       0.381076      -1.112767      -0.013665      -0.104160      -0.020132       0.106965      -0.017424      -0.004622      -0.059987       0.327107       0.255512      -0.218960       0.096987       0.121974              8.694046       7.094892      -0.153102       0.252315      11.256486       1.962272       7.730759           0.000770
          175              N      15.600823       9.883003       7.866390      -0.430528      33.795194 0.54992458E+03  0.13391838E+05                                 8.335326                            7.443767       0.978652       2.256805                    0.999379      31.332465      84.885460       0.665664       0.377845      -1.116371       0.085639       0.029771      -0.037623       0.098162      -0.064712       0.103019       0.025341      -0.226230       0.228817      -0.208030       0.092039       0.115991              8.517486      10.930618      -0.472970      -1.825344       6.086027      -0.165016       8.535814           0.000789
          176              N      16.925118      11.055136       4.177347      -0.408807      47.569201 0.62403293E+03  0.15707047E+05                                10.754794                            8.095055       0.596878       2.166829                    0.999633      30.716401      85.000601       0.617953       0.393789      -1.103309       0.004805      -0.001049       0.006380       0.008055       0.039428      -0.071567       0.037150      -0.028689      -0.163377      -0.117333       0.045962       0.071371             13.027410      14.420355      -4.319064       7.478678       9.169761      -4.036543      15.492112           0.034695
          177              N       7.026789       8.517179      11.610591      -0.576420      32.085736 0.56032191E+03  0.13844000E+05                                 8.384278                            7.558062      -0.136343       1.959866                    0.996970      30.784210      86.736828       0.648437       0.382309      -1.102250       0.024290      -0.089613       0.083475       0.124854      -0.037793      -0.016526      -0.021230      -0.173414       0.223469      -0.133865       0.047136       0.086729              8.971523       6.967809      -0.713758       1.110801      10.619358      -2.352015       9.327402           0.045054
          178              N      18.819466       7.470712      13.151748      -0.319819      30.732154 0.55075127E+03  0.13555295E+05                                 8.244593                            7.602443      -0.172630       1.972705                    0.998042      28.723494      80.896717       0.632369       0.393534      -1.093801      -0.016158      -0.127696       0.079628       0.151354      -0.018974       0.041322       0.037531       0.074964      -0.279028      -0.115566       0.021007       0.094559              8.610772      10.857911      -0.568051       1.429707       8.126283      -0.746097       6.848121           0.061163
          179              N      17.183500       8.595100      10.814056      -0.547987      30.533419 0.55027593E+03  0.13528093E+05                                 8.068169                            7.472122      -0.087763       1.989443                    0.996436      30.039937      84.299571       0.654804       0.380486      -1.104085      -0.070177      -0.068352       0.066656       0.118490       0.047191      -0.076500       0.001112      -0.108102       0.108599      -0.123182       0.037008       0.086174              8.371409       7.702581       0.762232      -1.357593       8.512605      -1.395697       8.899041           0.040159
          180              N       9.402528      12.021336       5.673080      -0.539609      27.518376 0.45782030E+03  0.10766524E+05                                 7.442201                            6.735928       0.178363       2.078553                    0.996238      29.252244      80.708731       0.700801       0.371647      -1.108814      -0.040587       0.142732       0.051143       0.156956      -0.032751      -0.062600      -0.031726      -0.036614      -0.056329      -0.093720       0.043710       0.050010              7.711706       7.664161       0.255036      -0.377446       7.984288       1.606928       7.486670           0.042859
          181              N       7.126668       2.084954      14.918400      -0.398788      52.086740 0.63071834E+03  0.15964887E+05                                11.541263                            8.213599       0.289678       2.067661                    0.999035      31.175655      87.355609       0.603272       0.401109      -1.094992       0.015948       0.014142       0.009760       0.023444       0.002121       0.016351      -0.066745       0.031777      -0.242318      -0.114572       0.052065       0.062507             14.315063       9.304759      -1.445453      -4.047053       8.922278       5.922011      24.718151           0.028812
          182              N       9.631154      12.356631       2.775705      -0.417790      46.728918 0.58515783E+03  0.14519123E+05                                10.609636                            7.826996       0.599043       2.159780                    0.999758      30.862354      85.283740       0.628768       0.392598      -1.102204      -0.015289       0.037538      -0.005655       0.040925      -0.047625       0.056334       0.066275       0.088246       0.126692      -0.127745       0.034217       0.093528             12.853638      16.120659       6.598322      -6.380129      10.894383      -4.665110      11.545873           0.038639
          183              N       7.001302       0.588762       2.254956      -0.361778      47.629095 0.56823832E+03  0.14002814E+05                                10.841394                            7.793030       0.452549       2.142696                    0.998568      29.706535      81.933457       0.620166       0.400787      -1.096018       0.004086      -0.002952      -0.012916       0.013865       0.076432      -0.042201       0.032017      -0.095655       0.154256      -0.130968       0.058149       0.072819             13.405810      19.231127      -8.224291       5.425850      11.340129      -3.236265       9.646175           0.040558
          184              N      16.089159       3.375559       0.710555      -0.443451      34.520751 0.56792361E+03  0.13957371E+05                                 8.487068                            7.596873       0.840646       2.202062                    0.998658      31.847611      86.990464       0.654005       0.381076      -1.112767       0.098009      -0.037821       0.020132       0.106965       0.127949      -0.054891       0.024633      -0.206708       0.255510      -0.218959       0.096986       0.121973              8.694027      10.175745      -1.831120       1.843926       8.175598      -0.716994       7.730739           0.000777
          185              N       6.127911       4.255627       0.244963      -0.430529      33.795412 0.54992928E+03  0.13391986E+05                                 8.335382                            7.443817       0.978645       2.256804                    0.999379      31.332490      84.885741       0.665659       0.377847      -1.116369      -0.067106      -0.060968       0.037624       0.098163      -0.130129       0.071531       0.078349       0.013983       0.228822      -0.208031       0.092038       0.115993              8.517544       6.797082       1.778420      -1.018005      10.219680      -1.524079       8.535870           0.000779
          186              N       4.465129       3.653288       3.934006      -0.408810      47.569270 0.62403392E+03  0.15707083E+05                                10.754816                            8.095071       0.596858       2.166823                    0.999633      30.716427      85.000782       0.617951       0.393790      -1.103308      -0.001376      -0.004722      -0.006379       0.008055       0.009337      -0.001607      -0.080618       0.081807      -0.163375      -0.117332       0.045961       0.071371             13.027437       6.742583      -0.137316       0.032279      16.847577       8.498445      15.492150           0.034702
          187              N      13.897763      12.598876      12.723468      -0.576415      32.085481 0.56031606E+03  0.13843834E+05                                 8.384243                            7.558021      -0.136341       1.959869                    0.996970      30.784113      86.736797       0.648438       0.382309      -1.102249       0.067079      -0.064190      -0.083472       0.124850      -0.093341      -0.026548      -0.004356       0.030567       0.223463      -0.133862       0.047134       0.086728              8.971488       9.184269      -1.920981      -1.534205       8.402778       2.100440       9.327418           0.045070
          188              N       9.176184       1.742127      11.182311      -0.319827      30.732200 0.55075238E+03  0.13555337E+05                                 8.244626                            7.602472      -0.172657       1.972696                    0.998042      28.723538      80.897031       0.632365       0.393536      -1.093798       0.119863      -0.046889      -0.079621       0.151345       0.021197       0.052722       0.018336      -0.072544      -0.279018      -0.115562       0.021004       0.094558              8.610806       8.274041       0.839298       0.028624      10.710230       1.612430       6.848146           0.061177
          189              N       8.971259       3.716624      13.520003      -0.547985      30.533332 0.55027379E+03  0.13528027E+05                                 8.068154                            7.472108      -0.087759       1.989445                    0.996436      30.039863      84.299318       0.654805       0.380486      -1.104085       0.093590       0.028931      -0.066657       0.118487      -0.019810      -0.035615      -0.067711       0.137926       0.108598      -0.123179       0.037006       0.086173              8.371394       8.967621       0.073219      -1.875038       7.247537      -0.524649       8.899023           0.040173
          190              N       7.214765      10.721697       2.438273      -0.539605      27.518175 0.45781584E+03  0.10766393E+05                                 7.442156                            6.735885       0.178369       2.078558                    0.996238      29.252110      80.708258       0.700805       0.371646      -1.108815      -0.105932       0.103912      -0.051144       0.156955      -0.033145      -0.057802      -0.039800      -0.035173      -0.056331      -0.093719       0.043707       0.050012              7.711660       8.125260       0.003866       1.230621       7.523099      -1.100076       7.486622           0.042857
          191              N       4.005087       4.527857       6.807047      -0.398792      52.086496 0.63071531E+03  0.15964787E+05                                11.541215                            8.213569       0.289686       2.067665                    0.999035      31.175594      87.355296       0.603274       0.401108      -1.094993       0.020048       0.007241       0.009760       0.023444       0.014500      -0.050794       0.046283      -0.013674      -0.242317      -0.114572       0.052065       0.062507             14.314998       7.795434      -0.623404       3.264885      10.431531      -6.386617      24.718030           0.028823
          192              N      16.692835       3.281115      10.887058      -0.417799      46.728703 0.58515575E+03  0.14519049E+05                                10.609577                            7.826961       0.599086       2.159792                    0.999758      30.862349      85.283491       0.628772       0.392596      -1.102206       0.025655      -0.031383      -0.005654       0.040927       0.011233       0.085147       0.017773      -0.127890       0.126686      -0.127745       0.034219       0.093526             12.853555      17.633168       5.774411      -7.148487       9.381693      -3.371565      11.545803           0.038661
          193              N       5.100519       6.600316      10.366309      -0.361789      47.629203 0.56823964E+03  0.14002859E+05                                10.841426                            7.793050       0.452537       2.142692                    0.998568      29.706556      81.933621       0.620164       0.400788      -1.096017      -0.000639       0.005002      -0.012915       0.013865       0.001280       0.007932      -0.052375       0.180308       0.154256      -0.130968       0.058149       0.072820             13.405853       6.236255      -1.146551      -0.246809      24.335093       6.312898       9.646212           0.040575
          194              N      11.894686      13.248224       8.821908      -0.443466      34.521083 0.56793092E+03  0.13957597E+05                                 8.487123                            7.596923       0.840625       2.202052                    0.998658      31.847810      86.991183       0.654003       0.381076      -1.112767       0.013664       0.104163       0.020130       0.106967      -0.017423      -0.004621      -0.059986       0.327111       0.255513      -0.218962       0.096987       0.121975              8.694084       7.094921      -0.153102       0.252317      11.256537       1.962284       7.730795           0.000771
          195              N       7.902970       4.079408       8.356316      -0.430541      33.795477 0.54993069E+03  0.13392026E+05                                 8.335378                            7.443814       0.978642       2.256800                    0.999379      31.332592      84.885970       0.665662       0.377846      -1.116371      -0.085639      -0.029771       0.037622       0.098162      -0.064712       0.103018       0.025340      -0.226232       0.228824      -0.208031       0.092038       0.115992              8.517540      10.930684      -0.472975      -1.825358       6.086063      -0.165020       8.535872           0.000802
          196              N       6.578675       2.907275      12.045359      -0.408817      47.569279 0.62403429E+03  0.15707090E+05                                10.754810                            8.095066       0.596877       2.166828                    0.999633      30.716422      85.000687       0.617953       0.393789      -1.103309      -0.004805       0.001049      -0.006380       0.008056       0.039428      -0.071568       0.037151      -0.028691      -0.163379      -0.117334       0.045962       0.071372             13.027431      14.420363      -4.319070       7.478691       9.169774      -4.036555      15.492155           0.034716
          197              N      16.477004       5.445232       4.612115      -0.576409      32.085311 0.56031283E+03  0.13843734E+05                                 8.384209                            7.557995      -0.136338       1.959873                    0.996970      30.784012      86.736449       0.648440       0.382308      -1.102249      -0.024290       0.089610      -0.083472       0.124850      -0.037790      -0.016523      -0.021231      -0.173410       0.223461      -0.133860       0.047132       0.086728              8.971449       6.967747      -0.713761       1.110762      10.619219      -2.351968       9.327380           0.045058
          198              N       4.684327       6.491699       3.070958      -0.319820      30.732226 0.55075252E+03  0.13555337E+05                                 8.244616                            7.602458      -0.172648       1.972699                    0.998042      28.723538      80.896939       0.632367       0.393535      -1.093800       0.016156       0.127692      -0.079624       0.151348      -0.018975       0.041321       0.037530       0.074965      -0.279017      -0.115562       0.021004       0.094558              8.610800      10.857973      -0.568052       1.429706       8.126298      -0.746102       6.848130           0.061167
          199              N       6.320293       5.367311       5.408650      -0.547984      30.533322 0.55027365E+03  0.13528020E+05                                 8.068148                            7.472102      -0.087761       1.989445                    0.996435      30.039847      84.299213       0.654806       0.380486      -1.104086       0.070174       0.068351      -0.066655       0.118487       0.047190      -0.076497       0.001110      -0.108098       0.108596      -0.123178       0.037005       0.086173              8.371387       7.702588       0.762239      -1.357604       8.512567      -1.395689       8.899006           0.040165
          200              N      14.101265       1.941075      10.549626      -0.539611      27.518353 0.45781967E+03  0.10766501E+05                                 7.442181                            6.735910       0.178399       2.078564                    0.996238      29.252232      80.708542       0.700804       0.371646      -1.108816       0.040587      -0.142733      -0.051143       0.156957      -0.032752      -0.062604      -0.031724      -0.036619      -0.056334      -0.093724       0.043711       0.050013              7.711685       7.664136       0.255037      -0.377445       7.984265       1.606918       7.486653           0.042868
          201              N      16.377125      11.877457       1.304306      -0.398789      52.086725 0.63071802E+03  0.15964875E+05                                11.541252                            8.213590       0.289677       2.067661                    0.999035      31.175663      87.355582       0.603273       0.401109      -1.094993      -0.015947      -0.014142      -0.009765       0.023444       0.002123       0.016350      -0.066745       0.031777      -0.242321      -0.114573       0.052068       0.062505             14.315048       9.304751      -1.445450      -4.047048       8.922272       5.922004      24.718122           0.028809
          202              N      13.872639       1.605780      13.447001      -0.417795      46.728714 0.58515593E+03  0.14519058E+05                                10.609587                            7.826970       0.599077       2.159790                    0.999758      30.862345      85.283548       0.628771       0.392597      -1.102206       0.015288      -0.037541       0.005656       0.040928      -0.047627       0.056334       0.066275       0.088245       0.126686      -0.127745       0.034219       0.093526             12.853566      16.120558       6.598270      -6.380086      10.894320      -4.665079      11.545820           0.038643
          203              N      16.502491      13.373649      13.967750      -0.361783      47.629180 0.56823931E+03  0.14002848E+05                                10.841422                            7.793048       0.452541       2.142693                    0.998568      29.706540      81.933571       0.620164       0.400788      -1.096017      -0.004085       0.002951       0.012916       0.013864       0.076434      -0.042201       0.032018      -0.095657       0.154255      -0.130970       0.058150       0.072820             13.405848      19.231184      -8.224320       5.425867      11.340158      -3.236274       9.646202           0.040572
          204              N       7.414634      10.586852      15.512151      -0.443456      34.520987 0.56792876E+03  0.13957533E+05                                 8.487119                            7.596918       0.840636       2.202057                    0.998658      31.847695      86.990877       0.654002       0.381077      -1.112766      -0.098011       0.037823      -0.020131       0.106967       0.127951      -0.054889       0.024634      -0.206712       0.255513      -0.218961       0.096986       0.121975              8.694081      10.175811      -1.831130       1.843942       8.175645      -0.717002       7.730788           0.000774
          205              N      17.375882       9.706784      15.977743      -0.430532      33.795380 0.54992859E+03  0.13391964E+05                                 8.335370                            7.443807       0.978642       2.256802                    0.999379      31.332504      84.885737       0.665661       0.377846      -1.116370       0.067106       0.060969      -0.037625       0.098163      -0.130129       0.071530       0.078349       0.013986       0.228822      -0.208030       0.092037       0.115992              8.517531       6.797073       1.778414      -1.018006      10.219659      -1.524077       8.535863           0.000781
          206              N      19.038664      10.309123      12.288700      -0.408814      47.569452 0.62403661E+03  0.15707170E+05                                10.754853                            8.095095       0.596849       2.166819                    0.999633      30.716480      85.001029       0.617950       0.393790      -1.103308       0.001376       0.004722       0.006381       0.008056       0.009336      -0.001607      -0.080618       0.081809      -0.163379      -0.117333       0.045960       0.071372             13.027485       6.742600      -0.137318       0.032280      16.847634       8.498483      15.492221           0.034701
          207              N       9.606030       1.363535       3.499238      -0.576433      32.085890 0.56032563E+03  0.13844129E+05                                 8.384320                            7.558094      -0.136337       1.959867                    0.996970      30.784350      86.737619       0.648434       0.382310      -1.102248      -0.067077       0.064194       0.083473       0.124852      -0.093343      -0.026550      -0.004357       0.030569       0.223471      -0.133866       0.047134       0.086732              8.971570       9.184329      -1.920994      -1.534213       8.402898       2.100501       9.327484           0.045061
          208              N      14.327609      12.220284       5.040395      -0.319843      30.732631 0.55076186E+03  0.13555630E+05                                 8.244702                            7.602535      -0.172670       1.972688                    0.998042      28.723841      80.898095       0.632362       0.393536      -1.093798      -0.119868       0.046889       0.079629       0.151353       0.021198       0.052726       0.018338      -0.072545      -0.279036      -0.115569       0.021007       0.094562              8.610891       8.274116       0.839321       0.028623      10.710354       1.612455       6.848205           0.061207
          209              N      14.532534      10.245787       2.702703      -0.548006      30.533826 0.55028553E+03  0.13528392E+05                                 8.068253                            7.472198      -0.087764       1.989438                    0.996436      30.040207      84.300619       0.654799       0.380487      -1.104084      -0.093591      -0.028935       0.066655       0.118488      -0.019810      -0.035616      -0.067713       0.137930       0.108602      -0.123183       0.037007       0.086177              8.371497       8.967733       0.073243      -1.875077       7.247639      -0.524658       8.899120           0.040176
          210              N      16.289028       3.240714      13.784433      -0.539609      27.518206 0.45781633E+03  0.10766400E+05                                 7.442148                            6.735880       0.178404       2.078568                    0.996238      29.252119      80.708071       0.700807       0.371645      -1.108817       0.105933      -0.103913       0.051144       0.156956      -0.033148      -0.057803      -0.039803      -0.035169      -0.056335      -0.093723       0.043710       0.050013              7.711649       8.125243       0.003865       1.230629       7.523090      -1.100077       7.486615           0.042859
          211              N      14.593654       0.791574       4.055676      -0.050762      30.423987 0.41847790E+03  0.95017605E+04                                 8.078294                            6.575867       0.696293       2.307043                    0.999687      24.102332      62.697785       0.696161       0.387494      -1.111268      -0.087281       0.146928      -0.000000       0.170897       0.052065       0.034142       0.020282       0.056716       0.245970      -0.100282      -0.000764       0.101046              9.127761       8.393374       1.418505       4.817315       6.848176       2.861724      12.141732           0.426843
          212              N       8.910139      13.170837      12.167029      -0.050795      30.424627 0.41848884E+03  0.95020911E+04                                 8.078478                            6.576011       0.696203       2.307008                    0.999687      24.102618      62.699233       0.696143       0.387501      -1.111260       0.087279      -0.146923       0.000000       0.170892       0.052069       0.034137       0.020280       0.056721       0.245970      -0.100287      -0.000756       0.101043              9.127972       8.393583       1.418553       4.817446       6.848326       2.861788      12.142007           0.426826

******************************************************
Auxiliary information for the entire system
The total spin magnetic moment of the unit cell is   13.165877
The total net atomic charge of the unit cell is   0.000003
Accuracy of reproducing the electrostatic potential in the unit cell:
  The inner radius (bohr) =    5.0000
  The outer radius (bohr) =   12.0000
  Valid grid points have density less than (e/(bohr^3)) =    0.0001
  The number of valid grid points were=        88228
  The rms potential error without charges in kcal/mol is=      6.28269
  The rms potential error with partial charges in kcal/mol is=      2.16617
  The RRMSE value at monopole order=      0.34478
  The rms potential error with partial charges and cloud penetration in kcal/mol is=      2.16110
  The RRMSE value at monopole order with cloud penetration is=      0.34398
  The rms potential error with partial charges and atomic dipoles in kcal/mol is=      0.78472
  The RRMSE value at dipole order=      0.12490
  The rms potential error with partial charges, atomic dipoles and cloud penetration in kcal/mol is=      0.78222
  The RRMSE value at dipole order with cloud penetration=      0.12450

******************************************************
The electron densities and ab initio electrostatic potential were computed in VASP using the PBE functional and
projector augmented wave method. See the main text of the journal article for a description of computational details.
The atomic charges, dipoles, and quadrupoles were computed with the DDEC6 method as described in
(a) T. A. Manz and N. Gabaldon Limas, RSC Adv. 6 (2016) 47771-47801 DOI: 10.1039/c6ra04656h
(b) N. Gabaldon Limas and T. A. Manz, RSC Adv. 8 (2018) 2678-2707 DOI: 10.1039/c7ra11829e.
For each atom in the material, the electron cloud parameters were fit to the spherically averaged atom-in-material
electron density using radial positions for which this density was between 10^-4 and 10^-2 electrons per cubic bohr.
The polarizabilities, dispersion coefficients, and quantum Drude oscillator (QDO) parameters were fit using the MCLF method.
The magnetic structure of the system was optimized in VASP from the default ferromagnetic initial guess using spin polarization.
The atomic spin moments (ASMs) were computed on this optimized magnetic structure using the DDEC6 partition as inputs
to the method of T. A. Manz and D. S. Sholl, J. Chem. Theory Comput. 7 (2011) 4146-4164 DOI: 10.1021/ct200539n.
The RMSE and RRMSE were computed using a uniform grid with Ewald summation.
