# Supplementary material for: A collection of forcefield precursors for metal–organic frameworks
Source: RSC Adv. 2019 Nov 13;9(63):36492–507. doi: 10.1039/c9ra07327b (PMC9075174; doi:10.1039/c9ra07327b)
Supplement: RA-009-C9RA07327B-s4423 [file RA-009-C9RA07327B-s4423.xyz]

  212
jmolscript: load "" {1 1 1} spacegroup "x,y,z" unitcell [{     13.933700     0.000000     0.000000 }, {      6.701100    12.216515     0.000000 }, {      2.652695     1.570487    16.310229 }]
Co    18.014862    10.203794     6.812620     0.163224
Co     4.351022     2.114328     1.342495     0.163241
Co     5.272633     3.583208     9.497609     0.163229
Co    18.936473    11.672674    14.967734     0.163260
Ni    19.116269     8.313947    11.281622     0.681691
Ni     8.130963     1.810265    13.183721     0.680712
Ni     4.171226     5.473055     5.028607     0.681148
Ni    15.156532    11.976737     3.126508     0.681156
Ni     8.146841    11.287310     4.077557     0.587516
Ni    15.140654     2.499692    12.232672     0.587514
H      7.582165     8.243954    10.533146     0.311733
H      7.464723     9.302920    11.660183     0.288106
H      8.155639     6.687797    11.880371     0.096787
H      8.811781     7.917677    12.562138     0.093510
H      7.912305     6.642726    14.051262     0.127861
H      7.197530     8.017887    14.008856     0.115862
H      6.106791     5.717335    13.194975     0.089408
H      5.883291     6.370343    14.584607     0.105386
H     18.884561     8.020857    13.747892     0.238519
H     17.787820     5.810794    13.023718     0.075072
H     17.735506     6.558550    14.382360     0.094912
H     16.370506     7.934819    13.666341     0.111834
H     15.867167     6.500080    13.356447     0.107115
H     15.292584     8.159522    11.800451     0.101139
H     15.862955     6.844055    11.206758     0.106166
H     16.929748     8.140521    10.055256     0.307558
H     16.810242     9.297255    11.081170     0.296947
H      9.225412    11.117436     6.347941     0.301262
H     10.222576    11.829881     5.398686     0.293210
H      8.948569    12.715571     7.289041     0.072119
H      3.290174     1.195567     6.377300     0.088843
H     14.965466     1.828428     6.910644     0.101915
H      2.074663     2.523402     5.995640     0.106392
H     13.676083     1.909790     5.522644     0.113336
H     14.707148     2.639005     4.620688     0.095217
H     13.739398    11.889249    13.932198     0.312042
H     12.867420    12.501503    12.805161     0.288120
H     14.827975    10.638051    12.584973     0.096900
H     13.434108    10.654255    11.903205     0.093719
H     14.984518    10.829721    10.414081     0.127912
H     14.122586    12.117760    10.456488     0.115943
H     16.664185    11.967678    11.270368     0.089460
H     16.199141    12.477683     9.880737     0.105465
H      8.499367     1.872463    10.717451     0.238493
H     10.964516     1.771162    11.441626     0.075157
H     10.334073     2.176645    10.082984     0.095031
H      9.783880     4.035309    10.799003     0.111986
H     11.283872     3.786612    11.108897     0.107351
H     10.105272     5.088453    12.664893     0.101276
H     10.984314     3.955731    13.258585     0.106357
H      9.334574     3.643916    14.410087     0.307608
H      8.377869     4.304999    13.384174     0.296954
H      7.777065    10.259965     1.807173     0.301330
H      6.672858     9.728325     2.756429     0.293221
H      6.509025    11.271277     0.866073     0.072106
H     19.330587    10.692046     1.777815     0.088842
H     13.160750     0.759974     1.244470     0.101895
H     12.049866     0.179834     2.159474     0.106382
H     13.709515     1.929582     2.632471     0.113319
H     12.574300     1.376285     3.534427     0.095206
H     15.705330     5.543048     5.777083     0.311760
H     15.822772     4.484082     4.650046     0.288075
H     15.131856     7.099205     4.429858     0.096769
H     14.475714     5.869325     3.748091     0.093496
H     15.375190     7.144276     2.258967     0.127850
H     16.089965     5.769115     2.301373     0.115848
H     17.180704     8.069667     3.115254     0.089385
H     17.404204     7.416659     1.725622     0.105373
H      4.402934     5.766145     2.562337     0.238478
H      5.499675     7.976208     3.286511     0.075081
H      5.551989     7.228452     1.927869     0.094933
H      6.916989     5.852183     2.643888     0.111814
H      7.420328     7.286922     2.953782     0.107126
H      7.994911     5.627480     4.509778     0.101112
H      7.424540     6.942947     5.103471     0.106165
H      6.357747     5.646481     6.254973     0.307517
H      6.477253     4.489747     5.229059     0.296916
H     14.062083     2.669566     9.962288     0.301317
H     13.064919     1.957121    10.911543     0.293189
H     14.338926     1.071431     9.021188     0.072118
H     19.997321    12.591435     9.932929     0.088825
H      8.322029    11.958574     9.399585     0.101885
H      7.279132    11.263600    10.314589     0.106355
H      9.611412    11.877212    10.787585     0.113262
H      8.580347    11.147997    11.689541     0.095155
H      9.548097     1.897753     2.378031     0.311705
H     10.420075     1.285499     3.505068     0.288068
H      8.459520     3.148951     3.725256     0.096753
H      9.853387     3.132747     4.407024     0.093477
H      8.302977     2.957281     5.896148     0.127844
H      9.164909     1.669242     5.853741     0.115836
H      6.623310     1.819324     5.039861     0.089384
H      7.088354     1.309319     6.429492     0.105370
H     14.788128    11.914539     5.592778     0.238478
H     12.322979    12.015840     4.868603     0.075070
H     12.953422    11.610357     6.227245     0.094922
H     13.503615     9.751693     5.511226     0.111808
H     12.003623    10.000390     5.201332     0.107108
H     13.182223     8.698549     3.645336     0.101113
H     12.303181     9.831271     3.051644     0.106193
H     13.952921    10.143086     1.900142     0.307549
H     14.909626     9.482003     2.926055     0.296930
H     15.510430     3.527037    14.503056     0.301239
H     16.614637     4.058677    13.553800     0.293194
H     16.778470     2.515725    15.444156     0.072128
H      3.956908     3.094956    14.532414     0.088856
H     10.126745    13.027028    15.065759     0.101929
H      4.536529     1.390653    14.150755     0.106390
H      9.577980    11.857420    13.677758     0.113292
H     10.713195    12.410717    12.775802     0.095176
C     18.799851     9.744291     8.466640     0.063328
C     19.683057    10.364520     5.976068     0.080382
C     17.997426     8.379960     6.325107     0.075503
C     18.070937    12.067992     7.249897    -0.000847
C     16.281028     9.973850     7.564684    -0.010845
C     17.188686    10.674550     5.186653     0.073879
C      8.006371     7.478793    12.330533    -0.016932
C      7.343768     7.169002    13.553800    -0.218388
C      6.106068     6.518733    13.651662    -0.059156
C     17.669329     6.666207    13.407008    -0.059353
C     16.436605     7.256269    13.064493    -0.222418
C     16.006132     7.661352    11.612883    -0.039039
C      2.448020     0.772875     6.377300     0.044076
C     15.451474     1.723498     6.100026    -0.187890
C     14.561583     1.840092     5.039861    -0.084506
C      7.029068     2.775580    15.998704     0.063188
C      3.407823     0.729019     2.179047     0.080407
C      5.958473     1.252484     1.830008     0.075517
C      2.689599     2.961708     0.905218    -0.000860
C      5.386476     3.523899     0.590430    -0.010813
C      4.335612     3.065086     2.968462     0.073888
C     14.206248    11.149335    12.134810    -0.016996
C     14.796525    11.581292    10.911543    -0.218341
C     15.961899    12.353726    10.813682    -0.059205
C     10.271509     2.286442    11.058335    -0.059435
C     10.347017     3.651022    11.400850    -0.222415
C     10.198883     4.223260    12.852460    -0.039074
C     20.106201    11.227129     1.777815     0.044082
C     13.019013     0.283397     2.055089    -0.187887
C     13.344761     1.119691     3.115254    -0.084500
C      4.487644     4.042711     7.843589     0.063200
C      3.604438     3.422482    10.334161     0.080366
C      5.290069     5.407042     9.985122     0.075692
C      5.216558     1.719010     9.060332    -0.000790
C      7.006467     3.813152     8.745545    -0.010796
C      6.098809     3.112452    11.123576     0.073728
C     15.281124     6.308209     3.979696    -0.016926
C     15.943727     6.618000     2.756429    -0.218374
C     17.181427     7.268269     2.658567    -0.059188
C      5.618166     7.120795     2.903221    -0.059415
C      6.850890     6.530733     3.245736    -0.222387
C      7.281363     6.125650     4.697346    -0.039040
C     20.839475    13.014127     9.932929     0.044078
C      7.836021    12.063504    10.210203    -0.187892
C      8.725912    11.946910    11.270368    -0.084503
C     16.258427    11.011422     0.311525     0.063256
C     19.879672    13.057983    14.131182     0.080363
C     17.329022    12.534518    14.480221     0.075407
C     20.597896    10.825294    15.405011    -0.000871
C     17.901019    10.263103    15.719799    -0.010847
C     18.951883    10.721916    13.341767     0.074032
C      9.081247     2.637667     4.175419    -0.016928
C      8.490970     2.205710     5.398686    -0.218385
C      7.325596     1.433276     5.496547    -0.059189
C     13.015986    11.500560     5.251894    -0.059408
C     12.940478    10.135980     4.909379    -0.222378
C     13.088612     9.563742     3.457769    -0.039060
C      3.181294     2.559873    14.532414     0.044074
C     10.268482    13.503605    14.255140    -0.187903
C      9.942734    12.667311    13.194975    -0.084506
N     19.212783     9.394816     9.468088    -0.391021
N      6.750046    10.503255     5.374220    -0.429030
N     18.001226     7.301560     5.985854    -0.361025
N     11.416785     0.986319     7.452144    -0.432113
N     15.196117     9.748957     7.982226    -0.415494
N     16.632280    11.013326     4.239029    -0.403437
N      7.265857     8.409756    11.379647    -0.582458
N     18.912400     7.270160    13.119948    -0.282506
N     17.040920     8.394421    10.953950    -0.535442
N      9.328733    11.808847     5.700425    -0.552531
N      7.136884     2.245466    14.997256    -0.390788
N      9.506027    12.134891     2.780894    -0.429036
N      6.902144     0.730520     2.169260    -0.361017
N     15.605736     3.466322     0.702971    -0.432060
N      6.105417     4.366948     0.172888    -0.415423
N      4.306178     3.715847     3.916086    -0.403424
N     13.746150    12.246314    13.085697    -0.582219
N      9.144160     1.487024    11.345395    -0.282253
N      9.058499     3.668552    13.511394    -0.535092
N      7.121174    10.501896     2.454689    -0.552560
N      4.074712     4.392186     6.842141    -0.390775
N     16.537449     3.283747    10.936009    -0.429020
N      5.286269     6.485442    10.324375    -0.360957
N     11.870710    12.800683     8.858085    -0.432008
N      8.091378     4.038045     8.328003    -0.415323
N      6.655215     2.773676    12.071200    -0.403445
N     16.021638     5.377246     4.930582    -0.582270
N      4.375095     6.516842     3.190281    -0.282309
N      6.246575     5.392581     5.356279    -0.535226
N     13.958762     1.978155    10.609804    -0.552576
N     16.150611    11.541536     1.312973    -0.390805
N     13.781468     1.652111    13.529335    -0.429056
N     16.385351    13.056482    14.140969    -0.361059
N      7.681759    10.320680    15.607258    -0.432046
N     17.182078     9.420054    16.137341    -0.415366
N     18.981317    10.071155    12.394143    -0.403425
N      9.541345     1.540688     3.224532    -0.582240
N     14.143335    12.299978     4.964834    -0.282303
N     14.228996    10.118450     2.798835    -0.535226
N     16.166321     3.285106    13.855540    -0.552529
N     14.298167     0.897164     4.077557    -0.064184
N      8.989328    12.889838    12.232672    -0.064267

The following XYZ coordinates are in angstroms. Other properties are in atomic units.
The sperically averaged electron density of each atom fit to a function of the form exp(a - br)
eigen_1, eigen_2 and eigen_3 are the three eigenvalues of traceless quadrupole moment tensor
  atom number  atomic symbol              X              Y              Z     net charge C6 coefficient C8 coefficient C10 coefficient fluctuating dipole atomic polarizability isotropic forcefield polarizability              a              b squared Pearson coefficient          <r^3>          <r^4>         wp_QDO          m_QDO          q_QDO       dipole_x       dipole_y       dipole_z         dipole            Qxy            Qxz            Qyz     Q(x^2-y^2)  Q(3z^2 - R^2)        eigen_1        eigen_2        eigen_3 static polarizability      alpha(xx)      alpha(xy)      alpha(xz)      alpha(yy)      alpha(yz)      alpha(zz) atomic spin moment
            1             Co      18.014862      10.203794       6.812620       0.163224     132.565639 0.16706155E+04  0.51747170E+05                                20.641987                           13.400730       1.036358       2.124226                    0.987694      59.247238     160.296315       0.490551       0.403099      -1.140130      -0.015312       0.009902       0.010502       0.021043       0.002996      -0.006555      -0.010152      -0.005971      -0.013427      -0.012412      -0.001757       0.014169             26.244203      22.663708      -1.008770       1.575486      25.301591      -1.876886      30.767311           0.027097
            2             Co       4.351022       2.114328       1.342495       0.163241     132.564386 0.16705730E+04  0.51745761E+05                                20.642212                           13.400794       1.036154       2.124162                    0.987694      59.247758     160.300006       0.490535       0.403113      -1.140115      -0.001322       0.018173      -0.010538       0.021049      -0.000907      -0.012053      -0.000854       0.008257      -0.013342      -0.012395      -0.001771       0.014166             26.244527      23.841175      -1.654573      -0.887783      24.124848       2.283818      30.767559           0.027074
            3             Co       5.272633       3.583208       9.497609       0.163229     132.565642 0.16706036E+04  0.51746893E+05                                20.642217                           13.400852       1.036240       2.124184                    0.987694      59.248129     160.300741       0.490538       0.403109      -1.140119       0.015305      -0.009939      -0.010506       0.021057       0.002992      -0.006559      -0.010165      -0.005980      -0.013329      -0.012407      -0.001773       0.014179             26.244496      22.664037      -1.008827       1.575685      25.301393      -1.877148      30.768058           0.027091
            4             Co      18.936473      11.672674      14.967734       0.163260     132.563507 0.16705552E+04  0.51745038E+05                                20.642090                           13.400691       1.036165       2.124169                    0.987694      59.247364     160.298299       0.490539       0.403111      -1.140117       0.001301      -0.018145       0.010545       0.021027      -0.000913      -0.012062      -0.000865       0.008264      -0.013379      -0.012411      -0.001765       0.014177             26.244397      23.841368      -1.654691      -0.887747      24.124734       2.283605      30.767089           0.027072
            5             Ni      19.116269       8.313947      11.281622       0.681691      94.363185 0.18218345E+04  0.56730756E+05                                16.256278                           13.496509       1.286949       2.270796                    0.993746      46.728537     120.162129       0.524604       0.374943      -1.180116       0.003883       0.034438      -0.047699       0.058960      -0.010901       0.007554       0.030378      -0.015043      -0.046200      -0.038012       0.003211       0.034801             19.219606      13.613977      -0.877688       1.355642      23.114310       1.348853      20.930530           1.805154
            6             Ni       8.130963       1.810265      13.183721       0.680712      94.334579 0.18211016E+04  0.56708130E+05                                16.260318                           13.499418       1.283986       2.269751                    0.993748      46.733833     120.216779       0.524165       0.375256      -1.179747      -0.032066       0.013146       0.047710       0.058969      -0.011794       0.029878      -0.007714      -0.010703      -0.046402      -0.037740       0.003668       0.034072             19.224950      20.183068      -4.480036       1.836193      16.555300       0.539596      20.936480           1.800031
            7             Ni       4.171226       5.473055       5.028607       0.681148      94.347798 0.18214636E+04  0.56719534E+05                                16.258505                           13.498228       1.285367       2.270238                    0.993747      46.730975     120.190990       0.524360       0.375115      -1.179913      -0.003885      -0.034431       0.047702       0.058958      -0.010876       0.007576       0.030072      -0.014452      -0.046306      -0.037830       0.003500       0.034329             19.222415      13.615492      -0.877837       1.355886      23.118214       1.349570      20.933540           1.802386
            8             Ni      15.156532      11.976737       3.126508       0.681156      94.349355 0.18214970E+04  0.56720691E+05                                16.258505                           13.498206       1.285360       2.270239                    0.993747      46.731179     120.190648       0.524370       0.375107      -1.179923       0.032057      -0.013158      -0.047705       0.058962      -0.011984       0.030042      -0.007843      -0.010532      -0.046286      -0.037850       0.003450       0.034400             19.222456      20.180117      -4.478698       1.835363      16.553700       0.539673      20.933551           1.802458
            9             Ni       8.146841      11.287310       4.077557       0.587516     111.806531 0.23569115E+04  0.78072085E+05                                16.914127                           14.241888       1.113197       2.181963                    0.997269      49.192608     129.378494       0.572968       0.322718      -1.228360       0.042419      -0.071655      -0.000003       0.083270       0.011607      -0.014128      -0.008372       0.012730       0.022493      -0.016986      -0.007959       0.024946             19.885244      24.196087       7.997126      -3.474877      15.422744      -2.057281      20.036902           1.769239
           10             Ni      15.140654       2.499692      12.232672       0.587514     111.799845 0.23567449E+04  0.78065528E+05                                16.913953                           14.241808       1.113014       2.181930                    0.997268      49.189694     129.371821       0.572942       0.322737      -1.228337      -0.042481       0.071756      -0.000002       0.083388       0.011400      -0.014172      -0.008389       0.012460       0.022008      -0.016660      -0.008169       0.024828             19.884990      24.195681       7.997001      -3.474861      15.422660      -2.057199      20.036629           1.768784
           11              H       7.582165       8.243954      10.533146       0.311733       0.696753 0.48394656E+01  0.42092419E+02                                 1.351886                            1.333603      -1.020040       2.515614                    0.999895       2.497014       6.679097       0.510990       1.378121      -0.692739       0.006879      -0.016122      -0.031456       0.036010      -0.006645      -0.008191       0.003570      -0.015384       0.038831      -0.018052       0.001000       0.017052              1.352622       1.155883      -0.019117      -0.070096       1.269550       0.039725       1.632434           0.000802
           12              H       7.464723       9.302920      11.660183       0.288106       0.661316 0.44483842E+01  0.38688328E+02                                 1.389758                            1.338201      -1.299797       2.351668                    0.996084       2.978784       8.533192       0.466505       1.509634      -0.663061      -0.000043       0.022068       0.019212       0.029259       0.000627       0.003923       0.002896      -0.027094       0.026009      -0.018451       0.006269       0.012182              1.431153       1.162097       0.125791       0.015769       1.939745       0.052510       1.191616           0.000982
           13              H       8.155639       6.687797      11.880371       0.096787       0.940303 0.68003239E+01  0.63423479E+02                                 1.527282                            1.476769      -0.620791       2.578196                    0.999878       3.206774       8.450865       0.546083       1.202616      -0.727744      -0.009937      -0.031143      -0.010937       0.034471      -0.004637       0.003085      -0.000806      -0.020233       0.004623      -0.012479       0.001881       0.010598              1.552644       1.281873      -0.198922      -0.076786       1.962753       0.267110       1.413307          -0.000047
           14              H       8.811781       7.917677      12.562138       0.093510       1.093357 0.81768612E+01  0.78808795E+02                                 1.608841                            1.558279      -0.671702       2.543822                    0.999900       3.195007       8.197230       0.570668       1.113614      -0.751750       0.017443       0.021755       0.019076       0.033785       0.006450       0.007327      -0.001024      -0.000441       0.003793      -0.010470       0.001314       0.009156              1.617505       1.909892       0.344116       0.102217       1.611708       0.013855       1.330915           0.001776
           15              H       7.912305       6.642726      14.051262       0.127861       0.952061 0.68941671E+01  0.65845281E+02                                 1.661696                            1.579328      -0.970843       2.422054                    0.997221       3.521085      10.035236       0.472682       1.356733      -0.691914       0.009084      -0.017624       0.011223       0.022783       0.000129      -0.004070      -0.005493       0.004933      -0.007838      -0.008209       0.001381       0.006828              1.705873       1.712718      -0.386980       0.276999       1.751072      -0.341302       1.653829          -0.000023
           16              H       7.197530       8.017887      14.008856       0.115862       0.948822 0.72519409E+01  0.70137954E+02                                 1.656874                            1.619700      -0.912135       2.441807                    0.996383       3.621198      10.382695       0.466833       1.356582      -0.691993      -0.013451       0.022489       0.005051       0.026687      -0.000134      -0.011068      -0.000004      -0.004941      -0.000932      -0.012427       0.002626       0.009802              1.676578       1.393547      -0.071223      -0.057546       2.091055       0.326587       1.545131          -0.000179
           17              H       6.106791       5.717335      13.194975       0.089408       0.885005 0.65864188E+01  0.61818685E+02                                 1.542483                            1.513621      -0.715945       2.526899                    0.999502       3.482941       9.648758       0.500287       1.304417      -0.702969       0.001365      -0.018355      -0.022055       0.028726      -0.003141       0.004041       0.003264       0.005579      -0.009812      -0.007787       0.001214       0.006572              1.557901       1.367129      -0.051039      -0.008378       1.901641       0.315319       1.404932           0.000092
           18              H       5.883291       6.370343      14.584607       0.105386       0.981502 0.75267748E+01  0.73242192E+02                                 1.676439                            1.636920      -0.908044       2.445188                    0.997173       3.585998      10.206346       0.471494       1.334987      -0.696994      -0.006370       0.006196       0.033769       0.034919      -0.004452      -0.001172       0.004041       0.003946       0.018200      -0.008460       0.000314       0.008146              1.694128       1.492714       0.013640      -0.110985       1.407049      -0.222759       2.182620           0.002779
           19              H      18.884561       8.020857      13.747892       0.238519       0.701082 0.52368612E+01  0.47544427E+02                                 1.455268                            1.460970      -1.306313       2.328452                    0.994857       3.270983       9.641089       0.441402       1.528421      -0.659594      -0.005431       0.024813       0.038162       0.045843      -0.001670       0.004104       0.008970       0.010036      -0.009309      -0.013104       0.004625       0.008479              1.463795       1.329866       0.005756       0.022836       1.750748       0.195876       1.310770          -0.000981
           20              H      17.787820       5.810794      13.023718       0.075072       0.963951 0.72992062E+01  0.70342143E+02                                 1.636842                            1.593807      -0.817448       2.470640                    0.997821       3.665689      10.314258       0.487011       1.305049      -0.702377       0.015160      -0.016738      -0.022696       0.032017      -0.002224      -0.000910       0.003547       0.000004      -0.022613      -0.008564       0.001840       0.006724              1.663555       1.430233       0.023100      -0.004365       2.156290       0.267030       1.404143           0.000048
           21              H      17.735506       6.558550      14.382360       0.094912       1.195347 0.98182480E+01  0.10210259E+03                                 1.906552                            1.862864      -1.194211       2.296358                    0.993685       3.931720      11.567743       0.444369       1.325439      -0.698255       0.010775       0.011283       0.032132       0.035720       0.001243       0.004201       0.003565       0.012224       0.004709      -0.008204      -0.000440       0.008644              1.919977       1.673766       0.012796       0.125319       1.616958      -0.189007       2.469206           0.003495
           22              H      16.370506       7.934819      13.666341       0.111834       0.989469 0.75468220E+01  0.72922506E+02                                 1.636345                            1.602040      -0.750138       2.517646                    0.999746       3.407006       9.422876       0.497044       1.275304      -0.710458       0.014919       0.017722       0.019706       0.030413      -0.000603       0.004655      -0.000877      -0.001035       0.010863      -0.004881      -0.001437       0.006318              1.643434       1.409090      -0.140463       0.006711       1.924036       0.340488       1.597174          -0.000041
           23              H      15.867167       6.500080      13.356447       0.107115       1.203420 0.92134824E+01  0.92048770E+02                                 1.754358                            1.680935      -0.784252       2.481336                    0.999238       3.405593       9.074796       0.533093       1.150030      -0.741196       0.003666      -0.024764       0.005831       0.025704       0.004743       0.002967      -0.007576      -0.011128       0.000149      -0.010696      -0.000470       0.011166              1.788444       1.847803       0.419963      -0.092501       2.086054      -0.243502       1.431477           0.000049
           24              H      15.292584       8.159522      11.800451       0.101139       0.948426 0.66510129E+01  0.61299967E+02                                 1.495891                            1.429842      -0.712388       2.538053                    0.999895       3.109532       7.980161       0.576520       1.152708      -0.740147      -0.014487       0.020218       0.018912       0.031246      -0.001266      -0.010936      -0.001922      -0.001450      -0.017565      -0.013784       0.003955       0.009829              1.521241       1.715933      -0.425260      -0.077756       1.615533       0.013920       1.232255           0.001695
           25              H      15.862955       6.844055      11.206758       0.106166       1.049147 0.78064939E+01  0.75198496E+02                                 1.636863                            1.580901      -0.691700       2.549586                    0.999834       3.215858       8.551579       0.529625       1.200562      -0.729647       0.011263      -0.030858      -0.007816       0.033767       0.002640      -0.009074       0.002792      -0.007531      -0.004309      -0.012231       0.005316       0.006915              1.653465       1.330177       0.151442       0.079753       2.120109       0.276648       1.510110           0.000035
           26              H      16.929748       8.140521      10.055256       0.307558       0.694192 0.49367432E+01  0.44033108E+02                                 1.446945                            1.423185      -1.208981       2.421026                    0.997994       2.827476       8.181141       0.446328       1.538557      -0.660452      -0.003818      -0.021825      -0.029179       0.036638       0.008209      -0.003494       0.009244      -0.019819       0.031330      -0.019566       0.002172       0.017394              1.456525       1.199901      -0.003450      -0.057574       1.313854       0.083942       1.855821          -0.000026
           27              H      16.810242       9.297255      11.081170       0.296947       0.554336 0.36312570E+01  0.30153272E+02                                 1.265196                            1.234663      -1.038242       2.495875                    0.999495       2.778244       7.890727       0.468552       1.574241      -0.653232      -0.009057       0.028400       0.013945       0.032909      -0.003604      -0.011638      -0.000213      -0.023031       0.003149      -0.019192       0.007216       0.011976              1.291379       1.100245      -0.117237      -0.021516       1.690909       0.040207       1.082983          -0.000061
           28              H       9.225412      11.117436       6.347941       0.301262       0.783038 0.56383978E+01  0.50994685E+02                                 1.472899                            1.448508      -0.983587       2.523212                    0.999931       2.609692       7.138160       0.485310       1.395461      -0.689983      -0.010615      -0.016977       0.030522       0.036503      -0.005646      -0.009816      -0.011944      -0.012684       0.007321      -0.019063       0.002970       0.016093              1.472960       1.321220       0.110329      -0.102447       1.641427      -0.233661       1.456233           0.000546
           29              H      10.222576      11.829881       5.398686       0.293210       0.606388 0.39406339E+01  0.33369082E+02                                 1.335125                            1.277564      -1.191763       2.409518                    0.998446       2.888023       8.259763       0.465690       1.553212      -0.656000       0.024853       0.014457      -0.008768       0.030059      -0.001364      -0.007122      -0.004078      -0.005975      -0.029409      -0.014000       0.005207       0.008793              1.376085       1.820952      -0.072939      -0.281332       1.106766       0.051166       1.200537           0.000477
           30              H       8.948569      12.715571       7.289041       0.072119       1.026596 0.75372837E+01  0.72744720E+02                                 1.670974                            1.589415      -0.645188       2.546232                    0.999544       3.566321       9.830042       0.504927       1.256872      -0.713662      -0.019292      -0.010446       0.022264       0.031257       0.000103      -0.006792       0.002760      -0.016624       0.011636      -0.013053       0.004007       0.009046              1.725345       1.393698       0.014883      -0.238214       1.391306      -0.248409       2.391031           0.001226
           31              H       3.290174       1.195567       6.377300       0.088843       0.943578 0.69406155E+01  0.65924234E+02                                 1.608481                            1.551384      -0.720274       2.530045                    0.999441       3.474348       9.645384       0.495892       1.300385      -0.704341       0.028934       0.019181      -0.011313       0.036511       0.003788      -0.003820       0.006290       0.000763      -0.020828      -0.011658       0.004134       0.007524              1.644720       2.142549       0.295463       0.015679       1.499927       0.030168       1.291683           0.001516
           32              H      14.965466       1.828428       6.910644       0.101915       0.991116 0.72669716E+01  0.69021435E+02                                 1.593010                            1.532668      -0.612295       2.570914                    0.999991       3.314000       8.860133       0.531987       1.212200      -0.725124      -0.011451      -0.007669       0.019635       0.023989      -0.004422       0.000617       0.000807       0.004943       0.018047      -0.008145       0.002054       0.006091              1.630382       1.532499      -0.033301      -0.317009       1.250104      -0.029554       2.108542           0.001081
           33              H       2.074663       2.523402       5.995640       0.106392       1.018979 0.76084583E+01  0.74118430E+02                                 1.702817                            1.627995      -0.962377       2.407077                    0.996416       3.664180      10.380208       0.481322       1.306293      -0.701912       0.024497       0.011443      -0.013299       0.030131       0.001953       0.000620      -0.004381       0.003408      -0.007017      -0.006237       0.002013       0.004224              1.754635       1.762566       0.467864       0.053876       2.095173      -0.140060       1.406167           0.000721
           34              H      13.676083       1.909790       5.522644       0.113336       1.364361 0.11357608E+02  0.12078090E+03                                 1.980080                            1.921091      -1.177707       2.298920                    0.995214       3.796775      10.789335       0.472666       1.218541      -0.723184      -0.017933      -0.015505       0.024281       0.033935       0.007080       0.000031       0.003361       0.002417       0.009185      -0.009255       0.002246       0.007009              2.006005       2.546737       0.091244      -0.317244       1.498272       0.018983       1.973005           0.027563
           35              H      14.707148       2.639005       4.620688       0.095217       0.971119 0.71123369E+01  0.67782618E+02                                 1.621124                            1.554603      -0.706435       2.528510                    0.999772       3.459756       9.534958       0.504362       1.274260      -0.709873       0.016270       0.017831      -0.014952       0.028394       0.003014       0.000332      -0.001517      -0.009475       0.009814      -0.007303       0.002252       0.005051              1.657460       1.407920       0.312801       0.001324       2.018311      -0.306082       1.546150           0.017049
           36              H      13.739398      11.889249      13.932198       0.312042       0.695969 0.48319076E+01  0.42006872E+02                                 1.350339                            1.332118      -1.020063       2.515679                    0.999895       2.495294       6.671164       0.511571       1.377204      -0.692910       0.010812      -0.013794       0.031466       0.036017      -0.010026      -0.000824      -0.008924      -0.002955       0.038818      -0.018032       0.000970       0.017061              1.351066       1.225820      -0.058107       0.001128       1.197022      -0.080425       1.630356           0.000870
           37              H      12.867420      12.501503      12.805161       0.288120       0.661185 0.44471844E+01  0.38674672E+02                                 1.389490                            1.337957      -1.299767       2.351731                    0.996086       2.978232       8.530814       0.466589       1.509491      -0.663087      -0.019335       0.010658      -0.019204       0.029261      -0.011077       0.004419       0.002036       0.015602       0.025983      -0.018430       0.006260       0.012170              1.430868       1.865559      -0.260201       0.053559       1.235654      -0.011400       1.191390           0.001006
           38              H      14.827975      10.638051      12.584973       0.096900       0.940171 0.67990387E+01  0.63407987E+02                                 1.527079                            1.476578      -0.620882       2.578187                    0.999878       3.206401       8.449427       0.546151       1.202532      -0.727762       0.032086      -0.006270       0.010936       0.034473      -0.011019       0.000774       0.003088       0.003053       0.004613      -0.012472       0.001876       0.010596              1.552435       1.637270      -0.393918       0.197228       1.606902      -0.195760       1.413133          -0.000036
           39              H      13.434108      10.654255      11.903205       0.093719       1.092926 0.81726953E+01  0.78757801E+02                                 1.608319                            1.557796      -0.671674       2.543881                    0.999900       3.194308       8.194598       0.570809       1.113492      -0.751778      -0.027451      -0.004850      -0.019076       0.033778       0.003289       0.002622       0.006916       0.011099       0.003791      -0.010465       0.001310       0.009155              1.616975       1.970175       0.310500       0.061270       1.550228       0.082902       1.330521           0.001751
           40              H      14.984518      10.829721      10.414081       0.127912       0.952035 0.68939407E+01  0.65842672E+02                                 1.661667                            1.579302      -0.970852       2.422055                    0.997222       3.521032      10.035098       0.472685       1.356732      -0.691913       0.011083      -0.016446      -0.011221       0.022787       0.002154      -0.006775      -0.000926      -0.002442      -0.007839      -0.008213       0.001382       0.006831              1.705842       1.415831      -0.224142      -0.166009       2.047910       0.406984       1.653784          -0.000032
           41              H      14.122586      12.117760      10.456488       0.115943       0.948823 0.72519077E+01  0.70137393E+02                                 1.656842                            1.619666      -0.912092       2.441826                    0.996384       3.621142      10.382439       0.466852       1.356532      -0.692001      -0.013246       0.022615      -0.005044       0.026689      -0.002158      -0.005326      -0.009701       0.002423      -0.000936      -0.012427       0.002626       0.009800              1.676546       1.869637      -0.332387       0.258660       1.614912      -0.207510       1.545088          -0.000172
           42              H      16.664185      11.967678      11.270368       0.089460       0.884933 0.65856654E+01  0.61809480E+02                                 1.542360                            1.513504      -0.715813       2.526972                    0.999504       3.482653       9.647607       0.500325       1.304363      -0.702980       0.015431      -0.010024       0.022063       0.028729       0.000664       0.004806       0.001970      -0.008286      -0.009803      -0.007784       0.001219       0.006565              1.557776       1.734823      -0.252782       0.272403       1.533679      -0.158974       1.404827           0.000082
           43              H      16.199141      12.477683       9.880737       0.105465       0.981358 0.75254524E+01  0.73226745E+02                                 1.676339                            1.636829      -0.908206       2.445159                    0.997172       3.585717      10.205657       0.471481       1.335073      -0.696976      -0.002358       0.008551      -0.033772       0.034918      -0.000727       0.002973      -0.002972      -0.009620       0.018207      -0.008454       0.000309       0.008145              1.694022       1.438285       0.043447      -0.248655       1.461316       0.009819       2.182466           0.002728
           44              H       8.499367       1.872463      10.717451       0.238493       0.701047 0.52364492E+01  0.47539578E+02                                 1.455208                            1.460907      -1.306219       2.328505                    0.994860       3.270797       9.640314       0.441416       1.528408      -0.659598      -0.019165       0.016704      -0.038155       0.045849       0.003334       0.009837      -0.000716      -0.008208      -0.009306      -0.013101       0.004624       0.008478              1.463734       1.658184      -0.174377       0.182723       1.422296      -0.074184       1.310724          -0.000956
           45              H      10.964516       1.771162      11.441626       0.075157       0.963882 0.72984954E+01  0.70333461E+02                                 1.636745                            1.593712      -0.817383       2.470684                    0.997823       3.665460      10.313422       0.487034       1.305022      -0.702382       0.007380      -0.021343       0.022705       0.032023      -0.001200       0.002670      -0.002503      -0.003762      -0.022605      -0.008560       0.001831       0.006729              1.663457       2.007719      -0.293710       0.232001       1.578586      -0.132236       1.404067           0.000046
           46              H      10.334073       2.176645      10.082984       0.095031       1.195195 0.98166854E+01  0.10208274E+03                                 1.906421                            1.862739      -1.194535       2.296260                    0.993682       3.931382      11.566717       0.444374       1.325472      -0.698248      -0.015056      -0.004027      -0.032131       0.035711       0.005816       0.005142       0.001976      -0.004477       0.004716      -0.008196      -0.000445       0.008642              1.919844       1.640790       0.030820      -0.105438       1.649727       0.200748       2.469014           0.003427
           47              H       9.783880       4.035309      10.799003       0.111986       0.989315 0.75453168E+01  0.72904045E+02                                 1.636121                            1.601836      -0.750127       2.517675                    0.999747       3.406657       9.421539       0.497098       1.275234      -0.710470      -0.022720      -0.004555      -0.019702       0.030416      -0.000757       0.001465       0.004498      -0.000457       0.010848      -0.004873      -0.001437       0.006310              1.643203       1.686204      -0.292545       0.301667       1.646442      -0.157829       1.596963          -0.000053
           48              H      11.283872       3.786612      11.108897       0.107351       1.202831 0.92076824E+01  0.91974080E+02                                 1.753544                            1.680206      -0.783766       2.481577                    0.999241       3.404726       9.070931       0.533316       1.149757      -0.741258       0.019950      -0.015120      -0.005832       0.025703      -0.002134      -0.005221       0.006235       0.013971       0.000148      -0.010685      -0.000476       0.011161              1.787589       2.383791       0.125131      -0.257775       1.548088       0.035983       1.430889           0.000028
           49              H      10.105272       5.088453      12.664893       0.101276       0.948070 0.66478363E+01  0.61263079E+02                                 1.495490                            1.429479      -0.712500       2.538074                    0.999895       3.108789       7.977634       0.576609       1.152674      -0.740156      -0.010742       0.022439      -0.018902       0.031245      -0.001279      -0.006937      -0.008657      -0.001362      -0.017582      -0.013773       0.003944       0.009829              1.520826       1.279812      -0.186128      -0.025176       2.050706      -0.074840       1.231958           0.001678
           50              H      10.984314       3.955731      13.258585       0.106357       1.048917 0.78042448E+01  0.75170595E+02                                 1.636514                            1.580581      -0.691715       2.549600                    0.999834       3.215402       8.549707       0.529731       1.200421      -0.729677       0.021636      -0.024705       0.007816       0.033757      -0.001748      -0.001907      -0.009291       0.008490      -0.004318      -0.012217       0.005309       0.006908              1.653108       2.064626      -0.251604       0.280821       1.384896      -0.063099       1.509801           0.000077
           51              H       9.334574       3.643916      14.410087       0.307608       0.694052 0.49354193E+01  0.44018386E+02                                 1.446765                            1.423009      -1.208905       2.421115                    0.997997       2.827058       8.179684       0.446348       1.538588      -0.660448       0.020961      -0.007145       0.029193       0.036642      -0.003942       0.006421      -0.007503       0.024472       0.031334      -0.019552       0.002166       0.017386              1.456344       1.284430      -0.049896       0.045916       1.229021      -0.090828       1.855582           0.000015
           52              H       8.377869       4.304999      13.384174       0.296954       0.554179 0.36298829E+01  0.30138890E+02                                 1.264962                            1.234438      -1.038266       2.495930                    0.999497       2.777633       7.888501       0.468591       1.574263      -0.653232      -0.020563       0.021609      -0.013933       0.032923      -0.011647      -0.005783      -0.010089       0.006294       0.003130      -0.019181       0.007207       0.011973              1.291137       1.455134      -0.311989       0.024904       1.335485      -0.038195       1.082793          -0.000041
           53              H       7.777065      10.259965       1.807173       0.301330       0.782960 0.56375678E+01  0.50984376E+02                                 1.472662                            1.448286      -0.983562       2.523214                    0.999931       2.609508       7.137037       0.485415       1.395237      -0.690024       0.019989       0.001140      -0.030520       0.036501      -0.008392      -0.015200      -0.002853      -0.002706       0.007313      -0.019070       0.002965       0.016105              1.472720       1.660117      -0.075705      -0.254059       1.302049       0.022542       1.455995           0.000596
           54              H       6.672858       9.728325       2.756429       0.293221       0.606388 0.39406208E+01  0.33368738E+02                                 1.335085                            1.277531      -1.191802       2.409505                    0.998445       2.887973       8.259426       0.465716       1.553137      -0.656012      -0.024629      -0.014836       0.008768       0.030060      -0.003253      -0.007001      -0.004282       0.000911      -0.029408      -0.013999       0.005206       0.008794              1.376041       1.210404       0.261923      -0.090428       1.717217      -0.271248       1.200503           0.000473
           55              H       6.509025      11.271277       0.866073       0.072106       1.026651 0.75377865E+01  0.72750826E+02                                 1.671035                            1.589468      -0.645246       2.546198                    0.999544       3.566451       9.830503       0.504918       1.256872      -0.713662       0.018431       0.011891      -0.022263       0.031253      -0.006955      -0.000843      -0.007284       0.009108       0.011639      -0.013054       0.004004       0.009050              1.725410       1.404454       0.009009      -0.332376       1.380637      -0.089392       2.391140           0.001239
           56              H      19.330587      10.692046       1.777815       0.088842       0.943552 0.69403587E+01  0.65921159E+02                                 1.608453                            1.551357      -0.720268       2.530054                    0.999441       3.474278       9.645130       0.495896       1.300387      -0.704341      -0.030734      -0.016144       0.011312       0.036513       0.002358       0.003679      -0.006375       0.005980      -0.020828      -0.011659       0.004134       0.007525              1.644691       1.897691       0.429744       0.033988       1.744717      -0.000764       1.291664           0.001512
           57              H      13.160750       0.759974       1.244470       0.101895       0.991090 0.72667532E+01  0.69019001E+02                                 1.593006                            1.532667      -0.612298       2.570919                    0.999991       3.313954       8.860054       0.531975       1.212233      -0.725118       0.012227       0.006355      -0.019637       0.023990      -0.000292       0.001006       0.000152      -0.010116       0.018052      -0.008147       0.002054       0.006093              1.630378       1.287332       0.101178      -0.178369       1.495264      -0.263726       2.108537           0.001103
           58              H      12.049866       0.179834       2.159474       0.106382       1.018936 0.76080512E+01  0.74113544E+02                                 1.702784                            1.627964      -0.962323       2.407108                    0.996417       3.664088      10.379916       0.481321       1.306314      -0.701909      -0.021815      -0.015973       0.013296       0.030130       0.002487      -0.003542       0.002651       0.001463      -0.007016      -0.006237       0.002013       0.004223              1.754601       2.412753       0.111191      -0.096887       1.444911       0.114591       1.406138           0.000729
           59              H      13.709515       1.929582       2.632471       0.113319       1.364451 0.11358660E+02  0.12079612E+03                                 1.980262                            1.921257      -1.177755       2.298901                    0.995213       3.796942      10.790350       0.472612       1.218639      -0.723162       0.022215       0.008267      -0.024284       0.033934       0.004825       0.002962      -0.001589       0.010644       0.009191      -0.009256       0.002246       0.007010              2.006193       1.817884       0.491200      -0.135947       2.227507      -0.287322       1.973189           0.027578
           60              H      12.574300       1.376285       3.534427       0.095206       0.971110 0.71122463E+01  0.67781622E+02                                 1.621128                            1.554604      -0.706425       2.528516                    0.999772       3.459741       9.534945       0.504356       1.274277      -0.709870      -0.023460      -0.005689       0.014950       0.028394      -0.002375      -0.001171       0.001021       0.010177       0.009816      -0.007305       0.002253       0.005052              1.657467       2.140942      -0.089270      -0.267731       1.285306       0.148361       1.546152           0.017050
           61              H      15.705330       5.543048       5.777083       0.311760       0.696575 0.48377510E+01  0.42073060E+02                                 1.351557                            1.333287      -1.020052       2.515632                    0.999895       2.496595       6.677251       0.511105       1.377956      -0.692771      -0.006891       0.016123       0.031461       0.036017      -0.006636      -0.008200       0.003571      -0.015357       0.038812      -0.018037       0.000986       0.017051              1.352291       1.155624      -0.019113      -0.070071       1.269249       0.039716       1.631999           0.000779
           62              H      15.822772       4.484082       4.650046       0.288075       0.661304 0.44482463E+01  0.38686513E+02                                 1.389702                            1.338151      -1.299676       2.351725                    0.996085       2.978651       8.532516       0.466533       1.509568      -0.663073       0.000040      -0.022072      -0.019210       0.029261       0.000630       0.003916       0.002898      -0.027079       0.025987      -0.018438       0.006261       0.012177              1.431093       1.162055       0.125781       0.015770       1.939657       0.052499       1.191566           0.000980
           63              H      15.131856       7.099205       4.429858       0.096769       0.940224 0.67995437E+01  0.63414397E+02                                 1.527218                            1.476702      -0.620817       2.578206                    0.999878       3.206562       8.450192       0.546085       1.202645      -0.727739       0.009931       0.031152       0.010939       0.034478      -0.004639       0.003085      -0.000802      -0.020236       0.004621      -0.012481       0.001882       0.010600              1.552582       1.281814      -0.198904      -0.076777       1.962686       0.267114       1.413246          -0.000080
           64              H      14.475714       5.869325       3.748091       0.093496       1.093539 0.81787626E+01  0.78833668E+02                                 1.609220                            1.558624      -0.671719       2.543832                    0.999900       3.195217       8.198777       0.570500       1.113850      -0.751691      -0.017448      -0.021736      -0.019076       0.033776       0.006445       0.007328      -0.001027      -0.000455       0.003802      -0.010470       0.001320       0.009150              1.617894       1.910406       0.344253       0.102254       1.612091       0.013859       1.331184           0.001730
           65              H      15.375190       7.144276       2.258967       0.127850       0.952019 0.68938004E+01  0.65840931E+02                                 1.661657                            1.579296      -0.970736       2.422105                    0.997222       3.520998      10.034938       0.472682       1.356749      -0.691912      -0.009090       0.017628      -0.011221       0.022787       0.000125      -0.004067      -0.005496       0.004938      -0.007831      -0.008211       0.001385       0.006826              1.705831       1.712676      -0.386974       0.276980       1.751041      -0.341286       1.653776          -0.000039
           66              H      16.089965       5.769115       2.301373       0.115848       0.948885 0.72525510E+01  0.70145335E+02                                 1.656944                            1.619764      -0.912151       2.441784                    0.996382       3.621347      10.383234       0.466825       1.356576      -0.691993       0.013454      -0.022489      -0.005047       0.026688      -0.000136      -0.011067      -0.000002      -0.004945      -0.000939      -0.012428       0.002628       0.009799              1.676650       1.393599      -0.071233      -0.057553       2.091161       0.326612       1.545190          -0.000183
           67              H      17.180704       8.069667       3.115254       0.089385       0.884988 0.65862230E+01  0.61816283E+02                                 1.542460                            1.513598      -0.715922       2.526914                    0.999503       3.482861       9.648439       0.500292       1.304415      -0.702970      -0.001369       0.018353       0.022063       0.028732      -0.003141       0.004039       0.003267       0.005576      -0.009803      -0.007787       0.001219       0.006568              1.557878       1.367110      -0.051039      -0.008378       1.901614       0.315317       1.404911           0.000063
           68              H      17.404204       7.416659       1.725622       0.105373       0.981467 0.75264734E+01  0.73238844E+02                                 1.676440                            1.636921      -0.908149       2.445154                    0.997172       3.585945      10.206311       0.471477       1.335043      -0.696983       0.006365      -0.006187      -0.033768       0.034915      -0.004450      -0.001174       0.004036       0.003946       0.018204      -0.008457       0.000313       0.008144              1.694128       1.492715       0.013640      -0.110989       1.407048      -0.222760       2.182621           0.002751
           69              H       4.402934       5.766145       2.562337       0.238478       0.701073 0.52367267E+01  0.47542733E+02                                 1.455245                            1.460945      -1.306237       2.328489                    0.994859       3.270893       9.640665       0.441411       1.528408      -0.659598       0.005431      -0.024826      -0.038162       0.045849      -0.001671       0.004102       0.008970       0.010033      -0.009301      -0.013102       0.004627       0.008475              1.463772       1.329839       0.005754       0.022836       1.750724       0.195884       1.310752          -0.000977
           70              H       5.499675       7.976208       3.286511       0.075081       0.963954 0.72992156E+01  0.70342072E+02                                 1.636826                            1.593792      -0.817384       2.470665                    0.997822       3.665651      10.314051       0.487022       1.305024      -0.702383      -0.015161       0.016733       0.022702       0.032019      -0.002225      -0.000911       0.003547       0.000002      -0.022604      -0.008561       0.001837       0.006724              1.663539       1.430222       0.023094      -0.004364       2.156267       0.267026       1.404128           0.000029
           71              H       5.551989       7.228452       1.927869       0.094933       1.195273 0.98174840E+01  0.10209272E+03                                 1.906486                            1.862804      -1.194411       2.296294                    0.993684       3.931522      11.567074       0.444371       1.325457      -0.698252      -0.010770      -0.011273      -0.032131       0.035713       0.001241       0.004202       0.003560       0.012215       0.004718      -0.008198      -0.000442       0.008640              1.919909       1.673715       0.012792       0.125316       1.616905      -0.188995       2.469107           0.003465
           72              H       6.916989       5.852183       2.643888       0.111814       0.989411 0.75462535E+01  0.72915731E+02                                 1.636301                            1.601998      -0.750086       2.517682                    0.999747       3.406877       9.422475       0.497041       1.275334      -0.710453      -0.014918      -0.017733      -0.019706       0.030419      -0.000603       0.004657      -0.000874      -0.001048       0.010860      -0.004887      -0.001429       0.006317              1.643389       1.409054      -0.140458       0.006713       1.923983       0.340475       1.597129          -0.000052
           73              H       7.420328       7.286922       2.953782       0.107126       1.203420 0.92134437E+01  0.92047776E+02                                 1.754306                            1.680890      -0.784167       2.481362                    0.999238       3.405584       9.074578       0.533122       1.149974      -0.741209      -0.003662       0.024762      -0.005829       0.025701       0.004745       0.002964      -0.007578      -0.011126       0.000152      -0.010696      -0.000473       0.011168              1.788390       1.847746       0.419943      -0.092495       2.085988      -0.243491       1.431436           0.000037
           74              H       7.994911       5.627480       4.509778       0.101112       0.948421 0.66511189E+01  0.61303085E+02                                 1.496123                            1.430045      -0.712477       2.538059                    0.999895       3.109517       7.981069       0.576345       1.153018      -0.740074       0.014503      -0.020215      -0.018914       0.031253      -0.001267      -0.010934      -0.001919      -0.001449      -0.017576      -0.013784       0.003956       0.009827              1.521486       1.716233      -0.425387      -0.077779       1.615809       0.013930       1.232416           0.001669
           75              H       7.424540       6.942947       5.103471       0.106165       1.049179 0.78067496E+01  0.75201541E+02                                 1.636896                            1.580925      -0.691667       2.549591                    0.999834       3.215886       8.551674       0.529622       1.200559      -0.729648      -0.011258       0.030856       0.007811       0.033762       0.002640      -0.009075       0.002795      -0.007533      -0.004322      -0.012233       0.005319       0.006914              1.653503       1.330189       0.151437       0.079752       2.120185       0.276675       1.510134           0.000027
           76              H       6.357747       5.646481       6.254973       0.307517       0.694185 0.49366264E+01  0.44031530E+02                                 1.446910                            1.423150      -1.208843       2.421089                    0.997996       2.827377       8.180637       0.446345       1.538517      -0.660460       0.003821       0.021821       0.029185       0.036641       0.008201      -0.003489       0.009241      -0.019809       0.031337      -0.019555       0.002165       0.017390              1.456490       1.199869      -0.003450      -0.057571       1.313814       0.083946       1.855786          -0.000018
           77              H       6.477253       4.489747       5.229059       0.296916       0.554255 0.36305398E+01  0.30145709E+02                                 1.265073                            1.234545      -1.038227       2.495915                    0.999496       2.777907       7.889459       0.468573       1.574252      -0.653233       0.009062      -0.028414      -0.013944       0.032923      -0.003606      -0.011628      -0.000214      -0.023026       0.003143      -0.019182       0.007208       0.011974              1.291252       1.100144      -0.117224      -0.021515       1.690732       0.040207       1.082880          -0.000061
           78              H      14.062083       2.669566       9.962288       0.301317       0.783048 0.56384335E+01  0.50994548E+02                                 1.472819                            1.448434      -0.983581       2.523193                    0.999931       2.609709       7.137927       0.485368       1.395308      -0.690010       0.010620       0.016973      -0.030521       0.036502      -0.005650      -0.009815      -0.011947      -0.012691       0.007321      -0.019066       0.002970       0.016097              1.472879       1.321152       0.110322      -0.102438       1.641332      -0.233637       1.456153           0.000551
           79              H      13.064919       1.957121      10.911543       0.293189       0.606495 0.39414831E+01  0.33377670E+02                                 1.335201                            1.277636      -1.191830       2.409448                    0.998444       2.888252       8.260268       0.465719       1.553052      -0.656025      -0.024847      -0.014464       0.008769       0.030059      -0.001362      -0.007122      -0.004079      -0.005976      -0.029421      -0.014003       0.005208       0.008796              1.376163       1.821060      -0.072942      -0.281351       1.106824       0.051171       1.200605           0.000486
           80              H      14.338926       1.071431       9.021188       0.072118       1.026618 0.75375034E+01  0.72747530E+02                                 1.671011                            1.589448      -0.645252       2.546203                    0.999544       3.566400       9.830377       0.504916       1.256887      -0.713658       0.019293       0.010440      -0.022266       0.031257       0.000106      -0.006792       0.002765      -0.016627       0.011642      -0.013055       0.004005       0.009050              1.725385       1.393725       0.014884      -0.238220       1.391333      -0.248418       2.391096           0.001226
           81              H      19.997321      12.591435       9.932929       0.088825       0.943614 0.69409472E+01  0.65928145E+02                                 1.608518                            1.551417      -0.720259       2.530041                    0.999441       3.474443       9.645690       0.495889       1.300378      -0.704342      -0.028928      -0.019184       0.011309       0.036506       0.003789      -0.003821       0.006294       0.000759      -0.020818      -0.011660       0.004135       0.007525              1.644758       2.142602       0.295474       0.015682       1.499961       0.030170       1.291711           0.001519
           82              H       8.322029      11.958574       9.399585       0.101885       0.991084 0.72667018E+01  0.69018367E+02                                 1.592999                            1.532661      -0.612293       2.570921                    0.999991       3.313949       8.860021       0.531977       1.212233      -0.725118       0.011454       0.007664      -0.019638       0.023991      -0.004421       0.000617       0.000810       0.004944       0.018049      -0.008145       0.002053       0.006092              1.630370       1.532487      -0.033301      -0.317004       1.250095      -0.029554       2.108528           0.001086
           83              H       7.279132      11.263600      10.314589       0.106355       1.018968 0.76083540E+01  0.74117223E+02                                 1.702819                            1.627996      -0.962242       2.407131                    0.996417       3.664184      10.380235       0.481316       1.306314      -0.701909      -0.024493      -0.011443       0.013294       0.030126       0.001954       0.000620      -0.004378       0.003408      -0.007003      -0.006233       0.002011       0.004222              1.754638       1.762571       0.467870       0.053877       2.095179      -0.140060       1.406164           0.000725
           84              H       9.611412      11.877212      10.787585       0.113262       1.364743 0.11361673E+02  0.12083551E+03                                 1.980487                            1.921463      -1.177907       2.298791                    0.995212       3.797397      10.791779       0.472608       1.218577      -0.723175       0.017923       0.015510      -0.024281       0.033932       0.007086       0.000031       0.003359       0.002412       0.009210      -0.009263       0.002250       0.007012              2.006426       2.547323       0.091279      -0.317360       1.498533       0.018993       1.973421           0.027574
           85              H       8.580347      11.147997      11.689541       0.095155       0.971219 0.71132509E+01  0.67793667E+02                                 1.621256                            1.554717      -0.706468       2.528476                    0.999772       3.460016       9.535912       0.504335       1.274284      -0.709868      -0.016270      -0.017825       0.014954       0.028391       0.003017       0.000332      -0.001519      -0.009471       0.009819      -0.007304       0.002252       0.005053              1.657601       1.408028       0.312858       0.001312       2.018503      -0.306126       1.546273           0.017055
           86              H       9.548097       1.897753       2.378031       0.311705       0.696715 0.48391093E+01  0.42088598E+02                                 1.351860                            1.333577      -1.020066       2.515620                    0.999895       2.496887       6.678728       0.510981       1.378168      -0.692732      -0.010822       0.013794      -0.031461       0.036016      -0.010046      -0.000811      -0.008903      -0.002936       0.038817      -0.018041       0.000991       0.017050              1.352596       1.227106      -0.058200       0.001119       1.198270      -0.080566       1.632412           0.000827
           87              H      10.420075       1.285499       3.505068       0.288068       0.661296 0.44481858E+01  0.38686040E+02                                 1.389724                            1.338169      -1.299652       2.351737                    0.996086       2.978663       8.532689       0.466514       1.509628      -0.663064       0.019334      -0.010651       0.019209       0.029261      -0.011080       0.004424       0.002041       0.015618       0.025988      -0.018440       0.006262       0.012178              1.431116       1.865916      -0.260297       0.053628       1.235849      -0.011429       1.191584           0.000983
           88              H       8.459520       3.148951       3.725256       0.096753       0.940221 0.67995532E+01  0.63414693E+02                                 1.527238                            1.476723      -0.620822       2.578206                    0.999878       3.206578       8.450329       0.546069       1.202677      -0.727732      -0.032088       0.006275      -0.010940       0.034478      -0.011026       0.000780       0.003090       0.003050       0.004620      -0.012481       0.001881       0.010600              1.552602       1.637489      -0.393997       0.197271       1.607054      -0.195778       1.413264          -0.000055
           89              H       9.853387       3.132747       4.407024       0.093477       1.093554 0.81789126E+01  0.78835444E+02                                 1.609235                            1.558639      -0.671712       2.543832                    0.999900       3.195246       8.198858       0.570497       1.113850      -0.751691       0.027451       0.004844       0.019073       0.033776       0.003273       0.002625       0.006920       0.011116       0.003799      -0.010472       0.001319       0.009153              1.617909       1.971422       0.310799       0.061329       1.551108       0.082990       1.331197           0.001734
           90              H       8.302977       2.957281       5.896148       0.127844       0.952062 0.68941836E+01  0.65845482E+02                                 1.661701                            1.579334      -0.970773       2.422082                    0.997221       3.521093      10.035264       0.472679       1.356739      -0.691913      -0.011086       0.016448       0.011217       0.022787       0.002150      -0.006775      -0.000922      -0.002443      -0.007836      -0.008213       0.001387       0.006826              1.705878       1.415861      -0.224153      -0.166027       2.047953       0.406997       1.653819          -0.000038
           91              H       9.164909       1.669242       5.853741       0.115836       0.948916 0.72528615E+01  0.70149157E+02                                 1.656985                            1.619803      -0.912221       2.441748                    0.996381       3.621446      10.383612       0.466817       1.356582      -0.691992       0.013250      -0.022614       0.005042       0.026690      -0.002159      -0.005324      -0.009703       0.002431      -0.000953      -0.012430       0.002633       0.009798              1.676692       1.869800      -0.332427       0.258690       1.615051      -0.207544       1.545226          -0.000184
           92              H       6.623310       1.819324       5.039861       0.089384       0.884980 0.65861727E+01  0.61815819E+02                                 1.542465                            1.513604      -0.715954       2.526902                    0.999502       3.482872       9.648534       0.500285       1.304435      -0.702966      -0.015433       0.010027      -0.022065       0.028733       0.000663       0.004807       0.001969      -0.008296      -0.009802      -0.007787       0.001219       0.006568              1.557883       1.734950      -0.252806       0.272428       1.533784      -0.158991       1.404917           0.000076
           93              H       7.088354       1.309319       6.429492       0.105370       0.981534 0.75271272E+01  0.73246778E+02                                 1.676506                            1.636983      -0.908161       2.445134                    0.997171       3.586108      10.206876       0.471473       1.335028      -0.696985       0.002363      -0.008557       0.033764       0.034911      -0.000727       0.002973      -0.002970      -0.009627       0.018199      -0.008457       0.000314       0.008142              1.694195       1.438418       0.043456      -0.248701       1.461453       0.009822       2.182713           0.002754
           94              H      14.788128      11.914539       5.592778       0.238478       0.701091 0.52369064E+01  0.47544811E+02                                 1.455272                            1.460971      -1.306277       2.328466                    0.994858       3.270966       9.640951       0.441406       1.528409      -0.659597       0.019154      -0.016702       0.038160       0.045847       0.003333       0.009837      -0.000718      -0.008211      -0.009308      -0.013103       0.004627       0.008476              1.463799       1.658263      -0.174383       0.182731       1.422360      -0.074188       1.310773          -0.000979
           95              H      12.322979      12.015840       4.868603       0.075070       0.963955 0.72992448E+01  0.70342550E+02                                 1.636842                            1.593807      -0.817420       2.470649                    0.997822       3.665683      10.314216       0.487014       1.305043      -0.702379      -0.007380       0.021340      -0.022703       0.032020      -0.001195       0.002672      -0.002505      -0.003754      -0.022604      -0.008562       0.001838       0.006724              1.663555       2.007834      -0.293733       0.232024       1.578688      -0.132250       1.404141           0.000043
           96              H      12.953422      11.610357       6.227245       0.094922       1.195316 0.98179816E+01  0.10209955E+03                                 1.906557                            1.862872      -1.194395       2.296291                    0.993684       3.931667      11.567730       0.444354       1.325486      -0.698246       0.015064       0.004020       0.032129       0.035712       0.005817       0.005141       0.001972      -0.004471       0.004715      -0.008197      -0.000442       0.008639              1.919981       1.640890       0.030833      -0.105442       1.649846       0.200777       2.469206           0.003461
           97              H      13.503615       9.751693       5.511226       0.111808       0.989391 0.75460768E+01  0.72913890E+02                                 1.636313                            1.602007      -0.750070       2.517693                    0.999747       3.406863       9.422552       0.497025       1.275378      -0.710444       0.022723       0.004551       0.019707       0.030421      -0.000768       0.001477       0.004503      -0.000455       0.010858      -0.004890      -0.001427       0.006317              1.643402       1.686458      -0.292617       0.301751       1.646612      -0.157860       1.597134          -0.000080
           98              H      12.003623      10.000390       5.201332       0.107108       1.203523 0.92145279E+01  0.92062447E+02                                 1.754512                            1.681074      -0.784196       2.481353                    0.999238       3.405737       9.075539       0.533046       1.150090      -0.741181      -0.019950       0.015120       0.005828       0.025701      -0.002144      -0.005216       0.006248       0.013984       0.000140      -0.010700      -0.000469       0.011169              1.788607       2.385364       0.125256      -0.258017       1.548874       0.036011       1.431583           0.000011
           99              H      13.182223       8.698549       3.645336       0.101113       0.948413 0.66510570E+01  0.61302364E+02                                 1.496112                            1.430037      -0.712488       2.538057                    0.999895       3.109510       7.981038       0.576347       1.153016      -0.740075       0.010750      -0.022439       0.018913       0.031253      -0.001292      -0.006941      -0.008663      -0.001358      -0.017574      -0.013783       0.003956       0.009827              1.521474       1.280293      -0.186260      -0.025196       2.051719      -0.074887       1.232410           0.001668
          100              H      12.303181       9.831271       3.051644       0.106193       1.049140 0.78063548E+01  0.75196336E+02                                 1.636802                            1.580842      -0.691667       2.549589                    0.999834       3.215818       8.551246       0.529661       1.200494      -0.729662      -0.021639       0.024708      -0.007810       0.033760      -0.001755      -0.001910      -0.009295       0.008503      -0.004317      -0.012226       0.005317       0.006909              1.653404       2.065032      -0.251700       0.280901       1.385129      -0.063130       1.510051           0.000076
          101              H      13.952921      10.143086       1.900142       0.307549       0.694233 0.49370645E+01  0.44036427E+02                                 1.446963                            1.423201      -1.208925       2.421046                    0.997995       2.827494       8.181075       0.446342       1.538490      -0.660463      -0.020966       0.007144      -0.029181       0.036635      -0.003943       0.006422      -0.007502       0.024479       0.031327      -0.019554       0.002168       0.017386              1.456544       1.284593      -0.049902       0.045913       1.229175      -0.090851       1.855864           0.000008
          102              H      14.909626       9.482003       2.926055       0.296930       0.554245 0.36304596E+01  0.30144904E+02                                 1.265061                            1.234534      -1.038240       2.495914                    0.999496       2.777879       7.889384       0.468573       1.574259      -0.653232       0.020554      -0.021609       0.013943       0.032921      -0.011647      -0.005781      -0.010093       0.006293       0.003143      -0.019183       0.007209       0.011974              1.291239       1.455261      -0.312019       0.024905       1.335585      -0.038200       1.082872          -0.000067
          103              H      15.510430       3.527037      14.503056       0.301239       0.783079 0.56387429E+01  0.50998381E+02                                 1.472926                            1.448533      -0.983574       2.523205                    0.999931       2.609750       7.138265       0.485318       1.395423      -0.689991      -0.019987      -0.001144       0.030522       0.036502      -0.008382      -0.015193      -0.002863      -0.002708       0.007322      -0.019063       0.002971       0.016092              1.472987       1.660441      -0.075728      -0.254148       1.302258       0.022556       1.456263           0.000586
          104              H      16.614637       4.058677      13.553800       0.293194       0.606411 0.39407998E+01  0.33370713E+02                                 1.335138                            1.277575      -1.191751       2.409515                    0.998446       2.888054       8.259779       0.465699       1.553173      -0.656007       0.024629       0.014837      -0.008767       0.030059      -0.003252      -0.006999      -0.004283       0.000909      -0.029414      -0.014000       0.005208       0.008792              1.376101       1.210451       0.261955      -0.090444       1.717302      -0.271276       1.200549           0.000490
          105              H      16.778470       2.515725      15.444156       0.072128       1.026597 0.75373111E+01  0.72745168E+02                                 1.670984                            1.589425      -0.645221       2.546219                    0.999544       3.566340       9.830159       0.504921       1.256884      -0.713659      -0.018435      -0.011890       0.022265       0.031257      -0.006954      -0.000846      -0.007282       0.009109       0.011638      -0.013053       0.004007       0.009046              1.725356       1.404416       0.009008      -0.332359       1.380603      -0.089389       2.391050           0.001238
          106              H       3.956908       3.094956      14.532414       0.088856       0.943585 0.69406904E+01  0.65925217E+02                                 1.608494                            1.551396      -0.720305       2.530030                    0.999441       3.474386       9.645554       0.495888       1.300391      -0.704339       0.030731       0.016141      -0.011310       0.036509       0.002357       0.003679      -0.006374       0.005980      -0.020830      -0.011659       0.004133       0.007525              1.644734       1.897741       0.429760       0.033993       1.744766      -0.000761       1.291695           0.001533
          107              H      10.126745      13.027028      15.065759       0.101929       0.991141 0.72671828E+01  0.69023691E+02                                 1.593006                            1.532665      -0.612302       2.570905                    0.999991       3.314023       8.860105       0.532003       1.212159      -0.725133      -0.012235      -0.006352       0.019634       0.023990      -0.000293       0.001004       0.000152      -0.010116       0.018041      -0.008145       0.002056       0.006089              1.630378       1.287331       0.101177      -0.178367       1.495264      -0.263725       2.108540           0.001114
          108              H       4.536529       1.390653      14.150755       0.106390       1.019026 0.76088867E+01  0.74123317E+02                                 1.702832                            1.628010      -0.962377       2.407066                    0.996416       3.664243      10.380286       0.481336       1.306244      -0.701922       0.021812       0.015978      -0.013302       0.030133       0.002486      -0.003545       0.002651       0.001464      -0.007025      -0.006240       0.002014       0.004226              1.754649       2.412810       0.111203      -0.096879       1.444952       0.114597       1.406185           0.000752
          109              H       9.577980      11.857420      13.677758       0.113292       1.364543 0.11359364E+02  0.12080263E+03                                 1.980135                            1.921139      -1.177900       2.298803                    0.995212       3.797000      10.789645       0.472704       1.218414      -0.723212      -0.022224      -0.008259       0.024280       0.033936       0.004822       0.002963      -0.001588       0.010648       0.009192      -0.009256       0.002244       0.007012              2.006061       1.817767       0.491155      -0.135938       2.227348      -0.287294       1.973068           0.027589
          110              H      10.713195      12.410717      12.775802       0.095176       0.971279 0.71137968E+01  0.67799764E+02                                 1.621267                            1.554733      -0.706456       2.528466                    0.999771       3.460088       9.535987       0.504357       1.274211      -0.709883       0.023447       0.005697      -0.014949       0.028385      -0.002372      -0.001166       0.001018       0.010178       0.009812      -0.007303       0.002257       0.005046              1.657608       2.141125      -0.089280      -0.267762       1.285406       0.148385       1.546292           0.017064
          111              C      18.799851       9.744291       8.466640       0.063328      45.902958 0.49149875E+03  0.11849382E+05                                11.090584                            7.563196       0.752839       2.191174                    0.999750      29.186326      83.448271       0.582121       0.436435      -1.057610      -0.002294      -0.003832       0.005364       0.006980       0.030778      -0.083135       0.065480      -0.022081      -0.340429      -0.170887       0.080532       0.090356             14.009626       8.280518      -1.293915       5.163824       8.882714      -5.150295      24.865645           0.001891
          112              C      19.683057      10.364520       5.976068       0.080382      42.869647 0.50625090E+03  0.12256100E+05                                10.492116                            7.607757       0.788595       2.197677                    0.999605      29.123800      82.570932       0.590121       0.428725      -1.065758       0.021473       0.008674      -0.009237       0.024933      -0.020874       0.112697       0.011175      -0.207337       0.049346      -0.179445       0.081920       0.097525             12.479224      17.794724       3.815134      -7.065610       8.072505      -2.192334      11.570444           0.000909
          113              C      17.997426       8.379960       6.325107       0.075503      43.212280 0.46921914E+03  0.11160308E+05                                10.588309                            7.358316       0.896893       2.245187                    0.999557      28.473433      80.354482       0.595105       0.432725      -1.061912      -0.003451      -0.013077       0.014517       0.019841      -0.003108      -0.000760      -0.065450       0.218315       0.183210      -0.159188       0.078652       0.080536             13.072554       6.266778      -0.577372      -0.089478      23.688942       5.837040       9.261943          -0.008260
          114              C      18.070937      12.067992       7.249897      -0.000847      37.822090 0.57116514E+03  0.14280901E+05                                 9.707328                            8.143089       0.573840       2.110706                    0.999864      30.876048      89.571947       0.562684       0.435359      -1.059456      -0.009962      -0.016539      -0.002142       0.019426      -0.017107      -0.006744      -0.041617       0.248757       0.229138      -0.170869       0.081146       0.089723             10.216912       6.973431       0.094039       0.285320      15.407658       2.621250       8.269648           0.001033
          115              C      16.281028       9.973850       7.564684      -0.010845      39.446459 0.60314442E+03  0.15276011E+05                                 9.973209                            8.358292       0.656776       2.134249                    0.999721      31.273138      91.090536       0.556766       0.434355      -1.060849       0.014876       0.007080      -0.004877       0.017182      -0.051648       0.081245       0.019760      -0.190106       0.163022      -0.166940       0.080880       0.086059             10.479695      14.716246      -0.369490      -3.627743       6.803358      -0.202635       9.919482           0.000747
          116              C      17.188686      10.674550       5.186653       0.073879      41.760012 0.49012683E+03  0.11777872E+05                                10.346254                            7.502193       0.894354       2.239331                    0.999590      28.776439      81.458622       0.591900       0.430625      -1.063879      -0.004443       0.006031      -0.008496       0.011326       0.042453      -0.102034       0.060104      -0.029871      -0.268567      -0.171303       0.078518       0.092785             12.543593      11.954079      -3.273884       7.178459       8.530322      -4.173573      17.146377          -0.000791
          117              C       8.006371       7.478793      12.330533      -0.016932      20.151359 0.30146910E+03  0.64948445E+04                                 6.496402                            5.797128       0.312694       2.130218                    0.999694      25.765521      71.886288       0.680089       0.418037      -1.058716      -0.127860       0.064140      -0.009276       0.143346      -0.024116       0.047223      -0.033015      -0.041809       0.054479      -0.059116      -0.014769       0.073885              6.817332       5.945871      -0.096892      -0.426318       7.286289      -1.460323       7.219837           0.001031
          118              C       7.343768       7.169002      13.553800      -0.218388      22.871206 0.35433670E+03  0.80037546E+04                                 7.172648                            6.341080      -0.222056       1.943733                    0.997672      28.400925      82.993127       0.637216       0.425541      -1.046741      -0.045675      -0.020119      -0.079854       0.094168       0.007937      -0.023125      -0.014047       0.006976      -0.001399      -0.023258      -0.008414       0.031672              7.484687       8.108751       0.633988      -1.039777       7.068474      -1.284210       7.276835           0.000944
          119              C       6.106068       6.518733      13.651662      -0.059156      21.021591 0.32420331E+03  0.71640294E+04                                 6.796043                            6.085879      -0.052367       2.006975                    0.998180      27.048923      78.244978       0.647002       0.428411      -1.044714       0.002299       0.086573      -0.045619       0.097883      -0.029574       0.019607       0.003779       0.052866      -0.039024      -0.038925      -0.011563       0.050488              7.083364       8.979968      -0.026519       0.374118       6.481723      -0.412867       5.788402           0.001916
          120              C      17.669329       6.666207      13.407008      -0.059353      21.777720 0.32440756E+03  0.71817652E+04                                 6.931677                            6.044720      -0.058090       1.997343                    0.998095      27.501492      80.067040       0.655048       0.422370      -1.046665       0.014056       0.103548      -0.058907       0.119958       0.000947      -0.003359       0.019321       0.037188      -0.047245      -0.032886       0.006140       0.026745              7.291810       9.682501      -0.396226       1.003304       6.571649      -0.369577       5.621280           0.001764
          121              C      16.436605       7.256269      13.064493      -0.222418      23.961837 0.37320157E+03  0.84974768E+04                                 7.343728                            6.474245       0.037542       2.017217                    0.998454      28.612068      82.590136       0.638695       0.421178      -1.054681       0.071976       0.013915      -0.075774       0.105432       0.005212       0.021525      -0.021914       0.004245       0.021876      -0.032643       0.001627       0.031017              7.735658       8.005563      -1.239931       1.773238       7.558669      -1.510818       7.642743           0.003070
          122              C      16.006132       7.661352      11.612883      -0.039039      19.146933 0.28726488E+03  0.61253353E+04                                 6.298373                            5.688677       0.333685       2.144738                    0.999229      25.726804      71.819257       0.679966       0.422446      -1.054093       0.135875       0.053409       0.001185       0.146000       0.017350      -0.037251      -0.015250      -0.003777       0.049300      -0.037544      -0.013941       0.051485              6.515925       5.854946       0.032530      -0.269305       7.164849      -1.129579       6.527982           0.002575
          123              C       2.448020       0.772875       6.377300       0.044076      18.604701 0.26504702E+03  0.55591889E+04                                 6.218560                            5.463935       0.240642       2.134527                    0.998032      24.625236      68.995480       0.691350       0.422396      -1.050293      -0.062084      -0.054286      -0.117677       0.143699       0.008630      -0.025744       0.025559      -0.053525       0.008602      -0.048577       0.005764       0.042813              6.459284       6.620986      -1.098653       0.128269       6.911167       0.228706       5.845697           0.001453
          124              C      15.451474       1.723498       6.100026      -0.187890      23.474490 0.32355061E+03  0.71160496E+04                                 7.230533                            5.991327       0.073248       2.051479                    0.997711      27.039255      76.969808       0.669382       0.416040      -1.056826      -0.007755      -0.080063      -0.067905       0.105268       0.002853       0.004426      -0.006686       0.021485       0.021280      -0.016873       0.004966       0.011907              7.922147       9.002328      -0.714028       2.839157       6.203574      -0.907401       8.560540           0.006578
          125              C      14.561583       1.840092       5.039861      -0.084506      23.391523 0.30626518E+03  0.66659279E+04                                 7.229279                            5.837294       0.054074       2.037993                    0.998694      27.004161      77.295112       0.674507       0.417212      -1.052617       0.084416      -0.085856       0.006819       0.120597       0.018862      -0.008486      -0.004422       0.016112       0.046024      -0.028204       0.004503       0.023701              8.199988       8.227497       1.639678       3.314524       6.225999       1.224831      10.146468           0.013041
          126              C       7.029068       2.775580      15.998704       0.063188      45.908371 0.49157155E+03  0.11851528E+05                                11.091220                            7.563574       0.753045       2.191211                    0.999751      29.188641      83.455152       0.582130       0.436414      -1.057627       0.004458       0.000239      -0.005314       0.006940       0.007238       0.017408      -0.104362       0.063822      -0.340314      -0.170849       0.080500       0.090349             14.010466       7.652668      -0.949397      -2.032306       9.511447       7.004754      24.867282           0.001978
          127              C       3.407823       0.729019       2.179047       0.080407      42.872386 0.50628742E+03  0.12257238E+05                                10.492616                            7.608075       0.788414       2.197608                    0.999605      29.124885      82.575587       0.590102       0.428730      -1.065752      -0.017941      -0.014645       0.009251       0.024939      -0.098642       0.063998       0.093417       0.076246       0.049355      -0.179436       0.081909       0.097527             12.479852      13.539280       6.150124      -5.320521      12.329269      -5.140781      11.571007           0.001010
          128              C       5.958473       1.252484       1.830008       0.075517      43.214681 0.46924637E+03  0.11161147E+05                                10.588758                            7.358571       0.896789       2.245145                    0.999557      28.474290      80.358271       0.595088       0.432730      -1.061906       0.013130      -0.003266      -0.014515       0.019843       0.090381      -0.057745       0.030809      -0.122558       0.183243      -0.159185       0.078642       0.080543             13.073161      19.173458      -7.656892       5.074913      10.783726      -2.885775       9.262300          -0.008136
          129              C       2.689599       2.961708       0.905218      -0.000860      37.823130 0.57118340E+03  0.14281464E+05                                 9.707467                            8.143181       0.573830       2.110697                    0.999864      30.876579      89.573678       0.562685       0.435355      -1.059459       0.019312       0.000781       0.002111       0.019443       0.095686      -0.039722       0.014090      -0.162542       0.229132      -0.170856       0.081135       0.089721             10.217082      13.536376      -3.505932       2.435520       8.845067      -1.010569       8.269804           0.001068
          130              C       5.386476       3.523899       0.590430      -0.010813      39.446325 0.60314001E+03  0.15275848E+05                                 9.973166                            8.358251       0.656857       2.134279                    0.999721      31.272810      91.088987       0.556769       0.434354      -1.060852      -0.013388      -0.009622       0.004860       0.017189      -0.107917       0.056411       0.061728       0.015013       0.163046      -0.166947       0.080876       0.086071             10.479668       8.321886       3.137936      -1.922300      13.197681      -3.083290       9.919436           0.000797
          131              C       4.335612       3.065086       2.968462       0.073888      41.760970 0.49014062E+03  0.11778282E+05                                10.346365                            7.502267       0.894382       2.239332                    0.999590      28.776916      81.460143       0.591901       0.430621      -1.063882      -0.003151       0.006804       0.008496       0.011332       0.010219       0.003629      -0.118363       0.087645      -0.268573      -0.171301       0.078520       0.092781             12.543714       6.561350      -0.315790      -0.206889      13.923301       8.301066      17.146491          -0.000753
          132              C      14.206248      11.149335      12.134810      -0.016996      20.151086 0.30146912E+03  0.64947833E+04                                 6.496236                            5.797093       0.312887       2.130298                    0.999693      25.764383      71.880541       0.680104       0.418031      -1.058729       0.005289       0.142939       0.009256       0.143336      -0.030542      -0.006272       0.057271      -0.018280       0.054439      -0.059046      -0.014837       0.073883              6.817091       6.894265      -0.617359      -1.485228       6.337602       0.328353       7.219405           0.001047
          133              C      14.796525      11.581292      10.911543      -0.218341      22.870537 0.35432929E+03  0.80035537E+04                                 7.172573                            6.341100      -0.222079       1.943731                    0.997671      28.400439      82.991815       0.637202       0.425553      -1.046733       0.039616       0.030384       0.079901       0.094216       0.007219      -0.023448      -0.013515       0.009605      -0.001392      -0.023262      -0.008418       0.031680              7.484549       7.843540       0.779179      -1.625763       7.333502      -0.293909       7.276607           0.000918
          134              C      15.961899      12.353726      10.813682      -0.059205      21.020877 0.32419223E+03  0.71636833E+04                                 6.795805                            6.085719      -0.052290       2.007031                    0.998178      27.047550      78.239030       0.647023       0.428403      -1.044725      -0.077028       0.039578       0.045642       0.097893       0.006387       0.012707       0.015387      -0.078243      -0.038901      -0.038885      -0.011567       0.050452              7.083090       7.036861       1.039064      -0.181989       8.424198       0.526603       5.788210           0.001896
          135              C      10.271509       2.286442      11.058335      -0.059435      21.777941 0.32441477E+03  0.71819370E+04                                 6.931656                            6.044758      -0.058113       1.997349                    0.998093      27.501113      80.064998       0.655053       0.422366      -1.046671      -0.097529       0.037511       0.058943       0.119972       0.016157       0.015286      -0.012225      -0.018389      -0.047123      -0.032820       0.006119       0.026701              7.291756       6.957014       1.098578       0.158437       9.296934       1.057393       5.621318           0.001748
          136              C      10.347017       3.651022      11.400850      -0.222415      23.963313 0.37323772E+03  0.84984756E+04                                 7.344144                            6.474733       0.037704       2.017247                    0.998455      28.612361      82.590886       0.638647       0.421201      -1.054670      -0.046843      -0.056417       0.075834       0.105488       0.004615      -0.008886       0.029410       0.006488       0.021897      -0.032654       0.001631       0.031023              7.736031       6.616310      -0.477988      -0.471741       8.948666       2.281477       7.643117           0.002988
          137              C      10.198883       4.223260      12.852460      -0.039074      19.145895 0.28724995E+03  0.61248761E+04                                 6.298064                            5.688510       0.333987       2.144874                    0.999228      25.724774      71.810425       0.679987       0.422443      -1.054105      -0.112139      -0.093440      -0.001225       0.145972       0.007794      -0.031275      -0.025256       0.031226       0.049289      -0.037438      -0.014018       0.051457              6.515554       6.888878      -0.534754      -1.119738       6.130160       0.307169       6.527624           0.002594
          138              C      20.106201      11.227129       1.777815       0.044082      18.604597 0.26504507E+03  0.55591412E+04                                 6.218545                            5.463922       0.240586       2.134510                    0.998031      24.625201      68.995472       0.691350       0.422397      -1.050292       0.077450       0.028324       0.117675       0.143695      -0.017935       0.010038      -0.034868       0.043322       0.008613      -0.048580       0.005755       0.042825              6.459271       5.917496      -0.712747       0.262212       7.614564       0.002459       5.845753           0.001462
          139              C      13.019013       0.283397       2.055089      -0.187887      23.473970 0.32354194E+03  0.71158015E+04                                 7.230401                            5.991227       0.073299       2.051507                    0.997711      27.038669      76.967487       0.669392       0.416037      -1.056829       0.073917      -0.031701       0.067900       0.105257       0.010589      -0.003723       0.007098      -0.006745       0.021283      -0.016867       0.004954       0.011913              7.921999       6.248651       0.796394       0.569848       8.957008       2.925594       8.560340           0.006599
          140              C      13.344761       1.119691       3.115254      -0.084500      23.391041 0.30625759E+03  0.66657277E+04                                 7.229178                            5.837212       0.054100       2.038010                    0.998694      27.003878      77.294344       0.674513       0.417211      -1.052617       0.034672      -0.115300      -0.006822       0.120594       0.016926      -0.007951      -0.005317       0.023159       0.046035      -0.028204       0.004508       0.023696              8.199870       8.071627       1.725124       2.667834       6.381731       2.316872      10.146253           0.013052
          141              C       4.487644       4.042711       7.843589       0.063200      45.906609 0.49154800E+03  0.11850806E+05                                11.090904                            7.563383       0.753143       2.191250                    0.999750      29.187935      83.452311       0.582139       0.436413      -1.057629       0.002336       0.003797      -0.005333       0.006951       0.030781      -0.083136       0.065462      -0.022089      -0.340366      -0.170866       0.080520       0.090346             14.010048       8.280711      -1.293986       5.163994       8.882968      -5.150530      24.866465           0.001877
          142              C       3.604438       3.422482      10.334161       0.080366      42.872237 0.50628741E+03  0.12257229E+05                                10.492588                            7.608075       0.788429       2.197613                    0.999605      29.124833      82.575220       0.590102       0.428730      -1.065753      -0.021453      -0.008707       0.009244       0.024929      -0.020868       0.112691       0.011169      -0.207332       0.049352      -0.179437       0.081917       0.097520             12.479797      17.795618       3.815329      -7.065958       8.072839      -2.192433      11.570935           0.000948
          143              C       5.290069       5.407042       9.985122       0.075692      43.207497 0.46915820E+03  0.11158537E+05                                10.587771                            7.358013       0.896785       2.245194                    0.999557      28.471101      80.347698       0.595093       0.432746      -1.061896       0.003425       0.013168      -0.014502       0.019886      -0.003110      -0.000762      -0.065499       0.218356       0.183304      -0.159245       0.078657       0.080588             13.071827       6.266478      -0.577323      -0.089469      23.687604       5.836585       9.261399          -0.008172
          144              C       5.216558       1.719010       9.060332      -0.000790      37.821060 0.57114701E+03  0.14280312E+05                                 9.707094                            8.142914       0.573904       2.110735                    0.999864      30.875481      89.569426       0.562695       0.435354      -1.059460       0.009947       0.016560       0.002112       0.019433      -0.017095      -0.006754      -0.041584       0.248740       0.229198      -0.170857       0.081134       0.089723             10.216651       6.973262       0.094066       0.285273      15.407186       2.621278       8.269504           0.001050
          145              C       7.006467       3.813152       8.745545      -0.010796      39.447616 0.60316610E+03  0.15276662E+05                                 9.973316                            8.358385       0.656794       2.134249                    0.999721      31.273533      91.091313       0.556769       0.434349      -1.060855      -0.014888      -0.007116       0.004799       0.017185      -0.051659       0.081219       0.019747      -0.190124       0.163163      -0.166948       0.080868       0.086079             10.479806      14.716337      -0.369444      -3.627891       6.803412      -0.202635       9.919669           0.000779
          146              C       6.098809       3.112452      11.123576       0.073728      41.768229 0.49024035E+03  0.11781240E+05                                10.347272                            7.502828       0.894576       2.239337                    0.999589      28.780359      81.470962       0.591905       0.430598      -1.063899       0.004380      -0.006040       0.008447       0.011271       0.042432      -0.102002       0.060078      -0.029837      -0.268489      -0.171243       0.078486       0.092756             12.544917      11.955378      -3.274275       7.179389       8.531096      -4.174039      17.148276          -0.000712
          147              C      15.281124       6.308209       3.979696      -0.016926      20.149243 0.30142934E+03  0.64937667E+04                                 6.495897                            5.796685       0.312802       2.130297                    0.999693      25.763612      71.879490       0.680127       0.418028      -1.058723       0.127849      -0.064106       0.009265       0.143320      -0.024133       0.047218      -0.033035      -0.041766       0.054479      -0.059096      -0.014808       0.073904              6.816786       5.945618      -0.096766      -0.426226       7.285700      -1.459972       7.219042           0.000988
          148              C      15.943727       6.618000       2.756429      -0.218374      22.870579 0.35432569E+03  0.80034261E+04                                 7.172477                            6.340953      -0.221842       1.943805                    0.997672      28.400186      82.989956       0.637228       0.425537      -1.046746       0.045677       0.020125       0.079874       0.094188       0.007924      -0.023121      -0.014048       0.006990      -0.001410      -0.023260      -0.008404       0.031663              7.484503       8.108594       0.633953      -1.039791       7.068386      -1.284112       7.276530           0.000916
          149              C      17.181427       7.268269       2.658567      -0.059188      21.020976 0.32419181E+03  0.71636842E+04                                 6.795843                            6.085714      -0.052324       2.007009                    0.998180      27.047896      78.240524       0.647022       0.428403      -1.044723      -0.002325      -0.086565       0.045629       0.097883      -0.029573       0.019601       0.003761       0.052845      -0.038930      -0.038911      -0.011557       0.050468              7.083159       8.979675      -0.026501       0.374107       6.481548      -0.412830       5.788255           0.001887
          150              C       5.618166       7.120795       2.903221      -0.059415      21.777746 0.32440891E+03  0.71817694E+04                                 6.931592                            6.044667      -0.057992       1.997383                    0.998095      27.500966      80.064166       0.655065       0.422360      -1.046675      -0.014037      -0.103542       0.058919       0.119956       0.000941      -0.003369       0.019306       0.037153      -0.047154      -0.032853       0.006138       0.026715              7.291724       9.682394      -0.396238       1.003287       6.571579      -0.369565       5.621198           0.001746
          151              C       6.850890       6.530733       3.245736      -0.222387      23.960782 0.37318206E+03  0.84969090E+04                                 7.343524                            6.474100       0.037744       2.017291                    0.998455      28.610960      82.585942       0.638700       0.421181      -1.054681      -0.071968      -0.013936       0.075799       0.105447       0.005210       0.021535      -0.021923       0.004238       0.021882      -0.032654       0.001623       0.031031              7.735436       8.005384      -1.239927       1.773211       7.558483      -1.510735       7.642442           0.003023
          152              C       7.281363       6.125650       4.697346      -0.039040      19.145058 0.28722921E+03  0.61243780E+04                                 6.297924                            5.688263       0.333810       2.144823                    0.999229      25.724870      71.812458       0.680003       0.422437      -1.054099      -0.135856      -0.053391      -0.001219       0.145975       0.017355      -0.037233      -0.015265      -0.003741       0.049284      -0.037516      -0.013967       0.051482              6.515462       5.854639       0.032349      -0.269327       7.164401      -1.129291       6.527347           0.002543
          153              C      20.839475      13.014127       9.932929       0.044078      18.604700 0.26504684E+03  0.55591987E+04                                 6.218616                            5.463975       0.240501       2.134479                    0.998032      24.625443      68.996734       0.691338       0.422402      -1.050287       0.062088       0.054282       0.117676       0.143698       0.008645      -0.025743       0.025577      -0.053534       0.008630      -0.048591       0.005760       0.042830              6.459343       6.621052      -1.098646       0.128281       6.911204       0.228713       5.845773           0.001461
          154              C       7.836021      12.063504      10.210203      -0.187892      23.473903 0.32353982E+03  0.71157455E+04                                 7.230397                            5.991206       0.073312       2.051510                    0.997711      27.038624      76.967385       0.669393       0.416037      -1.056829       0.007755       0.080058       0.067899       0.105260       0.002857       0.004428      -0.006672       0.021471       0.021287      -0.016861       0.004958       0.011904              7.922002       9.002247      -0.714024       2.839143       6.203444      -0.907392       8.560316           0.006588
          155              C       8.725912      11.946910      11.270368      -0.084503      23.390662 0.30625094E+03  0.66655692E+04                                 7.229118                            5.837144       0.053980       2.037966                    0.998694      27.004203      77.296035       0.674515       0.417210      -1.052614      -0.084413       0.085851      -0.006821       0.120592       0.018865      -0.008481      -0.004435       0.016119       0.046062      -0.028214       0.004504       0.023710              8.199803       8.227371       1.639666       3.314248       6.225912       1.224756      10.146125           0.013043
          156              C      16.258427      11.011422       0.311525       0.063256      45.905285 0.49153036E+03  0.11850324E+05                                11.090947                            7.563412       0.752902       2.191190                    0.999751      29.187116      83.450911       0.582116       0.436432      -1.057613      -0.004460      -0.000225       0.005314       0.006941       0.007237       0.017421      -0.104371       0.063801      -0.340333      -0.170860       0.080513       0.090347             14.010117       7.652478      -0.949314      -2.032182       9.511215       7.004570      24.866657           0.001926
          157              C      19.879672      13.057983      14.131182       0.080363      42.872781 0.50629212E+03  0.12257378E+05                                10.492695                            7.608120       0.788418       2.197606                    0.999605      29.124996      82.575942       0.590099       0.428731      -1.065752       0.017962       0.014640      -0.009206       0.024934      -0.098626       0.063982       0.093439       0.076274       0.049353      -0.179437       0.081920       0.097517             12.479966      13.539562       6.150232      -5.320657      12.329251      -5.140766      11.571084           0.000990
          158              C      17.329022      12.534518      14.480221       0.075407      43.222673 0.46934653E+03  0.11164098E+05                                10.589770                            7.359161       0.896877       2.245113                    0.999556      28.477948      80.370016       0.595089       0.432707      -1.061923      -0.013066       0.003261       0.014583       0.019850       0.090333      -0.057727       0.030797      -0.122515       0.183198      -0.159119       0.078597       0.080522             13.074503      19.175469      -7.657830       5.075488      10.784828      -2.886129       9.263211          -0.008131
          159              C      20.597896      10.825294      15.405011      -0.000871      37.822354 0.57116779E+03  0.14280950E+05                                 9.707303                            8.143050       0.573992       2.110755                    0.999864      30.876001      89.571072       0.562692       0.435353      -1.059462      -0.019303      -0.000763      -0.002088       0.019431       0.095692      -0.039726       0.014076      -0.162545       0.229162      -0.170865       0.081128       0.089737             10.216905      13.536186      -3.505873       2.435449       8.844898      -1.010531       8.269631           0.001045
          160              C      17.901019      10.263103      15.719799      -0.010847      39.448505 0.60318235E+03  0.15277197E+05                                 9.973535                            8.358542       0.656692       2.134216                    0.999722      31.273909      91.093171       0.556759       0.434354      -1.060851       0.013408       0.009648      -0.004799       0.017201      -0.107926       0.056388       0.061705       0.014988       0.163076      -0.166936       0.080878       0.086058             10.480074       8.322095       3.138018      -1.922395      13.198270      -3.083437       9.919857           0.000790
          161              C      18.951883      10.721916      13.341767       0.074032      41.757172 0.49008639E+03  0.11776708E+05                                10.346008                            7.502042       0.894149       2.239291                    0.999590      28.774969      81.454929       0.591885       0.430643      -1.063863       0.003182      -0.006837      -0.008575       0.011420       0.010223       0.003612      -0.118406       0.087676      -0.268604      -0.171351       0.078537       0.092814             12.543258       6.561144      -0.315827      -0.206978      13.922821       8.300732      17.145808          -0.000715
          162              C       9.081247       2.637667       4.175419      -0.016928      20.149271 0.30142983E+03  0.64937880E+04                                 6.495940                            5.796716       0.312776       2.130291                    0.999693      25.763649      71.879940       0.680119       0.418032      -1.058719      -0.005279      -0.142920      -0.009268       0.143318      -0.030582      -0.006255       0.057284      -0.018254       0.054470      -0.059096      -0.014805       0.073901              6.816839       6.894184      -0.617044      -1.485087       6.337165       0.328469       7.219169           0.001015
          163              C       8.490970       2.205710       5.398686      -0.218385      22.870896 0.35433083E+03  0.80035776E+04                                 7.172538                            6.340986      -0.221871       1.943789                    0.997673      28.400619      82.991621       0.637228       0.425536      -1.046746      -0.039615      -0.030368      -0.079882       0.094195       0.007198      -0.023436      -0.013515       0.009607      -0.001465      -0.023269      -0.008388       0.031657              7.484579       7.843682       0.779342      -1.625957       7.333453      -0.294098       7.276603           0.000919
          164              C       7.325596       1.433276       5.496547      -0.059189      21.021258 0.32419711E+03  0.71638429E+04                                 6.795929                            6.085781      -0.052368       2.006987                    0.998180      27.048356      78.242522       0.647015       0.428405      -1.044720       0.077013      -0.039595      -0.045634       0.097884       0.006391       0.012723       0.015373      -0.078284      -0.038938      -0.038912      -0.011558       0.050470              7.083254       7.037087       1.039171      -0.182053       8.424348       0.526541       5.788327           0.001900
          165              C      13.015986      11.500560       5.251894      -0.059408      21.777730 0.32440840E+03  0.71817624E+04                                 6.931597                            6.044661      -0.057994       1.997381                    0.998095      27.501059      80.064715       0.655065       0.422360      -1.046674       0.097534      -0.037487      -0.058919       0.119956       0.016171       0.015308      -0.012244      -0.018373      -0.047159      -0.032856       0.006142       0.026715              7.291736       6.956926       1.098814       0.158499       9.297074       1.057371       5.621208           0.001752
          166              C      12.940478      10.135980       4.909379      -0.222378      23.960372 0.37317310E+03  0.84966702E+04                                 7.343459                            6.474017       0.037741       2.017298                    0.998454      28.610749      82.585675       0.638703       0.421181      -1.054679       0.046829       0.056397      -0.075798       0.105446       0.004582      -0.008856       0.029429       0.006506       0.021864      -0.032653       0.001620       0.031032              7.735381       6.616258      -0.477913      -0.471812       8.947539       2.281192       7.642348           0.002982
          167              C      13.088612       9.563742       3.457769      -0.039060      19.145525 0.28723877E+03  0.61246295E+04                                 6.298024                            5.688364       0.333783       2.144805                    0.999229      25.725303      71.813819       0.679996       0.422438      -1.054099       0.112151       0.093433       0.001216       0.145976       0.007752      -0.031285      -0.025299       0.031290       0.049280      -0.037512      -0.013965       0.051477              6.515563       6.888792      -0.534875      -1.119757       6.130382       0.307011       6.527516           0.002577
          168              C       3.181294       2.559873      14.532414       0.044074      18.604794 0.26504872E+03  0.55592456E+04                                 6.218642                            5.464003       0.240512       2.134485                    0.998031      24.625413      68.996593       0.691335       0.422403      -1.050286      -0.077455      -0.028329      -0.117679       0.143702      -0.017930       0.010034      -0.034859       0.043325       0.008606      -0.048572       0.005758       0.042814              6.459370       5.917596      -0.712779       0.262219       7.614739       0.002506       5.845776           0.001480
          169              C      10.268482      13.503605      14.255140      -0.187903      23.475003 0.32355725E+03  0.71162349E+04                                 7.230648                            5.991392       0.073236       2.051464                    0.997711      27.039704      76.971401       0.669378       0.416040      -1.056825      -0.073937       0.031715      -0.067910       0.105282       0.010598      -0.003737       0.007089      -0.006721       0.021269      -0.016875       0.004977       0.011897              7.922301       6.248804       0.796456       0.569924       8.957332       2.925797       8.560766           0.006622
          170              C       9.942734      12.667311      13.194975      -0.084506      23.391335 0.30626042E+03  0.66658091E+04                                 7.229234                            5.837231       0.053946       2.037942                    0.998694      27.004533      77.296493       0.674513       0.417209      -1.052617      -0.034681       0.115306       0.006820       0.120602       0.016938      -0.007968      -0.005307       0.023149       0.046018      -0.028208       0.004500       0.023708              8.199951       8.071627       1.725142       2.667864       6.381777       2.317009      10.146450           0.013063
          171              N      19.212783       9.394816       9.468088      -0.391021      50.896133 0.61093105E+03  0.15354929E+05                                11.388643                            8.109930       0.254860       2.062065                    0.998872      30.872872      86.452160       0.603639       0.403714      -1.092251      -0.018096      -0.005685      -0.011476       0.022169       0.014360      -0.061209       0.045947      -0.013219      -0.232497      -0.118788       0.053985       0.064803             14.053859       8.115092      -0.971238       4.056097      10.346624      -6.330174      23.699859           0.030975
          172              N       6.750046      10.503255       5.374220      -0.429030      47.701563 0.61479902E+03  0.15401421E+05                                10.662116                            7.946400       0.696493       2.184700                    0.999713      31.147098      85.703699       0.634804       0.385158      -1.110566      -0.026145       0.026247       0.007184       0.037737       0.019840       0.079365       0.014023      -0.110845       0.096475      -0.115224       0.029706       0.085519             12.784641      17.441436       5.267070      -7.206617       9.103436      -3.120281      11.809052           0.038289
          173              N      18.001226       7.301560       5.985854      -0.361025      45.776711 0.54910180E+03  0.13403072E+05                                10.514197                            7.625859       0.577811       2.185578                    0.998800      29.378742      80.394015       0.631828       0.397151      -1.099565       0.000599      -0.003852       0.005598       0.006821       0.001058       0.005361      -0.053183       0.186663       0.153968      -0.134266       0.062238       0.072028             12.855067       6.053816      -0.789812      -0.103833      23.181614       6.061361       9.329772           0.040447
          174              N      11.416785       0.986319       7.452144      -0.432113      34.940594 0.58459172E+03  0.14460908E+05                                 8.553529                            7.701148       0.856154       2.207642                    0.998922      31.895553      87.201131       0.650839       0.380443      -1.114028      -0.026820      -0.096755      -0.012639       0.101196      -0.031477      -0.000875      -0.044733       0.297152       0.261622      -0.202342       0.093143       0.109199              8.716964       7.164782      -0.069221       0.142920      11.213551       1.710207       7.772561           0.001283
          175              N      15.196117       9.748957       7.982226      -0.415494      34.786059 0.58067796E+03  0.14334544E+05                                 8.524476                            7.665233       0.859047       2.215340                    0.999616      31.672958      86.396139       0.653899       0.379443      -1.115185       0.076512       0.036813      -0.033037       0.091109      -0.073042       0.091683       0.028091      -0.195674       0.215570      -0.192756       0.085954       0.106802              8.663433      11.132279      -0.282089      -1.867365       6.218256      -0.089721       8.639764           0.000796
          176              N      16.632280      11.013326       4.239029      -0.403437      46.854135 0.61246434E+03  0.15338205E+05                                10.620977                            8.005713       0.634791       2.181742                    0.999617      30.473482      84.013500       0.623249       0.392419      -1.104682       0.004811      -0.003262       0.005478       0.007987       0.035404      -0.068848       0.041643      -0.017826      -0.192948      -0.119997       0.049515       0.070483             12.792239      13.574256      -4.008653       7.186024       8.935380      -4.035156      15.867081           0.035412
          177              N       7.265857       8.409756      11.379647      -0.582458      31.678832 0.56406399E+03  0.13935297E+05                                 8.287819                            7.575185      -0.028666       1.992945                    0.997355      30.722554      86.066885       0.649874       0.381495      -1.104766       0.040595      -0.088516       0.081966       0.127285      -0.045158       0.016243      -0.015111      -0.142127       0.204019      -0.118901       0.038310       0.080592              8.769628       7.218058      -0.686260       1.170113      10.321454      -1.890350       8.769370           0.047527
          178              N      18.912400       7.270160      13.119948      -0.282506      28.893966 0.49493725E+03  0.11875869E+05                                 7.948096                            7.229256      -0.128330       1.994471                    0.998697      27.880973      77.861344       0.644648       0.395976      -1.090695      -0.019688      -0.125076       0.082994       0.151392      -0.017877       0.024316       0.043256       0.092711      -0.285871      -0.115874       0.017061       0.098813              8.330654      10.764124      -0.112209       0.698654       7.764652      -0.889823       6.463185           0.058785
          179              N      17.040920       8.394421      10.953950      -0.535442      29.188767 0.52818259E+03  0.12847670E+05                                 7.809618                            7.308933      -0.029849       2.012797                    0.996423      29.608323      82.544460       0.663912       0.379276      -1.105389      -0.076344      -0.071286       0.076491       0.129464       0.049562      -0.072414      -0.000340      -0.104530       0.079724      -0.117528       0.034231       0.083297              8.044781       7.394959       0.673685      -1.083936       8.507457      -1.181773       8.231925           0.044202
          180              N       9.328733      11.808847       5.700425      -0.552531      28.385501 0.48941379E+03  0.11676812E+05                                 7.589471                            6.960049       0.174406       2.075029                    0.996277      29.489911      81.353274       0.691637       0.371176      -1.111666      -0.043837       0.135234       0.054103       0.152109      -0.021488      -0.057592      -0.023578      -0.063021      -0.115855      -0.091612       0.033505       0.058108              7.839326       8.055256       0.157180      -0.357520       7.944548       1.336650       7.518174           0.042537
          181              N       7.136884       2.245466      14.997256      -0.390788      50.886528 0.61079449E+03  0.15350720E+05                                11.387590                            8.109207       0.254951       2.062121                    0.998874      30.869323      86.441526       0.603642       0.403732      -1.092233       0.013763       0.013132       0.011283       0.022117       0.002102       0.010853      -0.075684       0.031334      -0.232231      -0.118663       0.053916       0.064747             14.052496       9.010690      -1.462830      -3.598985       9.449358       6.599789      23.697439           0.030826
          182              N       9.506027      12.134891       2.780894      -0.429036      47.704170 0.61483810E+03  0.15402664E+05                                10.662500                            7.946654       0.696392       2.184654                    0.999713      31.148160      85.707706       0.634793       0.385158      -1.110564      -0.010444       0.035562      -0.007168       0.037751      -0.036076       0.050470       0.062831       0.093045       0.096439      -0.115222       0.029702       0.085520             12.785121      15.474389       6.346679      -6.201879      11.071508      -4.818051      11.809465           0.038358
          183              N       6.902144       0.730520       2.169260      -0.361017      45.779044 0.54913242E+03  0.13404045E+05                                10.514654                            7.626151       0.577668       2.185528                    0.998800      29.379425      80.397333       0.631804       0.397159      -1.099556       0.003096      -0.002377      -0.005591       0.006819       0.079267      -0.044047       0.030274      -0.098521       0.153948      -0.134252       0.062232       0.072019             12.855666      18.555018      -7.646945       5.264679      10.681847      -3.006242       9.330134           0.040518
          184              N      15.605736       3.466322       0.702971      -0.432060      34.939734 0.58457217E+03  0.14460318E+05                                 8.553465                            7.701080       0.856122       2.207645                    0.998923      31.894761      87.198923       0.650834       0.380449      -1.114023       0.097719      -0.022993       0.012585       0.101173       0.108372      -0.039621       0.020731      -0.212787       0.261587      -0.202325       0.093129       0.109196              8.716913      10.218635      -1.744407       1.568177       8.159561      -0.697241       7.772543           0.001319
          185              N       6.105417       4.366948       0.172888      -0.415423      34.782678 0.58060159E+03  0.14332124E+05                                 8.523684                            7.664518       0.859236       2.215403                    0.999616      31.672110      86.390960       0.653960       0.379422      -1.115205      -0.069121      -0.049345       0.033027       0.091123      -0.121742       0.068730       0.066855      -0.018058       0.215544      -0.192731       0.085943       0.106789              8.662638       7.116333       1.920260      -0.976615      10.232630      -1.594011       8.638951           0.000899
          186              N       4.306178       3.715847       3.916086      -0.403424      46.854569 0.61247219E+03  0.15338436E+05                                10.620969                            8.005711       0.634906       2.181771                    0.999617      30.473814      84.014249       0.623256       0.392414      -1.104686       0.000552      -0.005782      -0.005490       0.007992       0.011508       0.003399      -0.080390       0.069298      -0.192955      -0.119999       0.049514       0.070485             12.792207       6.627738      -0.198295      -0.081893      15.881872       8.241010      15.867010           0.035423
          187              N      13.746150      12.246314      13.085697      -0.582219      31.671671 0.56390354E+03  0.13930309E+05                                 8.287245                            7.574828      -0.029040       1.992885                    0.997358      30.715558      86.043450       0.649798       0.381568      -1.104716       0.058233      -0.077915      -0.081940       0.127185      -0.083979      -0.005499       0.021446       0.000118       0.203563      -0.118597       0.038160       0.080438              8.768984       9.024813      -1.677353      -1.094573       8.514207       1.935285       8.767932           0.046962
          188              N       9.144160       1.487024      11.345395      -0.282253      28.884885 0.49474494E+03  0.11870288E+05                                 7.947175                            7.228469      -0.128659       1.994426                    0.998700      27.875431      77.846689       0.644590       0.396043      -1.090632       0.118974      -0.042871      -0.082652       0.151076       0.029487       0.049521       0.000513      -0.079927      -0.285380      -0.115675       0.016965       0.098709              8.329666       8.362772       1.204197      -0.443967      10.163724       1.040331       6.462503           0.057972
          189              N       9.058499       3.668552      13.511394      -0.535092      29.178081 0.52793952E+03  0.12840426E+05                                 7.808401                            7.307874      -0.030415       2.012724                    0.996424      29.600447      82.521293       0.663868       0.379340      -1.105329       0.099098       0.032372      -0.076559       0.129343      -0.017365      -0.035125      -0.063183       0.139487       0.079477      -0.117271       0.034071       0.083201              8.043494       8.816713      -0.107182      -1.556957       7.083075      -0.381955       8.230695           0.043583
          190              N       7.121174      10.501896       2.454689      -0.552560      28.386715 0.48944130E+03  0.11677625E+05                                 7.589746                            6.960322       0.174355       2.074995                    0.996277      29.490657      81.355702       0.691613       0.371184      -1.111661      -0.097491       0.103475      -0.054099       0.152113      -0.038127      -0.048379      -0.039143      -0.002375      -0.115864      -0.091615       0.033497       0.058118              7.839608       8.102983       0.131195       1.000217       7.897398      -0.956333       7.518442           0.042563
          191              N       4.074712       4.392186       6.842141      -0.390775      50.886743 0.61079892E+03  0.15350807E+05                                11.387448                            8.109146       0.254977       2.062131                    0.998874      30.869476      86.440934       0.603657       0.403723      -1.092243       0.018118       0.005727       0.011360       0.022138       0.014338      -0.061168       0.045932      -0.013271      -0.232360      -0.118719       0.053935       0.064784             14.052292       8.114289      -0.971154       4.055631      10.345561      -6.329387      23.697025           0.030866
          192              N      16.537449       3.283747      10.936009      -0.429020      47.701266 0.61479685E+03  0.15401337E+05                                10.661987                            7.946320       0.696621       2.184731                    0.999713      31.147264      85.703794       0.634816       0.385152      -1.110571       0.026160      -0.026285      -0.007166       0.037771       0.019840       0.079349       0.014038      -0.110842       0.096448      -0.115208       0.029694       0.085514             12.784459      17.441196       5.266993      -7.206480       9.103340      -3.120210      11.808842           0.038303
          193              N       5.286269       6.485442      10.324375      -0.360957      45.773678 0.54906166E+03  0.13401823E+05                                10.513727                            7.625603       0.577420       2.185510                    0.998799      29.377320      80.388849       0.631837       0.397154      -1.099566      -0.000614       0.003832      -0.005638       0.006845       0.001070       0.005359      -0.053201       0.186689       0.153993      -0.134291       0.062257       0.072035             12.854422       6.053568      -0.789748      -0.103824      23.180421       6.060935       9.329276           0.040486
          194              N      11.870710      12.800683       8.858085      -0.432008      34.938665 0.58454966E+03  0.14459605E+05                                 8.553239                            7.700891       0.856219       2.207685                    0.998923      31.894299      87.196850       0.650848       0.380445      -1.114027       0.026794       0.096743       0.012547       0.101166      -0.031465      -0.000894      -0.044676       0.297135       0.261607      -0.202313       0.093135       0.109178              8.716666       7.164533      -0.069201       0.142824      11.213153       1.710198       7.772313           0.001303
          195              N       8.091378       4.038045       8.328003      -0.415323      34.781759 0.58058202E+03  0.14331509E+05                                 8.523474                            7.664342       0.859287       2.215424                    0.999616      31.671837      86.389603       0.653974       0.379418      -1.115210      -0.076560      -0.036849       0.032907       0.091116      -0.073027       0.091626       0.028069      -0.195666       0.215588      -0.192708       0.085939       0.106769              8.662412      11.130920      -0.281981      -1.867224       6.217578      -0.089683       8.638738           0.000828
          196              N       6.655215       2.773676      12.071200      -0.403445      46.856791 0.61250029E+03  0.15339332E+05                                10.621272                            8.005844       0.635364       2.181876                    0.999617      30.474980      84.018279       0.623256       0.392409      -1.104689      -0.004800       0.003213      -0.005445       0.007938       0.035376      -0.068827       0.041631      -0.017796      -0.192887      -0.119954       0.049507       0.070447             12.792685      13.574812      -4.008863       7.186399       8.935605      -4.035300      15.867638           0.035413
          197              N      16.021638       5.377246       4.930582      -0.582270      31.672971 0.56393373E+03  0.13931341E+05                                 8.287215                            7.574705      -0.028724       1.992969                    0.997358      30.718091      86.053444       0.649840       0.381535      -1.104732      -0.040414       0.088535      -0.081941       0.127225      -0.045088       0.016193      -0.015098      -0.141872       0.203685      -0.118696       0.038236       0.080460              8.768955       7.217621      -0.686245       1.170137      10.320673      -1.890123       8.768571           0.047235
          198              N       4.375095       6.516842       3.190281      -0.282309      28.887519 0.49479922E+03  0.11871817E+05                                 7.947304                            7.228567      -0.128404       1.994492                    0.998699      27.876697      77.848844       0.644631       0.396011      -1.090663       0.019650       0.124973      -0.082758       0.151173      -0.017866       0.024276       0.043202       0.092683      -0.285472      -0.115723       0.016997       0.098726              8.329824      10.763018      -0.112184       0.698586       7.763897      -0.889628       6.462557           0.058453
          199              N       6.246575       5.392581       5.356279      -0.535226      29.181869 0.52802348E+03  0.12842909E+05                                 7.808764                            7.308169      -0.029970       2.012818                    0.996425      29.603336      82.529298       0.663897       0.379311      -1.105357       0.076144       0.071313      -0.076549       0.129395       0.049486      -0.072308      -0.000361      -0.104352       0.079595      -0.117341       0.034153       0.083188              8.043883       7.394179       0.673581      -1.083827       8.506436      -1.181487       8.231033           0.043930
          200              N      13.958762       1.978155      10.609804      -0.552576      28.386929 0.48944506E+03  0.11677752E+05                                 7.589732                            6.960291       0.174507       2.075028                    0.996279      29.491224      81.357730       0.691622       0.371178      -1.111664       0.043852      -0.135254      -0.054100       0.152130      -0.021480      -0.057611      -0.023590      -0.063024      -0.115883      -0.091636       0.033524       0.058112              7.839591       8.055544       0.157241      -0.357481       7.944791       1.336767       7.518438           0.042547
          201              N      16.150611      11.541536       1.312973      -0.390805      50.887168 0.61080537E+03  0.15351023E+05                                11.387567                            8.109222       0.254905       2.062117                    0.998873      30.869467      86.441302       0.603650       0.403726      -1.092239      -0.013725      -0.013127      -0.011359       0.022130       0.002122       0.010849      -0.075718       0.031314      -0.232369      -0.118720       0.053944       0.064776             14.052458       9.010592      -1.462745      -3.598923       9.449435       6.599871      23.697347           0.030913
          202              N      13.781468       1.652111      13.529335      -0.429056      47.703066 0.61482219E+03  0.15402137E+05                                10.662252                            7.946479       0.696613       2.184716                    0.999713      31.147981      85.706346       0.634810       0.385151      -1.110571       0.010500      -0.035582       0.007201       0.037792      -0.036057       0.050461       0.062842       0.093025       0.096535      -0.115216       0.029687       0.085528             12.784821      15.474045       6.346532      -6.201772      11.071197      -4.817891      11.809220           0.038342
          203              N      16.385351      13.056482      14.140969      -0.361059      45.784652 0.54920494E+03  0.13406282E+05                                10.515458                            7.626591       0.578159       2.185617                    0.998801      29.381886      80.405933       0.631792       0.397153      -1.099559      -0.003132       0.002428       0.005608       0.006867       0.079231      -0.044024       0.030278      -0.098477       0.154021      -0.134212       0.062202       0.072010             12.856780      18.556640      -7.647805       5.265246      10.682750      -3.006603       9.330949           0.040469
          204              N       7.681759      10.320680      15.607258      -0.432046      34.937270 0.58451752E+03  0.14458593E+05                                 8.552949                            7.700621       0.856224       2.207684                    0.998922      31.893900      87.194748       0.650867       0.380439      -1.114033      -0.097728       0.023007      -0.012561       0.101182       0.108369      -0.039622       0.020722      -0.212798       0.261625      -0.202331       0.093143       0.109188              8.716381      10.218055      -1.744302       1.568066       8.159040      -0.697177       7.772046           0.001329
          205              N      17.182078       9.420054      16.137341      -0.415366      34.781478 0.58057662E+03  0.14331368E+05                                 8.523549                            7.664404       0.859174       2.215399                    0.999616      31.671260      86.388501       0.653957       0.379427      -1.115200       0.069131       0.049347      -0.032930       0.091097      -0.121743       0.068687       0.066865      -0.018055       0.215548      -0.192717       0.085936       0.106780              8.662498       7.116176       1.920223      -0.976641      10.232487      -1.593940       8.638830           0.000896
          206              N      18.981317      10.071155      12.394143      -0.403425      46.855241 0.61248284E+03  0.15338788E+05                                10.621189                            8.005896       0.634309       2.181616                    0.999617      30.473550      84.014101       0.623235       0.392426      -1.104677      -0.000518       0.005829       0.005492       0.008025       0.011530       0.003395      -0.080407       0.069322      -0.192967      -0.120021       0.049509       0.070513             12.792473       6.627851      -0.198290      -0.081927      15.882197       8.241208      15.867369           0.035449
          207              N       9.541345       1.540688       3.224532      -0.582240      31.672023 0.56391194E+03  0.13930695E+05                                 8.287003                            7.574487      -0.028713       1.992987                    0.997357      30.717807      86.052860       0.649858       0.381528      -1.104735      -0.058169       0.078032       0.081938       0.127226      -0.084074      -0.005449       0.021476       0.000201       0.203710      -0.118723       0.038240       0.080483              8.768734       9.023947      -1.677143      -1.094381       8.513707       1.934760       8.768548           0.047275
          208              N      14.143335      12.299978       4.964834      -0.282303      28.887668 0.49480154E+03  0.11871878E+05                                 7.947294                            7.228548      -0.128433       1.994485                    0.998698      27.876822      77.849032       0.644637       0.396007      -1.090667      -0.119036       0.042877       0.082784       0.151199       0.029478       0.049561       0.000508      -0.079949      -0.285542      -0.115747       0.017007       0.098739              8.329820       8.362950       1.204347      -0.444020      10.163949       1.040316       6.462560           0.058450
          209              N      14.228996      10.118450       2.798835      -0.535226      29.182235 0.52803171E+03  0.12843158E+05                                 7.808800                            7.308198      -0.030021       2.012800                    0.996424      29.603681      82.530371       0.663900       0.379308      -1.105359      -0.099148      -0.032490       0.076543       0.129401      -0.017403      -0.035105      -0.063233       0.139571       0.079594      -0.117358       0.034149       0.083210              8.043923       8.817193      -0.106991      -1.557151       7.083428      -0.382062       8.231148           0.043939
          210              N      16.166321       3.285106      13.855540      -0.552529      28.384550 0.48939045E+03  0.11676083E+05                                 7.589193                            6.959789       0.174599       2.075095                    0.996277      29.489309      81.350272       0.691666       0.371166      -1.111677       0.097491      -0.103475       0.054110       0.152116      -0.038123      -0.048366      -0.039163      -0.002379      -0.115867      -0.091616       0.033507       0.058109              7.839038       8.102408       0.131168       0.999866       7.896834      -0.956255       7.517873           0.042581
          211              N      14.298167       0.897164       4.077557      -0.064184      30.596757 0.43508115E+03  0.99626870E+04                                 8.104472                            6.700998       0.785582       2.332670                    0.999647      24.304135      63.228786       0.691130       0.387026      -1.113011      -0.082998       0.140190       0.000001       0.162917       0.082584       0.022610       0.013389       0.090596       0.194608      -0.126626       0.036991       0.089636              9.171903       8.493658       1.377777       4.811905       6.982095       2.848767      12.039957           0.480088
          212              N       8.989328      12.889838      12.232672      -0.064267      30.598120 0.43510524E+03  0.99634721E+04                                 8.105049                            6.701452       0.785435       2.332600                    0.999647      24.304659      63.232873       0.691059       0.387057      -1.112978       0.082955      -0.140119       0.000005       0.162833       0.082557       0.022606       0.013383       0.090563       0.194552      -0.126586       0.036976       0.089609              9.172576       8.494206       1.377933       4.812235       6.982648       2.849121      12.040875           0.479988

******************************************************
Auxiliary information for the entire system
The total spin magnetic moment of the unit cell is   13.528715
The total net atomic charge of the unit cell is   0.000007
Accuracy of reproducing the electrostatic potential in the unit cell:
  The inner radius (bohr) =    5.0000
  The outer radius (bohr) =   12.0000
  Valid grid points have density less than (e/(bohr^3)) =    0.0001
  The number of valid grid points were=        74822
  The rms potential error without charges in kcal/mol is=      6.97596
  The rms potential error with partial charges in kcal/mol is=      1.78713
  The RRMSE value at monopole order=      0.25618
  The rms potential error with partial charges and cloud penetration in kcal/mol is=      1.78376
  The RRMSE value at monopole order with cloud penetration is=      0.25570
  The rms potential error with partial charges and atomic dipoles in kcal/mol is=      0.74211
  The RRMSE value at dipole order=      0.10638
  The rms potential error with partial charges, atomic dipoles and cloud penetration in kcal/mol is=      0.74247
  The RRMSE value at dipole order with cloud penetration=      0.10643

******************************************************
The electron densities and ab initio electrostatic potential were computed in VASP using the PBE functional and
projector augmented wave method. See the main text of the journal article for a description of computational details.
The atomic charges, dipoles, and quadrupoles were computed with the DDEC6 method as described in
(a) T. A. Manz and N. Gabaldon Limas, RSC Adv. 6 (2016) 47771-47801 DOI: 10.1039/c6ra04656h
(b) N. Gabaldon Limas and T. A. Manz, RSC Adv. 8 (2018) 2678-2707 DOI: 10.1039/c7ra11829e.
For each atom in the material, the electron cloud parameters were fit to the spherically averaged atom-in-material
electron density using radial positions for which this density was between 10^-4 and 10^-2 electrons per cubic bohr.
The polarizabilities, dispersion coefficients, and quantum Drude oscillator (QDO) parameters were fit using the MCLF method.
The magnetic structure of the system was optimized in VASP from the default ferromagnetic initial guess using spin polarization.
The atomic spin moments (ASMs) were computed on this optimized magnetic structure using the DDEC6 partition as inputs
to the method of T. A. Manz and D. S. Sholl, J. Chem. Theory Comput. 7 (2011) 4146-4164 DOI: 10.1021/ct200539n.
The RMSE and RRMSE were computed using a uniform grid with Ewald summation.
