# Supplementary material for: A collection of forcefield precursors for metal–organic frameworks
Source: RSC Adv. 2019 Nov 13;9(63):36492–507. doi: 10.1039/c9ra07327b (PMC9075174; doi:10.1039/c9ra07327b)
Supplement: RA-009-C9RA07327B-s4424 [file RA-009-C9RA07327B-s4424.xyz]

  124
jmolscript: load "" {1 1 1} spacegroup "x,y,z" unitcell [{     13.615900     0.000000     0.000000 }, {      0.000000    14.479700     0.000000 }, {     -1.741468    -7.239806    14.203671 }]
Gd     5.702110     3.025549     5.201384     2.019529
Gd    -0.635628    -4.214289     9.002287     2.019306
Gd     6.172322     4.214345     9.002287     2.019530
Gd    12.510060    11.454183     5.201384     2.019306
H     10.706562    -4.965048    13.334406     0.126255
H     11.464551    -1.107658    12.627064     0.116143
H     12.055930     7.878419     4.505404     0.140397
H      9.732699     6.760595     7.573397     0.127620
H     12.248012     6.718582     0.428951     0.119456
H      9.445315     4.901391     4.053728     0.127950
H     11.458010     2.893048     1.141975     0.121069
H      7.975820     2.274764     0.869265     0.125487
H      7.217831     6.132158     1.576607     0.115086
H      6.626452     0.638585     9.698267     0.139501
H      8.949683    -0.479258     6.630274     0.128607
H      6.434370    -0.521227    13.774720     0.119082
H      9.237067    -2.338440    10.149943     0.127098
H      7.224372    -4.346765    13.061696     0.120276
H      1.167870    12.204942     0.869265     0.126255
H      0.409881     8.347552     1.576607     0.116143
H     -0.181498    -0.638525     9.698267     0.140397
H      2.141733     0.479299     6.630274     0.127620
H     -0.373580     0.521312    13.774720     0.119456
H      2.429117     2.338503    10.149943     0.127950
H      0.416422     4.346846    13.061696     0.121069
H      3.898612     4.965130    13.334406     0.125487
H      4.656601     1.107736    12.627064     0.115086
H      5.247980     6.601309     4.505404     0.139501
H      2.924749     7.719152     7.573397     0.128607
H      5.440062     7.761121     0.428951     0.119082
H      2.637365     9.578334     4.053728     0.127098
H      4.650060    11.586659     1.141975     0.120276
C      8.282407     4.847823     6.420059     0.687530
C     11.843571    -3.459165    11.468044     0.592283
C     11.178238    -3.058073    12.763419    -0.008436
C     10.661948    -4.071650    13.587232    -0.098276
C     11.112758    -1.772274    13.175325    -0.087382
C     11.622044     8.547389     7.033658     0.650837
C     10.980444     7.507744     6.158712    -0.016157
C     11.399329     7.326743     4.863337    -0.172965
C      9.992851     6.670818     6.684248    -0.110199
C      9.400396     5.709364     5.886001    -0.016622
C     10.847278     6.333433     4.102020     0.181627
C     11.780832     4.853598     0.974372     0.177208
C     12.286514     5.825184     0.170444    -0.154825
C      9.836285     5.547187     4.596308    -0.153302
C     11.824115     3.546080     0.588032    -0.158277
C     10.399975    -2.392022     7.783612     0.690149
C      6.838811     3.780658     2.735627     0.596168
C      7.504144     4.181742     1.440252    -0.007801
C      8.020434     3.168160     0.616439    -0.097179
C      7.569624     5.467538     1.028346    -0.088466
C      7.060338     1.307539     7.170013     0.654273
C      7.701938     0.267899     8.044959    -0.019019
C      7.283053     0.086907     9.340334    -0.171632
C      8.689531    -0.569029     7.519423    -0.111664
C      9.281986    -1.530479     8.317670    -0.014890
C      7.835104    -0.906398    10.101651     0.183756
C      6.901550    -2.386214    13.229299     0.177999
C      6.395868    -1.414623    14.033227    -0.153611
C      8.846097    -1.692647     9.607363    -0.155046
C      6.858267    -3.693729    13.615639    -0.157657
C      3.592025     2.392071     7.783612     0.687530
C      0.030861    10.699059     2.735627     0.592283
C      0.696194    10.297967     1.440252    -0.008436
C      1.212484    11.311544     0.616439    -0.098276
C      0.761674     9.012168     1.028346    -0.087382
C      0.252388    -1.307495     7.170013     0.650837
C      0.893988    -0.267850     8.044959    -0.016157
C      0.475103    -0.086849     9.340334    -0.172965
C      1.881581     0.569076     7.519423    -0.110199
C      2.474036     1.530530     8.317670    -0.016622
C      1.027154     0.906461    10.101651     0.181627
C      0.093600     2.386296    13.229299     0.177208
C     -0.412082     1.414710    14.033227    -0.154825
C      2.038147     1.692707     9.607363    -0.153302
C      0.050317     3.693814    13.615639    -0.158277
C      1.474457     9.631916     6.420059     0.690149
C      5.035621     3.459236    11.468044     0.596168
C      4.370288     3.058152    12.763419    -0.007801
C      3.853998     4.071734    13.587232    -0.097179
C      4.304808     1.772356    13.175325    -0.088466
C      4.814094     5.932355     7.033658     0.654273
C      4.172494     6.971995     6.158712    -0.019019
C      4.591379     7.152987     4.863337    -0.171632
C      3.184901     7.808923     6.684248    -0.111665
C      2.592446     8.770373     5.886001    -0.014890
C      4.039328     8.146292     4.102020     0.183756
C      4.972882     9.626108     0.974372     0.177999
C      5.478564     8.654517     0.170444    -0.153611
C      3.028335     8.932541     4.596308    -0.155046
C      5.016165    10.933623     0.588032    -0.157657
N     11.408212     6.184288     2.769716    -0.122149
N     11.212773     5.060662     2.298154    -0.125466
N      7.274170    -1.055535    11.433955    -0.122010
N      7.469609    -2.179158    11.905517    -0.125917
N      0.466220     1.055606    11.433955    -0.122149
N      0.661659     2.179232    11.905517    -0.125466
N      4.600262     8.295429     2.769716    -0.122010
N      4.404823     9.419052     2.298154    -0.125917
O      7.832792     3.970351     5.667265    -0.627899
O      7.900629     5.066471     7.579363    -0.698808
O     11.766686    -4.645053    11.084545    -0.644396
O     -1.158510    -2.577353    10.826038    -0.649133
O     11.648173     8.360604     8.275343    -0.597880
O     12.140553     9.568206     6.513804    -0.745371
O     10.849590    -3.269490     8.536406    -0.630145
O     10.781753    -2.173382     6.624308    -0.699284
O      6.915696     2.594772     3.119126    -0.647060
O      6.224992     4.662474     3.377633    -0.650196
O      7.034209     1.120747     5.928328    -0.598513
O      6.541829     2.328360     7.689867    -0.747058
O      4.041640     3.269543     8.536406    -0.627899
O      3.973803     2.173423     6.624308    -0.698808
O      0.107746    11.884947     3.119126    -0.644396
O     13.032942     9.817247     3.377633    -0.649133
O      0.226259    -1.120710     5.928328    -0.597880
O     -0.266121    -2.328312     7.689867    -0.745371
O      1.024842    10.509384     5.667265    -0.630145
O      1.092679     9.413276     7.579363    -0.699284
O      4.958736     4.645122    11.084545    -0.647060
O      5.649440     2.577420    10.826038    -0.650196
O      4.840223     6.119147     8.275343    -0.598513
O      5.332603     4.911534     6.513804    -0.747058

The following XYZ coordinates are in angstroms. Other properties are in atomic units.
The sperically averaged electron density of each atom fit to a function of the form exp(a - br)
eigen_1, eigen_2 and eigen_3 are the three eigenvalues of traceless quadrupole moment tensor
  atom number  atomic symbol              X              Y              Z     net charge C6 coefficient C8 coefficient C10 coefficient fluctuating dipole atomic polarizability isotropic forcefield polarizability              a              b squared Pearson coefficient          <r^3>          <r^4>         wp_QDO          m_QDO          q_QDO       dipole_x       dipole_y       dipole_z         dipole            Qxy            Qxz            Qyz     Q(x^2-y^2)  Q(3z^2 - R^2)        eigen_1        eigen_2        eigen_3 static polarizability      alpha(xx)      alpha(xy)      alpha(xz)      alpha(yy)      alpha(yz)      alpha(zz) atomic spin moment
            1             Gd       5.702110       3.025549       5.201384       2.019529     132.746515 0.30326107E+04  0.10390017E+06                                17.734176                           15.212391       1.740860       2.274156                    0.997638      79.135791     192.355751       0.624737       0.286160      -1.303468      -0.012351      -0.003292       0.001013       0.012822       0.047487       0.138961       0.090310       0.072241      -0.309441      -0.193926      -0.006958       0.200884             21.382028      19.126555       2.949318      -5.318774      19.462591      -6.925065      25.556937           0.000015
            2             Gd      -0.635628      -4.214289       9.002287       2.019306     132.780048 0.30334735E+04  0.10393733E+06                                17.737403                           15.214691       1.742686       2.274472                    0.997704      79.143637     192.383077       0.624680       0.286166      -1.303460       0.012574      -0.004021      -0.000379       0.013206      -0.046396       0.138416      -0.090426       0.073105      -0.305227      -0.192925      -0.006847       0.199772             21.386876      19.131962      -2.951345      -5.321297      19.466143       6.927828      25.562524           0.000015
            3             Gd       6.172322       4.214345       9.002287       2.019530     132.746461 0.30326092E+04  0.10390010E+06                                17.734170                           15.212386       1.740861       2.274156                    0.997638      79.135783     192.355711       0.624737       0.286160      -1.303468       0.012351       0.003292      -0.001013       0.012822       0.047487       0.138961       0.090310       0.072241      -0.309441      -0.193926      -0.006958       0.200884             21.382020      19.126549       2.949317      -5.318772      19.462585      -6.925062      25.556928           0.000015
            4             Gd      12.510060      11.454183       5.201384       2.019306     132.780003 0.30334723E+04  0.10393727E+06                                17.737398                           15.214687       1.742687       2.274472                    0.997704      79.143630     192.383043       0.624680       0.286166      -1.303460      -0.012574       0.004021       0.000379       0.013206      -0.046396       0.138415      -0.090426       0.073105      -0.305227      -0.192925      -0.006847       0.199772             21.386870      19.131956      -2.951344      -5.321296      19.466138       6.927826      25.562516           0.000015
            5              H      10.706562      -4.965048      13.334406       0.126255       1.083012 0.76417241E+01  0.72655390E+02                                 1.617128                            1.522961      -0.869370       2.475572                    0.999317       3.107214       8.003969       0.565995       1.138197      -0.745187       0.000047      -0.039480      -0.010691       0.040902       0.003454      -0.007296      -0.001231      -0.027541      -0.010230      -0.016403       0.000250       0.016154              1.657276       1.335218      -0.095045      -0.088098       2.135394       0.236549       1.501216           0.000009
            6              H      11.464551      -1.107658      12.627064       0.116143       1.189327 0.88580074E+01  0.89157629E+02                                 1.852496                            1.739946      -1.095160       2.363678                    0.996325       3.566838      10.093481       0.474807       1.281643      -0.709036       0.012430       0.025881      -0.022070       0.036213      -0.002266      -0.003210      -0.001653      -0.023475       0.006903      -0.013806       0.002785       0.011021              1.891667       1.712300       0.355982      -0.313520       1.979469      -0.315158       1.983230           0.000001
            7              H      12.055930       7.878419       4.505404       0.140397       1.091016 0.77147596E+01  0.76241228E+02                                 1.852892                            1.698693      -1.395640       2.237083                    0.993003       3.729654      11.027374       0.441875       1.402616      -0.682066       0.028299       0.021687      -0.013183       0.038012       0.007690      -0.001040      -0.002200       0.013513      -0.012582      -0.008711      -0.003831       0.012541              1.939829       2.080063       0.620456      -0.278969       1.998907      -0.120283       1.740518           0.000001
            8              H       9.732699       6.760595       7.573397       0.127620       1.150666 0.86119500E+01  0.85186084E+02                                 1.741554                            1.660975      -1.155974       2.342001                    0.996435       3.373352       9.148572       0.515446       1.201312      -0.728102      -0.009310       0.003557       0.039832       0.041060      -0.000942      -0.004899       0.005200      -0.005166       0.035594      -0.009643      -0.004897       0.014539              1.762208       1.598237       0.151393      -0.212069       1.542155       0.113974       2.146231           0.000006
            9              H      12.248012       6.718582       0.428951       0.119456       1.273956 0.96956377E+01  0.99424930E+02                                 1.905416                            1.794503      -1.290705       2.266025                    0.994917       3.631547      10.239999       0.479561       1.245499      -0.716948      -0.000549       0.035030       0.001792       0.035081       0.000514      -0.002393      -0.007094      -0.019269      -0.038522      -0.014909      -0.002845       0.017755              1.929869       1.593750       0.118518      -0.069598       2.419159       0.350816       1.776698           0.000002
           10              H       9.445315       4.901391       4.053728       0.127950       1.224984 0.93375241E+01  0.96236224E+02                                 1.951559                            1.830772      -1.541589       2.156188                    0.991858       3.893969      11.539548       0.441501       1.346071      -0.693078      -0.021327      -0.024797      -0.016057       0.036436       0.011028       0.013628      -0.002072      -0.010219      -0.011727      -0.020392       0.004086       0.016306              2.007539       1.938683       0.419766       0.153897       1.941371       0.379487       2.142563           0.000002
           11              H      11.458010       2.893048       1.141975       0.121069       1.286637 0.96503590E+01  0.97882248E+02                                 1.861629                            1.749198      -1.071146       2.374850                    0.997147       3.405065       9.248498       0.507902       1.188956      -0.732457      -0.014170      -0.030781       0.016818       0.037830       0.007447      -0.005040      -0.005770      -0.029465      -0.022818      -0.014847      -0.007042       0.021889              1.897235       1.682391       0.225878      -0.272505       2.058804      -0.382518       1.950508           0.000009
           12              H       7.975820       2.274764       0.869265       0.125487       1.087072 0.76762145E+01  0.73065105E+02                                 1.621186                            1.526395      -0.877452       2.471944                    0.999263       3.112467       8.021840       0.565360       1.138199      -0.745191      -0.000297      -0.039598       0.010885       0.041068      -0.003670      -0.007195       0.001323      -0.027936      -0.009467      -0.016534       0.000234       0.016301              1.661608       1.337995       0.095504      -0.088486       2.142078      -0.237770       1.504752           0.000009
           13              H       7.217831       6.132158       1.576607       0.115086       1.189146 0.88552812E+01  0.89101776E+02                                 1.850450                            1.738252      -1.092945       2.364452                    0.996447       3.566274      10.082307       0.475738       1.279541      -0.709498      -0.011984       0.026201       0.022583       0.036607       0.002347      -0.003567       0.001500      -0.023282       0.006571      -0.013827       0.002888       0.010939              1.889500       1.710519      -0.355165      -0.312820       1.977101       0.314330       1.980881           0.000001
           14              H       6.626452       0.638585       9.698267       0.139501       1.094580 0.77456357E+01  0.76642503E+02                                 1.858979                            1.703633      -1.397858       2.235692                    0.992925       3.738246      11.068992       0.440522       1.405161      -0.681582      -0.028619       0.021253       0.012919       0.037916      -0.007514      -0.001103       0.002332       0.013909      -0.012093      -0.008843      -0.003642       0.012485              1.946561       2.087684      -0.624125      -0.280566       2.006090       0.121073       1.745909           0.000001
           15              H       8.949683      -0.479258       6.630274       0.128607       1.148492 0.85914610E+01  0.84931719E+02                                 1.739283                            1.658931      -1.161139       2.339738                    0.996489       3.368995       9.133589       0.515801       1.201215      -0.728127       0.009333       0.003503      -0.039235       0.040482       0.000522      -0.004940      -0.005135      -0.005528       0.034975      -0.009809      -0.004501       0.014309              1.759869       1.596234      -0.151034      -0.211658       1.540240      -0.113694       2.143134           0.000006
           16              H       6.434370      -0.521227      13.774720       0.119082       1.273869 0.96918287E+01  0.99350882E+02                                 1.903029                            1.792315      -1.286617       2.267215                    0.994954       3.631339      10.229124       0.480713       1.242952      -0.717497       0.000298       0.034990      -0.002040       0.035051       0.000038      -0.002321       0.007055      -0.019809      -0.038186      -0.014811      -0.003094       0.017905              1.927420       1.591815      -0.118181      -0.069434       2.416048      -0.350270       1.774399           0.000002
           17              H       9.237067      -2.338440      10.149943       0.127098       1.228712 0.93743980E+01  0.96741115E+02                                 1.958117                            1.836389      -1.542986       2.155286                    0.991789       3.903093      11.585637       0.439968       1.349017      -0.692488       0.021609      -0.025137       0.016260       0.036922      -0.010690       0.013487       0.002063      -0.010659      -0.010989      -0.020172       0.004280       0.015892              2.014541       1.945299      -0.422210       0.154821       1.948031      -0.381688       2.150294           0.000002
           18              H       7.224372      -4.346765      13.061696       0.120276       1.285689 0.96425069E+01  0.97779537E+02                                 1.860478                            1.748345      -1.072829       2.373890                    0.997140       3.405056       9.246404       0.508104       1.188764      -0.732510       0.014111      -0.031062      -0.017265       0.038236      -0.007081      -0.004767       0.005684      -0.029026      -0.021356      -0.014458      -0.006808       0.021266              1.895973       1.681455      -0.225395      -0.272080       2.057272       0.381760       1.949192           0.000009
           19              H       1.167870      12.204942       0.869265       0.126255       1.083012 0.76417241E+01  0.72655390E+02                                 1.617128                            1.522961      -0.869370       2.475572                    0.999317       3.107214       8.003969       0.565995       1.138197      -0.745187      -0.000047       0.039480       0.010691       0.040902       0.003454      -0.007297      -0.001231      -0.027541      -0.010230      -0.016403       0.000250       0.016154              1.657276       1.335218      -0.095045      -0.088098       2.135394       0.236549       1.501216           0.000009
           20              H       0.409881       8.347552       1.576607       0.116143       1.189327 0.88580086E+01  0.89157646E+02                                 1.852497                            1.739947      -1.095161       2.363678                    0.996325       3.566838      10.093482       0.474806       1.281643      -0.709036      -0.012430      -0.025881       0.022070       0.036213      -0.002266      -0.003210      -0.001653      -0.023475       0.006903      -0.013806       0.002785       0.011021              1.891667       1.712301       0.355983      -0.313520       1.979469      -0.315158       1.983231           0.000001
           21              H      -0.181498      -0.638525       9.698267       0.140397       1.091016 0.77147582E+01  0.76241212E+02                                 1.852891                            1.698693      -1.395640       2.237083                    0.993003       3.729654      11.027374       0.441875       1.402616      -0.682066      -0.028299      -0.021687       0.013183       0.038012       0.007690      -0.001040      -0.002200       0.013513      -0.012582      -0.008711      -0.003830       0.012541              1.939829       2.080062       0.620456      -0.278969       1.998907      -0.120283       1.740518           0.000001
           22              H       2.141733       0.479299       6.630274       0.127620       1.150665 0.86119464E+01  0.85186045E+02                                 1.741554                            1.660975      -1.155974       2.342001                    0.996435       3.373351       9.148571       0.515445       1.201313      -0.728102       0.009310      -0.003557      -0.039832       0.041060      -0.000942      -0.004899       0.005200      -0.005166       0.035594      -0.009643      -0.004897       0.014539              1.762208       1.598238       0.151393      -0.212069       1.542155       0.113974       2.146232           0.000006
           23              H      -0.373580       0.521312      13.774720       0.119456       1.273956 0.96956348E+01  0.99424901E+02                                 1.905416                            1.794503      -1.290705       2.266025                    0.994917       3.631546      10.239999       0.479561       1.245500      -0.716948       0.000549      -0.035030      -0.001791       0.035081       0.000514      -0.002393      -0.007094      -0.019269      -0.038522      -0.014909      -0.002845       0.017755              1.929870       1.593750       0.118518      -0.069598       2.419160       0.350817       1.776698           0.000002
           24              H       2.429117       2.338503      10.149943       0.127950       1.224985 0.93375250E+01  0.96236237E+02                                 1.951560                            1.830772      -1.541589       2.156188                    0.991858       3.893969      11.539549       0.441501       1.346071      -0.693078       0.021327       0.024797       0.016057       0.036436       0.011028       0.013628      -0.002072      -0.010219      -0.011727      -0.020392       0.004086       0.016306              2.007539       1.938683       0.419766       0.153897       1.941371       0.379487       2.142564           0.000002
           25              H       0.416422       4.346846      13.061696       0.121069       1.286636 0.96503550E+01  0.97882198E+02                                 1.861629                            1.749198      -1.071146       2.374850                    0.997147       3.405064       9.248495       0.507902       1.188956      -0.732457       0.014170       0.030781      -0.016818       0.037830       0.007447      -0.005040      -0.005770      -0.029465      -0.022818      -0.014847      -0.007042       0.021889              1.897234       1.682391       0.225878      -0.272505       2.058804      -0.382518       1.950508           0.000009
           26              H       3.898612       4.965130      13.334406       0.125487       1.087072 0.76762145E+01  0.73065105E+02                                 1.621186                            1.526395      -0.877452       2.471944                    0.999263       3.112467       8.021840       0.565360       1.138199      -0.745191       0.000297       0.039598      -0.010885       0.041068      -0.003670      -0.007195       0.001323      -0.027936      -0.009467      -0.016534       0.000234       0.016301              1.661608       1.337995       0.095504      -0.088486       2.142078      -0.237770       1.504752           0.000009
           27              H       4.656601       1.107736      12.627064       0.115086       1.189146 0.88552812E+01  0.89101776E+02                                 1.850450                            1.738252      -1.092945       2.364452                    0.996447       3.566274      10.082307       0.475738       1.279541      -0.709498       0.011984      -0.026201      -0.022583       0.036607       0.002347      -0.003567       0.001500      -0.023283       0.006571      -0.013827       0.002888       0.010939              1.889500       1.710519      -0.355165      -0.312820       1.977101       0.314330       1.980881           0.000001
           28              H       5.247980       6.601309       4.505404       0.139501       1.094580 0.77456357E+01  0.76642502E+02                                 1.858979                            1.703633      -1.397858       2.235692                    0.992925       3.738246      11.068992       0.440522       1.405161      -0.681582       0.028619      -0.021253      -0.012920       0.037916      -0.007514      -0.001103       0.002332       0.013909      -0.012093      -0.008843      -0.003642       0.012485              1.946561       2.087684      -0.624125      -0.280566       2.006090       0.121073       1.745909           0.000001
           29              H       2.924749       7.719152       7.573397       0.128607       1.148492 0.85914594E+01  0.84931699E+02                                 1.739283                            1.658931      -1.161139       2.339739                    0.996489       3.368995       9.133588       0.515801       1.201215      -0.728127      -0.009333      -0.003503       0.039235       0.040482       0.000522      -0.004940      -0.005135      -0.005528       0.034975      -0.009809      -0.004501       0.014309              1.759869       1.596234      -0.151034      -0.211658       1.540240      -0.113694       2.143133           0.000006
           30              H       5.440062       7.761121       0.428951       0.119082       1.273869 0.96918287E+01  0.99350882E+02                                 1.903029                            1.792315      -1.286617       2.267215                    0.994954       3.631339      10.229124       0.480713       1.242952      -0.717497      -0.000298      -0.034990       0.002040       0.035051       0.000038      -0.002321       0.007055      -0.019809      -0.038186      -0.014811      -0.003094       0.017905              1.927420       1.591815      -0.118181      -0.069434       2.416048      -0.350270       1.774399           0.000002
           31              H       2.637365       9.578334       4.053728       0.127098       1.228711 0.93743937E+01  0.96741065E+02                                 1.958118                            1.836390      -1.542986       2.155286                    0.991789       3.903092      11.585636       0.439968       1.349018      -0.692488      -0.021609       0.025137      -0.016260       0.036922      -0.010690       0.013487       0.002063      -0.010659      -0.010989      -0.020172       0.004280       0.015892              2.014541       1.945299      -0.422210       0.154821       1.948031      -0.381688       2.150294           0.000002
           32              H       4.650060      11.586659       1.141975       0.120276       1.285688 0.96425029E+01  0.97779486E+02                                 1.860478                            1.748345      -1.072829       2.373890                    0.997140       3.405055       9.246401       0.508104       1.188764      -0.732510      -0.014111       0.031062       0.017265       0.038236      -0.007081      -0.004767       0.005684      -0.029026      -0.021356      -0.014458      -0.006808       0.021266              1.895973       1.681455      -0.225395      -0.272080       2.057272       0.381759       1.949192           0.000009
           33              C       8.282407       4.847823       6.420059       0.687530      21.016085 0.22186003E+03  0.44689371E+04                                 7.155690                            5.354375      -0.175333       2.023843                    0.998991      21.097631      58.694964       0.627496       0.484585      -1.010766      -0.051939      -0.037507       0.030077       0.070775      -0.096676       0.045656      -0.022092      -0.024125      -0.083291      -0.090890      -0.034846       0.125736              8.707821      10.104811       4.293417      -2.579204       7.883188      -0.545129       8.135465           0.000003
           34              C      11.843571      -3.459165      11.468044       0.592283      24.527939 0.25998230E+03  0.54397775E+04                                 7.834661                            5.731132      -0.131909       2.003916                    0.999507      22.816148      64.352581       0.617875       0.473771      -1.018134       0.001170      -0.007744      -0.042167       0.042888      -0.007917       0.100839      -0.038617       0.055099      -0.127635      -0.115085      -0.004950       0.120036              9.562054       6.724276      -0.004022      -4.099276       8.634266       2.079975      13.327620           0.000005
           35              C      11.178238      -3.058073      12.763419      -0.008436      36.169669 0.42494638E+03  0.98715510E+04                                 9.554267                            6.885583       0.026666       2.025474                    0.999145      26.773550      74.958592       0.630197       0.418387      -1.069636      -0.022096       0.012212       0.030243       0.039395       0.011233       0.001850      -0.005687      -0.001715      -0.010121      -0.012633      -0.000860       0.013494             11.905148       7.781617      -0.582783      -5.637721      10.484101       2.699826      17.449725           0.000003
           36              C      10.661948      -4.071650      13.587232      -0.098276      32.208667 0.41710488E+03  0.97088091E+04                                 8.843469                            6.860382       0.097750       2.008968                    0.999678      28.837638      82.595296       0.621875       0.423139      -1.059542      -0.011875       0.014796       0.008759       0.020896       0.006554       0.003302       0.005406      -0.027340      -0.042226      -0.015577      -0.007591       0.023169             10.151662       7.026313      -0.273743      -4.272390       9.830093       1.055346      13.598579           0.000014
           37              C      11.112758      -1.772274      13.175325      -0.087382      31.266940 0.39942136E+03  0.92448757E+04                                 8.737758                            6.747042       0.060736       2.003477                    0.999673      28.804511      83.673651       0.619170       0.427392      -1.051428      -0.015718      -0.012074       0.023068       0.030414      -0.001408       0.012929      -0.015916       0.017783      -0.000632      -0.022606       0.000427       0.022179             10.051499       6.798883       0.025972      -3.853502       9.740539       2.398565      13.615075           0.000003
           38              C      11.622044       8.547389       7.033658       0.650837      23.434543 0.23937028E+03  0.49159612E+04                                 7.690026                            5.551498      -0.201496       2.002289                    0.999175      21.863508      61.494082       0.617713       0.482816      -1.011305       0.028189       0.050070       0.027730       0.063801      -0.079479      -0.062720      -0.016582       0.126355      -0.164993      -0.111982      -0.029920       0.141902              9.675370       7.078808       4.484274       1.653432      12.102271       3.182026       9.845031           0.000003
           39              C      10.980444       7.507744       6.158712      -0.016157      39.638359 0.41672141E+03  0.95984279E+04                                10.012828                            6.707976       0.122861       2.050767                    0.999237      26.562556      73.180023       0.656725       0.404919      -1.082339      -0.010623      -0.035908      -0.028398       0.046997      -0.000725      -0.004926      -0.012494      -0.003505       0.019235      -0.012375      -0.003809       0.016184             13.425229      11.539549       7.172164       0.847253      15.230464       5.354898      13.505676           0.000004
           40              C      11.399329       7.326743       4.863337      -0.172965      38.969494 0.45528137E+03  0.10908968E+05                                10.229537                            7.265681      -0.186987       1.912912                    0.998798      30.514103      90.746605       0.587893       0.434814      -1.044933       0.004659      -0.002445       0.024517       0.025075      -0.031165       0.015520      -0.037847       0.036488      -0.119204      -0.062259      -0.004288       0.066547             12.664985       9.634921       4.570453      -0.175102      12.729673       5.539496      15.630360           0.000006
           41              C       9.992851       6.670818       6.684248      -0.110199      35.255827 0.42401587E+03  0.99229055E+04                                 9.425376                            6.924822      -0.079794       1.946962                    0.999486      29.296799      84.486321       0.617139       0.424098      -1.057598       0.009227      -0.006598      -0.016550       0.020064      -0.041858       0.000284      -0.007578       0.012436       0.032332      -0.048231       0.010307       0.037924             11.501536      12.210355       7.149440      -0.347462      12.685734       1.776172       9.608519           0.000010
           42              C       9.400396       5.709364       5.886001      -0.016622      38.055942 0.40613501E+03  0.92871279E+04                                 9.716420                            6.606440       0.180489       2.071897                    0.999316      26.296037      71.994586       0.664660       0.402991      -1.084503       0.034882       0.024505      -0.021705       0.047836      -0.016405       0.009363       0.009501      -0.011532       0.025148      -0.026539       0.011079       0.015459             12.783505      14.653787       7.360479      -3.585994      11.636218      -0.082084      12.060510           0.000004
           43              C      10.847278       6.333433       4.102020       0.181627      38.866252 0.37859167E+03  0.86122229E+04                                10.243623                            6.652038      -0.342732       1.909057                    0.999371      25.880844      73.579446       0.614317       0.438298      -1.048949       0.013068      -0.004873      -0.029682       0.032795      -0.015717       0.009965       0.001846       0.013344       0.051161      -0.026773       0.004737       0.022035             13.624485      10.688985       3.318778      -3.236804      11.089449       5.185745      19.095022           0.000004
           44              C      11.780832       4.853598       0.974372       0.177208      35.173743 0.39009352E+03  0.89698617E+04                                 9.715195                            6.830578      -0.408901       1.882912                    0.998764      26.401531      76.276896       0.593898       0.448515      -1.039511      -0.014179       0.009286       0.023926       0.029322      -0.018406       0.000426       0.021241       0.038146       0.033695      -0.039965       0.012870       0.027095             12.381133       7.509853      -0.397512      -5.174059      10.924791       3.545879      18.708754           0.000003
           45              C      12.286514       5.825184       0.170444      -0.154825      32.618480 0.42203116E+03  0.99063223E+04                                 8.979107                            6.925876       0.030623       1.987762                    0.999280      29.686185      86.920682       0.612212       0.426222      -1.051859       0.012092      -0.000641      -0.029784       0.032152      -0.009108       0.027348      -0.005411       0.020385      -0.076631      -0.037881      -0.000481       0.038362             10.370521       7.237233       0.659044      -4.332081       9.324760       1.195847      14.549569           0.000004
           46              C       9.836285       5.547187       4.596308      -0.153302      36.104820 0.44691414E+03  0.10665934E+05                                 9.722490                            7.199226      -0.216747       1.903081                    0.999142      30.414477      90.464119       0.590137       0.434889      -1.044203      -0.011974      -0.000377       0.023664       0.026523      -0.039134       0.051728      -0.027296      -0.010476      -0.101385      -0.067599      -0.015283       0.082882             11.667463      12.145671       4.169783      -4.438179       8.476506       0.302558      14.380212           0.000006
           47              C      11.824115       3.546080       0.588032      -0.158277      33.598077 0.43461266E+03  0.10269714E+05                                 9.141823                            7.026855      -0.076769       1.944081                    0.999422      30.122884      88.292682       0.608414       0.426040      -1.052701       0.009264      -0.014233      -0.032438       0.036614       0.017178       0.021375      -0.023623      -0.004428      -0.054543      -0.045351       0.018171       0.027180             10.537703       7.049797      -0.538821      -3.787944      11.037771       2.636917      13.525540           0.000014
           48              C      10.399975      -2.392022       7.783612       0.690149      21.015653 0.22183116E+03  0.44688318E+04                                 7.159970                            5.357089      -0.172789       2.024318                    0.999089      21.096310      58.721092       0.626712       0.485139      -1.010336       0.051579      -0.039855      -0.029881       0.071706       0.096759       0.046965       0.021511      -0.026620      -0.077447      -0.092821      -0.032621       0.125442              8.713839      10.112480      -4.297307      -2.581937       7.888445       0.546242       8.140591           0.000003
           49              C       6.838811       3.780658       2.735627       0.596168      24.455237 0.25907605E+03  0.54166986E+04                                 7.825052                            5.724941      -0.132297       2.004248                    0.999490      22.770573      64.223391       0.617522       0.474402      -1.017680      -0.002000      -0.009363       0.042951       0.044005       0.006971       0.099457       0.039073       0.054317      -0.132403      -0.115309      -0.003119       0.118428              9.549478       6.715951       0.003071      -4.092681       8.624949      -2.076104      13.307535           0.000005
           50              C       7.504144       4.181742       1.440252      -0.007801      36.180702 0.42514969E+03  0.98774649E+04                                 9.556025                            6.887033       0.026334       2.025300                    0.999112      26.779110      74.978927       0.630157       0.418363      -1.069650       0.020496       0.013584      -0.030628       0.039277      -0.011250       0.002710       0.005351       0.000093      -0.007112      -0.013128       0.000440       0.012688             11.907249       7.783150       0.582423      -5.639146      10.486131      -2.699285      17.452465           0.000003
           51              C       8.020434       3.168160       0.616439      -0.097179      32.153186 0.41616826E+03  0.96810811E+04                                 8.830407                            6.850021       0.098133       2.009201                    0.999719      28.812830      82.485526       0.622738       0.422811      -1.059800       0.012529       0.014043      -0.008156       0.020511      -0.005547       0.003372      -0.006262      -0.028722      -0.041935      -0.015814      -0.007796       0.023609             10.136413       7.014582       0.273924      -4.263642       9.821402      -1.056216      13.573255           0.000013
           52              C       7.569624       5.467538       1.028346      -0.088466      31.332512 0.40045990E+03  0.92754782E+04                                 8.751946                            6.757871       0.059041       2.002529                    0.999703      28.844210      83.834747       0.618353       0.427654      -1.051206       0.015432      -0.009333      -0.021874       0.028350      -0.002144       0.012415       0.016665       0.019783      -0.002237      -0.024953       0.004247       0.020706             10.068267       6.810179      -0.024889      -3.860812       9.754791      -2.404495      13.639830           0.000003
           53              C       7.060338       1.307539       7.170013       0.654273      23.423130 0.23921433E+03  0.49120052E+04                                 7.687473                            5.549589      -0.194883       2.004569                    0.999130      21.856091      61.470425       0.617830       0.482798      -1.011305      -0.028619       0.049697      -0.026883       0.063336       0.079987      -0.060063       0.016170       0.124874      -0.166065      -0.110299      -0.030519       0.140818              9.672407       7.076501      -4.482680       1.653356      12.098342      -3.181416       9.842376           0.000003
           54              C       7.701938       0.267899       8.044959      -0.019019      39.764896 0.41817458E+03  0.96404397E+04                                10.032416                            6.718874       0.124437       2.050631                    0.999261      26.613886      73.357779       0.656297       0.404824      -1.082385       0.011288      -0.036049       0.028692       0.047437       0.001705      -0.005100       0.014386      -0.001896       0.022234      -0.014837      -0.003206       0.018043             13.454482      11.564370      -7.191030       0.850965      15.266267      -5.368597      13.532809           0.000004
           55              C       7.283053       0.086907       9.340334      -0.171632      38.904688 0.45434852E+03  0.10881025E+05                                10.216461                            7.256032      -0.189454       1.912378                    0.998793      30.490352      90.652418       0.588552       0.434551      -1.045092      -0.005085      -0.000675      -0.024950       0.025472       0.030526       0.014589       0.040010       0.036220      -0.119757      -0.064292      -0.002037       0.066329             12.648209       9.625831      -4.567054      -0.177454      12.713546      -5.526749      15.605251           0.000006
           56              C       8.689531      -0.569029       7.519423      -0.111664      35.265181 0.42410008E+03  0.99251142E+04                                 9.426336                            6.924853      -0.081747       1.946414                    0.999463      29.300923      84.492150       0.617241       0.424018      -1.057675      -0.011101      -0.005216       0.017677       0.021516       0.044592       0.000450       0.008035       0.014185       0.032857      -0.051176       0.010450       0.040727             11.503848      12.214140      -7.153045      -0.346672      12.690140      -1.776080       9.607265           0.000011
           57              C       9.281986      -1.530479       8.317670      -0.014890      38.065997 0.40618471E+03  0.92889322E+04                                 9.720113                            6.608065       0.182345       2.072374                    0.999324      26.294303      72.002138       0.664366       0.403140      -1.084358      -0.035975       0.025278       0.021736       0.049047       0.015549       0.008630      -0.010460      -0.011629       0.028668      -0.026193       0.009433       0.016760             12.789878      14.661226      -7.365472      -3.587674      11.642702       0.082029      12.065705           0.000004
           58              C       7.835104      -0.906398      10.101651       0.183756      38.878297 0.37869300E+03  0.86152638E+04                                10.246981                            6.653718      -0.345096       1.908257                    0.999355      25.881874      73.589968       0.614118       0.438402      -1.048867      -0.011521      -0.007259       0.027991       0.031128       0.013436       0.009734      -0.001174       0.015281       0.049300      -0.024567       0.003067       0.021499             13.629705      10.693245      -3.322877      -3.234865      11.097218      -5.189752      19.098653           0.000004
           59              C       6.901550      -2.386214      13.229299       0.177999      35.159178 0.38985109E+03  0.89632862E+04                                 9.714483                            6.829640      -0.410520       1.882403                    0.998734      26.392317      76.256914       0.593758       0.448671      -1.039375       0.014734       0.009278      -0.025504       0.030881       0.016717       0.000602      -0.020012       0.040493       0.033461      -0.039132       0.013647       0.025484             12.380916       7.509687       0.398428      -5.174812      10.922955      -3.546449      18.710105           0.000003
           60              C       6.395868      -1.414623      14.033227      -0.153611      32.566468 0.42116131E+03  0.98805997E+04                                 8.970155                            6.919307       0.033995       1.989066                    0.999244      29.652325      86.792313       0.612440       0.426293      -1.051837      -0.012471      -0.000424       0.031442       0.033827       0.009865       0.026420       0.005103       0.020496      -0.080222      -0.038075      -0.000339       0.038414             10.359811       7.230018      -0.657995      -4.327385       9.315621      -1.193926      14.533795           0.000004
           61              C       8.846097      -1.692647       9.607363      -0.155046      36.074556 0.44645187E+03  0.10651746E+05                                 9.713549                            7.192136      -0.216592       1.903245                    0.999151      30.406697      90.416514       0.590864       0.434483      -1.044486       0.014756      -0.002851      -0.023117       0.027572       0.040684       0.052127       0.026365      -0.011403      -0.101715      -0.068135      -0.015736       0.083871             11.656452      12.132120      -4.166907      -4.428570       8.471709      -0.306517      14.365527           0.000006
           62              C       6.858267      -3.693729      13.615639      -0.157657      33.647673 0.43539014E+03  0.10293589E+05                                 9.154697                            7.036341      -0.075130       1.944431                    0.999457      30.145233      88.407211       0.607535       0.426429      -1.052369      -0.009492      -0.015853       0.032591       0.037465      -0.018286       0.020640       0.023830      -0.006126      -0.058050      -0.045882       0.016647       0.029235             10.553634       7.059675       0.542347      -3.794461      11.053139      -2.645706      13.548089           0.000014
           63              C       3.592025       2.392071       7.783612       0.687530      21.016084 0.22186002E+03  0.44689369E+04                                 7.155690                            5.354375      -0.175333       2.023843                    0.998991      21.097630      58.694960       0.627496       0.484585      -1.010766       0.051939       0.037507      -0.030077       0.070775      -0.096676       0.045656      -0.022092      -0.024125      -0.083291      -0.090890      -0.034846       0.125736              8.707821      10.104811       4.293417      -2.579203       7.883187      -0.545129       8.135464           0.000003
           64              C       0.030861      10.699059       2.735627       0.592283      24.527938 0.25998228E+03  0.54397770E+04                                 7.834660                            5.731131      -0.131909       2.003916                    0.999507      22.816147      64.352577       0.617875       0.473771      -1.018134      -0.001170       0.007744       0.042167       0.042888      -0.007917       0.100839      -0.038617       0.055099      -0.127635      -0.115085      -0.004950       0.120036              9.562053       6.724275      -0.004022      -4.099275       8.634265       2.079975      13.327619           0.000005
           65              C       0.696194      10.297967       1.440252      -0.008436      36.169669 0.42494638E+03  0.98715509E+04                                 9.554267                            6.885583       0.026666       2.025474                    0.999145      26.773550      74.958590       0.630197       0.418387      -1.069636       0.022096      -0.012212      -0.030243       0.039395       0.011233       0.001850      -0.005687      -0.001715      -0.010121      -0.012633      -0.000860       0.013494             11.905147       7.781617      -0.582783      -5.637721      10.484101       2.699826      17.449724           0.000003
           66              C       1.212484      11.311544       0.616439      -0.098276      32.208665 0.41710487E+03  0.97088085E+04                                 8.843469                            6.860382       0.097750       2.008968                    0.999678      28.837638      82.595292       0.621875       0.423139      -1.059542       0.011875      -0.014796      -0.008759       0.020896       0.006554       0.003302       0.005406      -0.027340      -0.042226      -0.015577      -0.007591       0.023169             10.151661       7.026313      -0.273743      -4.272389       9.830092       1.055346      13.598577           0.000014
           67              C       0.761674       9.012168       1.028346      -0.087382      31.266938 0.39942134E+03  0.92448750E+04                                 8.737758                            6.747041       0.060736       2.003477                    0.999673      28.804510      83.673650       0.619169       0.427392      -1.051428       0.015719       0.012074      -0.023068       0.030414      -0.001408       0.012929      -0.015916       0.017783      -0.000632      -0.022606       0.000427       0.022179             10.051499       6.798883       0.025972      -3.853503       9.740540       2.398565      13.615075           0.000003
           68              C       0.252388      -1.307495       7.170013       0.650837      23.434542 0.23937027E+03  0.49159610E+04                                 7.690026                            5.551498      -0.201496       2.002289                    0.999175      21.863508      61.494083       0.617713       0.482816      -1.011305      -0.028189      -0.050070      -0.027730       0.063801      -0.079479      -0.062720      -0.016582       0.126355      -0.164992      -0.111982      -0.029920       0.141902              9.675370       7.078808       4.484273       1.653432      12.102271       3.182026       9.845031           0.000003
           69              C       0.893988      -0.267850       8.044959      -0.016157      39.638355 0.41672137E+03  0.95984268E+04                                10.012827                            6.707975       0.122861       2.050767                    0.999237      26.562555      73.180016       0.656725       0.404919      -1.082339       0.010623       0.035908       0.028398       0.046997      -0.000725      -0.004926      -0.012494      -0.003505       0.019235      -0.012375      -0.003809       0.016184             13.425228      11.539547       7.172163       0.847252      15.230461       5.354897      13.505674           0.000004
           70              C       0.475103      -0.086849       9.340334      -0.172965      38.969497 0.45528142E+03  0.10908969E+05                                10.229538                            7.265681      -0.186987       1.912912                    0.998798      30.514104      90.746610       0.587893       0.434814      -1.044933      -0.004659       0.002445      -0.024517       0.025075      -0.031165       0.015520      -0.037847       0.036488      -0.119204      -0.062259      -0.004288       0.066547             12.664986       9.634922       4.570454      -0.175101      12.729674       5.539497      15.630361           0.000006
           71              C       1.881581       0.569076       7.519423      -0.110199      35.255829 0.42401592E+03  0.99229066E+04                                 9.425376                            6.924822      -0.079794       1.946962                    0.999486      29.296800      84.486324       0.617139       0.424098      -1.057598      -0.009227       0.006598       0.016550       0.020064      -0.041858       0.000284      -0.007578       0.012436       0.032332      -0.048231       0.010307       0.037924             11.501536      12.210355       7.149440      -0.347462      12.685734       1.776172       9.608519           0.000010
           72              C       2.474036       1.530530       8.317670      -0.016622      38.055937 0.40613495E+03  0.92871262E+04                                 9.716419                            6.606440       0.180490       2.071897                    0.999316      26.296035      71.994578       0.664660       0.402991      -1.084503      -0.034882      -0.024505       0.021705       0.047836      -0.016405       0.009363       0.009501      -0.011532       0.025148      -0.026539       0.011079       0.015459             12.783503      14.653785       7.360478      -3.585993      11.636217      -0.082084      12.060509           0.000004
           73              C       1.027154       0.906461      10.101651       0.181627      38.866251 0.37859167E+03  0.86122228E+04                                10.243622                            6.652038      -0.342732       1.909057                    0.999371      25.880844      73.579445       0.614317       0.438298      -1.048949      -0.013068       0.004873       0.029682       0.032795      -0.015717       0.009965       0.001846       0.013344       0.051161      -0.026773       0.004737       0.022035             13.624485      10.688985       3.318778      -3.236803      11.089449       5.185745      19.095021           0.000004
           74              C       0.093600       2.386296      13.229299       0.177208      35.173741 0.39009350E+03  0.89698610E+04                                 9.715195                            6.830578      -0.408901       1.882912                    0.998764      26.401530      76.276893       0.593898       0.448516      -1.039511       0.014180      -0.009286      -0.023926       0.029322      -0.018406       0.000427       0.021241       0.038146       0.033695      -0.039965       0.012870       0.027095             12.381132       7.509853      -0.397512      -5.174059      10.924791       3.545879      18.708754           0.000003
           75              C      -0.412082       1.414710      14.033227      -0.154825      32.618480 0.42203117E+03  0.99063226E+04                                 8.979107                            6.925875       0.030623       1.987762                    0.999280      29.686185      86.920682       0.612212       0.426222      -1.051859      -0.012092       0.000641       0.029784       0.032152      -0.009107       0.027348      -0.005411       0.020385      -0.076631      -0.037881      -0.000481       0.038362             10.370520       7.237232       0.659044      -4.332081       9.324760       1.195848      14.549569           0.000004
           76              C       2.038147       1.692707       9.607363      -0.153302      36.104820 0.44691414E+03  0.10665934E+05                                 9.722490                            7.199226      -0.216747       1.903081                    0.999142      30.414477      90.464119       0.590137       0.434889      -1.044203       0.011974       0.000377      -0.023664       0.026523      -0.039134       0.051728      -0.027296      -0.010476      -0.101385      -0.067599      -0.015283       0.082882             11.667463      12.145670       4.169783      -4.438178       8.476506       0.302558      14.380212           0.000006
           77              C       0.050317       3.693814      13.615639      -0.158277      33.598078 0.43461268E+03  0.10269714E+05                                 9.141823                            7.026854      -0.076770       1.944081                    0.999422      30.122885      88.292679       0.608414       0.426040      -1.052701      -0.009263       0.014233       0.032438       0.036614       0.017178       0.021375      -0.023623      -0.004428      -0.054543      -0.045351       0.018171       0.027180             10.537702       7.049796      -0.538821      -3.787943      11.037770       2.636916      13.525539           0.000014
           78              C       1.474457       9.631916       6.420059       0.690149      21.015654 0.22183118E+03  0.44688323E+04                                 7.159970                            5.357089      -0.172788       2.024318                    0.999089      21.096311      58.721093       0.626712       0.485139      -1.010336      -0.051579       0.039855       0.029881       0.071706       0.096759       0.046965       0.021511      -0.026621      -0.077447      -0.092821      -0.032621       0.125442              8.713839      10.112480      -4.297307      -2.581937       7.888445       0.546242       8.140591           0.000003
           79              C       5.035621       3.459236      11.468044       0.596168      24.455237 0.25907606E+03  0.54166986E+04                                 7.825051                            5.724941      -0.132297       2.004248                    0.999490      22.770573      64.223386       0.617522       0.474401      -1.017680       0.002000       0.009363      -0.042951       0.044005       0.006971       0.099457       0.039073       0.054317      -0.132403      -0.115309      -0.003119       0.118428              9.549477       6.715950       0.003071      -4.092680       8.624948      -2.076104      13.307533           0.000005
           80              C       4.370288       3.058152      12.763419      -0.007801      36.180703 0.42514971E+03  0.98774654E+04                                 9.556025                            6.887033       0.026334       2.025300                    0.999112      26.779111      74.978927       0.630157       0.418363      -1.069650      -0.020496      -0.013584       0.030628       0.039277      -0.011250       0.002710       0.005351       0.000093      -0.007112      -0.013128       0.000440       0.012688             11.907248       7.783150       0.582423      -5.639146      10.486130      -2.699285      17.452463           0.000003
           81              C       3.853998       4.071734      13.587232      -0.097179      32.153186 0.41616827E+03  0.96810812E+04                                 8.830407                            6.850021       0.098132       2.009201                    0.999719      28.812830      82.485526       0.622738       0.422811      -1.059800      -0.012529      -0.014043       0.008156       0.020511      -0.005547       0.003372      -0.006262      -0.028722      -0.041935      -0.015814      -0.007796       0.023609             10.136413       7.014582       0.273924      -4.263641       9.821402      -1.056216      13.573254           0.000014
           82              C       4.304808       1.772356      13.175325      -0.088466      31.332510 0.40045988E+03  0.92754775E+04                                 8.751946                            6.757871       0.059041       2.002529                    0.999703      28.844209      83.834745       0.618353       0.427654      -1.051206      -0.015432       0.009333       0.021874       0.028350      -0.002144       0.012415       0.016665       0.019783      -0.002237      -0.024953       0.004247       0.020706             10.068266       6.810179      -0.024889      -3.860812       9.754791      -2.404495      13.639829           0.000003
           83              C       4.814094       5.932355       7.033658       0.654273      23.423130 0.23921433E+03  0.49120050E+04                                 7.687473                            5.549589      -0.194883       2.004569                    0.999130      21.856091      61.470426       0.617830       0.482798      -1.011305       0.028619      -0.049697       0.026883       0.063336       0.079987      -0.060063       0.016170       0.124874      -0.166065      -0.110299      -0.030519       0.140818              9.672407       7.076501      -4.482680       1.653356      12.098342      -3.181416       9.842376           0.000003
           84              C       4.172494       6.971995       6.158712      -0.019019      39.764896 0.41817457E+03  0.96404395E+04                                10.032416                            6.718874       0.124437       2.050631                    0.999261      26.613886      73.357779       0.656297       0.404824      -1.082385      -0.011288       0.036049      -0.028692       0.047437       0.001705      -0.005100       0.014386      -0.001896       0.022234      -0.014837      -0.003206       0.018043             13.454482      11.564370      -7.191030       0.850966      15.266267      -5.368597      13.532808           0.000004
           85              C       4.591379       7.152987       4.863337      -0.171632      38.904687 0.45434851E+03  0.10881025E+05                                10.216460                            7.256032      -0.189455       1.912378                    0.998793      30.490352      90.652416       0.588552       0.434551      -1.045092       0.005085       0.000675       0.024950       0.025472       0.030526       0.014589       0.040010       0.036220      -0.119757      -0.064292      -0.002037       0.066329             12.648208       9.625831      -4.567054      -0.177454      12.713545      -5.526748      15.605249           0.000006
           86              C       3.184901       7.808923       6.684248      -0.111665      35.265189 0.42410018E+03  0.99251173E+04                                 9.426338                            6.924854      -0.081747       1.946414                    0.999463      29.300926      84.492165       0.617241       0.424018      -1.057675       0.011101       0.005216      -0.017677       0.021516       0.044592       0.000450       0.008035       0.014185       0.032857      -0.051176       0.010450       0.040727             11.503851      12.214144      -7.153048      -0.346672      12.690144      -1.776081       9.607266           0.000010
           87              C       2.592446       8.770373       5.886001      -0.014890      38.065998 0.40618472E+03  0.92889325E+04                                 9.720114                            6.608065       0.182345       2.072374                    0.999324      26.294303      72.002142       0.664366       0.403140      -1.084358       0.035975      -0.025278      -0.021736       0.049047       0.015549       0.008630      -0.010460      -0.011629       0.028668      -0.026193       0.009433       0.016760             12.789879      14.661227      -7.365473      -3.587674      11.642704       0.082029      12.065706           0.000004
           88              C       4.039328       8.146292       4.102020       0.183756      38.878293 0.37869295E+03  0.86152627E+04                                10.246981                            6.653718      -0.345096       1.908257                    0.999355      25.881872      73.589962       0.614118       0.438402      -1.048867       0.011521       0.007259      -0.027991       0.031128       0.013436       0.009734      -0.001174       0.015281       0.049301      -0.024567       0.003067       0.021499             13.629704      10.693244      -3.322877      -3.234865      11.097217      -5.189751      19.098651           0.000004
           89              C       4.972882       9.626108       0.974372       0.177999      35.159177 0.38985110E+03  0.89632863E+04                                 9.714483                            6.829640      -0.410520       1.882403                    0.998734      26.392317      76.256912       0.593758       0.448671      -1.039375      -0.014734      -0.009278       0.025504       0.030881       0.016717       0.000602      -0.020012       0.040492       0.033461      -0.039132       0.013647       0.025484             12.380915       7.509687       0.398427      -5.174812      10.922955      -3.546448      18.710103           0.000003
           90              C       5.478564       8.654517       0.170444      -0.153611      32.566469 0.42116134E+03  0.98806006E+04                                 8.970155                            6.919307       0.033995       1.989066                    0.999244      29.652326      86.792318       0.612440       0.426293      -1.051837       0.012471       0.000424      -0.031442       0.033827       0.009865       0.026420       0.005103       0.020496      -0.080222      -0.038075      -0.000339       0.038414             10.359811       7.230018      -0.657995      -4.327385       9.315621      -1.193926      14.533795           0.000004
           91              C       3.028335       8.932541       4.596308      -0.155046      36.074552 0.44645183E+03  0.10651744E+05                                 9.713547                            7.192135      -0.216591       1.903245                    0.999151      30.406695      90.416503       0.590864       0.434483      -1.044486      -0.014756       0.002851       0.023117       0.027572       0.040684       0.052127       0.026365      -0.011403      -0.101715      -0.068135      -0.015736       0.083871             11.656450      12.132118      -4.166906      -4.428568       8.471708      -0.306517      14.365524           0.000006
           92              C       5.016165      10.933623       0.588032      -0.157657      33.647670 0.43539010E+03  0.10293587E+05                                 9.154696                            7.036341      -0.075130       1.944431                    0.999457      30.145231      88.407201       0.607535       0.426429      -1.052369       0.009492       0.015853      -0.032591       0.037465      -0.018286       0.020640       0.023830      -0.006126      -0.058050      -0.045882       0.016647       0.029235             10.553633       7.059674       0.542347      -3.794460      11.053137      -2.645706      13.548087           0.000014
           93              N      11.408212       6.184288       2.769716      -0.122149      37.388730 0.41170622E+03  0.93275280E+04                                 9.321669                            6.457465       0.496837       2.183783                    0.999821      26.217598      68.546394       0.711802       0.379811      -1.114741      -0.122994      -0.188956       0.099700       0.246520      -0.140214       0.079338       0.114218       0.176525       0.245388      -0.262283       0.116507       0.145776             12.245080       6.842636      -0.811936      -3.954471       9.077522       6.668410      20.815081           0.000003
           94              N      11.212773       5.060662       2.298154      -0.125466      39.564707 0.43196151E+03  0.99222709E+04                                 9.758644                            6.662823       0.343371       2.130404                    0.999663      26.664872      70.607039       0.691890       0.385392      -1.108710       0.109899       0.194412      -0.110401       0.249122      -0.150408       0.068624       0.124397       0.191260       0.186079      -0.270031       0.122808       0.147224             13.029989       7.459309      -1.477972      -4.747857       9.403110       7.264554      22.227546           0.000005
           95              N       7.274170      -1.055535      11.433955      -0.122010      37.385116 0.41172139E+03  0.93278445E+04                                 9.319567                            6.456728       0.495071       2.182963                    0.999809      26.221539      68.553883       0.711992       0.379711      -1.114828       0.123685      -0.187679      -0.099964       0.245996       0.140963       0.080018      -0.114514       0.177754       0.244368      -0.263420       0.116885       0.146535             12.241338       6.840619       0.811701      -3.952144       9.076311      -6.666982      20.807082           0.000003
           96              N       7.469609      -2.179158      11.905517      -0.125917      39.609811 0.43244385E+03  0.99366156E+04                                 9.768116                            6.667915       0.337701       2.128496                    0.999633      26.675913      70.659340       0.691378       0.385551      -1.108540      -0.110413       0.194809       0.110192       0.249568       0.149061       0.068644      -0.123316       0.191928       0.188633      -0.268775       0.122880       0.145896             13.044427       7.466367       1.480577      -4.754324       9.412799      -7.274529      22.254115           0.000005
           97              N       0.466220       1.055606      11.433955      -0.122149      37.388730 0.41170622E+03  0.93275280E+04                                 9.321669                            6.457465       0.496837       2.183783                    0.999821      26.217598      68.546394       0.711802       0.379811      -1.114741       0.122994       0.188956      -0.099700       0.246520      -0.140214       0.079338       0.114218       0.176525       0.245388      -0.262283       0.116507       0.145776             12.245080       6.842636      -0.811936      -3.954471       9.077522       6.668410      20.815081           0.000003
           98              N       0.661659       2.179232      11.905517      -0.125466      39.564707 0.43196150E+03  0.99222708E+04                                 9.758644                            6.662823       0.343371       2.130404                    0.999663      26.664872      70.607039       0.691890       0.385392      -1.108710      -0.109899      -0.194412       0.110401       0.249122      -0.150408       0.068624       0.124397       0.191260       0.186079      -0.270031       0.122808       0.147224             13.029988       7.459309      -1.477972      -4.747857       9.403110       7.264553      22.227545           0.000005
           99              N       4.600262       8.295429       2.769716      -0.122010      37.385108 0.41172131E+03  0.93278422E+04                                 9.319565                            6.456727       0.495071       2.182963                    0.999809      26.221537      68.553874       0.711993       0.379711      -1.114828      -0.123685       0.187679       0.099964       0.245996       0.140963       0.080018      -0.114514       0.177754       0.244368      -0.263420       0.116885       0.146535             12.241335       6.840618       0.811701      -3.952143       9.076310      -6.666981      20.807078           0.000003
          100              N       4.404823       9.419052       2.298154      -0.125917      39.609803 0.43244377E+03  0.99366132E+04                                 9.768114                            6.667914       0.337701       2.128496                    0.999633      26.675912      70.659332       0.691378       0.385551      -1.108540       0.110413      -0.194809      -0.110192       0.249568       0.149061       0.068644      -0.123316       0.191928       0.188633      -0.268775       0.122880       0.145896             13.044424       7.466366       1.480577      -4.754323       9.412797      -7.274527      22.254109           0.000005
          101              O       7.832792       3.970351       5.667265      -0.627899      37.039514 0.59690133E+03  0.14758936E+05                                 8.907446                            7.658658       0.120007       2.075168                    0.996216      28.757621      77.168044       0.672232       0.368497      -1.129309       0.072304       0.016365       0.014071       0.075456      -0.062030       0.044518       0.004036      -0.060510      -0.024292      -0.086068       0.007614       0.078454              9.905316      10.440338       4.463964       0.873466      10.931196       1.091267       8.344413           0.000003
          102              O       7.900629       5.066471       7.579363      -0.698808      35.616833 0.55337667E+03  0.13390927E+05                                 8.506042                            7.188939       0.443643       2.151310                    0.998741      29.389941      77.351844       0.722730       0.350219      -1.146776       0.044270       0.027606      -0.085124       0.099840      -0.067930       0.010319      -0.013241       0.004130       0.009263      -0.069581      -0.000938       0.070519              9.731324      10.418477       2.006097      -4.435828       6.799344      -1.451997      11.976151           0.000012
          103              O      11.766686      -4.645053      11.084545      -0.644396      32.554263 0.48848288E+03  0.11464515E+05                                 7.981746                            6.731325       0.525672       2.189427                    0.998492      28.591759      74.253761       0.750268       0.347843      -1.148044      -0.088592       0.002726       0.059149       0.106558      -0.000487       0.068567       0.029665      -0.059580      -0.079991      -0.093945       0.027402       0.066544              8.978468       5.582276      -0.524042      -1.138367      11.315789       3.377704      10.037339           0.000019
          104              O      -1.158510      -2.577353      10.826038      -0.649133      37.338528 0.57888816E+03  0.14198162E+05                                 8.902088                            7.468871       0.464793       2.169429                    0.997128      29.297702      78.189098       0.691070       0.361365      -1.135332      -0.061568       0.061318       0.056031       0.103392       0.028481       0.035736      -0.076497       0.025301      -0.038782      -0.103091       0.035588       0.067503              9.920952       8.955137       2.655984      -3.693533       9.006022      -1.791177      11.801697           0.000007
          105              O      11.648173       8.360604       8.275343      -0.597880      29.496303 0.45786631E+03  0.10565678E+05                                 7.467022                            6.526010       0.567986       2.226190                    0.997995      27.540165      70.749781       0.760956       0.348809      -1.148093      -0.069457      -0.041493      -0.014409       0.082180      -0.054927      -0.024655      -0.012932       0.081605       0.139719      -0.095367       0.031478       0.063889              8.140328       5.532664       0.960449       0.768780       7.288075       1.537375      11.600244           0.000016
          106              O      12.140553       9.568206       6.513804      -0.745371      51.924955 0.83361628E+03  0.22430374E+05                                11.195255                            9.073994      -0.124864       1.941705                    0.997809      32.233923      90.538386       0.614573       0.370392      -1.126689      -0.008578      -0.104647       0.009270       0.105407      -0.043515      -0.052166      -0.012012       0.064235      -0.231788      -0.099927      -0.002751       0.102678             13.312659      12.051806       6.235628      -1.151938      18.705773       0.185704       9.180400           0.000002
          107              O      10.849590      -3.269490       8.536406      -0.630145      37.052334 0.59715754E+03  0.14765780E+05                                 8.905703                            7.657121       0.125347       2.076243                    0.996240      28.770450      77.185439       0.672768       0.368191      -1.129626      -0.071283       0.015040      -0.012946       0.073994       0.062360       0.043088      -0.003503      -0.059617      -0.024170      -0.084860       0.006459       0.078402              9.903502      10.438374      -4.463638       0.873078      10.929445      -1.091119       8.342687           0.000003
          108              O      10.781753      -2.173382       6.624308      -0.699284      35.615420 0.55332828E+03  0.13389661E+05                                 8.506635                            7.189108       0.433928       2.148645                    0.998676      29.385302      77.343096       0.722638       0.350266      -1.146721      -0.043115       0.028801       0.084518       0.099155       0.068034       0.011103       0.013708       0.004816       0.011067      -0.069986      -0.000816       0.070802              9.732424      10.419934      -2.006405      -4.437321       6.799568       1.452467      11.977771           0.000012
          109              O       6.915696       2.594772       3.119126      -0.647060      32.605988 0.48947681E+03  0.11493433E+05                                 7.988734                            6.736902       0.524415       2.188579                    0.998571      28.621504      74.343852       0.750186       0.347712      -1.148177       0.088415      -0.000052      -0.057683       0.105568      -0.000294       0.068701      -0.028432      -0.058434      -0.079494      -0.093342       0.027331       0.066010              8.986701       5.586756       0.524207      -1.140124      11.325616      -3.380836      10.047730           0.000019
          110              O       6.224992       4.662474       3.377633      -0.650196      37.360851 0.57932056E+03  0.14211319E+05                                 8.905886                            7.471429       0.471214       2.171082                    0.997111      29.305145      78.214186       0.690989       0.361343      -1.135357       0.061435       0.061942      -0.055809       0.103565      -0.028723       0.034778       0.076412       0.024461      -0.041056      -0.102700       0.035443       0.067256              9.925929       8.958917      -2.658177      -3.696111       9.011229       1.792640      11.807641           0.000007
          111              O       7.034209       1.120747       5.928328      -0.598513      29.479311 0.45751108E+03  0.10555013E+05                                 7.462732                            6.522197       0.572520       2.227798                    0.997999      27.537106      70.724468       0.761433       0.348672      -1.148252       0.071077      -0.041690       0.013448       0.083492       0.055174      -0.023188       0.012945       0.082194       0.136985      -0.095097       0.032733       0.062364              8.135792       5.529391      -0.959561       0.768686       7.283345      -1.536739      11.594639           0.000016
          112              O       6.541829       2.328360       7.689867      -0.747058      51.974024 0.83453944E+03  0.22461126E+05                                11.201190                            9.078198      -0.123722       1.942039                    0.997845      32.252547      90.598648       0.614522       0.370326      -1.126755       0.006683      -0.102837      -0.007674       0.103340       0.046110      -0.050711       0.010429       0.066103      -0.228863      -0.097985      -0.006351       0.104337             13.321407      12.058855      -6.241701      -1.150819      18.720279      -0.188455       9.185086           0.000002
          113              O       4.041640       3.269543       8.536406      -0.627899      37.039512 0.59690130E+03  0.14758935E+05                                 8.907446                            7.658658       0.120007       2.075168                    0.996216      28.757620      77.168041       0.672232       0.368497      -1.129309      -0.072304      -0.016365      -0.014071       0.075456      -0.062030       0.044518       0.004036      -0.060510      -0.024292      -0.086068       0.007614       0.078454              9.905316      10.440338       4.463963       0.873465      10.931196       1.091267       8.344413           0.000003
          114              O       3.973803       2.173423       6.624308      -0.698808      35.616826 0.55337655E+03  0.13390923E+05                                 8.506041                            7.188938       0.443643       2.151310                    0.998741      29.389939      77.351834       0.722730       0.350219      -1.146776      -0.044270      -0.027606       0.085124       0.099840      -0.067930       0.010319      -0.013241       0.004130       0.009263      -0.069581      -0.000938       0.070519              9.731322      10.418475       2.006097      -4.435827       6.799343      -1.451997      11.976149           0.000012
          115              O       0.107746      11.884947       3.119126      -0.644396      32.554267 0.48848296E+03  0.11464517E+05                                 7.981747                            6.731326       0.525672       2.189427                    0.998492      28.591761      74.253768       0.750268       0.347843      -1.148044       0.088592      -0.002726      -0.059149       0.106558      -0.000487       0.068567       0.029665      -0.059580      -0.079990      -0.093945       0.027402       0.066544              8.978469       5.582277      -0.524042      -1.138367      11.315791       3.377704      10.037340           0.000019
          116              O      13.032942       9.817247       3.377633      -0.649133      37.338527 0.57888815E+03  0.14198162E+05                                 8.902088                            7.468871       0.464793       2.169428                    0.997128      29.297702      78.189098       0.691070       0.361365      -1.135332       0.061568      -0.061319      -0.056031       0.103392       0.028481       0.035736      -0.076497       0.025301      -0.038782      -0.103091       0.035588       0.067503              9.920952       8.955137       2.655984      -3.693533       9.006022      -1.791177      11.801696           0.000007
          117              O       0.226259      -1.120710       5.928328      -0.597880      29.496311 0.45786648E+03  0.10565683E+05                                 7.467024                            6.526012       0.567986       2.226190                    0.997995      27.540167      70.749792       0.760955       0.348809      -1.148093       0.069457       0.041493       0.014409       0.082180      -0.054927      -0.024655      -0.012932       0.081605       0.139719      -0.095367       0.031478       0.063889              8.140330       5.532666       0.960450       0.768780       7.288077       1.537376      11.600247           0.000016
          118              O      -0.266121      -2.328312       7.689867      -0.745371      51.924952 0.83361622E+03  0.22430372E+05                                11.195254                            9.073994      -0.124864       1.941705                    0.997809      32.233922      90.538382       0.614573       0.370392      -1.126689       0.008578       0.104647      -0.009270       0.105407      -0.043515      -0.052166      -0.012012       0.064235      -0.231787      -0.099927      -0.002751       0.102678             13.312659      12.051805       6.235628      -1.151938      18.705772       0.185703       9.180399           0.000002
          119              O       1.024842      10.509384       5.667265      -0.630145      37.052334 0.59715755E+03  0.14765780E+05                                 8.905703                            7.657121       0.125347       2.076243                    0.996240      28.770451      77.185440       0.672768       0.368191      -1.129626       0.071283      -0.015040       0.012946       0.073994       0.062360       0.043088      -0.003503      -0.059617      -0.024170      -0.084860       0.006459       0.078402              9.903502      10.438374      -4.463638       0.873078      10.929444      -1.091119       8.342687           0.000003
          120              O       1.092679       9.413276       7.579363      -0.699284      35.615416 0.55332821E+03  0.13389659E+05                                 8.506635                            7.189108       0.433928       2.148645                    0.998676      29.385301      77.343090       0.722638       0.350266      -1.146721       0.043115      -0.028801      -0.084518       0.099155       0.068034       0.011103       0.013708       0.004816       0.011067      -0.069986      -0.000816       0.070802              9.732423      10.419933      -2.006405      -4.437321       6.799567       1.452466      11.977770           0.000012
          121              O       4.958736       4.645122      11.084545      -0.647060      32.605992 0.48947687E+03  0.11493435E+05                                 7.988735                            6.736903       0.524414       2.188579                    0.998571      28.621504      74.343855       0.750186       0.347712      -1.148177      -0.088415       0.000053       0.057683       0.105568      -0.000294       0.068701      -0.028432      -0.058434      -0.079494      -0.093342       0.027331       0.066010              8.986702       5.586757       0.524207      -1.140124      11.325617      -3.380837      10.047732           0.000019
          122              O       5.649440       2.577420      10.826038      -0.650196      37.360844 0.57932044E+03  0.14211316E+05                                 8.905884                            7.471428       0.471214       2.171082                    0.997111      29.305144      78.214179       0.690989       0.361343      -1.135358      -0.061435      -0.061942       0.055809       0.103565      -0.028723       0.034778       0.076412       0.024461      -0.041057      -0.102700       0.035443       0.067256              9.925927       8.958915      -2.658177      -3.696110       9.011228       1.792640      11.807639           0.000007
          123              O       4.840223       6.119147       8.275343      -0.598513      29.479316 0.45751118E+03  0.10555016E+05                                 7.462733                            6.522198       0.572520       2.227798                    0.997999      27.537107      70.724474       0.761432       0.348672      -1.148252      -0.071077       0.041690      -0.013448       0.083492       0.055174      -0.023188       0.012945       0.082194       0.136985      -0.095097       0.032733       0.062364              8.135793       5.529392      -0.959561       0.768686       7.283346      -1.536739      11.594641           0.000016
          124              O       5.332603       4.911534       6.513804      -0.747058      51.974026 0.83453946E+03  0.22461127E+05                                11.201191                            9.078198      -0.123722       1.942039                    0.997845      32.252547      90.598650       0.614522       0.370326      -1.126755      -0.006683       0.102837       0.007674       0.103340       0.046110      -0.050711       0.010429       0.066103      -0.228863      -0.097985      -0.006351       0.104337             13.321407      12.058856      -6.241701      -1.150819      18.720279      -0.188454       9.185087           0.000002

******************************************************
Auxiliary information for the entire system
The total spin magnetic moment of the unit cell is   0.000777
The total net atomic charge of the unit cell is   0.000002
Accuracy of reproducing the electrostatic potential in the unit cell:
  The inner radius (bohr) =    5.0000
  The outer radius (bohr) =   12.0000
  Valid grid points have density less than (e/(bohr^3)) =    0.0001
  The number of valid grid points were=       251958
  The rms potential error without charges in kcal/mol is=      6.54488
  The rms potential error with partial charges in kcal/mol is=      1.43501
  The RRMSE value at monopole order=      0.21926
  The rms potential error with partial charges and cloud penetration in kcal/mol is=      1.42348
  The RRMSE value at monopole order with cloud penetration is=      0.21750
  The rms potential error with partial charges and atomic dipoles in kcal/mol is=      0.69689
  The RRMSE value at dipole order=      0.10648
  The rms potential error with partial charges, atomic dipoles and cloud penetration in kcal/mol is=      0.67770
  The RRMSE value at dipole order with cloud penetration=      0.10355

******************************************************
The electron densities and ab initio electrostatic potential were computed in VASP using the PBE functional and
projector augmented wave method. See the main text of the journal article for a description of computational details.
The atomic charges, dipoles, and quadrupoles were computed with the DDEC6 method as described in
(a) T. A. Manz and N. Gabaldon Limas, RSC Adv. 6 (2016) 47771-47801 DOI: 10.1039/c6ra04656h
(b) N. Gabaldon Limas and T. A. Manz, RSC Adv. 8 (2018) 2678-2707 DOI: 10.1039/c7ra11829e.
For each atom in the material, the electron cloud parameters were fit to the spherically averaged atom-in-material
electron density using radial positions for which this density was between 10^-4 and 10^-2 electrons per cubic bohr.
The polarizabilities, dispersion coefficients, and quantum Drude oscillator (QDO) parameters were fit using the MCLF method.
The magnetic structure of the system was optimized in VASP from the default ferromagnetic initial guess using spin polarization.
The atomic spin moments (ASMs) were computed on this optimized magnetic structure using the DDEC6 partition as inputs
to the method of T. A. Manz and D. S. Sholl, J. Chem. Theory Comput. 7 (2011) 4146-4164 DOI: 10.1021/ct200539n.
The RMSE and RRMSE were computed using a uniform grid with Ewald summation.
