# Supplementary material for: A collection of forcefield precursors for metal–organic frameworks
Source: RSC Adv. 2019 Nov 13;9(63):36492–507. doi: 10.1039/c9ra07327b (PMC9075174; doi:10.1039/c9ra07327b)
Supplement: RA-009-C9RA07327B-s4425 [file RA-009-C9RA07327B-s4425.xyz]

  744
jmolscript: load "" {1 1 1} spacegroup "x,y,z" unitcell [{     11.919900     0.000000     0.000000 }, {     -3.973271    30.970773     0.000000 }, {      3.973271    15.485381    26.821479 }]
Cu    -0.791863    27.057305     5.641093     0.767669
Cu     8.726532    26.412029     7.303757     0.764856
Cu     2.714963    19.936969     7.400314     0.767248
Cu     3.670104    30.108544    13.524463     0.758746
Cu     3.181427     6.842063     0.568615     0.767095
Cu     0.779927     8.604610     0.296109     0.765995
Cu     6.688258    11.925760     5.855397     0.767073
Cu    11.616690    27.629022    20.805958     0.757780
Cu     7.154700    12.556786    20.611770     0.766823
Cu     4.753199    11.439516    19.221613     0.764075
Cu    10.661548    14.593425    13.565768     0.767767
Cu     7.643399    35.174742    19.312538     0.758552
Cu    12.711763    19.398849    21.180386     0.767652
Cu     3.193368    20.044125    19.517722     0.764887
Cu     9.204937    26.519185    19.421165     0.767351
Cu     8.249796    16.347610    13.297016     0.758787
Cu     8.738473    39.614091    26.252864     0.767074
Cu    11.139973    37.851544    26.525370     0.765967
Cu     5.231642    34.530394    20.966082     0.767051
Cu     0.303210    18.827132     6.015521     0.757673
Cu     4.765200    33.899368     6.209709     0.766836
Cu     7.166701    35.016638     7.599866     0.764083
Cu     1.258352    31.862729    13.255711     0.767728
Cu     4.276501    11.281412     7.508941     0.758560
H      5.343318    26.529564     0.504244     0.120918
H      5.445830    28.657256     1.249881     0.114453
H      3.681683    29.591025     2.486351     0.112001
H      1.837673    28.369227     2.934270     0.108792
H     -0.627366    23.983766     2.408569     0.118917
H     -0.690541    21.911822     1.453724     0.104889
H      1.154660    21.112776     0.300401     0.104920
H      6.977901    37.884993    26.786611     0.121299
H      7.009712    26.673577     5.431349     0.118412
H      5.145442    27.087037     4.189515     0.106712
H      3.221569    25.809493     4.481869     0.101774
H      3.173885    24.118488     5.962415     0.119051
H      5.530441    21.679539     9.725468     0.110352
H      7.389943    21.447258    11.002171     0.115462
H      9.288785    22.771259    10.548888     0.116421
H      9.253029    24.313604     8.918142     0.118595
H      4.492220    18.501938     6.303048     0.119881
H      6.370797    17.535651     5.444760     0.102628
H      8.180235    17.029278     6.799245     0.103275
H      8.078913    17.382344     9.030792     0.118391
H      5.548313    19.291692    12.917224     0.112152
H      3.699537    20.378766    13.673590     0.114049
H      1.950890    20.889784    12.203773     0.113426
H      2.109428    20.392703     9.996365     0.118911
H      2.829393    27.742067    12.544406     0.118580
H      2.501594    25.581856    11.951651     0.115528
H      4.157269    24.406515    10.779552     0.112190
H      6.113327    25.423905    10.229712     0.110687
H      9.018210    29.535276    10.489880     0.121458
H      9.318592    31.593283    11.366943     0.103157
H      7.627157    32.647838    12.539041     0.103253
H      5.648452    31.602574    12.917224     0.116666
H     -1.659631    29.748975     6.922624     0.118250
H     -1.212637    29.061423     8.263698     0.118522
H      9.183900    29.284413     7.968661     0.130937
H     -1.359251    24.281085     4.784952     0.130904
H      8.995566    24.355415     4.801045     0.116731
H      9.766781    23.732902     6.018740     0.115504
H      0.772015    16.792351     8.132272     0.131712
H      1.733950    17.535650     9.124667     0.116011
H      2.322794    16.731958     7.915018     0.116060
H      0.619450    21.484424     4.666937     0.125683
H      2.173805    21.665603     4.755448     0.125930
H      1.251204    22.278824     5.860493     0.126261
H      9.316590     2.657292     3.594078     0.121018
H      9.419105     2.239187     1.378624     0.114777
H     11.628234    18.328498    26.773200     0.111147
H      5.810954     3.841924     0.785869     0.109870
H      3.345913     5.579384     4.846641     0.118885
H      3.282734     5.788436     7.118421     0.104621
H      5.127932     5.189151     8.387076     0.105459
H      3.004630    35.226156     7.440278     0.120157
H     10.983001     6.852283     1.005805     0.117566
H      9.118727     5.570093     1.268656     0.106353
H      7.194854     6.462051     2.228865     0.101871
H      7.147175     8.589743     2.953045     0.118746
H      9.503743    13.068117     3.183710     0.110353
H     -0.556650    14.289914     2.746519     0.114414
H      1.342190    13.235359     1.826543     0.116884
H      1.306429    11.051920     1.306206     0.119047
H      8.465512    11.693014     7.646804     0.119082
H     10.344085    11.432859     8.912777     0.103246
H     12.153528    12.859063     8.674066     0.103869
H      0.132313    14.615106     7.252528     0.119293
H      9.521626    17.026182     3.655768     0.112499
H      7.672852    17.137677     2.336151     0.113850
H      5.924201    15.609269     2.628505     0.114431
H      6.082731    13.946138     4.162694     0.119466
H     10.775975    27.963506    23.345415     0.117665
H     10.448175    28.530271    25.512591     0.116430
H      8.130575    12.617493     0.295036     0.112617
H     14.059902    27.118003    26.510350     0.110780
H      5.044886    25.287631    22.819714     0.121050
H      5.345271    25.018186    20.598896     0.103339
H      3.653840    25.505976    19.099575     0.103311
H      1.675136    26.356124    19.815709     0.117348
H      6.286934    22.091447    24.418274     0.117973
H      6.733931    23.596627    24.343174     0.119059
H      5.210568    23.229623    24.297578     0.129819
H      2.614036     7.488732     3.400964     0.130735
H      1.048953     7.465504     3.328546     0.116083
H      1.820172     8.831315     3.258810     0.116670
H      4.745312    14.131962     8.212737     0.130160
H      5.707250    14.619752     7.072824     0.116976
H      6.296091    13.974011     8.373666     0.115504
H      4.592736     8.784859     5.881950     0.125962
H      6.147091     8.770922     5.680789     0.126540
H      5.224494     9.421308     4.597202     0.125312
H     13.289873    17.269298    22.723157     0.121714
H     13.392380    15.559711    24.192974     0.114919
H      7.654962    44.992785    24.383407     0.112249
H      9.784227    14.245002    23.101340     0.109425
H      7.319200    16.893004    19.566269     0.119698
H      7.256028    18.755896    18.249334     0.104035
H      9.101230    20.154227    18.134002     0.104751
H     10.951197    19.801160    19.416069     0.120051
H      3.036375    12.930294    20.384324     0.117898
H     13.092002    13.799024    21.363308     0.105352
H     11.168132    14.184610    20.110745     0.101419
H     11.120456    13.747922    17.906019     0.118814
H      1.557125    11.708498    13.912301     0.109672
H      3.416630    10.718982    13.072789     0.114151
H      5.315467    10.449536    14.446049     0.117426
H      5.279705    11.090630    16.597131     0.119350
H     12.438807    16.261202    12.871628     0.119475
H      2.397485    17.487644    12.463941     0.103036
H      4.206927    16.567813    11.348168     0.101983
H      4.105607    14.458703    10.538159     0.118882
H      1.575009    10.138280    10.248487     0.112148
H     11.646130     8.939711    10.811738     0.113546
H      9.897480     9.957101    11.989201     0.114727
H     10.056016    12.117312    12.662420     0.118435
H      6.802693    37.206735    17.753137     0.117223
H      6.474900    38.800181    16.178716     0.116761
H     12.103847     9.432146    15.746890     0.112178
H     10.086630    40.370399    16.902896     0.111449
H      1.071602    38.089401    20.333363     0.121528
H      1.371979    36.300839    21.677119     0.103172
H     11.600444    34.758494    22.004341     0.103232
H      9.621742    34.953610    20.910025     0.116480
H      2.313655    41.071886    22.302060     0.118856
H      2.760652    40.254258    21.036086     0.118970
H      1.237289    40.398272    21.376719     0.131215
H      6.587318    14.686337    18.635564     0.129918
H      5.022235    14.635235    18.691889     0.115722
H      5.793453    13.891937    17.543929     0.116820
H      8.718610    15.531841    10.476470     0.130658
H      9.680544    14.300752    10.623988     0.116031
H     10.269389    15.750184    10.532795     0.115718
H      8.566026    16.186871    16.272591     0.124331
H     10.120381    16.019629    16.385242     0.125910
H      9.197779    14.756021    16.363784     0.125699
H      6.576582    19.926590    26.317235     0.120918
H      6.474070    17.798898    25.571598     0.114453
H      8.238217    16.865129    24.335128     0.112002
H     10.082227    18.086927    23.887209     0.108792
H     12.547266    22.472388    24.412910     0.118917
H     12.610441    24.544332    25.367755     0.104889
H     10.765240    25.343378    26.521078     0.104920
H      4.941999     8.571161     0.034868     0.121299
H      4.910188    19.782577    21.390130     0.118411
H      6.774458    19.369117    22.631964     0.106712
H      8.698331    20.646661    22.339610     0.101774
H      8.746015    22.337666    20.859064     0.119052
H      6.389459    24.776615    17.096011     0.110352
H      4.529957    25.008896    15.819308     0.115462
H      2.631115    23.684895    16.272591     0.116422
H      2.666871    22.142550    17.903337     0.118594
H      7.427680    27.954216    20.518431     0.119879
H      5.549103    28.920503    21.376719     0.102628
H      3.739665    29.426876    20.022234     0.103275
H      3.840987    29.073810    17.790687     0.118391
H      6.371587    27.164462    13.904255     0.112152
H      8.220363    26.077388    13.147889     0.114049
H      9.969010    25.566370    14.617706     0.113426
H      9.810472    26.063451    16.825114     0.118910
H      9.090507    18.714087    14.277073     0.118579
H      9.418306    20.874298    14.869828     0.115528
H      7.762631    22.049639    16.041927     0.112190
H      5.806573    21.032249    16.591767     0.110687
H      2.901690    16.920878    16.331599     0.121458
H      2.601308    14.862871    15.454536     0.103157
H      4.292743    13.808316    14.282438     0.103253
H      6.271448    14.853580    13.904255     0.116665
H     13.579531    16.707179    19.898855     0.118251
H     13.132537    17.394731    18.557781     0.118523
H      2.736000    17.171741    18.852818     0.130937
H     13.279151    22.175069    22.036527     0.130905
H      2.924334    22.100739    22.020434     0.116731
H      2.153119    22.723252    20.802739     0.115505
H     11.147885    29.663803    18.689207     0.131704
H     10.185950    28.920504    17.696812     0.116005
H      9.597106    29.724196    18.906461     0.116056
H     11.300450    24.971730    22.154542     0.125675
H      9.746095    24.790551    22.066031     0.125927
H     10.668696    24.177330    20.960986     0.126257
H      2.603310    43.798862    23.227401     0.121018
H      2.500795    44.216967    25.442855     0.114777
H      0.291666    28.127656     0.048279     0.111147
H      6.108946    42.614230    26.035610     0.109870
H      8.573987    40.876770    21.974838     0.118885
H      8.637166    40.667718    19.703058     0.104621
H      6.791968    41.267003    18.434403     0.105459
H      8.915270    11.229998    19.381201     0.120157
H      0.936899    39.603871    25.815674     0.117567
H      2.801173    40.886061    25.552823     0.106353
H      4.725046    39.994103    24.592614     0.101871
H      4.772725    37.866411    23.868434     0.118746
H      2.416157    33.388037    23.637769     0.110353
H     12.476550    32.166240    24.074960     0.114414
H     10.577710    33.220795    24.994936     0.116884
H     10.613471    35.404234    25.515273     0.119047
H      3.454388    34.763140    19.174675     0.119082
H      1.575815    35.023295    17.908702     0.103246
H     -0.233628    33.597091    18.147413     0.103869
H     11.787587    31.841048    19.568951     0.119294
H      2.398274    29.429972    23.165711     0.112499
H      4.247048    29.318477    24.485328     0.113850
H      5.995699    30.846885    24.192974     0.114431
H      5.837169    32.510016    22.658785     0.119467
H      1.143925    18.492648     3.476064     0.117667
H      1.471725    17.925883     1.308888     0.116429
H      3.789325    33.838661    26.526443     0.112617
H     -2.140002    19.338151     0.311129     0.110780
H      6.875014    21.168523     4.001765     0.121050
H      6.574629    21.437968     6.222583     0.103339
H      8.266060    20.950178     7.721904     0.103312
H     10.244764    20.100030     7.005770     0.117350
H      5.632966    24.364707     2.403205     0.117974
H      5.185969    22.859527     2.478305     0.119059
H      6.709332    23.226531     2.523901     0.129820
H      9.305864    38.967422    23.420515     0.130736
H     10.870947    38.990650    23.492933     0.116084
H     10.099728    37.624839    23.562669     0.116671
H      7.174588    32.324192    18.608742     0.130164
H      6.212650    31.836402    19.748655     0.116979
H      5.623809    32.482143    18.447813     0.115505
H      7.327164    37.671295    20.939529     0.125965
H      5.772809    37.685232    21.140690     0.126541
H      6.695406    37.034846    22.224277     0.125314
H     -1.369973    29.186856     4.098322     0.121714
H     -1.472480    30.896443     2.628505     0.114920
H      4.264938     1.463369     2.438072     0.112249
H      2.135673    32.211152     3.720139     0.109424
H      4.600700    29.563150     7.255210     0.119698
H      4.663872    27.700258     8.572145     0.104035
H      2.818670    26.301927     8.687477     0.104751
H      0.968703    26.654994     7.405410     0.120050
H      8.883525    33.525860     6.437155     0.117898
H     -1.172102    32.657130     5.458171     0.105352
H      0.751768    32.271544     6.710734     0.101419
H      0.799444    32.708232     8.915460     0.118814
H     -1.557125    34.747656    12.909178     0.109672
H      8.503270    35.737172    13.748690     0.114152
H      6.604433    36.006618    12.375430     0.117426
H      6.640195    35.365524    10.224348     0.119350
H     -0.518907    30.194952    13.949851     0.119476
H      9.522415    28.968510    14.357538     0.103036
H      7.712973    29.888341    15.473311     0.101983
H      7.814293    31.997451    16.283320     0.118882
H     10.344891    36.317874    16.572992     0.112148
H      0.273770    37.516443    16.009741     0.113546
H      2.022420    36.499053    14.832278     0.114727
H      1.863884    34.338842    14.159059     0.118436
H      5.117207     9.249419     9.068342     0.117224
H      5.445000     7.655973    10.642763     0.116761
H     -0.183947    37.024008    11.074589     0.112178
H      1.833270     6.085755     9.918583     0.111450
H     10.848298     8.366753     6.488116     0.121528
H     10.547921    10.155315     5.144360     0.103172
H      0.319456    11.697660     4.817138     0.103232
H      2.298158    11.502544     5.911454     0.116480
H      9.606245     5.384268     4.519419     0.118856
H      9.159248     6.201896     5.785393     0.118970
H     10.682611     6.057882     5.444760     0.131215
H      5.332582    31.769817     8.185915     0.129917
H      6.897665    31.820919     8.129590     0.115722
H      6.126447    32.564217     9.277550     0.116819
H      3.201290    30.924313    16.345009     0.130661
H      2.239356    32.155402    16.197491     0.116034
H      1.650511    30.705970    16.288684     0.115720
H      3.353874    30.269283    10.548888     0.124335
H      1.799519    30.436525    10.436237     0.125912
H      2.722121    31.700133    10.457695     0.125701
C      3.477852    26.078939     1.239152     0.203298
C      4.629315    26.883095     0.985153    -0.182397
C      4.691299    28.145774     1.432535    -0.049933
C      3.622084    28.713003     2.182196    -0.084013
C      2.532604    27.985500     2.449337    -0.122742
C      2.414596    26.629909     2.007319     0.003145
C      1.296508    25.834115     2.274730    -0.042973
C      0.170077    26.353959     3.138649     0.586459
C      1.226181    24.529626     1.750638     0.011208
C      0.100941    23.684589     1.912908    -0.119170
C      0.066373    22.445138     1.358776    -0.080830
C      1.176116    21.973608     0.646666    -0.043077
C      2.284668    22.736419     0.447650    -0.190148
C      2.333540    24.056238     0.985421     0.214332
C      6.257563    25.161893     6.553024     0.222026
C      6.244454    26.164418     5.570285    -0.193929
C      5.135904    26.405990     4.818747    -0.043503
C      3.976097    25.628314     4.992014    -0.080372
C      3.943911    24.634152     5.879268    -0.115104
C      5.082260    24.351233     6.705102     0.008167
C      5.082257    23.357536     7.682744    -0.049372
C      3.878346    22.462790     7.849038     0.592660
C      6.199151    23.173105     8.499458     0.009352
C      6.269475    22.218895     9.553006    -0.129374
C      7.373257    22.072558    10.308031    -0.083428
C      8.518760    22.881360    10.041694    -0.046249
C      8.496115    23.794688     9.070220    -0.182586
C      7.344654    23.995844     8.261552     0.206578
C      5.120396    18.593457     8.255383     0.214636
C      5.205029    18.298925     6.865494    -0.190928
C      6.326692    17.721010     6.356959    -0.041487
C      7.413785    17.399998     7.174746    -0.081632
C      7.356568    17.625310     8.494094    -0.114602
C      6.217025    18.227382     9.095432     0.008689
C      6.126432    18.496363    10.458768    -0.041510
C      7.230212    18.063856    11.384913     0.581368
C      4.997617    19.151859    10.961670     0.005424
C      4.866496    19.503997    12.324738    -0.124342
C      3.765097    20.146950    12.775875    -0.083378
C      2.713764    20.464710    11.883256    -0.047714
C      2.803165    20.161352    10.570881    -0.181608
C      3.947475    19.495170    10.062346     0.205956
C      4.722274    27.955301    11.813520     0.210325
C      3.504059    27.284010    12.098633    -0.175181
C      3.301420    26.003213    11.735202    -0.046348
C      4.301500    25.290112    11.022019    -0.083079
C      5.464884    25.898687    10.696406    -0.126923
C      5.710434    27.249632    11.061714     0.005730
C      6.894082    27.919530    10.736102    -0.043238
C      7.928730    27.255672     9.857162     0.579394
C      7.121752    29.218444    11.208160     0.009914
C      8.338775    29.927365    10.987687    -0.120935
C      8.509230    31.154737    11.494613    -0.079647
C      7.492462    31.788863    12.214770    -0.042903
C      6.318351    31.163099    12.441411    -0.188223
C      6.089488    29.852106    11.973108     0.216903
C     -1.883727    29.078612     7.576263    -0.212841
C      9.789431    24.411162     5.339084    -0.210098
C      1.593296    17.283393     8.208177    -0.213536
C      1.369211    21.539242     5.262911    -0.218382
C      7.451127     3.519053     3.616876     0.202208
C      8.602590     2.897005     3.047456    -0.181092
C      8.664575     2.653111     1.730254    -0.050731
C      7.595362     3.018721     0.864188    -0.083577
C      6.505883     3.613824     1.360654    -0.123146
C      6.387874     3.908821     2.755639     0.003010
C      5.269787     4.538302     3.311112    -0.041510
C      4.143358     5.026556     2.428953     0.584444
C      5.199457     4.736669     4.702878     0.010440
C      4.074218     5.299718     5.353567    -0.119302
C      4.039648     5.439550     6.704029    -0.079409
C      5.149389     5.058610     7.468441    -0.044343
C      6.257941     4.504852     6.907335    -0.187896
C      6.306814     4.310666     5.495453     0.212748
C     10.230855     8.579523     1.754125     0.221817
C     10.217743     7.227184     1.377283    -0.191440
C      9.109191     6.455548     1.543844    -0.043553
C      7.949384     6.994439     2.130698    -0.080843
C      7.917201     8.259905     2.548041    -0.114433
C      9.055553     9.116556     2.380138     0.006490
C      9.055553    10.460068     2.751884    -0.048651
C      7.851643    11.051455     3.443610     0.592251
C     10.172449    11.259579     2.503249     0.008950
C     10.242777    12.649083     2.802845    -0.128999
C     -0.573339    13.376121     2.552064    -0.081492
C      0.572164    12.741066     1.984789    -0.047934
C      0.549515    11.443081     1.679561    -0.183645
C     -0.601948    10.642177     1.909689     0.208031
C      9.093694    13.338027     6.591378     0.214711
C      9.178322    12.281613     7.541395    -0.189465
C     10.299983    12.130166     8.296152    -0.043806
C     11.387079    12.998896     8.165263    -0.080315
C     11.329866    14.028830     7.310462    -0.116740
C     10.190325    14.248567     6.488384     0.009828
C     10.099737    15.294760     5.573772    -0.042715
C     -0.716380    16.313079     5.485261     0.580367
C      8.970923    15.402539     4.754644     0.007756
C      8.839807    16.406921     3.768150    -0.125628
C      7.738410    16.476141     2.985767    -0.082819
C      6.687073    15.544230     3.156888    -0.048806
C      6.776470    14.559360     4.075792    -0.181413
C      7.920779    14.452046     4.906990     0.204003
C     12.668854    27.223924    23.526192     0.211036
C     11.450640    27.806484    23.964991    -0.174349
C     11.248000    28.132142    25.255909    -0.046905
C     12.248078    27.871058    26.230065    -0.083049
C     13.411460    27.284781    25.865830    -0.126432
C     13.657012    26.925675    24.513223     0.004522
C      2.920758    26.308738    24.095880    -0.043968
C      3.955404    25.879482    25.110269     0.580639
C      3.148430    26.068095    22.734958     0.008880
C      4.365453    25.522700    22.231251    -0.119295
C      4.535909    25.348025    20.914853    -0.081074
C      3.519143    25.654636    20.005605    -0.042304
C      2.345033    26.163795    20.434212    -0.188707
C      2.116169    26.413729    21.803717     0.216372
C      6.062840    22.992697    24.672006    -0.211178
C      1.842819     7.903586     3.011247    -0.210317
C      5.566594    13.952177     7.749530    -0.212342
C      5.342499     9.273577     5.536490    -0.217872
C     11.424410    16.858162    21.965450     0.203195
C     12.575870    16.676053    22.788870    -0.183495
C     12.637852    15.657269    23.658690    -0.048885
C     11.568636    14.724430    23.775095    -0.087026
C     10.479158    14.856830    23.011488    -0.121694
C     10.361154    15.917424    22.058521     0.003837
C      9.243068    16.083737    21.235638    -0.042670
C      8.116637    15.075639    21.253876     0.585134
C      9.172743    17.189859    20.367963     0.010377
C      8.047506    17.471848    19.555004    -0.120094
C      8.012941    18.571465    18.758674    -0.078407
C      9.122685    19.423936    18.706372    -0.043460
C     10.231234    19.214883    19.466493    -0.188879
C     10.280103    18.089250    20.340605     0.215259
C     14.204132    12.714737    18.514331     0.220195
C     14.191018    13.064552    19.873911    -0.193005
C     13.082467    13.594617    20.458888    -0.041313
C     11.922662    13.833401    19.698767    -0.081381
C     11.890480    13.562098    18.394170    -0.113581
C     13.028831    12.988364    17.736239     0.006827
C     13.028833    12.638550    16.386851    -0.047133
C     11.824925    12.941909    15.528832     0.593097
C      2.225828    12.023470    15.818772     0.006723
C      2.296157    11.588176    14.465628    -0.126769
C      3.399940    11.007474    13.961384    -0.082209
C      4.545441    10.833728    14.794996    -0.047911
C      4.522792    11.218385    16.071698    -0.184282
C      3.371329    11.818134    16.650238     0.206715
C      1.147086    14.524671    11.974718     0.215679
C      1.231718    15.875616    12.414590    -0.189277
C      2.353381    16.604977    12.168369    -0.044946
C      3.440477    16.057259    11.481471    -0.078078
C      3.383261    14.802014    11.016922    -0.116030
C      2.243717    13.980205    11.237663     0.008621
C      2.153126    12.665031    10.788940    -0.041388
C      3.256909    12.079219     9.951305     0.580624
C      1.024310    11.901756    11.105165     0.005185
C     12.813090    10.545236    10.728592    -0.124010
C     11.711690     9.833063    11.059837    -0.082775
C     10.660355    10.447214    11.781335    -0.049742
C     10.749754    11.735443    12.174806    -0.179584
C     11.894066    12.508938    11.852143     0.204927
C      8.695573    37.733083    18.303245     0.209751
C      7.477360    37.821814    17.579334    -0.173346
C      7.274724    38.776953    16.651847    -0.047183
C      8.274805    39.751139    16.390874    -0.082427
C      9.438186    39.728840    17.080722    -0.128291
C      9.683734    38.737000    18.068021     0.003572
C     10.867379    38.684040    18.810976    -0.040855
C     -0.017873    39.777154    18.675528     0.580633
C     11.095046    37.625769    19.699840     0.007504
C      0.392167    37.462243    20.424020    -0.120644
C      0.562619    36.409546    21.233492    -0.078731
C     11.465750    35.468809    21.422583    -0.043618
C     10.291641    35.585414    20.767335    -0.188250
C     10.062782    36.646473    19.866133     0.218198
C      2.089562    40.840999    21.394689    -0.214397
C      5.816100    14.141406    18.471148    -0.209295
C      9.539890    15.220584    10.863772    -0.211972
C      9.315788    15.643334    16.022079    -0.215737
C      8.442048    20.377215    25.582327     0.203298
C      7.290585    19.573059    25.836326    -0.182398
C      7.228601    18.310380    25.388944    -0.049931
C      8.297816    17.743151    24.639283    -0.084012
C      9.387296    18.470654    24.372142    -0.122742
C      9.505304    19.826245    24.814160     0.003144
C     10.623392    20.622039    24.546749    -0.042974
C     11.749823    20.102195    23.682830     0.586458
C     10.693719    21.926528    25.070841     0.011208
C     11.818959    22.771565    24.908571    -0.119169
C     11.853527    24.011016    25.462703    -0.080828
C     10.743784    24.482546    26.174813    -0.043074
C      9.635232    23.719735    26.373829    -0.190151
C      9.586360    22.399916    25.836058     0.214333
C      5.662337    21.294261    20.268455     0.222026
C      5.675446    20.291736    21.251194    -0.193927
C      6.783996    20.050164    22.002732    -0.043505
C      7.943803    20.827840    21.829465    -0.080373
C      7.975989    21.822002    20.942211    -0.115105
C      6.837640    22.104921    20.116377     0.008168
C      6.837643    23.098618    19.138735    -0.049373
C      8.041554    23.993364    18.972441     0.592663
C      5.720749    23.283049    18.322021     0.009352
C      5.650425    24.237259    17.268473    -0.129374
C      4.546643    24.383596    16.513448    -0.083429
C      3.401140    23.574794    16.779785    -0.046250
C      3.423785    22.661466    17.751259    -0.182585
C      4.575246    22.460310    18.559927     0.206578
C      6.799504    27.862697    18.566096     0.214639
C      6.714871    28.157229    19.955985    -0.190929
C      5.593208    28.735144    20.464520    -0.041487
C      4.506115    29.056156    19.646733    -0.081632
C      4.563332    28.830844    18.327385    -0.114603
C      5.702875    28.228772    17.726047     0.008689
C      5.793468    27.959791    16.362711    -0.041510
C      4.689688    28.392298    15.436566     0.581367
C      6.922283    27.304295    15.859809     0.005424
C      7.053404    26.952157    14.496741    -0.124343
C      8.154803    26.309204    14.045604    -0.083379
C      9.206136    25.991444    14.938223    -0.047714
C      9.116735    26.294802    16.250598    -0.181607
C      7.972425    26.960984    16.759133     0.205959
C      7.197626    18.500853    15.007959     0.210327
C      8.415841    19.172144    14.722846    -0.175181
C      8.618480    20.452941    15.086277    -0.046349
C      7.618400    21.166042    15.799460    -0.083080
C      6.455016    20.557467    16.125073    -0.126922
C      6.209466    19.206522    15.759765     0.005730
C      5.025818    18.536624    16.085377    -0.043237
C      3.991170    19.200482    16.964317     0.579394
C      4.798148    17.237710    15.613319     0.009914
C      3.581125    16.528789    15.833792    -0.120934
C      3.410670    15.301417    15.326866    -0.079648
C      4.427438    14.667291    14.606709    -0.042904
C      5.601549    15.293055    14.380068    -0.188223
C      5.830412    16.604048    14.848371     0.216904
C     13.803627    17.377542    19.245216    -0.212842
C      2.130469    22.044992    21.482395    -0.210098
C     10.326604    29.172761    18.613302    -0.213519
C     10.550689    24.916912    21.558568    -0.218365
C      4.468773    42.937101    23.204603     0.202208
C      3.317310    43.559149    23.774023    -0.181092
C      3.255325    43.803043    25.091225    -0.050732
C      4.324538    43.437433    25.957291    -0.083577
C      5.414017    42.842330    25.460825    -0.123146
C      5.532026    42.547333    24.065840     0.003009
C      6.650113    41.917852    23.510367    -0.041510
C      7.776542    41.429598    24.392526     0.584444
C      6.720443    41.719485    22.118601     0.010440
C      7.845682    41.156436    21.467912    -0.119302
C      7.880252    41.016604    20.117450    -0.079409
C      6.770511    41.397544    19.353038    -0.044344
C      5.661959    41.951302    19.914144    -0.187896
C      5.613086    42.145488    21.326026     0.212747
C      1.689045    37.876631    25.067354     0.221816
C      1.702157    39.228970    25.444196    -0.191441
C      2.810709    40.000606    25.277635    -0.043551
C      3.970516    39.461715    24.690781    -0.080842
C      4.002699    38.196249    24.273438    -0.114432
C      2.864347    37.339598    24.441341     0.006490
C      2.864347    35.996086    24.069595    -0.048650
C      4.068257    35.404699    23.377869     0.592250
C      1.747451    35.196575    24.318230     0.008950
C      1.677123    33.807071    24.018634    -0.128998
C     12.493239    33.080033    24.269415    -0.081492
C     11.347736    33.715088    24.836690    -0.047932
C     11.370385    35.013073    25.141918    -0.183647
C     12.521848    35.813977    24.911790     0.208029
C      2.826206    33.118127    20.230101     0.214710
C      2.741578    34.174541    19.280084    -0.189465
C      1.619917    34.325988    18.525327    -0.043806
C      0.532821    33.457258    18.656216    -0.080314
C      0.590034    32.427324    19.511017    -0.116739
C      1.729575    32.207587    20.333095     0.009828
C      1.820163    31.161394    21.247707    -0.042714
C     12.636280    30.143075    21.336218     0.580370
C      2.948977    31.053615    22.066835     0.007756
C      3.080093    30.049233    23.053329    -0.125628
C      4.181490    29.980013    23.835712    -0.082819
C      5.232827    30.911924    23.664591    -0.048805
C      5.143430    31.896794    22.745687    -0.181413
C      3.999121    32.004108    21.914489     0.204001
C     -0.748954    19.232230     3.295287     0.211033
C      0.469260    18.649670     2.856488    -0.174348
C      0.671900    18.324012     1.565570    -0.046905
C     -0.328178    18.585096     0.591414    -0.083048
C     -1.491560    19.171373     0.955649    -0.126432
C     -1.737112    19.530479     2.308256     0.004522
C      8.999142    20.147416     2.725599    -0.043970
C      7.964496    20.576672     1.711210     0.580639
C      8.771470    20.388059     4.086521     0.008880
C      7.554447    20.933454     4.590228    -0.119296
C      7.383991    21.108129     5.906626    -0.081074
C      8.400757    20.801518     6.815874    -0.042305
C      9.574867    20.292359     6.387267    -0.188705
C      9.803731    20.042425     5.017762     0.216369
C      5.857060    23.463457     2.149473    -0.211181
C     10.077081    38.552568    23.810232    -0.210320
C      6.353306    32.503977    19.071949    -0.212347
C      6.577401    37.182577    21.284989    -0.217879
C      0.495490    29.597992     4.856029     0.203194
C     -0.655970    29.780101     4.032609    -0.183493
C     -0.717952    30.798885     3.162789    -0.048886
C      0.351264    31.731724     3.046384    -0.087025
C      1.440742    31.599324     3.809991    -0.121695
C      1.558746    30.538730     4.762958     0.003837
C      2.676832    30.372417     5.585841    -0.042672
C      3.803263    31.380515     5.567603     0.585134
C      2.747157    29.266295     6.453516     0.010378
C      3.872394    28.984306     7.266475    -0.120096
C      3.906959    27.884689     8.062805    -0.078407
C      2.797215    27.032218     8.115107    -0.043463
C      1.688666    27.241271     7.354986    -0.188877
C      1.639797    28.366904     6.480874     0.215258
C     -2.284232    33.741417     8.307148     0.220195
C     -2.271118    33.391602     6.947568    -0.193005
C     -1.162567    32.861537     6.362591    -0.041314
C     -0.002762    32.622753     7.122712    -0.081382
C      0.029420    32.894056     8.427309    -0.113582
C     -1.108931    33.467790     9.085240     0.006827
C     -1.108933    33.817604    10.434628    -0.047133
C      0.094975    33.514245    11.292647     0.593096
C      9.694072    34.432684    11.002707     0.006724
C      9.623743    34.867978    12.355851    -0.126769
C      8.519960    35.448680    12.860095    -0.082209
C      7.374459    35.622426    12.026483    -0.047911
C      7.397108    35.237769    10.749781    -0.184282
C      8.548571    34.638020    10.171241     0.206715
C     10.772814    31.931483    14.846761     0.215678
C     10.688182    30.580538    14.406889    -0.189276
C      9.566519    29.851177    14.653110    -0.044946
C      8.479423    30.398895    15.340008    -0.078078
C      8.536639    31.654140    15.804557    -0.116029
C      9.676183    32.475949    15.583816     0.008621
C      9.766774    33.791123    16.032539    -0.041387
C      8.662991    34.376935    16.870174     0.580623
C     10.895590    34.554398    15.716314     0.005184
C     -0.893190    35.910918    16.092887    -0.124009
C      0.208210    36.623091    15.761642    -0.082776
C      1.259545    36.008940    15.040144    -0.049741
C      1.170146    34.720711    14.646673    -0.179585
C      0.025834    33.947216    14.969336     0.204926
C      3.224327     8.723071     8.518234     0.209751
C      4.442540     8.634340     9.242145    -0.173346
C      4.645176     7.679201    10.169632    -0.047183
C      3.645095     6.705015    10.430605    -0.082427
C      2.481714     6.727314     9.740757    -0.128290
C      2.236166     7.719154     8.753458     0.003571
C      1.052521     7.772114     8.010503    -0.040853
C     11.937773     6.679000     8.145951     0.580633
C      0.824854     8.830385     7.121639     0.007504
C     11.527733     8.993911     6.397459    -0.120644
C     11.357281    10.046608     5.587987    -0.078731
C      0.454150    10.987345     5.398896    -0.043617
C      1.628259    10.870740     6.054144    -0.188251
C      1.857118     9.809681     6.955346     0.218199
C      9.830338     5.615155     5.426790    -0.214395
C      6.103800    32.314748     8.350331    -0.209294
C      2.380010    31.235570    15.957707    -0.211979
C      2.604112    30.812820    10.799400    -0.215743
N      3.436132    24.812544     0.731690    -0.334374
N      7.345849    24.956557     7.316899    -0.335611
N      4.009461    19.220150     8.729855    -0.337593
N      4.930873    29.217050    12.237300    -0.341794
N      7.409405     3.712775     4.967338    -0.333860
N     -0.600757     9.343727     1.550013    -0.336357
N      7.982760    13.435585     5.811410    -0.337413
N     12.877455    26.960053    22.221595    -0.341472
N     11.382692    17.930834    21.122451    -0.335976
N      3.372519    12.155870    17.954566    -0.332629
N     11.956050    13.800419    12.280214    -0.338152
N      8.904169    36.735204    19.184063    -0.341143
N      8.483768    21.643610    26.089789    -0.334385
N      4.574051    21.499597    19.504580    -0.335604
N      7.910439    27.236004    18.091624    -0.337611
N      6.989027    17.239104    14.584179    -0.341802
N      4.510495    42.743379    21.854141    -0.333858
N     12.520657    37.112427    25.271466    -0.336361
N      3.937140    33.020569    21.010069    -0.337414
N     -0.957555    19.496101     4.599884    -0.341450
N      0.537208    28.525320     5.699028    -0.335964
N      8.547381    34.300284     8.866913    -0.332631
N     -0.036150    32.655735    14.541265    -0.338145
N      3.015731     9.720950     7.637416    -0.341148
O      0.340529    26.110529     4.375120    -0.551263
O     -0.745370    26.955567     2.629310    -0.540589
O      3.890267    21.437038     7.102328    -0.554177
O      3.035608    22.737811     8.672457    -0.547965
O      7.088364    16.882940    11.825858    -0.543335
O      8.140893    18.835957    11.635962    -0.542685
O      7.672454    27.355553     8.610231    -0.547930
O      8.902584    26.693552    10.353359    -0.547959
O     -1.950478    27.805249     6.946227    -0.503539
O      9.853798    25.666872     5.941226    -0.502245
O      1.525355    18.430396     7.409702    -0.498383
O      1.464568    20.332776     6.015790    -0.505831
O      4.313814     6.219086     2.021535    -0.550524
O      3.227909     4.284651     2.162616    -0.539595
O      7.863561    10.917661     4.705292    -0.554382
O      7.008908    11.627047     2.793725    -0.547401
O     11.061673    17.285407     6.287491    -0.543231
O      0.194302    16.144444     4.691077    -0.541677
O      3.699124    24.749669    25.647235    -0.548687
O      4.929260    26.590262    25.348980    -0.548625
O      5.996086    23.083751    26.089789    -0.503932
O      1.907189     7.797201     1.622699    -0.502889
O      5.498650    12.687176     7.155434    -0.498730
O      5.437858    10.528823     6.204881    -0.506845
O      8.287092    14.126540    20.424824    -0.550221
O      7.201187    15.215936    22.029554    -0.540570
O     11.836847    14.101454    15.013859    -0.554440
O     10.982188    12.091296    15.355297    -0.548570
O      3.115065    12.287807     8.708130    -0.542893
O      4.167588    11.475753    10.494440    -0.542563
O     -0.274151    40.807087    19.385492    -0.548730
O      0.955984    39.628494    17.940619    -0.548813
O      2.022813    42.023309    20.606942    -0.502768
O      5.880465    12.992080    19.257554    -0.502144
O      9.471944    15.338583    12.256343    -0.498888
O      9.411149    15.594555    14.600809    -0.507336
O     11.579371    20.345625    22.446359    -0.551268
O     12.665270    19.500587    24.192169    -0.540586
O      8.029633    25.019116    19.719151    -0.554197
O      8.884292    23.718343    18.149022    -0.547970
O      4.831536    29.573214    14.995621    -0.543327
O      3.779007    27.620197    15.185517    -0.542682
O      4.247446    19.100601    18.211248    -0.547926
O      3.017316    19.762602    16.468120    -0.547962
O     13.870378    18.650905    19.875252    -0.503542
O      2.066102    20.789282    20.880253    -0.502246
O     10.394545    28.025758    19.411777    -0.498456
O     10.455332    26.123378    20.805689    -0.505910
O      7.606086    40.237068    24.799944    -0.550513
O      8.691991    42.171503    24.658863    -0.539596
O      4.056339    35.538493    22.116187    -0.554381
O      4.910992    34.829107    24.027754    -0.547400
O      0.858227    29.170747    20.533988    -0.543251
O     11.725598    30.311710    22.130402    -0.541682
O      8.220776    21.706485     1.174244    -0.548689
O      6.990640    19.865892     1.472499    -0.548621
O      5.923814    23.372403     0.731690    -0.503916
O     10.012711    38.658953    25.198780    -0.502870
O      6.421250    33.768978    19.666045    -0.498716
O      6.482042    35.927331    20.616598    -0.506825
O      3.632808    32.329614     6.396655    -0.550224
O      4.718713    31.240218     4.791925    -0.540570
O      0.083053    32.354700    11.807620    -0.554433
O      0.937712    34.364858    11.466182    -0.548567
O      8.804835    34.168347    18.113349    -0.542889
O      7.752312    34.980401    16.327039    -0.542564
O     12.194051     5.649067     7.435987    -0.548731
O     10.963916     6.827660     8.880860    -0.548813
O      9.897087     4.432845     6.214537    -0.502776
O      6.039435    33.464074     7.563925    -0.502151
O      2.447956    31.117571    14.565136    -0.498856
O      2.508751    30.861599    12.220670    -0.507313

The following XYZ coordinates are in angstroms. Other properties are in atomic units.
The sperically averaged electron density of each atom fit to a function of the form exp(a - br)
eigen_1, eigen_2 and eigen_3 are the three eigenvalues of traceless quadrupole moment tensor
  atom number  atomic symbol              X              Y              Z     net charge C6 coefficient C8 coefficient C10 coefficient fluctuating dipole atomic polarizability isotropic forcefield polarizability              a              b squared Pearson coefficient          <r^3>          <r^4>         wp_QDO          m_QDO          q_QDO       dipole_x       dipole_y       dipole_z         dipole            Qxy            Qxz            Qyz     Q(x^2-y^2)  Q(3z^2 - R^2)        eigen_1        eigen_2        eigen_3 static polarizability      alpha(xx)      alpha(xy)      alpha(xz)      alpha(yy)      alpha(yz)      alpha(zz) atomic spin moment
            1             Cu      -0.791863      27.057305       5.641093       0.767669      72.753117 0.10812457E+04  0.29914476E+05                                15.112263                           11.407451       0.815993       2.166444                    0.996406      42.731921     107.783564       0.490529       0.451320      -1.113016      -0.007371      -0.047879      -0.008109       0.049117      -0.017905      -0.039863       0.032557      -0.003604      -0.062743      -0.053719      -0.006855       0.060574             19.145898      23.487087       5.646062      -8.418062      17.420809       2.577903      16.529798           0.391772
            2             Cu       8.726532      26.412029       7.303757       0.764856      72.212727 0.10825329E+04  0.29961019E+05                                15.050052                           11.421332       0.828467       2.169382                    0.996340      42.783160     107.956252       0.489742       0.451881      -1.112595       0.004548       0.051679       0.006416       0.052273      -0.016834      -0.041216       0.029742      -0.005301      -0.040843      -0.050174      -0.008449       0.058623             18.963651      22.808731       5.498819      -8.449719      17.158374       2.641374      16.923848          -0.388285
            3             Cu       2.714963      19.936969       7.400314       0.767248      72.696330 0.10687195E+04  0.29489443E+05                                15.122740                           11.348998       0.835250       2.173487                    0.995962      42.704624     107.661509       0.491157       0.451942      -1.112348      -0.000768       0.027816      -0.046334       0.054048       0.042028       0.002199      -0.030237       0.000640      -0.053412      -0.051094      -0.005523       0.056617             19.259572      24.005479       5.148523       9.024478      18.610916      -1.852843      15.162319           0.394879
            4             Cu       3.670104      30.108544      13.524463       0.758746      73.856965 0.11019121E+04  0.30632563E+05                                15.270365                           11.522282       0.820981       2.162908                    0.996850      43.014954     108.776912       0.487650       0.451816      -1.112649      -0.007874       0.018389       0.046306       0.050443      -0.024124       0.036627       0.002147       0.047825       0.091946      -0.053061      -0.006528       0.059589             19.337232      23.195100     -10.615763      -0.201395      15.236063      -0.443057      19.580532          -0.397310
            5             Cu       3.181427       6.842063       0.568615       0.767095      72.795211 0.10818607E+04  0.29936194E+05                                15.118481                           11.410754       0.820513       2.167437                    0.996484      42.746780     107.834766       0.490447       0.451324      -1.112996      -0.007377       0.017141       0.045701       0.049364      -0.025417       0.034147      -0.001251       0.048917       0.094577      -0.053149      -0.005652       0.058802             19.155696      23.499554     -10.120417      -0.678336      14.527930      -0.905555      19.439604           0.391802
            6             Cu       0.779927       8.604610       0.296109       0.765995      72.161202 0.10815552E+04  0.29927220E+05                                15.043447                           11.416287       0.831274       2.170413                    0.996349      42.766204     107.901588       0.489842       0.451890      -1.112589       0.004122      -0.020099      -0.048359       0.052532      -0.027211       0.035988      -0.005507       0.038707       0.091002      -0.050672      -0.009374       0.060046             18.955552      22.797935     -10.063546      -0.535128      14.689354      -1.219513      19.379367          -0.388103
            7             Cu       6.688258      11.925760       5.855397       0.767073      72.797675 0.10703076E+04  0.29546053E+05                                15.139498                           11.359813       0.832721       2.172402                    0.995903      42.725776     107.759902       0.490739       0.452132      -1.112163      -0.001104      -0.054159      -0.000953       0.054178      -0.018608      -0.036834       0.026274      -0.006248      -0.074221      -0.050936      -0.004802       0.055738             19.283052      24.036391       5.246314      -8.985963      17.647385       2.422773      16.165381           0.395440
            8             Cu      11.616690      27.629022      20.805958       0.757780      73.869584 0.11022268E+04  0.30642359E+05                                15.268842                           11.521713       0.824394       2.163869                    0.996790      43.027177     108.796473       0.487821       0.451642      -1.112798      -0.007401       0.031500      -0.038391       0.050208       0.043251       0.001905      -0.031673      -0.003348      -0.059181      -0.052553      -0.006901       0.059454             19.334619      23.190295       5.133657       9.290795      18.879006      -1.659630      15.934557          -0.397268
            9             Cu       7.154700      12.556786      20.611770       0.766823      72.825098 0.10826105E+04  0.29962648E+05                                15.123808                           11.415938       0.817616       2.166397                    0.996512      42.755357     107.872773       0.490248       0.451422      -1.112917      -0.006854       0.031286      -0.037444       0.049273       0.042672       0.004720      -0.030184      -0.006125      -0.072353      -0.053147      -0.006311       0.059458             19.161071      23.505929       4.472568       9.105231      19.002225      -1.675178      14.975060           0.390964
           10             Cu       4.753199      11.439516      19.221613       0.764075      72.250522 0.10832917E+04  0.29987317E+05                                15.054455                           11.424954       0.828708       2.169279                    0.996467      42.800803     108.010843       0.489688       0.451851      -1.112612       0.005174      -0.032106       0.042054       0.053162       0.044535       0.005464      -0.024830      -0.013826      -0.066305      -0.050039      -0.009127       0.059166             18.968826      22.814780       4.571734       8.988415      19.276447      -1.421635      14.815251          -0.388500
           11             Cu      10.661548      14.593425      13.565768       0.767767      72.630460 0.10676438E+04  0.29451270E+05                                15.111003                           11.341249       0.840682       2.175153                    0.995947      42.693433     107.604939       0.491475       0.451780      -1.112489      -0.000986       0.026079       0.046859       0.053636      -0.022944       0.033943       0.004996       0.046764       0.085075      -0.051466      -0.003709       0.055175             19.243671      23.984854     -10.380411      -0.051752      14.408741      -0.567576      19.337419           0.395565
           12             Cu       7.643399      35.174742      19.312538       0.758552      73.872750 0.11022957E+04  0.30645815E+05                                15.272075                           11.524265       0.822429       2.163239                    0.996724      43.021624     108.797475       0.487611       0.451814      -1.112653      -0.007929      -0.049338      -0.007065       0.050468      -0.020002      -0.039103       0.029186      -0.007013      -0.069953      -0.052771      -0.006969       0.059739             19.338869      23.197566       5.481677      -9.094675      18.110332       2.102899      16.708709          -0.396584
           13             Cu      12.711763      19.398849      21.180386       0.767652      72.754414 0.10812675E+04  0.29915234E+05                                15.112421                           11.407555       0.815987       2.166439                    0.996406      42.732365     107.785001       0.490528       0.451319      -1.113016       0.007371       0.047879       0.008108       0.049117      -0.017906      -0.039863       0.032557      -0.003604      -0.062743      -0.053718      -0.006856       0.060574             19.146110      23.487345       5.646140      -8.418155      17.421016       2.577938      16.529969           0.391709
           14             Cu       3.193368      20.044125      19.517722       0.764887      72.210803 0.10825001E+04  0.29959850E+05                                15.049731                           11.421111       0.828540       2.169410                    0.996340      42.782703     107.954226       0.489750       0.451877      -1.112599      -0.004548      -0.051679      -0.006415       0.052274      -0.016830      -0.041222       0.029745      -0.005300      -0.040846      -0.050183      -0.008444       0.058627             18.963223      22.808195       5.498668      -8.449514      17.157991       2.641317      16.923484          -0.388228
           15             Cu       9.204937      26.519185      19.421165       0.767351      72.689878 0.10686090E+04  0.29485512E+05                                15.121617                           11.348217       0.835496       2.173582                    0.995961      42.703187     107.654847       0.491189       0.451926      -1.112362       0.000772      -0.027812       0.046339       0.054050       0.042037       0.002215      -0.030251       0.000633      -0.053436      -0.051119      -0.005510       0.056629             19.258055      24.003455       5.148084       9.023635      18.609561      -1.852750      15.161147           0.395897
           16             Cu       8.249796      16.347610      13.297016       0.758787      73.854611 0.11018705E+04  0.30631070E+05                                15.269953                           11.521990       0.821070       2.162943                    0.996850      43.014421     108.774427       0.487662       0.451810      -1.112655       0.007875      -0.018391      -0.046306       0.050443      -0.024131       0.036627       0.002148       0.047830       0.091967      -0.053071      -0.006522       0.059593             19.336683      23.194395     -10.615418      -0.201385      15.235630      -0.443041      19.580024          -0.397780
           17             Cu       8.738473      39.614091      26.252864       0.767074      72.796698 0.10818862E+04  0.29937116E+05                                15.118774                           11.410959       0.820431       2.167408                    0.996484      42.747026     107.836252       0.490438       0.451330      -1.112991       0.007376      -0.017139      -0.045701       0.049363      -0.025411       0.034148      -0.001250       0.048913       0.094568      -0.053143      -0.005656       0.058799             19.156089      23.500073     -10.120660      -0.678353      14.528230      -0.905573      19.439964           0.391669
           18             Cu      11.139973      37.851544      26.525370       0.765967      72.163072 0.10815877E+04  0.29928365E+05                                15.043730                           11.416481       0.831237       2.170395                    0.996349      42.766734     107.903609       0.489836       0.451891      -1.112587      -0.004121       0.020098       0.048360       0.052532      -0.027208       0.035988      -0.005506       0.038704       0.090996      -0.050669      -0.009375       0.060044             18.955935      22.798434     -10.063786      -0.535151      14.689648      -1.219530      19.379724          -0.387970
           19             Cu       5.231642      34.530394      20.966082       0.767051      72.799318 0.10703357E+04  0.29547033E+05                                15.139725                           11.359966       0.832704       2.172391                    0.995903      42.726287     107.761691       0.490735       0.452132      -1.112162       0.001103       0.054158       0.000953       0.054178      -0.018608      -0.036834       0.026273      -0.006245      -0.074223      -0.050936      -0.004803       0.055738             19.283360      24.036795       5.246412      -8.986125      17.647653       2.422805      16.165631           0.395033
           20             Cu       0.303210      18.827132       6.015521       0.757673      73.876239 0.11023431E+04  0.30646533E+05                                15.270011                           11.522534       0.824131       2.163768                    0.996791      43.028639     108.803393       0.487788       0.451659      -1.112782       0.007395      -0.031505       0.038386       0.050207       0.043240       0.001888      -0.031659      -0.003339      -0.059157      -0.052526      -0.006914       0.059441             19.336185      23.192308       5.134107       9.291682      18.880418      -1.659709      15.935829          -0.396248
           21             Cu       4.765200      33.899368       6.209709       0.766836      72.824187 0.10825948E+04  0.29962092E+05                                15.123658                           11.415834       0.817642       2.166408                    0.996511      42.755134     107.871814       0.490252       0.451420      -1.112919       0.006855      -0.031285       0.037444       0.049273       0.042672       0.004721      -0.030184      -0.006125      -0.072356      -0.053149      -0.006310       0.059459             19.160869      23.505665       4.472518       9.105118      19.002038      -1.675163      14.974903           0.391041
           22             Cu       7.166701      35.016638       7.599866       0.764083      72.249961 0.10832819E+04  0.29986968E+05                                15.054361                           11.424888       0.828728       2.169287                    0.996467      42.800667     108.010253       0.489690       0.451849      -1.112613      -0.005175       0.032106      -0.042054       0.053162       0.044535       0.005465      -0.024830      -0.013826      -0.066308      -0.050040      -0.009127       0.059166             18.968699      22.814613       4.571698       8.988343      19.276329      -1.421631      14.815154          -0.388576
           23             Cu       1.258352      31.862729      13.255711       0.767728      72.632687 0.10676821E+04  0.29452635E+05                                15.111404                           11.341530       0.840590       2.175118                    0.995947      42.693896     107.607215       0.491464       0.451786      -1.112483       0.000985      -0.026077      -0.046860       0.053636      -0.022937       0.033943       0.004996       0.046757       0.085051      -0.051455      -0.003714       0.055169             19.244211      23.985574     -10.380748      -0.051775      14.409147      -0.567583      19.337912           0.395097
           24             Cu       4.276501      11.281412       7.508941       0.758560      73.872079 0.11022834E+04  0.30645389E+05                                15.271994                           11.524208       0.822424       2.163240                    0.996724      43.021385     108.796732       0.487612       0.451815      -1.112653       0.007930       0.049338       0.007065       0.050468      -0.020003      -0.039100       0.029187      -0.007014      -0.069949      -0.052768      -0.006971       0.059739             19.338759      23.197418       5.481636      -9.094613      18.110242       2.102899      16.708617          -0.396988
           25              H       5.343318      26.529564       0.504244       0.120918       1.266528 0.95812950E+01  0.97786143E+02                                 1.883003                            1.771289      -1.312203       2.254774                    0.994967       3.613231      10.104865       0.488728       1.227965      -0.720783       0.035518      -0.001272      -0.016214       0.039065       0.005951      -0.008171      -0.005437       0.023796      -0.050462      -0.019657      -0.004162       0.023818              1.929594       2.093838      -0.311251      -0.375789       1.802473       0.253093       1.892471          -0.000163
           26              H       5.445830      28.657256       1.249881       0.114453       0.984376 0.67230286E+01  0.61292909E+02                                 1.454805                            1.378888      -0.721089       2.537438                    0.999833       2.943226       7.186477       0.633485       1.060533      -0.766061       0.031556       0.019468      -0.009230       0.038209       0.003910      -0.011332       0.008221       0.001460      -0.029911      -0.019407       0.007725       0.011682              1.471961       1.649585       0.338499      -0.111797       1.513643      -0.062567       1.252655           0.000002
           27              H       3.681683      29.591025       2.486351       0.112001       1.123463 0.78764829E+01  0.77129815E+02                                 1.789061                            1.641431      -1.061169       2.374303                    0.996904       3.565040      10.012189       0.487609       1.282756      -0.707547       0.003743       0.035786       0.012861       0.038211       0.004123      -0.010553       0.006288      -0.006779      -0.039351      -0.020155       0.008136       0.012019              1.885532       1.403148       0.040275      -0.026557       2.623643       0.470827       1.629805           0.000007
           28              H       1.837673      28.369227       2.934270       0.108792       0.980788 0.71280671E+01  0.69296873E+02                                 1.738226                            1.641752      -1.307192       2.254996                    0.993435       3.895780      11.550767       0.444314       1.417994      -0.677924      -0.025503       0.016149       0.017584       0.034934       0.000286      -0.005997       0.002395      -0.001227      -0.021598      -0.010337       0.004222       0.006115              1.789353       1.823415      -0.294135      -0.411959       1.758087       0.365495       1.786556           0.000071
           29              H      -0.627366      23.983766       2.408569       0.118917       0.997373 0.73675672E+01  0.71060967E+02                                 1.667776                            1.603135      -0.945848       2.435870                    0.998325       3.441518       9.640706       0.485458       1.308120      -0.703008      -0.034118       0.009032       0.017420       0.039358       0.003375      -0.009645       0.005643       0.012760      -0.033183      -0.017140       0.001615       0.015526              1.677737       1.827646      -0.108273      -0.386096       1.514952       0.211065       1.690613           0.000046
           30              H      -0.690541      21.911822       1.453724       0.104889       0.999032 0.70038491E+01  0.67493420E+02                                 1.731566                            1.605633      -1.203179       2.298797                    0.995251       3.797480      11.050181       0.460463       1.380343      -0.685506      -0.031534      -0.016653       0.001946       0.035714       0.002083      -0.008380       0.009011       0.007337      -0.017912      -0.015627       0.004235       0.011392              1.810721       2.087536       0.633806      -0.099935       1.919492      -0.083867       1.425135          -0.000019
           31              H       1.154660      21.112776       0.300401       0.104920       1.078613 0.79318739E+01  0.77772485E+02                                 1.738843                            1.648026      -0.969436       2.415274                    0.997773       3.549626       9.960289       0.486488       1.284054      -0.707695       0.003306      -0.033806      -0.017400       0.038164      -0.002946      -0.010947       0.011046       0.002218      -0.028252      -0.018640       0.001726       0.016914              1.766215       1.459144       0.223292       0.029635       2.298253       0.276232       1.541249           0.000001
           32              H       6.977901      37.884993      26.786611       0.121299       1.125965 0.84218353E+01  0.83581667E+02                                 1.773719                            1.687257      -1.086144       2.361315                    0.997503       3.503753       9.798395       0.486872       1.267614      -0.712031       0.019717      -0.025384      -0.019255       0.037468      -0.006257      -0.003140       0.013484      -0.019447      -0.011484      -0.011715      -0.009422       0.021136              1.803585       2.181312      -0.130844      -0.385129       1.555214       0.137673       1.674230          -0.000202
           33              H       7.009712      26.673577       5.431349       0.118412       1.133463 0.84792935E+01  0.84077951E+02                                 1.762173                            1.677234      -1.110233       2.347841                    0.997222       3.497373       9.694242       0.496506       1.244111      -0.717218       0.022930       0.023686      -0.016504       0.036867       0.004303      -0.006804      -0.014980      -0.012310      -0.004789      -0.014060      -0.006414       0.020474              1.789474       2.234827       0.369539       0.009081       1.652473      -0.060383       1.481122           0.000183
           34              H       5.145442      27.087037       4.189515       0.106712       1.067069 0.77436923E+01  0.75365397E+02                                 1.716305                            1.620245      -0.982006       2.408845                    0.997903       3.508393       9.762507       0.495037       1.271290      -0.710477       0.003349       0.029394      -0.021352       0.036484       0.010720       0.003164      -0.010511       0.006581      -0.025718      -0.018337       0.002156       0.016181              1.747674       1.434864      -0.115022       0.167325       1.837376      -0.492933       1.970783          -0.000009
           35              H       3.221569      25.809493       4.481869       0.101774       0.999281 0.69907705E+01  0.67347948E+02                                 1.732681                            1.604489      -1.222904       2.287933                    0.995286       3.812797      11.099627       0.460391       1.380955      -0.685307      -0.031054       0.005678      -0.014230       0.034628       0.006024       0.004915      -0.006860       0.005063      -0.024296      -0.014182       0.003592       0.010590              1.816147       2.097603      -0.240384       0.591836       1.456559      -0.198706       1.894279           0.000045
           36              H       3.173885      24.118488       5.962415       0.119051       0.956976 0.70427991E+01  0.67517828E+02                                 1.651684                            1.589860      -0.990753       2.416528                    0.997538       3.513370       9.980465       0.474711       1.345872      -0.694401      -0.034457      -0.016865       0.000238       0.038364       0.005342       0.006449      -0.007528       0.016213      -0.017109      -0.015634       0.002020       0.013613              1.661164       1.887151       0.377514       0.029835       1.732990      -0.096506       1.363350          -0.000133
           37              H       5.530441      21.679539       9.725468       0.110352       0.988481 0.72345905E+01  0.70540304E+02                                 1.744188                            1.651934      -1.303301       2.259672                    0.993330       3.867821      11.456416       0.444099       1.414500      -0.678856      -0.027487      -0.020188       0.008286       0.035096       0.005738       0.001696      -0.006028       0.008465       0.003178      -0.010852       0.003826       0.007026              1.790729       1.894991       0.485362      -0.120620       1.985738      -0.231013       1.491457          -0.000120
           38              H       7.389943      21.447258      11.002171       0.115462       1.130621 0.79103831E+01  0.77453541E+02                                 1.789371                            1.639622      -1.085362       2.364072                    0.996874       3.537542       9.896215       0.490841       1.274446      -0.709535       0.001756      -0.024967       0.029285       0.038523       0.007765       0.005310      -0.012573       0.014448       0.008871      -0.020146       0.009118       0.011027              1.886392       1.402024       0.038223       0.019399       2.144486      -0.693064       2.112666           0.000010
           39              H       9.288785      22.771259      10.548888       0.116421       0.972141 0.66192970E+01  0.60160580E+02                                 1.447811                            1.372391      -0.718014       2.542023                    0.999830       2.927346       7.155085       0.631584       1.067026      -0.764288       0.032832      -0.002444       0.019808       0.038423       0.007085       0.006632      -0.011979       0.010688      -0.013629      -0.019297       0.008083       0.011213              1.464506       1.669988      -0.087203       0.342018       1.251798      -0.094128       1.471734          -0.000022
           40              H       9.253029      24.313604       8.918142       0.118595       1.274101 0.96917061E+01  0.99257734E+02                                 1.895864                            1.785550      -1.315446       2.251952                    0.995013       3.634115      10.201432       0.484805       1.233602      -0.719516       0.036041       0.011826       0.004442       0.038191       0.001944       0.007284      -0.003133       0.041546      -0.006128      -0.020538      -0.003330       0.023868              1.939570       2.189270       0.457082      -0.155858       1.994298      -0.140502       1.635141           0.000178
           41              H       4.492220      18.501938       6.303048       0.119881       1.128012 0.84530236E+01  0.83763086E+02                                 1.757457                            1.675792      -1.085551       2.360017                    0.997355       3.489033       9.671989       0.496142       1.245832      -0.716879      -0.019735       0.001966      -0.031864       0.037532       0.001303       0.006659       0.001806       0.004981       0.058433      -0.012550      -0.008621       0.021171              1.783191       2.140684      -0.236679       0.327998       1.511244      -0.095853       1.697645          -0.000204
           42              H       6.370797      17.535651       5.444760       0.102628       1.090474 0.79963066E+01  0.78453427E+02                                 1.739742                            1.644840      -0.998740       2.396388                    0.997452       3.566292       9.964662       0.492033       1.268789      -0.710806      -0.000639      -0.004107      -0.036365       0.036602      -0.009739       0.007961       0.000053       0.020270       0.025317      -0.018638       0.001983       0.016655              1.769233       1.464336      -0.102484      -0.228571       1.526204       0.280480       2.317157           0.000007
           43              H       8.180235      17.029278       6.799245       0.103275       1.005416 0.70216225E+01  0.67646775E+02                                 1.733054                            1.603015      -1.201773       2.298145                    0.995474       3.788291      10.989682       0.463263       1.372362      -0.687117       0.031237      -0.010478      -0.011002       0.034736      -0.008802       0.003532      -0.002149       0.017218       0.017009      -0.015166       0.003078       0.012088              1.815696       2.122193      -0.424999      -0.486343       1.632180       0.268499       1.692715          -0.000065
           44              H       8.078913      17.382344       9.030792       0.118391       1.008023 0.74374781E+01  0.71911968E+02                                 1.680513                            1.611100      -0.977069       2.421517                    0.997875       3.453309       9.688781       0.484038       1.308732      -0.702856       0.033703      -0.008932       0.017214       0.038884      -0.009530       0.002029       0.002292       0.025153       0.004405      -0.016946       0.001795       0.015151              1.692233       1.832685      -0.262432       0.325387       1.439184      -0.168232       1.804830           0.000147
           45              H       5.548313      19.291692      12.917224       0.112152       0.977055 0.70734698E+01  0.68580985E+02                                 1.732210                            1.634779      -1.292447       2.268088                    0.993437       3.823023      11.291224       0.445880       1.416827      -0.678588       0.025460      -0.007223       0.024041       0.035754      -0.005715       0.003979       0.002681       0.008280       0.011151      -0.010213       0.002879       0.007334              1.783908       1.813373      -0.187519       0.465330       1.436891      -0.166152       2.101459           0.000105
           46              H       3.699537      20.378766      13.673590       0.114049       1.120559 0.78282182E+01  0.76243719E+02                                 1.760397                            1.617470      -1.045186       2.382723                    0.997314       3.486316       9.641943       0.501792       1.253259      -0.714435      -0.003152       0.010362       0.036883       0.038440      -0.010917       0.003836       0.008609       0.015895       0.017490      -0.019867       0.009134       0.010732              1.847640       1.389554      -0.043661      -0.023259       1.471316       0.262105       2.682049           0.000002
           47              H       1.950890      20.889784      12.203773       0.113426       0.984172 0.66819945E+01  0.60760743E+02                                 1.447592                            1.368723      -0.719042       2.538152                    0.999822       2.938686       7.141133       0.640668       1.051372      -0.768544      -0.032301       0.018053       0.011874       0.038862      -0.011480       0.002540       0.003192       0.019589       0.025411      -0.019880       0.008613       0.011267              1.468031       1.682563      -0.285454      -0.224606       1.365123       0.135594       1.356405           0.000013
           48              H       2.109428      20.392703       9.996365       0.118911       1.288009 0.97776523E+01  0.10026370E+03                                 1.901756                            1.787636      -1.319892       2.249590                    0.994975       3.632800      10.172449       0.487351       1.225618      -0.721372      -0.033724       0.014631      -0.010608       0.038261      -0.011369       0.000204       0.007652       0.026228      -0.036748      -0.019077      -0.004583       0.023660              1.947695       2.111792      -0.179129       0.463560       1.647528      -0.165185       2.083764          -0.000197
           49              H       2.829393      27.742067      12.544406       0.118580       1.245854 0.93877527E+01  0.95344584E+02                                 1.864091                            1.754380      -1.306138       2.256588                    0.995093       3.598942      10.047705       0.490518       1.229467      -0.720402      -0.034255       0.006911       0.014296       0.037756       0.002617      -0.009976      -0.005806       0.024386      -0.045428      -0.019479      -0.003533       0.023012              1.909421       2.037732      -0.353701      -0.332093       1.878555       0.298406       1.811976           0.000156
           50              H       2.501594      25.581856      11.951651       0.115528       0.985340 0.67372254E+01  0.61481164E+02                                 1.458118                            1.382332      -0.720602       2.537600                    0.999840       2.946525       7.208091       0.631059       1.063592      -0.765180      -0.033389      -0.016664       0.010289       0.038709       0.003719      -0.010401       0.008393       0.000892      -0.034917      -0.019762       0.008721       0.011042              1.474060       1.726840       0.305040      -0.148926       1.430077      -0.060928       1.265262          -0.000010
           51              H       4.157269      24.406515      10.779552       0.112190       1.111197 0.77842072E+01  0.75977623E+02                                 1.773815                            1.630602      -1.056704       2.377379                    0.997120       3.542530       9.922345       0.489916       1.280894      -0.708031      -0.007651      -0.036604      -0.009873       0.038676       0.003711      -0.010613       0.004460      -0.006414      -0.042144      -0.020030       0.008091       0.011939              1.864383       1.413666       0.135654       0.009187       2.616166       0.388494       1.563316          -0.000018
           52              H       6.113327      25.423905      10.229712       0.110687       0.992856 0.72299118E+01  0.70501713E+02                                 1.750285                            1.652067      -1.317740       2.252721                    0.993314       3.878313      11.497880       0.443696       1.415643      -0.678541       0.023998      -0.019181      -0.016853       0.035040      -0.000817      -0.006020       0.003378       0.000017      -0.022653      -0.010694       0.003044       0.007650              1.802270       1.778989      -0.320150      -0.359107       1.888139       0.404089       1.739682          -0.000068
           53              H       9.018210      29.535276      10.489880       0.121458       1.029281 0.76055431E+01  0.73862542E+02                                 1.696709                            1.623846      -0.999071       2.412160                    0.997855       3.444538       9.648636       0.485089       1.300141      -0.704838       0.032299      -0.012388      -0.017492       0.038764       0.003844      -0.008510       0.006689       0.013714      -0.029862      -0.016759       0.001851       0.014908              1.708843       1.788394      -0.166991      -0.383864       1.608488       0.288792       1.729649          -0.000053
           54              H       9.318592      31.593283      11.366943       0.103157       1.022628 0.72461171E+01  0.70235233E+02                                 1.741466                            1.620489      -1.227526       2.287994                    0.995026       3.768548      10.901798       0.464984       1.358996      -0.690034       0.033491       0.012414      -0.004020       0.035943       0.000496      -0.009217       0.010334       0.005138      -0.017305      -0.016344       0.003354       0.012990              1.814765       2.201827       0.596091      -0.114795       1.813801      -0.081474       1.428667           0.000045
           55              H       7.627157      32.647838      12.539041       0.103253       1.054342 0.76471011E+01  0.74780986E+02                                 1.750075                            1.645241      -1.157463       2.324648                    0.995298       3.685051      10.547427       0.471865       1.327375      -0.697316       0.003236       0.032299       0.015247       0.035864      -0.000709      -0.010523       0.009925       0.003870      -0.022584      -0.017208       0.002781       0.014427              1.796563       1.498400       0.348107       0.068872       2.374985       0.224824       1.516306          -0.000008
           56              H       5.648452      31.602574      12.917224       0.116666       1.156775 0.88382689E+01  0.88630175E+02                                 1.793811                            1.719157      -1.101645       2.350051                    0.997228       3.540994       9.899589       0.487076       1.253993      -0.715158      -0.015856       0.027058       0.019226       0.036786      -0.003837      -0.001759       0.013595      -0.021283      -0.010021      -0.011291      -0.009475       0.020766              1.810249       2.096909      -0.164194      -0.365512       1.632434       0.161209       1.701404           0.000204
           57              H      -1.659631      29.748975       6.922624       0.118250       1.070744 0.80193408E+01  0.79122957E+02                                 1.760901                            1.675548      -1.115200       2.348236                    0.995998       3.623546      10.317028       0.472863       1.312824      -0.701322       0.004248       0.009241      -0.022337       0.024544       0.003231       0.001748       0.002477      -0.004388       0.023273      -0.007795      -0.001003       0.008797              1.784819       1.538150       0.244304      -0.315747       2.000932      -0.420729       1.815375          -0.000915
           58              H      -1.212637      29.061423       8.263698       0.118522       1.036156 0.80845515E+01  0.79040756E+02                                 1.666142                            1.642014      -0.713682       2.542075                    0.999777       3.314167       9.056805       0.500936       1.250630      -0.717852       0.017291      -0.012692       0.013908       0.025564      -0.006492       0.004305       0.000993      -0.010815      -0.009517      -0.009728      -0.000378       0.010106              1.651069       1.822537       0.033182       0.313022       1.373361       0.081453       1.757308          -0.000060
           59              H       9.183900      29.284413       7.968661       0.130937       1.039259 0.74516902E+01  0.71999053E+02                                 1.718855                            1.609575      -0.921815       2.446792                    0.998814       3.415607       9.542925       0.486223       1.303764      -0.704353      -0.025170      -0.001996       0.006259       0.026013       0.001068       0.002128       0.006537       0.002311      -0.005820      -0.007743       0.001117       0.006626              1.776568       2.228561      -0.151369      -0.534229       1.471207       0.124595       1.629936           0.001041
           60              H      -1.359251      24.281085       4.784952       0.130904       0.947247 0.65755595E+01  0.61803288E+02                                 1.636296                            1.526386      -0.891127       2.462482                    0.998987       3.391423       9.457670       0.490456       1.328700      -0.698467       0.021821       0.004757      -0.011662       0.025194       0.000645      -0.001311       0.005420      -0.004243      -0.002028      -0.005332      -0.001211       0.006543              1.694777       2.025516      -0.073836      -0.577435       1.375580       0.099234       1.683234          -0.000877
           61              H       8.995566      24.355415       4.801045       0.116731       1.014596 0.76956474E+01  0.74522538E+02                                 1.656118                            1.610276      -0.761523       2.517349                    0.999591       3.354579       9.206237       0.500584       1.263534      -0.714036      -0.020109       0.012000      -0.009355       0.025217      -0.007082       0.003918       0.000440      -0.006782      -0.015589      -0.008851      -0.001795       0.010646              1.661642       2.032618       0.102858       0.333111       1.378648       0.113972       1.573661           0.000262
           62              H       9.766781      23.732902       6.018740       0.115504       1.062114 0.81081861E+01  0.80019355E+02                                 1.742184                            1.679484      -0.936223       2.434465                    0.997786       3.526416       9.959825       0.475746       1.304546      -0.704195       0.000630      -0.007379       0.024512       0.025606       0.001598       0.004211       0.003529      -0.006181       0.027881      -0.008809      -0.002586       0.011395              1.749297       1.441592       0.085917      -0.149584       2.021433      -0.428907       1.784866           0.000618
           63              H       0.772015      16.792351       8.132272       0.131712       1.006309 0.70656320E+01  0.67403627E+02                                 1.685480                            1.568752      -0.906318       2.454391                    0.998928       3.386312       9.417644       0.491569       1.306138      -0.703650      -0.023627      -0.005320      -0.007361       0.025312      -0.001656       0.000495      -0.004182      -0.005219      -0.014525      -0.006377      -0.000602       0.006979              1.748140       2.163061       0.557787       0.187102       1.703501       0.038339       1.377857           0.000952
           64              H       1.733950      17.535650       9.124667       0.116011       1.101141 0.83589701E+01  0.83239621E+02                                 1.789303                            1.707552      -1.070367       2.369354                    0.996413       3.621636      10.321235       0.470221       1.308057      -0.702753       0.001751       0.016461       0.018504       0.024828      -0.003524       0.001244       0.002879      -0.015467      -0.006080      -0.008073      -0.001986       0.010058              1.808786       1.512345       0.126847       0.293810       1.515668       0.137452       2.398344          -0.000759
           65              H       2.322794      16.731958       7.915018       0.116060       1.022864 0.78635356E+01  0.76384413E+02                                 1.651955                            1.618319      -0.724494       2.534018                    0.999788       3.326272       9.074269       0.504868       1.248940      -0.717762       0.018188      -0.004097      -0.016658       0.025002      -0.000832      -0.008038      -0.004473      -0.000883       0.010651      -0.009300      -0.000835       0.010136              1.646646       1.913699      -0.328177      -0.106477       1.673920       0.072532       1.352319          -0.000148
           66              H       0.619450      21.484424       4.666937       0.125683       0.978697 0.70143735E+01  0.67281909E+02                                 1.692216                            1.592626      -1.049316       2.383043                    0.997530       3.573271      10.205094       0.470898       1.356032      -0.692020      -0.020084      -0.007048      -0.012088       0.024478      -0.000897       0.005664      -0.002016       0.001538      -0.009413      -0.006894       0.000402       0.006492              1.740387       2.054540       0.126705       0.550016       1.426797       0.012602       1.739824           0.000788
           67              H       2.173805      21.665603       4.755448       0.125930       1.034536 0.77789880E+01  0.75208980E+02                                 1.655793                            1.602966      -0.739478       2.533281                    0.999826       3.242834       8.768549       0.511450       1.238673      -0.720681       0.024035      -0.007020      -0.007041       0.026010      -0.008063      -0.004533      -0.003606      -0.004913      -0.024089      -0.012287      -0.000158       0.012446              1.665186       2.021608       0.211537      -0.303908       1.411354      -0.129132       1.562596          -0.000623
           68              H       1.251204      22.278824       5.860493       0.126261       1.005009 0.75403578E+01  0.72515511E+02                                 1.639141                            1.589915      -0.720035       2.545494                    0.999828       3.248918       8.832830       0.506617       1.257151      -0.716243      -0.001942       0.011920       0.023340       0.026280      -0.000062      -0.003683      -0.001048      -0.013008       0.017706      -0.010299       0.003267       0.007032              1.640205       1.412204       0.007549       0.041699       1.942937       0.366316       1.565473          -0.000214
           69              H       9.316590       2.657292       3.594078       0.121018       1.270793 0.96211884E+01  0.98308413E+02                                 1.888204                            1.775710      -1.317392       2.252166                    0.994980       3.619067      10.131516       0.487750       1.228985      -0.720538       0.034922      -0.013428       0.009152       0.038517      -0.010129      -0.000775       0.008513       0.029422      -0.034877      -0.019859      -0.004130       0.023989              1.935104       2.100321      -0.170794       0.459872       1.654834      -0.166424       2.050158          -0.000163
           70              H       9.419105       2.239187       1.378624       0.114777       0.982632 0.67099172E+01  0.61157423E+02                                 1.455003                            1.379113      -0.721692       2.538300                    0.999831       2.938894       7.180292       0.632208       1.062953      -0.765450       0.031521      -0.017698      -0.011999       0.038089      -0.011667       0.002373       0.002082       0.019143       0.023985      -0.019396       0.007825       0.011571              1.472164       1.649688      -0.266019      -0.237248       1.372309       0.144305       1.394495           0.000002
           71              H      11.628234      18.328498      26.773200       0.111147       1.123748 0.78756158E+01  0.77072579E+02                                 1.784591                            1.637713      -1.043951       2.380806                    0.997038       3.562054       9.980906       0.490081       1.277093      -0.708759       0.003857      -0.006802      -0.038051       0.038846      -0.011171       0.001745       0.006913       0.015840       0.028595      -0.020092       0.008113       0.011979              1.880540       1.400151      -0.042960      -0.021540       1.467268       0.194193       2.774201           0.000007
           72              H       5.810954       3.841924       0.785869       0.109870       0.979422 0.71195493E+01  0.69240983E+02                                 1.741614                            1.644599      -1.327398       2.247105                    0.993144       3.901560      11.596175       0.442075       1.424620      -0.676668      -0.025057       0.007152      -0.022087       0.034159      -0.005266       0.002870       0.003613       0.009525       0.010308      -0.010281       0.004013       0.006269              1.793024       1.827204      -0.210439       0.462551       1.465322      -0.195809       2.086545           0.000071
           73              H       3.345913       5.579384       4.846641       0.118885       0.998299 0.73785264E+01  0.71213865E+02                                 1.670922                            1.606011      -0.951699       2.433666                    0.998259       3.445405       9.663987       0.484119       1.310868      -0.702435      -0.034089       0.010752      -0.016710       0.039457      -0.009839       0.001773       0.001685       0.025628       0.004139      -0.017100       0.001542       0.015558              1.680946       1.831291      -0.281100       0.287663       1.466455      -0.182138       1.745092           0.000046
           74              H       3.282734       5.788436       7.118421       0.104621       1.000265 0.70146358E+01  0.67627550E+02                                 1.733303                            1.607115      -1.210187       2.295666                    0.995174       3.801370      11.066199       0.460116       1.380765      -0.685411      -0.031654       0.009819       0.013519       0.035793      -0.008401       0.002375      -0.002102       0.018887       0.017283      -0.015580       0.004231       0.011348              1.812612       2.089841      -0.404091      -0.499794       1.622922       0.256453       1.725075          -0.000019
           75              H       5.127932       5.189151       8.387076       0.105459       1.077595 0.79248184E+01  0.77708507E+02                                 1.740052                            1.649093      -0.971399       2.414813                    0.997745       3.549339       9.969237       0.485394       1.286863      -0.707104       0.003369       0.001709       0.037791       0.037979      -0.007984       0.008061       0.000137       0.021418       0.029743      -0.018585       0.001670       0.016915              1.767465       1.459973      -0.086064      -0.208432       1.492177       0.189908       2.350244           0.000001
           76              H       3.004630      35.226156       7.440278       0.120157       1.129335 0.84520083E+01  0.83948141E+02                                 1.776457                            1.689655      -1.083927       2.361511                    0.997452       3.509072       9.814133       0.486841       1.266681      -0.712230       0.019897      -0.004001       0.031610       0.037564       0.000458       0.007104      -0.000117       0.003541       0.058137      -0.011576      -0.009540       0.021117              1.806437       2.185199      -0.268877       0.306803       1.527327      -0.120729       1.706785          -0.000202
           77              H      10.983001       6.852283       1.005805       0.117566       1.135737 0.84954470E+01  0.84229054E+02                                 1.759556                            1.674865      -1.091356       2.354326                    0.997344       3.499915       9.682294       0.498914       1.238240      -0.718485       0.022972      -0.026557      -0.012107       0.037142      -0.008173      -0.000478       0.011212      -0.018301      -0.024630      -0.014068      -0.006330       0.020398              1.786756       2.231137      -0.176598      -0.323857       1.573956       0.104186       1.555175           0.000184
           78              H       9.118727       5.570093       1.268656       0.106353       1.068485 0.77575543E+01  0.75548167E+02                                 1.719339                            1.622865      -0.990255       2.405618                    0.997765       3.511686       9.780725       0.494010       1.273126      -0.710089       0.003397      -0.033542      -0.014634       0.036753      -0.002740      -0.010810       0.009436       0.004869      -0.031321      -0.018262       0.001994       0.016269              1.750859       1.437042       0.203008       0.015993       2.369465       0.189316       1.446068          -0.000009
           79              H       7.194854       6.462051       2.228865       0.101871       0.999480 0.69929361E+01  0.67381361E+02                                 1.733652                            1.605294      -1.228425       2.285571                    0.995183       3.814746      11.110285       0.459987       1.381913      -0.685114      -0.031030      -0.015132       0.002536       0.034616       0.001246      -0.007440       0.007555       0.006442      -0.020215      -0.013986       0.003574       0.010412              1.817234       2.099006       0.633382      -0.087847       1.958130      -0.090269       1.394565           0.000045
           80              H       7.147175       8.589743       2.953045       0.118746       0.955778 0.70293730E+01  0.67335342E+02                                 1.648215                            1.586736      -0.984098       2.419262                    0.997722       3.507261       9.948691       0.476053       1.343149      -0.694976      -0.034622       0.008442       0.014493       0.038470       0.002817      -0.007904       0.004040       0.010323      -0.035772      -0.015714       0.001957       0.013757              1.657624       1.882745      -0.162289      -0.340645       1.536243       0.207582       1.553883          -0.000133
           81              H       9.503743      13.068117       3.183710       0.110353       0.989416 0.72451896E+01  0.70680863E+02                                 1.746346                            1.653985      -1.310681       2.256592                    0.993230       3.872292      11.478701       0.443414       1.415939      -0.678574      -0.027380       0.017309       0.013375       0.035045      -0.001570      -0.005814       0.000542      -0.000855      -0.025635      -0.010846       0.003613       0.007233              1.792972       1.897162      -0.347489      -0.360524       1.817575       0.330101       1.664181          -0.000120
           82              H      -0.556650      14.289914       2.746519       0.114414       1.135457 0.79489172E+01  0.77914019E+02                                 1.793143                            1.642538      -1.079327       2.365812                    0.996956       3.544952       9.917486       0.490958       1.272782      -0.709870       0.001717       0.038400       0.007115       0.039091       0.000755      -0.009409       0.001215      -0.004977      -0.049931      -0.020126       0.009200       0.010926              1.890700       1.404254      -0.002227      -0.042895       2.728759       0.361826       1.539086           0.000011
           83              H       1.342190      13.235359       1.826543       0.116884       0.969555 0.65969723E+01  0.59893623E+02                                 1.443416                            1.368590      -0.717043       2.541942                    0.999825       2.925302       7.141034       0.633632       1.064714      -0.764875       0.032514       0.018646      -0.007973       0.038319       0.002102      -0.009505       0.006398       0.001991      -0.041688      -0.019250       0.007731       0.011520              1.459951       1.664240       0.337752      -0.094953       1.493512      -0.047868       1.222102          -0.000022
           84              H       1.306429      11.051920       1.306206       0.119047       1.271512 0.96675304E+01  0.98952356E+02                                 1.893553                            1.783497      -1.306426       2.256038                    0.995103       3.631578      10.192688       0.484992       1.233845      -0.719451       0.035964      -0.001876      -0.012408       0.038091       0.005220      -0.005301      -0.005936       0.025538      -0.054273      -0.020486      -0.003334       0.023820              1.937175       2.186362      -0.362826      -0.317248       1.844425       0.225275       1.780738           0.000178
           85              H       8.465512      11.693014       7.646804       0.119082       1.128587 0.84561404E+01  0.83782321E+02                                 1.756171                            1.674614      -1.080640       2.361551                    0.997439       3.489944       9.666539       0.497093       1.243622      -0.717363      -0.020031      -0.028678       0.014310       0.037794       0.005151      -0.004356      -0.014703      -0.017400      -0.008191      -0.012544      -0.008727       0.021271              1.781868       2.139022       0.401987       0.040934       1.732775      -0.032729       1.473808          -0.000205
           86              H      10.344085      11.432859       8.912777       0.103246       1.088238 0.79797741E+01  0.78282872E+02                                 1.740643                            1.645741      -1.006651       2.393965                    0.997395       3.565130       9.974257       0.490531       1.272811      -0.709952      -0.000699      -0.029375       0.021566       0.036448       0.011701       0.004442      -0.009906       0.003388      -0.025693      -0.018611       0.002033       0.016578              1.770146       1.465244      -0.146786       0.203220       1.877327      -0.482828       1.967867           0.000007
           87              H      12.153528      12.859063       8.674066       0.103869       1.004413 0.70126643E+01  0.67542903E+02                                 1.732359                            1.602327      -1.209484       2.294899                    0.995330       3.786145      10.984148       0.463189       1.372938      -0.687005       0.031147      -0.004342       0.014574       0.034661       0.007554       0.005648      -0.006454       0.002456      -0.026835      -0.015110       0.002983       0.012126              1.814977       2.121506      -0.208553       0.611051       1.444386      -0.160342       1.879039          -0.000065
           88              H       0.132313      14.615106       7.252528       0.119293       1.006614 0.74232479E+01  0.71726740E+02                                 1.677513                            1.608398      -0.975712       2.422235                    0.998002       3.448933       9.667443       0.485059       1.306845      -0.703240       0.033352       0.019186      -0.000481       0.038480       0.006509       0.006939      -0.007681       0.016136      -0.023098      -0.016953       0.001881       0.015073              1.689169       1.829187       0.411792       0.064396       1.855570      -0.073964       1.382749           0.000147
           89              H       9.521626      17.026182       3.655768       0.112499       0.978592 0.70864758E+01  0.68727280E+02                                 1.732565                            1.635099      -1.288548       2.269322                    0.993508       3.824488      11.291110       0.446394       1.414781      -0.678945       0.025652       0.024437      -0.005681       0.035881       0.006169       0.002954      -0.005484       0.003303      -0.003408      -0.010076       0.002936       0.007140              1.784277       1.813727       0.496894      -0.070302       2.079700      -0.204756       1.459402           0.000105
           90              H       7.672852      17.137677       2.336151       0.113850       1.120799 0.78296472E+01  0.76257785E+02                                 1.760338                            1.617377      -1.042521       2.383628                    0.997333       3.486358       9.640693       0.501941       1.252886      -0.714519      -0.003321       0.026619      -0.027492       0.038411       0.008842       0.007576      -0.011649       0.010732       0.002204      -0.019998       0.009261       0.010737              1.847609       1.389464       0.001675       0.049423       2.152364      -0.655391       2.000999           0.000002
           91              H       5.924201      15.609269       2.628505       0.114431       0.981994 0.66641656E+01  0.60560569E+02                                 1.445692                            1.367079      -0.720659       2.537780                    0.999815       2.935095       7.131094       0.640898       1.051654      -0.768462      -0.031860       0.001187      -0.021270       0.038326       0.007810       0.008738      -0.011331       0.005450      -0.016555      -0.019819       0.008714       0.011105              1.466057       1.680026      -0.051660       0.358618       1.239757      -0.063880       1.478389           0.000013
           92              H       6.082731      13.946138       4.162694       0.119466       1.287747 0.97753617E+01  0.10023677E+03                                 1.901487                            1.787401      -1.316658       2.251095                    0.994965       3.632988      10.173608       0.487382       1.225583      -0.721359      -0.033576      -0.016261      -0.007410       0.038035       0.005809       0.009690      -0.001676       0.036732      -0.005294      -0.019033      -0.004569       0.023602              1.947417       2.111450       0.490883      -0.076628       2.117447      -0.106279       1.613352          -0.000198
           93              H      10.775975      27.963506      23.345415       0.117665       1.250254 0.94266308E+01  0.95822811E+02                                 1.866876                            1.756725      -1.292033       2.261330                    0.995121       3.605772      10.065802       0.490808       1.227671      -0.720783      -0.034533       0.008770      -0.013112       0.037965      -0.009898       0.002802       0.007322       0.027300      -0.036446      -0.019329      -0.003612       0.022940              1.912371       2.041123      -0.111105       0.473770       1.572126      -0.120770       2.123864           0.000157
           94              H      10.448175      28.530271      25.512591       0.116430       0.982022 0.67115592E+01  0.61211964E+02                                 1.458004                            1.382283      -0.721053       2.539444                    0.999836       2.938652       7.195773       0.629059       1.067584      -0.764171      -0.032958       0.016978       0.008953       0.038140      -0.010802       0.002034       0.003041       0.020749       0.024536      -0.019533       0.008458       0.011075              1.473933       1.726546      -0.281340      -0.189634       1.359149       0.101784       1.336104          -0.000010
           95              H       8.130575      12.617493       0.295036       0.112617       1.111381 0.77837689E+01  0.75944908E+02                                 1.771020                            1.628245      -1.046503       2.381176                    0.997280       3.540244       9.902425       0.491492       1.277264      -0.708789      -0.007409       0.009829       0.036619       0.038633      -0.011116       0.002018       0.008192       0.015559       0.024127      -0.019997       0.008036       0.011962              1.861296       1.411709      -0.059705      -0.121778       1.487942       0.260988       2.684235          -0.000019
           96              H      14.059902      27.118003      26.510350       0.110780       0.994183 0.72415654E+01  0.70645242E+02                                 1.751851                            1.653351      -1.317163       2.252567                    0.993311       3.881552      11.510690       0.443534       1.415562      -0.678537       0.024075      -0.004800       0.025015       0.035049      -0.004732       0.003774       0.003182       0.011151       0.011495      -0.010542       0.002925       0.007617              1.803985       1.780595      -0.151168       0.457683       1.427867      -0.138050       2.203493          -0.000068
           97              H       5.044886      25.287631      22.819714       0.121050       1.029439 0.76071818E+01  0.73890666E+02                                 1.697915                            1.624842      -1.006232       2.409316                    0.997724       3.444933       9.654052       0.484519       1.301457      -0.704581       0.032103      -0.009110       0.019552       0.038676      -0.009389       0.000964       0.000177       0.026112       0.005517      -0.017012       0.001795       0.015218              1.710114       1.789813      -0.249326       0.337165       1.450159      -0.197190       1.890371          -0.000053
           98              H       5.345271      25.018186      20.598896       0.103339       1.022139 0.72404808E+01  0.70133837E+02                                 1.737386                            1.617187      -1.212970       2.293961                    0.995321       3.762051      10.862615       0.466833       1.354516      -0.690930       0.033566      -0.009802      -0.009071       0.036125      -0.008154       0.004316      -0.002626       0.018731       0.023392      -0.016355       0.003207       0.013148              1.810217       2.195334      -0.395575      -0.456666       1.592016       0.206528       1.643301           0.000045
           99              H       3.653840      25.505976      19.099575       0.103311       1.055858 0.76587003E+01  0.74907455E+02                                 1.750083                            1.645151      -1.157553       2.324298                    0.995383       3.685552      10.542724       0.472551       1.325219      -0.697742       0.003102      -0.002629      -0.035392       0.035624      -0.008735       0.005727      -0.000845       0.019373       0.024892      -0.017258       0.002980       0.014278              1.796610       1.498243      -0.114391      -0.336003       1.536188       0.259520       2.355398          -0.000008
          100              H       1.675136      26.356124      19.815709       0.117348       1.156849 0.88418204E+01  0.88703971E+02                                 1.796697                            1.721746      -1.108817       2.347513                    0.997286       3.540962       9.912313       0.485598       1.257267      -0.714456      -0.015623       0.003293      -0.032598       0.036298       0.000729       0.004121      -0.000043       0.002290       0.060454      -0.011488      -0.009236       0.020724              1.813200       2.100549      -0.235106       0.325924       1.546779      -0.110765       1.792272           0.000205
          101              H       6.286934      22.091447      24.418274       0.117973       1.070890 0.80178101E+01  0.79077063E+02                                 1.758444                            1.673306      -1.102106       2.353488                    0.996170       3.621115      10.296605       0.474226       1.309563      -0.701998       0.004376      -0.024045       0.003176       0.024646      -0.000057      -0.003689      -0.005245      -0.009560       0.008730      -0.007889      -0.000917       0.008806              1.782308       1.536176      -0.394898      -0.053585       2.222830       0.290024       1.587917          -0.000915
          102              H       6.733931      23.596627      24.343174       0.119059       1.034971 0.80733481E+01  0.78911877E+02                                 1.665702                            1.641583      -0.716351       2.541384                    0.999791       3.311563       9.051582       0.500627       1.251709      -0.717624       0.016799       0.018396       0.004365       0.025292       0.006980       0.003304       0.003911      -0.002273       0.015662      -0.009683      -0.000292       0.009975              1.650634       1.822215       0.254406      -0.185179       1.590232      -0.206848       1.539457          -0.000059
          103              H       5.210568      23.229623      24.297578       0.129819       1.042517 0.74799807E+01  0.72335371E+02                                 1.721724                            1.612059      -0.915789       2.448382                    0.998781       3.421823       9.562069       0.486142       1.302845      -0.704531      -0.025423       0.006581      -0.001135       0.026286       0.001226      -0.001843      -0.002489       0.009387       0.014900      -0.007741       0.001287       0.006455              1.779635       2.232705      -0.387946       0.399365       1.484568      -0.131382       1.621632           0.001043
          104              H       2.614036       7.488732       3.400964       0.130735       0.948433 0.65842636E+01  0.61898758E+02                                 1.636926                            1.526762      -0.891919       2.461845                    0.999064       3.392495       9.458305       0.490755       1.327599      -0.698689       0.021832      -0.012247       0.001763       0.025094      -0.001506      -0.000059      -0.001387       0.002785       0.019388      -0.005424      -0.001211       0.006635              1.695546       2.027002      -0.463809       0.353103       1.520903      -0.183051       1.538732          -0.000876
          105              H       1.048953       7.465504       3.328546       0.116083       1.018700 0.77356546E+01  0.75016068E+02                                 1.661323                            1.614997      -0.758515       2.518122                    0.999635       3.363038       9.239583       0.499541       1.264380      -0.713832      -0.020184      -0.014286      -0.005698       0.025376       0.006954       0.004180       0.004589       0.001753       0.010797      -0.008856      -0.001781       0.010637              1.666951       2.039941       0.238478      -0.257130       1.430217      -0.142229       1.530696           0.000262
          106              H       1.820172       8.831315       3.258810       0.116670       1.061888 0.81084833E+01  0.80056069E+02                                 1.745106                            1.682031      -0.952079       2.428760                    0.997675       3.527321       9.977932       0.474124       1.308457      -0.703378       0.000968       0.024436      -0.005949       0.025169       0.002603      -0.003547      -0.006564      -0.011175       0.012402      -0.008705      -0.002694       0.011399              1.752290       1.443471      -0.172856       0.000402       2.220186       0.317882       1.593215           0.000618
          107              H       4.745312      14.131962       8.212737       0.130160       1.010470 0.70990989E+01  0.67782714E+02                                 1.687943                            1.570705      -0.904219       2.454149                    0.998879       3.392245       9.429116       0.492235       1.303219      -0.704253      -0.024168      -0.003443       0.008249       0.025768       0.001250       0.000942       0.006401      -0.001313      -0.003140      -0.006432      -0.000479       0.006910              1.750876       2.167147      -0.117248      -0.578323       1.427764       0.122186       1.657717           0.000956
          108              H       5.707250      14.619752       7.072824       0.116976       1.100873 0.83574656E+01  0.83243332E+02                                 1.791136                            1.709058      -1.085588       2.363312                    0.996216       3.621694      10.331653       0.469203       1.310601      -0.702222       0.001612       0.007321      -0.023210       0.024391       0.002857       0.002460       0.003103      -0.004848       0.025617      -0.008075      -0.001921       0.009995              1.810713       1.513554       0.191444      -0.257308       2.060999      -0.452055       1.857588          -0.000761
          109              H       6.296091      13.974011       8.373666       0.115504       1.023286 0.78691461E+01  0.76471461E+02                                 1.654527                            1.620640      -0.730041       2.532453                    0.999787       3.327447       9.086748       0.503567       1.251632      -0.717198       0.018538      -0.012570       0.012309       0.025558      -0.006631       0.004345       0.000233      -0.008552      -0.012399      -0.009069      -0.001150       0.010219              1.649241       1.917140       0.072044       0.338594       1.371642       0.103266       1.658939          -0.000149
          110              H       4.592736       8.784859       5.881950       0.125962       0.979079 0.70182717E+01  0.67348397E+02                                 1.694756                            1.594670      -1.057883       2.379522                    0.997556       3.576800      10.227171       0.469749       1.358760      -0.691470      -0.020056      -0.006503       0.011883       0.024202       0.005544      -0.001976       0.002728       0.002510      -0.005321      -0.006975       0.000400       0.006575              1.743174       2.058664       0.414276      -0.386026       1.652875      -0.142321       1.517984           0.000790
          111              H       6.147091       8.770922       5.680789       0.126540       1.037511 0.78116284E+01  0.75650091E+02                                 1.663523                            1.609987      -0.747499       2.530528                    0.999802       3.249028       8.810249       0.508281       1.244327      -0.719419       0.023526      -0.002511       0.009550       0.025514       0.000046       0.009253       0.007996       0.003086      -0.000437      -0.012228      -0.000196       0.012424              1.673087       2.032374      -0.371999      -0.031452       1.644375      -0.000870       1.342512          -0.000624
          112              H       5.224494       9.421308       4.597202       0.125312       1.011394 0.75970328E+01  0.73162282E+02                                 1.642108                            1.592560      -0.688872       2.557064                    0.999948       3.258957       8.852381       0.508024       1.251926      -0.717334      -0.001940       0.014465      -0.022422       0.026753      -0.003083       0.002038      -0.000433      -0.015987       0.009527      -0.010428       0.003279       0.007149              1.643191       1.414250       0.032405      -0.027195       1.344570      -0.020034       2.170753          -0.000216
          113              H      13.289873      17.269298      22.723157       0.121714       1.269656 0.96130112E+01  0.98218611E+02                                 1.888297                            1.775926      -1.322828       2.250251                    0.994862       3.617963      10.133032       0.487248       1.230330      -0.720234       0.035006       0.014184       0.006938       0.038402       0.004284       0.009260      -0.003139       0.038728      -0.006471      -0.019835      -0.004131       0.023965              1.935157       2.100191       0.483276      -0.081959       2.095424      -0.087979       1.609856          -0.000163
          114              H      13.392380      15.559711      24.192974       0.114919       0.983282 0.67141546E+01  0.61200042E+02                                 1.454862                            1.378900      -0.720529       2.538186                    0.999825       2.940144       7.181410       0.632762       1.061953      -0.765701       0.031326      -0.001791       0.021220       0.037879       0.007894       0.009059      -0.010413       0.004876      -0.018990      -0.019505       0.007893       0.011612              1.472038       1.649688      -0.072497       0.349177       1.263710      -0.081776       1.502717           0.000002
          115              H       7.654962      44.992785      24.383407       0.112249       1.118958 0.78390151E+01  0.76652792E+02                                 1.782436                            1.636179      -1.041901       2.382737                    0.997052       3.557278       9.975283       0.489112       1.280653      -0.708010       0.003886      -0.029299       0.024699       0.038517       0.007081       0.008786      -0.013063       0.005304      -0.003836      -0.020093       0.008193       0.011899              1.878015       1.399097       0.002941       0.047842       2.275604      -0.660941       1.959346           0.000007
          116              H       9.784227      14.245002      23.101340       0.109425       0.980774 0.71289426E+01  0.69330858E+02                                 1.740602                            1.643657      -1.317536       2.250814                    0.993273       3.899612      11.576982       0.443176       1.421113      -0.677323      -0.025216      -0.022784       0.005105       0.034366       0.005156       0.003351      -0.006124       0.005184      -0.002232      -0.010424       0.004233       0.006191              1.791954       1.826194       0.505433      -0.049006       2.099463      -0.170870       1.450205           0.000071
          117              H       7.319200      16.893004      19.566269       0.119698       0.996360 0.73636159E+01  0.71061433E+02                                 1.671758                            1.606799      -0.966560       2.428188                    0.998046       3.443362       9.669855       0.482725       1.314811      -0.701637      -0.033763      -0.019253      -0.000541       0.038871       0.006551       0.007812      -0.007244       0.015562      -0.024947      -0.017145       0.001617       0.015528              1.681783       1.832262       0.389925       0.099690       1.834083      -0.029631       1.379005           0.000046
          118              H       7.256028      18.755896      18.249334       0.104035       1.002123 0.70290248E+01  0.67792288E+02                                 1.734444                            1.607967      -1.205453       2.297234                    0.995346       3.803832      11.070844       0.460395       1.379401      -0.685669      -0.031672       0.006661      -0.015487       0.035879       0.006222       0.006103      -0.006827       0.003601      -0.029411      -0.015714       0.004294       0.011420              1.813919       2.091642      -0.231187       0.600810       1.478184      -0.172732       1.871930          -0.000019
          119              H       9.101230      20.154227      18.134002       0.104751       1.077244 0.79202807E+01  0.77638441E+02                                 1.738391                            1.647641      -0.969953       2.415380                    0.997756       3.547598       9.956652       0.486132       1.285333      -0.707446       0.003191       0.032193      -0.020823       0.038473       0.010974       0.002837      -0.011027       0.002463      -0.027800      -0.018514       0.001582       0.016932              1.765733       1.458796      -0.137239       0.178459       1.969174      -0.465704       1.869230           0.000001
          120              H      10.951197      19.801160      19.416069       0.120051       1.126768 0.84288111E+01  0.83661755E+02                                 1.774154                            1.687676      -1.080876       2.363282                    0.997513       3.504955       9.799921       0.486970       1.267194      -0.712145       0.020078       0.029741      -0.012392       0.037964       0.005834      -0.003829      -0.013302      -0.019357      -0.011446      -0.011558      -0.009388       0.020946              1.804025       2.181893       0.399023       0.079301       1.764092      -0.017315       1.466089          -0.000202
          121              H       3.036375      12.930294      20.384324       0.117898       1.132390 0.84681632E+01  0.83924663E+02                                 1.759678                            1.675068      -1.100208       2.351947                    0.997237       3.495376       9.680443       0.497392       1.242530      -0.717577       0.023155       0.002944       0.028777       0.037053       0.003496       0.007201       0.003679       0.007237       0.053245      -0.013925      -0.006510       0.020436              1.786862       2.231023      -0.192117       0.314652       1.469886      -0.043895       1.659678           0.000183
          122              H      13.092002      13.799024      21.363308       0.105352       1.069988 0.77676732E+01  0.75644984E+02                                 1.718262                            1.621800      -0.981665       2.408489                    0.997880       3.512702       9.772306       0.495316       1.269798      -0.710801       0.003320       0.004218       0.036728       0.037118      -0.008167       0.007751       0.001017       0.023015       0.023164      -0.018424       0.002115       0.016309              1.749774       1.436047      -0.087547      -0.183642       1.511986       0.305008       2.301290          -0.000009
          123              H      11.168132      14.184610      20.110745       0.101419       1.001889 0.70114926E+01  0.67568786E+02                                 1.732337                            1.604294      -1.213229       2.291276                    0.995369       3.813335      11.087494       0.461723       1.376539      -0.686148      -0.031150       0.010139       0.011943       0.034867      -0.006928       0.002657      -0.000789       0.018350       0.014788      -0.013962       0.003534       0.010428              1.815710       2.096915      -0.392080      -0.503737       1.612485       0.288698       1.737730           0.000045
          124              H      11.120456      13.747922      17.906019       0.118814       0.955266 0.70270426E+01  0.67332046E+02                                 1.650308                            1.588581      -0.995415       2.414831                    0.997560       3.509777       9.969131       0.474656       1.346721      -0.694261      -0.034613       0.008362      -0.014538       0.038462      -0.008168       0.001358       0.003673       0.022763       0.003508      -0.015511       0.002085       0.013427              1.659775       1.885500      -0.214390       0.311705       1.371163      -0.111730       1.722662          -0.000133
          125              H       1.557125      11.708498      13.912301       0.109672       0.991903 0.72648586E+01  0.70903141E+02                                 1.747333                            1.654670      -1.300608       2.259957                    0.993326       3.874517      11.478420       0.444059       1.413276      -0.679063      -0.027550       0.002954      -0.021860       0.035293      -0.004274       0.004110       0.005426       0.009634       0.006036      -0.010828       0.003708       0.007119              1.794074       1.898614      -0.138634       0.482210       1.417122      -0.098837       2.066487          -0.000120
          126              H       3.416630      10.718982      13.072789       0.114151       1.133671 0.79331612E+01  0.77692171E+02                                 1.788348                            1.638725      -1.067613       2.370398                    0.997100       3.540472       9.888659       0.492695       1.269396      -0.710607       0.001699      -0.013134      -0.036878       0.039184      -0.008552       0.003945       0.011414       0.016709       0.015494      -0.020255       0.009090       0.011166              1.885260       1.401284      -0.035898       0.023276       1.519623       0.332541       2.734874           0.000011
          127              H       5.315467      10.449536      14.446049       0.117426       0.967635 0.65811578E+01  0.59721441E+02                                 1.442538                            1.367771      -0.719070       2.542245                    0.999831       2.921292       7.132361       0.633173       1.065997      -0.764552       0.032342      -0.016035      -0.012341       0.038150      -0.009205       0.002949       0.005373       0.022462       0.019794      -0.019240       0.007759       0.011480              1.459073       1.663187      -0.250904      -0.244822       1.330661       0.141341       1.383370          -0.000022
          128              H       5.279705      11.090630      16.597131       0.119350       1.269538 0.96487172E+01  0.98706887E+02                                 1.891269                            1.781542      -1.306644       2.256216                    0.995114       3.627890      10.177984       0.485372       1.233541      -0.719531       0.035818      -0.009821       0.007787       0.037948      -0.007249      -0.001754       0.009103       0.031081      -0.037450      -0.020409      -0.003377       0.023787              1.934758       2.183369      -0.093147       0.471726       1.599919      -0.084891       2.020986           0.000178
          129              H      12.438807      16.261202      12.871628       0.119475       1.131157 0.84829340E+01  0.84148835E+02                                 1.762141                            1.679855      -1.097955       2.354712                    0.997275       3.494526       9.698047       0.494966       1.247466      -0.716516      -0.019851       0.026601       0.017653       0.037594      -0.006369      -0.002197       0.012844      -0.020695      -0.017845      -0.012574      -0.008726       0.021300              1.788098       2.147401      -0.166628      -0.370901       1.571835       0.129299       1.645056          -0.000205
          130              H       2.397485      17.487644      12.463941       0.103036       1.086742 0.79639717E+01  0.78051405E+02                                 1.735306                            1.641214      -0.989877       2.400718                    0.997667       3.559996       9.939315       0.492746       1.268330      -0.710921      -0.000899       0.033540       0.014666       0.036617      -0.001841      -0.012355       0.009815       0.003344      -0.026443      -0.018693       0.002181       0.016512              1.764506       1.461370       0.247988       0.025325       2.354270       0.201027       1.477877           0.000007
          131              H       4.206927      16.567813      11.348168       0.101983       1.007664 0.70391030E+01  0.67856717E+02                                 1.735666                            1.605007      -1.203839       2.297076                    0.995471       3.792954      11.006242       0.462980       1.372360      -0.687124       0.031965       0.015047      -0.003687       0.035521       0.001073      -0.009304       0.008539       0.005747      -0.015720      -0.015006       0.002965       0.012041              1.818682       2.126279       0.635751      -0.125353       1.913317      -0.108423       1.416450          -0.000065
          132              H       4.105607      14.458703      10.538159       0.118882       1.007583 0.74328915E+01  0.71848779E+02                                 1.679166                            1.609909      -0.969877       2.424606                    0.998044       3.451501       9.679024       0.484583       1.307603      -0.703084       0.033482      -0.010128      -0.016458       0.038659       0.002940      -0.009120       0.005294       0.011887      -0.035317      -0.016988       0.001962       0.015026              1.690864       1.831060      -0.150334      -0.389456       1.566524       0.242110       1.675008           0.000147
          133              H       1.575009      10.138280      10.248487       0.112148       0.976170 0.70640961E+01  0.68454937E+02                                 1.729947                            1.632755      -1.286394       2.270790                    0.993537       3.818372      11.267890       0.446623       1.415197      -0.678907       0.025616      -0.017157      -0.017929       0.035665      -0.000602      -0.007117       0.002733      -0.001372      -0.017440      -0.010278       0.002889       0.007389              1.781500       1.811070      -0.308679      -0.394361       1.788856       0.370060       1.744573           0.000105
          134              H      11.646130       8.939711      10.811738       0.113546       1.123129 0.78499601E+01  0.76513439E+02                                 1.763508                            1.620029      -1.049887       2.380398                    0.997283       3.491035       9.660687       0.501218       1.253746      -0.714319      -0.003172      -0.037389      -0.009194       0.038634       0.002078      -0.011400       0.002996      -0.003957      -0.042548      -0.019915       0.009196       0.010719              1.851109       1.391631       0.042037      -0.026267       2.612113       0.394452       1.549584           0.000002
          135              H       9.897480       9.957101      11.989201       0.114727       0.982950 0.66735756E+01  0.60681971E+02                                 1.448533                            1.369588      -0.725373       2.536553                    0.999836       2.934489       7.137297       0.639076       1.054029      -0.767845      -0.031699      -0.019074       0.009772       0.038264       0.003454      -0.011024       0.008178      -0.000040      -0.033282      -0.019698       0.008562       0.011136              1.468992       1.683716       0.337598      -0.135025       1.477005      -0.071639       1.246254           0.000013
          136              H      10.056016      12.117312      12.662420       0.118435       1.293410 0.98272478E+01  0.10089667E+03                                 1.906495                            1.791686      -1.316213       2.250361                    0.994962       3.640832      10.200192       0.487010       1.224964      -0.721490      -0.033672       0.001729       0.017768       0.038111       0.005551      -0.010053      -0.005809       0.023744      -0.045530      -0.019148      -0.004720       0.023868              1.952706       2.117590      -0.313330      -0.388723       1.836080       0.272767       1.904448          -0.000199
          137              H       6.802693      37.206735      17.753137       0.117223       1.250022 0.94243929E+01  0.95795994E+02                                 1.867008                            1.756840      -1.302127       2.257456                    0.995160       3.604786      10.063391       0.490648       1.228124      -0.720704      -0.034535      -0.016182      -0.001204       0.038157       0.007291       0.007106      -0.001660       0.037326      -0.007010      -0.019412      -0.003568       0.022980              1.912501       2.041234       0.465969      -0.140709       2.090709      -0.178564       1.605561           0.000157
          138              H       6.474900      38.800181      16.178716       0.116761       0.982836 0.67191458E+01  0.61306410E+02                                 1.459745                            1.383823      -0.723095       2.538603                    0.999829       2.939025       7.201216       0.628110       1.068755      -0.763863      -0.032656      -0.000599      -0.019173       0.037873       0.007302       0.008376      -0.011318       0.006387      -0.018489      -0.019608       0.008426       0.011182              1.475715       1.728860      -0.023595       0.339198       1.255022      -0.040991       1.443264          -0.000010
          139              H      12.103847       9.432146      15.746890       0.112178       1.112273 0.77918992E+01  0.76058578E+02                                 1.773508                            1.630275      -1.056263       2.377169                    0.997175       3.543264       9.919286       0.490559       1.279115      -0.708397      -0.007785       0.027072      -0.026975       0.039002       0.007411       0.008497      -0.012589       0.007884       0.000846      -0.019930       0.008146       0.011784              1.864089       1.413375      -0.075769       0.112846       2.162692      -0.650122       2.016200          -0.000018
          140              H      10.086630      40.370399      16.902896       0.111449       0.990818 0.72114359E+01  0.70268923E+02                                 1.747139                            1.649381      -1.310177       2.256116                    0.993397       3.872240      11.471497       0.444337       1.414659      -0.678733       0.024124       0.024308      -0.008266       0.035230       0.005516       0.002282      -0.006486       0.005451      -0.005296      -0.010503       0.003078       0.007426              1.798901       1.775654       0.469403      -0.097324       2.122298      -0.265481       1.498749          -0.000068
          141              H       1.071602      38.089401      20.333363       0.121528       1.027301 0.75860901E+01  0.73614529E+02                                 1.693402                            1.620891      -1.004067       2.409916                    0.997764       3.440084       9.627194       0.486004       1.298736      -0.705143       0.032146       0.021290      -0.001608       0.038590       0.005486       0.007498      -0.006971       0.014265      -0.029194      -0.016875       0.001861       0.015013              1.705457       1.784786       0.414527       0.047182       1.945215      -0.091560       1.386370          -0.000053
          142              H       1.371979      36.300839      21.677119       0.103172       1.021526 0.72344208E+01  0.70070941E+02                                 1.737948                            1.617442      -1.219027       2.291482                    0.995177       3.762320      10.868370       0.466323       1.356079      -0.690627       0.033618      -0.002903       0.013087       0.036192       0.007740       0.004958      -0.007823       0.000859      -0.031339      -0.016477       0.003330       0.013147              1.810961       2.196792      -0.197955       0.571680       1.451786      -0.125583       1.784306           0.000045
          143              H      11.600444      34.758494      22.004341       0.103232       1.052278 0.76276941E+01  0.74524944E+02                                 1.746001                            1.641804      -1.143102       2.330684                    0.995614       3.678981      10.516665       0.473061       1.325198      -0.697779       0.003197      -0.029477       0.020221       0.035888       0.009382       0.004589      -0.009223       0.002131      -0.027064      -0.017264       0.002906       0.014358              1.792205       1.495336      -0.232706       0.265890       1.920755      -0.482061       1.960525          -0.000008
          144              H       9.621742      34.953610      20.910025       0.116480       1.156104 0.88319948E+01  0.88558616E+02                                 1.793990                            1.719252      -1.102568       2.349918                    0.997180       3.539553       9.897662       0.486724       1.255022      -0.714954      -0.015823      -0.030159       0.013699       0.036710       0.003262      -0.002635      -0.013531      -0.021381      -0.009892      -0.011348      -0.009378       0.020725              1.810436       2.097155       0.398906       0.040507       1.824046      -0.050767       1.510108           0.000204
          145              H       2.313655      41.071886      22.302060       0.118856       1.069253 0.80063333E+01  0.78965189E+02                                 1.759509                            1.674386      -1.178056       2.320086                    0.995439       3.621032      10.309068       0.472929       1.313132      -0.701258       0.004293       0.014524       0.018970       0.024274      -0.003273       0.001925       0.002941      -0.013818      -0.004336      -0.007958      -0.001008       0.008966              1.783354       1.537139       0.151113       0.368875       1.496402       0.129779       2.316522          -0.000914
          146              H       2.760652      40.254258      21.036086       0.118970       1.034571 0.80703302E+01  0.78876819E+02                                 1.665461                            1.641432      -0.715126       2.542091                    0.999792       3.311588       9.052011       0.500567       1.251947      -0.717574       0.016861      -0.005599      -0.017834       0.025174      -0.000614      -0.007703      -0.004891      -0.003887       0.010779      -0.009690      -0.000321       0.010011              1.650381       1.821752      -0.287307      -0.127579       1.731051       0.125348       1.398340          -0.000059
          147              H       1.237289      40.398272      21.376719       0.131215       1.037807 0.74409078E+01  0.71887307E+02                                 1.719197                            1.609953      -0.924226       2.446463                    0.998727       3.415317       9.549619       0.485342       1.306267      -0.703834      -0.025116      -0.004079      -0.004964       0.025925      -0.002415      -0.000071      -0.003900      -0.001848      -0.019101      -0.007731       0.001130       0.006601              1.776904       2.228810       0.538346       0.135986       1.698524       0.006365       1.403377           0.001041
          148              H       6.587318      14.686337      18.635564       0.129918       0.950577 0.66006659E+01  0.62057939E+02                                 1.635431                            1.525596      -0.874095       2.468363                    0.999112       3.392428       9.441776       0.492690       1.322277      -0.699769       0.022238       0.008037       0.009929       0.025646       0.000667       0.001297      -0.004155      -0.006375      -0.008967      -0.005382      -0.001120       0.006502              1.693864       2.024533       0.536657       0.224563       1.691272       0.083526       1.365788          -0.000878
          149              H       5.022235      14.635235      18.691889       0.115722       1.017603 0.77225509E+01  0.74831620E+02                                 1.657592                            1.611613      -0.750656       2.521113                    0.999676       3.359529       9.216087       0.501175       1.261223      -0.714523      -0.020316       0.002310       0.015039       0.025382       0.000129      -0.008183      -0.005070       0.001419       0.008146      -0.008930      -0.001772       0.010702              1.663144       2.034716      -0.340475      -0.077529       1.625066       0.027450       1.329651           0.000262
          150              H       5.793453      13.891937      17.543929       0.116820       1.058384 0.80738646E+01  0.79617660E+02                                 1.740297                            1.677727      -0.953392       2.427664                    0.997606       3.520092       9.946796       0.475101       1.307351      -0.703627       0.000845      -0.017338      -0.017930       0.024957      -0.004380      -0.000506       0.003141      -0.017344      -0.005552      -0.008798      -0.002602       0.011400              1.747379       1.440131       0.086415       0.148851       1.471042       0.112022       2.330964           0.000618
          151              H       8.718610      15.531841      10.476470       0.130658       1.007343 0.70720338E+01  0.67449267E+02                                 1.683380                            1.566928      -0.894546       2.458664                    0.998971       3.385227       9.399564       0.493274       1.301922      -0.704539      -0.023950       0.009191      -0.001142       0.025679       0.000366      -0.001540      -0.002165       0.005994       0.018531      -0.006458      -0.000447       0.006905              1.745892       2.159976      -0.440110       0.388813       1.490759      -0.159926       1.586942           0.000956
          152              H       9.680544      14.300752      10.623988       0.116031       1.100378 0.83523037E+01  0.83165138E+02                                 1.789351                            1.707601      -1.071574       2.369038                    0.996316       3.620583      10.321173       0.469865       1.309175      -0.702531       0.001722      -0.024153       0.004908       0.024707       0.000552      -0.003743      -0.006128      -0.009762       0.010137      -0.008060      -0.001931       0.009991              1.808830       1.512352      -0.317845      -0.037040       2.296727       0.313570       1.617413          -0.000761
          153              H      10.269389      15.750184      10.532795       0.115718       1.022252 0.78560166E+01  0.76281392E+02                                 1.650197                            1.616664      -0.721778       2.535273                    0.999820       3.324665       9.063548       0.505617       1.247580      -0.718068       0.018249       0.017029       0.004615       0.025383       0.007294       0.003342       0.004421      -0.000475       0.011252      -0.009215      -0.000946       0.010161              1.644874       1.911414       0.255940      -0.230537       1.494114      -0.175269       1.529095          -0.000148
          154              H       8.566026      16.186871      16.272591       0.124331       0.982781 0.70480886E+01  0.67677880E+02                                 1.696049                            1.595687      -1.048151       2.382611                    0.997518       3.580303      10.226460       0.470842       1.354738      -0.692272      -0.020380       0.014333      -0.000020       0.024916      -0.004582      -0.003812      -0.000540       0.006292       0.004940      -0.007029       0.000243       0.006785              1.744606       2.060745      -0.542419      -0.165979       1.676287       0.129746       1.496787           0.000791
          155              H      10.120381      16.019629      16.385242       0.125910       1.039805 0.78329567E+01  0.75909465E+02                                 1.666113                            1.612283      -0.748409       2.530017                    0.999790       3.252765       8.823870       0.507864       1.244481      -0.719387       0.023610       0.009588      -0.002593       0.025614       0.007967      -0.004625      -0.004528       0.009246       0.017645      -0.012315      -0.000083       0.012398              1.675763       2.036151       0.159295       0.338879       1.420623       0.131527       1.570514          -0.000625
          156              H       9.197779      14.756021      16.363784       0.125699       1.008645 0.75746778E+01  0.72936597E+02                                 1.643962                            1.594191      -0.723357       2.543483                    0.999827       3.255073       8.858377       0.505565       1.258194      -0.716013      -0.001840      -0.026069      -0.001350       0.026169       0.003218       0.001800       0.001554      -0.014129       0.014915      -0.010384       0.003298       0.007086              1.645091       1.415543      -0.039793      -0.014482       1.984346      -0.348500       1.535385          -0.000215
          157              H       6.576582      19.926590      26.317235       0.120918       1.266535 0.95813574E+01  0.97786937E+02                                 1.883009                            1.771294      -1.312212       2.254769                    0.994967       3.613241      10.104900       0.488727       1.227964      -0.720784      -0.035519       0.001271       0.016214       0.039065       0.005951      -0.008171      -0.005438       0.023797      -0.050462      -0.019657      -0.004162       0.023819              1.929600       2.093845      -0.311253      -0.375791       1.802479       0.253094       1.892477          -0.000163
          158              H       6.474070      17.798898      25.571598       0.114453       0.984376 0.67230275E+01  0.61292892E+02                                 1.454805                            1.378887      -0.721090       2.537438                    0.999833       2.943226       7.186475       0.633486       1.060533      -0.766061      -0.031556      -0.019468       0.009230       0.038209       0.003910      -0.011332       0.008221       0.001460      -0.029911      -0.019407       0.007725       0.011682              1.471961       1.649584       0.338499      -0.111796       1.513643      -0.062567       1.252655           0.000002
          159              H       8.238217      16.865129      24.335128       0.112002       1.123463 0.78764883E+01  0.77129878E+02                                 1.789061                            1.641431      -1.061171       2.374302                    0.996904       3.565041      10.012191       0.487610       1.282755      -0.707547      -0.003743      -0.035786      -0.012861       0.038211       0.004123      -0.010553       0.006288      -0.006780      -0.039351      -0.020155       0.008136       0.012019              1.885532       1.403148       0.040275      -0.026557       2.623643       0.470827       1.629805           0.000007
          160              H      10.082227      18.086927      23.887209       0.108792       0.980787 0.71280602E+01  0.69296789E+02                                 1.738225                            1.641751      -1.307191       2.254996                    0.993435       3.895778      11.550760       0.444314       1.417994      -0.677924       0.025503      -0.016149      -0.017584       0.034934       0.000286      -0.005997       0.002395      -0.001227      -0.021598      -0.010337       0.004222       0.006115              1.789352       1.823415      -0.294135      -0.411959       1.758086       0.365495       1.786555           0.000071
          161              H      12.547266      22.472388      24.412910       0.118917       0.997372 0.73675587E+01  0.71060860E+02                                 1.667775                            1.603134      -0.945845       2.435872                    0.998325       3.441515       9.640694       0.485458       1.308120      -0.703008       0.034118      -0.009032      -0.017420       0.039358       0.003375      -0.009645       0.005643       0.012760      -0.033183      -0.017140       0.001615       0.015526              1.677736       1.827645      -0.108273      -0.386095       1.514951       0.211064       1.690612           0.000046
          162              H      12.610441      24.544332      25.367755       0.104889       0.999034 0.70038640E+01  0.67493600E+02                                 1.731568                            1.605635      -1.203182       2.298795                    0.995251       3.797484      11.050196       0.460462       1.380343      -0.685506       0.031534       0.016653      -0.001946       0.035714       0.002083      -0.008380       0.009011       0.007336      -0.017911      -0.015627       0.004235       0.011392              1.810723       2.087538       0.633808      -0.099935       1.919494      -0.083867       1.425136          -0.000019
          163              H      10.765240      25.343378      26.521078       0.104920       1.078612 0.79318665E+01  0.77772383E+02                                 1.738841                            1.648024      -0.969434       2.415275                    0.997773       3.549623       9.960274       0.486489       1.284053      -0.707695      -0.003306       0.033806       0.017400       0.038164      -0.002946      -0.010947       0.011046       0.002218      -0.028252      -0.018640       0.001726       0.016914              1.766213       1.459143       0.223292       0.029635       2.298250       0.276232       1.541247           0.000001
          164              H       4.941999       8.571161       0.034868       0.121299       1.125968 0.84218635E+01  0.83582000E+02                                 1.773720                            1.687258      -1.086149       2.361312                    0.997503       3.503757       9.798403       0.486873       1.267612      -0.712032      -0.019717       0.025384       0.019255       0.037468      -0.006257      -0.003140       0.013484      -0.019447      -0.011484      -0.011715      -0.009422       0.021136              1.803587       2.181314      -0.130844      -0.385130       1.555216       0.137674       1.674231          -0.000202
          165              H       4.910188      19.782577      21.390130       0.118411       1.133472 0.84793751E+01  0.84078953E+02                                 1.762181                            1.677241      -1.110245       2.347834                    0.997222       3.497388       9.694291       0.496506       1.244109      -0.717218      -0.022930      -0.023686       0.016504       0.036867       0.004303      -0.006805      -0.014980      -0.012310      -0.004789      -0.014061      -0.006414       0.020475              1.789482       2.234839       0.369542       0.009081       1.652480      -0.060384       1.481128           0.000183
          166              H       6.774458      19.369117      22.631964       0.106712       1.067068 0.77436773E+01  0.75365211E+02                                 1.716303                            1.620244      -0.982003       2.408847                    0.997903       3.508390       9.762495       0.495037       1.271290      -0.710477      -0.003349      -0.029394       0.021352       0.036484       0.010720       0.003164      -0.010511       0.006581      -0.025718      -0.018337       0.002156       0.016181              1.747672       1.434863      -0.115021       0.167325       1.837374      -0.492932       1.970780          -0.000009
          167              H       8.698331      20.646661      22.339610       0.101774       0.999279 0.69907461E+01  0.67347641E+02                                 1.732676                            1.604485      -1.222897       2.287936                    0.995286       3.812788      11.099588       0.460392       1.380954      -0.685308       0.031054      -0.005678       0.014230       0.034628       0.006024       0.004915      -0.006860       0.005063      -0.024296      -0.014182       0.003592       0.010590              1.816142       2.097597      -0.240383       0.591833       1.456556      -0.198706       1.894274           0.000045
          168              H       8.746015      22.337666      20.859064       0.119052       0.956974 0.70427763E+01  0.67517550E+02                                 1.651681                            1.589857      -0.990753       2.416528                    0.997538       3.513364       9.980441       0.474712       1.345871      -0.694401       0.034457       0.016865      -0.000238       0.038364       0.005342       0.006449      -0.007528       0.016213      -0.017109      -0.015633       0.002020       0.013613              1.661161       1.887147       0.377513       0.029835       1.732987      -0.096506       1.363348          -0.000133
          169              H       6.389459      24.776615      17.096011       0.110352       0.988480 0.72345751E+01  0.70540108E+02                                 1.744185                            1.651932      -1.303297       2.259674                    0.993330       3.867816      11.456393       0.444100       1.414499      -0.678856       0.027487       0.020188      -0.008286       0.035096       0.005738       0.001696      -0.006027       0.008465       0.003178      -0.010852       0.003826       0.007026              1.790726       1.894988       0.485361      -0.120620       1.985734      -0.231012       1.491455          -0.000120
          170              H       4.529957      25.008896      15.819308       0.115462       1.130623 0.79103936E+01  0.77453664E+02                                 1.789371                            1.639623      -1.085362       2.364071                    0.996874       3.537544       9.896219       0.490841       1.274445      -0.709535      -0.001756       0.024967      -0.029285       0.038523       0.007765       0.005310      -0.012573       0.014448       0.008871      -0.020146       0.009119       0.011027              1.886392       1.402024       0.038223       0.019399       2.144487      -0.693064       2.112667           0.000011
          171              H       2.631115      23.684895      16.272591       0.116422       0.972139 0.66192797E+01  0.60160381E+02                                 1.447809                            1.372389      -0.718014       2.542023                    0.999830       2.927343       7.155074       0.631584       1.067026      -0.764289      -0.032832       0.002444      -0.019808       0.038423       0.007085       0.006631      -0.011979       0.010688      -0.013630      -0.019297       0.008083       0.011213              1.464504       1.669984      -0.087203       0.342017       1.251796      -0.094128       1.471731          -0.000022
          172              H       2.666871      22.142550      17.903337       0.118594       1.274110 0.96917875E+01  0.99258757E+02                                 1.895871                            1.785556      -1.315458       2.251945                    0.995013       3.634128      10.201472       0.484805       1.233600      -0.719516      -0.036041      -0.011826      -0.004442       0.038191       0.001943       0.007284      -0.003133       0.041547      -0.006128      -0.020539      -0.003330       0.023869              1.939577       2.189279       0.457085      -0.155859       1.994306      -0.140503       1.635146           0.000178
          173              H       7.427680      27.954216      20.518431       0.119879       1.128033 0.84532246E+01  0.83765547E+02                                 1.757476                            1.675809      -1.085583       2.359999                    0.997354       3.489069       9.672105       0.496141       1.245827      -0.716880       0.019734      -0.001965       0.031864       0.037532       0.001304       0.006659       0.001806       0.004980       0.058435      -0.012551      -0.008621       0.021172              1.783210       2.140710      -0.236683       0.328003       1.511258      -0.095854       1.697663          -0.000205
          174              H       5.549103      28.920503      21.376719       0.102628       1.090472 0.79962889E+01  0.78453199E+02                                 1.739739                            1.644838      -0.998738       2.396389                    0.997452       3.566288       9.964643       0.492034       1.268788      -0.710806       0.000639       0.004107       0.036365       0.036602      -0.009739       0.007961       0.000053       0.020270       0.025317      -0.018638       0.001983       0.016655              1.769230       1.464334      -0.102484      -0.228570       1.526202       0.280480       2.317153           0.000007
          175              H       3.739665      29.426876      20.022234       0.103275       1.005413 0.70215916E+01  0.67646395E+02                                 1.733050                            1.603011      -1.201768       2.298148                    0.995474       3.788282      10.989645       0.463264       1.372362      -0.687117      -0.031237       0.010478       0.011002       0.034736      -0.008802       0.003532      -0.002149       0.017219       0.017009      -0.015166       0.003078       0.012088              1.815691       2.122187      -0.424998      -0.486341       1.632176       0.268498       1.692710          -0.000065
          176              H       3.840987      29.073810      17.790687       0.118391       1.008023 0.74374756E+01  0.71911936E+02                                 1.680513                            1.611100      -0.977067       2.421518                    0.997875       3.453308       9.688777       0.484039       1.308732      -0.702856      -0.033703       0.008932      -0.017213       0.038884      -0.009530       0.002029       0.002292       0.025154       0.004405      -0.016946       0.001795       0.015151              1.692232       1.832685      -0.262432       0.325386       1.439183      -0.168232       1.804830           0.000147
          177              H       6.371587      27.164462      13.904255       0.112152       0.977055 0.70734666E+01  0.68580946E+02                                 1.732210                            1.634779      -1.292447       2.268088                    0.993437       3.823022      11.291221       0.445880       1.416828      -0.678588      -0.025460       0.007223      -0.024041       0.035754      -0.005715       0.003979       0.002681       0.008280       0.011151      -0.010213       0.002879       0.007334              1.783907       1.813372      -0.187519       0.465330       1.436891      -0.166152       2.101459           0.000105
          178              H       8.220363      26.077388      13.147889       0.114049       1.120559 0.78282157E+01  0.76243693E+02                                 1.760397                            1.617470      -1.045186       2.382723                    0.997314       3.486315       9.641942       0.501792       1.253260      -0.714435       0.003152      -0.010362      -0.036883       0.038440      -0.010917       0.003836       0.008609       0.015895       0.017490      -0.019867       0.009134       0.010733              1.847640       1.389555      -0.043661      -0.023259       1.471316       0.262105       2.682050           0.000002
          179              H       9.969010      25.566370      14.617706       0.113426       0.984171 0.66819793E+01  0.60760567E+02                                 1.447590                            1.368721      -0.719042       2.538153                    0.999822       2.938683       7.141122       0.640668       1.051372      -0.768544       0.032301      -0.018053      -0.011874       0.038862      -0.011480       0.002540       0.003192       0.019589       0.025411      -0.019880       0.008613       0.011267              1.468028       1.682560      -0.285454      -0.224606       1.365121       0.135594       1.356403           0.000013
          180              H       9.810472      26.063451      16.825114       0.118910       1.288036 0.97779055E+01  0.10026692E+03                                 1.901779                            1.787657      -1.319923       2.249573                    0.994975       3.632840      10.172585       0.487350       1.225614      -0.721372       0.033724      -0.014631       0.010606       0.038261      -0.011369       0.000204       0.007652       0.026227      -0.036753      -0.019078      -0.004583       0.023661              1.947719       2.111820      -0.179132       0.463569       1.647546      -0.165187       2.083790          -0.000198
          181              H       9.090507      18.714087      14.277073       0.118579       1.245865 0.93878555E+01  0.95345879E+02                                 1.864100                            1.754388      -1.306151       2.256581                    0.995093       3.598960      10.047765       0.490517       1.229465      -0.720403       0.034255      -0.006911      -0.014296       0.037756       0.002617      -0.009976      -0.005806       0.024387      -0.045428      -0.019479      -0.003534       0.023012              1.909431       2.037743      -0.353704      -0.332096       1.878565       0.298409       1.811985           0.000157
          182              H       9.418306      20.874298      14.869828       0.115528       0.985339 0.67372188E+01  0.61481090E+02                                 1.458118                            1.382332      -0.720602       2.537601                    0.999840       2.946523       7.208086       0.631059       1.063592      -0.765180       0.033390       0.016664      -0.010289       0.038709       0.003719      -0.010401       0.008393       0.000892      -0.034917      -0.019762       0.008721       0.011042              1.474059       1.726840       0.305040      -0.148926       1.430076      -0.060928       1.265262          -0.000010
          183              H       7.762631      22.049639      16.041927       0.112190       1.111195 0.77841888E+01  0.75977393E+02                                 1.773812                            1.630600      -1.056701       2.377380                    0.997120       3.542526       9.922328       0.489917       1.280893      -0.708031       0.007651       0.036604       0.009873       0.038676       0.003711      -0.010613       0.004460      -0.006414      -0.042144      -0.020030       0.008091       0.011939              1.864380       1.413664       0.135654       0.009187       2.616161       0.388493       1.563314          -0.000018
          184              H       5.806573      21.032249      16.591767       0.110687       0.992855 0.72299082E+01  0.70501669E+02                                 1.750285                            1.652067      -1.317740       2.252721                    0.993314       3.878312      11.497876       0.443696       1.415643      -0.678541      -0.023998       0.019181       0.016853       0.035041      -0.000817      -0.006020       0.003378       0.000017      -0.022653      -0.010694       0.003044       0.007650              1.802269       1.778988      -0.320150      -0.359106       1.888139       0.404089       1.739681          -0.000068
          185              H       2.901690      16.920878      16.331599       0.121458       1.029280 0.76055335E+01  0.73862422E+02                                 1.696707                            1.623845      -0.999069       2.412161                    0.997855       3.444536       9.648627       0.485089       1.300141      -0.704838      -0.032299       0.012388       0.017492       0.038764       0.003844      -0.008510       0.006689       0.013714      -0.029862      -0.016759       0.001851       0.014908              1.708842       1.788392      -0.166991      -0.383863       1.608487       0.288792       1.729647          -0.000053
          186              H       2.601308      14.862871      15.454536       0.103157       1.022626 0.72461015E+01  0.70235042E+02                                 1.741464                            1.620487      -1.227524       2.287995                    0.995026       3.768544      10.901782       0.464985       1.358996      -0.690034      -0.033491      -0.012414       0.004020       0.035943       0.000496      -0.009217       0.010334       0.005138      -0.017305      -0.016344       0.003354       0.012990              1.814763       2.201824       0.596090      -0.114795       1.813799      -0.081474       1.428665           0.000045
          187              H       4.292743      13.808316      14.282438       0.103253       1.054340 0.76470865E+01  0.74780800E+02                                 1.750072                            1.645239      -1.157461       2.324649                    0.995298       3.685047      10.547409       0.471866       1.327374      -0.697316      -0.003236      -0.032299      -0.015247       0.035864      -0.000709      -0.010523       0.009925       0.003870      -0.022584      -0.017208       0.002781       0.014427              1.796561       1.498398       0.348106       0.068872       2.374982       0.224824       1.516304          -0.000008
          188              H       6.271448      14.853580      13.904255       0.116665       1.156785 0.88383651E+01  0.88631380E+02                                 1.793821                            1.719166      -1.101659       2.350044                    0.997228       3.541010       9.899647       0.487075       1.253993      -0.715158       0.015856      -0.027058      -0.019226       0.036786      -0.003837      -0.001758       0.013595      -0.021284      -0.010021      -0.011291      -0.009475       0.020766              1.810259       2.096922      -0.164195      -0.365516       1.632443       0.161211       1.701413           0.000205
          189              H      13.579531      16.707179      19.898855       0.118251       1.070741 0.80193073E+01  0.79122549E+02                                 1.760898                            1.675545      -1.115194       2.348240                    0.995998       3.623539      10.317005       0.472864       1.312825      -0.701322      -0.004248      -0.009241       0.022337       0.024544       0.003231       0.001748       0.002477      -0.004388       0.023273      -0.007795      -0.001003       0.008797              1.784815       1.538147       0.244304      -0.315746       2.000927      -0.420727       1.815372          -0.000915
          190              H      13.132537      17.394731      18.557781       0.118523       1.036152 0.80845093E+01  0.79040235E+02                                 1.666137                            1.642009      -0.713679       2.542077                    0.999777       3.314159       9.056775       0.500937       1.250630      -0.717852      -0.017291       0.012692      -0.013908       0.025564      -0.006492       0.004305       0.000993      -0.010815      -0.009516      -0.009728      -0.000378       0.010106              1.651064       1.822532       0.033182       0.313021       1.373358       0.081453       1.757303          -0.000060
          191              H       2.736000      17.171741      18.852818       0.130937       1.039259 0.74516966E+01  0.71999143E+02                                 1.718857                            1.609577      -0.921819       2.446790                    0.998814       3.415609       9.542938       0.486222       1.303765      -0.704352       0.025170       0.001996      -0.006259       0.026013       0.001068       0.002128       0.006537       0.002311      -0.005820      -0.007743       0.001117       0.006626              1.776571       2.228564      -0.151369      -0.534231       1.471209       0.124595       1.629938           0.001041
          192              H      13.279151      22.175069      22.036527       0.130905       0.947243 0.65755221E+01  0.61802854E+02                                 1.636292                            1.526382      -0.891121       2.462485                    0.998987       3.391414       9.457642       0.490456       1.328702      -0.698467      -0.021821      -0.004756       0.011662       0.025195       0.000645      -0.001311       0.005420      -0.004243      -0.002028      -0.005332      -0.001211       0.006543              1.694772       2.025510      -0.073836      -0.577432       1.375577       0.099234       1.683229          -0.000876
          193              H       2.924334      22.100739      22.020434       0.116731       1.014596 0.76956463E+01  0.74522533E+02                                 1.656118                            1.610277      -0.761525       2.517348                    0.999591       3.354579       9.206240       0.500583       1.263535      -0.714036       0.020110      -0.012000       0.009355       0.025217      -0.007082       0.003918       0.000440      -0.006782      -0.015590      -0.008851      -0.001795       0.010646              1.661643       2.032619       0.102859       0.333111       1.378649       0.113972       1.573662           0.000262
          194              H       2.153119      22.723252      20.802739       0.115505       1.062112 0.81081627E+01  0.80019070E+02                                 1.742182                            1.679482      -0.936222       2.434466                    0.997786       3.526412       9.959812       0.475746       1.304547      -0.704195      -0.000630       0.007379      -0.024512       0.025606       0.001598       0.004211       0.003529      -0.006181       0.027881      -0.008809      -0.002586       0.011395              1.749295       1.441590       0.085917      -0.149583       2.021431      -0.428906       1.784863           0.000618
          195              H      11.147885      29.663803      18.689207       0.131704       1.006324 0.70657558E+01  0.67405062E+02                                 1.685493                            1.568762      -0.906302       2.454394                    0.998928       3.386342       9.417726       0.491570       1.306132      -0.703651       0.023627       0.005318       0.007362       0.025313      -0.001657       0.000496      -0.004182      -0.005218      -0.014524      -0.006377      -0.000602       0.006979              1.748153       2.163080       0.557795       0.187104       1.703515       0.038340       1.377865           0.000955
          196              H      10.185950      28.920504      17.696812       0.116005       1.101152 0.83590729E+01  0.83240906E+02                                 1.789316                            1.707563      -1.070351       2.369359                    0.996413       3.621662      10.321327       0.470220       1.308057      -0.702753      -0.001750      -0.016463      -0.018504       0.024829      -0.003523       0.001244       0.002879      -0.015468      -0.006082      -0.008073      -0.001986       0.010059              1.808799       1.512354       0.126848       0.293814       1.515678       0.137453       2.398366          -0.000761
          197              H       9.597106      29.724196      18.906461       0.116056       1.022874 0.78636301E+01  0.76385547E+02                                 1.651965                            1.618327      -0.724493       2.534016                    0.999788       3.326294       9.074337       0.504867       1.248938      -0.717762      -0.018188       0.004096       0.016659       0.025002      -0.000831      -0.008039      -0.004473      -0.000884       0.010652      -0.009300      -0.000836       0.010136              1.646656       1.913711      -0.328182      -0.106478       1.673930       0.072532       1.352326          -0.000148
          198              H      11.300450      24.971730      22.154542       0.125675       0.978710 0.70144816E+01  0.67283172E+02                                 1.692228                            1.592636      -1.049298       2.383048                    0.997530       3.573297      10.205169       0.470898       1.356028      -0.692021       0.020084       0.007049       0.012087       0.024478      -0.000896       0.005663      -0.002016       0.001537      -0.009415      -0.006894       0.000404       0.006491              1.740400       2.054557       0.126706       0.550024       1.426805       0.012601       1.739838           0.000790
          199              H       9.746095      24.790551      22.066031       0.125927       1.034541 0.77790275E+01  0.75209442E+02                                 1.655797                            1.602969      -0.739472       2.533282                    0.999826       3.242844       8.768575       0.511450       1.238671      -0.720682      -0.024035       0.007021       0.007040       0.026010      -0.008063      -0.004532      -0.003606      -0.004913      -0.024089      -0.012287      -0.000159       0.012446              1.665190       2.021615       0.211538      -0.303910       1.411357      -0.129133       1.562599          -0.000624
          200              H      10.668696      24.177330      20.960986       0.126257       1.005019 0.75404421E+01  0.72516511E+02                                 1.639149                            1.589923      -0.720030       2.545493                    0.999828       3.248937       8.832888       0.506617       1.257148      -0.716244       0.001943      -0.011919      -0.023341       0.026280      -0.000062      -0.003683      -0.001048      -0.013007       0.017708      -0.010299       0.003266       0.007033              1.640214       1.412209       0.007550       0.041699       1.942950       0.366320       1.565481          -0.000215
          201              H       2.603310      43.798862      23.227401       0.121018       1.270790 0.96211614E+01  0.98308076E+02                                 1.888202                            1.775708      -1.317388       2.252168                    0.994980       3.619063      10.131504       0.487750       1.228986      -0.720538      -0.034922       0.013428      -0.009152       0.038517      -0.010129      -0.000775       0.008513       0.029422      -0.034877      -0.019859      -0.004130       0.023989              1.935102       2.100319      -0.170793       0.459871       1.654832      -0.166424       2.050156          -0.000163
          202              H       2.500795      44.216967      25.442855       0.114777       0.982633 0.67099202E+01  0.61157464E+02                                 1.455004                            1.379114      -0.721692       2.538300                    0.999831       2.938894       7.180295       0.632207       1.062954      -0.765450      -0.031521       0.017698       0.011999       0.038089      -0.011667       0.002373       0.002082       0.019143       0.023985      -0.019396       0.007825       0.011571              1.472165       1.649689      -0.266020      -0.237249       1.372310       0.144305       1.394496           0.000002
          203              H       0.291666      28.127656       0.048279       0.111147       1.123747 0.78756099E+01  0.77072505E+02                                 1.784590                            1.637713      -1.043950       2.380806                    0.997038       3.562053       9.980901       0.490082       1.277093      -0.708759      -0.003857       0.006802       0.038051       0.038846      -0.011171       0.001745       0.006913       0.015840       0.028596      -0.020092       0.008113       0.011980              1.880539       1.400151      -0.042960      -0.021540       1.467267       0.194193       2.774199           0.000007
          204              H       6.108946      42.614230      26.035610       0.109870       0.979422 0.71195544E+01  0.69241048E+02                                 1.741615                            1.644600      -1.327399       2.247105                    0.993144       3.901562      11.596184       0.442075       1.424620      -0.676668       0.025057      -0.007152       0.022087       0.034159      -0.005266       0.002870       0.003613       0.009526       0.010308      -0.010281       0.004013       0.006269              1.793025       1.827205      -0.210439       0.462551       1.465322      -0.195810       2.086546           0.000071
          205              H       8.573987      40.876770      21.974838       0.118885       0.998299 0.73785247E+01  0.71213847E+02                                 1.670922                            1.606011      -0.951699       2.433666                    0.998259       3.445405       9.663988       0.484119       1.310868      -0.702435       0.034089      -0.010752       0.016710       0.039457      -0.009839       0.001773       0.001685       0.025628       0.004139      -0.017100       0.001542       0.015558              1.680946       1.831291      -0.281100       0.287663       1.466455      -0.182138       1.745092           0.000046
          206              H       8.637166      40.667718      19.703058       0.104621       1.000265 0.70146299E+01  0.67627477E+02                                 1.733303                            1.607114      -1.210186       2.295667                    0.995174       3.801368      11.066191       0.460117       1.380765      -0.685411       0.031654      -0.009820      -0.013519       0.035793      -0.008401       0.002376      -0.002102       0.018887       0.017283      -0.015580       0.004231       0.011348              1.812611       2.089840      -0.404090      -0.499794       1.622921       0.256453       1.725074          -0.000019
          207              H       6.791968      41.267003      18.434403       0.105459       1.077594 0.79248082E+01  0.77708380E+02                                 1.740051                            1.649092      -0.971397       2.414814                    0.997745       3.549337       9.969229       0.485394       1.286863      -0.707104      -0.003369      -0.001709      -0.037791       0.037979      -0.007984       0.008061       0.000137       0.021418       0.029744      -0.018585       0.001670       0.016915              1.767463       1.459972      -0.086063      -0.208432       1.492176       0.189908       2.350242           0.000001
          208              H       8.915270      11.229998      19.381201       0.120157       1.129332 0.84519797E+01  0.83947789E+02                                 1.776454                            1.689653      -1.083924       2.361513                    0.997452       3.509067       9.814116       0.486842       1.266682      -0.712230      -0.019898       0.004001      -0.031610       0.037565       0.000458       0.007104      -0.000117       0.003541       0.058136      -0.011576      -0.009540       0.021117              1.806434       2.185195      -0.268877       0.306802       1.527325      -0.120728       1.706782          -0.000202
          209              H       0.936899      39.603871      25.815674       0.117567       1.135733 0.84954105E+01  0.84228603E+02                                 1.759552                            1.674862      -1.091353       2.354328                    0.997344       3.499908       9.682270       0.498914       1.238240      -0.718485      -0.022972       0.026557       0.012107       0.037142      -0.008173      -0.000478       0.011212      -0.018301      -0.024629      -0.014068      -0.006330       0.020398              1.786752       2.231131      -0.176597      -0.323855       1.573953       0.104185       1.555171           0.000184
          210              H       2.801173      40.886061      25.552823       0.106353       1.068487 0.77575691E+01  0.75548338E+02                                 1.719340                            1.622866      -0.990257       2.405617                    0.997765       3.511689       9.780732       0.494010       1.273125      -0.710089      -0.003397       0.033542       0.014634       0.036753      -0.002740      -0.010810       0.009436       0.004869      -0.031321      -0.018262       0.001994       0.016269              1.750860       1.437043       0.203008       0.015993       2.369467       0.189317       1.446069          -0.000009
          211              H       4.725046      39.994103      24.592614       0.101871       0.999484 0.69929711E+01  0.67381789E+02                                 1.733657                            1.605298      -1.228433       2.285567                    0.995183       3.814757      11.110328       0.459986       1.381913      -0.685114       0.031029       0.015132      -0.002536       0.034616       0.001246      -0.007440       0.007555       0.006442      -0.020214      -0.013986       0.003574       0.010412              1.817239       2.099012       0.633385      -0.087848       1.958136      -0.090270       1.394568           0.000045
          212              H       4.772725      37.866411      23.868434       0.118746       0.955779 0.70293843E+01  0.67335477E+02                                 1.648216                            1.586738      -0.984097       2.419262                    0.997722       3.507264       9.948702       0.476053       1.343149      -0.694976       0.034622      -0.008442      -0.014493       0.038470       0.002817      -0.007904       0.004040       0.010323      -0.035772      -0.015714       0.001957       0.013757              1.657625       1.882746      -0.162290      -0.340646       1.536244       0.207582       1.553884          -0.000133
          213              H       2.416157      33.388037      23.637769       0.110353       0.989415 0.72451803E+01  0.70680749E+02                                 1.746345                            1.653984      -1.310679       2.256593                    0.993230       3.872289      11.478690       0.443414       1.415939      -0.678574       0.027380      -0.017309      -0.013375       0.035045      -0.001570      -0.005814       0.000542      -0.000855      -0.025634      -0.010846       0.003613       0.007233              1.792971       1.897161      -0.347489      -0.360524       1.817574       0.330100       1.664180          -0.000120
          214              H      12.476550      32.166240      24.074960       0.114414       1.135454 0.79488942E+01  0.77913738E+02                                 1.793140                            1.642536      -1.079324       2.365813                    0.996956       3.544947       9.917469       0.490958       1.272783      -0.709870      -0.001717      -0.038400      -0.007115       0.039091       0.000755      -0.009409       0.001215      -0.004977      -0.049931      -0.020126       0.009200       0.010926              1.890697       1.404253      -0.002227      -0.042895       2.728754       0.361826       1.539084           0.000011
          215              H      10.577710      33.220795      24.994936       0.116884       0.969556 0.65969789E+01  0.59893699E+02                                 1.443417                            1.368590      -0.717044       2.541942                    0.999825       2.925303       7.141038       0.633632       1.064714      -0.764875      -0.032514      -0.018646       0.007973       0.038320       0.002102      -0.009505       0.006398       0.001991      -0.041688      -0.019250       0.007731       0.011520              1.459952       1.664241       0.337753      -0.094953       1.493513      -0.047868       1.222103          -0.000022
          216              H      10.613471      35.404234      25.515273       0.119047       1.271508 0.96675018E+01  0.98951996E+02                                 1.893551                            1.783495      -1.306423       2.256040                    0.995103       3.631574      10.192675       0.484992       1.233846      -0.719451      -0.035964       0.001876       0.012408       0.038091       0.005220      -0.005301      -0.005936       0.025537      -0.054273      -0.020486      -0.003334       0.023820              1.937172       2.186358      -0.362825      -0.317247       1.844422       0.225274       1.780736           0.000178
          217              H       3.454388      34.763140      19.174675       0.119082       1.128586 0.84561257E+01  0.83782139E+02                                 1.756169                            1.674612      -1.080638       2.361553                    0.997439       3.489942       9.666531       0.497093       1.243622      -0.717363       0.020031       0.028678      -0.014310       0.037794       0.005151      -0.004356      -0.014703      -0.017400      -0.008191      -0.012544      -0.008727       0.021271              1.781867       2.139020       0.401986       0.040934       1.732773      -0.032729       1.473806          -0.000205
          218              H       1.575815      35.023295      17.908702       0.103246       1.088239 0.79797856E+01  0.78283016E+02                                 1.740645                            1.645743      -1.006654       2.393963                    0.997395       3.565133       9.974269       0.490530       1.272811      -0.709952       0.000698       0.029375      -0.021565       0.036448       0.011701       0.004442      -0.009906       0.003388      -0.025693      -0.018611       0.002033       0.016578              1.770147       1.465245      -0.146786       0.203220       1.877328      -0.482829       1.967869           0.000007
          219              H      -0.233628      33.597091      18.147413       0.103869       1.004412 0.70126610E+01  0.67542865E+02                                 1.732359                            1.602327      -1.209485       2.294899                    0.995330       3.786144      10.984145       0.463189       1.372938      -0.687005      -0.031147       0.004342      -0.014574       0.034661       0.007554       0.005648      -0.006454       0.002456      -0.026835      -0.015110       0.002983       0.012126              1.814977       2.121506      -0.208553       0.611050       1.444386      -0.160342       1.879039          -0.000065
          220              H      11.787587      31.841048      19.568951       0.119294       1.006610 0.74232078E+01  0.71726253E+02                                 1.677508                            1.608393      -0.975712       2.422236                    0.998002       3.448924       9.667410       0.485060       1.306845      -0.703240      -0.033352      -0.019186       0.000481       0.038480       0.006508       0.006939      -0.007681       0.016136      -0.023098      -0.016953       0.001881       0.015072              1.689164       1.829182       0.411791       0.064396       1.855565      -0.073964       1.382746           0.000147
          221              H       2.398274      29.429972      23.165711       0.112499       0.978589 0.70864519E+01  0.68726992E+02                                 1.732563                            1.635097      -1.288546       2.269323                    0.993508       3.824482      11.291089       0.446394       1.414782      -0.678945      -0.025652      -0.024437       0.005681       0.035881       0.006170       0.002954      -0.005484       0.003303      -0.003409      -0.010076       0.002936       0.007140              1.784274       1.813725       0.496892      -0.070302       2.079697      -0.204755       1.459400           0.000105
          222              H       4.247048      29.318477      24.485328       0.113850       1.120799 0.78296469E+01  0.76257776E+02                                 1.760337                            1.617376      -1.042522       2.383627                    0.997333       3.486358       9.640690       0.501941       1.252885      -0.714519       0.003321      -0.026619       0.027492       0.038411       0.008842       0.007576      -0.011649       0.010732       0.002204      -0.019998       0.009261       0.010737              1.847608       1.389464       0.001675       0.049423       2.152363      -0.655390       2.000998           0.000002
          223              H       5.995699      30.846885      24.192974       0.114431       0.981994 0.66641684E+01  0.60560602E+02                                 1.445693                            1.367080      -0.720659       2.537780                    0.999815       2.935095       7.131095       0.640898       1.051654      -0.768462       0.031860      -0.001187       0.021270       0.038326       0.007810       0.008738      -0.011331       0.005450      -0.016555      -0.019819       0.008714       0.011104              1.466058       1.680027      -0.051661       0.358618       1.239757      -0.063880       1.478389           0.000013
          224              H       5.837169      32.510016      22.658785       0.119467       1.287744 0.97753375E+01  0.10023647E+03                                 1.901485                            1.787399      -1.316658       2.251095                    0.994965       3.632984      10.173595       0.487382       1.225583      -0.721359       0.033576       0.016261       0.007410       0.038035       0.005809       0.009690      -0.001676       0.036732      -0.005295      -0.019033      -0.004569       0.023602              1.947414       2.111447       0.490882      -0.076628       2.117445      -0.106279       1.613350          -0.000198
          225              H       1.143925      18.492648       3.476064       0.117667       1.250231 0.94264194E+01  0.95820147E+02                                 1.866857                            1.756708      -1.292005       2.261346                    0.995121       3.605736      10.065682       0.490809       1.227675      -0.720782       0.034532      -0.008770       0.013113       0.037965      -0.009898       0.002802       0.007322       0.027301      -0.036441      -0.019328      -0.003612       0.022940              1.912351       2.041100      -0.111103       0.473762       1.572111      -0.120769       2.123841           0.000156
          226              H       1.471725      17.925883       1.308888       0.116429       0.982026 0.67115879E+01  0.61212300E+02                                 1.458008                            1.382287      -0.721053       2.539444                    0.999836       2.938657       7.195793       0.629057       1.067585      -0.764171       0.032958      -0.016978      -0.008953       0.038140      -0.010802       0.002034       0.003041       0.020749       0.024536      -0.019533       0.008458       0.011075              1.473937       1.726552      -0.281342      -0.189635       1.359153       0.101784       1.336108          -0.000010
          227              H       3.789325      33.838661      26.526443       0.112617       1.111382 0.77837781E+01  0.75945026E+02                                 1.771021                            1.628246      -1.046505       2.381175                    0.997280       3.540246       9.902435       0.491492       1.277265      -0.708789       0.007409      -0.009829      -0.036619       0.038632      -0.011116       0.002018       0.008192       0.015559       0.024126      -0.019997       0.008036       0.011962              1.861297       1.411711      -0.059705      -0.121778       1.487944       0.260988       2.684238          -0.000019
          228              H      -2.140002      19.338151       0.311129       0.110780       0.994184 0.72415673E+01  0.70645260E+02                                 1.751851                            1.653351      -1.317162       2.252567                    0.993311       3.881552      11.510688       0.443534       1.415561      -0.678537      -0.024075       0.004800      -0.025015       0.035049      -0.004732       0.003773       0.003182       0.011151       0.011495      -0.010542       0.002925       0.007617              1.803985       1.780595      -0.151168       0.457682       1.427867      -0.138050       2.203493          -0.000068
          229              H       6.875014      21.168523       4.001765       0.121050       1.029440 0.76071931E+01  0.73890813E+02                                 1.697917                            1.624844      -1.006232       2.409316                    0.997724       3.444936       9.654067       0.484518       1.301458      -0.704581      -0.032103       0.009110      -0.019552       0.038676      -0.009389       0.000964       0.000177       0.026112       0.005517      -0.017012       0.001795       0.015218              1.710116       1.789815      -0.249326       0.337166       1.450161      -0.197190       1.890373          -0.000053
          230              H       6.574629      21.437968       6.222583       0.103339       1.022143 0.72405186E+01  0.70134299E+02                                 1.737391                            1.617191      -1.212976       2.293958                    0.995321       3.762060      10.862650       0.466833       1.354516      -0.690930      -0.033565       0.009802       0.009071       0.036125      -0.008154       0.004316      -0.002626       0.018730       0.023393      -0.016355       0.003207       0.013148              1.810222       2.195341      -0.395577      -0.456668       1.592020       0.206529       1.643306           0.000045
          231              H       8.266060      20.950178       7.721904       0.103312       1.055860 0.76587115E+01  0.74907597E+02                                 1.750084                            1.645152      -1.157556       2.324297                    0.995383       3.685555      10.542737       0.472550       1.325220      -0.697742      -0.003102       0.002628       0.035392       0.035625      -0.008735       0.005727      -0.000845       0.019373       0.024892      -0.017258       0.002981       0.014278              1.796611       1.498244      -0.114391      -0.336003       1.536189       0.259520       2.355400          -0.000008
          232              H      10.244764      20.100030       7.005770       0.117350       1.156822 0.88415682E+01  0.88700841E+02                                 1.796674                            1.721725      -1.108781       2.347534                    0.997286       3.540919       9.912171       0.485599       1.257273      -0.714455       0.015624      -0.003293       0.032597       0.036298       0.000728       0.004121      -0.000043       0.002291       0.060451      -0.011487      -0.009236       0.020723              1.813177       2.100520      -0.235101       0.325917       1.546762      -0.110763       1.792249           0.000204
          233              H       5.632966      24.364707       2.403205       0.117974       1.070890 0.80178074E+01  0.79077035E+02                                 1.758444                            1.673306      -1.102113       2.353485                    0.996170       3.621114      10.296604       0.474225       1.309563      -0.701998      -0.004376       0.024045      -0.003176       0.024646      -0.000057      -0.003689      -0.005245      -0.009560       0.008730      -0.007889      -0.000917       0.008806              1.782307       1.536176      -0.394898      -0.053585       2.222830       0.290024       1.587917          -0.000915
          234              H       5.185969      22.859527       2.478305       0.119059       1.034974 0.80733801E+01  0.78912282E+02                                 1.665706                            1.641587      -0.716355       2.541382                    0.999791       3.311569       9.051609       0.500626       1.251710      -0.717624      -0.016799      -0.018395      -0.004365       0.025291       0.006980       0.003304       0.003911      -0.002273       0.015662      -0.009683      -0.000292       0.009975              1.650639       1.822219       0.254407      -0.185180       1.590236      -0.206849       1.539461          -0.000059
          235              H       6.709332      23.226531       2.523901       0.129820       1.042513 0.74799490E+01  0.72334992E+02                                 1.721720                            1.612056      -0.915787       2.448384                    0.998781       3.421816       9.562047       0.486142       1.302846      -0.704531       0.025423      -0.006582       0.001136       0.026286       0.001226      -0.001843      -0.002489       0.009387       0.014899      -0.007742       0.001287       0.006455              1.779631       2.232700      -0.387945       0.399363       1.484565      -0.131382       1.621628           0.001042
          236              H       9.305864      38.967422      23.420515       0.130736       0.948432 0.65842625E+01  0.61898754E+02                                 1.636926                            1.526763      -0.891927       2.461842                    0.999064       3.392496       9.458313       0.490754       1.327600      -0.698688      -0.021831       0.012247      -0.001763       0.025094      -0.001506      -0.000058      -0.001387       0.002785       0.019388      -0.005424      -0.001212       0.006636              1.695546       2.027002      -0.463809       0.353102       1.520904      -0.183051       1.538732          -0.000876
          237              H      10.870947      38.990650      23.492933       0.116084       1.018699 0.77356442E+01  0.75015948E+02                                 1.661322                            1.614996      -0.758515       2.518122                    0.999635       3.363036       9.239579       0.499541       1.264381      -0.713832       0.020184       0.014286       0.005698       0.025376       0.006954       0.004180       0.004589       0.001753       0.010796      -0.008856      -0.001781       0.010637              1.666950       2.039939       0.238477      -0.257129       1.430216      -0.142228       1.530695           0.000262
          238              H      10.099728      37.624839      23.562669       0.116671       1.061888 0.81084820E+01  0.80056053E+02                                 1.745105                            1.682030      -0.952081       2.428759                    0.997675       3.527321       9.977932       0.474124       1.308456      -0.703378      -0.000968      -0.024436       0.005948       0.025169       0.002603      -0.003547      -0.006564      -0.011175       0.012401      -0.008705      -0.002694       0.011399              1.752290       1.443470      -0.172856       0.000402       2.220185       0.317882       1.593214           0.000617
          239              H       7.174588      32.324192      18.608742       0.130164       1.010461 0.70990294E+01  0.67781912E+02                                 1.687937                            1.570700      -0.904222       2.454149                    0.998879       3.392230       9.429077       0.492235       1.303223      -0.704253       0.024168       0.003442      -0.008249       0.025768       0.001249       0.000942       0.006401      -0.001312      -0.003139      -0.006432      -0.000478       0.006910              1.750869       2.167137      -0.117247      -0.578320       1.427759       0.122185       1.657711           0.000955
          240              H       6.212650      31.836402      19.748655       0.116979       1.100864 0.83573854E+01  0.83242335E+02                                 1.791127                            1.709050      -1.085586       2.363315                    0.996216       3.621677      10.331593       0.469204       1.310601      -0.702222      -0.001612      -0.007322       0.023210       0.024391       0.002857       0.002460       0.003103      -0.004848       0.025616      -0.008075      -0.001920       0.009995              1.810704       1.513547       0.191442      -0.257306       2.060987      -0.452051       1.857578          -0.000760
          241              H       5.623809      32.482143      18.447813       0.115505       1.023281 0.78690965E+01  0.76470855E+02                                 1.654521                            1.620635      -0.730037       2.532456                    0.999787       3.327436       9.086709       0.503568       1.251632      -0.717198      -0.018538       0.012570      -0.012309       0.025557      -0.006631       0.004345       0.000233      -0.008552      -0.012399      -0.009069      -0.001150       0.010219              1.649235       1.917133       0.072044       0.338592       1.371638       0.103266       1.658934          -0.000148
          242              H       7.327164      37.671295      20.939529       0.125965       0.979072 0.70182153E+01  0.67347746E+02                                 1.694751                            1.594666      -1.057888       2.379522                    0.997556       3.576788      10.227141       0.469749       1.358764      -0.691469       0.020056       0.006503      -0.011883       0.024203       0.005545      -0.001976       0.002728       0.002510      -0.005321      -0.006975       0.000400       0.006575              1.743169       2.058657       0.414273      -0.386023       1.652870      -0.142320       1.517980           0.000790
          243              H       5.772809      37.685232      21.140690       0.126541       1.037506 0.78115841E+01  0.75649558E+02                                 1.663519                            1.609983      -0.747497       2.530529                    0.999802       3.249020       8.810222       0.508281       1.244328      -0.719419      -0.023526       0.002511      -0.009550       0.025514       0.000046       0.009253       0.007996       0.003086      -0.000436      -0.012228      -0.000196       0.012424              1.673082       2.032366      -0.371997      -0.031452       1.644370      -0.000870       1.342509          -0.000624
          244              H       6.695406      37.034846      22.224277       0.125314       1.011389 0.75969832E+01  0.73161701E+02                                 1.642103                            1.592556      -0.688873       2.557065                    0.999948       3.258947       8.852354       0.508024       1.251929      -0.717333       0.001940      -0.014465       0.022422       0.026753      -0.003083       0.002038      -0.000433      -0.015987       0.009528      -0.010428       0.003279       0.007149              1.643187       1.414247       0.032405      -0.027195       1.344567      -0.020034       2.170746          -0.000216
          245              H      -1.369973      29.186856       4.098322       0.121714       1.269660 0.96130455E+01  0.98219047E+02                                 1.888300                            1.775929      -1.322831       2.250249                    0.994862       3.617968      10.133050       0.487248       1.230329      -0.720234      -0.035006      -0.014184      -0.006938       0.038402       0.004284       0.009260      -0.003139       0.038728      -0.006471      -0.019834      -0.004131       0.023965              1.935161       2.100196       0.483277      -0.081959       2.095428      -0.087979       1.609858          -0.000163
          246              H      -1.472480      30.896443       2.628505       0.114920       0.983281 0.67141464E+01  0.61199945E+02                                 1.454861                            1.378898      -0.720529       2.538186                    0.999825       2.940143       7.181405       0.632763       1.061952      -0.765702      -0.031326       0.001791      -0.021220       0.037879       0.007894       0.009059      -0.010413       0.004876      -0.018990      -0.019505       0.007893       0.011612              1.472037       1.649686      -0.072497       0.349176       1.263709      -0.081776       1.502715           0.000002
          247              H       4.264938       1.463369       2.438072       0.112249       1.118957 0.78390048E+01  0.76652658E+02                                 1.782434                            1.636178      -1.041898       2.382738                    0.997052       3.557275       9.975269       0.489112       1.280653      -0.708010      -0.003886       0.029299      -0.024699       0.038517       0.007081       0.008786      -0.013063       0.005304      -0.003836      -0.020093       0.008193       0.011899              1.878013       1.399095       0.002940       0.047842       2.275601      -0.660940       1.959344           0.000007
          248              H       2.135673      32.211152       3.720139       0.109424       0.980774 0.71289485E+01  0.69330922E+02                                 1.740602                            1.643657      -1.317536       2.250814                    0.993273       3.899613      11.576982       0.443176       1.421112      -0.677323       0.025216       0.022784      -0.005105       0.034365       0.005156       0.003351      -0.006124       0.005184      -0.002232      -0.010424       0.004233       0.006191              1.791954       1.826194       0.505433      -0.049006       2.099464      -0.170870       1.450205           0.000071
          249              H       4.600700      29.563150       7.255210       0.119698       0.996359 0.73636106E+01  0.71061365E+02                                 1.671757                            1.606798      -0.966561       2.428188                    0.998046       3.443361       9.669849       0.482726       1.314810      -0.701637       0.033763       0.019253       0.000541       0.038871       0.006551       0.007812      -0.007245       0.015562      -0.024948      -0.017145       0.001617       0.015528              1.681782       1.832261       0.389925       0.099690       1.834082      -0.029631       1.379004           0.000046
          250              H       4.663872      27.700258       8.572145       0.104035       1.002122 0.70290132E+01  0.67792144E+02                                 1.734443                            1.607966      -1.205450       2.297236                    0.995346       3.803828      11.070828       0.460395       1.379401      -0.685669       0.031672      -0.006661       0.015487       0.035879       0.006222       0.006103      -0.006827       0.003601      -0.029411      -0.015714       0.004294       0.011420              1.813917       2.091640      -0.231186       0.600810       1.478183      -0.172732       1.871928          -0.000019
          251              H       2.818670      26.301927       8.687477       0.104751       1.077245 0.79202881E+01  0.77638544E+02                                 1.738392                            1.647642      -0.969955       2.415379                    0.997756       3.547601       9.956667       0.486131       1.285334      -0.707446      -0.003191      -0.032193       0.020823       0.038473       0.010974       0.002837      -0.011027       0.002463      -0.027800      -0.018514       0.001582       0.016932              1.765735       1.458798      -0.137239       0.178459       1.969175      -0.465704       1.869232           0.000001
          252              H       0.968703      26.654994       7.405410       0.120050       1.126774 0.84288617E+01  0.83662375E+02                                 1.774158                            1.687681      -1.080882       2.363278                    0.997513       3.504965       9.799953       0.486970       1.267193      -0.712145      -0.020078      -0.029741       0.012392       0.037964       0.005834      -0.003829      -0.013302      -0.019357      -0.011446      -0.011558      -0.009388       0.020946              1.804030       2.181900       0.399025       0.079302       1.764096      -0.017315       1.466093          -0.000202
          253              H       8.883525      33.525860       6.437155       0.117898       1.132391 0.84681729E+01  0.83924782E+02                                 1.759679                            1.675069      -1.100208       2.351947                    0.997237       3.495378       9.680449       0.497392       1.242529      -0.717577      -0.023155      -0.002944      -0.028777       0.037053       0.003496       0.007201       0.003679       0.007237       0.053245      -0.013925      -0.006510       0.020436              1.786863       2.231024      -0.192117       0.314652       1.469886      -0.043895       1.659678           0.000183
          254              H      -1.172102      32.657130       5.458171       0.105352       1.069988 0.77676723E+01  0.75644979E+02                                 1.718262                            1.621800      -0.981665       2.408488                    0.997880       3.512702       9.772308       0.495316       1.269799      -0.710801      -0.003320      -0.004218      -0.036728       0.037118      -0.008167       0.007751       0.001017       0.023015       0.023164      -0.018424       0.002115       0.016309              1.749775       1.436047      -0.087547      -0.183642       1.511987       0.305008       2.301290          -0.000009
          255              H       0.751768      32.271544       6.710734       0.101419       1.001889 0.70114938E+01  0.67568810E+02                                 1.732338                            1.604295      -1.213230       2.291275                    0.995369       3.813337      11.087506       0.461723       1.376541      -0.686148       0.031150      -0.010139      -0.011943       0.034867      -0.006928       0.002657      -0.000789       0.018350       0.014788      -0.013962       0.003534       0.010428              1.815712       2.096917      -0.392080      -0.503738       1.612486       0.288698       1.737731           0.000045
          256              H       0.799444      32.708232       8.915460       0.118814       0.955267 0.70270463E+01  0.67332089E+02                                 1.650308                            1.588581      -0.995414       2.414831                    0.997560       3.509777       9.969131       0.474656       1.346720      -0.694261       0.034613      -0.008361       0.014538       0.038462      -0.008168       0.001358       0.003673       0.022763       0.003508      -0.015511       0.002085       0.013427              1.659776       1.885501      -0.214390       0.311705       1.371163      -0.111730       1.722663          -0.000133
          257              H      -1.557125      34.747656      12.909178       0.109672       0.991904 0.72648677E+01  0.70903257E+02                                 1.747335                            1.654672      -1.300611       2.259956                    0.993326       3.874520      11.478434       0.444059       1.413276      -0.679063       0.027550      -0.002954       0.021860       0.035293      -0.004274       0.004110       0.005426       0.009634       0.006036      -0.010828       0.003708       0.007119              1.794076       1.898616      -0.138634       0.482211       1.417123      -0.098837       2.066489          -0.000120
          258              H       8.503270      35.737172      13.748690       0.114152       1.133671 0.79331615E+01  0.77692170E+02                                 1.788347                            1.638725      -1.067613       2.370398                    0.997100       3.540472       9.888657       0.492695       1.269395      -0.710607      -0.001699       0.013134       0.036879       0.039184      -0.008552       0.003945       0.011415       0.016709       0.015494      -0.020255       0.009089       0.011166              1.885260       1.401283      -0.035898       0.023276       1.519623       0.332541       2.734873           0.000011
          259              H       6.604433      36.006618      12.375430       0.117426       0.967635 0.65811542E+01  0.59721396E+02                                 1.442537                            1.367771      -0.719070       2.542246                    0.999831       2.921292       7.132359       0.633173       1.065997      -0.764552      -0.032342       0.016035       0.012341       0.038150      -0.009205       0.002949       0.005373       0.022462       0.019794      -0.019240       0.007759       0.011480              1.459072       1.663186      -0.250903      -0.244822       1.330660       0.141341       1.383369          -0.000022
          260              H       6.640195      35.365524      10.224348       0.119350       1.269540 0.96487415E+01  0.98707201E+02                                 1.891272                            1.781544      -1.306646       2.256215                    0.995114       3.627894      10.178000       0.485371       1.233542      -0.719531      -0.035818       0.009821      -0.007787       0.037948      -0.007249      -0.001754       0.009103       0.031081      -0.037450      -0.020409      -0.003377       0.023787              1.934761       2.183372      -0.093147       0.471727       1.599921      -0.084891       2.020989           0.000178
          261              H      -0.518907      30.194952      13.949851       0.119476       1.131146 0.84828305E+01  0.84147546E+02                                 1.762130                            1.679845      -1.097938       2.354721                    0.997275       3.494507       9.697977       0.494968       1.247466      -0.716516       0.019851      -0.026601      -0.017653       0.037594      -0.006369      -0.002197       0.012844      -0.020695      -0.017845      -0.012574      -0.008726       0.021300              1.788086       2.147386      -0.166626      -0.370898       1.571826       0.129298       1.645046          -0.000205
          262              H       9.522415      28.968510      14.357538       0.103036       1.086743 0.79639742E+01  0.78051435E+02                                 1.735306                            1.641215      -0.989875       2.400719                    0.997667       3.559996       9.939315       0.492746       1.268330      -0.710921       0.000899      -0.033540      -0.014665       0.036617      -0.001841      -0.012355       0.009815       0.003344      -0.026443      -0.018693       0.002181       0.016512              1.764506       1.461370       0.247988       0.025326       2.354271       0.201027       1.477877           0.000007
          263              H       7.712973      29.888341      15.473311       0.101983       1.007667 0.70391257E+01  0.67856989E+02                                 1.735669                            1.605010      -1.203840       2.297076                    0.995471       3.792960      11.006263       0.462980       1.372359      -0.687124      -0.031964      -0.015048       0.003688       0.035521       0.001073      -0.009304       0.008539       0.005747      -0.015720      -0.015006       0.002965       0.012041              1.818685       2.126282       0.635753      -0.125353       1.913320      -0.108424       1.416452          -0.000065
          264              H       7.814293      31.997451      16.283320       0.118882       1.007586 0.74329129E+01  0.71849041E+02                                 1.679169                            1.609911      -0.969876       2.424605                    0.998044       3.451506       9.679043       0.484583       1.307603      -0.703084      -0.033482       0.010128       0.016458       0.038659       0.002940      -0.009120       0.005293       0.011887      -0.035317      -0.016988       0.001962       0.015026              1.690867       1.831063      -0.150334      -0.389457       1.566527       0.242111       1.675011           0.000147
          265              H      10.344891      36.317874      16.572992       0.112148       0.976170 0.70640959E+01  0.68454933E+02                                 1.729947                            1.632755      -1.286393       2.270791                    0.993537       3.818372      11.267889       0.446623       1.415196      -0.678907      -0.025616       0.017157       0.017929       0.035665      -0.000602      -0.007117       0.002733      -0.001372      -0.017440      -0.010278       0.002889       0.007389              1.781499       1.811070      -0.308679      -0.394361       1.788856       0.370060       1.744572           0.000105
          266              H       0.273770      37.516443      16.009741       0.113546       1.123131 0.78499783E+01  0.76513666E+02                                 1.763511                            1.620031      -1.049889       2.380396                    0.997283       3.491040       9.660706       0.501217       1.253746      -0.714319       0.003172       0.037389       0.009194       0.038634       0.002078      -0.011400       0.002996      -0.003957      -0.042548      -0.019915       0.009196       0.010719              1.851112       1.391633       0.042037      -0.026267       2.612117       0.394453       1.549586           0.000002
          267              H       2.022420      36.499053      14.832278       0.114727       0.982953 0.66736024E+01  0.60682283E+02                                 1.448536                            1.369591      -0.725373       2.536552                    0.999836       2.934494       7.137316       0.639075       1.054030      -0.767845       0.031699       0.019074      -0.009772       0.038264       0.003454      -0.011024       0.008178      -0.000040      -0.033282      -0.019698       0.008562       0.011136              1.468996       1.683721       0.337599      -0.135025       1.477009      -0.071640       1.246257           0.000013
          268              H       1.863884      34.338842      14.159059       0.118436       1.293401 0.98271618E+01  0.10089557E+03                                 1.906486                            1.791679      -1.316202       2.250367                    0.994962       3.640819      10.200145       0.487011       1.224964      -0.721490       0.033672      -0.001730      -0.017768       0.038111       0.005551      -0.010053      -0.005809       0.023743      -0.045530      -0.019148      -0.004720       0.023868              1.952697       2.117580      -0.313327      -0.388720       1.836072       0.272765       1.904440          -0.000198
          269              H       5.117207       9.249419       9.068342       0.117224       1.250017 0.94243549E+01  0.95795520E+02                                 1.867005                            1.756837      -1.302121       2.257459                    0.995160       3.604779      10.063370       0.490648       1.228125      -0.720704       0.034535       0.016182       0.001204       0.038157       0.007291       0.007106      -0.001660       0.037326      -0.007010      -0.019412      -0.003568       0.022980              1.912498       2.041230       0.465968      -0.140709       2.090706      -0.178564       1.605559           0.000157
          270              H       5.445000       7.655973      10.642763       0.116761       0.982836 0.67191450E+01  0.61306404E+02                                 1.459745                            1.383823      -0.723094       2.538603                    0.999829       2.939024       7.201215       0.628110       1.068756      -0.763863       0.032656       0.000599       0.019173       0.037873       0.007302       0.008376      -0.011318       0.006387      -0.018489      -0.019608       0.008426       0.011182              1.475716       1.728861      -0.023595       0.339198       1.255023      -0.040991       1.443264          -0.000010
          271              H      -0.183947      37.024008      11.074589       0.112178       1.112274 0.77919105E+01  0.76058719E+02                                 1.773510                            1.630276      -1.056266       2.377168                    0.997175       3.543267       9.919298       0.490559       1.279115      -0.708397       0.007785      -0.027072       0.026975       0.039002       0.007411       0.008497      -0.012589       0.007884       0.000846      -0.019930       0.008146       0.011784              1.864091       1.413376      -0.075770       0.112846       2.162695      -0.650122       2.016202          -0.000018
          272              H       1.833270       6.085755       9.918583       0.111450       0.990817 0.72114295E+01  0.70268847E+02                                 1.747138                            1.649381      -1.310177       2.256116                    0.993397       3.872238      11.471491       0.444337       1.414659      -0.678733      -0.024124      -0.024308       0.008266       0.035230       0.005516       0.002282      -0.006486       0.005451      -0.005296      -0.010503       0.003078       0.007426              1.798900       1.775653       0.469403      -0.097324       2.122297      -0.265481       1.498748          -0.000068
          273              H      10.848298       8.366753       6.488116       0.121528       1.027300 0.75860856E+01  0.73614470E+02                                 1.693401                            1.620890      -1.004066       2.409917                    0.997764       3.440083       9.627189       0.486004       1.298735      -0.705143      -0.032146      -0.021291       0.001608       0.038590       0.005486       0.007498      -0.006971       0.014265      -0.029194      -0.016874       0.001861       0.015013              1.705456       1.784786       0.414527       0.047182       1.945214      -0.091560       1.386369          -0.000053
          274              H      10.547921      10.155315       5.144360       0.103172       1.021527 0.72344276E+01  0.70071023E+02                                 1.737949                            1.617443      -1.219029       2.291481                    0.995177       3.762322      10.868377       0.466323       1.356079      -0.690627      -0.033618       0.002903      -0.013087       0.036192       0.007740       0.004958      -0.007823       0.000859      -0.031339      -0.016478       0.003330       0.013147              1.810962       2.196793      -0.197955       0.571680       1.451787      -0.125583       1.784307           0.000045
          275              H       0.319456      11.697660       4.817138       0.103232       1.052278 0.76276973E+01  0.74524982E+02                                 1.746001                            1.641804      -1.143102       2.330684                    0.995614       3.678982      10.516668       0.473061       1.325198      -0.697779      -0.003197       0.029477      -0.020221       0.035888       0.009382       0.004589      -0.009223       0.002131      -0.027064      -0.017264       0.002906       0.014358              1.792206       1.495336      -0.232706       0.265890       1.920755      -0.482061       1.960525          -0.000008
          276              H       2.298158      11.502544       5.911454       0.116480       1.156102 0.88319731E+01  0.88558361E+02                                 1.793989                            1.719251      -1.102563       2.349921                    0.997180       3.539549       9.897655       0.486723       1.255024      -0.714954       0.015823       0.030159      -0.013699       0.036710       0.003262      -0.002635      -0.013531      -0.021381      -0.009892      -0.011347      -0.009378       0.020725              1.810436       2.097154       0.398906       0.040507       1.824046      -0.050767       1.510107           0.000205
          277              H       9.606245       5.384268       4.519419       0.118856       1.069252 0.80063206E+01  0.78965029E+02                                 1.759507                            1.674384      -1.178052       2.320088                    0.995439       3.621029      10.309056       0.472929       1.313132      -0.701258      -0.004293      -0.014524      -0.018970       0.024274      -0.003273       0.001925       0.002941      -0.013818      -0.004336      -0.007958      -0.001008       0.008966              1.783353       1.537138       0.151113       0.368874       1.496400       0.129779       2.316520          -0.000914
          278              H       9.159248       6.201896       5.785393       0.118970       1.034571 0.80703265E+01  0.78876768E+02                                 1.665460                            1.641431      -0.715125       2.542091                    0.999792       3.311587       9.052005       0.500567       1.251946      -0.717574      -0.016861       0.005599       0.017834       0.025174      -0.000614      -0.007703      -0.004891      -0.003887       0.010779      -0.009690      -0.000321       0.010011              1.650380       1.821751      -0.287307      -0.127579       1.731050       0.125348       1.398340          -0.000059
          279              H      10.682611       6.057882       5.444760       0.131215       1.037808 0.74409163E+01  0.71887402E+02                                 1.719198                            1.609954      -0.924225       2.446463                    0.998727       3.415318       9.549619       0.485342       1.306266      -0.703835       0.025116       0.004079       0.004964       0.025925      -0.002415      -0.000071      -0.003900      -0.001848      -0.019101      -0.007731       0.001130       0.006601              1.776904       2.228811       0.538346       0.135986       1.698524       0.006365       1.403377           0.001041
          280              H       5.332582      31.769817       8.185915       0.129917       0.950579 0.66006811E+01  0.62058108E+02                                 1.635432                            1.525597      -0.874094       2.468363                    0.999112       3.392431       9.441782       0.492691       1.322276      -0.699770      -0.022238      -0.008037      -0.009929       0.025646       0.000667       0.001297      -0.004155      -0.006375      -0.008967      -0.005382      -0.001120       0.006502              1.693865       2.024535       0.536658       0.224564       1.691273       0.083526       1.365788          -0.000878
          281              H       6.897665      31.820919       8.129590       0.115722       1.017603 0.77225502E+01  0.74831610E+02                                 1.657592                            1.611613      -0.750655       2.521114                    0.999676       3.359529       9.216086       0.501175       1.261223      -0.714523       0.020316      -0.002310      -0.015039       0.025382       0.000129      -0.008183      -0.005070       0.001419       0.008146      -0.008930      -0.001772       0.010702              1.663144       2.034716      -0.340475      -0.077529       1.625066       0.027450       1.329651           0.000262
          282              H       6.126447      32.564217       9.277550       0.116819       1.058387 0.80738890E+01  0.79617959E+02                                 1.740300                            1.677729      -0.953394       2.427663                    0.997606       3.520097       9.946814       0.475101       1.307351      -0.703627      -0.000845       0.017339       0.017930       0.024957      -0.004380      -0.000506       0.003141      -0.017344      -0.005552      -0.008798      -0.002602       0.011400              1.747382       1.440133       0.086415       0.148851       1.471044       0.112022       2.330968           0.000618
          283              H       3.201290      30.924313      16.345009       0.130661       1.007337 0.70719825E+01  0.67448670E+02                                 1.683375                            1.566923      -0.894551       2.458663                    0.998971       3.385214       9.399527       0.493274       1.301924      -0.704539       0.023950      -0.009191       0.001143       0.025678       0.000366      -0.001540      -0.002165       0.005994       0.018531      -0.006458      -0.000446       0.006905              1.745886       2.159968      -0.440108       0.388811       1.490754      -0.159925       1.586937           0.000955
          284              H       2.239356      32.155402      16.197491       0.116034       1.100373 0.83522610E+01  0.83164609E+02                                 1.789346                            1.707597      -1.071581       2.369036                    0.996316       3.620572      10.321136       0.469866       1.309175      -0.702531      -0.001723       0.024153      -0.004908       0.024706       0.000552      -0.003743      -0.006128      -0.009762       0.010136      -0.008060      -0.001930       0.009990              1.808825       1.512348      -0.317843      -0.037040       2.296718       0.313568       1.617408          -0.000760
          285              H       1.650511      30.705970      16.288684       0.115720       1.022244 0.78559411E+01  0.76280472E+02                                 1.650189                            1.616656      -0.721776       2.535275                    0.999820       3.324649       9.063492       0.505618       1.247580      -0.718068      -0.018249      -0.017029      -0.004614       0.025383       0.007294       0.003342       0.004421      -0.000475       0.011252      -0.009215      -0.000946       0.010160              1.644866       1.911403       0.255938      -0.230535       1.494107      -0.175267       1.529087          -0.000148
          286              H       3.353874      30.269283      10.548888       0.124335       0.982775 0.70480406E+01  0.67677312E+02                                 1.696043                            1.595682      -1.048158       2.382609                    0.997518       3.580289      10.226416       0.470843       1.354739      -0.692272       0.020380      -0.014333       0.000019       0.024916      -0.004582      -0.003813      -0.000540       0.006292       0.004939      -0.007029       0.000243       0.006786              1.744600       2.060738      -0.542416      -0.165978       1.676281       0.129745       1.496782           0.000790
          287              H       1.799519      30.436525      10.436237       0.125912       1.039799 0.78329002E+01  0.75908776E+02                                 1.666107                            1.612277      -0.748407       2.530019                    0.999790       3.252751       8.823822       0.507865       1.244481      -0.719387      -0.023610      -0.009588       0.002593       0.025614       0.007967      -0.004624      -0.004528       0.009246       0.017645      -0.012315      -0.000083       0.012398              1.675756       2.036143       0.159294       0.338877       1.420618       0.131526       1.570508          -0.000624
          288              H       2.722121      31.700133      10.457695       0.125701       1.008638 0.75746120E+01  0.72935796E+02                                 1.643954                            1.594184      -0.723355       2.543486                    0.999827       3.255057       8.858320       0.505566       1.258194      -0.716013       0.001840       0.026069       0.001349       0.026169       0.003218       0.001800       0.001553      -0.014129       0.014915      -0.010384       0.003298       0.007085              1.645083       1.415537      -0.039792      -0.014482       1.984335      -0.348497       1.535377          -0.000215
          289              C       3.477852      26.078939       1.239152       0.203298      30.687968 0.38716997E+03  0.89098886E+04                                 8.914032                            6.873490      -0.238527       1.946945                    0.999437      26.339039      76.800420       0.581636       0.457598      -1.031530       0.007728      -0.034470      -0.018327       0.039797       0.009023       0.017004      -0.005059      -0.045382      -0.000595      -0.033650       0.008963       0.024687             10.068226       9.674965       1.460798      -1.809012      12.602700       2.852494       7.927013           0.000790
          290              C       4.629315      26.883095       0.985153      -0.182397      33.516248 0.46328820E+03  0.11122592E+05                                 9.120004                            7.279810      -0.095964       1.934996                    0.999227      30.664371      90.570376       0.594745       0.428963      -1.050996      -0.001851       0.012591      -0.009490       0.015875      -0.005203      -0.007849      -0.023324       0.065750       0.001664      -0.045937       0.011519       0.034418              9.937765       9.208645       1.300110      -1.416524      12.850493       2.740313       7.754156           0.000997
          291              C       4.691299      28.145774       1.432535      -0.049933      27.761665 0.36816450E+03  0.82656613E+04                                 7.851881                            6.347484       0.404698       2.123093                    0.999685      27.077147      74.952289       0.664780       0.410386      -1.072939      -0.024765       0.001580       0.005431       0.025402       0.005376      -0.009739       0.002182       0.024891       0.015670      -0.017042      -0.000754       0.017796              8.470472       7.660716       0.323868      -1.734712      10.792728       2.524575       6.957973          -0.000700
          292              C       3.622084      28.713003       2.182196      -0.084013      29.286740 0.40747594E+03  0.94511092E+04                                 8.313751                            6.795067       0.151110       2.035590                    0.999550      28.551165      82.243720       0.621453       0.424929      -1.056000       0.025056      -0.023306      -0.015020       0.037371       0.003892      -0.002191       0.007195      -0.009960      -0.014991      -0.010076      -0.001216       0.011291              9.001007       8.161269       0.504077      -1.978254      11.589227       2.614168       7.252526           0.000849
          293              C       2.532604      27.985500       2.449337      -0.122742      32.048917 0.44946742E+03  0.10726233E+05                                 8.950254                            7.224001      -0.049105       1.965951                    0.998201      29.800581      88.207042       0.589479       0.435400      -1.045446       0.003144      -0.031815      -0.012337       0.034268      -0.018413       0.002309       0.002916       0.008266       0.043309      -0.026428       0.011653       0.014775              9.890223       8.588492       1.460863      -1.542542      13.317301       3.090258       7.764876          -0.000318
          294              C       2.414596      26.629909       2.007319       0.003145      34.926829 0.44622572E+03  0.10563043E+05                                 9.431928                            7.181107      -0.055420       1.995460                    0.998847      27.573865      79.635343       0.597052       0.433371      -1.053265      -0.008452       0.028946       0.014294       0.033371       0.014773       0.006114      -0.001352      -0.007517      -0.016144      -0.015715      -0.002538       0.018253             10.855547      10.286410       2.159616      -2.048343      13.796791       2.917900       8.483440           0.002680
          295              C       1.296508      25.834115       2.274730      -0.042973      40.410674 0.49115167E+03  0.11848478E+05                                10.227519                            7.434115      -0.065876       1.975787                    0.999178      28.197952      80.860560       0.601707       0.421963      -1.065704       0.009266      -0.002339      -0.012247       0.015535      -0.017291       0.051226      -0.036340       0.001531       0.106362      -0.049335      -0.033312       0.082647             12.055794      11.754215       1.572237      -3.579201      13.919583       3.983814      10.493584           0.001467
          296              C       0.170077      26.353959       3.138649       0.586459      21.343854 0.25774606E+03  0.54062641E+04                                 7.236006                            5.809805      -0.375825       1.936131                    0.998257      22.921505      65.713200       0.594619       0.491091      -1.004386      -0.021528       0.002587       0.040791       0.046196       0.084225       0.002962       0.016524      -0.089210      -0.157285      -0.071146      -0.051779       0.122925              8.035707       7.752901      -2.039021      -1.801896       5.724732       1.101514      10.629487           0.000799
          297              C       1.226181      24.529626       1.750638       0.011208      35.283377 0.43312463E+03  0.10144398E+05                                 9.389817                            6.991967       0.063225       2.029980                    0.999515      27.177934      77.265916       0.617839       0.423270      -1.062879      -0.028085      -0.009595       0.007262       0.030554       0.006139       0.005761       0.005042      -0.022760      -0.013361      -0.013259      -0.003803       0.017062             10.942933      10.822888       3.450637      -1.695231      14.274239       3.277284       7.731673           0.002558
          298              C       0.100941      23.684589       1.912908      -0.119170      32.148846 0.43515028E+03  0.10258962E+05                                 8.831426                            7.015264       0.143766       2.024515                    0.999692      29.266468      84.961920       0.612579       0.424112      -1.056632       0.019243       0.010268      -0.015193       0.026581      -0.006913      -0.009808      -0.004380       0.050989      -0.010150      -0.026215      -0.004394       0.030609              9.756541       9.594852       3.579910      -1.047994      12.749725       2.488385       6.925045          -0.000222
          299              C       0.066373      22.445138       1.358776      -0.080830      29.684779 0.42950800E+03  0.10120560E+05                                 8.496296                            7.053053      -0.044989       1.976440                    0.998192      28.923448      84.696057       0.598492       0.434324      -1.047500       0.019143       0.007280      -0.020857       0.029231       0.001316      -0.006010       0.000148       0.025172      -0.003315      -0.012124      -0.003263       0.015387              9.184309       9.666466       2.927757      -1.381470      11.159788       1.713412       6.726672           0.000843
          300              C       1.176116      21.973608       0.646666      -0.043077      28.427291 0.39893538E+03  0.92204449E+04                                 8.200981                            6.755334       0.035010       2.003233                    0.999437      28.261659      81.737379       0.617781       0.428966      -1.051645      -0.009054       0.025546       0.005069       0.027573      -0.016141      -0.006413       0.012411       0.000714       0.012350      -0.019267      -0.004156       0.023422              8.856852      10.564945       3.158910      -1.772500       9.804105       0.857725       6.201507          -0.000451
          301              C       2.284668      22.736419       0.447650      -0.190148      34.344555 0.46273569E+03  0.11081182E+05                                 9.214668                            7.214912       0.057964       1.984173                    0.999580      30.409964      89.051599       0.606307       0.421852      -1.057763      -0.008426      -0.007892      -0.009231       0.014782      -0.031531       0.001376       0.015853      -0.015883       0.036914      -0.040957       0.007598       0.033359             10.254643      12.333792       4.037879      -1.656075      11.874198       1.343821       6.555938           0.000956
          302              C       2.333540      24.056238       0.985421       0.214332      30.362226 0.37961548E+03  0.86735225E+04                                 8.782747                            6.748223      -0.159714       1.973251                    0.999598      25.929362      74.781858       0.595920       0.449848      -1.038284       0.033227       0.016953      -0.013733       0.039750       0.019435       0.021695      -0.014333       0.001294       0.004351      -0.037126       0.013863       0.023263              9.936320      11.039771       3.092961      -2.039040      11.886240       1.940932       6.882950           0.000677
          303              C       6.257563      25.161893       6.553024       0.222026      30.054148 0.36938271E+03  0.83885733E+04                                 8.726915                            6.663626      -0.173294       1.971184                    0.999588      25.765875      74.267140       0.598299       0.450792      -1.036960       0.036770       0.005586       0.019803       0.042136      -0.024444       0.006480       0.012693       0.001775       0.038158      -0.034762       0.013327       0.021434              9.892750      11.012879       0.142299       3.440416       8.782416      -3.573233       9.882956          -0.000509
          304              C       6.244454      26.164418       5.570285      -0.193929      34.326062 0.45396283E+03  0.10814970E+05                                 9.179626                            7.126791       0.108065       1.999506                    0.999669      30.283689      88.339652       0.612776       0.419565      -1.059616      -0.010750       0.006506      -0.005713       0.013803       0.014756      -0.032445      -0.001200      -0.026721      -0.029065      -0.043068       0.010151       0.032917             10.255326      12.346174      -0.512047       4.140305       8.092210      -3.263101      10.327593          -0.000339
          305              C       5.135904      26.405990       4.818747      -0.043503      28.581877 0.39940965E+03  0.92213750E+04                                 8.204775                            6.743655       0.084002       2.020557                    0.999385      28.083879      80.812820       0.621335       0.426976      -1.054326      -0.009989      -0.014037       0.022411       0.028267       0.011328      -0.010876      -0.003664      -0.008708      -0.038642      -0.018768      -0.002417       0.021185              8.882256      10.684655      -0.188779       3.356643       7.109691      -2.348323       8.852421           0.000237
          306              C       3.976097      25.628314       4.992014      -0.080372      29.182767 0.42117348E+03  0.98873530E+04                                 8.420304                            7.001120      -0.072351       1.968485                    0.998191      28.904557      84.810373       0.597836       0.436421      -1.045005       0.022617       0.014983       0.014538       0.030780       0.003184       0.003649       0.011058       0.019674      -0.034589      -0.019506       0.002215       0.017291              9.097163       9.741388      -0.261373       2.710239       8.279008      -3.206515       9.271093           0.000159
          307              C       3.943911      24.634152       5.879268      -0.115104      31.851085 0.43269282E+03  0.10194791E+05                                 8.800698                            7.011557       0.090243       2.010085                    0.999523      29.210832      84.997555       0.610136       0.426070      -1.054568       0.020586       0.004367       0.016892       0.026986       0.006317       0.000513       0.013962       0.041542      -0.043997      -0.028315      -0.000894       0.029209              9.733566       9.709932      -0.746406       3.222256       9.653576      -4.203742       9.837190          -0.000274
          308              C       5.082260      24.351233       6.705102       0.008167      35.467719 0.44015453E+03  0.10352695E+05                                 9.445105                            7.062752       0.054976       2.027937                    0.999514      27.261339      77.717631       0.612751       0.424985      -1.061593      -0.027510       0.000345      -0.011853       0.029956      -0.009145       0.004611      -0.009071      -0.012633       0.029177      -0.015978      -0.002333       0.018311             11.016253      11.112343      -0.178454       3.356892      11.229835      -5.054253      10.706582          -0.000947
          309              C       5.082257      23.357536       7.682744      -0.049372      40.174186 0.48886729E+03  0.11787851E+05                                10.186277                            7.416781      -0.058421       1.977855                    0.999271      28.258527      81.200076       0.601993       0.421960      -1.064963       0.010756       0.012375       0.004961       0.017130      -0.034534      -0.029315       0.047850      -0.032431       0.053039      -0.047027      -0.032881       0.079908             11.997200      12.324918       2.449946       2.415144      13.353441      -4.283696      10.313241           0.003851
          310              C       3.878346      22.462790       7.849038       0.592660      21.355289 0.25532092E+03  0.53466801E+04                                 7.256052                            5.794206      -0.373477       1.937876                    0.998334      22.874553      65.682596       0.593165       0.493097      -1.002626      -0.025474      -0.037194      -0.012149       0.046689      -0.040449       0.070869      -0.061472      -0.008201       0.087095      -0.069952      -0.051143       0.121094              8.090208       8.069306       2.761205      -1.063801      10.309025       1.226666       5.892294           0.000744
          311              C       6.199151      23.173105       8.499458       0.009352      34.490306 0.44203161E+03  0.10447153E+05                                 9.393818                            7.179380      -0.086449       1.987634                    0.998608      27.518344      79.612552       0.592665       0.437272      -1.050096      -0.013387      -0.024367       0.020052       0.034279      -0.010368       0.008117      -0.001897      -0.003157       0.014124      -0.014270       0.000548       0.013722             10.790546      10.558720       0.721548       2.500074      11.065003      -4.228965      10.747915          -0.000889
          312              C       6.269475      22.218895       9.553006      -0.129374      32.121015 0.45119169E+03  0.10771752E+05                                 8.933216                            7.216614      -0.013151       1.975399                    0.998423      29.854864      88.226593       0.592712       0.432850      -1.047560       0.004866       0.024659      -0.020931       0.032709       0.009623      -0.016969       0.007911      -0.009779      -0.017428      -0.025534       0.010932       0.014602              9.860957       8.786285       0.699199       1.718290      10.819237      -4.333069       9.977349          -0.000299
          313              C       7.373257      22.072558      10.308031      -0.083428      29.510112 0.41236383E+03  0.95877334E+04                                 8.350884                            6.833121       0.126718       2.026268                    0.999550      28.592189      82.313187       0.620414       0.424609      -1.056783       0.023980       0.021703      -0.013802       0.035165      -0.000036       0.002383      -0.008601       0.000166      -0.000754      -0.009016       0.000179       0.008837              9.035278       8.462389       1.463129       1.029791       9.658090      -3.657485       8.985353           0.000372
          314              C       8.518760      22.881360      10.041694      -0.046249      27.439996 0.36512691E+03  0.81847593E+04                                 7.803831                            6.333535       0.378654       2.117027                    0.999794      27.007354      74.828163       0.663230       0.411983      -1.071340      -0.024827      -0.004398       0.002215       0.025311       0.005461       0.006678       0.006515       0.007139      -0.043170      -0.017344       0.000972       0.016372              8.383748       7.970369       1.289609       0.783154       9.042228      -3.296229       8.138648           0.000205
          315              C       8.496115      23.794688       9.070220      -0.182586      33.368683 0.45997085E+03  0.11031431E+05                                 9.100029                            7.259074      -0.122737       1.925892                    0.999248      30.716837      90.901313       0.594485       0.429599      -1.049817      -0.003142       0.000345       0.017414       0.017698       0.003721      -0.001397       0.026328       0.060547      -0.034395      -0.045308       0.009073       0.036235              9.906117       9.471932       0.576208       1.640506      10.426487      -3.879827       9.819931          -0.000222
          316              C       7.344654      23.995844       8.261552       0.206578      30.439172 0.38185294E+03  0.87644248E+04                                 8.880325                            6.839851      -0.271131       1.937446                    0.999405      26.314104      76.833423       0.580832       0.459440      -1.029646       0.010016       0.032129      -0.025603       0.042287      -0.018090       0.000035      -0.001408      -0.025213       0.067721      -0.033343       0.010629       0.022714             10.016249       9.898819       0.760757       1.985088      10.481881      -3.844494       9.668047          -0.000713
          317              C       5.120396      18.593457       8.255383       0.214636      30.200058 0.37878275E+03  0.86464322E+04                                 8.739058                            6.732219      -0.134092       1.981574                    0.999601      25.872438      74.489621       0.598001       0.448701      -1.039345      -0.033878       0.021501       0.003439       0.040273       0.007749      -0.027665       0.002077      -0.015070      -0.046628      -0.037190       0.013083       0.024106              9.867075      10.873856      -3.346978      -1.420478       6.726701       1.636826      12.000667           0.000226
          318              C       5.205029      18.298925       6.865494      -0.190928      34.213501 0.46136133E+03  0.11033557E+05                                 9.172495                            7.193804       0.075369       1.989209                    0.999608      30.352100      88.652241       0.608870       0.420637      -1.059150       0.009524       0.004618      -0.007230       0.012818       0.019579       0.027661      -0.011721      -0.004825       0.053658      -0.042499       0.007946       0.034553             10.192582      12.192475      -3.674691      -2.397033       7.186692       2.090224      11.198581           0.000412
          319              C       6.326692      17.721010       6.356959      -0.041487      28.383489 0.39876199E+03  0.92083581E+04                                 8.176081                            6.745115       0.052154       2.010426                    0.999236      28.134809      81.130962       0.619928       0.427855      -1.053135       0.011787       0.012270       0.024525       0.029849       0.003160       0.012978      -0.007375       0.009970       0.030180      -0.016548      -0.003048       0.019596              8.816166      10.434682      -3.148088      -1.678346       6.629354       1.530348       9.384461          -0.000571
          320              C       7.413785      17.399998       7.174746      -0.081632      29.390967 0.41960317E+03  0.98301612E+04                                 8.425136                            6.963074      -0.024930       1.983455                    0.998601      28.768987      84.014241       0.603378       0.433306      -1.048063      -0.019690       0.019807      -0.006305       0.028632      -0.006649       0.002659      -0.006889       0.015417      -0.036828      -0.015658      -0.001514       0.017172              9.121675       9.562873      -2.560581      -1.740758       6.379573       1.600487      11.422578          -0.000178
          321              C       7.356568      17.625310       8.494094      -0.114602      31.768220 0.42236343E+03  0.98803992E+04                                 8.742076                            6.896022       0.184581       2.040707                    0.999713      28.951970      83.636210       0.620120       0.422223      -1.058147      -0.020471       0.018229       0.001053       0.027431       0.000410       0.010106      -0.007026       0.031344      -0.077418      -0.029454      -0.000960       0.030414              9.684619       9.452438      -2.739548      -2.345589       6.293575       1.829893      13.307844           0.000018
          322              C       6.217025      18.227382       9.095432       0.008689      35.274558 0.43194504E+03  0.10109397E+05                                 9.384488                            6.981844       0.074426       2.034477                    0.999476      27.147606      77.139653       0.618395       0.423197      -1.062975       0.028278      -0.011854      -0.006330       0.031308       0.001783      -0.010321       0.006627      -0.006840       0.030701      -0.014652      -0.001776       0.016428             10.947263      10.722321      -3.170214      -1.912849       6.686171       1.751511      15.433298           0.000999
          323              C       6.126432      18.496363      10.458768      -0.041510      40.269232 0.48602012E+03  0.11701507E+05                                10.207739                            7.398302      -0.106356       1.963822                    0.999210      28.162236      80.848947       0.602389       0.422320      -1.064790      -0.007274       0.010185      -0.008085       0.014900       0.050131      -0.013375      -0.007654      -0.070921      -0.115755      -0.049428      -0.032665       0.082093             12.058342      11.756960      -3.682493       0.759053       7.769150      -0.088832      16.648915          -0.004505
          324              C       7.230212      18.063856      11.384913       0.581368      21.605733 0.26038260E+03  0.54747396E+04                                 7.291350                            5.831439      -0.357475       1.940141                    0.998496      23.005388      66.004026       0.594818       0.489746      -1.005211       0.023257      -0.030685       0.025889       0.046397      -0.042766      -0.073165       0.046364       0.018051       0.141720      -0.070191      -0.050879       0.121071              8.138526       7.748608      -0.481647       2.913599       8.255968      -2.653382       8.411001          -0.000455
          325              C       4.997617      19.151859      10.961670       0.005424      34.576723 0.44043440E+03  0.10394739E+05                                 9.368550                            7.133638      -0.058599       1.995625                    0.998871      27.483672      79.325284       0.598965       0.433284      -1.053036       0.007807       0.004787       0.029205       0.030607      -0.002564      -0.014818       0.005473      -0.003504      -0.009763      -0.016878       0.001127       0.015751             10.756472      10.310560      -2.789630      -0.654805       7.186092       1.142675      14.772763           0.000961
          326              C       4.866496      19.503997      12.324738      -0.124342      32.005378 0.44606869E+03  0.10618030E+05                                 8.915858                            7.179645       0.001442       1.981592                    0.998511      29.702079      87.617041       0.593784       0.433347      -1.047364      -0.003001      -0.003303      -0.028795       0.029139       0.011288       0.016353      -0.010030      -0.004668      -0.005679      -0.025806       0.010878       0.014928              9.831208       8.673451      -2.154692      -0.388608       6.493063       1.232028      14.327111           0.000047
          327              C       3.765097      20.146950      12.775875      -0.083378      29.212398 0.40484763E+03  0.93622966E+04                                 8.263841                            6.752150       0.167103       2.039970                    0.999599      28.407290      81.347636       0.627179       0.422303      -1.059069      -0.017870       0.002813      -0.027783       0.033154      -0.004702      -0.003250       0.005836       0.008926       0.032852      -0.012727      -0.001059       0.013786              8.903404       8.252727      -1.994256       0.668131       6.095019       0.927140      12.362464          -0.000186
          328              C       2.713764      20.464710      11.883256      -0.047714      27.729641 0.36710921E+03  0.82313040E+04                                 7.828688                            6.327940       0.386711       2.116261                    0.999731      27.042668      74.667486       0.667839       0.409035      -1.074443       0.023993      -0.000842       0.002994       0.024193      -0.011668      -0.001027      -0.009013       0.013162      -0.011449      -0.016919       0.000845       0.016074              8.419877       7.867402      -1.719949       0.541849       5.673500       0.667933      11.718729          -0.000467
          329              C       2.803165      20.161352      10.570881      -0.181608      33.557129 0.46266013E+03  0.11103804E+05                                 9.121046                            7.271174      -0.089604       1.936398                    0.999332      30.675688      90.590180       0.595550       0.428527      -1.051258       0.002330       0.018506       0.007814       0.020223      -0.001850       0.010818      -0.004427       0.019929      -0.131755      -0.045727       0.012012       0.033714              9.906880       9.371518      -2.127859      -0.500953       6.759017       1.122074      13.590106           0.000325
          330              C       3.947475      19.495170      10.062346       0.205956      30.648635 0.38470806E+03  0.88410661E+04                                 8.898332                            6.844454      -0.247975       1.944554                    0.999430      26.294916      76.674020       0.583654       0.456644      -1.031842      -0.005614      -0.002757      -0.040287       0.040770       0.010775      -0.015898       0.011135      -0.033619       0.033625      -0.033306       0.010520       0.022786             10.036484       9.771780      -2.412417      -0.329264       6.704595       0.949174      13.633077           0.000563
          331              C       4.722274      27.955301      11.813520       0.210325      30.891533 0.38065872E+03  0.87208547E+04                                 8.918161                            6.787047      -0.250523       1.944790                    0.999481      26.146337      76.007254       0.589150       0.453792      -1.033938      -0.005433       0.037367       0.019698       0.042589       0.010588       0.016780      -0.011494      -0.033954      -0.000460      -0.031943       0.008991       0.022952             10.132084      10.132656       2.073862      -1.506217      12.707120       2.929719       7.556476          -0.000999
          332              C       3.504059      27.284010      12.098633      -0.175181      33.527136 0.45785635E+03  0.10955760E+05                                 9.113640                            7.233136      -0.058871       1.948717                    0.999487      30.448368      89.674613       0.597362       0.428504      -1.051668       0.001661      -0.015778       0.007245       0.017441      -0.017179      -0.008081      -0.024996       0.057465       0.013021      -0.048650       0.017267       0.031383              9.942018       9.709719       1.771892      -1.220897      12.794150       2.709695       7.322184          -0.000901
          333              C       3.301420      26.003213      11.735202      -0.046348      27.715090 0.36695080E+03  0.82315329E+04                                 7.846326                            6.340202       0.395817       2.122260                    0.999749      26.996003      74.694055       0.664666       0.410799      -1.072679       0.023578      -0.004237      -0.004603       0.024394       0.003384      -0.009040       0.005110       0.021361       0.015137      -0.015983       0.000190       0.015793              8.456576       7.806504       0.564471      -1.560854      10.842768       2.538478       6.720457           0.000358
          334              C       4.301500      25.290112      11.022019      -0.083079      29.457050 0.41211727E+03  0.95881571E+04                                 8.364565                            6.851007       0.114836       2.024054                    0.999331      28.627549      82.654961       0.616414       0.427090      -1.054410      -0.020295       0.025787       0.011976       0.034933       0.006982      -0.001887       0.004190      -0.011614      -0.011923      -0.009489      -0.002177       0.011666              9.035035       8.362240       0.627136      -1.818350      11.707256       2.528391       7.035609          -0.000724
          335              C       5.464884      25.898687      10.696406      -0.126923      32.444219 0.45305394E+03  0.10833405E+05                                 9.019703                            7.251748      -0.049150       1.963439                    0.998465      29.938573      88.705973       0.588470       0.435278      -1.045512      -0.003099       0.028233       0.009017       0.029800      -0.016986       0.003274       0.005591       0.008745       0.037604      -0.024910       0.011013       0.013897              9.974395       9.050553       1.850380      -1.348075      13.444065       3.025736       7.428569           0.000098
          336              C       5.710434      27.249632      11.061714       0.005730      35.099227 0.44375565E+03  0.10477004E+05                                 9.405933                            7.110009      -0.011474       2.008017                    0.999280      27.427720      78.789460       0.607275       0.427197      -1.058362       0.004299      -0.029799      -0.012567       0.032625       0.015911       0.004946      -0.003767       0.001277      -0.011220      -0.016922      -0.000916       0.017838             10.862127      10.659183       2.466997      -1.826880      13.778813       3.129974       8.148387          -0.002754
          337              C       6.894082      27.919530      10.736102      -0.043238      40.807560 0.48649142E+03  0.11708642E+05                                10.293109                            7.395907      -0.052472       1.979653                    0.999254      28.165082      80.683772       0.603581       0.421637      -1.065862      -0.008226       0.003575       0.011197       0.014346      -0.017923       0.048493      -0.038162       0.005946       0.103622      -0.046372      -0.035295       0.081667             12.253480      11.938566       1.767425      -3.293736      14.295923       4.456865      10.525952          -0.001998
          338              C       7.928730      27.255672       9.857162       0.579394      22.118721 0.26772078E+03  0.56672915E+04                                 7.419566                            5.924678      -0.379278       1.932325                    0.998398      23.140428      66.578875       0.588483       0.491676      -1.004398       0.019049      -0.010497      -0.043014       0.048200       0.085317      -0.009817      -0.003091      -0.078714      -0.157263      -0.070239      -0.050289       0.120529              8.296850       7.673128      -2.180940      -1.538856       6.268229       2.067999      10.949192          -0.000745
          339              C       7.121752      29.218444      11.208160       0.009914      35.482808 0.43605836E+03  0.10223929E+05                                 9.422048                            7.010230       0.086239       2.037019                    0.999513      27.153603      77.079124       0.618133       0.422621      -1.063955       0.028545       0.006200      -0.007638       0.030192       0.011192       0.008359       0.004364      -0.016143      -0.020632      -0.015050      -0.004513       0.019563             11.028381      11.191647       3.705379      -1.528916      14.365633       3.196799       7.527864          -0.002545
          340              C       8.338775      29.927365      10.987687      -0.120935      31.952912 0.42326198E+03  0.99101494E+04                                 8.784419                            6.907930       0.157526       2.031036                    0.999685      29.087663      84.161406       0.618753       0.422783      -1.057426      -0.019731      -0.010381       0.015983       0.027432      -0.008710      -0.009193      -0.005915       0.051603      -0.012661      -0.027544      -0.003705       0.031249              9.760755       9.878474       3.608907      -1.027785      12.648774       2.539173       6.755016           0.000119
          341              C       8.509230      31.154737      11.494613      -0.079647      29.116781 0.41602579E+03  0.97282675E+04                                 8.368644                            6.928005      -0.018903       1.984555                    0.998768      28.763609      83.998242       0.605429       0.432641      -1.048169      -0.021749      -0.003486       0.019124       0.029170      -0.001952      -0.009569      -0.001070       0.031057      -0.001726      -0.015591      -0.004678       0.020269              9.057435       9.569438       2.867944      -1.068081      11.196125       1.869200       6.406742          -0.000634
          342              C       7.492462      31.788863      12.214770      -0.042903      28.720928 0.40384916E+03  0.93761610E+04                                 8.313178                            6.835477      -0.077605       1.970548                    0.998574      28.355898      82.583646       0.608066       0.433860      -1.047152       0.009665      -0.027425      -0.003131       0.029246      -0.011865      -0.001711       0.009873       0.000294       0.016735      -0.016405       0.000284       0.016121              9.056513      10.782201       3.376806      -1.602468      10.196936       0.788649       6.190402           0.000349
          343              C       6.318351      31.163099      12.441411      -0.188223      34.308546 0.45343796E+03  0.10812990E+05                                 9.218250                            7.143494       0.066711       1.987733                    0.999650      30.332436      88.890898       0.608616       0.422022      -1.056735       0.011746       0.001320       0.007507       0.014003      -0.032109       0.004878       0.014710      -0.020950       0.044624      -0.043959       0.012104       0.031855             10.393452      12.728971       4.571460      -1.657931      11.955002       1.001490       6.496385          -0.000806
          344              C       6.089488      29.852106      11.973108       0.216903      30.678550 0.37110027E+03  0.84305629E+04                                 8.832351                            6.661580      -0.145138       1.978822                    0.999618      25.761335      74.071998       0.601238       0.448430      -1.039159      -0.036749      -0.009444       0.017269       0.041688       0.016843       0.019919      -0.017438       0.010788       0.019826      -0.036650       0.012084       0.024566             10.158671      11.567867       3.643991      -1.834592      12.203859       1.786054       6.704287          -0.000691
          345              C      -1.883727      29.078612       7.576263      -0.212841      23.780595 0.35834525E+03  0.81155433E+04                                 7.215229                            6.274459       0.123449       2.014271                    0.998476      30.028776      87.810229       0.656459       0.411986      -1.055449      -0.011092      -0.126176      -0.058991       0.139726      -0.000679       0.017648       0.026770      -0.060748      -0.014974      -0.040388      -0.007127       0.047515              7.651889       7.314615       0.462553      -1.429500       8.713462       1.260135       6.927589           0.000555
          346              C       9.789431      24.411162       5.339084      -0.210098      23.560501 0.34990099E+03  0.78682987E+04                                 7.124434                            6.165362       0.248150       2.054466                    0.999119      29.718703      86.276570       0.668601       0.407383      -1.059615       0.010631       0.125067       0.057221       0.137946      -0.004663       0.014418       0.019109      -0.055868      -0.008269      -0.035925      -0.002356       0.038280              7.570636       7.241176       0.506503      -1.091010       8.805734       1.292395       6.664999          -0.000343
          347              C       1.593296      17.283393       8.208177      -0.213536      23.673539 0.35138817E+03  0.79188561E+04                                 7.177464                            6.199407       0.154199       2.023566                    0.998746      29.928474      87.293624       0.662653       0.410152      -1.056656      -0.012447       0.112141      -0.080468       0.138585      -0.014871      -0.011436      -0.023772      -0.048163       0.003457      -0.038070      -0.001237       0.039307              7.635536       7.311018       0.856120       1.121146       8.315118      -1.521699       7.280471           0.000164
          348              C       1.369211      21.539242       5.262911      -0.218382      23.846491 0.36063257E+03  0.81675915E+04                                 7.205144                            6.285436       0.214786       2.042764                    0.998983      29.908357      87.014757       0.658324       0.410806      -1.057855       0.013489      -0.117601       0.075265       0.140274      -0.015356      -0.003990      -0.030844      -0.061730      -0.026321      -0.037072      -0.015854       0.052926              7.619002       7.380606       0.780379       1.065688       8.554617      -1.358703       6.921784          -0.000399
          349              C       7.451127       3.519053       3.616876       0.202208      30.713038 0.38758210E+03  0.89210523E+04                                 8.915825                            6.874946      -0.236935       1.947236                    0.999427      26.348464      76.815637       0.581899       0.457305      -1.031776       0.007615       0.001031       0.039157       0.039904       0.010128      -0.016789       0.013114      -0.032941       0.037684      -0.034190       0.008767       0.025423             10.070020       9.679596      -2.299095      -0.360638       6.627605       0.598410      13.902858           0.000790
          350              C       8.602590       2.897005       3.047456      -0.181092      33.433947 0.46178956E+03  0.11077262E+05                                 9.103423                            7.266139      -0.093490       1.936107                    0.999249      30.618146      90.385723       0.595557       0.428741      -1.051169      -0.001656      -0.013850      -0.006998       0.015605      -0.004754       0.008063      -0.003109       0.020810      -0.133318      -0.045393       0.010810       0.034583              9.919651       9.195439      -1.874838      -0.412648       6.642996       0.833773      13.920518           0.001000
          351              C       8.664575       2.653111       1.730254      -0.050731      27.794132 0.36874438E+03  0.82820652E+04                                 7.858392                            6.352611       0.406154       2.123243                    0.999719      27.097195      75.026882       0.664481       0.410403      -1.072911      -0.025871       0.003706      -0.005290       0.026665      -0.010923       0.000364      -0.010434       0.012094      -0.022187      -0.017368      -0.000242       0.017610              8.477551       7.666356      -1.665403       0.587586       5.735148       0.398553      12.031147          -0.000702
          352              C       7.595362       3.018721       0.864188      -0.083577      29.267810 0.40711651E+03  0.94402174E+04                                 8.310073                            6.793061       0.146598       2.034104                    0.999546      28.537216      82.178998       0.621440       0.425053      -1.055975       0.024469      -0.001546       0.026954       0.036436      -0.003920      -0.002515       0.002176       0.005796       0.033724      -0.010527      -0.001554       0.012082              8.996114       8.160615      -1.965566       0.552727       6.071176       0.569595      12.756550           0.000852
          353              C       6.505883       3.613824       1.360654      -0.123146      32.016404 0.44893574E+03  0.10708852E+05                                 8.937376                            7.213506      -0.036650       1.969738                    0.998202      29.778264      88.080759       0.590755       0.434650      -1.046046       0.004471       0.005011       0.034068       0.034724       0.011338       0.014202      -0.011884      -0.007875      -0.005289      -0.025508       0.011598       0.013910              9.875551       8.578997      -2.063979      -0.488814       6.467512       0.856204      14.580143          -0.000321
          354              C       6.387874       3.908821       2.755639       0.003010      34.931089 0.44627901E+03  0.10565049E+05                                 9.434779                            7.183258      -0.058470       1.994570                    0.998840      27.577123      79.658136       0.596724       0.433578      -1.053096      -0.007648      -0.001850      -0.031205       0.032182      -0.002066      -0.014898       0.005782      -0.001681       0.005733      -0.015322      -0.001667       0.016989             10.858857      10.290305      -2.855170      -0.845286       7.287504       0.841601      14.998762           0.002680
          355              C       5.269787       4.538302       3.311112      -0.041510      40.403170 0.49097074E+03  0.11844306E+05                                10.230234                            7.435580      -0.067688       1.975062                    0.999266      28.195118      80.881733       0.601238       0.422285      -1.065386       0.008680      -0.009803       0.008945       0.015857       0.052598      -0.010807      -0.004781      -0.070909      -0.107511      -0.049581      -0.032504       0.082085             12.059628      11.757810      -3.887770       0.429764       7.903057      -0.510126      16.518016           0.001467
          356              C       4.143358       5.026556       2.428953       0.584444      21.378470 0.25824417E+03  0.54196670E+04                                 7.244699                            5.816075      -0.379750       1.934429                    0.998250      22.950506      65.827768       0.594160       0.491203      -1.004266      -0.021350       0.035030      -0.022372       0.046727      -0.039179      -0.074186       0.045269       0.017566       0.162952      -0.070672      -0.052024       0.122696              8.046166       7.762446      -0.543409       2.671577       8.459406      -2.679429       7.916647           0.000797
          357              C       5.199457       4.736669       4.702878       0.010440      35.305775 0.43342544E+03  0.10153451E+05                                 9.394225                            6.994593       0.066408       2.030868                    0.999476      27.189893      77.313677       0.617682       0.423294      -1.062838      -0.027676       0.011066       0.005787       0.030363       0.001741      -0.008315       0.005384      -0.005752       0.039408      -0.013410      -0.003491       0.016902             10.948555      10.829116      -3.195789      -2.141659       6.532287       1.194682      15.484263           0.002556
          358              C       4.074218       5.299718       5.353567      -0.119302      32.156377 0.43525745E+03  0.10262421E+05                                 8.832727                            7.015570       0.147974       2.025572                    0.999681      29.272793      84.992291       0.612620       0.424044      -1.056643       0.019387      -0.018912      -0.002080       0.027163      -0.005445       0.010282      -0.006446       0.031801      -0.067398      -0.025868      -0.004571       0.030439              9.758309       9.596904      -2.698395      -2.575946       6.226877       1.277818      13.451146          -0.000224
          359              C       4.039648       5.439550       6.704029      -0.079409      29.664358 0.42908580E+03  0.10108653E+05                                 8.494732                            7.051217      -0.050589       1.975091                    0.998122      28.910099      84.663173       0.598331       0.434526      -1.047325       0.019659      -0.021661       0.004287       0.029565      -0.006160       0.002310      -0.004845       0.017497      -0.025614      -0.011867      -0.003676       0.015543              9.182830       9.664166      -2.659476      -1.844497       6.349331       1.062877      11.534993           0.000845
          360              C       5.149389       5.058610       7.468441      -0.044343      28.432212 0.39905735E+03  0.92228713E+04                                 8.196960                            6.751970       0.039298       2.004428                    0.999493      28.264391      81.711767       0.618612       0.428407      -1.052112      -0.008519      -0.008585      -0.025446       0.028174       0.002510       0.016568      -0.008900       0.006316       0.030572      -0.018796      -0.004126       0.022922              8.852389      10.559238      -3.112671      -1.847492       6.355811       1.130215       9.642117          -0.000452
          361              C       6.257941       4.504852       6.907335      -0.187896      34.285856 0.46172455E+03  0.11051465E+05                                 9.207025                            7.209094       0.058397       1.984688                    0.999552      30.376834      88.946688       0.606261       0.422094      -1.057559      -0.007274      -0.004757       0.011359       0.014303       0.016408       0.027211      -0.012011      -0.008685       0.058881      -0.040832       0.005883       0.034949             10.245730      12.323224      -3.449818      -2.662930       6.715724       1.627927      11.698242           0.000959
          362              C       6.306814       4.310666       5.495453       0.212748      30.380565 0.37990448E+03  0.86813963E+04                                 8.784455                            6.749459      -0.155500       1.974433                    0.999580      25.939106      74.804712       0.596068       0.449671      -1.038432       0.033828      -0.020505      -0.008314       0.040422       0.009531      -0.028208       0.006268      -0.014639      -0.039030      -0.038055       0.014535       0.023520              9.938223      11.041988      -3.313083      -1.657788       6.453944       1.195486      12.318736           0.000680
          363              C      10.230855       8.579523       1.754125       0.221817      30.047131 0.36929969E+03  0.83862815E+04                                 8.725775                            6.662924      -0.177043       1.970186                    0.999610      25.763699      74.260939       0.598320       0.450798      -1.036948       0.035570       0.015481      -0.014024       0.041251       0.017447       0.017127      -0.015100      -0.001151       0.027575      -0.034081       0.012762       0.021319              9.891514      11.012376       2.907695      -1.843515      12.699496       1.309564       5.962672          -0.000508
          364              C      10.217743       7.227184       1.377283      -0.191440      34.253793 0.45272350E+03  0.10778080E+05                                 9.170111                            7.119989       0.108234       2.000014                    0.999676      30.237059      88.173599       0.612690       0.419911      -1.059398      -0.010182      -0.007026      -0.002903       0.012707      -0.035408       0.003079       0.012897      -0.007465       0.029637      -0.042838       0.009572       0.033266             10.244641      12.331318       3.838142      -1.623702      12.583480       0.663334       5.819124          -0.000340
          365              C       9.109191       6.455548       1.543844      -0.043553      28.575378 0.39930253E+03  0.92174404E+04                                 8.199267                            6.739045       0.091298       2.022787                    0.999385      28.080754      80.773277       0.622117       0.426507      -1.054712      -0.010622       0.026062       0.000503       0.028148      -0.015366      -0.004510       0.012387       0.005474       0.005357      -0.019063      -0.002601       0.021664              8.876245      10.674223       2.998246      -1.512776      10.446640       0.420857       5.507871           0.000238
          366              C       7.949384       6.994439       2.130698      -0.080843      29.178681 0.42107219E+03  0.98843362E+04                                 8.419310                            6.999975      -0.065667       1.970521                    0.998190      28.900831      84.795455       0.597926       0.436383      -1.045032       0.022724       0.004973      -0.020716       0.031149       0.001561      -0.004232      -0.002131       0.034441       0.010480      -0.019207       0.002262       0.016945              9.096475       9.740377       2.479099      -1.128179      11.799819       1.173482       5.749230           0.000158
          367              C       7.917201       8.259905       2.548041      -0.114433      31.860367 0.43279249E+03  0.10198305E+05                                 8.806139                            7.015536       0.090187       2.010047                    0.999518      29.211553      85.020266       0.609515       0.426455      -1.054269       0.019976       0.012068      -0.012046       0.026264      -0.003640      -0.005950      -0.006163       0.052543      -0.004819      -0.027422      -0.000945       0.028367              9.740415       9.714793       3.169826      -0.963398      13.444234       2.023723       6.062218          -0.000273
          368              C       9.055553       9.116556       2.380138       0.006490      35.516266 0.44081658E+03  0.10371910E+05                                 9.451401                            7.066385       0.057967       2.028513                    0.999515      27.285748      77.794691       0.612826       0.424784      -1.061744      -0.028444      -0.010906       0.005856       0.031021       0.008738       0.005272       0.000369      -0.025220      -0.010006      -0.015658      -0.001539       0.017197             11.024708      11.120127       2.999560      -1.524913      15.227366       2.756524       6.726631          -0.000946
          369              C       9.055553      10.460068       2.751884      -0.048651      40.174186 0.48878078E+03  0.11785187E+05                                10.186166                            7.415869      -0.057621       1.978203                    0.999240      28.257510      81.193882       0.602064       0.421931      -1.064987       0.010791      -0.002801      -0.013359       0.017400      -0.008782       0.044287      -0.028143       0.000822       0.156533      -0.046709      -0.033533       0.080243             11.998181      12.325121       0.866635      -3.329848      14.785156       3.459319       8.884266           0.003857
          370              C       7.851643      11.051455       3.443610       0.592251      21.360456 0.25538949E+03  0.53486271E+04                                 7.257458                            5.795082      -0.375996       1.936977                    0.998452      22.881952      65.713083       0.593088       0.493114      -1.002589      -0.025456       0.007898       0.038221       0.046596       0.081570      -0.001129       0.014188      -0.091258      -0.160235      -0.070755      -0.050198       0.120953              8.092065       8.071322      -2.302414      -1.860701       5.935497       1.299873      10.269378           0.000743
          371              C      10.172449      11.259579       2.503249       0.008950      34.511298 0.44233646E+03  0.10455038E+05                                 9.392130                            7.177521      -0.085588       1.987776                    0.998540      27.525175      79.606985       0.593343       0.436745      -1.050526      -0.013085       0.029238       0.010408       0.033681       0.011917       0.003841      -0.001447      -0.007238      -0.001495      -0.013416       0.000612       0.012804             10.789377      10.556558       1.803049      -1.875023      14.489251       2.252459       7.322321          -0.000886
          372              C      10.242777      12.649083       2.802845      -0.128999      32.174773 0.45211524E+03  0.10801313E+05                                 8.950145                            7.229433      -0.022962       1.972170                    0.998341      29.888158      88.409000       0.591409       0.433502      -1.046973       0.005126      -0.030495      -0.010966       0.032810      -0.018785       0.000139       0.001110       0.008137       0.032922      -0.024733       0.010878       0.013855              9.880617       8.801730       1.141588      -1.467684      13.970721       2.537449       6.869400          -0.000299
          373              C      -0.573339      13.376121       2.552064      -0.081492      29.435725 0.41089588E+03  0.95446317E+04                                 8.334362                            6.818507       0.127787       2.027229                    0.999567      28.548183      82.135051       0.621442       0.424305      -1.057023       0.025369      -0.022063      -0.011783       0.035626       0.001822      -0.001102       0.004070      -0.006847      -0.023521      -0.009104       0.000458       0.008646              9.017984       8.444466       0.160111      -1.777664      12.300718       2.116226       6.308767           0.000372
          374              C       0.572164      12.741066       1.984789      -0.047934      27.501039 0.36619635E+03  0.82151137E+04                                 7.817580                            6.345055       0.379043       2.116667                    0.999774      27.043226      74.967926       0.662245       0.412276      -1.071100      -0.023959       0.003100       0.002339       0.024271       0.003018      -0.007033       0.004438       0.026960       0.013875      -0.017431       0.001778       0.015654              8.398483       7.981600       0.029519      -1.511141      11.240471       2.045187       5.973378           0.000205
          375              C       0.549515      11.443081       1.679561      -0.183645      33.386252 0.46030687E+03  0.11041608E+05                                 9.103321                            7.261890      -0.125180       1.925203                    0.999209      30.727672      90.944852       0.594344       0.429619      -1.049795      -0.003000       0.015373      -0.009190       0.018160      -0.003269      -0.002700      -0.019583       0.073928       0.007490      -0.046303       0.010324       0.035979              9.909546       9.474255       1.132876      -1.319182      13.336846       2.203273       6.917539          -0.000222
          376              C      -0.601948      10.642177       1.909689       0.208031      30.390010 0.38109046E+03  0.87435801E+04                                 8.876383                            6.836973      -0.280542       1.934855                    0.999423      26.292114      76.783957       0.580382       0.459972      -1.029227       0.011098      -0.038579      -0.014973       0.042845       0.009479       0.015408      -0.008323      -0.042881       0.015718      -0.033441       0.010549       0.022891             10.011875       9.893755       1.336749      -1.650622      13.195657       2.273950       6.946211          -0.000714
          377              C       9.093694      13.338027       6.591378       0.214711      30.209015 0.37890283E+03  0.86501402E+04                                 8.741930                            6.733978      -0.136230       1.980717                    0.999626      25.876190      74.512500       0.597811       0.448794      -1.039258      -0.034526      -0.007191      -0.020583       0.040834      -0.027187       0.007649       0.012266       0.010577       0.028917      -0.036931       0.013691       0.023241              9.870767      10.878398       0.443079       3.611212       9.267303      -3.103307       9.466601           0.000231
          378              C       9.178322      12.281613       7.541395      -0.189465      34.185613 0.46084160E+03  0.11018357E+05                                 9.169479                            7.191198       0.077423       1.990066                    0.999608      30.335661      88.601860       0.608778       0.420806      -1.059011       0.009482      -0.009516      -0.000042       0.013434       0.014982      -0.031435      -0.004506      -0.032746      -0.030754      -0.043105       0.007903       0.035202             10.189531      12.188512      -0.239361       4.380260       8.382510      -2.781885       9.997569           0.000405
          379              C      10.299983      12.130166       8.296152      -0.043806      28.452390 0.40004925E+03  0.92460351E+04                                 8.189965                            6.756258       0.046926       2.008283                    0.999192      28.182074      81.316717       0.619347       0.427888      -1.053057       0.011421       0.014773      -0.023039       0.029656       0.009445      -0.009350      -0.004447      -0.012304      -0.033314      -0.016614      -0.002635       0.019248              8.831501      10.453111       0.119655       3.573347       7.382073      -1.961687       8.659320          -0.000564
          380              C      11.387079      12.998896       8.165263      -0.080315      29.357264 0.41899323E+03  0.98115266E+04                                 8.415670                            6.955443      -0.016927       1.986159                    0.998656      28.746232      83.907519       0.604091       0.432986      -1.048340      -0.021347      -0.015274      -0.014978       0.030221       0.006220       0.004002       0.008201       0.016238      -0.031370      -0.015705      -0.001361       0.017067              9.111131       9.552648      -0.226227       3.083840       8.765368      -2.979667       9.015378          -0.000186
          381              C      11.329866      14.028830       7.310462      -0.116740      31.790476 0.42277557E+03  0.98918333E+04                                 8.744696                            6.898609       0.180059       2.039520                    0.999714      28.963732      83.660666       0.620147       0.422128      -1.058273      -0.020769      -0.008138      -0.017126       0.028123       0.007578      -0.005627       0.013768       0.043487      -0.040091      -0.029525      -0.000455       0.029980              9.687251       9.453949      -0.662844       3.546443       9.972570      -3.953789       9.635235           0.000028
          382              C      10.190325      14.248567       6.488384       0.009828      35.252480 0.43162482E+03  0.10101080E+05                                 9.385214                            6.982665       0.066902       2.032033                    0.999505      27.137810      77.134879       0.617842       0.423611      -1.062604       0.028452       0.000886       0.013817       0.031642      -0.009389       0.004126      -0.008625      -0.010534       0.019119      -0.013992      -0.002542       0.016533             10.947805      10.721820      -0.070384       3.700733      11.731730      -4.663754      10.389866           0.000996
          383              C      10.099737      15.294760       5.573772      -0.042715      40.289920 0.48636009E+03  0.11710741E+05                                10.207245                            7.397970      -0.104675       1.964248                    0.999187      28.169983      80.852292       0.602811       0.421986      -1.065091      -0.006999      -0.012037      -0.004934       0.014772      -0.037235      -0.037067       0.044440      -0.007526       0.073694      -0.049885      -0.032813       0.082698             12.057761      11.755547       2.500106       2.808507      14.506847      -3.800095       9.910889          -0.004487
          384              C      -0.716380      16.313079       5.485261       0.580367      21.629824 0.26072747E+03  0.54838953E+04                                 7.297098                            5.835588      -0.354468       1.940601                    0.998524      23.022233      66.067386       0.594552       0.489794      -1.005169       0.022672       0.038086       0.014382       0.046598      -0.042480       0.073789      -0.057315      -0.001475       0.081705      -0.070245      -0.050845       0.121090              8.145464       7.754391       2.767639      -1.040295      10.681068       1.260417       6.000934          -0.000454
          385              C       8.970923      15.402539       4.754644       0.007756      34.503949 0.43934698E+03  0.10362775E+05                                 9.357641                            7.126363      -0.060136       1.995510                    0.998905      27.444699      79.191372       0.599071       0.433470      -1.052912       0.007831       0.022709      -0.018596       0.030378      -0.010732       0.009242      -0.000535       0.006491       0.015421      -0.015227       0.000041       0.015186             10.743315      10.298219       0.827574       2.738840      11.872052      -3.850736      10.059674           0.000960
          386              C       8.839807      16.406921       3.768150      -0.125628      32.020069 0.44634027E+03  0.10625391E+05                                 8.915758                            7.179883       0.003004       1.981946                    0.998571      29.712223      87.631261       0.594056       0.433112      -1.047577      -0.003990      -0.023738       0.016640       0.029263       0.008009      -0.017871       0.007395      -0.010869      -0.019030      -0.025722       0.011562       0.014160              9.830933       8.673161       0.741494       2.059555      11.302158      -4.007875       9.517481           0.000057
          387              C       7.738410      16.476141       2.985767      -0.082819      29.189798 0.40443858E+03  0.93506582E+04                                 8.260893                            6.749796       0.167524       2.040495                    0.999615      28.391595      81.298458       0.627128       0.422435      -1.058966      -0.017503      -0.024869       0.011327       0.032452      -0.000109       0.005764      -0.011651      -0.002398      -0.000256      -0.012653      -0.000769       0.013422              8.900280       8.249163       1.575345       1.391676       9.989886      -3.176722       8.461792          -0.000194
          388              C       6.687073      15.544230       3.156888      -0.048806      27.758813 0.36762316E+03  0.82457103E+04                                 7.833989                            6.332244       0.382081       2.114586                    0.999716      27.060982      74.731090       0.667632       0.409019      -1.074454       0.024773       0.002872       0.000120       0.024940       0.005274       0.010110       0.003664       0.003844      -0.037129      -0.016624       0.000912       0.015712              8.425712       7.870968       1.330364       1.218062       9.637626      -2.954651       7.768542          -0.000460
          389              C       6.776470      14.559360       4.075792      -0.181413      33.550754 0.46253919E+03  0.11100903E+05                                 9.122761                            7.272427      -0.094937       1.934946                    0.999366      30.672589      90.600422       0.595189       0.428787      -1.051030       0.003694      -0.002483      -0.019042       0.019555       0.009736      -0.002732       0.026291       0.058284      -0.015401      -0.045446       0.012068       0.033377              9.908866       9.372610       0.629839       2.093244      10.913684      -3.520229       9.440304           0.000318
          390              C       7.920779      14.452046       4.906990       0.204003      30.685845 0.38527692E+03  0.88571022E+04                                 8.903397                            6.848017      -0.254142       1.942514                    0.999446      26.313892      76.733469       0.583713       0.456444      -1.031991      -0.005394      -0.033871       0.022582       0.041065      -0.018841      -0.001282      -0.006043      -0.024445       0.063221      -0.033293       0.009994       0.023299             10.042470       9.777026       0.921206       2.255187      11.086099      -3.477541       9.264285           0.000569
          391              C      12.668854      27.223924      23.526192       0.211036      30.872103 0.38037673E+03  0.87131409E+04                                 8.917065                            6.786384      -0.251365       1.944600                    0.999486      26.135043      75.979236       0.588913       0.454040      -1.033755      -0.004334      -0.001817      -0.042485       0.042744       0.009571      -0.016505       0.011914      -0.031360       0.011434      -0.031068       0.009307       0.021761             10.130735      10.132631      -2.341686      -1.043476       6.306305       0.765317      13.953269          -0.000998
          392              C      11.450640      27.806484      23.964991      -0.174349      33.475495 0.45690428E+03  0.10926939E+05                                 9.102903                            7.224363      -0.058392       1.949180                    0.999443      30.421642      89.561724       0.597899       0.428356      -1.051792       0.001954       0.013779       0.008623       0.016372       0.001401       0.020041      -0.003633       0.010100      -0.130841      -0.049142       0.016972       0.032169              9.930287       9.700046      -1.941346      -0.920318       6.335724       1.012573      13.755091          -0.000901
          393              C      11.248000      28.132142      25.255909      -0.046905      27.749320 0.36757319E+03  0.82491591E+04                                 7.853039                            6.345569       0.396462       2.122102                    0.999750      27.016343      74.771992       0.664373       0.410798      -1.072658       0.024406      -0.002147       0.004364       0.024886      -0.009406       0.001564      -0.010342       0.012772      -0.009427      -0.015957       0.000556       0.015401              8.463849       7.812379      -1.635061       0.291907       5.557255       0.515927      12.021914           0.000357
          394              C      12.248078      27.871058      26.230065      -0.083049      29.442258 0.41182331E+03  0.95791652E+04                                 8.360977                            6.848630       0.112534       2.023646                    0.999315      28.616592      82.601547       0.616540       0.427098      -1.054453      -0.020497      -0.002584      -0.029010       0.035614      -0.004813      -0.005430       0.002706       0.001857       0.023077      -0.008891      -0.002331       0.011222              9.030703       8.360195      -1.887862       0.366546       6.011625       0.757326      12.720289          -0.000724
          395              C      13.411460      27.284781      25.865830      -0.126432      32.415660 0.45251031E+03  0.10816625E+05                                 9.012301                            7.245616      -0.044652       1.964949                    0.998480      29.921734      88.626326       0.588965       0.435064      -1.045692      -0.003727      -0.007102      -0.029958       0.031013       0.011568       0.012736      -0.012688      -0.004066       0.001861      -0.024739       0.010824       0.013915              9.966204       9.043960      -2.090725      -0.925078       6.306533       1.089641      14.548117           0.000097
          396              C      13.657012      26.925675      24.513223       0.004522      35.141225 0.44439498E+03  0.10495665E+05                                 9.411708                            7.114109      -0.008421       2.008590                    0.999309      27.449069      78.859029       0.607242       0.427074      -1.058459       0.005578       0.003524       0.031627       0.032308      -0.003448      -0.015844       0.004255       0.001019      -0.010482      -0.016787      -0.000500       0.017287             10.869013      10.664969      -2.817175      -1.224462       6.849079       0.873498      15.092991          -0.002757
          397              C       2.920758      26.308738      24.095880      -0.043968      40.819751 0.48668890E+03  0.11714128E+05                                10.292908                            7.396001      -0.050903       1.980167                    0.999216      28.172446      80.697131       0.603773       0.421477      -1.066005      -0.007921       0.007532      -0.008943       0.014122       0.051484      -0.008938      -0.004618      -0.069293      -0.118631      -0.047005      -0.035386       0.082391             12.253083      11.937171      -3.735481       0.116213       7.608309      -0.595814      17.213768          -0.001998
          398              C       3.955404      25.879482      25.110269       0.580639      22.077928 0.26712501E+03  0.56512860E+04                                 7.409719                            5.917508      -0.377102       1.933610                    0.998379      23.111077      66.465042       0.588951       0.491580      -1.004490       0.018896      -0.031359       0.029756       0.047179      -0.051169      -0.068979       0.053137       0.005726       0.100344      -0.070365      -0.050455       0.120820              8.285220       7.662721      -0.240575       2.653250       7.977522      -3.055341       9.215416          -0.000745
          399              C       3.148430      26.068095      22.734958       0.008880      35.519986 0.43657043E+03  0.10238983E+05                                 9.427810                            7.013904       0.091580       2.038598                    0.999479      27.171950      77.143774       0.618026       0.422568      -1.063984       0.028039      -0.009882      -0.001246       0.029756       0.001605      -0.014621       0.006222       0.000295       0.028783      -0.015884      -0.003673       0.019557             11.035546      11.198524      -3.179374      -2.446598       6.472860       1.363811      15.435255          -0.002545
          400              C       4.365453      25.522700      22.231251      -0.119295      31.916306 0.42263412E+03  0.98919923E+04                                 8.777527                            6.902452       0.158178       2.031345                    0.999693      29.067770      84.095139       0.619032       0.422740      -1.057430      -0.019134       0.019433       0.000910       0.027287      -0.003833       0.012138      -0.004963       0.032790      -0.070298      -0.026885      -0.004591       0.031476              9.752800       9.871106      -2.692544      -2.605932       6.025137       1.280194      13.362156           0.000118
          401              C       4.535909      25.348025      20.914853      -0.081074      29.178745 0.41719524E+03  0.97636884E+04                                 8.385870                            6.943146      -0.030663       1.980701                    0.998718      28.805682      84.190442       0.603986       0.433316      -1.047629      -0.021489       0.018288      -0.006509       0.028959      -0.006918       0.006706      -0.006428       0.017922      -0.039339      -0.016487      -0.003570       0.020057              9.075742       9.585015      -2.362499      -1.952894       5.997802       1.141495      11.644410          -0.000633
          402              C       3.519143      25.654636      20.005605      -0.042304      28.681164 0.40309804E+03  0.93539066E+04                                 8.304002                            6.828038      -0.073176       1.972126                    0.998623      28.329995      82.473700       0.608571       0.433723      -1.047286       0.009470       0.010396       0.025388       0.029023       0.004203       0.010636      -0.008522       0.002881       0.022004      -0.015817       0.000279       0.015538              9.046233      10.768497      -3.071784      -2.119862       6.501562       1.338750       9.868641           0.000349
          403              C       2.345033      26.163795      20.434212      -0.188707      34.304738 0.45341810E+03  0.10811722E+05                                 9.213343                            7.139957       0.068317       1.988322                    0.999672      30.333393      88.872296       0.609237       0.421622      -1.057051       0.012008       0.005869      -0.003985       0.013947       0.020918       0.025212      -0.012352      -0.016535       0.056141      -0.044184       0.012472       0.031713             10.387346      12.720618      -3.718834      -3.124571       6.989591       1.860504      11.451828          -0.000805
          404              C       2.116169      26.413729      21.803717       0.216372      30.703436 0.37145909E+03  0.84410578E+04                                 8.837721                            6.665414      -0.148345       1.977715                    0.999560      25.777095      74.136330       0.600960       0.448513      -1.039074      -0.035684       0.019450       0.000006       0.040640       0.009003      -0.024395       0.001820      -0.015223      -0.061800      -0.036734       0.011762       0.024972             10.164911      11.573733      -3.413030      -2.239111       6.536288       1.489242      12.384713          -0.000691
          405              C       6.062840      22.992697      24.672006      -0.211178      23.754942 0.35780066E+03  0.81006471E+04                                 7.213289                            6.272536       0.118672       2.013240                    0.998437      30.004950      87.745000       0.656071       0.412360      -1.055142      -0.012413       0.011419       0.138941       0.139961       0.015427      -0.006656       0.003016      -0.007060       0.145033      -0.040563      -0.008401       0.048965              7.650108       7.314293      -1.469003       0.315850       6.280017       0.142173       9.356013           0.000553
          406              C       1.842819       7.903586       3.011247      -0.210317      23.525802 0.34918721E+03  0.78474112E+04                                 7.110996                            6.153016       0.250910       2.055767                    0.999160      29.695010      86.151495       0.670331       0.406583      -1.060248       0.009872      -0.015041      -0.137016       0.138192       0.014501      -0.003711       0.003731      -0.012943       0.113317      -0.035129      -0.003036       0.038165              7.556047       7.230580      -1.194308       0.105407       6.072881       0.279483       9.364679          -0.000342
          407              C       5.566594      13.952177       7.749530      -0.212342      23.638956 0.35064847E+03  0.78971773E+04                                 7.164433                            6.187308       0.198107       2.037457                    0.998925      29.901160      87.155777       0.664268       0.409414      -1.057245      -0.013757      -0.126050      -0.054260       0.137920      -0.002152       0.017771       0.022448      -0.050258      -0.009313      -0.036915      -0.002543       0.039458              7.621624       7.300464       0.540902      -1.299374       8.836154       1.203757       6.728253           0.000163
          408              C       5.342499       9.273577       5.536490      -0.217872      23.799337 0.35963773E+03  0.81393005E+04                                 7.192182                            6.272897       0.215604       2.043474                    0.998956      29.879238      86.894525       0.659602       0.410301      -1.058199       0.013326       0.124950       0.063315       0.140708       0.004741       0.015369       0.034655      -0.055551      -0.005111      -0.037003      -0.016232       0.053235              7.605212       7.371619       0.529757      -1.205591       8.487070       1.379421       6.956946          -0.000401
          409              C      11.424410      16.858162      21.965450       0.203195      30.675385 0.38702650E+03  0.89053230E+04                                 8.909568                            6.870729      -0.235752       1.947774                    0.999462      26.332493      76.763528       0.581970       0.457400      -1.031693       0.008338       0.033764      -0.020402       0.040321      -0.019582      -0.000970      -0.007399      -0.023789       0.064964      -0.034103       0.009301       0.024802             10.062409       9.672403       0.836537       2.169092      11.556746      -3.446931       8.958079           0.000790
          410              C      12.575870      16.676053      22.788870      -0.183495      33.513079 0.46318468E+03  0.11119774E+05                                 9.119469                            7.278520      -0.097735       1.934594                    0.999184      30.665281      90.579364       0.594841       0.428907      -1.051004      -0.002326       0.001545       0.015651       0.015898       0.009315      -0.000649       0.026963       0.059845      -0.015334      -0.046246       0.011937       0.034309              9.937522       9.209466       0.579886       1.833129      11.401587      -3.576724       9.201514           0.000997
          411              C      12.637852      15.657269      23.658690      -0.048885      27.744796 0.36787267E+03  0.82574352E+04                                 7.848085                            6.344103       0.411279       2.125139                    0.999693      27.067861      74.917892       0.665096       0.410274      -1.073017      -0.026283      -0.005871      -0.001500       0.026973       0.006151       0.009446       0.007380       0.006821      -0.036966      -0.017130      -0.000759       0.017890              8.466415       7.657304       1.340059       1.147193      10.097864      -2.921330       7.644075          -0.000701
          412              C      11.568636      14.724430      23.775095      -0.087026      29.391429 0.40945066E+03  0.95090824E+04                                 8.336636                            6.815106       0.142996       2.032071                    0.999560      28.617664      82.507520       0.620003       0.425378      -1.055645       0.024816       0.023851      -0.011597       0.036321      -0.000616       0.003680      -0.008200      -0.007433      -0.004247      -0.008557      -0.002168       0.010725              9.024810       8.186099       1.467697       1.429868      10.627672      -3.188902       8.260659           0.000851
          413              C      10.479158      14.856830      23.011488      -0.121694      31.979414 0.44827707E+03  0.10689849E+05                                 8.933053                            7.210470      -0.041647       1.968585                    0.998200      29.761227      88.033833       0.590567       0.434923      -1.045820       0.004709       0.026758      -0.020846       0.034245       0.007075      -0.016578       0.009560      -0.013968      -0.022743      -0.025939       0.011090       0.014849              9.870186       8.575139       0.608576       2.030444      11.803699      -3.937945       9.231721          -0.000319
          414              C      10.361154      15.917424      22.058521       0.003837      34.910261 0.44599486E+03  0.10556039E+05                                 9.429520                            7.179746      -0.055540       1.995620                    0.998827      27.561571      79.589761       0.597056       0.433431      -1.053246      -0.007904      -0.026363       0.017114       0.032410      -0.012211       0.009557      -0.004151       0.001770       0.014584      -0.015406      -0.002205       0.017611             10.852341      10.284740       0.694584       2.893556      12.333802      -3.757936       9.938481           0.002679
          415              C       9.243068      16.083737      21.235638      -0.042670      40.405644 0.49106868E+03  0.11846257E+05                                10.227036                            7.433953      -0.066832       1.975326                    0.999251      28.196815      80.862819       0.601643       0.422016      -1.065646       0.008560       0.012212       0.003828       0.015396      -0.035883      -0.040356       0.041865      -0.008047       0.079705      -0.049553      -0.033300       0.082853             12.054981      11.754403       2.314424       3.150798      14.798603      -3.474151       9.611937           0.001472
          416              C       8.116637      15.075639      21.253876       0.585134      21.370714 0.25813107E+03  0.54164666E+04                                 7.241865                            5.814056      -0.379106       1.934830                    0.998288      22.942381      65.790176       0.594403       0.491077      -1.004373      -0.022041      -0.036249      -0.017546       0.045909      -0.044288       0.071800      -0.061590      -0.011681       0.078660      -0.071654      -0.051403       0.123057              8.042680       7.758868       2.583192      -0.865455      10.367873       1.574197       6.001299           0.000799
          417              C       9.172743      17.189859      20.367963       0.010377      35.319774 0.43363895E+03  0.10159821E+05                                 9.397043                            6.996880       0.064811       2.030215                    0.999485      27.196040      77.339286       0.617499       0.423362      -1.062783      -0.027405      -0.002035      -0.011877       0.029937      -0.008651       0.002204      -0.010406      -0.014311       0.015149      -0.014160      -0.003308       0.017468             10.951453      10.833452      -0.256580       3.840038      12.213475      -4.474173       9.807431           0.002559
          418              C       8.047506      17.471848      19.555004      -0.120094      32.174209 0.43560969E+03  0.10272220E+05                                 8.832736                            7.015836       0.150268       2.026157                    0.999675      29.282533      85.010981       0.612981       0.423733      -1.056897       0.019568       0.007871       0.016739       0.026927       0.011730      -0.000002       0.011425       0.038438      -0.042572      -0.025904      -0.003938       0.029842              9.758086       9.597178      -0.881340       3.624794      10.537648      -3.766721       9.139434          -0.000223
          419              C       8.012941      18.571465      18.758674      -0.078407      29.618154 0.42815769E+03  0.10080564E+05                                 8.483508                            7.041640      -0.045776       1.976763                    0.998178      28.877425      84.520442       0.599032       0.434285      -1.047549       0.019702       0.015100       0.016626       0.029877       0.004301       0.004538       0.003968       0.018074      -0.029390      -0.012031      -0.003982       0.016012              9.170753       9.652978      -0.267284       3.221625       9.304457      -2.772794       8.554822           0.000844
          420              C       9.122685      19.423936      18.706372      -0.043460      28.435825 0.39911738E+03  0.92251103E+04                                 8.200396                            6.754956       0.041568       2.005020                    0.999448      28.264674      81.730962       0.618101       0.428722      -1.051862      -0.007660      -0.016439       0.019657       0.026745       0.013865      -0.010590      -0.003176      -0.014983      -0.035718      -0.019362      -0.004310       0.023672              8.856082      10.564835      -0.043825       3.621425       7.843982      -1.988119       8.159429          -0.000451
          421              C      10.231234      19.214883      19.466493      -0.188879      34.348657 0.46280338E+03  0.11083804E+05                                 9.217916                            7.217494       0.058088       1.984252                    0.999585      30.410711      89.073441       0.605907       0.422092      -1.057556      -0.007020       0.012271      -0.001347       0.014201       0.015676      -0.028519      -0.004084      -0.035965      -0.029387      -0.041220       0.006583       0.034637             10.258029      12.338110      -0.585136       4.326370       9.052163      -2.975854       9.383815           0.000957
          422              C      10.280103      18.089250      20.340605       0.215259      30.315325 0.37894206E+03  0.86539946E+04                                 8.772886                            6.741476      -0.157165       1.974362                    0.999565      25.905373      74.686367       0.596340       0.449747      -1.038378       0.034293       0.003087       0.021916       0.040814      -0.028809       0.005816       0.008659       0.012796       0.035511      -0.037614       0.013944       0.023670              9.924333      11.027343       0.220532       3.692179       9.802624      -3.131791       8.943031           0.000676
          423              C      14.204132      12.714737      18.514331       0.220195      30.080518 0.36976359E+03  0.83994403E+04                                 8.731661                            6.666869      -0.173510       1.970910                    0.999608      25.781138      74.322488       0.598176       0.450766      -1.036968       0.035921      -0.019288      -0.004994       0.041077       0.006521      -0.023998       0.002078      -0.025644      -0.039802      -0.034618       0.012797       0.021821              9.898416      11.019581      -3.052933      -1.598694       6.516933       2.264575      12.158735          -0.000509
          424              C      14.191018      13.064552      19.873911      -0.193005      34.336867 0.45416225E+03  0.10821393E+05                                 9.184630                            7.131163       0.110968       2.000090                    0.999679      30.285104      88.363505       0.612200       0.419895      -1.059360      -0.010700       0.000690       0.008262       0.013536       0.020038       0.028927      -0.011639      -0.004324       0.039922      -0.042708       0.009385       0.033323             10.260863      12.350851      -3.331237      -2.516968       6.947126       2.601902      11.484614          -0.000340
          425              C      13.082467      13.594617      20.458888      -0.041313      28.505581 0.39800258E+03  0.91801926E+04                                 8.188248                            6.730060       0.090433       2.023179                    0.999399      28.033421      80.612425       0.622239       0.426760      -1.054528      -0.010379      -0.012375      -0.022283       0.027521       0.004020       0.015379      -0.008013       0.013804       0.027113      -0.019099      -0.002787       0.021886              8.864177      10.658900      -2.804787      -1.836948       6.369589       1.925268       9.564044           0.000239
          426              C      11.922662      13.833401      19.698767      -0.081381      29.210148 0.42163250E+03  0.99013937E+04                                 8.428181                            7.007925      -0.071371       1.968426                    0.998192      28.922620      84.893307       0.597129       0.436793      -1.044722       0.022508      -0.020450       0.006465       0.031090      -0.004107       0.000582      -0.008934       0.016643      -0.046612      -0.019746       0.002465       0.017282              9.105779       9.749639      -2.218647      -1.583875       6.252459       2.035326      11.315239           0.000157
          427              C      11.890480      13.562098      18.394170      -0.113581      31.832732 0.43236398E+03  0.10185057E+05                                 8.797024                            7.008733       0.097145       2.012165                    0.999473      29.196901      84.947377       0.610283       0.426050      -1.054585       0.020605      -0.016664      -0.004474       0.026875      -0.003442       0.005207      -0.006760       0.029674      -0.074880      -0.027141      -0.001247       0.028388              9.729588       9.706136      -2.416662      -2.257142       6.148704       2.180564      13.333924          -0.000272
          428              C      13.028831      12.988364      17.736239       0.006827      35.505561 0.44068958E+03  0.10368243E+05                                 9.450092                            7.066032       0.068837       2.032127                    0.999490      27.280020      77.777483       0.612751       0.424864      -1.061687      -0.026921       0.009539       0.006780       0.029355       0.000299      -0.009990       0.007437      -0.012503       0.032250      -0.015997      -0.001437       0.017434             11.022412      11.117374      -2.819403      -1.834542       6.463514       2.302182      15.486347          -0.000946
          429              C      13.028833      12.638550      16.386851      -0.047133      40.124537 0.48812413E+03  0.11765563E+05                                10.178848                            7.411823      -0.056869       1.978709                    0.999242      28.236983      81.125517       0.602106       0.422037      -1.064904       0.011090      -0.010256       0.008411       0.017289       0.041788      -0.015540      -0.018784      -0.081017      -0.094144      -0.046933      -0.031924       0.078857             11.987974      12.315194      -3.313193       0.913065       7.358043       0.825193      16.290685           0.003856
          430              C      11.824925      12.941909      15.528832       0.593097      21.361034 0.25541228E+03  0.53492455E+04                                 7.257746                            5.795527      -0.373778       1.937682                    0.998457      22.882053      65.715122       0.593035       0.493146      -1.002569      -0.026739       0.028937      -0.026220       0.047327      -0.041543      -0.070277       0.047582       0.014482       0.156469      -0.070197      -0.050492       0.120688              8.092085       8.071133      -0.459494       2.923843       8.060590      -2.526519       8.144533           0.000741
          431              C       2.225828      12.023470      15.818772       0.006723      34.560077 0.44317271E+03  0.10479388E+05                                 9.398703                            7.183117      -0.082700       1.988396                    0.998564      27.550724      79.689302       0.593279       0.436600      -1.050649      -0.012518      -0.006400      -0.030361       0.033458      -0.002154      -0.012514       0.002394      -0.006422       0.005190      -0.014022       0.001348       0.012674             10.796116      10.563964      -2.527280      -0.625496       7.168164       1.978233      14.656221          -0.000885
          432              C       2.296157      11.588176      14.465628      -0.126769      32.071491 0.45027402E+03  0.10745743E+05                                 8.929259                            7.213376      -0.018446       1.974202                    0.998418      29.827228      88.164816       0.592264       0.433343      -1.047129       0.004975       0.006171       0.032231       0.033191       0.009211       0.015960      -0.008919      -0.005619      -0.009275      -0.023960       0.010077       0.013883              9.856368       8.784227      -1.836916      -0.250088       6.431878       1.799675      14.353000          -0.000298
          433              C       3.399940      11.007474      13.961384      -0.082209      29.478879 0.41172521E+03  0.95697007E+04                                 8.347743                            6.830676       0.125470       2.026245                    0.999574      28.569637      82.249298       0.620103       0.424963      -1.056505       0.025187       0.000285       0.024539       0.035165      -0.002024      -0.001054       0.004112       0.008327       0.025136      -0.009625       0.000057       0.009568              9.031749       8.459112      -1.622758       0.751938       5.983969       1.536895      12.652166           0.000371
          434              C       4.545441      10.833728      14.794996      -0.047911      27.503190 0.36626038E+03  0.82168122E+04                                 7.816542                            6.344413       0.380293       2.116928                    0.999774      27.046792      74.976111       0.662473       0.412121      -1.071214      -0.024587       0.001073      -0.004335       0.024989      -0.008074       0.002465      -0.011269       0.014608      -0.021554      -0.017298       0.000530       0.016768              8.397178       7.980498      -1.323507       0.728695       5.518852       1.257910      11.692185           0.000207
          435              C       4.522792      11.218385      16.071698      -0.184282      33.418931 0.46089398E+03  0.11059817E+05                                 9.111614                            7.268761      -0.131803       1.923086                    0.999221      30.747180      91.035771       0.593756       0.429884      -1.049576      -0.003237      -0.015631      -0.008477       0.018074      -0.000346       0.004090      -0.007547       0.026439      -0.137592      -0.047064       0.010689       0.036375              9.918457       9.481988      -1.710630      -0.323324       6.620590       1.679313      13.652792          -0.000222
          436              C       3.371329      11.818134      16.650238       0.206715      30.428843 0.38167187E+03  0.87595631E+04                                 8.879985                            6.839488      -0.273734       1.936760                    0.999372      26.310056      76.828047       0.580665       0.459609      -1.029512       0.011108       0.005666       0.039189       0.041125       0.007913      -0.015649       0.009336      -0.039914       0.023775      -0.032774       0.010518       0.022256             10.015954       9.896754      -2.099051      -0.334512       6.541590       1.570578      13.609517          -0.000714
          437              C       1.147086      14.524671      11.974718       0.215679      30.169797 0.37834614E+03  0.86341359E+04                                 8.734526                            6.729228      -0.135170       1.981469                    0.999595      25.854933      74.433680       0.598004       0.448820      -1.039257      -0.033187      -0.013794       0.016236       0.039436       0.019252       0.019441      -0.013771       0.006299       0.017084      -0.035501       0.012534       0.022967              9.861608      10.867302       2.900885      -2.187139      12.093252       1.464669       6.624269           0.000231
          438              C       1.231718      15.875616      12.414590      -0.189277      34.158309 0.46037578E+03  0.11004051E+05                                 9.160703                            7.184032       0.081924       1.991500                    0.999633      30.325917      88.550502       0.609552       0.420393      -1.059308       0.010524       0.005418       0.007664       0.014101      -0.034141       0.002854       0.016558      -0.012279       0.029634      -0.042840       0.007917       0.034923             10.179316      12.178901       3.902948      -1.984199      11.986464       0.692198       6.372583           0.000405
          439              C       2.353381      16.604977      12.168369      -0.044946      28.494469 0.40082230E+03  0.92687073E+04                                 8.200795                            6.765914       0.042095       2.006600                    0.999208      28.206264      81.417183       0.618453       0.428284      -1.052776       0.011957      -0.026116      -0.001407       0.028758      -0.012832      -0.002768       0.012175      -0.000561       0.007065      -0.016822      -0.002197       0.019019              8.843036      10.473052       3.039228      -1.895909      10.044751       0.425357       6.011304          -0.000564
          440              C       3.440477      16.057259      11.481471      -0.078078      29.319155 0.41819287E+03  0.97887039E+04                                 8.410329                            6.949883      -0.021073       1.985181                    0.998579      28.723324      83.839946       0.604154       0.433121      -1.048193      -0.019528      -0.003661       0.020635       0.028646       0.001119      -0.007689      -0.000619       0.028763       0.005225      -0.015303      -0.002056       0.017359              9.106053       9.549398       2.784305      -1.345623      11.525950       1.379868       6.242811          -0.000185
          441              C       3.383261      14.802014      11.016922      -0.116030      31.795882 0.42283315E+03  0.98938698E+04                                 8.746540                            6.899589       0.182750       2.040210                    0.999716      28.966161      83.680335       0.620012       0.422191      -1.058196      -0.020813      -0.010805       0.015660       0.028198      -0.008983      -0.004251      -0.006969       0.054619      -0.008077      -0.029541      -0.000853       0.030393              9.689630       9.456426       3.403806      -1.199862      13.146995       2.123531       6.465467           0.000027
          442              C       2.243717      13.980205      11.237663       0.008621      35.280661 0.43200754E+03  0.10112266E+05                                 9.389965                            6.985582       0.069883       2.032965                    0.999512      27.150154      77.178197       0.617737       0.423589      -1.062619       0.029066       0.010796      -0.007779       0.031967       0.007944       0.006374       0.002378      -0.022667      -0.013057      -0.014628      -0.002255       0.016883             10.953859      10.728866       3.243561      -1.790738      14.772308       2.913642       7.360404           0.000996
          443              C       2.153126      12.665031      10.788940      -0.041388      40.254913 0.48583212E+03  0.11695099E+05                                10.202598                            7.394715      -0.107459       1.963655                    0.999191      28.156214      80.808207       0.602838       0.422073      -1.065014      -0.007827       0.000862       0.012850       0.015071      -0.013398       0.050149      -0.036144       0.005529       0.113142      -0.049328      -0.032347       0.081675             12.052210      11.751727       1.182773      -3.567475      14.344066       3.887043      10.060836          -0.004498
          444              C       3.256909      12.079219       9.951305       0.580624      21.628525 0.26070634E+03  0.54830790E+04                                 7.295430                            5.834357      -0.355028       1.940635                    0.998598      23.018504      66.044186       0.594795       0.489627      -1.005303       0.023375      -0.007136      -0.039710       0.046628       0.084422      -0.000741       0.011483      -0.082526      -0.160436      -0.070025      -0.051182       0.121207              8.143522       7.752924      -2.284276      -1.876422       6.077993       1.395716      10.599648          -0.000457
          445              C       1.024310      11.901756      11.105165       0.005185      34.585757 0.44055565E+03  0.10398306E+05                                 9.370623                            7.135047      -0.056247       1.996313                    0.998907      27.486717      79.336502       0.598853       0.433335      -1.053005       0.006848      -0.027142      -0.009759       0.029645       0.013774       0.005367      -0.004998      -0.003027      -0.007716      -0.016446       0.001302       0.015144             10.758987      10.313371       1.962859      -2.089070      13.868475       2.714472       8.095114           0.000957
          446              C      12.813090      10.545236      10.728592      -0.124010      31.974672 0.44552567E+03  0.10600849E+05                                 8.907550                            7.173362       0.009699       1.984034                    0.998567      29.679535      87.505300       0.594339       0.433116      -1.047605      -0.002684       0.026786       0.011740       0.029368      -0.019040       0.001587       0.003626       0.006936       0.032542      -0.025178       0.010856       0.014322              9.821808       8.665645       1.413927      -1.669192      13.422748       2.772678       7.377031           0.000056
          447              C      11.711690       9.833063      11.059837      -0.082775      29.199511 0.40455166E+03  0.93540147E+04                                 8.262744                            6.750528       0.166791       2.040235                    0.999634      28.397552      81.321250       0.627118       0.422409      -1.058972      -0.017443       0.022127       0.015791       0.032299       0.006205      -0.003000       0.006654      -0.012101      -0.027806      -0.013288      -0.001127       0.014415              8.902889       8.250468       0.418459      -2.060000      11.600338       2.251190       6.857862          -0.000194
          448              C      10.660355      10.447214      11.781335      -0.049742      27.747535 0.36742326E+03  0.82392639E+04                                 7.827936                            6.327022       0.386860       2.116123                    0.999697      27.057745      74.688310       0.668530       0.408567      -1.074861       0.025002      -0.001607      -0.003548       0.025303       0.006218      -0.009844       0.005008       0.020315       0.011711      -0.016916       0.000670       0.016246              8.419470       7.865843       0.389902      -1.760167      10.786453       2.284722       6.606115          -0.000460
          449              C      10.749754      11.735443      12.174806      -0.179584      33.480827 0.46123744E+03  0.11061297E+05                                 9.108326                            7.260430      -0.090330       1.936732                    0.999349      30.631255      90.428987       0.595927       0.428579      -1.051211       0.002799      -0.015911       0.012137       0.020206      -0.008334      -0.007716      -0.021932       0.063889       0.003423      -0.044890       0.011483       0.033407              9.893441       9.360417       1.493262      -1.592033      12.834546       2.394292       7.485359           0.000318
          450              C      11.894066      12.508938      11.852143       0.204927      30.658248 0.38488569E+03  0.88459171E+04                                 8.898760                            6.845022      -0.249727       1.944206                    0.999429      26.299809      76.684487       0.583775       0.456509      -1.031948      -0.005505       0.036872       0.018528       0.041631       0.009156       0.017165      -0.005435      -0.043581       0.005284      -0.033596       0.010582       0.023013             10.036739       9.773829       1.491709      -1.925077      12.721226       2.524654       7.615162           0.000570
          451              C       8.695573      37.733083      18.303245       0.209751      30.914985 0.38101899E+03  0.87310073E+04                                 8.921878                            6.789752      -0.250061       1.944749                    0.999478      26.157837      76.044232       0.589109       0.453725      -1.033997      -0.004377      -0.035037       0.022512       0.041875      -0.019127       0.000892      -0.001044      -0.011324       0.066160      -0.030974       0.008779       0.022195             10.136445      10.137156       0.267556       2.550794      11.386122      -3.697172       8.886057          -0.000998
          452              C       7.477360      37.821814      17.579334      -0.173346      33.457572 0.45661868E+03  0.10918462E+05                                 9.100124                            7.222427      -0.054794       1.950192                    0.999436      30.410661      89.524254       0.597936       0.428395      -1.051763       0.001517       0.000736      -0.016132       0.016220       0.016643      -0.011087       0.027833       0.053301      -0.003801      -0.049321       0.016815       0.032507              9.927138       9.696777       0.174578       2.140342      11.019791      -3.717783       9.064847          -0.000903
          453              C       7.274724      38.776953      16.651847      -0.047183      27.738378 0.36739254E+03  0.82439183E+04                                 7.849949                            6.343009       0.395162       2.121862                    0.999742      27.011190      74.747213       0.664678       0.410669      -1.072765       0.025166       0.005601      -0.000160       0.025782       0.006370       0.007536       0.004441       0.002990      -0.041074      -0.016306       0.000375       0.015931              8.460495       7.810403       1.070158       1.270362       9.953681      -3.055714       7.617401           0.000359
          454              C       8.274805      39.751139      16.390874      -0.082427      29.438659 0.41173741E+03  0.95770894E+04                                 8.360937                            6.847929       0.110815       2.022949                    0.999303      28.617052      82.614418       0.616543       0.427100      -1.054406      -0.019660      -0.023567       0.016543       0.034866      -0.001587       0.006497      -0.006427      -0.005500       0.001670      -0.008775      -0.001619       0.010394              9.031204       8.358714       1.260040       1.451904      10.388285      -3.285869       8.346613          -0.000725
          455              C       9.438186      39.728840      17.080722      -0.128291      32.507018 0.45414722E+03  0.10866122E+05                                 9.031031                            7.260676      -0.048152       1.963151                    0.998476      29.976338      88.845544       0.588084       0.435300      -1.045496      -0.003600      -0.022989       0.020721       0.031158       0.004956      -0.016678       0.007312      -0.014052      -0.028790      -0.025093       0.011003       0.014090              9.987454       9.060643       0.239174       2.281050      11.568247      -4.124613       9.333472           0.000099
          456              C       9.683734      38.737000      18.068021       0.003572      35.152549 0.44450870E+03  0.10499360E+05                                 9.414304                            7.115374      -0.010748       2.007787                    0.999287      27.456480      78.892374       0.607123       0.427117      -1.058398       0.003881       0.025635      -0.019857       0.032658      -0.013144       0.010099       0.000170       0.007232       0.010645      -0.017479       0.000483       0.016995             10.872439      10.669376       0.346857       3.054415      12.277736      -4.007930       9.670205          -0.002755
          457              C      10.867379      38.684040      18.810976      -0.040855      40.737584 0.48546583E+03  0.11678089E+05                                10.284245                            7.389943      -0.050114       1.980853                    0.999269      28.131508      80.573945       0.603585       0.421847      -1.065703      -0.008957      -0.010790      -0.003014       0.014343      -0.033747      -0.039384       0.041998      -0.002655       0.079015      -0.046963      -0.034152       0.081116             12.242575      11.928803       1.963752       3.176047      15.311438      -3.858430       9.487485          -0.001995
          458              C      -0.017873      39.777154      18.675528       0.580633      22.072168 0.26704971E+03  0.56491311E+04                                 7.408007                            5.916312      -0.366020       1.937310                    0.998224      23.104575      66.436746       0.589081       0.491520      -1.004550       0.019988       0.042477       0.012257       0.048519      -0.034290       0.078739      -0.049032       0.011894       0.118027      -0.070305      -0.050106       0.120411              8.283028       7.661494       2.417039      -1.118188      11.547566       0.991896       5.640025          -0.000745
          459              C      11.095046      37.625769      19.699840       0.007504      35.542908 0.43694093E+03  0.10249385E+05                                 9.429238                            7.014972       0.087666       2.037069                    0.999512      27.184371      77.174140       0.618259       0.422338      -1.064177       0.028744       0.004264       0.010152       0.030781      -0.012914       0.005674      -0.009764      -0.006716       0.012685      -0.015603      -0.003878       0.019481             11.037249      11.199588      -0.531370       3.977861      12.015160      -4.564617       9.897000          -0.002545
          460              C       0.392167      37.462243      20.424020      -0.120644      31.963957 0.42345205E+03  0.99164782E+04                                 8.790153                            6.912815       0.155747       2.030385                    0.999679      29.090885      84.199938       0.618039       0.423191      -1.057090      -0.020160      -0.008834      -0.017939       0.028395       0.012623      -0.002851       0.010890       0.042361      -0.038128      -0.027104      -0.003908       0.031012              9.767046       9.884703      -0.916752       3.642600      10.433281      -3.824285       8.983153           0.000121
          461              C       0.562619      36.409546      21.233492      -0.078731      29.111943 0.41596584E+03  0.97270556E+04                                 8.369874                            6.929762      -0.021914       1.983614                    0.998739      28.761819      84.009079       0.605023       0.432923      -1.047940      -0.022062      -0.015143      -0.013114       0.029800       0.010186       0.002661       0.006793       0.019963      -0.031609      -0.015489      -0.004903       0.020392              9.058491       9.570172      -0.509748       3.017823       9.223835      -3.008413       8.381465          -0.000634
          462              C      11.465750      35.468809      21.422583      -0.043618      28.759606 0.40462214E+03  0.93997089E+04                                 8.325492                            6.846638      -0.084096       1.968224                    0.998562      28.383303      82.720004       0.606883       0.434447      -1.046675       0.008704       0.015870      -0.021683       0.028245       0.006679      -0.008724      -0.001172      -0.014164      -0.027027      -0.015417       0.000304       0.015114              9.069619      10.799643      -0.301124       3.731942       7.884707      -2.130083       8.524507           0.000350
          463              C      10.291641      35.585414      20.767335      -0.188250      34.286546 0.45313527E+03  0.10803476E+05                                 9.211339                            7.138806       0.061973       1.986555                    0.999650      30.323284      88.841423       0.609138       0.421750      -1.056954       0.011366      -0.007498      -0.002431       0.013832       0.012151      -0.030725      -0.002581      -0.041836      -0.022371      -0.044280       0.011793       0.032487             10.384868      12.718503      -0.846711       4.781655       8.722404      -2.861105       9.713697          -0.000807
          464              C      10.062782      36.646473      19.866133       0.218198      30.668092 0.37095673E+03  0.84270981E+04                                 8.833664                            6.662768      -0.148033       1.978115                    0.999538      25.755675      74.072372       0.600805       0.448763      -1.038891      -0.035939      -0.009946      -0.017306       0.041109      -0.025035       0.004392       0.015004       0.014959       0.029618      -0.035820       0.011753       0.024067             10.160121      11.570077      -0.233957       4.074497       9.626392      -3.274986       9.283893          -0.000689
          465              C       2.089562      40.840999      21.394689      -0.214397      23.817206 0.35911547E+03  0.81375298E+04                                 7.223702                            6.282060       0.116999       2.012043                    0.998444      30.056968      87.923438       0.655913       0.412099      -1.055354      -0.011312       0.114143      -0.080285       0.140008      -0.014569      -0.010473      -0.030186      -0.056293      -0.000903      -0.041206      -0.006820       0.048026              7.661110       7.322685       1.008784       1.116630       8.477312      -1.407595       7.183332           0.000556
          466              C       5.816100      14.141406      18.471148      -0.209295      23.531744 0.34930903E+03  0.78515336E+04                                 7.118997                            6.160864       0.242331       2.053191                    0.999164      29.692705      86.177510       0.668739       0.407479      -1.059571       0.010471      -0.110694       0.081864       0.138075      -0.010736      -0.011210      -0.023651      -0.048035       0.009612      -0.035834      -0.002621       0.038455              7.564605       7.236912       0.690092       0.982897       8.312213      -1.570730       7.144689          -0.000341
          467              C       9.539890      15.220584      10.863772      -0.211972      23.653105 0.35098788E+03  0.79077027E+04                                 7.174897                            6.197588       0.187772       2.034614                    0.998913      29.908944      87.229264       0.662466       0.410378      -1.056494      -0.013268       0.014212       0.137083       0.138455       0.016603      -0.006927       0.002534      -0.009274       0.115370      -0.037125      -0.002102       0.039227              7.632565       7.307392      -1.398336       0.180813       6.219726       0.313223       9.370577           0.000162
          468              C       9.315788      15.643334      16.022079      -0.215737      23.765180 0.35891287E+03  0.81186954E+04                                 7.183349                            6.264529       0.220458       2.044976                    0.998955      29.851808      86.788672       0.660374       0.410033      -1.058385       0.012435      -0.006377      -0.139658       0.140355       0.010693      -0.012313      -0.004050      -0.001409       0.150307      -0.036248      -0.016229       0.052477              7.595922       7.364656      -1.306711       0.145107       6.139443      -0.027726       9.283667          -0.000402
          469              C       8.442048      20.377215      25.582327       0.203298      30.687923 0.38716926E+03  0.89098693E+04                                 8.914026                            6.873486      -0.238532       1.946944                    0.999437      26.339034      76.800422       0.581636       0.457598      -1.031530      -0.007728       0.034471       0.018326       0.039797       0.009023       0.017005      -0.005059      -0.045382      -0.000595      -0.033651       0.008963       0.024688             10.068218       9.674961       1.460799      -1.809011      12.602686       2.852488       7.927007           0.000790
          470              C       7.290585      19.573059      25.836326      -0.182398      33.516289 0.46328880E+03  0.11122611E+05                                 9.120013                            7.279816      -0.095969       1.934994                    0.999227      30.664401      90.570507       0.594745       0.428963      -1.050996       0.001850      -0.012591       0.009490       0.015875      -0.005203      -0.007849      -0.023326       0.065752       0.001662      -0.045938       0.011519       0.034419              9.937775       9.208657       1.300114      -1.416526      12.850506       2.740315       7.754162           0.000998
          471              C       7.228601      18.310380      25.388944      -0.049931      27.761625 0.36816380E+03  0.82656414E+04                                 7.851873                            6.347477       0.404699       2.123094                    0.999685      27.077118      74.952184       0.664780       0.410386      -1.072939       0.024764      -0.001580      -0.005431       0.025402       0.005375      -0.009739       0.002181       0.024891       0.015671      -0.017042      -0.000754       0.017796              8.470464       7.660708       0.323867      -1.734711      10.792719       2.524573       6.957966          -0.000701
          472              C       8.297816      17.743151      24.639283      -0.084012      29.286734 0.40747582E+03  0.94511055E+04                                 8.313749                            6.795066       0.151110       2.035590                    0.999550      28.551160      82.243697       0.621453       0.424929      -1.056000      -0.025056       0.023306       0.015020       0.037371       0.003892      -0.002191       0.007195      -0.009960      -0.014991      -0.010076      -0.001216       0.011291              9.001005       8.161267       0.504076      -1.978253      11.589225       2.614168       7.252524           0.000851
          473              C       9.387296      18.470654      24.372142      -0.122742      32.048923 0.44946756E+03  0.10726237E+05                                 8.950254                            7.224002      -0.049105       1.965951                    0.998201      29.800584      88.207049       0.589479       0.435400      -1.045446      -0.003144       0.031815       0.012336       0.034268      -0.018413       0.002309       0.002916       0.008266       0.043309      -0.026428       0.011653       0.014775              9.890223       8.588493       1.460862      -1.542543      13.317301       3.090258       7.764877          -0.000319
          474              C       9.505304      19.826245      24.814160       0.003144      34.926828 0.44622572E+03  0.10563042E+05                                 9.431925                            7.181105      -0.055417       1.995461                    0.998847      27.573860      79.635305       0.597052       0.433370      -1.053265       0.008452      -0.028945      -0.014294       0.033371       0.014773       0.006114      -0.001352      -0.007517      -0.016145      -0.015715      -0.002538       0.018253             10.855543      10.286406       2.159610      -2.048344      13.796784       2.917900       8.483439           0.002680
          475              C      10.623392      20.622039      24.546749      -0.042974      40.410642 0.49115131E+03  0.11848466E+05                                10.227510                            7.434110      -0.065871       1.975789                    0.999178      28.197936      80.860469       0.601707       0.421963      -1.065705      -0.009266       0.002339       0.012247       0.015535      -0.017291       0.051226      -0.036340       0.001531       0.106361      -0.049335      -0.033311       0.082646             12.055783      11.754205       1.572232      -3.579202      13.919566       3.983809      10.493578           0.001466
          476              C      11.749823      20.102195      23.682830       0.586458      21.343834 0.25774574E+03  0.54062554E+04                                 7.236001                            5.809801      -0.375823       1.936132                    0.998257      22.921486      65.713121       0.594619       0.491091      -1.004386       0.021529      -0.002587      -0.040792       0.046197       0.084225       0.002962       0.016523      -0.089210      -0.157284      -0.071146      -0.051779       0.122925              8.035701       7.752895      -2.039020      -1.801895       5.724727       1.101513      10.629481           0.000799
          477              C      10.693719      21.926528      25.070841       0.011208      35.283320 0.43312391E+03  0.10144375E+05                                 9.389804                            6.991959       0.063232       2.029982                    0.999515      27.177902      77.265769       0.617840       0.423269      -1.062879       0.028084       0.009595      -0.007262       0.030554       0.006139       0.005761       0.005042      -0.022760      -0.013361      -0.013259      -0.003802       0.017061             10.942916      10.822874       3.450630      -1.695231      14.274212       3.277275       7.731662           0.002559
          478              C      11.818959      22.771565      24.908571      -0.119169      32.148775 0.43514918E+03  0.10258928E+05                                 8.831413                            7.015255       0.143770       2.024517                    0.999692      29.266420      84.961731       0.612579       0.424112      -1.056633      -0.019243      -0.010267       0.015192       0.026580      -0.006913      -0.009808      -0.004380       0.050989      -0.010149      -0.026216      -0.004393       0.030609              9.756525       9.594837       3.579903      -1.047992      12.749704       2.488379       6.925035          -0.000223
          479              C      11.853527      24.011016      25.462703      -0.080828      29.684738 0.42950729E+03  0.10120539E+05                                 8.496288                            7.053047      -0.044987       1.976441                    0.998192      28.923416      84.695929       0.598493       0.434324      -1.047501      -0.019143      -0.007279       0.020856       0.029231       0.001315      -0.006010       0.000148       0.025172      -0.003314      -0.012124      -0.003262       0.015387              9.184299       9.666457       2.927755      -1.381469      11.159775       1.713408       6.726666           0.000844
          480              C      10.743784      24.482546      26.174813      -0.043074      28.427217 0.39893403E+03  0.92204051E+04                                 8.200965                            6.755322       0.035016       2.003235                    0.999437      28.261602      81.737148       0.617782       0.428965      -1.051645       0.009054      -0.025546      -0.005069       0.027573      -0.016141      -0.006413       0.012410       0.000714       0.012352      -0.019267      -0.004155       0.023421              8.856835      10.564923       3.158904      -1.772497       9.804085       0.857721       6.201496          -0.000451
          481              C       9.635232      23.719735      26.373829      -0.190151      34.344592 0.46273625E+03  0.11081198E+05                                 9.214673                            7.214916       0.057966       1.984173                    0.999580      30.409986      89.051662       0.606307       0.421852      -1.057763       0.008426       0.007893       0.009230       0.014782      -0.031531       0.001377       0.015853      -0.015884       0.036916      -0.040958       0.007599       0.033359             10.254649      12.333794       4.037884      -1.656074      11.874210       1.343822       6.555942           0.000958
          482              C       9.586360      22.399916      25.836058       0.214333      30.362158 0.37961451E+03  0.86734952E+04                                 8.782735                            6.748215      -0.159714       1.973252                    0.999598      25.929336      74.781772       0.595921       0.449849      -1.038284      -0.033228      -0.016953       0.013732       0.039750       0.019435       0.021696      -0.014334       0.001293       0.004352      -0.037127       0.013863       0.023264              9.936305      11.039748       3.092955      -2.039034      11.886225       1.940928       6.882940           0.000678
          483              C       5.662337      21.294261      20.268455       0.222026      30.054222 0.36938376E+03  0.83886036E+04                                 8.726930                            6.663637      -0.173299       1.971182                    0.999588      25.765916      74.267306       0.598299       0.450792      -1.036960      -0.036770      -0.005587      -0.019803       0.042135      -0.024444       0.006480       0.012693       0.001775       0.038158      -0.034762       0.013327       0.021434              9.892769      11.012892       0.142297       3.440421       8.782436      -3.573245       9.882978          -0.000509
          484              C       5.675446      20.291736      21.251194      -0.193927      34.326069 0.45396281E+03  0.10814971E+05                                 9.179630                            7.126792       0.108058       1.999504                    0.999669      30.283705      88.339745       0.612776       0.419565      -1.059616       0.010750      -0.006506       0.005713       0.013803       0.014755      -0.032445      -0.001200      -0.026722      -0.029064      -0.043069       0.010152       0.032917             10.255331      12.346180      -0.512042       4.140301       8.092217      -3.263104      10.327596          -0.000340
          485              C       6.783996      20.050164      22.002732      -0.043505      28.581902 0.39941006E+03  0.92213870E+04                                 8.204780                            6.743659       0.084001       2.020557                    0.999385      28.083893      80.812874       0.621334       0.426976      -1.054326       0.009989       0.014037      -0.022411       0.028268       0.011329      -0.010876      -0.003664      -0.008709      -0.038642      -0.018768      -0.002417       0.021185              8.882262      10.684665      -0.188779       3.356647       7.109695      -2.348324       8.852427           0.000238
          486              C       7.943803      20.827840      21.829465      -0.080373      29.182768 0.42117354E+03  0.98873541E+04                                 8.420303                            7.001119      -0.072350       1.968486                    0.998191      28.904553      84.810337       0.597836       0.436420      -1.045005      -0.022618      -0.014983      -0.014538       0.030780       0.003185       0.003649       0.011058       0.019674      -0.034590      -0.019506       0.002215       0.017292              9.097161       9.741385      -0.261371       2.710235       8.279008      -3.206514       9.271088           0.000158
          487              C       7.975989      21.822002      20.942211      -0.115105      31.851052 0.43269232E+03  0.10194775E+05                                 8.800692                            7.011554       0.090244       2.010086                    0.999523      29.210806      84.997449       0.610137       0.426070      -1.054568      -0.020587      -0.004367      -0.016892       0.026986       0.006317       0.000513       0.013962       0.041540      -0.043998      -0.028314      -0.000894       0.029208              9.733559       9.709923      -0.746402       3.222250       9.653573      -4.203739       9.837180          -0.000273
          488              C       6.837640      22.104921      20.116377       0.008168      35.467668 0.44015390E+03  0.10352675E+05                                 9.445094                            7.062745       0.054981       2.027938                    0.999514      27.261315      77.717530       0.612751       0.424985      -1.061593       0.027510      -0.000345       0.011853       0.029957      -0.009145       0.004612      -0.009071      -0.012635       0.029175      -0.015978      -0.002333       0.018311             11.016239      11.112326      -0.178449       3.356882      11.229826      -5.054246      10.706565          -0.000946
          489              C       6.837643      23.098618      19.138735      -0.049373      40.174130 0.48886641E+03  0.11787824E+05                                10.186267                            7.416775      -0.058419       1.977856                    0.999271      28.258494      81.199948       0.601993       0.421960      -1.064963      -0.010756      -0.012375      -0.004960       0.017130      -0.034535      -0.029315       0.047851      -0.032432       0.053040      -0.047028      -0.032882       0.079909             11.997189      12.324909       2.449951       2.415140      13.353431      -4.283686      10.313226           0.003859
          490              C       8.041554      23.993364      18.972441       0.592663      21.355200 0.25531977E+03  0.53466519E+04                                 7.256037                            5.794197      -0.373486       1.937873                    0.998334      22.874550      65.682647       0.593165       0.493098      -1.002625       0.025473       0.037193       0.012151       0.046689      -0.040451       0.070870      -0.061471      -0.008199       0.087103      -0.069951      -0.051145       0.121096              8.090187       8.069290       2.761188      -1.063800      10.308986       1.226660       5.892284           0.000746
          491              C       5.720749      23.283049      18.322021       0.009352      34.490277 0.44203129E+03  0.10447144E+05                                 9.393811                            7.179377      -0.086448       1.987634                    0.998608      27.518330      79.612495       0.592666       0.437272      -1.050096       0.013386       0.024367      -0.020052       0.034279      -0.010368       0.008118      -0.001897      -0.003157       0.014125      -0.014269       0.000547       0.013722             10.790536      10.558716       0.721548       2.500074      11.064988      -4.228956      10.747903          -0.000888
          492              C       5.650425      24.237259      17.268473      -0.129374      32.120997 0.45119153E+03  0.10771746E+05                                 8.933210                            7.216611      -0.013147       1.975401                    0.998423      29.854854      88.226535       0.592712       0.432850      -1.047560      -0.004866      -0.024659       0.020931       0.032709       0.009624      -0.016969       0.007911      -0.009778      -0.017429      -0.025534       0.010931       0.014603              9.860947       8.786279       0.699197       1.718289      10.819224      -4.333062       9.977339          -0.000299
          493              C       4.546643      24.383596      16.513448      -0.083429      29.510122 0.41236402E+03  0.95877387E+04                                 8.350885                            6.833122       0.126718       2.026268                    0.999550      28.592199      82.313216       0.620414       0.424609      -1.056783      -0.023980      -0.021703       0.013802       0.035165      -0.000036       0.002384      -0.008601       0.000167      -0.000753      -0.009016       0.000179       0.008838              9.035278       8.462389       1.463129       1.029790       9.658091      -3.657485       8.985353           0.000372
          494              C       3.401140      23.574794      16.779785      -0.046250      27.440004 0.36512709E+03  0.81847642E+04                                 7.803832                            6.333536       0.378656       2.117028                    0.999794      27.007359      74.828174       0.663230       0.411983      -1.071340       0.024827       0.004398      -0.002215       0.025311       0.005461       0.006678       0.006515       0.007139      -0.043170      -0.017344       0.000971       0.016373              8.383749       7.970369       1.289610       0.783152       9.042230      -3.296229       8.138648           0.000206
          495              C       3.423785      22.661466      17.751259      -0.182585      33.368676 0.45997067E+03  0.11031427E+05                                 9.100029                            7.259074      -0.122740       1.925891                    0.999248      30.716846      90.901362       0.594485       0.429599      -1.049816       0.003142      -0.000345      -0.017414       0.017698       0.003720      -0.001397       0.026329       0.060548      -0.034395      -0.045309       0.009073       0.036235              9.906116       9.471939       0.576211       1.640506      10.426484      -3.879822       9.819926          -0.000222
          496              C       4.575246      22.460310      18.559927       0.206578      30.439219 0.38185367E+03  0.87644464E+04                                 8.880335                            6.839859      -0.271135       1.937445                    0.999405      26.314134      76.833546       0.580831       0.459440      -1.029646      -0.010016      -0.032129       0.025603       0.042286      -0.018090       0.000036      -0.001407      -0.025213       0.067721      -0.033344       0.010629       0.022714             10.016260       9.898833       0.760753       1.985096      10.481887      -3.844495       9.668058          -0.000712
          497              C       6.799504      27.862697      18.566096       0.214639      30.199966 0.37878150E+03  0.86463993E+04                                 8.739048                            6.732213      -0.134101       1.981572                    0.999601      25.872418      74.489622       0.598000       0.448702      -1.039344       0.033879      -0.021501      -0.003440       0.040273       0.007752      -0.027666       0.002077      -0.015070      -0.046633      -0.037192       0.013083       0.024109              9.867059      10.873822      -3.346962      -1.420479       6.726691       1.636830      12.000663           0.000232
          498              C       6.714871      28.157229      19.955985      -0.190929      34.213566 0.46136202E+03  0.11033580E+05                                 9.172510                            7.193812       0.075362       1.989206                    0.999608      30.352156      88.652497       0.608869       0.420637      -1.059149      -0.009524      -0.004616       0.007231       0.012818       0.019583       0.027661      -0.011721      -0.004826       0.053662      -0.042502       0.007949       0.034553             10.192600      12.192490      -3.674693      -2.397033       7.186701       2.090231      11.198610           0.000404
          499              C       5.593208      28.735144      20.464520      -0.041487      28.383458 0.39876131E+03  0.92083378E+04                                 8.176074                            6.745108       0.052158       2.010427                    0.999236      28.134779      81.130836       0.619929       0.427854      -1.053136      -0.011787      -0.012270      -0.024525       0.029849       0.003161       0.012979      -0.007375       0.009971       0.030179      -0.016549      -0.003048       0.019596              8.816158      10.434678      -3.148088      -1.678345       6.629348       1.530348       9.384449          -0.000565
          500              C       4.506115      29.056156      19.646733      -0.081632      29.390953 0.41960299E+03  0.98301545E+04                                 8.425130                            6.963071      -0.024926       1.983457                    0.998601      28.768970      84.014149       0.603379       0.433306      -1.048063       0.019690      -0.019808       0.006305       0.028632      -0.006648       0.002659      -0.006889       0.015419      -0.036829      -0.015659      -0.001514       0.017173              9.121667       9.562867      -2.560579      -1.740755       6.379567       1.600485      11.422566          -0.000185
          501              C       4.563332      28.830844      18.327385      -0.114603      31.768236 0.42236379E+03  0.98804093E+04                                 8.742076                            6.896023       0.184584       2.040707                    0.999713      28.951984      83.636238       0.620120       0.422223      -1.058147       0.020470      -0.018230      -0.001053       0.027431       0.000409       0.010106      -0.007026       0.031346      -0.077419      -0.029454      -0.000961       0.030415              9.684617       9.452439      -2.739548      -2.345590       6.293573       1.829893      13.307838           0.000027
          502              C       5.702875      28.228772      17.726047       0.008689      35.274540 0.43194481E+03  0.10109390E+05                                 9.384484                            6.981842       0.074425       2.034477                    0.999476      27.147597      77.139621       0.618396       0.423197      -1.062975      -0.028278       0.011853       0.006330       0.031308       0.001783      -0.010321       0.006626      -0.006840       0.030700      -0.014652      -0.001775       0.016428             10.947256      10.722319      -3.170213      -1.912849       6.686167       1.751511      15.433283           0.000996
          503              C       5.793468      27.959791      16.362711      -0.041510      40.269248 0.48602046E+03  0.11701518E+05                                10.207741                            7.398305      -0.106356       1.963822                    0.999210      28.162247      80.848987       0.602389       0.422320      -1.064790       0.007275      -0.010185       0.008085       0.014901       0.050131      -0.013374      -0.007654      -0.070920      -0.115754      -0.049427      -0.032665       0.082092             12.058344      11.756963      -3.682493       0.759055       7.769150      -0.088832      16.648918          -0.004495
          504              C       4.689688      28.392298      15.436566       0.581367      21.605778 0.26038319E+03  0.54747542E+04                                 7.291358                            5.831445      -0.357473       1.940142                    0.998496      23.005396      66.004034       0.594818       0.489746      -1.005211      -0.023257       0.030684      -0.025890       0.046397      -0.042766      -0.073165       0.046363       0.018052       0.141722      -0.070192      -0.050879       0.121070              8.138537       7.748617      -0.481650       2.913606       8.255979      -2.653389       8.411014          -0.000456
          505              C       6.922283      27.304295      15.859809       0.005424      34.576694 0.44043395E+03  0.10394725E+05                                 9.368544                            7.133634      -0.058597       1.995626                    0.998871      27.483654      79.325215       0.598965       0.433283      -1.053036      -0.007807      -0.004787      -0.029204       0.030607      -0.002563      -0.014818       0.005474      -0.003505      -0.009762      -0.016878       0.001127       0.015751             10.756464      10.310550      -2.789626      -0.654802       7.186085       1.142674      14.772756           0.000959
          506              C       7.053404      26.952157      14.496741      -0.124343      32.005391 0.44606892E+03  0.10618036E+05                                 8.915861                            7.179647       0.001442       1.981592                    0.998511      29.702086      87.617066       0.593784       0.433347      -1.047364       0.003001       0.003303       0.028795       0.029139       0.011288       0.016353      -0.010029      -0.004668      -0.005679      -0.025806       0.010878       0.014928              9.831211       8.673452      -2.154691      -0.388608       6.493064       1.232028      14.327117           0.000056
          507              C       8.154803      26.309204      14.045604      -0.083379      29.212402 0.40484767E+03  0.93622977E+04                                 8.263841                            6.752151       0.167104       2.039970                    0.999599      28.407290      81.347632       0.627179       0.422303      -1.059069       0.017870      -0.002813       0.027783       0.033154      -0.004702      -0.003249       0.005836       0.008926       0.032851      -0.012727      -0.001059       0.013786              8.903405       8.252726      -1.994255       0.668132       6.095019       0.927140      12.362469          -0.000193
          508              C       9.206136      25.991444      14.938223      -0.047714      27.729588 0.36710823E+03  0.82312758E+04                                 7.828677                            6.327931       0.386718       2.116264                    0.999731      27.042625      74.667323       0.667840       0.409035      -1.074444      -0.023992       0.000842      -0.002994       0.024193      -0.011667      -0.001027      -0.009014       0.013162      -0.011450      -0.016919       0.000845       0.016074              8.419866       7.867389      -1.719945       0.541852       5.673490       0.667932      11.718721          -0.000461
          509              C       9.116735      26.294802      16.250598      -0.181607      33.557153 0.46266010E+03  0.11103806E+05                                 9.121056                            7.271178      -0.089615       1.936394                    0.999332      30.675722      90.590374       0.595549       0.428528      -1.051258      -0.002328      -0.018506      -0.007815       0.020223      -0.001849       0.010817      -0.004426       0.019927      -0.131767      -0.045730       0.012015       0.033715              9.906893       9.371541      -2.127866      -0.500949       6.759023       1.122074      13.590114           0.000319
          510              C       7.972425      26.960984      16.759133       0.205959      30.648525 0.38470648E+03  0.88410240E+04                                 8.898322                            6.844448      -0.247988       1.944551                    0.999430      26.294899      76.674039       0.583653       0.456645      -1.031841       0.005615       0.002759       0.040288       0.040771       0.010777      -0.015898       0.011136      -0.033621       0.033620      -0.033308       0.010521       0.022787             10.036467       9.771777      -2.412417      -0.329274       6.704591       0.949175      13.633035           0.000570
          511              C       7.197626      18.500853      15.007959       0.210327      30.891489 0.38065807E+03  0.87208377E+04                                 8.918157                            6.787044      -0.250529       1.944789                    0.999481      26.146330      76.007265       0.589149       0.453793      -1.033938       0.005433      -0.037368      -0.019697       0.042590       0.010588       0.016781      -0.011494      -0.033954      -0.000461      -0.031944       0.008991       0.022953             10.132078      10.132656       2.073862      -1.506216      12.707108       2.929713       7.556469          -0.001001
          512              C       8.415841      19.172144      14.722846      -0.175181      33.527155 0.45785644E+03  0.10955765E+05                                 9.113647                            7.233139      -0.058876       1.948716                    0.999487      30.448386      89.674715       0.597361       0.428505      -1.051667      -0.001661       0.015778      -0.007244       0.017440      -0.017179      -0.008080      -0.024998       0.057465       0.013021      -0.048651       0.017268       0.031383              9.942026       9.709731       1.771892      -1.220900      12.794161       2.709698       7.322188          -0.000898
          513              C       8.618480      20.452941      15.086277      -0.046349      27.715083 0.36695061E+03  0.82315274E+04                                 7.846324                            6.340199       0.395819       2.122261                    0.999749      26.995996      74.694021       0.664667       0.410799      -1.072680      -0.023578       0.004237       0.004603       0.024394       0.003384      -0.009040       0.005110       0.021361       0.015137      -0.015983       0.000189       0.015793              8.456574       7.806500       0.564469      -1.560853      10.842769       2.538479       6.720454           0.000355
          514              C       7.618400      21.166042      15.799460      -0.083080      29.457060 0.41211747E+03  0.95881622E+04                                 8.364565                            6.851007       0.114838       2.024055                    0.999331      28.627554      82.654962       0.616414       0.427090      -1.054410       0.020295      -0.025787      -0.011976       0.034933       0.006982      -0.001887       0.004190      -0.011614      -0.011923      -0.009489      -0.002177       0.011666              9.035034       8.362239       0.627135      -1.818350      11.707256       2.528392       7.035609          -0.000721
          515              C       6.455016      20.557467      16.125073      -0.126922      32.444210 0.45305382E+03  0.10833401E+05                                 9.019702                            7.251747      -0.049150       1.963439                    0.998465      29.938567      88.705953       0.588470       0.435278      -1.045512       0.003099      -0.028233      -0.009017       0.029800      -0.016986       0.003274       0.005591       0.008745       0.037603      -0.024910       0.011013       0.013897              9.974393       9.050550       1.850378      -1.348074      13.444063       3.025736       7.428567           0.000094
          516              C       6.209466      19.206522      15.759765       0.005730      35.099216 0.44375546E+03  0.10476999E+05                                 9.405931                            7.110008      -0.011474       2.008017                    0.999280      27.427712      78.789433       0.607275       0.427197      -1.058362      -0.004299       0.029799       0.012568       0.032625       0.015911       0.004946      -0.003767       0.001277      -0.011219      -0.016922      -0.000916       0.017838             10.862125      10.659180       2.466993      -1.826880      13.778810       3.129974       8.148385          -0.002754
          517              C       5.025818      18.536624      16.085377      -0.043237      40.807545 0.48649118E+03  0.11708636E+05                                10.293109                            7.395907      -0.052475       1.979653                    0.999254      28.165075      80.683764       0.603581       0.421637      -1.065862       0.008227      -0.003575      -0.011196       0.014346      -0.017924       0.048493      -0.038162       0.005946       0.103623      -0.046372      -0.035295       0.081667             12.253480      11.938568       1.767420      -3.293740      14.295920       4.456866      10.525951          -0.002000
          518              C       3.991170      19.200482      16.964317       0.579394      22.118750 0.26772124E+03  0.56673046E+04                                 7.419574                            5.924685      -0.379284       1.932322                    0.998398      23.140470      66.579052       0.588482       0.491676      -1.004397      -0.019049       0.010498       0.043014       0.048200       0.085317      -0.009817      -0.003091      -0.078714      -0.157265      -0.070239      -0.050290       0.120529              8.296858       7.673139      -2.180943      -1.538858       6.268236       2.068001      10.949200          -0.000744
          519              C       4.798148      17.237710      15.613319       0.009914      35.482794 0.43605818E+03  0.10223923E+05                                 9.422044                            7.010228       0.086240       2.037019                    0.999513      27.153594      77.079086       0.618133       0.422621      -1.063955      -0.028545      -0.006200       0.007638       0.030192       0.011192       0.008359       0.004364      -0.016142      -0.020631      -0.015050      -0.004513       0.019563             11.028377      11.191644       3.705375      -1.528918      14.365625       3.196798       7.527861          -0.002544
          520              C       3.581125      16.528789      15.833792      -0.120934      31.952869 0.42326132E+03  0.99101294E+04                                 8.784410                            6.907924       0.157530       2.031037                    0.999685      29.087635      84.161289       0.618753       0.422783      -1.057427       0.019731       0.010381      -0.015983       0.027432      -0.008710      -0.009192      -0.005915       0.051603      -0.012661      -0.027544      -0.003705       0.031249              9.760744       9.878465       3.608901      -1.027785      12.648759       2.539169       6.755008           0.000116
          521              C       3.410670      15.301417      15.326866      -0.079648      29.116784 0.41602588E+03  0.97282694E+04                                 8.368642                            6.928004      -0.018898       1.984557                    0.998768      28.763606      83.998207       0.605430       0.432641      -1.048169       0.021749       0.003486      -0.019124       0.029170      -0.001952      -0.009569      -0.001070       0.031058      -0.001727      -0.015591      -0.004678       0.020270              9.057432       9.569436       2.867943      -1.068081      11.196121       1.869199       6.406740          -0.000631
          522              C       4.427438      14.667291      14.606709      -0.042904      28.720920 0.40384897E+03  0.93761548E+04                                 8.313175                            6.835474      -0.077602       1.970549                    0.998574      28.355887      82.583589       0.608066       0.433860      -1.047152      -0.009665       0.027425       0.003131       0.029246      -0.011865      -0.001710       0.009873       0.000294       0.016736      -0.016406       0.000285       0.016121              9.056510      10.782202       3.376806      -1.602469      10.196930       0.788647       6.190399           0.000347
          523              C       5.601549      15.293055      14.380068      -0.188223      34.308563 0.45343805E+03  0.10812994E+05                                 9.218253                            7.143495       0.066710       1.987732                    0.999650      30.332455      88.890983       0.608616       0.422022      -1.056735      -0.011746      -0.001321      -0.007507       0.014003      -0.032110       0.004879       0.014710      -0.020951       0.044626      -0.043960       0.012105       0.031855             10.393457      12.728974       4.571459      -1.657932      11.955009       1.001493       6.496387          -0.000803
          524              C       5.830412      16.604048      14.848371       0.216904      30.678511 0.37109972E+03  0.84305482E+04                                 8.832346                            6.661577      -0.145140       1.978822                    0.999618      25.761326      74.071992       0.601238       0.448430      -1.039159       0.036750       0.009444      -0.017269       0.041689       0.016843       0.019920      -0.017438       0.010788       0.019826      -0.036651       0.012084       0.024567             10.158664      11.567852       3.643987      -1.834587      12.203857       1.786056       6.704282          -0.000692
          525              C      13.803627      17.377542      19.245216      -0.212842      23.780581 0.35834501E+03  0.81155367E+04                                 7.215228                            6.274459       0.123446       2.014271                    0.998476      30.028762      87.810194       0.656459       0.411986      -1.055449       0.011092       0.126176       0.058991       0.139726      -0.000679       0.017647       0.026770      -0.060748      -0.014972      -0.040387      -0.007127       0.047514              7.651888       7.314615       0.462545      -1.429505       8.713457       1.260139       6.927592           0.000555
          526              C       2.130469      22.044992      21.482395      -0.210098      23.560505 0.34990110E+03  0.78683022E+04                                 7.124437                            6.165365       0.248147       2.054465                    0.999119      29.718704      86.276589       0.668601       0.407384      -1.059615      -0.010631      -0.125067      -0.057222       0.137946      -0.004663       0.014418       0.019109      -0.055867      -0.008270      -0.035925      -0.002355       0.038280              7.570639       7.241178       0.506509      -1.091005       8.805745       1.292394       6.664995          -0.000343
          527              C      10.326604      29.172761      18.613302      -0.213519      23.673373 0.35138440E+03  0.79187573E+04                                 7.177440                            6.199380       0.154188       2.023562                    0.998746      29.928474      87.293820       0.662653       0.410152      -1.056655       0.012449      -0.112146       0.080470       0.138590      -0.014872      -0.011438      -0.023768      -0.048159       0.003458      -0.038069      -0.001233       0.039302              7.635509       7.311002       0.856117       1.121140       8.315079      -1.521678       7.280446           0.000165
          528              C      10.550689      24.916912      21.558568      -0.218365      23.846247 0.36062722E+03  0.81674471E+04                                 7.205103                            6.285395       0.214780       2.042763                    0.998983      29.908276      87.014636       0.658325       0.410807      -1.057854      -0.013489       0.117606      -0.075267       0.140279      -0.015357      -0.003992      -0.030841      -0.061726      -0.026319      -0.037072      -0.015850       0.052922              7.618958       7.380572       0.780373       1.065681       8.554554      -1.358679       6.921747          -0.000400
          529              C       4.468773      42.937101      23.204603       0.202208      30.713043 0.38758213E+03  0.89210535E+04                                 8.915827                            6.874947      -0.236936       1.947236                    0.999427      26.348466      76.815649       0.581899       0.457305      -1.031776      -0.007614      -0.001030      -0.039157       0.039903       0.010128      -0.016789       0.013114      -0.032940       0.037684      -0.034189       0.008766       0.025423             10.070023       9.679598      -2.299096      -0.360636       6.627606       0.598410      13.902864           0.000791
          530              C       3.317310      43.559149      23.774023      -0.181092      33.433948 0.46178961E+03  0.11077264E+05                                 9.103424                            7.266140      -0.093491       1.936106                    0.999249      30.618144      90.385722       0.595557       0.428741      -1.051168       0.001656       0.013850       0.006998       0.015605      -0.004754       0.008064      -0.003109       0.020810      -0.133317      -0.045393       0.010810       0.034583              9.919652       9.195439      -1.874838      -0.412648       6.642997       0.833774      13.920520           0.000997
          531              C       3.255325      43.803043      25.091225      -0.050732      27.794149 0.36874466E+03  0.82820733E+04                                 7.858395                            6.352614       0.406153       2.123242                    0.999719      27.097208      75.026932       0.664481       0.410403      -1.072911       0.025871      -0.003706       0.005290       0.026665      -0.010924       0.000363      -0.010434       0.012094      -0.022186      -0.017368      -0.000242       0.017610              8.477554       7.666360      -1.665404       0.587586       5.735151       0.398554      12.031151          -0.000700
          532              C       4.324538      43.437433      25.957291      -0.083577      29.267830 0.40711687E+03  0.94402278E+04                                 8.310076                            6.793064       0.146597       2.034103                    0.999546      28.537230      82.179049       0.621440       0.425053      -1.055975      -0.024469       0.001547      -0.026954       0.036436      -0.003921      -0.002515       0.002176       0.005796       0.033724      -0.010528      -0.001554       0.012082              8.996118       8.160620      -1.965568       0.552727       6.071178       0.569595      12.756555           0.000849
          533              C       5.414017      42.842330      25.460825      -0.123146      32.016410 0.44893581E+03  0.10708855E+05                                 8.937378                            7.213507      -0.036652       1.969737                    0.998202      29.778270      88.080792       0.590755       0.434650      -1.046046      -0.004472      -0.005011      -0.034068       0.034724       0.011338       0.014202      -0.011884      -0.007876      -0.005289      -0.025508       0.011598       0.013910              9.875554       8.579000      -2.063980      -0.488814       6.467514       0.856204      14.580148          -0.000318
          534              C       5.532026      42.547333      24.065840       0.003009      34.931113 0.44627930E+03  0.10565059E+05                                 9.434785                            7.183261      -0.058471       1.994570                    0.998840      27.577140      79.658208       0.596723       0.433579      -1.053096       0.007648       0.001850       0.031205       0.032181      -0.002066      -0.014898       0.005782      -0.001681       0.005734      -0.015322      -0.001667       0.016989             10.858865      10.290313      -2.855172      -0.845287       7.287508       0.841602      14.998773           0.002678
          535              C       6.650113      41.917852      23.510367      -0.041510      40.403228 0.49097153E+03  0.11844331E+05                                10.230245                            7.435587      -0.067692       1.975060                    0.999266      28.195148      80.881861       0.601238       0.422285      -1.065385      -0.008680       0.009803      -0.008945       0.015857       0.052598      -0.010807      -0.004781      -0.070908      -0.107510      -0.049581      -0.032504       0.082085             12.059642      11.757825      -3.887774       0.429764       7.903064      -0.510126      16.518036           0.001468
          536              C       7.776542      41.429598      24.392526       0.584444      21.378510 0.25824470E+03  0.54196807E+04                                 7.244709                            5.816081      -0.379751       1.934428                    0.998250      22.950523      65.827827       0.594159       0.491203      -1.004266       0.021351      -0.035029       0.022373       0.046727      -0.039179      -0.074185       0.045268       0.017567       0.162955      -0.070673      -0.052023       0.122695              8.046179       7.762457      -0.543413       2.671584       8.459420      -2.679436       7.916660           0.000796
          537              C       6.720443      41.719485      22.118601       0.010440      35.305814 0.43342593E+03  0.10153466E+05                                 9.394233                            6.994598       0.066403       2.030866                    0.999476      27.189914      77.313771       0.617682       0.423294      -1.062838       0.027676      -0.011065      -0.005787       0.030362       0.001741      -0.008315       0.005384      -0.005752       0.039409      -0.013410      -0.003492       0.016902             10.948566      10.829127      -3.195792      -2.141662       6.532293       1.194684      15.484279           0.002554
          538              C       7.845682      41.156436      21.467912      -0.119302      32.156394 0.43525770E+03  0.10262429E+05                                 8.832730                            7.015572       0.147973       2.025572                    0.999681      29.272804      84.992335       0.612620       0.424044      -1.056643      -0.019387       0.018912       0.002080       0.027163      -0.005445       0.010283      -0.006446       0.031801      -0.067399      -0.025869      -0.004571       0.030439              9.758312       9.596909      -2.698397      -2.575948       6.226879       1.277820      13.451150          -0.000221
          539              C       7.880252      41.016604      20.117450      -0.079409      29.664366 0.42908594E+03  0.10108657E+05                                 8.494733                            7.051217      -0.050588       1.975091                    0.998122      28.910104      84.663185       0.598331       0.434525      -1.047325      -0.019659       0.021661      -0.004287       0.029565      -0.006160       0.002310      -0.004845       0.017497      -0.025614      -0.011867      -0.003676       0.015543              9.182830       9.664166      -2.659476      -1.844498       6.349331       1.062878      11.534994           0.000842
          540              C       6.770511      41.397544      19.353038      -0.044344      28.432226 0.39905763E+03  0.92228792E+04                                 8.196962                            6.751972       0.039298       2.004428                    0.999493      28.264401      81.711793       0.618612       0.428407      -1.052112       0.008519       0.008586       0.025446       0.028174       0.002509       0.016568      -0.008900       0.006317       0.030573      -0.018796      -0.004126       0.022922              8.852390      10.559239      -3.112672      -1.847492       6.355812       1.130215       9.642119          -0.000450
          541              C       5.661959      41.951302      19.914144      -0.187896      34.285846 0.46172445E+03  0.11051461E+05                                 9.207023                            7.209093       0.058398       1.984688                    0.999552      30.376827      88.946652       0.606261       0.422094      -1.057559       0.007274       0.004758      -0.011359       0.014303       0.016407       0.027211      -0.012011      -0.008684       0.058881      -0.040832       0.005883       0.034949             10.245727      12.323221      -3.449817      -2.662929       6.715722       1.627926      11.698238           0.000956
          542              C       5.613086      42.145488      21.326026       0.212747      30.380584 0.37990475E+03  0.86814040E+04                                 8.784458                            6.749461      -0.155499       1.974433                    0.999580      25.939116      74.804746       0.596068       0.449671      -1.038432      -0.033828       0.020505       0.008314       0.040422       0.009531      -0.028208       0.006268      -0.014639      -0.039028      -0.038055       0.014535       0.023520              9.938227      11.041996      -3.313086      -1.657788       6.453947       1.195485      12.318739           0.000681
          543              C       1.689045      37.876631      25.067354       0.221816      30.047096 0.36929915E+03  0.83862655E+04                                 8.725767                            6.662918      -0.177040       1.970187                    0.999610      25.763678      74.260851       0.598320       0.450798      -1.036948      -0.035571      -0.015481       0.014024       0.041251       0.017447       0.017127      -0.015100      -0.001151       0.027575      -0.034081       0.012762       0.021319              9.891506      11.012373       2.907692      -1.843516      12.699478       1.309562       5.962668          -0.000507
          544              C       1.702157      39.228970      25.444196      -0.191441      34.253809 0.45272381E+03  0.10778089E+05                                 9.170114                            7.119992       0.108235       2.000014                    0.999676      30.237061      88.173596       0.612690       0.419911      -1.059398       0.010182       0.007026       0.002902       0.012706      -0.035408       0.003079       0.012897      -0.007465       0.029636      -0.042838       0.009572       0.033266             10.244644      12.331323       3.838148      -1.623703      12.583483       0.663332       5.819125          -0.000341
          545              C       2.810709      40.000606      25.277635      -0.043551      28.575342 0.39930185E+03  0.92174202E+04                                 8.199259                            6.739038       0.091302       2.022788                    0.999385      28.080730      80.773177       0.622117       0.426507      -1.054713       0.010622      -0.026062      -0.000503       0.028148      -0.015366      -0.004509       0.012387       0.005474       0.005357      -0.019063      -0.002600       0.021664              8.876235      10.674211       2.998242      -1.512775      10.446629       0.420857       5.507866           0.000238
[truncated: 133,091 more chars]
