# Supplementary material for: A collection of forcefield precursors for metal–organic frameworks
Source: RSC Adv. 2019 Nov 13;9(63):36492–507. doi: 10.1039/c9ra07327b (PMC9075174; doi:10.1039/c9ra07327b)
Supplement: RA-009-C9RA07327B-s4426 [file RA-009-C9RA07327B-s4426.xyz]

   64
jmolscript: load "" {1 1 1} spacegroup "x,y,z" unitcell [{     10.400500     0.000000     0.000000 }, {     -3.455421    10.072376     0.000000 }, {     -0.911761    -4.117417    12.963399 }]
Er     2.763348     0.886780    10.525243     2.154695
Er    -0.150094    -0.261789     2.418711     2.076549
Er     3.269970     5.068179     2.438156     2.154691
Er     6.183412     6.216748    10.544688     2.076552
H      6.434352     1.327652     1.429863     0.137723
H      6.376202    -0.612666    11.905586     0.125128
H     -0.305916     0.041328     7.404694     0.131460
H     -0.401034     4.627307    11.533536     0.137721
H     -0.342884     6.567625     1.057813     0.125130
H      6.339234     5.913631     5.558705     0.131460
C      1.485393     5.158421    12.020960    -0.003944
C      5.683088    -4.106446    12.890804    -0.062845
C      5.939525     0.791710     0.852992    -0.133140
C      2.097385     4.218929    11.008518     0.635478
C      7.175758    -4.073861    12.838950     0.715600
C      8.120913     6.077761     0.754470     0.008638
C      7.289534     5.133506     0.115374    -0.042882
C      6.931908     0.000248    12.332081    -0.133003
C      7.544541     7.288345     1.420789     0.594913
C      5.795945     5.146882     0.339641     0.747170
C      0.239772    -1.869473     7.680814    -0.080986
C     -0.369852    -0.808046     7.031348    -0.112502
C     -3.291212     6.916024     7.124684    -0.060740
C      0.992740    -1.569244     8.939560     0.705076
C     -2.644746     5.686418     7.710630     0.633341
C      4.547925     0.796538     0.942439    -0.003942
C      3.805651    -0.010971     0.072595    -0.062846
C      0.093793     5.163249    12.110407    -0.133136
C      3.935933     1.736030     1.954881     0.635478
C      2.312981    -0.043556     0.124449     0.715601
C     -2.087595    -0.122802    12.208929     0.008635
C     -1.256216     0.821453    12.848025    -0.042880
C     -0.898590     5.954711     0.631318    -0.133007
C     -1.511223    -1.333386    11.542610     0.594913
C      0.237373     0.808077    12.623758     0.747170
C      5.793546     7.824432     5.282585    -0.080987
C      6.403170     6.763005     5.932051    -0.112502
C      9.324530    -0.961065     5.838715    -0.060740
C      5.040578     7.524203     4.023839     0.705077
C      8.678064     0.268541     5.252769     0.633342
O      8.674871     0.317416     0.954106    -0.682095
O      4.279217     5.781332    11.750025    -0.683818
O      2.488762     3.103748    11.446681    -0.751607
O      2.075516     4.572183     9.810700    -0.587732
O      4.139433     1.030278    12.298377    -0.762456
O      5.407228     5.102571     1.519310    -0.622791
O      6.713572     7.981719     0.772619    -0.630417
O     -2.449901     7.658318     2.555086    -0.636368
O      0.911181    -2.375537     9.898851    -0.653693
O      1.664406    -0.507653     8.974561    -0.749176
O     -3.043557     5.246978     8.815111    -0.750543
O     -1.801817     5.133319     6.991161    -0.525031
O     -2.641553     5.637543    12.009293    -0.682096
O      1.754101     0.173627     1.213374    -0.683819
O      3.544556     2.851211     1.516718    -0.751608
O      3.957802     1.382776     3.152699    -0.587732
O      1.893885     4.924681     0.665022    -0.762455
O      0.626090     0.852388    11.444089    -0.622793
O     -0.680254    -2.026760    12.190780    -0.630416
O      8.483219    -1.703359    10.408313    -0.636368
O      5.122137     8.330496     3.064548    -0.653693
O      4.368912     6.462612     3.988838    -0.749174
O      9.076875     0.707981     4.148288    -0.750543
O      7.835135     0.821640     5.972238    -0.525035

The following XYZ coordinates are in angstroms. Other properties are in atomic units.
The sperically averaged electron density of each atom fit to a function of the form exp(a - br)
eigen_1, eigen_2 and eigen_3 are the three eigenvalues of traceless quadrupole moment tensor
  atom number  atomic symbol              X              Y              Z     net charge C6 coefficient C8 coefficient C10 coefficient fluctuating dipole atomic polarizability isotropic forcefield polarizability              a              b squared Pearson coefficient          <r^3>          <r^4>         wp_QDO          m_QDO          q_QDO       dipole_x       dipole_y       dipole_z         dipole            Qxy            Qxz            Qyz     Q(x^2-y^2)  Q(3z^2 - R^2)        eigen_1        eigen_2        eigen_3 static polarizability      alpha(xx)      alpha(xy)      alpha(xz)      alpha(yy)      alpha(yz)      alpha(zz) atomic spin moment
            1             Er       2.763348       0.886780      10.525243       2.154695      70.399968 0.13706351E+04  0.38239153E+05                                11.233011                            9.871968       2.472431       2.582902                    0.998997      64.687161     138.732651       0.823385       0.266635      -1.335867       0.006990       0.000880      -0.014904       0.016485      -0.092597      -0.039076      -0.164825       0.101006       0.264605      -0.233170       0.046745       0.186425             12.522237      13.300732       2.320679       2.604244      12.846049       3.301638      11.419929           0.000034
            2             Er      -0.150094      -0.261789       2.418711       2.076549      90.985916 0.19173349E+04  0.58025998E+05                                13.378647                           11.798796       2.182217       2.478247                    0.999947      67.134580     148.718112       0.743315       0.272276      -1.332281      -0.015171       0.049371       0.006802       0.052095       0.048081       0.134622      -0.025984      -0.008871      -0.362540      -0.201415       0.060005       0.141410             15.105893      15.341364       0.332958      -4.995131      12.763583      -1.063363      17.212731           0.000027
            3             Er       3.269970       5.068179       2.438156       2.154691      70.400081 0.13706384E+04  0.38239271E+05                                11.233024                            9.871982       2.472420       2.582898                    0.998997      64.687209     138.732817       0.823384       0.266635      -1.335866      -0.006989      -0.000878       0.014901       0.016482      -0.092599      -0.039075      -0.164825       0.101005       0.264609      -0.233170       0.046745       0.186426             12.522247      13.300747       2.320676       2.604241      12.846058       3.301633      11.419937           0.000030
            4             Er       6.183412       6.216748      10.544688       2.076552      90.985435 0.19173229E+04  0.58025538E+05                                13.378591                           11.798752       2.182217       2.478247                    0.999947      67.134532     148.717845       0.743317       0.272275      -1.332282       0.015169      -0.049376      -0.006800       0.052099       0.048082       0.134622      -0.025985      -0.008873      -0.362533      -0.201414       0.060006       0.141408             15.105823      15.341291       0.332962      -4.995098      12.763529      -1.063365      17.212650           0.000019
            5              H       6.434352       1.327652       1.429863       0.137723       0.959558 0.70331463E+01  0.66961020E+02                                 1.626635                            1.568910      -0.872341       2.488098                    0.999241       3.258826       9.029677       0.490181       1.312434      -0.703386       0.020303       0.020493       0.032549       0.043493       0.003807       0.002198       0.013085      -0.003451       0.009314      -0.011768      -0.003959       0.015727              1.646057       1.746139       0.192334       0.218829       1.628606       0.257884       1.563427           0.000028
            6              H       6.376202      -0.612666      11.905586       0.125128       1.192970 0.92061357E+01  0.93993066E+02                                 1.898055                            1.807984      -1.093574       2.371919                    0.996524       3.591932      10.393250       0.450551       1.331506      -0.699058      -0.018351      -0.027389      -0.018450       0.037780       0.004949      -0.000329       0.011726       0.000188      -0.017566      -0.014579       0.001960       0.012619              1.931633       2.066025       0.345462       0.172534       2.106309       0.314319       1.622564           0.000039
            7              H      -0.305916       0.041328       7.404694       0.131460       1.092697 0.82072555E+01  0.81073511E+02                                 1.768034                            1.691355      -0.935954       2.454183                    0.998535       3.351518       9.405801       0.474375       1.307082      -0.705328      -0.000069       0.038370       0.017082       0.042001      -0.000792       0.003585       0.004128      -0.027586       0.003403      -0.015249       0.000745       0.014504              1.788705       1.435710       0.017331       0.157099       2.119752       0.312983       1.810654           0.000015
            8              H      -0.401034       4.627307      11.533536       0.137721       0.959562 0.70331744E+01  0.66961327E+02                                 1.626636                            1.568911      -0.872335       2.488099                    0.999241       3.258830       9.029679       0.490182       1.312430      -0.703387      -0.020303      -0.020493      -0.032549       0.043493       0.003807       0.002198       0.013084      -0.003452       0.009313      -0.011768      -0.003959       0.015727              1.646058       1.746140       0.192335       0.218829       1.628607       0.257885       1.563428           0.000030
            9              H      -0.342884       6.567625       1.057813       0.125130       1.192966 0.92060972E+01  0.93992601E+02                                 1.898053                            1.807982      -1.093579       2.371918                    0.996524       3.591926      10.393238       0.450551       1.331509      -0.699058       0.018352       0.027389       0.018450       0.037780       0.004949      -0.000329       0.011725       0.000189      -0.017567      -0.014579       0.001961       0.012618              1.931630       2.066022       0.345461       0.172533       2.106306       0.314318       1.622562           0.000040
           10              H       6.339234       5.913631       5.558705       0.131460       1.092699 0.82072690E+01  0.81073683E+02                                 1.768037                            1.691357      -0.935957       2.454182                    0.998535       3.351519       9.405808       0.474375       1.307083      -0.705328       0.000068      -0.038371      -0.017082       0.042001      -0.000791       0.003586       0.004128      -0.027585       0.003401      -0.015249       0.000745       0.014504              1.788708       1.435712       0.017331       0.157099       2.119756       0.312985       1.810656           0.000015
           11              C       1.485393       5.158421      12.020960      -0.003944      37.873455 0.44749981E+03  0.10536052E+05                                 9.817948                            7.065211      -0.079855       1.983397                    0.998883      27.193673      76.774313       0.621917       0.418301      -1.069152      -0.017106       0.027716       0.009912       0.034045      -0.007801       0.012347      -0.036852      -0.027679       0.036297      -0.028339      -0.021473       0.049812             11.906200      16.627050      -1.127238      -0.976727      10.282774       4.528352       8.808776           0.000013
           12              C       5.683088      -4.106446      12.890804      -0.062845      39.520653 0.45541549E+03  0.10769131E+05                                10.101591                            7.105440       0.188293       2.064673                    0.999454      27.680504      78.309424       0.623057       0.415724      -1.070843      -0.047962      -0.001064       0.010882       0.049193      -0.006380       0.002594      -0.009826      -0.006819       0.104160      -0.024745      -0.012133       0.036877             12.784398      21.368141      -0.117694      -0.456136       8.690322       3.345560       8.294730          -0.000009
           13              C       5.939525       0.791710       0.852992      -0.133140      34.962008 0.44335585E+03  0.10508361E+05                                 9.414427                            7.107330       0.089143       2.002074                    0.999608      29.654329      86.506554       0.604828       0.427260      -1.053976      -0.006692      -0.030826       0.011557       0.033594       0.004820       0.024372      -0.004211      -0.033758       0.086697      -0.040776       0.003090       0.037686             11.182622      17.856907      -2.150963      -1.785720       8.241806       2.871167       7.449151          -0.000048
           14              C       2.097385       4.218929      11.008518       0.635478      22.535079 0.25611558E+03  0.54131525E+04                                 7.645555                            5.900368      -0.678609       1.830126                    0.997642      23.669028      70.194642       0.568510       0.509746      -0.985949       0.024460      -0.046735       0.006448       0.053141       0.072390       0.056122      -0.031582       0.183444      -0.220977      -0.128304      -0.033435       0.161739              8.536860       5.957084      -2.405212      -0.846862      10.753224       0.049688       8.900270           0.000130
           15              C       7.175758      -4.073861      12.838950       0.715600      20.258651 0.21995034E+03  0.44703854E+04                                 7.228307                            5.507458      -0.448671       1.943502                    0.997845      21.620930      62.658282       0.582742       0.517141      -0.983460       0.074015      -0.008363       0.001192       0.074496      -0.007405       0.001748      -0.015132      -0.217465      -0.105726      -0.091391      -0.036627       0.128017              8.559065      13.211576       0.200918      -0.208896       4.519122       0.252776       7.946495           0.000145
           16              C       8.120913       6.077761       0.754470       0.008638      38.231360 0.43025156E+03  0.10019945E+05                                 9.897018                            6.931859       0.023704       2.026347                    0.998926      26.638356      74.530532       0.627993       0.418802      -1.070000       0.024807      -0.025317      -0.014202       0.038184       0.005702       0.007730      -0.025181      -0.013340       0.126392      -0.034348      -0.017714       0.052063             12.421484      15.647702      -2.603025      -1.807736      14.332657       4.785992       7.284094          -0.000005
           17              C       7.289534       5.133506       0.115374      -0.042882      39.572018 0.44987685E+03  0.10587812E+05                                10.077327                            7.049011       0.058218       2.029247                    0.998912      27.249819      76.486233       0.628347       0.414185      -1.073645       0.046225      -0.007046      -0.004588       0.046983      -0.007291       0.007130      -0.032709      -0.016316       0.083179      -0.027293      -0.021826       0.049119             12.689789      18.996274      -1.091365      -1.761670      11.862158       3.892892       7.210935          -0.000006
           18              C       6.931908       0.000248      12.332081      -0.133003      35.650271 0.43449518E+03  0.10272485E+05                                 9.558658                            7.047591       0.048011       1.991436                    0.999134      29.825120      87.617272       0.604349       0.428675      -1.050442       0.022122       0.004547       0.014111       0.026631       0.014750       0.001696      -0.010804      -0.048471       0.061187      -0.038928       0.009466       0.029462             11.512083      16.363296      -3.101399      -2.291995      11.393221       3.612970       6.779731          -0.000072
           19              C       7.544541       7.288345       1.420789       0.594913      21.947996 0.25835469E+03  0.54208860E+04                                 7.369778                            5.786693      -0.226407       1.982166                    0.998953      22.894427      65.593805       0.600588       0.486044      -1.007232      -0.014450       0.020147       0.026880       0.036568       0.076189      -0.043958      -0.058760       0.113640      -0.057045      -0.102662      -0.031039       0.133701              8.510036       7.014785      -3.104447      -0.143092      10.548334       2.630710       7.966989           0.000124
           20              C       5.795945       5.146882       0.339641       0.747170      19.925225 0.21773758E+03  0.44208886E+04                                 7.190535                            5.522680      -0.664051       1.874500                    0.997203      21.517342      62.633374       0.574291       0.525288      -0.978151      -0.074732       0.007028       0.007537       0.075439      -0.014496       0.019543      -0.003631      -0.232917      -0.150770      -0.099754      -0.042853       0.142608              8.305265      12.537065      -0.011625       0.080922       4.511328       0.032989       7.867403           0.000145
           21              C       0.239772      -1.869473       7.680814      -0.080986      41.268022 0.47757397E+03  0.11447433E+05                                10.409636                            7.288242       0.051755       2.010506                    0.999367      28.485308      81.585603       0.612636       0.417096      -1.068149      -0.005337       0.007298      -0.057581       0.058287      -0.001785      -0.010118       0.008364       0.042609      -0.037410      -0.022829      -0.007431       0.030260             13.178769       8.302411      -0.489813       6.406868      11.878781       1.188981      19.355115          -0.000003
           22              C      -0.369852      -0.808046       7.031348      -0.112502      37.135707 0.44754890E+03  0.10689901E+05                                 9.961284                            7.252059      -0.162746       1.923359                    0.998902      30.179673      89.940884       0.581915       0.440670      -1.040272      -0.014748      -0.025310       0.002436       0.029395       0.014898      -0.027153       0.023030       0.002584      -0.086451      -0.052895       0.022487       0.030408             12.132050       8.241822      -1.643008       6.280450      10.277179      -1.395571      17.877148          -0.000030
           23              C      -3.291212       6.916024       7.124684      -0.060740      42.123360 0.49761442E+03  0.12051981E+05                                10.506580                            7.442880      -0.134181       1.937500                    0.999088      28.976880      83.446367       0.605787       0.417465      -1.067827       0.011695       0.048225      -0.056598       0.075271       0.011708      -0.008211       0.001213       0.023142      -0.034425      -0.016165      -0.007495       0.023659             12.866139       8.105126      -2.321076       5.405150      13.788241      -1.019211      16.705049          -0.000002
           24              C       0.992740      -1.569244       8.939560       0.705076      22.293942 0.23084224E+03  0.47361876E+04                                 7.594450                            5.583392      -0.491384       1.916938                    0.998292      21.902477      63.222725       0.589495       0.506422      -0.991255       0.060406       0.036801       0.045103       0.083890      -0.117188      -0.070540       0.012790       0.029921      -0.154244      -0.118448      -0.043520       0.161968              9.086024       6.523932       2.314825       2.561261       8.267285      -0.271828      12.466856           0.000083
           25              C      -2.644746       5.686418       7.710630       0.633341      23.454628 0.25171242E+03  0.52545306E+04                                 7.704390                            5.766492      -0.438145       1.920378                    0.998104      22.608837      64.903724       0.592280       0.495393      -1.001054       0.018897      -0.068847       0.052746       0.088764       0.085466       0.110786       0.033655      -0.016001      -0.044695      -0.128912      -0.027617       0.156530              8.803486       6.715264      -2.629349      -1.290772       8.639562      -1.846548      11.055631           0.000067
           26              C       4.547925       0.796538       0.942439      -0.003942      37.873531 0.44750072E+03  0.10536081E+05                                 9.817966                            7.065221      -0.079862       1.983394                    0.998883      27.193708      76.774487       0.621916       0.418301      -1.069151       0.017106      -0.027716      -0.009913       0.034044      -0.007802       0.012349      -0.036851      -0.027678       0.036296      -0.028339      -0.021472       0.049811             11.906224      16.627092      -1.127238      -0.976729      10.282790       4.528359       8.808791          -0.000001
           27              C       3.805651      -0.010971       0.072595      -0.062846      39.520735 0.45541658E+03  0.10769164E+05                                10.101605                            7.105448       0.188294       2.064672                    0.999454      27.680540      78.309561       0.623057       0.415724      -1.070843       0.047962       0.001064      -0.010882       0.049192      -0.006381       0.002595      -0.009825      -0.006818       0.104156      -0.024745      -0.012131       0.036876             12.784417      21.368179      -0.117690      -0.456135       8.690332       3.345563       8.294741           0.000000
           28              C       0.093793       5.163249      12.110407      -0.133136      34.961859 0.44335371E+03  0.10508296E+05                                 9.414396                            7.107310       0.089152       2.002078                    0.999608      29.654255      86.506241       0.604829       0.427259      -1.053977       0.006692       0.030825      -0.011557       0.033593       0.004820       0.024372      -0.004212      -0.033761       0.086693      -0.040777       0.003092       0.037685             11.182581      17.856831      -2.150952      -1.785710       8.241781       2.871159       7.449131          -0.000059
           29              C       3.935933       1.736030       1.954881       0.635478      22.535053 0.25611520E+03  0.54131421E+04                                 7.645548                            5.900362      -0.678606       1.830127                    0.997642      23.669004      70.194539       0.568511       0.509745      -0.985950      -0.024459       0.046736      -0.006448       0.053142       0.072390       0.056122      -0.031581       0.183446      -0.220975      -0.128303      -0.033436       0.161739              8.536851       5.957079      -2.405210      -0.846861      10.753215       0.049687       8.900260           0.000139
           30              C       2.312981      -0.043556       0.124449       0.715601      20.258640 0.21995020E+03  0.44703825E+04                                 7.228307                            5.507459      -0.448672       1.943502                    0.997845      21.620933      62.658317       0.582742       0.517141      -0.983460      -0.074015       0.008365      -0.001193       0.074496      -0.007405       0.001748      -0.015132      -0.217466      -0.105728      -0.091391      -0.036627       0.128018              8.559065      13.211578       0.200919      -0.208895       4.519122       0.252776       7.946496           0.000138
           31              C      -2.087595      -0.122802      12.208929       0.008635      38.231351 0.43025165E+03  0.10019946E+05                                 9.897012                            6.931857       0.023702       2.026346                    0.998926      26.638358      74.530500       0.627994       0.418801      -1.070001      -0.024807       0.025317       0.014202       0.038185       0.005702       0.007730      -0.025181      -0.013340       0.126397      -0.034349      -0.017715       0.052064             12.421474      15.647693      -2.603022      -1.807735      14.332643       4.785985       7.284088          -0.000011
           32              C      -1.256216       0.821453      12.848025      -0.042880      39.571920 0.44987562E+03  0.10587775E+05                                10.077307                            7.048999       0.058222       2.029248                    0.998912      27.249779      76.486061       0.628348       0.414184      -1.073645      -0.046226       0.007046       0.004587       0.046984      -0.007290       0.007130      -0.032709      -0.016316       0.083178      -0.027293      -0.021826       0.049119             12.689763      18.996234      -1.091367      -1.761670      11.862133       3.892883       7.210922          -0.000002
           33              C      -0.898590       5.954711       0.631318      -0.133007      35.650354 0.43449632E+03  0.10272520E+05                                 9.558679                            7.047605       0.048005       1.991434                    0.999134      29.825151      87.617429       0.604348       0.428675      -1.050442      -0.022123      -0.004548      -0.014111       0.026631       0.014750       0.001695      -0.010806      -0.048473       0.061185      -0.038929       0.009466       0.029463             11.512111      16.363342      -3.101414      -2.292006      11.393246       3.612979       6.779745          -0.000077
           34              C      -1.511223      -1.333386      11.542610       0.594913      21.947979 0.25835450E+03  0.54208793E+04                                 7.369769                            5.786688      -0.226399       1.982169                    0.998953      22.894391      65.593625       0.600589       0.486044      -1.007233       0.014449      -0.020147      -0.026880       0.036568       0.076189      -0.043958      -0.058760       0.113640      -0.057044      -0.102662      -0.031039       0.133701              8.510023       7.014776      -3.104441      -0.143090      10.548315       2.630702       7.966979           0.000126
           35              C       0.237373       0.808077      12.623758       0.747170      19.925232 0.21773766E+03  0.44208897E+04                                 7.190530                            5.522677      -0.664050       1.874500                    0.997203      21.517336      62.633308       0.574292       0.525287      -0.978152       0.074732      -0.007030      -0.007537       0.075440      -0.014497       0.019543      -0.003630      -0.232918      -0.150771      -0.099755      -0.042854       0.142608              8.305260      12.537055      -0.011627       0.080921       4.511325       0.032989       7.867399           0.000147
           36              C       5.793546       7.824432       5.282585      -0.080987      41.268007 0.47757409E+03  0.11447435E+05                                10.409628                            7.288240       0.051756       2.010506                    0.999367      28.485308      81.585556       0.612637       0.417096      -1.068150       0.005335      -0.007298       0.057583       0.058288      -0.001785      -0.010118       0.008363       0.042610      -0.037411      -0.022829      -0.007432       0.030261             13.178754       8.302401      -0.489815       6.406856      11.878771       1.188977      19.355091           0.000004
           37              C       6.403170       6.763005       5.932051      -0.112502      37.135595 0.44754746E+03  0.10689857E+05                                 9.961258                            7.252043      -0.162744       1.923360                    0.998902      30.179625      89.940660       0.581916       0.440669      -1.040272       0.014748       0.025310      -0.002435       0.029395       0.014898      -0.027152       0.023031       0.002588      -0.086461      -0.052896       0.022486       0.030410             12.132014       8.241795      -1.643000       6.280423      10.277159      -1.395559      17.877087          -0.000032
           38              C       9.324530      -0.961065       5.838715      -0.060740      42.123348 0.49761421E+03  0.12051974E+05                                10.506576                            7.442876      -0.134183       1.937500                    0.999088      28.976874      83.446325       0.605788       0.417465      -1.067827      -0.011695      -0.048226       0.056598       0.075271       0.011710      -0.008210       0.001211       0.023142      -0.034428      -0.016164      -0.007497       0.023660             12.866135       8.105126      -2.321081       5.405150      13.788233      -1.019215      16.705044          -0.000005
           39              C       5.040578       7.524203       4.023839       0.705077      22.293904 0.23084187E+03  0.47361758E+04                                 7.594429                            5.583380      -0.491377       1.916940                    0.998292      21.902429      63.222457       0.589497       0.506420      -0.991256      -0.060407      -0.036800      -0.045102       0.083890      -0.117188      -0.070541       0.012790       0.029921      -0.154242      -0.118449      -0.043520       0.161968              9.085997       6.523915       2.314820       2.561249       8.267264      -0.271828      12.466812           0.000080
           40              C       8.678064       0.268541       5.252769       0.633342      23.454555 0.25171140E+03  0.52545045E+04                                 7.704377                            5.766482      -0.438145       1.920379                    0.998104      22.608801      64.903614       0.592280       0.495394      -1.001054      -0.018897       0.068846      -0.052746       0.088764       0.085468       0.110786       0.033655      -0.015998      -0.044701      -0.128912      -0.027619       0.156531              8.803473       6.715257      -2.629345      -1.290771       8.639546      -1.846544      11.055616           0.000065
           41              O       8.674871       0.317416       0.954106      -0.682095      42.581022 0.68603791E+03  0.17573780E+05                                 9.800555                            8.222364       0.031341       2.031126                    0.995534      29.992011      82.072823       0.647012       0.369553      -1.127844      -0.078560       0.010331      -0.057829       0.098094      -0.000559       0.022460      -0.004916      -0.148722       0.046190      -0.086988       0.019807       0.067181             11.027691      12.899188      -0.909467       5.183858       7.374198      -1.227925      12.809686          -0.000053
           42              O       4.279217       5.781332      11.750025      -0.683818      42.973319 0.70006285E+03  0.18024389E+05                                 9.885283                            8.320623       0.069731       2.042786                    0.995142      30.071807      82.506209       0.641470       0.370857      -1.126828      -0.080616      -0.029818       0.058290       0.103855      -0.003422      -0.019970      -0.011930      -0.161910       0.019007      -0.088540       0.008813       0.079727             11.218299      14.157019       1.750467      -5.387228       7.626521      -0.645744      11.871356          -0.000046
           43              O       2.488762       3.103748      11.446681      -0.751607      54.464776 0.84660174E+03  0.22904041E+05                                11.576420                            9.165161       0.060529       1.994320                    0.996728      32.982893      93.373841       0.608472       0.372077      -1.123640      -0.006530       0.130054       0.096548       0.162105       0.033295       0.086589      -0.066102       0.089470      -0.300767      -0.164985       0.036665       0.128320             13.433375       9.528657      -4.288444       1.045245      23.179369      -2.393446       7.592100          -0.000055
           44              O       2.075516       4.572183       9.810700      -0.587732      36.815241 0.62257879E+03  0.15652172E+05                                 8.927338                            7.893533       0.079941       2.023851                    0.997592      30.414572      83.956081       0.649151       0.375301      -1.117305      -0.041463       0.056603      -0.003868       0.070271       0.106571       0.057881      -0.120116       0.196892       0.196623      -0.236623       0.110847       0.125776              9.191322       6.331423       0.015119      -0.233855       7.254289      -2.086102      13.988253          -0.000055
           45              O       4.139433       1.030278      12.298377      -0.762456      53.439786 0.82873331E+03  0.22341198E+05                                11.505027                            9.126688      -0.126385       1.942215                    0.997428      32.812936      93.269953       0.602798       0.376915      -1.118020       0.060026       0.061998       0.121279       0.148847      -0.025551       0.056392      -0.009579      -0.175777      -0.212066      -0.119098      -0.009433       0.128532             13.411459      19.113195      -0.875266       7.981593       8.086282      -0.599653      13.034899          -0.000056
           46              O       5.407228       5.102571       1.519310      -0.622791      34.055381 0.56855663E+03  0.13882732E+05                                 8.355787                            7.428586       0.357676       2.157116                    0.995664      28.483930      75.858886       0.689184       0.363974      -1.133243       0.103673      -0.010138      -0.013741       0.105070       0.004682       0.018845      -0.001433      -0.180024       0.072256      -0.104938       0.026830       0.078108              8.779270       8.917343       0.857504      -3.109375       6.471210       0.301600      10.949257          -0.000047
           47              O       6.713572       7.981719       0.772619      -0.630417      39.689416 0.70190024E+03  0.18087648E+05                                 9.393580                            8.370309       0.053807       2.034766                    0.995571      30.000862      82.408980       0.634981       0.374316      -1.123960      -0.023920      -0.046765      -0.025328       0.058315      -0.005038       0.013708      -0.074552       0.123282      -0.157115      -0.119173       0.028339       0.090833             10.366413      10.982884      -4.177278       1.505390      12.604315      -1.567173       7.512042          -0.000042
           48              O      -2.449901       7.658318       2.555086      -0.636368      30.374559 0.52605159E+03  0.12589070E+05                                 7.623878                            7.058470       0.671073       2.240280                    0.998404      28.762809      75.664373       0.720637       0.355160      -1.140996       0.023358      -0.079847      -0.001334       0.083204       0.082784      -0.008740       0.000324       0.059580       0.169470      -0.116388       0.051064       0.065324              7.911839       5.962014      -0.100474       0.274412       6.855386       2.064280      10.918116          -0.000062
           49              O       0.911181      -2.375537       9.898851      -0.653693      42.609050 0.68840546E+03  0.17671054E+05                                 9.844942                            8.273521      -0.002083       2.012109                    0.997250      30.184911      83.014848       0.639912       0.372879      -1.123956       0.074948       0.012047      -0.016537       0.077690      -0.103194      -0.085204      -0.027747      -0.042689      -0.015326      -0.151797       0.032631       0.119165             11.089543       7.165242       0.862772      -0.817788      10.538875      -4.811392      15.564512          -0.000045
           50              O       1.664406      -0.507653       8.974561      -0.749176      44.387360 0.67178491E+03  0.17148476E+05                                10.021708                            8.068123       0.295779       2.083998                    0.998118      31.543364      86.659437       0.660336       0.363367      -1.130639      -0.111886      -0.091936      -0.098161       0.174947      -0.052757      -0.063274       0.027835      -0.027678      -0.128450      -0.086181      -0.016558       0.102739             11.379331      10.454287       5.801808       2.705830      13.799063       3.354055       9.884642          -0.000033
           51              O      -3.043557       5.246978       8.815111      -0.750543      43.954843 0.66925341E+03  0.17064346E+05                                 9.894678                            8.033224       0.268459       2.069407                    0.998523      31.648457      86.842099       0.664334       0.361593      -1.132249       0.144163      -0.059823      -0.093924       0.182164       0.058806       0.023743       0.023996      -0.000529       0.167049      -0.086648       0.007376       0.079272             11.255710       6.909876      -0.033490      -2.842010       8.554712      -2.602694      18.302542          -0.000029
           52              O      -1.801817       5.133319       6.991161      -0.525031      28.702062 0.42305902E+03  0.95852550E+04                                 7.313311                            6.271604       0.638878       2.242486                    0.998957      27.183607      69.524916       0.775382       0.348648      -1.146566      -0.029983      -0.023700       0.037043       0.053224       0.037106       0.007074       0.088948       0.100545      -0.010822      -0.121442       0.032178       0.089264              7.759731       8.049221      -3.011693      -2.510470       7.426224       1.908027       7.803748          -0.000016
           53              O      -2.641553       5.637543      12.009293      -0.682096      42.581031 0.68603816E+03  0.17573787E+05                                 9.800553                            8.222363       0.031345       2.031127                    0.995534      29.992024      82.072845       0.647013       0.369553      -1.127844       0.078559      -0.010330       0.057829       0.098095      -0.000557       0.022460      -0.004916      -0.148722       0.046184      -0.086987       0.019805       0.067182             11.027687      12.899178      -0.909464       5.183855       7.374196      -1.227925      12.809688          -0.000049
           54              O       1.754101       0.173627       1.213374      -0.683819      42.973465 0.70006565E+03  0.18024481E+05                                 9.885311                            8.320644       0.069722       2.042782                    0.995142      30.071851      82.506416       0.641469       0.370857      -1.126827       0.080617       0.029820      -0.058290       0.103856      -0.003420      -0.019971      -0.011930      -0.161913       0.019010      -0.088542       0.008814       0.079727             11.218334      14.157072       1.750478      -5.387249       7.626543      -0.645750      11.871388          -0.000050
           55              O       3.544556       2.851211       1.516718      -0.751608      54.464575 0.84659788E+03  0.22903908E+05                                11.576387                            9.165136       0.060538       1.994324                    0.996728      32.982832      93.373564       0.608474       0.372076      -1.123640       0.006530      -0.130054      -0.096547       0.162105       0.033296       0.086590      -0.066102       0.089471      -0.300769      -0.164987       0.036664       0.128322             13.433336       9.528630      -4.288432       1.045243      23.179298      -2.393442       7.592081          -0.000052
           56              O       3.957802       1.382776       3.152699      -0.587732      36.815309 0.62258031E+03  0.15652222E+05                                 8.927358                            7.893550       0.079939       2.023851                    0.997592      30.414563      83.956124       0.649150       0.375302      -1.117304       0.041464      -0.056600       0.003869       0.070270       0.106568       0.057880      -0.120112       0.196903       0.196634      -0.236623       0.110845       0.125778              9.191342       6.331437       0.015119      -0.233856       7.254304      -2.086104      13.988285          -0.000055
           57              O       1.893885       4.924681       0.665022      -0.762455      53.439722 0.82873218E+03  0.22341160E+05                                11.505017                            9.126681      -0.126385       1.942216                    0.997428      32.812917      93.269874       0.602798       0.376914      -1.118020      -0.060026      -0.061997      -0.121279       0.148847      -0.025551       0.056394      -0.009579      -0.175778      -0.212071      -0.119100      -0.009432       0.128532             13.411445      19.113172      -0.875267       7.981582       8.086275      -0.599654      13.034887          -0.000051
           58              O       0.626090       0.852388      11.444089      -0.622793      34.055444 0.56855792E+03  0.13882770E+05                                 8.355793                            7.428591       0.357684       2.157117                    0.995664      28.483979      75.859018       0.689184       0.363973      -1.133243      -0.103673       0.010136       0.013742       0.105069       0.004681       0.018845      -0.001433      -0.180026       0.072257      -0.104939       0.026830       0.078109              8.779277       8.917349       0.857503      -3.109378       6.471214       0.301603      10.949267          -0.000051
           59              O      -0.680254      -2.026760      12.190780      -0.630416      39.689261 0.70189677E+03  0.18087535E+05                                 9.393555                            8.370287       0.053809       2.034768                    0.995571      30.000795      82.408717       0.634982       0.374316      -1.123960       0.023921       0.046764       0.025328       0.058315      -0.005038       0.013709      -0.074551       0.123285      -0.157123      -0.119174       0.028338       0.090836             10.366384      10.982852      -4.177265       1.505385      12.604276      -1.567171       7.512023          -0.000041
           60              O       8.483219      -1.703359      10.408313      -0.636368      30.374383 0.52604763E+03  0.12588949E+05                                 7.623840                            7.058436       0.671091       2.240287                    0.998404      28.762753      75.664094       0.720640       0.355159      -1.140997      -0.023358       0.079846       0.001334       0.083203       0.082787      -0.008743       0.000324       0.059584       0.169470      -0.116392       0.051064       0.065328              7.911798       5.961986      -0.100471       0.274411       6.855349       2.064266      10.918059          -0.000063
           61              O       5.122137       8.330496       3.064548      -0.653693      42.608989 0.68840448E+03  0.17671021E+05                                 9.844929                            8.273513      -0.002087       2.012107                    0.997250      30.184904      83.014788       0.639913       0.372879      -1.123956      -0.074948      -0.012047       0.016537       0.077690      -0.103193      -0.085205      -0.027747      -0.042688      -0.015329      -0.151797       0.032632       0.119165             11.089526       7.165236       0.862770      -0.817787      10.538856      -4.811377      15.564487          -0.000046
           62              O       4.368912       6.462612       3.988838      -0.749174      44.386950 0.67177762E+03  0.17148239E+05                                10.021635                            8.068071       0.295795       2.084005                    0.998118      31.543260      86.658948       0.660339       0.363367      -1.130640       0.111885       0.091937       0.098162       0.174947      -0.052758      -0.063275       0.027834      -0.027679      -0.128446      -0.086181      -0.016558       0.102739             11.379242      10.454209       5.801757       2.705800      13.798959       3.354018       9.884559          -0.000034
           63              O       9.076875       0.707981       4.148288      -0.750543      43.954919 0.66925455E+03  0.17064384E+05                                 9.894695                            8.033235       0.268452       2.069405                    0.998523      31.648457      86.842143       0.664333       0.361594      -1.132248      -0.144163       0.059823       0.093924       0.182163       0.058808       0.023744       0.023996      -0.000526       0.167054      -0.086651       0.007377       0.079274             11.255733       6.909889      -0.033492      -2.842022       8.554722      -2.602693      18.302587          -0.000027
           64              O       7.835135       0.821640       5.972238      -0.525035      28.702321 0.42306368E+03  0.95853888E+04                                 7.313363                            6.271646       0.638863       2.242480                    0.998957      27.183690      69.525277       0.775378       0.348649      -1.146565       0.029981       0.023699      -0.037045       0.053225       0.037109       0.007075       0.088953       0.100548      -0.010832      -0.121448       0.032179       0.089269              7.759789       8.049281      -3.011721      -2.510492       7.426279       1.908043       7.803806          -0.000018

******************************************************
Auxiliary information for the entire system
The total spin magnetic moment of the unit cell is   0.000249
The total net atomic charge of the unit cell is   -0.000000
Accuracy of reproducing the electrostatic potential in the unit cell:
  The inner radius (bohr) =    5.0000
  The outer radius (bohr) =   12.0000
  Valid grid points have density less than (e/(bohr^3)) =    0.0001
  The number of valid grid points were=        67729
  The rms potential error without charges in kcal/mol is=     15.53517
  The rms potential error with partial charges in kcal/mol is=      2.49264
  The RRMSE value at monopole order=      0.16045
  The rms potential error with partial charges and cloud penetration in kcal/mol is=      2.48017
  The RRMSE value at monopole order with cloud penetration is=      0.15965
  The rms potential error with partial charges and atomic dipoles in kcal/mol is=      0.79657
  The RRMSE value at dipole order=      0.05128
  The rms potential error with partial charges, atomic dipoles and cloud penetration in kcal/mol is=      0.78382
  The RRMSE value at dipole order with cloud penetration=      0.05045

******************************************************
The electron densities and ab initio electrostatic potential were computed in VASP using the PBE functional and
projector augmented wave method. See the main text of the journal article for a description of computational details.
The atomic charges, dipoles, and quadrupoles were computed with the DDEC6 method as described in
(a) T. A. Manz and N. Gabaldon Limas, RSC Adv. 6 (2016) 47771-47801 DOI: 10.1039/c6ra04656h
(b) N. Gabaldon Limas and T. A. Manz, RSC Adv. 8 (2018) 2678-2707 DOI: 10.1039/c7ra11829e.
For each atom in the material, the electron cloud parameters were fit to the spherically averaged atom-in-material
electron density using radial positions for which this density was between 10^-4 and 10^-2 electrons per cubic bohr.
The polarizabilities, dispersion coefficients, and quantum Drude oscillator (QDO) parameters were fit using the MCLF method.
The magnetic structure of the system was optimized in VASP from the default ferromagnetic initial guess using spin polarization.
The atomic spin moments (ASMs) were computed on this optimized magnetic structure using the DDEC6 partition as inputs
to the method of T. A. Manz and D. S. Sholl, J. Chem. Theory Comput. 7 (2011) 4146-4164 DOI: 10.1021/ct200539n.
The RMSE and RRMSE were computed using a uniform grid with Ewald summation.
