# Supplementary material for: A collection of forcefield precursors for metal–organic frameworks
Source: RSC Adv. 2019 Nov 13;9(63):36492–507. doi: 10.1039/c9ra07327b (PMC9075174; doi:10.1039/c9ra07327b)
Supplement: RA-009-C9RA07327B-s4427 [file RA-009-C9RA07327B-s4427.xyz]

  134
jmolscript: load "" {1 1 1} spacegroup "x,y,z" unitcell [{      8.397100     0.000000     0.000000 }, {      4.198550     8.550505     0.000000 }, {      4.198556     1.565760    26.757381 }]
Cu    10.194000     8.606043    20.752757     0.896864
Cu     4.053704     3.384310    15.567979     0.944677
Cu     5.995450     6.568355    19.383314     0.897331
Cu    12.450806     3.239583    24.568092     0.944993
Cu     6.600206     1.510222     6.004624     0.896847
Cu    12.740502     6.731955    11.189402     0.944657
Cu    10.798756     3.547910     7.374067     0.897314
Cu     4.343400     6.876682     2.189289     0.945013
Cu    10.394691     3.311946    20.068036     0.709887
Cu     6.399515     6.804319     6.689345     0.709940
H      9.720487     7.043979    18.500053     0.107182
H      9.555904     6.062416    16.528034     0.132183
H     11.036312     5.650006    14.930619     0.105547
H      9.972399     7.574470    14.692478     0.129718
H      6.213018     1.055883    15.457739     0.110241
H      9.164599     8.337502    16.787581     0.124324
H      8.521380     1.391685    14.708532     0.409514
H     13.919038     8.130419    21.636018     0.106758
H     13.754455     9.111982    23.608037     0.132914
H     15.234864     9.524391    25.205453     0.105422
H     14.170952     7.599927    25.443594     0.128199
H      6.213020     5.568009    24.678332     0.111160
H     13.363150     6.836895    23.348491     0.124761
H      8.521383     5.232208    25.427539     0.411671
H      7.073719     3.072286     8.257328     0.107184
H      7.238302     4.053849    10.229347     0.132183
H      5.757894     4.466259    11.826762     0.105554
H      6.821807     2.541795    12.064903     0.129722
H     10.581188     9.060382    11.299642     0.110245
H      7.629607     1.778763     9.969800     0.124324
H      8.272826     8.724580    12.048849     0.409515
H      2.875168     1.985846     5.121363     0.106758
H      3.039751     1.004283     3.149344     0.132910
H      1.559342     0.591874     1.551928     0.105418
H      2.623254     2.516338     1.313787     0.128200
H     10.581186     4.548256     2.079049     0.111158
H      3.431056     3.279370     3.408890     0.124761
H      8.272823     4.884057     1.329842     0.411671
C     10.457752     7.252489    17.888647    -0.165017
C     10.480424     6.105125    16.853136    -0.144185
C     11.314256     6.340592    15.568515    -0.168479
C     10.911195     7.693016    14.945870    -0.137203
C     10.896081     8.893120    15.924120    -0.176954
C     10.044615     8.551607    17.161649    -0.153745
C     11.724035     7.270121    18.753981     0.645979
C     10.684474     4.765807    17.550701     0.663578
C     12.839169     6.220860    15.693739     0.583250
C     11.629987     7.940741    13.620845     0.611849
C      8.009997     0.963428    16.372039     0.647450
C      5.587434     1.248691    18.004507     0.625115
C     14.656303     7.921909    22.247424    -0.164791
C     14.678976     9.069273    23.282935    -0.146651
C     15.512808     8.833805    24.567557    -0.167867
C     15.109747     7.481382    25.190201    -0.136516
C      6.697532     6.281277    24.211951    -0.175193
C     14.243166     6.622791    22.974422    -0.155199
C      7.525486     7.904277    21.382091     0.647726
C     10.684475     1.858085    22.585370     0.664008
C      8.640621     8.953538    24.442332     0.582605
C      7.431439     7.233657    26.515227     0.613160
C      8.009999     5.660464    23.764033     0.645288
C      5.587435     5.375201    22.131565     0.626100
C      6.336454     2.863776     8.868734    -0.165018
C      6.313782     4.011140     9.904245    -0.144184
C      5.479950     3.775673    11.188866    -0.168480
C      5.883011     2.423249    11.811511    -0.137202
C      5.898125     1.223145    10.833261    -0.176956
C      6.749591     1.564658     9.595732    -0.153740
C      5.070171     2.846144     8.003400     0.645977
C      6.109732     5.350458     9.206680     0.663579
C      3.955037     3.895405    11.063642     0.583254
C      5.164219     2.175524    13.136536     0.611845
C      4.585659     0.602332    10.385342     0.647454
C     11.206772     8.867574     8.752874     0.625115
C      2.137903     2.194356     4.509957    -0.164789
C      2.115230     1.046992     3.474446    -0.146651
C      1.281398     1.282460     2.189824    -0.167876
C      1.684459     2.634883     1.567180    -0.136516
C     10.096674     3.834988     2.545430    -0.175192
C      2.551040     3.493474     3.782959    -0.155193
C      9.268720     2.211988     5.375290     0.647726
C      6.109731     8.258180     4.172011     0.664017
C      8.153585     1.162727     2.315049     0.582611
C      9.362767     2.882608     0.242154     0.613159
C      8.784207     4.455801     2.993348     0.645286
C     11.206771     4.741064     4.625816     0.626101
O     11.756784     7.938765    19.826417    -0.567614
O     12.689702     6.541553    18.391953    -0.504608
O     10.250344     4.706250    18.713042    -0.504934
O     11.157231     3.762174    16.937422    -0.560244
O      4.964369     5.054689    15.773209    -0.473822
O     13.529411     7.249333    15.626846    -0.439345
O     11.666094     6.969824    12.819996    -0.548564
O     12.103583     9.081665    13.358355    -0.536572
O      8.743904     1.604465    15.467639    -0.529129
O      8.314812     1.012723    17.543209    -0.472871
O      5.465676     2.337337    17.396579    -0.495792
O      5.395981     1.158021    19.266385    -0.513594
O      7.558234     7.235632    20.309655    -0.568969
O      8.491152     8.632845    21.744118    -0.504225
O     10.250345     1.917642    21.423030    -0.505047
O     11.157232     2.861719    23.198649    -0.560026
O      4.964371     1.569203    24.362863    -0.473297
O      9.330863     7.925064    24.509226    -0.439674
O     11.666091     6.638813     0.558694    -0.548598
O      3.706480     4.526972     0.020336    -0.537746
O      8.743906     5.019428    24.668432    -0.531285
O      8.314813     5.611169    22.592862    -0.471366
O      5.465677     4.286555    22.739493    -0.496079
O      5.395981     5.465872    20.869687    -0.514265
O      5.037422     2.177500     6.930964    -0.567612
O      4.104504     3.574712     8.365428    -0.504608
O      6.543862     5.410015     8.044339    -0.504949
O      5.636975     6.354091     9.819959    -0.560249
O     11.829837     5.061576    10.984172    -0.473824
O      3.264795     2.866932    11.130535    -0.439336
O      5.128112     3.146441    13.937385    -0.548562
O      4.690623     1.034600    13.399026    -0.536568
O      8.050302     8.511800    11.289742    -0.529122
O      4.280844     0.553037     9.214172    -0.472867
O     11.328530     7.778928     9.360802    -0.495793
O      7.199675     0.407739     7.490996    -0.513602
O      9.235972     2.880633     6.447726    -0.568971
O      8.303054     1.483420     5.013263    -0.504224
O      6.543861     8.198623     5.334351    -0.505056
O      5.636974     7.254546     3.558732    -0.560030
O     11.829835     8.547062     2.394518    -0.473292
O      7.463343     2.191201     2.248155    -0.439694
O      5.128115     3.477452    26.198687    -0.548592
O      8.889170     4.023533    -0.020336    -0.537743
O      8.050300     5.096837     2.088949    -0.531285
O      8.479393     4.505096     4.164519    -0.471356
O     11.328529     5.829710     4.017888    -0.496086
O      3.001125     4.650393     5.887694    -0.514274

The following XYZ coordinates are in angstroms. Other properties are in atomic units.
The sperically averaged electron density of each atom fit to a function of the form exp(a - br)
eigen_1, eigen_2 and eigen_3 are the three eigenvalues of traceless quadrupole moment tensor
  atom number  atomic symbol              X              Y              Z     net charge C6 coefficient C8 coefficient C10 coefficient fluctuating dipole atomic polarizability isotropic forcefield polarizability              a              b squared Pearson coefficient          <r^3>          <r^4>         wp_QDO          m_QDO          q_QDO       dipole_x       dipole_y       dipole_z         dipole            Qxy            Qxz            Qyz     Q(x^2-y^2)  Q(3z^2 - R^2)        eigen_1        eigen_2        eigen_3 static polarizability      alpha(xx)      alpha(xy)      alpha(xz)      alpha(yy)      alpha(yz)      alpha(zz) atomic spin moment
            1             Cu      10.194000       8.606043      20.752757       0.896864      46.515910 0.78074292E+03  0.19908607E+05                                11.339567                            9.765606       1.121906       2.292786                    0.999806      39.040506      94.487519       0.524387       0.458059      -1.109078       0.028033       0.034062       0.056830       0.071942      -0.061959       0.003598      -0.048426       0.087380       0.114106      -0.106948       0.028727       0.078220             12.597380      16.184929      -1.514093      -5.515585       7.858370      -0.159620      13.748841           0.642135
            2             Cu       4.053704       3.384310      15.567979       0.944677      48.947188 0.77913204E+03  0.19818985E+05                                11.666478                            9.708795       1.097677       2.285152                    0.999813      38.602941      92.727836       0.530744       0.453681      -1.113892       0.022816      -0.061250       0.055183       0.085541       0.112754      -0.078537       0.008678      -0.017925      -0.078423      -0.138784      -0.002050       0.140834             13.427841      10.476971      -3.178799      -4.511505      14.153220       3.889014      15.653333           0.616333
            3             Cu       5.995450       6.568355      19.383314       0.897331      46.474592 0.77977118E+03  0.19877203E+05                                11.332187                            9.758645       1.125498       2.294022                    0.999805      39.023352      94.423505       0.524656       0.457976      -1.109152       0.027614      -0.034243      -0.057124       0.072098       0.062167      -0.003211      -0.048203       0.088553       0.114342      -0.107453       0.029458       0.077995             12.589746      16.176820       1.514212       5.513650       7.853242      -0.158839      13.739176           0.641656
            4             Cu      12.450806       3.239583      24.568092       0.944993      48.911705 0.77850810E+03  0.19798855E+05                                11.660427                            9.704573       1.095697       2.284665                    0.999818      38.591757      92.686527       0.530894       0.453650      -1.113927       0.023101       0.060594      -0.054619       0.084785      -0.112697       0.078483       0.008758      -0.018641      -0.078303      -0.138828      -0.001859       0.140687             13.420458      10.472109       3.177338       4.508001      14.145409       3.884382      15.643855           0.618189
            5             Cu       6.600206       1.510222       6.004624       0.896847      46.516739 0.78075977E+03  0.19909157E+05                                11.339739                            9.765744       1.121861       2.292771                    0.999806      39.040672      94.488395       0.524380       0.458062      -1.109075      -0.028035      -0.034057      -0.056834       0.071944      -0.061961       0.003599      -0.048431       0.087379       0.114112      -0.106951       0.028725       0.078226             12.597581      16.185197      -1.514114      -5.515687       7.858478      -0.159628      13.749068           0.642187
            6             Cu      12.740502       6.731955      11.189402       0.944657      48.948607 0.77915883E+03  0.19819864E+05                                11.666783                            9.709032       1.097602       2.285126                    0.999813      38.603127      92.729149       0.530731       0.453688      -1.113886      -0.022812       0.061253      -0.055180       0.085541       0.112757      -0.078538       0.008679      -0.017930      -0.078425      -0.138787      -0.002049       0.140837             13.428210      10.477234      -3.178909      -4.511636      14.153632       3.889147      15.653765           0.616432
            7             Cu      10.798756       3.547910       7.374067       0.897314      46.476127 0.77980168E+03  0.19878182E+05                                11.332436                            9.758837       1.125497       2.294013                    0.999805      39.023987      94.425634       0.524651       0.457976      -1.109152      -0.027612       0.034237       0.057126       0.072097       0.062186      -0.003203      -0.048224       0.088574       0.114368      -0.107487       0.029473       0.078014             12.590043      16.177226       1.514256       5.513821       7.853395      -0.158838      13.739508           0.641754
            8             Cu       4.343400       6.876682       2.189289       0.945013      48.910166 0.77847894E+03  0.19797903E+05                                11.660107                            9.704325       1.095779       2.284695                    0.999818      38.591509      92.685056       0.530907       0.453644      -1.113933      -0.023096      -0.060602       0.054618       0.084788      -0.112706       0.078493       0.008765      -0.018653      -0.078317      -0.138846      -0.001852       0.140698             13.420070      10.471828       3.177224       4.507850      14.144997       3.884239      15.643386           0.618248
            9             Cu      10.394691       3.311946      20.068036       0.709887      67.442635 0.11478065E+04  0.32378721E+05                                14.934532                           12.203221       0.642828       2.083898                    0.999952      43.778085     113.145342       0.446276       0.486532      -1.087418      -0.011349       0.000102      -0.000023       0.011349       0.000259      -0.000144      -0.038448      -0.102952      -0.144521      -0.059148      -0.027390       0.086537             17.176780       9.818273      -0.000083      -0.000069      19.147350     -10.820192      22.564718           0.260204
           10             Cu       6.399515       6.804319       6.689345       0.709940      67.437483 0.11477009E+04  0.32374977E+05                                14.933787                           12.202652       0.642856       2.083922                    0.999952      43.776481     113.139604       0.446287       0.486532      -1.087419       0.011349      -0.000101       0.000026       0.011350       0.000259      -0.000144      -0.038434      -0.102944      -0.144555      -0.059150      -0.027380       0.086530             17.175899       9.817821      -0.000079      -0.000075      19.146364     -10.819568      22.563512           0.260537
           11              H       9.720487       7.043979      18.500053       0.107182       1.154496 0.94555570E+01  0.98597685E+02                                 1.928650                            1.877148      -1.574089       2.113155                    0.990582       4.308367      13.205670       0.420325       1.397466      -0.680777      -0.037129      -0.012788       0.012566       0.041231       0.005159       0.000364      -0.005028       0.015654      -0.016106      -0.011017      -0.001116       0.012133              1.965414       2.080522       0.047800      -0.460595       1.763407      -0.077367       2.052314           0.000093
           12              H       9.555904       6.062416      16.528034       0.132183       0.950769 0.74475996E+01  0.71395497E+02                                 1.577506                            1.579561      -0.613504       2.599451                    0.999787       3.214653       8.723094       0.508585       1.256284      -0.716434      -0.039372       0.000864      -0.017192       0.042971       0.005567       0.002487       0.005458       0.011899       0.004501      -0.010483       0.000589       0.009893              1.578403       1.812286       0.043778       0.128571       1.459571      -0.015166       1.463352           0.000627
           13              H      11.036312       5.650006      14.930619       0.105547       1.356201 0.11654249E+02  0.12547120E+03                                 2.005307                            1.977006      -1.418552       2.188859                    0.991736       3.966688      11.561344       0.452359       1.257659      -0.713295      -0.023953      -0.018708      -0.033155       0.044977       0.009780       0.007511       0.009084       0.021193       0.012017      -0.018175      -0.001455       0.019630              2.016569       1.695299       0.059934       0.063038       2.213557       0.312318       2.140851          -0.000255
           14              H       9.972399       7.574470      14.692478       0.129718       1.051646 0.85631967E+01  0.85685437E+02                                 1.736776                            1.732601      -0.950061       2.439032                    0.996335       3.492812       9.938652       0.465632       1.314596      -0.702729      -0.041146      -0.008498      -0.010335       0.043267       0.006667       0.007165       0.008809       0.008113      -0.013611      -0.012171      -0.003619       0.015790              1.747574       1.946935      -0.054082       0.180149       1.575321      -0.068790       1.720466           0.000778
           15              H       6.213018       1.055883      15.457739       0.110241       1.114210 0.89332665E+01  0.92133926E+02                                 1.899689                            1.835986      -1.695840       2.054120                    0.990351       4.400641      13.556513       0.419698       1.415011      -0.676475      -0.018395       0.023421      -0.018853       0.035247       0.004741      -0.001460      -0.008495      -0.014835       0.000138      -0.009021      -0.005017       0.014038              1.954247       1.780744      -0.381116       0.220386       2.076241      -0.336210       2.005757           0.000827
           16              H       9.164599       8.337502      16.787581       0.124324       0.975026 0.78557983E+01  0.77048022E+02                                 1.658158                            1.665586      -0.771767       2.521799                    0.998181       3.461180       9.799122       0.471585       1.324265      -0.700375      -0.034813      -0.010755      -0.019350       0.041256       0.001603       0.001489      -0.003190       0.015200      -0.007735      -0.008404      -0.000772       0.009176              1.658967       1.899498       0.014590       0.110551       1.528677       0.009787       1.548725           0.000247
           17              H       8.521380       1.391685      14.708532       0.409514       0.391677 0.22347813E+01  0.16423087E+02                                 0.985177                            0.954271      -1.194408       2.471242                    0.999995       2.243894       5.979566       0.545440       1.528057      -0.658647       0.005697       0.003723      -0.017009       0.018319       0.002628      -0.008169      -0.009221      -0.000147       0.005861      -0.010527      -0.003591       0.014118              0.993035       0.877807       0.058294       0.075878       0.876612       0.083140       1.224684           0.000168
           18              H      13.919038       8.130419      21.636018       0.106758       1.152117 0.94284311E+01  0.98223002E+02                                 1.924592                            1.873380      -1.564259       2.117563                    0.990600       4.299950      13.164413       0.421201       1.395865      -0.681120      -0.037248       0.013039      -0.012893       0.041517      -0.005122      -0.000391      -0.004973       0.016025      -0.016090      -0.011053      -0.001202       0.012255              1.961182       2.075819      -0.047706       0.458986       1.759858      -0.077163       2.047870           0.000121
           19              H      13.754455       9.111982      23.608037       0.132914       0.948932 0.74305583E+01  0.71203018E+02                                 1.576812                            1.578875      -0.613069       2.600591                    0.999827       3.211014       8.716103       0.508071       1.258071      -0.716062      -0.039295      -0.000938       0.016965       0.042811      -0.005543      -0.002573       0.005341       0.011231       0.004823      -0.010170       0.000418       0.009752              1.577719       1.811514      -0.043749      -0.128447       1.458880      -0.015165       1.462761           0.000787
           20              H      15.234864       9.524391      25.205453       0.105422       1.361972 0.11723249E+02  0.12644298E+03                                 2.013802                            1.985129      -1.435891       2.181561                    0.991521       3.977647      11.616550       0.450504       1.260552      -0.712645      -0.023901       0.018397       0.032885       0.044622      -0.009953      -0.007577       0.009462       0.021449       0.012301      -0.018587      -0.001409       0.019995              2.025272       1.701859      -0.060166      -0.063369       2.223459       0.314053       2.150497          -0.000058
           21              H      14.170952       7.599927      25.443594       0.128199       1.058143 0.86297948E+01  0.86502554E+02                                 1.742177                            1.737812      -0.948816       2.438225                    0.996390       3.504533       9.974416       0.465630       1.312311      -0.703171      -0.041873       0.008709       0.010332       0.043999      -0.006741      -0.007203       0.008861       0.008184      -0.013195      -0.012174      -0.003708       0.015882              1.753096       1.953653       0.054465      -0.181169       1.579852      -0.069142       1.725784           0.000938
           22              H       6.213020       5.568009      24.678332       0.111160       1.111840 0.89100380E+01  0.91846090E+02                                 1.898055                            1.834446      -1.697015       2.054052                    0.990374       4.396202      13.544833       0.419530       1.416321      -0.676233      -0.018360      -0.023079       0.018743       0.034943      -0.004826       0.001451      -0.008413      -0.014892       0.000090      -0.009082      -0.004933       0.014015              1.952541       1.779083       0.380649      -0.220169       2.074495      -0.335816       2.004044           0.000888
           23              H      13.363150       6.836895      23.348491       0.124761       0.974894 0.78528342E+01  0.76999005E+02                                 1.656641                            1.664117      -0.766501       2.523821                    0.998243       3.460101       9.789532       0.472362       1.322429      -0.700734      -0.034629       0.010726       0.019111       0.040982      -0.001596      -0.001644      -0.003057       0.015475      -0.007613      -0.008413      -0.000913       0.009326              1.657452       1.897356      -0.014483      -0.110195       1.527495       0.009788       1.547504           0.000364
           24              H       8.521383       5.232208      25.427539       0.411671       0.386397 0.21953400E+01  0.16051967E+02                                 0.974226                            0.944234      -1.196266       2.472137                    0.999996       2.221111       5.892393       0.550036       1.522960      -0.659592       0.005944      -0.003637       0.016836       0.018221      -0.002817       0.008103      -0.009199       0.000151       0.005089      -0.010456      -0.003625       0.014081              0.981832       0.869000      -0.057149      -0.074323       0.867765       0.081430       1.208730           0.000251
           25              H       7.073719       3.072286       8.257328       0.107184       1.154482 0.94554133E+01  0.98595821E+02                                 1.928636                            1.877136      -1.574081       2.113161                    0.990582       4.308337      13.205558       0.420326       1.397469      -0.680777       0.037129       0.012788      -0.012567       0.041231       0.005159       0.000364      -0.005028       0.015654      -0.016105      -0.011017      -0.001115       0.012132              1.965400       2.080506       0.047800      -0.460590       1.763395      -0.077366       2.052299           0.000109
           26              H       7.238302       4.053849      10.229347       0.132183       0.950773 0.74476456E+01  0.71396061E+02                                 1.577511                            1.579566      -0.613506       2.599450                    0.999787       3.214663       8.723134       0.508584       1.256285      -0.716433       0.039372      -0.000863       0.017191       0.042971       0.005567       0.002487       0.005458       0.011899       0.004501      -0.010482       0.000589       0.009893              1.578409       1.812294       0.043779       0.128571       1.459576      -0.015166       1.463356           0.000659
           27              H       5.757894       4.466259      11.826762       0.105554       1.356180 0.11654011E+02  0.12546799E+03                                 2.005285                            1.976986      -1.418540       2.188867                    0.991736       3.966653      11.561214       0.452362       1.257659      -0.713295       0.023953       0.018708       0.033154       0.044977       0.009779       0.007511       0.009084       0.021192       0.012018      -0.018174      -0.001456       0.019630              2.016547       1.695283       0.059933       0.063037       2.213532       0.312312       2.140827          -0.000247
           28              H       6.821807       2.541795      12.064903       0.129722       1.051644 0.85631724E+01  0.85685119E+02                                 1.736771                            1.732596      -0.950053       2.439035                    0.996335       3.492808       9.938631       0.465633       1.314593      -0.702730       0.041146       0.008498       0.010335       0.043267       0.006667       0.007165       0.008809       0.008113      -0.013611      -0.012171      -0.003619       0.015790              1.747569       1.946929      -0.054082       0.180148       1.575317      -0.068789       1.720461           0.000790
           29              H      10.581188       9.060382      11.299642       0.110245       1.114198 0.89331487E+01  0.92132425E+02                                 1.899677                            1.835976      -1.695839       2.054122                    0.990351       4.400612      13.556411       0.419699       1.415013      -0.676474       0.018396      -0.023422       0.018853       0.035248       0.004741      -0.001460      -0.008495      -0.014834       0.000138      -0.009021      -0.005017       0.014037              1.954235       1.780734      -0.381112       0.220383       2.076228      -0.336207       2.005744           0.000836
           30              H       7.629607       1.778763       9.969800       0.124324       0.975025 0.78557827E+01  0.77047811E+02                                 1.658155                            1.665583      -0.771760       2.521802                    0.998181       3.461174       9.799093       0.471586       1.324263      -0.700376       0.034813       0.010755       0.019350       0.041256       0.001603       0.001489      -0.003190       0.015201      -0.007735      -0.008404      -0.000772       0.009176              1.658964       1.899495       0.014590       0.110551       1.528674       0.009787       1.548722           0.000277
           31              H       8.272826       8.724580      12.048849       0.409515       0.391674 0.22347584E+01  0.16422872E+02                                 0.985171                            0.954265      -1.194412       2.471242                    0.999995       2.243880       5.979515       0.545442       1.528055      -0.658647      -0.005697      -0.003723       0.017009       0.018320       0.002628      -0.008168      -0.009221      -0.000146       0.005860      -0.010527      -0.003591       0.014118              0.993029       0.877802       0.058294       0.075877       0.876607       0.083140       1.224677           0.000172
           32              H       2.875168       1.985846       5.121363       0.106758       1.152117 0.94284252E+01  0.98222923E+02                                 1.924591                            1.873379      -1.564260       2.117562                    0.990600       4.299948      13.164405       0.421201       1.395865      -0.681120       0.037248      -0.013039       0.012893       0.041517      -0.005122      -0.000391      -0.004974       0.016025      -0.016091      -0.011053      -0.001202       0.012255              1.961181       2.075818      -0.047706       0.458986       1.759857      -0.077163       2.047870           0.000133
           33              H       3.039751       1.004283       3.149344       0.132910       0.948934 0.74305828E+01  0.71203303E+02                                 1.576815                            1.578877      -0.613068       2.600591                    0.999827       3.211019       8.716117       0.508070       1.258071      -0.716062       0.039295       0.000939      -0.016965       0.042811      -0.005543      -0.002573       0.005341       0.011230       0.004823      -0.010170       0.000418       0.009752              1.577721       1.811518      -0.043749      -0.128447       1.458882      -0.015165       1.462763           0.000793
           34              H       1.559342       0.591874       1.551928       0.105418       1.362002 0.11723571E+02  0.12644723E+03                                 2.013824                            1.985150      -1.435898       2.181553                    0.991521       3.977697      11.616707       0.450504       1.260544      -0.712647       0.023900      -0.018396      -0.032884       0.044621      -0.009953      -0.007577       0.009461       0.021450       0.012301      -0.018587      -0.001408       0.019995              2.025294       1.701876      -0.060167      -0.063370       2.223484       0.314058       2.150521          -0.000059
           35              H       2.623254       2.516338       1.313787       0.128200       1.058142 0.86297896E+01  0.86502479E+02                                 1.742175                            1.737811      -0.948813       2.438227                    0.996390       3.504533       9.974411       0.465631       1.312309      -0.703171       0.041873      -0.008709      -0.010333       0.043999      -0.006741      -0.007203       0.008861       0.008184      -0.013195      -0.012174      -0.003708       0.015882              1.753094       1.953651       0.054465      -0.181168       1.579850      -0.069142       1.725782           0.000939
           36              H      10.581186       4.548256       2.079049       0.111158       1.111850 0.89101402E+01  0.91847393E+02                                 1.898064                            1.834455      -1.697022       2.054047                    0.990374       4.396227      13.544922       0.419530       1.416318      -0.676234       0.018360       0.023078      -0.018744       0.034943      -0.004827       0.001451      -0.008413      -0.014892       0.000090      -0.009082      -0.004933       0.014015              1.952551       1.779092       0.380652      -0.220171       2.074506      -0.335819       2.004054           0.000890
           37              H       3.431056       3.279370       3.408890       0.124761       0.974890 0.78527995E+01  0.76998600E+02                                 1.656639                            1.664115      -0.766507       2.523820                    0.998243       3.460093       9.789514       0.472361       1.322433      -0.700733       0.034630      -0.010726      -0.019112       0.040982      -0.001596      -0.001644      -0.003056       0.015476      -0.007613      -0.008413      -0.000913       0.009326              1.657450       1.897355      -0.014484      -0.110196       1.527493       0.009788       1.547502           0.000370
           38              H       8.272823       4.884057       1.329842       0.411671       0.386397 0.21953455E+01  0.16052022E+02                                 0.974228                            0.944236      -1.196266       2.472137                    0.999996       2.221115       5.892412       0.550035       1.522963      -0.659591      -0.005945       0.003637      -0.016836       0.018221      -0.002817       0.008103      -0.009199       0.000151       0.005089      -0.010456      -0.003625       0.014081              0.981834       0.869002      -0.057149      -0.074323       0.867767       0.081430       1.208733           0.000252
           39              C      10.457752       7.252489      17.888647      -0.165017      30.278606 0.48480433E+03  0.11811042E+05                                 8.854173                            7.600165      -0.551350       1.819034                    0.996815      30.453710      91.595339       0.562696       0.446798      -1.036909      -0.013024       0.012938      -0.106964       0.108528       0.001063      -0.021433       0.000993      -0.023474      -0.021433      -0.029141       0.013784       0.015357              9.836608       8.416291      -1.514728       1.120021      11.196237      -0.427496       9.897296           0.006128
           40              C      10.480424       6.105125      16.853136      -0.144185      31.199170 0.48183712E+03  0.11627448E+05                                 8.771930                            7.348926      -0.349064       1.891829                    0.997451      29.050175      84.717893       0.603870       0.420319      -1.061315       0.038828       0.086017      -0.022737       0.097075       0.025662      -0.012428       0.023396       0.016551       0.041557      -0.045519       0.018420       0.027099              9.923593       6.742864      -0.084617      -1.240862      12.009296      -1.271814      11.018620           0.002270
           41              C      11.314256       6.340592      15.568515      -0.168479      30.335491 0.50201185E+03  0.12323561E+05                                 8.697329                            7.585842      -0.539574       1.819021                    0.997203      30.601256      92.052175       0.580442       0.429858      -1.048150      -0.072840       0.067861       0.036876       0.106163       0.012888      -0.000939       0.008422      -0.020382       0.095642      -0.032694      -0.001042       0.033736              9.556875       8.535543      -1.223519      -1.070137       9.724299      -1.823004      10.410784           0.005498
           42              C      10.911195       7.693016      14.945870      -0.137203      31.956764 0.48611755E+03  0.11817506E+05                                 9.041889                            7.466841      -0.511490       1.839893                    0.996335      29.670878      88.323096       0.585811       0.430094      -1.049804       0.014160      -0.008299       0.086865       0.088402       0.001633       0.021876       0.022367      -0.067826      -0.013593      -0.045043      -0.002484       0.047527             10.468642       6.807401      -1.431563      -1.076929      10.544473      -0.560160      14.054052           0.008239
           43              C      10.896081       8.893120      15.924120      -0.176954      28.730451 0.47058633E+03  0.11394155E+05                                 8.705626                            7.642731      -0.587961       1.806743                    0.996557      30.578033      92.068117       0.543468       0.465467      -1.025045      -0.044375      -0.096067       0.010665       0.106357      -0.001280      -0.024007      -0.009438      -0.061859       0.064710      -0.050048       0.015328       0.034720              9.538690       8.150718       0.017955      -0.726775       9.163734       1.259630      11.301617           0.007006
           44              C      10.044615       8.551607      17.161649      -0.153745      31.633954 0.50377628E+03  0.12364427E+05                                 8.989984                            7.619202      -0.470702       1.844403                    0.997327      30.222143      90.584096       0.577507       0.432128      -1.047896       0.063695      -0.063511      -0.031406       0.095273      -0.002827      -0.013550      -0.034078       0.017230       0.001324      -0.041102       0.007893       0.033209             10.128272       7.869067      -2.138972      -1.758721      12.168609      -0.084938      10.347140           0.000869
           45              C      11.724035       7.270121      18.753981       0.645979      19.844187 0.25825553E+03  0.54620328E+04                                 7.083243                            5.957094      -0.403094       1.925328                    0.999382      23.253024      68.666639       0.562019       0.515289      -0.984676       0.056315       0.000590       0.023536       0.061038       0.044483      -0.020776      -0.049407      -0.105562      -0.000624      -0.069059      -0.029192       0.098251              7.624487       8.433228      -1.710882       1.364083       6.173482       1.670122       8.266752          -0.001801
           46              C      10.684474       4.765807      17.550701       0.663578      21.336224 0.23726595E+03  0.48777994E+04                                 7.283474                            5.599468      -0.173252       2.019125                    0.999324      21.770492      61.916916       0.601213       0.495552      -1.001489      -0.004565      -0.055474       0.030695       0.063563       0.039517       0.055680       0.025253       0.140233      -0.145678      -0.074579      -0.051101       0.125680              8.283943       5.058007      -1.098192      -1.871788      10.618024      -0.555149       9.175799           0.000287
           47              C      12.839169       6.220860      15.693739       0.583250      21.344533 0.27437233E+03  0.58562072E+04                                 7.261735                            6.043710      -0.272271       1.965842                    0.999115      23.330336      67.869747       0.574820       0.499227      -0.998465       0.053443      -0.015338       0.002850       0.055673      -0.032528      -0.010101       0.010723       0.010367       0.312645      -0.085059      -0.020883       0.105942              7.864559       7.973772      -0.936718       0.011899      11.027372      -0.253057       4.592532          -0.004892
           48              C      11.629987       7.940741      13.620845       0.611849      22.579835 0.26719593E+03  0.56499171E+04                                 7.499230                            5.893593      -0.316887       1.946945                    0.999199      22.996507      65.994888       0.594199       0.487486      -1.007171       0.003450      -0.011773      -0.041244       0.043030      -0.025363       0.066296      -0.012274       0.076801      -0.126252      -0.074821      -0.024180       0.099001              8.562814       4.804145       0.052194      -1.835826       8.948284       0.817071      11.936013           0.000993
           49              C       8.009997       0.963428      16.372039       0.647450      19.125954 0.25454573E+03  0.53111846E+04                                 6.740872                            5.811289      -0.176539       2.016164                    0.999466      21.847640      62.038160       0.590025       0.497520      -1.003256       0.060110       0.045868      -0.005233       0.075792      -0.040874      -0.029829       0.001967      -0.061514      -0.166203      -0.070947      -0.009661       0.080608              7.075783       6.968680       1.859201       0.146226       5.233506      -0.511901       9.025163           0.000165
           50              C       5.587434       1.248691      18.004507       0.625115      22.458862 0.25696493E+03  0.53811432E+04                                 7.449955                            5.790165      -0.241244       1.984321                    0.999189      22.460243      64.157407       0.597814       0.489260      -1.006193      -0.009090       0.050729       0.047587       0.070147       0.041094       0.012018       0.018047       0.150537      -0.149155      -0.071333      -0.040897       0.112229              8.347357       4.899674      -1.836396      -1.238626       9.959067      -0.354595      10.183329          -0.007679
           51              C      14.656303       7.921909      22.247424      -0.164791      30.277826 0.48477201E+03  0.11809520E+05                                 8.853489                            7.599643      -0.549408       1.819696                    0.996852      30.445765      91.554982       0.562770       0.446766      -1.036974      -0.014610      -0.012316       0.107237       0.108927      -0.000426       0.022630       0.001295      -0.022647      -0.022848      -0.030229       0.014500       0.015729              9.835904       8.413862       1.514542      -1.121646      11.196977      -0.426727       9.896872           0.006172
           52              C      14.678976       9.069273      23.282935      -0.146651      31.243210 0.48264689E+03  0.11648490E+05                                 8.767337                            7.344960      -0.338823       1.894480                    0.997383      29.065564      84.687719       0.605460       0.419161      -1.062357       0.039091      -0.086083       0.022624       0.097212      -0.024922       0.011791       0.023773       0.016997       0.041248      -0.044951       0.017593       0.027358              9.918577       6.738896       0.084272       1.240583      12.001171      -1.270602      11.015665           0.002421
           53              C      15.512808       8.833805      24.567557      -0.167867      30.365368 0.50263674E+03  0.12346051E+05                                 8.710528                            7.596129      -0.545578       1.816344                    0.997310      30.646440      92.295666       0.579256       0.430489      -1.047484      -0.073491      -0.067424      -0.037077       0.106403      -0.012809       0.000162       0.009449      -0.018818       0.094226      -0.031916      -0.001869       0.033785              9.572484       8.547349       1.226140       1.070947       9.741035      -1.824337      10.429068           0.005732
           54              C      15.109747       7.481382      25.190201      -0.136516      31.928462 0.48561550E+03  0.11800741E+05                                 9.030206                            7.457771      -0.513705       1.838852                    0.996347      29.656361      88.225941       0.586857       0.429494      -1.050305       0.013734       0.009308      -0.086429       0.088007      -0.001141      -0.023032       0.022256      -0.064667      -0.014980      -0.045078      -0.001277       0.046355             10.454515       6.801918       1.429080       1.073419      10.531682      -0.558385      14.029945           0.008394
           55              C       6.697532       6.281277      24.211951      -0.175193      28.696103 0.46984311E+03  0.11371621E+05                                 8.699621                            7.637244      -0.589103       1.806848                    0.996535      30.545334      91.950141       0.543607       0.465534      -1.025012      -0.043705       0.096921      -0.012339       0.107033      -0.000002       0.024413      -0.009249      -0.061226       0.064350      -0.049844       0.014899       0.034945              9.532299       8.145192      -0.019716       0.724112       9.158534       1.260466      11.293172           0.007143
           56              C      14.243166       6.622791      22.974422      -0.155199      31.677084 0.50462723E+03  0.12392336E+05                                 9.004187                            7.630501      -0.483265       1.840411                    0.997294      30.256528      90.755854       0.576444       0.432680      -1.047410       0.064172       0.064147       0.030551       0.095740       0.003584       0.012172      -0.033831       0.015831       0.000202      -0.040438       0.008314       0.032125             10.145124       7.880697       2.145496       1.762627      12.191503      -0.083446      10.363173           0.000987
           57              C       7.525486       7.904277      21.382091       0.647726      19.824906 0.25795946E+03  0.54545199E+04                                 7.080597                            5.955047      -0.404810       1.924980                    0.999375      23.241389      68.637294       0.561889       0.515526      -0.984506       0.055847      -0.000936      -0.024459       0.060976      -0.044816       0.020819      -0.048097      -0.106733      -0.000957      -0.069722      -0.028047       0.097769              7.621573       8.429068       1.710326      -1.363413       6.171522       1.669090       8.264129          -0.001777
           58              C      10.684475       1.858085      22.585370       0.664008      21.323647 0.23709573E+03  0.48733560E+04                                 7.280444                            5.597396      -0.165333       2.021511                    0.999312      21.762373      61.884953       0.601343       0.495541      -1.001509      -0.005198       0.054888      -0.030128       0.062828      -0.039395      -0.056206       0.025754       0.140760      -0.146281      -0.075352      -0.050938       0.126290              8.280413       5.055926       1.097150       1.870977      10.612321      -0.556040       9.172992           0.000415
           59              C       8.640621       8.953538      24.442332       0.582605      21.348404 0.27442986E+03  0.58574507E+04                                 7.260567                            6.042779      -0.273346       1.965439                    0.999132      23.332386      67.864781       0.575116       0.498969      -0.998644       0.054450       0.014775      -0.003530       0.056529       0.032902       0.010441       0.011020       0.010804       0.313221      -0.085561      -0.020681       0.106242              7.863236       7.974082       0.935694      -0.012728      11.023700      -0.252871       4.591927          -0.004796
           60              C       7.431439       7.233657      26.515227       0.613160      22.570266 0.26708037E+03  0.56471248E+04                                 7.499250                            5.893993      -0.323819       1.944851                    0.999239      22.990300      65.985034       0.593898       0.487763      -1.006981       0.003618       0.010937       0.041261       0.042839       0.025124      -0.066034      -0.012658       0.077533      -0.128304      -0.075028      -0.024168       0.099196              8.562776       4.804343      -0.052299       1.836811       8.948015       0.814453      11.935970           0.001111
           61              C       8.009999       5.660464      23.764033       0.645288      19.152064 0.25494790E+03  0.53208291E+04                                 6.740479                            5.810883      -0.179580       2.015121                    0.999502      21.866933      62.067986       0.590900       0.496666      -1.003846       0.060327      -0.045643       0.006881       0.075961       0.041222       0.031348       0.001833      -0.062583      -0.165416      -0.072216      -0.008984       0.081200              7.075340       6.970785      -1.860853      -0.147257       5.235142      -0.510856       9.020093           0.000275
           62              C       5.587435       5.375201      22.131565       0.626100      22.435752 0.25664069E+03  0.53729944E+04                                 7.447280                            5.788091      -0.235743       1.986226                    0.999158      22.446589      64.123444       0.597639       0.489527      -1.005992      -0.009307      -0.050687      -0.048096       0.070491      -0.041637      -0.011803       0.018101       0.149529      -0.146128      -0.071246      -0.040290       0.111536              8.344471       4.898490       1.836080       1.238020       9.955730      -0.354286      10.179194          -0.007592
           63              C       6.336454       2.863776       8.868734      -0.165018      30.278631 0.48480494E+03  0.11811059E+05                                 8.854180                            7.600172      -0.551350       1.819034                    0.996815      30.453704      91.595310       0.562695       0.446798      -1.036909       0.013025      -0.012938       0.106962       0.108526       0.001062      -0.021432       0.000993      -0.023477      -0.021431      -0.029141       0.013783       0.015358              9.836616       8.416300      -1.514736       1.120027      11.196243      -0.427489       9.897304           0.006149
           64              C       6.313782       4.011140       9.904245      -0.144184      31.199149 0.48183700E+03  0.11627445E+05                                 8.771927                            7.348926      -0.349066       1.891828                    0.997451      29.050184      84.717948       0.603869       0.420319      -1.061315      -0.038828      -0.086017       0.022737       0.097074       0.025662      -0.012430       0.023396       0.016553       0.041560      -0.045520       0.018421       0.027099              9.923587       6.742871      -0.084617      -1.240858      12.009284      -1.271807      11.018606           0.002300
           65              C       5.479950       3.775673      11.188866      -0.168480      30.335584 0.50201381E+03  0.12323620E+05                                 8.697346                            7.585856      -0.539573       1.819021                    0.997203      30.601295      92.052307       0.580442       0.429858      -1.048150       0.072840      -0.067860      -0.036876       0.106162       0.012887      -0.000940       0.008422      -0.020385       0.095644      -0.032695      -0.001042       0.033736              9.556896       8.535563      -1.223533      -1.070139       9.724323      -1.823020      10.410801           0.005513
           66              C       5.883011       2.423249      11.811511      -0.137202      31.956836 0.48611854E+03  0.11817540E+05                                 9.041915                            7.466858      -0.511494       1.839890                    0.996335      29.670937      88.323404       0.585809       0.430095      -1.049803      -0.014160       0.008298      -0.086864       0.088401       0.001633       0.021875       0.022367      -0.067830      -0.013590      -0.045044      -0.002484       0.047529             10.468676       6.807415      -1.431569      -1.076934      10.544500      -0.560169      14.054113           0.008249
           67              C       5.898125       1.223145      10.833261      -0.176956      28.730572 0.47058888E+03  0.11394227E+05                                 8.705632                            7.642737      -0.587957       1.806744                    0.996557      30.578078      92.068161       0.543470       0.465465      -1.025047       0.044378       0.096068      -0.010663       0.106359      -0.001281      -0.024009      -0.009438      -0.061862       0.064712      -0.050051       0.015330       0.034722              9.538696       8.150720       0.017950      -0.726782       9.163739       1.259638      11.301628           0.007025
           68              C       6.749591       1.564658       9.595732      -0.153740      31.633912 0.50377537E+03  0.12364395E+05                                 8.989967                            7.619188      -0.470693       1.844406                    0.997327      30.222093      90.583828       0.577508       0.432127      -1.047897      -0.063693       0.063510       0.031405       0.095271      -0.002828      -0.013551      -0.034079       0.017230       0.001328      -0.041103       0.007892       0.033211             10.128252       7.869055      -2.138972      -1.758719      12.168583      -0.084931      10.347119           0.000900
           69              C       5.070171       2.846144       8.003400       0.645977      19.844204 0.25825565E+03  0.54620349E+04                                 7.083243                            5.957092      -0.403089       1.925329                    0.999382      23.253011      68.666555       0.562020       0.515288      -0.984677      -0.056314      -0.000589      -0.023537       0.061038       0.044483      -0.020777      -0.049407      -0.105561      -0.000626      -0.069059      -0.029193       0.098251              7.624490       8.433234      -1.710886       1.364084       6.173479       1.670123       8.266758          -0.001774
           70              C       6.109732       5.350458       9.206680       0.663579      21.336167 0.23726531E+03  0.48777827E+04                                 7.283461                            5.599461      -0.173259       2.019123                    0.999324      21.770456      61.916781       0.601213       0.495552      -1.001489       0.004566       0.055473      -0.030696       0.063563       0.039517       0.055680       0.025254       0.140233      -0.145679      -0.074580      -0.051101       0.125680              8.283927       5.058005      -1.098198      -1.871788      10.618002      -0.555128       9.175773           0.000325
           71              C       3.955037       3.895405      11.063642       0.583254      21.344615 0.27437355E+03  0.58562395E+04                                 7.261752                            6.043721      -0.272267       1.965842                    0.999115      23.330393      67.869949       0.574820       0.499227      -0.998465      -0.053444       0.015337      -0.002851       0.055674      -0.032525      -0.010101       0.010723       0.010368       0.312648      -0.085058      -0.020886       0.105943              7.864579       7.973785      -0.936726       0.011900      11.027409      -0.253057       4.592542          -0.004876
           72              C       5.164219       2.175524      13.136536       0.611845      22.579891 0.26719673E+03  0.56499410E+04                                 7.499251                            5.893608      -0.316907       1.946938                    0.999199      22.996586      65.995259       0.594197       0.487486      -1.007170      -0.003447       0.011776       0.041243       0.043030      -0.025362       0.066296      -0.012274       0.076798      -0.126250      -0.074820      -0.024179       0.098999              8.562838       4.804156       0.052195      -1.835828       8.948307       0.817062      11.936050           0.000993
           73              C       4.585659       0.602332      10.385342       0.647454      19.126060 0.25454754E+03  0.53112285E+04                                 6.740878                            5.811296      -0.176517       2.016170                    0.999466      21.847691      62.038214       0.590027       0.497517      -1.003257      -0.060111      -0.045870       0.005229       0.075794      -0.040877      -0.029830       0.001967      -0.061518      -0.166205      -0.070949      -0.009663       0.080612              7.075788       6.968684       1.859202       0.146229       5.233512      -0.511901       9.025169           0.000195
           74              C      11.206772       8.867574       8.752874       0.625115      22.458845 0.25696451E+03  0.53811312E+04                                 7.449943                            5.790155      -0.241239       1.984323                    0.999189      22.460227      64.157297       0.597816       0.489259      -1.006194       0.009091      -0.050727      -0.047587       0.070146       0.041094       0.012019       0.018047       0.150534      -0.149153      -0.071331      -0.040896       0.112227              8.347346       4.899666      -1.836391      -1.238621       9.959054      -0.354604      10.183319          -0.007640
           75              C       2.137903       2.194356       4.509957      -0.164789      30.277786 0.48477144E+03  0.11809501E+05                                 8.853479                            7.599637      -0.549407       1.819697                    0.996852      30.445722      91.554798       0.562771       0.446766      -1.036974       0.014609       0.012316      -0.107238       0.108927      -0.000427       0.022630       0.001294      -0.022647      -0.022849      -0.030229       0.014501       0.015727              9.835889       8.413850       1.514537      -1.121641      11.196945      -0.426714       9.896874           0.006180
           76              C       2.115230       1.046992       3.474446      -0.146651      31.243194 0.48264686E+03  0.11648488E+05                                 8.767328                            7.344956      -0.338819       1.894482                    0.997383      29.065561      84.687674       0.605461       0.419160      -1.062357      -0.039091       0.086084      -0.022623       0.097213      -0.024922       0.011791       0.023772       0.016996       0.041246      -0.044950       0.017592       0.027358              9.918563       6.738894       0.084271       1.240585      12.001136      -1.270590      11.015659           0.002424
           77              C       1.281398       1.282460       2.189824      -0.167876      30.365460 0.50263854E+03  0.12346111E+05                                 8.710550                            7.596145      -0.545580       1.816341                    0.997310      30.646570      92.296216       0.579255       0.430489      -1.047484       0.073492       0.067426       0.037077       0.106405      -0.012809       0.000162       0.009448      -0.018822       0.094230      -0.031918      -0.001869       0.033786              9.572509       8.547377       1.226139       1.070951       9.741054      -1.824335      10.429096           0.005716
           78              C       1.684459       2.634883       1.567180      -0.136516      31.928439 0.48561517E+03  0.11800732E+05                                 9.030203                            7.457770      -0.513705       1.838852                    0.996347      29.656358      88.225941       0.586857       0.429494      -1.050305      -0.013735      -0.009309       0.086430       0.088008      -0.001140      -0.023033       0.022256      -0.064666      -0.014981      -0.045079      -0.001276       0.046355             10.454512       6.801919       1.429084       1.073419      10.531685      -0.558385      14.029932           0.008394
           79              C      10.096674       3.834988       2.545430      -0.175192      28.696081 0.46984272E+03  0.11371612E+05                                 8.699629                            7.637251      -0.589108       1.806846                    0.996535      30.545348      91.950276       0.543605       0.465536      -1.025011       0.043701      -0.096922       0.012340       0.107032      -0.000003       0.024410      -0.009251      -0.061221       0.064351      -0.049840       0.014894       0.034946              9.532309       8.145196      -0.019708       0.724115       9.158545       1.260466      11.293185           0.007148
           80              C       2.551040       3.493474       3.782959      -0.155193      31.676954 0.50462479E+03  0.12392254E+05                                 9.004139                            7.630465      -0.483249       1.840418                    0.997294      30.256399      90.755196       0.576447       0.432678      -1.047412      -0.064172      -0.064148      -0.030550       0.095741       0.003583       0.012172      -0.033828       0.015834       0.000200      -0.040436       0.008314       0.032122             10.145066       7.880654       2.145475       1.762618      12.191417      -0.083442      10.363128           0.000999
           81              C       9.268720       2.211988       5.375290       0.647726      19.824872 0.25795877E+03  0.54545013E+04                                 7.080589                            5.955039      -0.404811       1.924980                    0.999375      23.241345      68.637122       0.561890       0.515526      -0.984506      -0.055847       0.000936       0.024458       0.060976      -0.044817       0.020819      -0.048097      -0.106732      -0.000956      -0.069723      -0.028047       0.097769              7.621566       8.429063       1.710329      -1.363405       6.171512       1.669090       8.264123          -0.001761
           82              C       6.109731       8.258180       4.172011       0.664017      21.323526 0.23709447E+03  0.48733238E+04                                 7.280418                            5.597383      -0.165346       2.021508                    0.999312      21.762310      61.884745       0.601343       0.495541      -1.001509       0.005199      -0.054889       0.030128       0.062829      -0.039395      -0.056205       0.025755       0.140759      -0.146280      -0.075352      -0.050937       0.126289              8.280375       5.055908       1.097145       1.870965      10.612273      -0.556033       9.172945           0.000427
           83              C       8.153585       1.162727       2.315049       0.582611      21.348454 0.27443064E+03  0.58574745E+04                                 7.260586                            6.042793      -0.273368       1.965430                    0.999132      23.332478      67.865198       0.575114       0.498970      -0.998643      -0.054451      -0.014775       0.003531       0.056530       0.032904       0.010441       0.011020       0.010800       0.313227      -0.085563      -0.020680       0.106244              7.863256       7.974110       0.935697      -0.012729      11.023719      -0.252872       4.591940          -0.004795
           84              C       9.362767       2.882608       0.242154       0.613159      22.570343 0.26708148E+03  0.56471530E+04                                 7.499263                            5.894002      -0.323812       1.944853                    0.999239      22.990334      65.985120       0.593899       0.487762      -1.006981      -0.003619      -0.010937      -0.041261       0.042839       0.025125      -0.066036      -0.012658       0.077534      -0.128306      -0.075030      -0.024168       0.099198              8.562793       4.804350      -0.052296       1.836818       8.948027       0.814460      11.936003           0.001108
           85              C       8.784207       4.455801       2.993348       0.645286      19.152007 0.25494704E+03  0.53208062E+04                                 6.740468                            5.810874      -0.179585       2.015121                    0.999502      21.866871      62.067769       0.590901       0.496666      -1.003846      -0.060327       0.045641      -0.006885       0.075959       0.041217       0.031347       0.001833      -0.062579      -0.165413      -0.072213      -0.008981       0.081195              7.075329       6.970771      -1.860847      -0.147257       5.235132      -0.510855       9.020083           0.000285
           86              C      11.206771       4.741064       4.625816       0.626101      22.435727 0.25664020E+03  0.53729800E+04                                 7.447264                            5.788078      -0.235724       1.986232                    0.999158      22.446573      64.123316       0.597641       0.489526      -1.005993       0.009307       0.050689       0.048096       0.070493      -0.041637      -0.011802       0.018102       0.149529      -0.146133      -0.071247      -0.040290       0.111537              8.344454       4.898477       1.836070       1.238016       9.955701      -0.354291      10.179183          -0.007570
           87              O      11.756784       7.938765      19.826417      -0.567614      38.828698 0.64429063E+03  0.16254477E+05                                 9.152283                            7.933886       0.172061       2.077955                    0.998328      29.102948      79.148150       0.662664       0.366371      -1.129789       0.022911       0.019320      -0.037177       0.047752       0.013344      -0.020281       0.014316      -0.104426       0.059243      -0.069233       0.019850       0.049384              9.751385       9.247746      -1.598071      -0.473012       7.673256       3.346340      12.333153           0.062696
           88              O      12.689702       6.541553      18.391953      -0.504608      37.310921 0.61854382E+03  0.15458028E+05                                 9.083536                            7.877423      -0.227204       1.991782                    0.993240      27.727735      75.233362       0.651468       0.376209      -1.121502      -0.023985      -0.007190       0.000382       0.025043      -0.025060      -0.014365      -0.016074      -0.019371      -0.034487      -0.037935       0.004604       0.033331              9.913479      13.110693      -2.931223       2.031210       7.708921       0.856714       8.920823           0.041168
           89              O      10.250344       4.706250      18.713042      -0.504934      37.107651 0.52752880E+03  0.12652102E+05                                 8.980027                            7.159249       0.306081       2.161513                    0.997472      27.088148      71.684878       0.700922       0.364351      -1.132044       0.004031      -0.000173      -0.026415       0.026721       0.016478       0.012613       0.000942       0.056621       0.100434      -0.049566       0.009585       0.039981             10.181427       6.460170       0.761681      -2.883633       9.402092      -3.833962      14.682020           0.019512
           90              O      11.157231       3.762174      16.937422      -0.560244      42.170098 0.63872631E+03  0.16083006E+05                                 9.738580                            7.934187       0.007003       2.029965                    0.996799      28.997372      78.845947       0.658161       0.369591      -1.127053      -0.026470       0.018314       0.026428       0.041647      -0.001659      -0.004153       0.058109       0.084312      -0.155504      -0.094844       0.026390       0.068454             10.844607       8.909559      -3.190613      -3.646619      13.140642       4.014640      10.483620           0.046689
           91              O       4.964369       5.054689      15.773209      -0.473822      36.769190 0.53780934E+03  0.12978929E+05                                 8.889154                            7.270497       0.028874       2.060184                    0.996318      27.499410      73.328633       0.688596       0.368579      -1.127229       0.017157       0.034763      -0.001082       0.038781      -0.009668      -0.016088      -0.001177      -0.091927      -0.016444      -0.050060       0.000346       0.049715             10.012515       7.050284      -2.973210      -0.188425      16.838110       0.999506       6.149150           0.139676
           92              O      13.529411       7.249333      15.626846      -0.439345      27.860472 0.46826196E+03  0.10896472E+05                                 7.296132                            6.778734       0.346965       2.183162                    0.996350      26.315282      68.502772       0.715269       0.367993      -1.129701      -0.027107      -0.007509      -0.005477       0.028656       0.019544      -0.015690      -0.002194      -0.131193       0.070703      -0.082416       0.025139       0.057276              7.459059       7.274705       2.065062      -0.014301       9.767913      -0.299771       5.334559           0.074246
           93              O      11.666094       6.969824      12.819996      -0.548564      41.932628 0.56780903E+03  0.13855078E+05                                 9.688832                            7.405441       0.261261       2.123631                    0.997458      28.067248      74.638629       0.693056       0.362185      -1.135036      -0.039487       0.008739       0.024475       0.047272      -0.014713       0.019823       0.037571       0.004573       0.030094      -0.049483       0.008455       0.041028             11.503442       6.285482      -2.091397      -2.713470      11.554087       6.354450      16.670757           0.033500
           94              O      12.103583       9.081665      13.358355      -0.536572      30.212626 0.51205131E+03  0.12145587E+05                                 7.648959                            7.019837       0.486260       2.217987                    0.997036      27.048761      70.345193       0.715532       0.360887      -1.138882      -0.012764       0.007171       0.019458       0.024350       0.027989       0.074402      -0.023684      -0.040050      -0.228107      -0.123527       0.048619       0.074909              7.961174       5.752531       0.735384       0.439984       9.939137      -1.239881       8.191853           0.038782
           95              O       8.743904       1.604465      15.467639      -0.529129      24.011346 0.37037612E+03  0.81652015E+04                                 6.583035                            5.933609       0.285986       2.182145                    0.998359      25.388700      65.297863       0.779392       0.356473      -1.133518      -0.007024      -0.007781       0.041549       0.042851      -0.013649      -0.055310      -0.043777      -0.033425       0.275259      -0.092675      -0.026557       0.119232              6.793879       6.246905       2.032345      -1.021085       6.042274      -0.928939       8.092458           0.004692
           96              O       8.314812       1.012723      17.543209      -0.472871      28.441026 0.48072237E+03  0.11253336E+05                                 7.394266                            6.878177       0.361612       2.195632                    0.995277      26.286766      68.498060       0.708982       0.369049      -1.129572      -0.008917       0.000195      -0.005295       0.010372      -0.070668      -0.024296      -0.016683      -0.091955       0.076162      -0.103662       0.031818       0.071844              7.554365       6.325024       0.722871       1.694920       5.594782       0.096982      10.743288           0.023207
           97              O       5.465676       2.337337      17.396579      -0.495792      35.443265 0.52764996E+03  0.12627930E+05                                 8.628182                            7.169501       0.477161       2.206370                    0.997472      27.248648      71.516794       0.700578       0.365311      -1.133790       0.037490       0.000445       0.031585       0.049024       0.022146      -0.020196      -0.055445       0.042350      -0.083673      -0.073979       0.006994       0.066985              9.598444       6.455835      -3.160400       0.872720      14.298304      -3.642929       8.041194           0.095927
           98              O       5.395981       1.158021      19.266385      -0.513594      37.624313 0.59187413E+03  0.14618271E+05                                 8.999466                            7.645573       0.200387       2.105578                    0.997158      28.126561      75.678208       0.669603       0.370358      -1.126765      -0.002326       0.013696      -0.050632       0.052504       0.003857       0.002451      -0.043068       0.047338       0.067275      -0.058250       0.012747       0.045504              9.619345       6.185732      -0.516416      -1.948374       7.135236      -1.928210      15.537066           0.145448
           99              O       7.558234       7.235632      20.309655      -0.568969      38.912375 0.64608011E+03  0.16312574E+05                                 9.169578                            7.948307       0.168356       2.076616                    0.998409      29.130853      79.281606       0.661570       0.366686      -1.129432       0.023009      -0.019406       0.036492       0.047304      -0.013397       0.020025       0.013868      -0.104532       0.059769      -0.069219       0.020160       0.049059              9.770280       9.267704       1.602605       0.473782       7.686764       3.352135      12.356371           0.062630
          100              O       8.491152       8.632845      21.744118      -0.504225      37.277234 0.61784720E+03  0.15435764E+05                                 9.077143                            7.872114      -0.225700       1.992491                    0.993235      27.712870      75.173165       0.651818       0.376126      -1.121601      -0.023538       0.007045      -0.000173       0.024570       0.025427       0.014042      -0.016216      -0.019721      -0.034359      -0.038013       0.004223       0.033791              9.906237      13.099219       2.929481      -2.028211       7.704586       0.856580       8.914906           0.041410
          101              O      10.250345       1.917642      21.423030      -0.505047      37.154330 0.52830161E+03  0.12675873E+05                                 8.989224                            7.165949       0.304843       2.161132                    0.997427      27.101431      71.745910       0.700347       0.364499      -1.131875       0.004203       0.000216       0.025968       0.026307      -0.016218      -0.012918       0.000715       0.056720       0.099088      -0.049271       0.009398       0.039873             10.192438       6.466400      -0.762990       2.887009       9.412652      -3.839499      14.698262           0.019717
          102              O      11.157232       2.861719      23.198649      -0.560026      42.155409 0.63848769E+03  0.16075300E+05                                 9.736034                            7.932677       0.018705       2.033274                    0.996815      28.990571      78.820167       0.658235       0.369588      -1.127068      -0.026734      -0.018448      -0.026681       0.042035       0.002105       0.004159       0.058381       0.083449      -0.155324      -0.094917       0.026853       0.068064             10.841520       8.907146       3.189291       3.645320      13.136493       4.012330      10.480922           0.046982
          103              O       4.964371       1.569203      24.362863      -0.473297      36.733625 0.53718850E+03  0.12959872E+05                                 8.882656                            7.265764       0.032083       2.061542                    0.996462      27.487576      73.279429       0.688914       0.368525      -1.127299       0.016383      -0.035257       0.001191       0.038896       0.010079       0.016103      -0.001525      -0.091865      -0.016753      -0.050108       0.000290       0.049819             10.004866       7.046434       2.971806       0.187807      16.823219       0.997350       6.144944           0.140647
          104              O       9.330863       7.925064      24.509226      -0.439674      27.874742 0.46856214E+03  0.10905248E+05                                 7.298804                            6.781032       0.346571       2.183034                    0.996316      26.322522      68.528126       0.715125       0.368007      -1.129686      -0.026965       0.007175       0.005888       0.028518      -0.019362       0.015499      -0.001844      -0.131263       0.071115      -0.082424       0.025334       0.057090              7.461869       7.278260      -2.066629       0.014093       9.770562      -0.299122       5.336784           0.075927
          105              O      11.666091       6.638813       0.558694      -0.548598      41.906963 0.56750547E+03  0.13845402E+05                                 9.683558                            7.402628       0.262761       2.124479                    0.997614      28.060745      74.607871       0.693326       0.362104      -1.135134      -0.039624      -0.008917      -0.024910       0.047646       0.014114      -0.020194       0.037222       0.004384       0.030990      -0.049014       0.007907       0.041107             11.496518       6.282473       2.090039       2.712066      11.546312       6.348333      16.660770           0.033945
          106              O       3.706480       4.526972       0.020336      -0.537746      30.213610 0.51214470E+03  0.12147930E+05                                 7.647058                            7.018992       0.487151       2.218203                    0.997016      27.057978      70.361466       0.715828       0.360735      -1.139042      -0.012911      -0.008369      -0.019240       0.024636      -0.027463      -0.074193      -0.024158      -0.039253      -0.226657      -0.123043       0.049109       0.073934              7.958785       5.751412      -0.733874      -0.437703       9.938100      -1.243973       8.186845           0.039511
          107              O       8.743906       5.019428      24.668432      -0.531285      24.078307 0.37180014E+03  0.82043369E+04                                 6.598530                            5.949117       0.285431       2.181449                    0.998334      25.419198      65.403905       0.777581       0.356966      -1.133144      -0.006385       0.006605      -0.043693       0.044648       0.014583       0.055640      -0.043897      -0.033356       0.270739      -0.093077      -0.025046       0.118123              6.809665       6.266152      -2.040381       1.029237       6.061155      -0.936924       8.101688           0.005163
          108              O       8.314813       5.611169      22.592862      -0.471366      28.439291 0.48071986E+03  0.11253845E+05                                 7.396001                            6.880382       0.359423       2.195056                    0.995241      26.280139      68.494080       0.708489       0.369287      -1.129331      -0.008891      -0.000556       0.006600       0.011088       0.071186       0.024869      -0.016541      -0.091596       0.076459      -0.104216       0.032150       0.072067              7.555776       6.326577      -0.723226      -1.694631       5.596263       0.096404      10.744489           0.023642
          109              O       5.465677       4.286555      22.739493      -0.496079      35.480851 0.52834313E+03  0.12649134E+05                                 8.636002                            7.175509       0.480813       2.207438                    0.997467      27.257668      71.562100       0.700069       0.365444      -1.133646       0.037512      -0.000195      -0.031996       0.049304      -0.022191       0.020279      -0.056008       0.041970      -0.084113      -0.074513       0.007150       0.067362              9.607731       6.462151       3.165089      -0.873987      14.313291      -3.646302       8.047752           0.096254
          110              O       5.395981       5.465872      20.869687      -0.514265      37.605886 0.59152813E+03  0.14606906E+05                                 8.994856                            7.641750       0.207165       2.107514                    0.997206      28.123022      75.649811       0.670011       0.370204      -1.126935      -0.002163      -0.013674       0.050052       0.051931      -0.003665      -0.002152      -0.043173       0.047988       0.067043      -0.058537       0.013072       0.045465              9.614491       6.183044       0.516243       1.947335       7.131301      -1.926927      15.529129           0.145441
          111              O       5.037422       2.177500       6.930964      -0.567612      38.828370 0.64428330E+03  0.16254240E+05                                 9.152218                            7.933828       0.172078       2.077962                    0.998328      29.102824      79.147588       0.662669       0.366370      -1.129790      -0.022909      -0.019319       0.037176       0.047750       0.013344      -0.020282       0.014316      -0.104428       0.059249      -0.069235       0.019852       0.049384              9.751317       9.247687      -1.598066      -0.473020       7.673201       3.346316      12.333065           0.062742
          112              O       4.104504       3.574712       8.365428      -0.504608      37.311081 0.61854628E+03  0.15458107E+05                                 9.083569                            7.877443      -0.227213       1.991778                    0.993240      27.727780      75.233577       0.651467       0.376209      -1.121501       0.023985       0.007191      -0.000384       0.025043      -0.025058      -0.014365      -0.016075      -0.019371      -0.034490      -0.037935       0.004605       0.033330              9.913525      13.110767      -2.931234       2.031246       7.708939       0.856714       8.920869           0.041203
          113              O       6.543862       5.410015       8.044339      -0.504949      37.107752 0.52753188E+03  0.12652193E+05                                 8.980045                            7.159272       0.306102       2.161518                    0.997472      27.088230      71.685124       0.700920       0.364351      -1.132044      -0.004031       0.000171       0.026418       0.026724       0.016477       0.012613       0.000943       0.056620       0.100434      -0.049564       0.009583       0.039981             10.181442       6.460192       0.761681      -2.883645       9.402100      -3.833951      14.682036           0.019571
          114              O       5.636975       6.354091       9.819959      -0.560249      42.169957 0.63872313E+03  0.16082904E+05                                 9.738554                            7.934162       0.007017       2.029970                    0.996799      28.997325      78.845743       0.658163       0.369590      -1.127053       0.026468      -0.018314      -0.026425       0.041644      -0.001660      -0.004153       0.058112       0.084311      -0.155503      -0.094846       0.026393       0.068453             10.844582       8.909545      -3.190617      -3.646615      13.140612       4.014641      10.483589           0.046754
          115              O      11.829837       5.061576      10.984172      -0.473824      36.769358 0.53781212E+03  0.12979016E+05                                 8.889184                            7.270519       0.028867       2.060182                    0.996318      27.499463      73.328876       0.688594       0.368580      -1.127228      -0.017154      -0.034760       0.001082       0.038777      -0.009670      -0.016088      -0.001176      -0.091928      -0.016440      -0.050062       0.000347       0.049715             10.012552       7.050304      -2.973220      -0.188423      16.838184       0.999512       6.149169           0.139756
          116              O       3.264795       2.866932      11.130535      -0.439336      27.860376 0.46825958E+03  0.10896396E+05                                 7.296086                            6.778690       0.346990       2.183170                    0.996350      26.315329      68.502695       0.715276       0.367990      -1.129704       0.027104       0.007510       0.005476       0.028653       0.019555      -0.015690      -0.002193      -0.131198       0.070724      -0.082424       0.025145       0.057279              7.459012       7.274656       2.065048      -0.014299       9.767853      -0.299771       5.334528           0.074331
          117              O       5.128112       3.146441      13.937385      -0.548562      41.932887 0.56781347E+03  0.13855216E+05                                 9.688878                            7.405477       0.261248       2.123625                    0.997458      28.067331      74.638982       0.693054       0.362186      -1.135035       0.039491      -0.008738      -0.024478       0.047277      -0.014710       0.019822       0.037571       0.004567       0.030092      -0.049480       0.008451       0.041029             11.503494       6.285506      -2.091406      -2.713476      11.554146       6.354477      16.670830           0.033476
          118              O       4.690623       1.034600      13.399026      -0.536568      30.212718 0.51205343E+03  0.12145658E+05                                 7.649007                            7.019879       0.486235       2.217978                    0.997036      27.048708      70.345281       0.715526       0.360890      -1.138879       0.012766      -0.007172      -0.019457       0.024352       0.027988       0.074397      -0.023678      -0.040051      -0.228077      -0.123516       0.048612       0.074903              7.961225       5.752565       0.735388       0.439986       9.939203      -1.239901       8.191907           0.038751
          119              O       8.050302       8.511800      11.289742      -0.529122      24.011100 0.37037121E+03  0.81650641E+04                                 6.582985                            5.933566       0.285989       2.182149                    0.998359      25.388559      65.297331       0.779396       0.356472      -1.133519       0.007022       0.007777      -0.041548       0.042849      -0.013650      -0.055309      -0.043777      -0.033423       0.275249      -0.092674      -0.026555       0.119229              6.793826       6.246857       2.032325      -1.021074       6.042226      -0.928929       8.092394           0.004751
          120              O       4.280844       0.553037       9.214172      -0.472867      28.440929 0.48071989E+03  0.11253255E+05                                 7.394209                            6.878126       0.361624       2.195637                    0.995277      26.286838      68.497988       0.708991       0.369045      -1.129576       0.008919      -0.000194       0.005291       0.010372      -0.070683      -0.024289      -0.016680      -0.091972       0.076203      -0.103681       0.031827       0.071855              7.554307       6.324976       0.722860       1.694905       5.594741       0.096979      10.743203           0.023323
          121              O      11.328530       7.778928       9.360802      -0.495793      35.443338 0.52765078E+03  0.12627958E+05                                 8.628209                            7.169517       0.477156       2.206368                    0.997472      27.248624      71.516811       0.700576       0.365312      -1.133789      -0.037487      -0.000444      -0.031584       0.049021       0.022145      -0.020196      -0.055442       0.042351      -0.083667      -0.073975       0.006993       0.066982              9.598479       6.455851      -3.160414       0.872730      14.298359      -3.642957       8.041227           0.096001
          122              O       7.199675       0.407739       7.490996      -0.513602      37.624574 0.59187887E+03  0.14618419E+05                                 8.999508                            7.645603       0.200384       2.105575                    0.997158      28.126672      75.678610       0.669602       0.370358      -1.126765       0.002326      -0.013694       0.050633       0.052503       0.003859       0.002451      -0.043068       0.047341       0.067278      -0.058252       0.012748       0.045504              9.619393       6.185753      -0.516416      -1.948379       7.135274      -1.928237      15.537152           0.145499
          123              O       9.235972       2.880633       6.447726      -0.568971      38.912605 0.64608431E+03  0.16312711E+05                                 9.169623                            7.948340       0.168341       2.076610                    0.998409      29.130923      79.281946       0.661568       0.366687      -1.129431      -0.023010       0.019406      -0.036492       0.047304      -0.013399       0.020027       0.013866      -0.104532       0.059770      -0.069220       0.020163       0.049058              9.770335       9.267775       1.602630       0.473801       7.686796       3.352153      12.356434           0.062672
          124              O       8.303054       1.483420       5.013263      -0.504224      37.277065 0.61784302E+03  0.15435629E+05                                 9.077108                            7.872080      -0.225692       1.992495                    0.993234      27.712787      75.172807       0.651820       0.376125      -1.121602       0.023536      -0.007043       0.000172       0.024568       0.025427       0.014043      -0.016216      -0.019718      -0.034361      -0.038014       0.004224       0.033790              9.906202      13.099175       2.929475      -2.028201       7.704552       0.856577       8.914880           0.041419
          125              O       6.543861       8.198623       5.334351      -0.505056      37.154211 0.52830108E+03  0.12675854E+05                                 8.989203                            7.165945       0.304867       2.161139                    0.997427      27.101432      71.745845       0.700348       0.364499      -1.131876      -0.004201      -0.000212      -0.025970       0.026308      -0.016218      -0.012918       0.000718       0.056721       0.099088      -0.049271       0.009397       0.039874             10.192405       6.466390      -0.762985       2.886999       9.412616      -3.839467      14.698208           0.019756
          126              O       5.636974       7.254546       3.558732      -0.560030      42.155670 0.63849350E+03  0.16075486E+05                                 9.736081                            7.932722       0.018692       2.033268                    0.996815      28.990680      78.820611       0.658232       0.369589      -1.127068       0.026737       0.018448       0.026680       0.042036       0.002104       0.004160       0.058380       0.083449      -0.155328      -0.094917       0.026852       0.068065             10.841567       8.907183       3.189302       3.645321      13.136573       4.012338      10.480944           0.047010
          127              O      11.829835       8.547062       2.394518      -0.473292      36.733773 0.53719082E+03  0.12959940E+05                                 8.882672                            7.265774       0.032087       2.061541                    0.996463      27.487655      73.279646       0.688914       0.368525      -1.127300      -0.016381       0.035261      -0.001192       0.038898       0.010076       0.016102      -0.001523      -0.091861      -0.016757      -0.050105       0.000288       0.049816             10.004886       7.046447       2.971817       0.187808      16.823254       0.997352       6.144956           0.140662
          128              O       7.463343       2.191201       2.248155      -0.439694      27.875384 0.46857599E+03  0.10905647E+05                                 7.298886                            6.781107       0.346587       2.183030                    0.996317      26.322985      68.529500       0.715126       0.368004      -1.129689       0.026970      -0.007173      -0.005888       0.028522      -0.019372       0.015498      -0.001844      -0.131284       0.071150      -0.082442       0.025345       0.057097              7.461953       7.278345      -2.066653       0.014092       9.770671      -0.299126       5.336842           0.075705
          129              O       5.128115       3.477452      26.198687      -0.548592      41.906587 0.56749924E+03  0.13845209E+05                                 9.683494                            7.402580       0.262769       2.124485                    0.997614      28.060623      74.607385       0.693329       0.362103      -1.135135       0.039624       0.008916       0.024910       0.047645       0.014116      -0.020196       0.037223       0.004384       0.030993      -0.049017       0.007909       0.041108             11.496443       6.282439       2.090023       2.712053      11.546223       6.348288      16.660666           0.033933
          130              O       8.889170       4.023533      -0.020336      -0.537743      30.213577 0.51214398E+03  0.12147905E+05                                 7.647040                            7.018977       0.487158       2.218205                    0.997016      27.058003      70.361454       0.715830       0.360734      -1.139043       0.012911       0.008369       0.019241       0.024637      -0.027463      -0.074195      -0.024160      -0.039253      -0.226673      -0.123049       0.049112       0.073936              7.958767       5.751399      -0.733871      -0.437701       9.938074      -1.243967       8.186827           0.039498
          131              O       8.050300       5.096837       2.088949      -0.531285      24.078268 0.37179946E+03  0.82043177E+04                                 6.598520                            5.949109       0.285437       2.181451                    0.998334      25.419184      65.403842       0.777582       0.356966      -1.133144       0.006384      -0.006607       0.043693       0.044648       0.014581       0.055640      -0.043898      -0.033356       0.270746      -0.093077      -0.025049       0.118126              6.809656       6.266142      -2.040377       1.029233       6.061149      -0.936920       8.101678           0.005173
          132              O       8.479393       4.505096       4.164519      -0.471356      28.438853 0.48071042E+03  0.11253577E+05                                 7.395967                            6.880350       0.359406       2.195055                    0.995241      26.279789      68.493184       0.708484       0.369291      -1.129328       0.008887       0.000556      -0.006604       0.011086       0.071167       0.024875      -0.016546      -0.091576       0.076414      -0.104193       0.032140       0.072053              7.555743       6.326545      -0.723218      -1.694620       5.596237       0.096402      10.744447           0.023733
          133              O      11.328529       5.829710       4.017888      -0.496086      35.481146 0.52834829E+03  0.12649286E+05                                 8.636034                            7.175532       0.480813       2.207435                    0.997467      27.257835      71.562563       0.700070       0.365443      -1.133647      -0.037513       0.000199       0.032000       0.049307      -0.022196       0.020273      -0.056012       0.041973      -0.084156      -0.074523       0.007155       0.067368              9.607769       6.462170       3.165099      -0.873987      14.313347      -3.646319       8.047790           0.096283
          134              O       3.001125       4.650393       5.887694      -0.514274      37.606227 0.59153430E+03  0.14607100E+05                                 8.994914                            7.641793       0.207153       2.107508                    0.997206      28.123153      75.650321       0.670008       0.370205      -1.126935       0.002163       0.013674      -0.050049       0.051929      -0.003668      -0.002152      -0.043173       0.048003       0.067043      -0.058543       0.013080       0.045463              9.614557       6.183074       0.516245       1.947343       7.131350      -1.926958      15.529246           0.145483

******************************************************
Auxiliary information for the entire system
The total spin magnetic moment of the unit cell is   8.555147
The total net atomic charge of the unit cell is   -0.000006
Accuracy of reproducing the electrostatic potential in the unit cell:
  The inner radius (bohr) =    5.0000
  The outer radius (bohr) =   12.0000
  Valid grid points have density less than (e/(bohr^3)) =    0.0001
  The number of valid grid points were=        10038
  The rms potential error without charges in kcal/mol is=      3.54551
  The rms potential error with partial charges in kcal/mol is=      0.87738
  The RRMSE value at monopole order=      0.24746
  The rms potential error with partial charges and cloud penetration in kcal/mol is=      0.86941
  The RRMSE value at monopole order with cloud penetration is=      0.24522
  The rms potential error with partial charges and atomic dipoles in kcal/mol is=      0.50642
  The RRMSE value at dipole order=      0.14283
  The rms potential error with partial charges, atomic dipoles and cloud penetration in kcal/mol is=      0.49707
  The RRMSE value at dipole order with cloud penetration=      0.14020

******************************************************
The electron densities and ab initio electrostatic potential were computed in VASP using the PBE functional and
projector augmented wave method. See the main text of the journal article for a description of computational details.
The atomic charges, dipoles, and quadrupoles were computed with the DDEC6 method as described in
(a) T. A. Manz and N. Gabaldon Limas, RSC Adv. 6 (2016) 47771-47801 DOI: 10.1039/c6ra04656h
(b) N. Gabaldon Limas and T. A. Manz, RSC Adv. 8 (2018) 2678-2707 DOI: 10.1039/c7ra11829e.
For each atom in the material, the electron cloud parameters were fit to the spherically averaged atom-in-material
electron density using radial positions for which this density was between 10^-4 and 10^-2 electrons per cubic bohr.
The polarizabilities, dispersion coefficients, and quantum Drude oscillator (QDO) parameters were fit using the MCLF method.
The magnetic structure of the system was optimized in VASP from the default ferromagnetic initial guess using spin polarization.
The atomic spin moments (ASMs) were computed on this optimized magnetic structure using the DDEC6 partition as inputs
to the method of T. A. Manz and D. S. Sholl, J. Chem. Theory Comput. 7 (2011) 4146-4164 DOI: 10.1021/ct200539n.
The RMSE and RRMSE were computed using a uniform grid with Ewald summation.
