# Supplementary material for: A collection of forcefield precursors for metal–organic frameworks
Source: RSC Adv. 2019 Nov 13;9(63):36492–507. doi: 10.1039/c9ra07327b (PMC9075174; doi:10.1039/c9ra07327b)
Supplement: RA-009-C9RA07327B-s4428 [file RA-009-C9RA07327B-s4428.xyz]

  108
jmolscript: load "" {1 1 1} spacegroup "x,y,z" unitcell [{     10.248000     0.000000     0.000000 }, {      0.000000    11.715000     0.000000 }, {      0.000000    -0.478800    15.151437 }]
Mn     9.459519     2.432268    13.149326     0.991028
Mn     1.148391     2.733519    10.459795     0.979488
Mn     4.335519     2.707032     9.577829     0.991066
Mn     6.272391     2.405781    12.267361     0.979529
Mn     0.788481     8.803932     2.002111     0.991223
Mn     9.099609     8.502681     4.691642     0.979488
Mn     5.912481     8.529168     5.573608     0.991012
Mn     3.975609     8.830419     2.884076     0.979529
Mn     0.000000     5.857500     0.000000     0.999844
Mn     5.124000    -0.239400     7.575718     0.999827
Mn     0.000000     0.000000     0.000000     1.005765
Mn     5.124000     5.618100     7.575718     1.005773
H      0.439639     5.728043    11.251457     0.027428
H      7.285303    -0.463912    14.754469     0.031017
H      2.123386     0.002801    11.848424     0.023906
H      7.835621     1.434541     9.581769     0.028598
H      1.415249     3.503811     1.190903     0.024392
H      6.408074     4.782584    14.330229     0.031740
H      5.563639    11.126257    11.475698     0.027445
H      2.161303     5.603212     7.972686     0.031018
H      7.247386     5.136499    10.878732     0.023906
H      2.711621     3.704759    13.145387     0.028595
H      6.539249     2.114289     6.384816     0.024390
H      1.284074     0.356716     8.396926     0.031737
H      9.808361     5.508157     3.899980     0.027439
H      2.962697    -0.014888     0.396968     0.031042
H      8.124614    11.233399     3.303013     0.023917
H      2.412379     9.801659     5.569668     0.028610
H      8.832751     7.732389    13.960534     0.024412
H      3.839926     6.453616     0.821208     0.031758
H      4.684361     0.109943     3.675739     0.027447
H      8.086697     5.632988     7.178751     0.031023
H      3.000614     6.099701     4.272705     0.023903
H      7.536379     7.531441     2.006050     0.028595
H      3.708751     9.121911     8.766621     0.024395
H      8.963926    10.879484     6.754511     0.031733
C      0.248002     5.238299    12.031756     0.533535
C      7.456445     0.283169    14.209018     0.535976
C      1.444968     0.265145    12.443875     0.530939
C      8.525311     1.747332    10.137826     0.532103
C      0.931543     3.007241     0.556058     0.542376
C      7.319122     4.558448    14.268108     0.527260
C      5.372002    -0.098999    10.695399     0.533527
C      2.332445     4.856131     8.518138     0.535981
C      6.568968     4.874155    10.283280     0.530949
C      3.401311     3.391968    12.589329     0.532107
C      6.055543     2.610859     7.019661     0.542387
C      2.195122     0.580852     8.459047     0.527259
C      9.999998     5.997901     3.119681     0.533548
C      2.791555    10.953031     0.942419     0.535997
C      8.803032    10.971055     2.707562     0.530950
C      1.722689     9.488868     5.013611     0.532120
C      9.316457     8.228959    14.595379     0.542393
C      2.928878     6.677752     0.883329     0.527276
C      4.875998    11.335199     4.456038     0.533519
C      7.915555     6.380069     6.633299     0.535975
C      3.679032     6.362045     4.868157     0.530942
C      6.846689     7.844232     2.562108     0.532103
C      4.192457     8.625341     8.131776     0.542380
C      8.052878    10.655348     6.692390     0.527251
O      0.865956     1.367149    12.196301    -0.555737
O      0.120926     3.986669    11.898272    -0.559960
O      8.244516     1.912213    11.370699    -0.558714
O      0.260299     3.191431    14.857348    -0.556117
O      7.630661     3.603948    13.480991    -0.550835
O      9.618773     1.960802     9.610708    -0.502634
O      8.655461     0.700335    14.168412    -0.545051
O      8.108218     5.211542    14.954468    -0.501765
O      6.495182     0.762687    13.604021    -0.505113
O      1.013527     1.791077     0.634845    -0.507311
O      0.147571     5.872310    13.062508    -0.500061
O      1.211314    11.222025    13.375689    -0.499456
O      5.989956     3.772151    10.530855    -0.555739
O      5.244926     1.152631    10.828884    -0.559960
O      3.120516     3.227087    11.356457    -0.558701
O      5.384299     1.947869     7.869808    -0.556112
O      2.506661     1.535352     9.246164    -0.550832
O      4.494773     3.178498    13.116447    -0.502642
O      3.531461     4.438965     8.558744    -0.545051
O      2.984218    -0.072242     7.772687    -0.501757
O      1.371182     4.376613     9.123135    -0.505103
O      6.137527     3.827023     6.940873    -0.507307
O      5.271571    10.981990     9.664647    -0.500041
O      6.335314     5.632275     9.351467    -0.499438
O      9.382044     9.869051     2.955136    -0.555759
O     10.127074     7.249531     3.253165    -0.559982
O      2.003484     9.323987     3.780738    -0.558734
O      9.987701     8.044769     0.294089    -0.556140
O      2.617339     7.632252     1.670446    -0.550857
O      0.629227     9.275398     5.540729    -0.502609
O      1.592539    10.535865     0.983025    -0.545070
O      2.139782     6.024658     0.196969    -0.501734
O      3.752818    10.473513     1.547416    -0.505096
O      9.234473     9.445123    14.516592    -0.507288
O     10.100429     5.363890     2.088929    -0.500037
O      9.036686     0.014175     1.775748    -0.499430
O      4.258044     7.464049     4.620582    -0.555744
O      5.003074    10.083569     4.322553    -0.559967
O      7.127484     8.009113     3.794980    -0.558703
O      4.863701     9.288331     7.281629    -0.556119
O      7.741339     9.700848     5.905273    -0.550841
O      5.753227     8.057702     2.034990    -0.502641
O      6.716539     6.797235     6.592693    -0.545053
O      7.263782    11.308442     7.378750    -0.501748
O      8.876818     6.859587     6.028302    -0.505112
O      4.110473     7.409177     8.210564    -0.507306
O      4.976429     0.254210     5.486790    -0.500036
O      3.912686     5.603925     5.799970    -0.499431

The following XYZ coordinates are in angstroms. Other properties are in atomic units.
The sperically averaged electron density of each atom fit to a function of the form exp(a - br)
eigen_1, eigen_2 and eigen_3 are the three eigenvalues of traceless quadrupole moment tensor
  atom number  atomic symbol              X              Y              Z     net charge C6 coefficient C8 coefficient C10 coefficient fluctuating dipole atomic polarizability isotropic forcefield polarizability              a              b squared Pearson coefficient          <r^3>          <r^4>         wp_QDO          m_QDO          q_QDO       dipole_x       dipole_y       dipole_z         dipole            Qxy            Qxz            Qyz     Q(x^2-y^2)  Q(3z^2 - R^2)        eigen_1        eigen_2        eigen_3 static polarizability      alpha(xx)      alpha(xy)      alpha(xz)      alpha(yy)      alpha(yz)      alpha(zz) atomic spin moment
            1             Mn       9.459519       2.432268      13.149326       0.991028     107.378418 0.25345233E+04  0.87877136E+05                                19.674810                           17.453870       0.149308       1.835021                    0.999686      54.594347     160.702050       0.391930       0.450732      -1.099292      -0.006984      -0.002270      -0.004866       0.008809      -0.003142      -0.007597       0.000365       0.017102       0.017494      -0.012089      -0.001487       0.013576             21.749346      23.626730       0.583067       0.525701      20.114498      -0.491183      21.506808           4.708881
            2             Mn       1.148391       2.733519      10.459795       0.979488     138.659100 0.31200355E+04  0.11304121E+06                                22.367044                           18.784802       0.167978       1.842105                    0.999429      54.472102     159.686473       0.398606       0.424116      -1.125096      -0.010016       0.008494      -0.011287       0.017316      -0.027482       0.013567       0.002355       0.014860       0.067697      -0.041391       0.010840       0.030551             26.085065      32.308403       0.666227      -7.482821      19.907025       0.028531      26.039767           4.686231
            3             Mn       4.335519       2.707032       9.577829       0.991066     107.376066 0.25344518E+04  0.87874025E+05                                19.674559                           17.453654       0.149275       1.835021                    0.999686      54.593168     160.697933       0.391931       0.450734      -1.099291      -0.006982       0.002268       0.004866       0.008807       0.003143       0.007594       0.000365       0.017098       0.017478      -0.012085      -0.001487       0.013572             21.749064      23.626395      -0.583069      -0.525700      20.114275      -0.491173      21.506524           4.708844
            4             Mn       6.272391       2.405781      12.267361       0.979529     138.657250 0.31199784E+04  0.11303854E+06                                22.366775                           18.784571       0.167997       1.842115                    0.999429      54.471561     159.684026       0.398611       0.424114      -1.125099      -0.010019      -0.008493       0.011282       0.017315       0.027477      -0.013564       0.002357       0.014863       0.067700      -0.041386       0.010839       0.030547             26.084752      32.308048      -0.666220       7.482682      19.906797       0.028534      26.039411           4.686250
            5             Mn       0.788481       8.803932       2.002111       0.991223     107.377357 0.25344750E+04  0.87874382E+05                                19.674078                           17.453223       0.149502       1.835093                    0.999686      54.592351     160.691241       0.391956       0.450707      -1.099316       0.006983       0.002268       0.004864       0.008807      -0.003147      -0.007601       0.000365       0.017104       0.017490      -0.012092      -0.001489       0.013581             21.748533      23.625787       0.583116       0.525676      20.113755      -0.491162      21.506057           4.709087
            6             Mn       9.099609       8.502681       4.691642       0.979488     138.660202 0.31200692E+04  0.11304265E+06                                22.367046                           18.784815       0.167991       1.842108                    0.999429      54.472147     159.686314       0.398609       0.424112      -1.125100       0.010012      -0.008495       0.011290       0.017317      -0.027488       0.013582       0.002360       0.014839       0.067704      -0.041399       0.010837       0.030562             26.085055      32.308305       0.666166      -7.482934      19.906992       0.028539      26.039868           4.686211
            7             Mn       5.912481       8.529168       5.573608       0.991012     107.379168 0.25345454E+04  0.87878121E+05                                19.674903                           17.453947       0.149313       1.835019                    0.999686      54.594889     160.703997       0.391929       0.450732      -1.099292       0.006983      -0.002268      -0.004860       0.008804       0.003148       0.007600       0.000368       0.017094       0.017489      -0.012087      -0.001492       0.013579             21.749453      23.626787      -0.583108      -0.525724      20.114633      -0.491179      21.506940           4.708854
            8             Mn       3.975609       8.830419       2.884076       0.979529     138.658564 0.31200152E+04  0.11304012E+06                                22.366810                           18.784601       0.168011       1.842117                    0.999429      54.471705     159.684227       0.398613       0.424110      -1.125102       0.010023       0.008491      -0.011281       0.017315       0.027482      -0.013580       0.002366       0.014842       0.067717      -0.041396       0.010838       0.030558             26.084792      32.308087      -0.666162       7.482781      19.906766       0.028595      26.039522           4.686275
            9             Mn       0.000000       5.857500       0.000000       0.999844     124.186635 0.28308362E+04  0.10034762E+06                                21.120190                           18.137053       0.173710       1.848637                    0.999394      53.873573     157.486335       0.396519       0.435763      -1.114736      -0.000007      -0.000005      -0.000010       0.000013      -0.020332      -0.040143      -0.033664      -0.010863      -0.080548      -0.070480       0.033620       0.036860             24.055275      20.260875       0.971523       1.662339      28.333566       6.391037      23.571385           4.690682
           10             Mn       5.124000      -0.239400       7.575718       0.999827     124.186498 0.28308356E+04  0.10034766E+06                                21.120230                           18.137099       0.173700       1.848633                    0.999394      53.873643     157.486919       0.396516       0.435765      -1.114734      -0.000002       0.000002       0.000006       0.000006       0.020324       0.040134      -0.033654      -0.010858      -0.080509      -0.070460       0.033610       0.036850             24.055307      20.261006      -0.971551      -1.662389      28.333540       6.390972      23.571375           4.690639
           11             Mn       0.000000       0.000000       0.000000       1.005765     141.564911 0.31773043E+04  0.11547629E+06                                22.510007                           18.866762       0.156166       1.842642                    0.999593      53.856379     157.394885       0.401148       0.420114      -1.129372       0.000003       0.000010      -0.000007       0.000013      -0.020783       0.017627       0.061462       0.065207      -0.007846      -0.086243       0.039964       0.046279             26.222185      21.900975      -0.711676       1.035673      31.859488      -9.030317      24.906091           4.689056
           12             Mn       5.124000       5.618100       7.575718       1.005773     141.564127 0.31772766E+04  0.11547506E+06                                22.509954                           18.866704       0.156167       1.842644                    0.999593      53.856228     157.394399       0.401148       0.420115      -1.129371       0.000002      -0.000003       0.000004       0.000005       0.020778      -0.017618       0.061450       0.065192      -0.007847      -0.086223       0.039955       0.046268             26.222131      21.900938       0.711574      -1.035656      31.859495      -9.030188      24.905960           4.689033
           13              H       0.439639       5.728043      11.251457       0.027428       1.390840 0.10308155E+02  0.10515109E+03                                 1.872993                            1.736947      -0.882331       2.427276                    0.998898       3.546208       9.324728       0.547078       1.097548      -0.755361       0.012965       0.038063      -0.047338       0.062111       0.004208      -0.000232      -0.007969      -0.012873      -0.008058      -0.008286      -0.004610       0.012896              1.916306       1.525141       0.090723      -0.260649       1.785528      -0.438090       2.438250           0.002278
           14              H       7.285303      -0.463912      14.754469       0.031017       1.457932 0.10627612E+02  0.11051387E+03                                 2.013348                            1.821414      -1.090080       2.337273                    0.996500       3.780084      10.423006       0.503167       1.170612      -0.734722      -0.018655      -0.050237       0.035995       0.064556       0.009126      -0.003530      -0.008987      -0.003375      -0.011642      -0.010578      -0.005042       0.015620              2.111717       1.714820       0.081386      -0.053178       2.489087      -0.793401       2.131243           0.002304
           15              H       2.123386       0.002801      11.848424       0.023906       1.337385 0.97381007E+01  0.98893942E+02                                 1.893384                            1.738291      -0.726895       2.497979                    0.999659       3.635173       9.846363       0.518333       1.163595      -0.737176       0.045913      -0.022000      -0.034553       0.061530      -0.005747      -0.005426       0.003738       0.003725      -0.010770      -0.006606      -0.004237       0.010843              1.963218       2.188591      -0.217421      -0.695145       1.571435       0.129796       2.129628           0.002490
           16              H       7.835621       1.434541       9.581769       0.028598       1.257118 0.89092161E+01  0.90205720E+02                                 1.940184                            1.751202      -1.163839       2.302835                    0.994961       3.982882      11.470925       0.468648       1.290816      -0.704608      -0.044260      -0.021319      -0.039067       0.062767       0.004502       0.005807      -0.003530       0.004484       0.002629      -0.009323       0.002043       0.007280              2.052675       2.442675       0.368620       0.648237       1.636887       0.324896       2.078462           0.001512
           17              H       1.415249       3.503811       1.190903       0.024392       1.503669 0.11210001E+02  0.11733208E+03                                 2.004673                            1.833881      -1.096132       2.327509                    0.996676       3.735960      10.107221       0.520148       1.125040      -0.747131       0.034265       0.025616       0.046626       0.063279       0.002039       0.014693       0.000595       0.006743       0.017771      -0.012036      -0.006207       0.018243              2.077982       1.828811       0.345111       0.402684       2.289239       0.557668       2.115896           0.002213
           18              H       6.408074       4.782584      14.330229       0.031740       1.360452 0.98937975E+01  0.10052306E+03                                 1.886125                            1.730214      -0.902340       2.419895                    0.998680       3.613000       9.677738       0.531295       1.134665      -0.744422      -0.058435       0.017752       0.009844       0.061860      -0.008737      -0.002707       0.000826       0.002880      -0.006583      -0.007990      -0.002497       0.010487              1.948114       2.757499      -0.227322      -0.051584       1.554705       0.142249       1.532138           0.002414
           19              H       5.563639      11.126257      11.475698       0.027445       1.390822 0.10307981E+02  0.10514843E+03                                 1.872931                            1.736896      -0.882335       2.427265                    0.998898       3.546212       9.324571       0.547106       1.097502      -0.755373       0.012966      -0.038060       0.047334       0.062106      -0.004208       0.000233      -0.007969      -0.012873      -0.008060      -0.008285      -0.004611       0.012896              1.916240       1.525098      -0.090718       0.260634       1.785470      -0.438066       2.438154           0.002279
           20              H       2.161303       5.603212       7.972686       0.031018       1.457954 0.10627823E+02  0.11051683E+03                                 2.013383                            1.821443      -1.090109       2.337260                    0.996500       3.780129      10.423230       0.503157       1.170626      -0.734718      -0.018654       0.050238      -0.035996       0.064557      -0.009126       0.003530      -0.008988      -0.003376      -0.011642      -0.010579      -0.005041       0.015621              2.111755       1.714849      -0.081387       0.053179       2.489134      -0.793421       2.131282           0.002303
           21              H       7.247386       5.136499      10.878732       0.023906       1.337409 0.97383062E+01  0.98896304E+02                                 1.893382                            1.738289      -0.726898       2.497970                    0.999659       3.635210       9.846397       0.518343       1.163569      -0.737182       0.045913       0.021999       0.034550       0.061527       0.005747       0.005425       0.003738       0.003725      -0.010771      -0.006605      -0.004237       0.010843              1.963215       2.188587       0.217420       0.695143       1.571433       0.129795       2.129625           0.002491
           22              H       2.711621       3.704759      13.145387       0.028595       1.257158 0.89095575E+01  0.90210009E+02                                 1.940218                            1.751230      -1.163847       2.302825                    0.994960       3.982959      11.471187       0.468647       1.290808      -0.704609      -0.044260       0.021318       0.039064       0.062765      -0.004501      -0.005807      -0.003530       0.004484       0.002626      -0.009323       0.002042       0.007280              2.052713       2.442723      -0.368629      -0.648254       1.636913       0.324905       2.078502           0.001512
           23              H       6.539249       2.114289       6.384816       0.024390       1.503743 0.11210682E+02  0.11734117E+03                                 2.004749                            1.833944      -1.096196       2.327476                    0.996676       3.736066      10.107646       0.520135       1.125049      -0.747128       0.034265      -0.025617      -0.046623       0.063278      -0.002039      -0.014692       0.000595       0.006742       0.017772      -0.012035      -0.006206       0.018241              2.078064       1.828877      -0.345131      -0.402707       2.289338       0.557700       2.115977           0.002211
           24              H       1.284074       0.356716       8.396926       0.031737       1.360484 0.98940926E+01  0.10052706E+03                                 1.886174                            1.730255      -0.902350       2.419889                    0.998680       3.613057       9.678019       0.531280       1.134686      -0.744417      -0.058435      -0.017752      -0.009844       0.061860       0.008736       0.002708       0.000827       0.002881      -0.006586      -0.007989      -0.002499       0.010488              1.948168       2.757586       0.227330       0.051586       1.554743       0.142256       1.532174           0.002412
           25              H       9.808361       5.508157       3.899980       0.027439       1.390744 0.10307277E+02  0.10513992E+03                                 1.872915                            1.736880      -0.882235       2.427330                    0.998899       3.546064       9.324261       0.547086       1.097557      -0.755360      -0.012965      -0.038067       0.047338       0.062114       0.004208      -0.000231      -0.007970      -0.012877      -0.008063      -0.008288      -0.004611       0.012899              1.916224       1.525084       0.090718      -0.260631       1.785454      -0.438065       2.438134           0.002285
           26              H       2.962697      -0.014888       0.396968       0.031042       1.457814 0.10626594E+02  0.11050100E+03                                 2.013275                            1.821354      -1.090020       2.337321                    0.996501       3.779910      10.422531       0.503162       1.170647      -0.734714       0.018657       0.050242      -0.036000       0.064563       0.009128      -0.003531      -0.008989      -0.003374      -0.011646      -0.010581      -0.005043       0.015624              2.111636       1.714760       0.081383      -0.053178       2.488987      -0.793355       2.131161           0.002304
           27              H       8.124614      11.233399       3.303013       0.023917       1.337313 0.97374549E+01  0.98885709E+02                                 1.893318                            1.738235      -0.726851       2.498007                    0.999659       3.635051       9.845938       0.518341       1.163597      -0.737176      -0.045914       0.022004       0.034553       0.061532      -0.005750      -0.005425       0.003739       0.003722      -0.010776      -0.006607      -0.004238       0.010845              1.963146       2.188507      -0.217411      -0.695107       1.571384       0.129791       2.129547           0.002494
           28              H       2.412379       9.801659       5.569668       0.028610       1.257070 0.89088035E+01  0.90200516E+02                                 1.940138                            1.751165      -1.163836       2.302844                    0.994961       3.982784      11.470585       0.468652       1.290821      -0.704607       0.044261       0.021319       0.039069       0.062769       0.004502       0.005806      -0.003532       0.004485       0.002632      -0.009324       0.002044       0.007280              2.052623       2.442605       0.368606       0.648214       1.636852       0.324885       2.078412           0.001514
           29              H       8.832751       7.732389      13.960534       0.024412       1.503522 0.11208681E+02  0.11731489E+03                                 2.004557                            1.833784      -1.096063       2.327558                    0.996677       3.735748      10.106527       0.520157       1.125054      -0.747128      -0.034270      -0.025617      -0.046631       0.063286       0.002039       0.014697       0.000593       0.006744       0.017776      -0.012039      -0.006208       0.018247              2.077857       1.828711       0.345082       0.402649       2.289091       0.557619       2.115770           0.002210
           30              H       3.839926       6.453616       0.821208       0.031758       1.360345 0.98928519E+01  0.10051109E+03                                 1.886035                            1.730138      -0.902224       2.419962                    0.998681       3.612829       9.677178       0.531303       1.134675      -0.744421       0.058438      -0.017756      -0.009848       0.061865      -0.008738      -0.002709       0.000826       0.002879      -0.006583      -0.007991      -0.002498       0.010489              1.948019       2.757347      -0.227308      -0.051582       1.554637       0.142237       1.532072           0.002415
           31              H       4.684361       0.109943       3.675739       0.027447       1.390744 0.10307253E+02  0.10513898E+03                                 1.872852                            1.736828      -0.882271       2.427298                    0.998898       3.546102       9.324147       0.547121       1.097493      -0.755375      -0.012964       0.038065      -0.047333       0.062108      -0.004208       0.000232      -0.007970      -0.012877      -0.008062      -0.008287      -0.004612       0.012898              1.916158       1.525040      -0.090712       0.260617       1.785395      -0.438040       2.438038           0.002284
           32              H       8.086697       5.632988       7.178751       0.031023       1.457890 0.10627274E+02  0.11050998E+03                                 2.013354                            1.821419      -1.090082       2.337286                    0.996500       3.780033      10.423000       0.503150       1.170656      -0.734711       0.018656      -0.050241       0.036000       0.064562      -0.009127       0.003531      -0.008990      -0.003376      -0.011645      -0.010582      -0.005042       0.015623              2.111723       1.714825      -0.081386       0.053179       2.489095      -0.793404       2.131250           0.002302
           33              H       3.000614       6.099701       4.272705       0.023903       1.337385 0.97380821E+01  0.98893354E+02                                 1.893354                            1.738265      -0.726861       2.497987                    0.999659       3.635166       9.846210       0.518349       1.163563      -0.737183      -0.045912      -0.022003      -0.034548       0.061527       0.005748       0.005424       0.003738       0.003724      -0.010773      -0.006605      -0.004237       0.010843              1.963185       2.188552       0.217416       0.695127       1.571411       0.129793       2.129592           0.002496
           34              H       7.536379       7.531441       2.006050       0.028595       1.257141 0.89094120E+01  0.90208199E+02                                 1.940206                            1.751220      -1.163857       2.302824                    0.994960       3.982925      11.471080       0.468647       1.290814      -0.704608       0.044259      -0.021320      -0.039066       0.062766      -0.004501      -0.005806      -0.003532       0.004485       0.002626      -0.009324       0.002044       0.007280              2.052699       2.442704      -0.368626      -0.648249       1.636904       0.324903       2.078490           0.001514
           35              H       3.708751       9.121911       8.766621       0.024395       1.503663 0.11209961E+02  0.11733175E+03                                 2.004686                            1.833891      -1.096169       2.327498                    0.996676       3.735948      10.107250       0.520140       1.125056      -0.747127      -0.034268       0.025616       0.046628       0.063282      -0.002039      -0.014695       0.000594       0.006742       0.017772      -0.012038      -0.006206       0.018245              2.077996       1.828822      -0.345115      -0.402688       2.289258       0.557674       2.115908           0.002208
           36              H       8.963926      10.879484       6.754511       0.031733       1.360439 0.98936910E+01  0.10052196E+03                                 1.886139                            1.730225      -0.902292       2.419921                    0.998680       3.612979       9.677759       0.531282       1.134692      -0.744416       0.058436       0.017754       0.009849       0.061862       0.008736       0.002709       0.000827       0.002881      -0.006586      -0.007989      -0.002499       0.010488              1.948130       2.757528       0.227326       0.051586       1.554716       0.142251       1.532147           0.002414
           37              C       0.248002       5.238299      12.031756       0.533535      18.872893 0.20165127E+03  0.39634633E+04                                 6.366454                            4.932624       0.405983       2.195410                    0.999894      21.858402      59.943143       0.688725       0.452466      -1.028912      -0.009356      -0.041860       0.043726       0.061252      -0.014542       0.030618      -0.025522       0.176337      -0.194937      -0.087331      -0.040124       0.127455              7.075526       3.974473      -0.037155      -0.911530       8.557383       1.823372       8.694723           0.020615
           38              C       7.456445       0.283169      14.209018       0.535976      19.924155 0.21058828E+03  0.41869798E+04                                 6.644315                            5.058232       0.238636       2.137512                    0.999781      22.113150      61.121972       0.676153       0.455611      -1.026459       0.022565       0.052619      -0.032251       0.065712      -0.009443      -0.045045       0.091679      -0.084054       0.165678      -0.090923      -0.046062       0.136986              7.477474       9.381864      -0.513717       1.859824       6.761303      -2.731401       6.289255           0.017999
           39              C       1.444968       0.265145      12.443875       0.530939      19.040282 0.20263770E+03  0.39762189E+04                                 6.344263                            4.895212       0.558697       2.244741                    0.999595      21.705369      58.915730       0.703886       0.443460      -1.037086      -0.047154       0.026193       0.031453       0.062441       0.057702       0.069522       0.071940       0.072160      -0.053981      -0.094985      -0.042597       0.137582              7.086023       5.728000      -0.930456      -1.721760       7.792710      -2.649499       7.737359           0.016677
           40              C       8.525311       1.747332      10.137826       0.532103      19.482170 0.21524161E+03  0.43044433E+04                                 6.568800                            5.121398       0.318008       2.165675                    0.999820      22.166768      61.518351       0.670245       0.456964      -1.025342       0.041517       0.018445       0.045585       0.064357      -0.044619       0.030668      -0.037605      -0.178627      -0.161834      -0.089616      -0.047288       0.136904              7.297020       9.598292       1.087433      -0.513375       4.089217       0.936091       8.203550           0.018956
           41              C       0.931543       3.007241       0.556058       0.542376      19.536627 0.20543321E+03  0.40648453E+04                                 6.575787                            5.010449       0.273233       2.150802                    0.999836      22.051587      61.078995       0.675490       0.458262      -1.023562      -0.044812      -0.022404      -0.043324       0.066235       0.006874      -0.083485       0.001877       0.162626       0.058763      -0.091819      -0.041252       0.133071              7.424049       4.895920      -0.401523       1.604282      11.354093      -0.358634       6.022133           0.018975
           42              C       7.319122       4.558448      14.268108       0.527260      19.756896 0.20438788E+03  0.40181933E+04                                 6.507741                            4.915185       0.509288       2.227149                    0.999702      21.768500      59.095225       0.702869       0.443257      -1.037463       0.058948      -0.033271      -0.004888       0.067865      -0.002251      -0.029588      -0.105838      -0.070720       0.107753      -0.092224      -0.042888       0.135113              7.389014       7.951030       0.635268       1.148223       7.354616       3.543140       6.861395           0.018702
           43              C       5.372002      -0.098999      10.695399       0.533527      18.873313 0.20165678E+03  0.39635964E+04                                 6.366530                            4.932685       0.405983       2.195401                    0.999894      21.858728      59.944116       0.688723       0.452465      -1.028913      -0.009354       0.041864      -0.043728       0.061256       0.014540      -0.030616      -0.025527       0.176346      -0.194941      -0.087338      -0.040121       0.127459              7.075612       3.974520       0.037166       0.911535       8.557514       1.823446       8.694803           0.020616
           44              C       2.332445       4.856131       8.518138       0.535981      19.924358 0.21059072E+03  0.41870454E+04                                 6.644382                            5.058275       0.238601       2.137498                    0.999781      22.113323      61.122806       0.676146       0.455614      -1.026456       0.022564      -0.052621       0.032249       0.065712       0.009444       0.045043       0.091676      -0.084056       0.165673      -0.090921      -0.046061       0.136982              7.477555       9.381957       0.513730      -1.859849       6.761382      -2.731442       6.289325           0.017999
           45              C       6.568968       4.874155      10.283280       0.530949      19.040508 0.20264051E+03  0.39762873E+04                                 6.344298                            4.895238       0.558690       2.244733                    0.999595      21.705574      58.916363       0.703885       0.443458      -1.037087      -0.047149      -0.026199      -0.031459       0.062443      -0.057700      -0.069521       0.071943       0.072168      -0.053985      -0.094990      -0.042592       0.137582              7.086063       5.728027       0.930457       1.721766       7.792757      -2.649525       7.737405           0.016680
           46              C       3.401311       3.391968      12.589329       0.532107      19.482436 0.21524476E+03  0.43045243E+04                                 6.568856                            5.121432       0.317994       2.165665                    0.999820      22.167026      61.519300       0.670243       0.456963      -1.025341       0.041519      -0.018446      -0.045583       0.064358       0.044619      -0.030673      -0.037605      -0.178623      -0.161852      -0.089620      -0.047286       0.136906              7.297086       9.598381      -1.087446       0.513373       4.089247       0.936104       8.203630           0.018959
           47              C       6.055543       2.610859       7.019661       0.542387      19.536787 0.20543473E+03  0.40648866E+04                                 6.575828                            5.010467       0.273206       2.150790                    0.999836      22.051778      61.079800       0.675488       0.458262      -1.023561      -0.044808       0.022403       0.043328       0.066234      -0.006875       0.083487       0.001879       0.162624       0.058753      -0.091816      -0.041255       0.133071              7.424103       4.895952       0.401510      -1.604304      11.354183      -0.358617       6.022175           0.018976
           48              C       2.195122       0.580852       8.459047       0.527259      19.757096 0.20439011E+03  0.40182511E+04                                 6.507790                            4.915211       0.509290       2.227147                    0.999702      21.768680      59.095961       0.702867       0.443257      -1.037462       0.058948       0.033272       0.004889       0.067866       0.002251       0.029588      -0.105837      -0.070716       0.107737      -0.092225      -0.042885       0.135110              7.389074       7.951116      -0.635268      -1.148229       7.354675       3.543165       6.861432           0.018701
           49              C       9.999998       5.997901       3.119681       0.533548      18.872565 0.20164764E+03  0.39633706E+04                                 6.366377                            4.932579       0.406031       2.195433                    0.999894      21.858072      59.941909       0.688729       0.452466      -1.028913       0.009349       0.041866      -0.043719       0.061249      -0.014544       0.030623      -0.025518       0.176328      -0.194960      -0.087329      -0.040127       0.127456              7.075437       3.974432      -0.037158      -0.911509       8.557273       1.823365       8.694606           0.020619
           50              C       2.791555      10.953031       0.942419       0.535997      19.923777 0.21058449E+03  0.41868871E+04                                 6.644267                            5.058212       0.238616       2.137515                    0.999781      22.112787      61.120912       0.676149       0.455616      -1.026456      -0.022568      -0.052616       0.032244       0.065708      -0.009445      -0.045042       0.091684      -0.084031       0.165670      -0.090915      -0.046071       0.136985              7.477411       9.381792      -0.513723       1.859812       6.761239      -2.731363       6.289202           0.018000
           51              C       8.803032      10.971055       2.707562       0.530950      19.039987 0.20263445E+03  0.39761357E+04                                 6.344191                            4.895170       0.558742       2.244762                    0.999595      21.705091      58.914666       0.703890       0.443459      -1.037087       0.047150      -0.026200      -0.031445       0.062437       0.057699       0.069529       0.071937       0.072148      -0.053992      -0.094981      -0.042602       0.137583              7.085938       5.727920      -0.930435      -1.721723       7.792628      -2.649475       7.737267           0.016683
           52              C       1.722689       9.488868       5.013611       0.532120      19.481827 0.21523759E+03  0.43043427E+04                                 6.568746                            5.121369       0.317990       2.165678                    0.999820      22.166429      61.517255       0.670243       0.456968      -1.025340      -0.041511      -0.018445      -0.045588       0.064355      -0.044622       0.030659      -0.037609      -0.178631      -0.161823      -0.089608      -0.047298       0.136906              7.296951       9.598179       1.087417      -0.513378       4.089188       0.936080       8.203486           0.018961
           53              C       9.316457       8.228959      14.595379       0.542393      19.536306 0.20543014E+03  0.40647666E+04                                 6.575724                            5.010420       0.273239       2.150812                    0.999836      22.051250      61.077795       0.675490       0.458264      -1.023562       0.044815       0.022393       0.043319       0.066229       0.006867      -0.083483       0.001862       0.162624       0.058756      -0.091813      -0.041255       0.133068              7.423971       4.895867      -0.401535       1.604242      11.353991      -0.358652       6.022053           0.018973
           54              C       2.928878       6.677752       0.883329       0.527276      19.756437 0.20438292E+03  0.40180665E+04                                 6.507631                            4.915119       0.509383       2.227190                    0.999702      21.768091      59.093662       0.702876       0.443256      -1.037464      -0.058941       0.033276       0.004893       0.067862      -0.002252      -0.029591      -0.105833      -0.070736       0.107775      -0.092221      -0.042893       0.135114              7.388881       7.950859       0.635264       1.148203       7.354497       3.543074       6.861288           0.018701
           55              C       4.875998      11.335199       4.456038       0.533519      18.873157 0.20165512E+03  0.39635493E+04                                 6.366470                            4.932649       0.406062       2.195430                    0.999894      21.858531      59.943158       0.688729       0.452462      -1.028916       0.009357      -0.041865       0.043725       0.061255       0.014541      -0.030619      -0.025529       0.176334      -0.194958      -0.087341      -0.040116       0.127457              7.075545       3.974486       0.037169       0.911517       8.557441       1.823452       8.694708           0.020619
           56              C       7.915555       6.380069       6.633299       0.535975      19.924063 0.21058745E+03  0.41869630E+04                                 6.644331                            5.058245       0.238601       2.137505                    0.999781      22.113026      61.121807       0.676147       0.455616      -1.026455      -0.022561       0.052623      -0.032243       0.065710       0.009444       0.045043       0.091677      -0.084041       0.165663      -0.090916      -0.046063       0.136980              7.477493       9.381877       0.513724      -1.859828       6.761328      -2.731416       6.289275           0.017996
           57              C       3.679032       6.362045       4.868157       0.530942      19.040339 0.20263849E+03  0.39762324E+04                                 6.344234                            4.895195       0.558756       2.244757                    0.999595      21.705418      58.915575       0.703893       0.443455      -1.037090       0.047150       0.026200       0.031456       0.062442      -0.057694      -0.069524       0.071944       0.072161      -0.053997      -0.094992      -0.042589       0.137581              7.085990       5.727965       0.930445       1.721743       7.792677      -2.649496       7.737327           0.016686
           58              C       6.846689       7.844232       2.562108       0.532103      19.482187 0.21524166E+03  0.43044442E+04                                 6.568801                            5.121396       0.318021       2.165679                    0.999820      22.166774      61.518350       0.670245       0.456964      -1.025342      -0.041521       0.018440       0.045582       0.064356       0.044620      -0.030667      -0.037605      -0.178629      -0.161835      -0.089616      -0.047289       0.136905              7.297020       9.598276      -1.087436       0.513358       4.089216       0.936097       8.203569           0.018962
           59              C       4.192457       8.625341       8.131776       0.542380      19.536603 0.20543281E+03  0.40648352E+04                                 6.575779                            5.010440       0.273238       2.150804                    0.999836      22.051561      61.078903       0.675491       0.458261      -1.023562       0.044814      -0.022400      -0.043321       0.066232      -0.006870       0.083481       0.001870       0.162625       0.058751      -0.091814      -0.041251       0.133066              7.424046       4.895914       0.401517      -1.604282      11.354104      -0.358624       6.022121           0.018972
           60              C       8.052878      10.655348       6.692390       0.527251      19.756727 0.20438592E+03  0.40181415E+04                                 6.507683                            4.915142       0.509381       2.227182                    0.999702      21.768362      59.094588       0.702877       0.443254      -1.037465      -0.058945      -0.033277      -0.004885       0.067866       0.002255       0.029594      -0.105832      -0.070727       0.107748      -0.092226      -0.042883       0.135109              7.388947       7.950974      -0.635248      -1.148199       7.354553       3.543097       6.861315           0.018698
           61              O       0.865956       1.367149      12.196301      -0.555737      39.699430 0.63140734E+03  0.15806362E+05                                 9.244933                            7.829796      -0.061293       2.034211                    0.994178      28.019214      75.237505       0.671988       0.364102      -1.134613       0.019020      -0.057492       0.026433       0.066074      -0.009789       0.054780       0.000791      -0.056505      -0.145241      -0.085604       0.030257       0.055347             10.136359       8.771672      -3.121316      -0.332340      13.362798      -3.081463       8.274608           0.082023
           62              O       0.120926       3.986669      11.898272      -0.559960      41.638651 0.64994691E+03  0.16430366E+05                                 9.628609                            7.998696      -0.247320       1.973719                    0.993489      28.351087      77.140261       0.656364       0.369141      -1.127848       0.002162       0.061222       0.016698       0.063495      -0.001192       0.020480       0.017295      -0.039113      -0.208472      -0.076428       0.019689       0.056740             10.705092       7.771472       0.088632      -1.412402      15.812063       2.289025       8.531739           0.082931
           63              O       8.244516       1.912213      11.370699      -0.558714      38.735088 0.61367576E+03  0.15268859E+05                                 9.123226                            7.720640      -0.072103       2.026973                    0.995246      28.118966      75.523322       0.675833       0.364249      -1.133354       0.030773      -0.012501      -0.055868       0.064996      -0.033530      -0.029161       0.001124      -0.093092       0.130784      -0.085040       0.030523       0.054517             10.010064       9.667675      -0.340246      -1.334492       5.817594       1.475667      14.544921           0.078708
           64              O       0.260299       3.191431      14.857348      -0.556117      39.393573 0.62463341E+03  0.15623684E+05                                 9.278285                            7.817326      -0.169595       2.003941                    0.993212      28.041911      75.725160       0.667460       0.366879      -1.130357       0.023756      -0.040178       0.045208       0.064980      -0.030665      -0.009811      -0.045296       0.051834       0.041162      -0.071331       0.026444       0.044887             10.261969       7.872372      -1.854686       2.931310      12.402454      -1.376635      10.511081           0.085911
           65              O       7.630661       3.603948      13.480991      -0.550835      41.578665 0.61583567E+03  0.15313556E+05                                 9.563997                            7.715209       0.005621       2.060943                    0.993928      27.772463      74.213745       0.679568       0.362461      -1.136417      -0.001429       0.045506       0.049225       0.067052      -0.009305      -0.026708       0.014219      -0.104787       0.119836      -0.078718       0.022140       0.056578             10.947246       9.043383      -0.770141       0.464013      12.451674       5.994640      11.346679           0.085493
           66              O       9.618773       1.960802       9.610708      -0.502634      31.439042 0.44103723E+03  0.10076350E+05                                 7.836496                            6.427751       0.498384       2.229798                    0.997869      26.182065      66.793163       0.763140       0.351297      -1.146755      -0.044198       0.003997       0.042109       0.061177      -0.002756      -0.043561      -0.042158       0.007198      -0.260697      -0.111102       0.045497       0.065605              8.756884      14.492180       1.477889      -2.088876       5.146133       0.047288       6.632338           0.050529
           67              O       8.655461       0.700335      14.168412      -0.545051      38.407870 0.59661495E+03  0.14735530E+05                                 9.075315                            7.601797      -0.120089       2.022454                    0.992897      27.724860      74.116167       0.682755       0.363220      -1.134508      -0.063323      -0.013414      -0.001308       0.064741       0.020103      -0.015065       0.052401       0.063197      -0.018318      -0.076581       0.036072       0.040509             10.012512      13.952117       1.406537       1.073522       9.004590      -2.259429       7.080829           0.085346
           68              O       8.108218       5.211542      14.954468      -0.501765      34.491277 0.47514455E+03  0.11046298E+05                                 8.342244                            6.697197       0.501079       2.228554                    0.997834      26.329508      67.489895       0.744258       0.353991      -1.145950      -0.021357      -0.046033      -0.027566       0.057750       0.067104       0.044968      -0.035996      -0.040724       0.064340      -0.106708       0.046998       0.059710              9.488991      10.300320       3.494854       3.321983       9.272940       4.094898       8.893714           0.046916
           69              O       6.495182       0.762687      13.604021      -0.505113      32.356859 0.44087429E+03  0.10059415E+05                                 7.960793                            6.404936       0.495956       2.227915                    0.998090      26.111434      66.304478       0.769311       0.348936      -1.150092       0.050926      -0.005794       0.021732       0.055672      -0.073070       0.042817       0.034863      -0.007322       0.105221      -0.111404       0.051725       0.059679              9.018376      10.783550      -2.777718       4.089201       7.369937      -3.090423       8.901642           0.050312
           70              O       1.013527       1.791077       0.634845      -0.507311      34.517613 0.45690537E+03  0.10528189E+05                                 8.364574                            6.556664       0.496120       2.228615                    0.997645      26.256335      67.198580       0.753369       0.352834      -1.145868      -0.015469       0.053307      -0.009905       0.056383      -0.007056      -0.079644      -0.005270      -0.047217      -0.145343      -0.107710       0.047736       0.059973              9.681674       5.570864      -0.238331       0.344992      17.883395      -1.085994       5.590761           0.047915
           71              O       0.147571       5.872310      13.062508      -0.500061      33.229883 0.44778620E+03  0.10270769E+05                                 8.145664                            6.497676       0.427475       2.207378                    0.997575      26.163893      66.905772       0.755261       0.353571      -1.144760       0.007624      -0.037604      -0.035398       0.052204      -0.025792       0.014034       0.059575       0.109017       0.051573      -0.100678       0.048859       0.051819              9.283151       5.278591      -0.772497      -1.132941       9.165870       5.019464      13.404992           0.048408
           72              O       1.211314      11.222025      13.375689      -0.499456      31.846247 0.42864890E+03  0.97161142E+04                                 7.870532                            6.317281       0.415839       2.199143                    0.998074      26.098061      66.144708       0.773972       0.349132      -1.149437      -0.008880       0.039953      -0.036559       0.054879       0.075912       0.036924      -0.034057       0.004858       0.126657      -0.113244       0.053396       0.059848              8.957469       5.802604       1.077886      -2.081825       9.078231      -5.140874      11.991571           0.045390
           73              O       5.989956       3.772151      10.530855      -0.555739      39.699752 0.63141347E+03  0.15806554E+05                                 9.244980                            7.829833      -0.061294       2.034209                    0.994178      28.019348      75.237966       0.671986       0.364101      -1.134613       0.019017       0.057491      -0.026446       0.066077       0.009789      -0.054782       0.000786      -0.056504      -0.145237      -0.085604       0.030256       0.055348             10.136412       8.771714       3.121332       0.332341      13.362866      -3.081487       8.274656           0.082023
           74              O       5.244926       1.152631      10.828884      -0.559960      41.638849 0.64994991E+03  0.16430463E+05                                 9.628642                            7.998719      -0.247321       1.973718                    0.993489      28.351156      77.140529       0.656363       0.369141      -1.127847       0.002160      -0.061224      -0.016711       0.063500       0.001193      -0.020478       0.017299      -0.039113      -0.208473      -0.076429       0.019688       0.056741             10.705133       7.771491      -0.088620       1.412407      15.812125       2.289069       8.531783           0.082931
           75              O       3.120516       3.227087      11.356457      -0.558701      38.734898 0.61367086E+03  0.15268712E+05                                 9.123216                            7.720625      -0.072142       2.026964                    0.995246      28.118823      75.522975       0.675832       0.364251      -1.133353       0.030774       0.012498       0.055857       0.064987       0.033532       0.029165       0.001124      -0.093090       0.130785      -0.085042       0.030522       0.054520             10.010056       9.667642       0.340246       1.334504       5.817586       1.475670      14.544939           0.078701
           76              O       5.384299       1.947869       7.869808      -0.556112      39.393519 0.62463159E+03  0.15623625E+05                                 9.278273                            7.817310      -0.169582       2.003946                    0.993212      28.041871      75.724985       0.667462       0.366878      -1.130358       0.023756       0.040175      -0.045205       0.064976       0.030666       0.009809      -0.045297       0.051830       0.041159      -0.071331       0.026441       0.044890             10.261958       7.872373       1.854689      -2.931329      12.402424      -1.376649      10.511077           0.085907
           77              O       2.506661       1.535352       9.246164      -0.550832      41.578578 0.61583311E+03  0.15313477E+05                                 9.563990                            7.715195       0.005656       2.060956                    0.993928      27.772399      74.213552       0.679569       0.362462      -1.136417      -0.001427      -0.045503      -0.049228       0.067052       0.009302       0.026706       0.014222      -0.104786       0.119830      -0.078715       0.022137       0.056579             10.947243       9.043360       0.770160      -0.463994      12.451700       5.994653      11.346669           0.085489
           78              O       4.494773       3.178498      13.116447      -0.502642      31.439779 0.44104937E+03  0.10076697E+05                                 7.836599                            6.427823       0.498339       2.229772                    0.997869      26.182505      66.794514       0.763138       0.351295      -1.146756      -0.044200      -0.003998      -0.042124       0.061189       0.002756       0.043561      -0.042158       0.007201      -0.260711      -0.111107       0.045499       0.065608              8.757006      14.492409      -1.477922       2.088903       5.146189       0.047289       6.632419           0.050531
           79              O       3.531461       4.438965       8.558744      -0.545051      38.408303 0.59662292E+03  0.14735785E+05                                 9.075402                            7.601862      -0.120098       2.022450                    0.992897      27.725001      74.116824       0.682750       0.363221      -1.134507      -0.063320       0.013412       0.001305       0.064738      -0.020103       0.015064       0.052397       0.063203      -0.018327      -0.076579       0.036066       0.040513             10.012615      13.952255      -1.406560      -1.073531       9.004698      -2.259461       7.080892           0.085341
           80              O       2.984218      -0.072242       7.772687      -0.501757      34.491703 0.47515110E+03  0.11046495E+05                                 8.342332                            6.697256       0.501072       2.228550                    0.997834      26.329611      67.490414       0.744252       0.353992      -1.145949      -0.021352       0.046032       0.027570       0.057749      -0.067104      -0.044970      -0.035994      -0.040725       0.064336      -0.106708       0.046998       0.059710              9.489098      10.300466      -3.494914      -3.322036       9.273045       4.094939       8.893784           0.046912
           81              O       1.371182       4.376613       9.123135      -0.505103      32.356842 0.44087348E+03  0.10059391E+05                                 7.960790                            6.404927       0.496011       2.227935                    0.998090      26.111375      66.304298       0.769312       0.348936      -1.150092       0.050929       0.005790      -0.021738       0.055676       0.073070      -0.042819       0.034860      -0.007323       0.105219      -0.111403       0.051722       0.059681              9.018378      10.783552       2.777727      -4.089209       7.369939      -3.090427       8.901644           0.050309
           82              O       6.137527       3.827023       6.940873      -0.507307      34.518307 0.45691532E+03  0.10528479E+05                                 8.364690                            6.556737       0.496094       2.228602                    0.997645      26.256572      67.199435       0.753365       0.352834      -1.145868      -0.015467      -0.053307       0.009911       0.056383       0.007056       0.079647      -0.005270      -0.047217      -0.145352      -0.107714       0.047738       0.059976              9.681827       5.570934       0.238320      -0.345000      17.883726      -1.085996       5.590822           0.047911
           83              O       5.271571      10.981990       9.664647      -0.500041      33.229692 0.44778255E+03  0.10270667E+05                                 8.145637                            6.497656       0.427412       2.207359                    0.997575      26.163786      66.905488       0.755261       0.353572      -1.144759       0.007625       0.037609       0.035389       0.052201       0.025791      -0.014035       0.059579       0.109022       0.051566      -0.100682       0.048859       0.051822              9.283116       5.278576       0.772500       1.132931       9.165877       5.019453      13.404895           0.048402
           84              O       6.335314       5.632275       9.351467      -0.499438      31.846145 0.42864670E+03  0.97160533E+04                                 7.870516                            6.317267       0.415790       2.199128                    0.998074      26.098003      66.144550       0.773972       0.349132      -1.149437      -0.008878      -0.039956       0.036549       0.054874      -0.075912      -0.036926      -0.034059       0.004855       0.126646      -0.113245       0.053398       0.059847              8.957448       5.802594      -1.077885       2.081816       9.078216      -5.140861      11.991535           0.045385
           85              O       9.382044       9.869051       2.955136      -0.555759      39.700791 0.63143576E+03  0.15807253E+05                                 9.245132                            7.829968      -0.061324       2.034188                    0.994179      28.019862      75.239708       0.671981       0.364101      -1.134613      -0.019040       0.057505      -0.026424       0.066087      -0.009787       0.054777       0.000795      -0.056504      -0.145242      -0.085602       0.030257       0.055345             10.136579       8.771855      -3.121344      -0.332385      13.363063      -3.081545       8.274818           0.082034
           86              O      10.127074       7.249531       3.253165      -0.559982      41.640144 0.64997751E+03  0.16431338E+05                                 9.628833                            7.998886      -0.247328       1.973704                    0.993489      28.351760      77.142632       0.656356       0.369141      -1.127847      -0.002177      -0.061241      -0.016685       0.063510      -0.001192       0.020482       0.017291      -0.039109      -0.208465      -0.076426       0.019690       0.056735             10.705342       7.771671       0.088618      -1.412465      15.812372       2.289093       8.531982           0.082940
           87              O       2.003484       9.323987       3.780738      -0.558734      38.736115 0.61369740E+03  0.15269532E+05                                 9.123376                            7.720770      -0.072107       2.026961                    0.995247      28.119477      75.525035       0.675828       0.364249      -1.133355      -0.030757       0.012508       0.055886       0.065005      -0.033529      -0.029159       0.001126      -0.093099       0.130766      -0.085039       0.030526       0.054513             10.010230       9.667860      -0.340250      -1.334466       5.817686       1.475691      14.545144           0.078718
           88              O       9.987701       8.044769       0.294089      -0.556140      39.395380 0.62467088E+03  0.15624870E+05                                 9.278585                            7.817579      -0.169637       2.003914                    0.993213      28.042717      75.728163       0.667446       0.366880      -1.130355      -0.023771       0.040163      -0.045237       0.064996      -0.030658      -0.009811      -0.045293       0.051843       0.041169      -0.071328       0.026446       0.044882             10.262310       7.872581      -1.854693       2.931374      12.402945      -1.376586      10.511405           0.085919
           89              O       2.617339       7.632252       1.670446      -0.550857      41.580030 0.61586197E+03  0.15314370E+05                                 9.564181                            7.715359       0.005598       2.060922                    0.993928      27.773093      74.215774       0.679564       0.362460      -1.136419       0.001449      -0.045521      -0.049230       0.067066      -0.009307      -0.026708       0.014216      -0.104779       0.119842      -0.078715       0.022139       0.056576             10.947459       9.043581      -0.770120       0.464075      12.451884       5.994751      11.346912           0.085502
           90              O       0.629227       9.275398       5.540729      -0.502609      31.437410 0.44101054E+03  0.10075579E+05                                 7.836210                            6.427543       0.498449       2.229834                    0.997869      26.181405      66.790748       0.763155       0.351295      -1.146757       0.044193      -0.003995      -0.042089       0.061159      -0.002757      -0.043563      -0.042160       0.007195      -0.260674      -0.111099       0.045495       0.065604              8.756539      14.491529       1.477815      -2.088802       5.145969       0.047281       6.632120           0.050531
           91              O       1.592539      10.535865       0.983025      -0.545070      38.409335 0.59664461E+03  0.14736458E+05                                 9.075563                            7.602003      -0.120159       2.022419                    0.992897      27.725511      74.118593       0.682743       0.363222      -1.134506       0.063328       0.013440       0.001286       0.064751       0.020105      -0.015069       0.052402       0.063187      -0.018305      -0.076581       0.036077       0.040504             10.012794      13.952414       1.406533       1.073568       9.004908      -2.259557       7.081059           0.085353
           92              O       2.139782       6.024658       0.196969      -0.501734      34.490218 0.47512768E+03  0.11045810E+05                                 8.342105                            6.697103       0.501029       2.228550                    0.997834      26.328978      67.488290       0.744259       0.353993      -1.145948       0.021362       0.046013       0.027545       0.057726       0.067105       0.044966      -0.035995      -0.040731       0.064354      -0.106709       0.046999       0.059710              9.488822      10.300093       3.494761       3.321897       9.272800       4.094820       8.893573           0.046911
           93              O       3.752818      10.473513       1.547416      -0.505096      32.355548 0.44085404E+03  0.10058827E+05                                 7.960552                            6.404763       0.496087       2.227966                    0.998090      26.110986      66.302693       0.769327       0.348933      -1.150095      -0.050910       0.005802      -0.021741       0.055661      -0.073070       0.042813       0.034862      -0.007320       0.105228      -0.111402       0.051726       0.059677              9.018087      10.783218      -2.777609       4.089039       7.369698      -3.090288       8.901344           0.050317
           94              O       9.234473       9.445123      14.516592      -0.507288      34.516238 0.45688453E+03  0.10527581E+05                                 8.364339                            6.556502       0.496172       2.228641                    0.997646      26.255839      67.196735       0.753381       0.352833      -1.145870       0.015457      -0.053293       0.009875       0.056361      -0.007058      -0.079641      -0.005275      -0.047216      -0.145326      -0.107704       0.047734       0.059970              9.681388       5.570735      -0.238351       0.344981      17.882808      -1.085989       5.590621           0.047909
           95              O      10.100429       5.363890       2.088929      -0.500037      33.228842 0.44776982E+03  0.10270297E+05                                 8.145504                            6.497563       0.427458       2.207381                    0.997575      26.163434      66.904238       0.755267       0.353572      -1.144760      -0.007634       0.037581       0.035390       0.052183      -0.025790       0.014037       0.059578       0.109013       0.051556      -0.100677       0.048857       0.051820              9.282959       5.278498      -0.772482      -1.132901       9.165711       5.019347      13.404669           0.048410
           96              O       9.036686       0.014175       1.775748      -0.499430      31.845158 0.42863162E+03  0.97156232E+04                                 7.870365                            6.317162       0.415818       2.199147                    0.998074      26.097553      66.143049       0.773978       0.349133      -1.149437       0.008868      -0.039928       0.036549       0.054852       0.075908       0.036927      -0.034058       0.004846       0.126636      -0.113240       0.053395       0.059845              8.957270       5.802486       1.077852      -2.081748       9.078050      -5.140745      11.991274           0.045392
           97              O       4.258044       7.464049       4.620582      -0.555744      39.699895 0.63141711E+03  0.15806664E+05                                 9.244984                            7.829844      -0.061284       2.034209                    0.994178      28.019462      75.238250       0.671987       0.364100      -1.134614      -0.019018      -0.057498       0.026449       0.066086       0.009787      -0.054780       0.000789      -0.056504      -0.145236      -0.085603       0.030257       0.055346             10.136413       8.771713       3.121314       0.332357      13.362852      -3.081486       8.274674           0.082031
           98              O       5.003074      10.083569       4.322553      -0.559967      41.639164 0.64995666E+03  0.16430674E+05                                 9.628676                            7.998750      -0.247308       1.973717                    0.993489      28.351343      77.141104       0.656363       0.369140      -1.127848      -0.002160       0.061232       0.016713       0.063509       0.001194      -0.020476       0.017296      -0.039111      -0.208473      -0.076427       0.019688       0.056739             10.705171       7.771525      -0.088608       1.412424      15.812145       2.289104       8.531844           0.082939
           99              O       7.127484       8.009113       3.794980      -0.558703      38.734712 0.61366831E+03  0.15268628E+05                                 9.123174                            7.720598      -0.072116       2.026972                    0.995246      28.118795      75.522771       0.675834       0.364250      -1.133354      -0.030773      -0.012504      -0.055859       0.064989       0.033534       0.029163       0.001125      -0.093098       0.130777      -0.085044       0.030526       0.054518             10.010005       9.667584       0.340242       1.334455       5.817563       1.475659      14.544867           0.078709
          100              O       4.863701       9.288331       7.281629      -0.556119      39.393818 0.62463819E+03  0.15623832E+05                                 9.278314                            7.817348      -0.169573       2.003946                    0.993212      28.042027      75.725521       0.667460       0.366878      -1.130358      -0.023756      -0.040172       0.045221       0.064985       0.030662       0.009807      -0.045294       0.051838       0.041167      -0.071329       0.026442       0.044887             10.262007       7.872389       1.854675      -2.931326      12.402516      -1.376616      10.511116           0.085911
          101              O       7.741339       9.700848       5.905273      -0.550841      41.578547 0.61583377E+03  0.15313484E+05                                 9.563943                            7.715168       0.005691       2.060963                    0.993928      27.772484      74.213538       0.679574       0.362459      -1.136420       0.001429       0.045507       0.049239       0.067062       0.009304       0.026707       0.014220      -0.104779       0.119833      -0.078713       0.022136       0.056577             10.947183       9.043314       0.770152      -0.463999      12.451622       5.994608      11.346614           0.085494
          102              O       5.753227       8.057702       2.034990      -0.502641      31.438768 0.44103286E+03  0.10076220E+05                                 7.836425                            6.427698       0.498392       2.229799                    0.997869      26.182092      66.793013       0.763147       0.351294      -1.146757       0.044203       0.003993       0.042111       0.061181       0.002754       0.043559      -0.042157       0.007198      -0.260684      -0.111098       0.045493       0.065605              8.756794      14.492014      -1.477883       2.088841       5.146089       0.047284       6.632280           0.050540
          103              O       6.716539       6.797235       6.592693      -0.545053      38.408251 0.59662283E+03  0.14735783E+05                                 9.075397                            7.601864      -0.120110       2.022446                    0.992897      27.724991      74.116818       0.682749       0.363222      -1.134507       0.063321      -0.013419      -0.001292       0.064740      -0.020106       0.015069       0.052399       0.063195      -0.018321      -0.076581       0.036071       0.040510             10.012607      13.952199      -1.406551      -1.073523       9.004719      -2.259476       7.080902           0.085344
          104              O       7.263782      11.308442       7.378750      -0.501748      34.490775 0.47513628E+03  0.11046066E+05                                 8.342212                            6.697178       0.501039       2.228551                    0.997834      26.329143      67.489004       0.744252       0.353995      -1.145946       0.021358      -0.046021      -0.027551       0.057734      -0.067102      -0.044964      -0.035991      -0.040729       0.064340      -0.106703       0.046994       0.059709              9.488952      10.300291      -3.494838      -3.321962       9.272913       4.094863       8.893652           0.046908
          105              O       8.876818       6.859587       6.028302      -0.505112      32.355969 0.44086006E+03  0.10059000E+05                                 7.960623                            6.404808       0.496122       2.227976                    0.998090      26.111118      66.303170       0.769324       0.348934      -1.150095      -0.050922      -0.005795       0.021750       0.055675       0.073068      -0.042815       0.034857      -0.007325       0.105227      -0.111399       0.051721       0.059678              9.018178      10.783306       2.777653      -4.089097       7.369779      -3.090344       8.901449           0.050314
          106              O       4.110473       7.409177       8.210564      -0.507306      34.517544 0.45690360E+03  0.10528138E+05                                 8.364570                            6.556655       0.496132       2.228621                    0.997645      26.256263      67.198361       0.753369       0.352835      -1.145868       0.015463       0.053301      -0.009889       0.056372       0.007058       0.079639      -0.005272      -0.047215      -0.145333      -0.107703       0.047734       0.059969              9.681684       5.570867       0.238334      -0.344995      17.883432      -1.085991       5.590752           0.047908
          107              O       4.976429       0.254210       5.486790      -0.500036      33.229162 0.44777414E+03  0.10270427E+05                                 8.145567                            6.497610       0.427379       2.207354                    0.997575      26.163520      66.904693       0.755261       0.353573      -1.144758      -0.007625      -0.037596      -0.035384       0.052188       0.025788      -0.014036       0.059577       0.109011       0.051555      -0.100675       0.048856       0.051819              9.283035       5.278536       0.772492       1.132908       9.165823       5.019406      13.404745           0.048407
          108              O       3.912686       5.603925       5.799970      -0.499431      31.845554 0.42863705E+03  0.97157817E+04                                 7.870440                            6.317214       0.415757       2.199126                    0.998074      26.097670      66.143568       0.773972       0.349135      -1.149435       0.008872       0.039942      -0.036543       0.054859      -0.075905      -0.036928      -0.034058       0.004848       0.126630      -0.113237       0.053393       0.059844              8.957359       5.802540      -1.077869       2.081781       9.078129      -5.140802      11.991408           0.045391

******************************************************
Auxiliary information for the entire system
The total spin magnetic moment of the unit cell is   60.000184
The total net atomic charge of the unit cell is   -0.000003
Accuracy of reproducing the electrostatic potential in the unit cell:
  The inner radius (bohr) =    5.0000
  The outer radius (bohr) =   12.0000
  Valid grid points have density less than (e/(bohr^3)) =    0.0001
  The number of valid grid points were=        46944
  The rms potential error without charges in kcal/mol is=      2.78808
  The rms potential error with partial charges in kcal/mol is=      0.78077
  The RRMSE value at monopole order=      0.28004
  The rms potential error with partial charges and cloud penetration in kcal/mol is=      0.76863
  The RRMSE value at monopole order with cloud penetration is=      0.27569
  The rms potential error with partial charges and atomic dipoles in kcal/mol is=      0.68556
  The RRMSE value at dipole order=      0.24589
  The rms potential error with partial charges, atomic dipoles and cloud penetration in kcal/mol is=      0.66803
  The RRMSE value at dipole order with cloud penetration=      0.23960

******************************************************
The electron densities and ab initio electrostatic potential were computed in VASP using the PBE functional and
projector augmented wave method. See the main text of the journal article for a description of computational details.
The atomic charges, dipoles, and quadrupoles were computed with the DDEC6 method as described in
(a) T. A. Manz and N. Gabaldon Limas, RSC Adv. 6 (2016) 47771-47801 DOI: 10.1039/c6ra04656h
(b) N. Gabaldon Limas and T. A. Manz, RSC Adv. 8 (2018) 2678-2707 DOI: 10.1039/c7ra11829e.
For each atom in the material, the electron cloud parameters were fit to the spherically averaged atom-in-material
electron density using radial positions for which this density was between 10^-4 and 10^-2 electrons per cubic bohr.
The polarizabilities, dispersion coefficients, and quantum Drude oscillator (QDO) parameters were fit using the MCLF method.
The magnetic structure of the system was optimized in VASP from the default ferromagnetic initial guess using spin polarization.
The atomic spin moments (ASMs) were computed on this optimized magnetic structure using the DDEC6 partition as inputs
to the method of T. A. Manz and D. S. Sholl, J. Chem. Theory Comput. 7 (2011) 4146-4164 DOI: 10.1021/ct200539n.
The RMSE and RRMSE were computed using a uniform grid with Ewald summation.
