# Supplementary material for: A collection of forcefield precursors for metal–organic frameworks
Source: RSC Adv. 2019 Nov 13;9(63):36492–507. doi: 10.1039/c9ra07327b (PMC9075174; doi:10.1039/c9ra07327b)
Supplement: RA-009-C9RA07327B-s4429 [file RA-009-C9RA07327B-s4429.xyz]

  350
jmolscript: load "" {1 1 1} spacegroup "x,y,z" unitcell [{     13.644000     0.000000     0.000000 }, {     -3.407884    13.211550     0.000000 }, {     -4.294891    -5.543330    25.668352 }]
Co     1.799605     3.001053    14.295989     0.867759
Co     1.337336     2.404411    24.206539     0.867881
Co     4.141620     4.667167    11.372363     0.867816
Co     4.603889     5.263809     1.461813     0.867835
Co     6.822000     0.000000     0.000000     0.658827
Co    -3.851387     3.834110    12.834176     0.658714
H     -0.268645     1.322697    11.224770     0.123433
H     -1.363264     0.251529     9.492157     0.128978
H      0.484658     2.587296     6.873985     0.137587
H      1.511396     3.701167     8.616866     0.123728
H     11.305728    -0.598342     7.903286     0.124184
H      0.211011     5.189070    12.757171     0.096200
H     -0.242729     7.410477    12.834176     0.117021
H      1.056489     9.738922    15.241867     0.113637
H      1.930264     7.661659    16.173629     0.126264
H      2.260086     5.417673    16.029886     0.087449
H      3.868194     0.945814    15.349674     0.092191
H      4.420530    -1.278651    15.182830     0.115406
H     -0.693432     9.516055    13.208934     0.110792
H      1.304834    -1.774489    12.811074     0.122384
H      0.856575     0.457515    13.016421     0.093730
H     -2.267139     1.257994    15.678229     0.113193
H     -3.735117     0.360032    17.156726     0.119412
H     -1.610295     1.887405    20.159924     0.126363
H     -0.072519     2.618347    18.683993     0.109908
H      5.613712    -1.080520    21.741094     0.140623
H      4.421354    -2.376455    23.276062     0.114331
H      7.783847    -4.136668    24.446538     0.117022
H      8.987348    -2.900315    22.924405     0.126160
H     -1.966415     5.368894    23.884402     0.090154
H      2.480535    -4.229859    22.865368     0.094628
H     -1.381642     8.550312    20.678424     0.129542
H     -2.311658     4.828202    21.689757     0.125626
H     -1.685654     6.861832    18.873939     0.113808
H     -3.685217    -1.480969    21.466443     0.078681
H      9.219806    -2.593242    20.639922     0.074494
H     -3.224319    -1.417921    19.143457     0.094017
H      8.922195    -1.001517    18.909875     0.090879
H      6.740796    10.369643     1.609406     0.123428
H      7.504609    11.697115     3.342019     0.128978
H      5.704433     9.324356     5.960191     0.137590
H      4.882317     8.051946     4.217310     0.123726
H     11.491898    -0.358056     4.930890     0.124183
H      3.116774     8.939480     0.077005     0.096200
H      0.852443     8.823994     0.000000     0.117021
H     -5.372585     1.441046    23.260661     0.113636
H     -3.142917     1.113807    22.328899     0.126264
H     -0.887674     1.354922    22.472642     0.087449
H      3.844109     0.914727    23.152854     0.092189
H      6.136026     0.935505    23.319698     0.115405
H     -5.593862     3.191168    25.293594     0.110792
H     10.132827     9.619625     0.023102     0.122383
H      3.564714     3.952855    25.486107     0.093728
H      2.009391     6.777625    22.824299     0.113185
H      2.512232     8.423361    21.345802     0.119412
H      1.563990     5.984391    18.342604     0.126367
H      1.240309     4.312787    19.818535     0.109909
H      6.242198    -0.269345    16.761434     0.140622
H      7.199241     1.208908    15.226466     0.114330
H      9.743519    -1.607359    14.055990     0.117024
H      8.846953    -3.081520    15.578123     0.126159
H     -1.896102     5.459646    14.618126     0.090155
H      8.509140     3.551140    15.637160     0.094627
H     -4.830624     4.098780    17.824104     0.129539
H     -1.458778     5.928996    16.812771     0.125623
H     -3.271594     4.814891    19.628589     0.113804
H      4.307346     8.834872    17.036085     0.078680
H      8.607674    -3.383309    17.862606     0.074494
H      4.361415     8.372835    19.359071     0.094018
H      6.992064    -3.492698    19.592653     0.090879
H      6.209870     6.345523    14.443582     0.123432
H      7.304489     7.416691    16.176195     0.128978
H      5.456567     5.080924    18.794367     0.137586
H      4.429829     3.967053    17.051486     0.123730
H     -5.364503     8.266562    17.765066     0.124184
H      5.730214     2.479150    12.911181     0.096199
H      6.183954     0.257743    12.834176     0.117021
H      4.884736    -2.070702    10.426485     0.113636
H      4.010961     0.006561     9.494723     0.126265
H      3.681139     2.250547     9.638466     0.087448
H      2.073031     6.722406    10.318678     0.092190
H      1.520695     8.946871    10.485522     0.115406
H      6.634657    -1.847835    12.459418     0.110791
H      4.636391     9.442709    12.857278     0.122384
H      5.084650     7.210705    12.651931     0.093728
H      8.208364     6.410226     9.990123     0.113193
H      9.676342     7.308188     8.511626     0.119411
H      7.551520     5.780815     5.508428     0.126364
H      6.013744     5.049873     6.984359     0.109909
H      0.327513     8.748740     3.927258     0.140623
H      1.519871    10.044675     2.392290     0.114330
H     -1.842622    11.804888     1.221814     0.117022
H     -3.046123    10.568535     2.743947     0.126160
H      7.907640     2.299326     1.783950     0.090157
H      3.460690    11.898079     2.802984     0.094628
H      7.322867    -0.882092     4.989928     0.129542
H      8.252883     2.840018     3.978595     0.125627
H      7.626879     0.806388     6.794413     0.113809
H      9.626442     9.149189     4.201909     0.078681
H     -3.278581    10.261462     5.028430     0.074493
H      9.165544     9.086141     6.524895     0.094017
H     -2.980970     8.669737     6.758477     0.090878
H     -0.799571    -2.701423    24.058946     0.123430
H     -1.563384    -4.028895    22.326333     0.128979
H      0.236792    -1.656136    19.708161     0.137589
H      1.058908    -0.383726    21.451042     0.123729
H     -5.550673     8.026276    20.737462     0.124182
H      2.824451    -1.271260    25.591347     0.096197
H      9.383673     4.387556     0.000000     0.117020
H     11.313810     6.227174     2.407691     0.113635
H      9.084142     6.554413     3.339453     0.126265
H      6.828899     6.313298     3.195710     0.087446
H      2.097116     6.753493     2.515498     0.092188
H     -0.194801     6.732715     2.348654     0.115405
H     11.535087     4.477052     0.374758     0.110791
H      0.103289     3.591925    -0.023102     0.122383
H      2.376511     3.715365     0.182245     0.093725
H      3.931834     0.890595     2.844053     0.113186
H      3.428993    -0.755141     4.322550     0.119410
H      4.377235     1.683829     7.325748     0.126365
H      4.700916     3.355433     5.849817     0.109909
H     -0.300973     7.937565     8.906918     0.140622
H     -1.258016     6.459312    10.441886     0.114329
H     -3.802294     9.275579    11.612362     0.117024
H     -2.905728    10.749740    10.090229     0.126159
H      7.837327     2.208574    11.050226     0.090157
H     -2.567915     4.117080    10.031192     0.094628
H     10.771849     3.569440     7.844248     0.129539
H      7.400003     1.739224     8.855581     0.125624
H      9.212819     2.853329     6.039763     0.113805
H      1.633879    -1.166652     8.632267     0.078680
H     -2.666449    11.051529     7.805746     0.074494
H      1.579810    -0.704615     6.309281     0.094017
H     -1.050839    11.160918     6.075699     0.090878
C      1.584962     0.105052    13.486152     0.100645
C      1.853762    -1.245621    13.347543    -0.199208
C      3.327170     0.391927    14.831174     0.092238
C      3.664912    -0.957813    14.731067    -0.203528
C      2.909692    -1.812812    13.991819     0.167558
C      1.499094     3.287301    11.193968     0.589041
C      0.730110     2.622336    10.082529    -0.058967
C     -0.121400     1.590227    10.346913    -0.066655
C     -0.765280     0.938807     9.307344    -0.246384
C     -0.527674     1.298310     8.034194     0.264480
C      0.322660     2.332423     7.754409    -0.220567
C      0.939078     2.990662     8.799111    -0.084159
C     11.635390    -0.274991     7.097299    -0.059999
C      0.560969     5.693584    13.455350     0.100226
C      0.290492     7.031526    13.493853    -0.191920
C      0.799708     7.829642    14.502619     0.157256
C      0.570041     9.280131    14.595025    -0.133035
C      1.562839     7.183910    15.467749    -0.199903
C      1.764915     5.835168    15.363022     0.086389
C     -0.232933     9.973054    13.876311    -0.129155
C      0.058237     2.470130    16.060688     0.556394
C     -0.964609     2.023422    17.009647    -0.042694
C     -2.108545     1.349984    16.592023    -0.072128
C     -2.992108     0.825938    17.464747    -0.240559
C     -2.793156     0.984106    18.812335     0.267296
C     -1.718009     1.713161    19.253831    -0.223312
C     -0.825744     2.174476    18.365706    -0.081920
C      7.426277    -1.917930    22.192857     0.262663
C      6.044094    -1.708430    22.274996    -0.232354
C      5.341194    -2.485334    23.199057    -0.097923
C      5.985835    -3.410790    23.997342    -0.044901
C      7.340521    -3.536032    23.892102    -0.072205
C      8.066672    -2.796037    22.986009    -0.253891
C      5.213242    -4.323432    24.913702     0.572536
C     -1.827188     6.017019    23.232425     0.101921
C     -1.237084     8.134627    22.633839     0.096023
C     -1.484695     7.874915    21.309866    -0.192725
C     -1.889499     6.619865    20.912006     0.168525
C     -2.048893     5.692126    21.910505    -0.190056
C     -2.117308     6.315270    19.489980    -0.138104
C      9.278951    -1.636402    20.791365    -0.026173
C     -3.983107    -0.960293    19.538750    -0.037724
C      4.087935     3.335590    25.016376     0.100652
C      5.462937     3.412669    25.154985    -0.199207
C      4.245307     1.576949    23.671354     0.092243
C      5.636626     1.587038    23.771461    -0.203532
C      6.275893     2.531875    24.510709     0.167557
C      5.279992     8.167231     1.640208     0.589048
C      5.731811     9.077931     2.751647    -0.058954
C      6.518523    10.160243     2.487263    -0.066650
C      6.988474    10.946422     3.526832    -0.246388
C      6.699713    10.626554     4.799982     0.264474
C      5.910765     9.544879     5.079767    -0.220580
C      5.427353     8.783589     4.035065    -0.084159
C     11.261136    -0.758034     5.736877    -0.059967
C     -1.579231     2.931270    25.047178     0.100238
C     -2.942325     2.858995    25.008675    -0.191920
C     -3.587956     2.166572    23.999909     0.157254
C     -5.049836     2.026668    23.907503    -0.133040
C     -2.772082     1.588914    23.034779    -0.199908
C     -1.415616     1.730120    23.139506     0.086389
C     -5.921357     2.631119    24.626217    -0.129153
C      1.416486     4.223196    22.441840     0.556388
C      1.593558     5.325197    21.492881    -0.042692
C      1.959929     6.601081    21.910505    -0.072126
C      2.246676     7.587532    21.037781    -0.240552
C      2.143214     7.355379    19.690193     0.267286
C      1.705808     6.132212    19.248697    -0.223314
C      1.481977     5.153004    20.136822    -0.081919
C      7.505793    -1.815300    16.309671     0.262667
C      6.957703    -0.529252    16.227532    -0.232349
C      7.534419     0.345418    15.303471    -0.097929
C      8.591556    -0.047639    14.505186    -0.044907
C      9.051190    -1.328106    14.610426    -0.072205
C      8.516021    -2.216071    15.516519    -0.253892
C      9.282299     0.928418    13.588826     0.572522
C     -2.488908     5.162950    15.270103     0.101907
C     -4.392008     4.062630    15.868689     0.096006
C     -4.202373     4.367262    17.192662    -0.192715
C     -3.088211     5.072712    17.590522     0.168510
C     -2.229689     5.458776    16.592023    -0.190055
C     -2.850171     5.369379    19.012548    -0.138041
C      7.695934    -3.679571    17.711163    -0.026172
C      3.728769     8.993270    18.963778    -0.037724
C      4.356263     7.563168    12.182200     0.100650
C      4.087463     8.913841    12.320809    -0.199201
C      2.614055     7.276293    10.837178     0.092243
C      2.276313     8.626033    10.937285    -0.203528
C      3.031533     9.481032    11.676533     0.167561
C      4.442131     4.380919    14.474384     0.589041
C      5.211115     5.045884    15.585823    -0.058968
C      6.062625     6.077993    15.321439    -0.066657
C      6.706505     6.729413    16.361008    -0.246386
C      6.468899     6.369910    17.634158     0.264478
C      5.618565     5.335797    17.913943    -0.220567
C      5.002147     4.677558    16.869241    -0.084160
C     -5.694165     7.943211    18.571053    -0.059998
C      5.380256     1.974636    12.213002     0.100239
C      5.650733     0.636694    12.174499    -0.191916
C      5.141517    -0.161422    11.165733     0.157260
C      5.371184    -1.611911    11.073327    -0.133032
C      4.378386     0.484310    10.200603    -0.199900
C      4.176310     1.833052    10.305330     0.086389
C      6.174158    -2.304834    11.792041    -0.129145
C      5.882988     5.198090     9.607664     0.556398
C      6.905834     5.644798     8.658705    -0.042698
C      8.049770     6.318236     9.076329    -0.072126
C      8.933333     6.842282     8.203605    -0.240557
C      8.734381     6.684114     6.856017     0.267300
C      7.659234     5.955059     6.414521    -0.223314
C      6.766969     5.493744     7.302646    -0.081920
C     -1.485052     9.586150     3.475495     0.262665
C     -0.102869     9.376650     3.393356    -0.232350
C      0.600031    10.153554     2.469295    -0.097924
C     -0.044610    11.079010     1.671010    -0.044904
C     -1.399296    11.204252     1.776250    -0.072208
C     -2.125447    10.464257     2.682343    -0.253891
C      0.727983    11.991652     0.754650     0.572534
C      7.768413     1.651201     2.435927     0.101917
C      7.178309    -0.466407     3.034513     0.096021
C      7.425920    -0.206695     4.358486    -0.192725
C      7.830724     1.048355     4.756346     0.168525
C      7.990118     1.976094     3.757847    -0.190058
C      8.058533     1.352950     6.178372    -0.138105
C     -3.337726     9.304622     4.876987    -0.026173
C      9.924332     8.628513     6.129602    -0.037723
C      1.853290     4.332630     0.651976     0.100650
C      0.478288     4.255551     0.513367    -0.199202
C      1.695918     6.091271     1.996998     0.092248
C      0.304599     6.081182     1.896891    -0.203531
C     -0.334668     5.136345     1.157643     0.167565
C      0.661233    -0.499011    24.028144     0.589044
C      0.209414    -1.409711    22.916705    -0.058959
C     -0.577298    -2.492023    23.181089    -0.066658
C     -1.047249    -3.278202    22.141520    -0.246390
C     -0.758488    -2.958334    20.868370     0.264472
C      0.030460    -1.876659    20.588585    -0.220573
C      0.513872    -1.115369    21.633287    -0.084160
C     -5.319911     8.426254    19.931475    -0.059971
C      7.520456     4.736950     0.621174     0.100248
C      8.883550     4.809225     0.659677    -0.191917
C      9.529181     5.501648     1.668443     0.157258
C     10.991061     5.641552     1.760849    -0.133030
C      8.713307     6.079306     2.633573    -0.199905
C      7.356841     5.938100     2.528846     0.086392
C     11.862582     5.037101     1.042135    -0.129144
C      4.524739     3.445024     3.226512     0.556395
C      4.347667     2.343023     4.175471    -0.042692
C      3.981296     1.067139     3.757847    -0.072121
C      3.694549     0.080688     4.630571    -0.240553
C      3.798011     0.312841     5.978159     0.267293
C      4.235417     1.536008     6.419655    -0.223319
C      4.459248     2.515216     5.531530    -0.081920
C     -1.564568     9.483520     9.358681     0.262667
C     -1.016478     8.197472     9.440820    -0.232349
C     -1.593194     7.322802    10.364881    -0.097929
C     -2.650331     7.715859    11.163166    -0.044906
C     -3.109965     8.996326    11.057926    -0.072204
C     -2.574796     9.884291    10.151833    -0.253893
C     -3.341074     6.739802    12.079526     0.572521
C      8.430133     2.505270    10.398249     0.101904
C     10.333233     3.605590     9.799663     0.096006
C     10.143598     3.300958     8.475690    -0.192717
C      9.029436     2.595508     8.077830     0.168510
C      8.170914     2.209444     9.076329    -0.190058
C      8.791396     2.298841     6.655804    -0.138044
C     -1.754709    11.347791     7.957189    -0.026171
C      2.212456    -1.325050     6.704574    -0.037720
N      2.293521     0.926242    14.232074    -0.213268
N      1.305571     5.084164    14.375304    -0.239360
N     -1.411361     7.242623    23.605130    -0.193291
N      3.469751     2.444379    24.270454    -0.213293
N     -0.803147     2.362484    24.127224    -0.239392
N     -3.571805     4.454181    14.897398    -0.193259
N      3.647704     6.741978    11.436278    -0.213267
N      4.635654     2.584056    11.293048    -0.239368
N      7.352586     0.425597     2.063222    -0.193289
N      2.471474     5.223841     1.397898    -0.213266
N      6.744372     5.305736     1.541128    -0.239367
N      9.513030     3.214039    10.770954    -0.193257
O      1.338835     2.818421    12.339804    -0.549169
O      2.248908     4.247675    10.897756    -0.571041
O     -1.112730     0.708724     6.946883    -0.143638
O     -0.209758     2.490876    14.825527    -0.549336
O      1.187612     2.812373    16.465991    -0.557415
O      8.088109    -1.172899    21.232861    -0.211392
O     -3.626142     0.465464    19.788503    -0.249095
O      5.838968    -5.181731    25.529486    -0.575423
O      3.954277    -4.153187    24.955542    -0.559709
O      5.693983     8.439523     0.494372    -0.549180
O      4.537340     7.201308     1.936420    -0.571033
O      7.124481    11.340327     5.887293    -0.143645
O      1.329461     4.477514    23.677001    -0.549310
O      1.367177     3.044134    22.036537    -0.557418
O      6.949683    -2.642242    17.269667    -0.211392
O      2.437361     8.291506    18.714025    -0.249093
O     10.269682     0.536904    12.973042    -0.575424
O      8.802996     2.104959    13.546986    -0.559657
O      4.602390     4.849799    13.328548    -0.549158
O      3.692317     3.420545    14.770596    -0.571060
O      7.053955     6.959496    18.721469    -0.143638
O      6.150983     5.177344    10.842825    -0.549337
O      4.753613     4.855847     9.202361    -0.557416
O     -2.146884     8.841119     4.435491    -0.211393
O      9.567367     7.202756     5.879849    -0.249094
O      0.102257    12.849951     0.138866    -0.575424
O      1.986948    11.821407     0.712810    -0.559703
O      0.247242    -0.771303    25.173980    -0.549164
O      1.403885     0.466912    23.731932    -0.571055
O     -1.183256    -3.672107    19.781059    -0.143644
O      4.611764     3.190706     1.991351    -0.549314
O      4.574048     4.624086     3.631815    -0.557405
O     -1.008458    10.310462     8.398685    -0.211393
O      3.503864    -0.623286     6.954327    -0.249098
O     -4.328457     7.131316    12.695310    -0.575423
O     -2.861771     5.563261    12.121366    -0.559658

The following XYZ coordinates are in angstroms. Other properties are in atomic units.
The sperically averaged electron density of each atom fit to a function of the form exp(a - br)
eigen_1, eigen_2 and eigen_3 are the three eigenvalues of traceless quadrupole moment tensor
  atom number  atomic symbol              X              Y              Z     net charge C6 coefficient C8 coefficient C10 coefficient fluctuating dipole atomic polarizability isotropic forcefield polarizability              a              b squared Pearson coefficient          <r^3>          <r^4>         wp_QDO          m_QDO          q_QDO       dipole_x       dipole_y       dipole_z         dipole            Qxy            Qxz            Qyz     Q(x^2-y^2)  Q(3z^2 - R^2)        eigen_1        eigen_2        eigen_3 static polarizability      alpha(xx)      alpha(xy)      alpha(xz)      alpha(yy)      alpha(yz)      alpha(zz) atomic spin moment
            1             Co       1.799605       3.001053      14.295989       0.867759     108.104743 0.20737767E+04  0.66887505E+05                                18.132761                           14.585127       0.972431       2.158530                    0.994850      47.362271     125.085600       0.493666       0.384671      -1.169320       0.002132      -0.021693       0.001154       0.021828       0.111109       0.059572       0.052071       0.347861       0.422494      -0.279521       0.068111       0.211409             22.732915      21.847677      -1.684451      -5.895129      27.132959       1.242586      19.218108           2.885483
            2             Co       1.337336       2.404411      24.206539       0.867881     108.100033 0.20736642E+04  0.66882654E+05                                18.131866                           14.584435       0.972554       2.158595                    0.994849      47.359478     125.075157       0.493695       0.384656      -1.169337       0.021524       0.003340      -0.001124       0.021810       0.013028       0.035478       0.070647      -0.412071       0.422568      -0.279581       0.068194       0.211388             22.731781      27.616745      -0.195978       2.675527      21.361387      -5.397546      19.217212           2.885682
            3             Co       4.141620       4.667167      11.372363       0.867816     108.103591 0.20737528E+04  0.66886354E+05                                18.132393                           14.584856       0.972525       2.158567                    0.994850      47.361372     125.081728       0.493682       0.384661      -1.169331      -0.002123       0.021705      -0.001169       0.021840       0.111149       0.059595       0.052178       0.347613       0.422252      -0.279411       0.067999       0.211412             22.732426      21.847195      -1.684420      -5.894993      27.132367       1.242557      19.217716           2.885601
            4             Co       4.603889       5.263809       1.461813       0.867835     108.101974 0.20737154E+04  0.66884883E+05                                18.132276                           14.584773       0.972497       2.158563                    0.994850      47.360740     125.080016       0.493680       0.384664      -1.169328      -0.021545      -0.003360       0.001161       0.021837       0.013223       0.035620       0.070735      -0.411730       0.422198      -0.279381       0.067987       0.211394             22.732277      27.617298      -0.195988       2.675585      21.361883      -5.397719      19.217650           2.885767
            5             Co       6.822000       0.000000       0.000000       0.658827     140.097369 0.29092977E+04  0.10187902E+06                                20.375967                           16.394684       0.771168       2.061303                    0.996412      51.152042     139.665036       0.504848       0.346457      -1.203196       0.000002      -0.000003      -0.000002       0.000004      -0.189307      -0.046921      -0.078669      -0.261903      -0.775922      -0.293758      -0.069515       0.363273             24.672122      22.463224       7.510718      -0.923380      16.809181       3.111956      34.743960           1.289512
            6             Co      -3.851387       3.834110      12.834176       0.658714     140.126890 0.29100373E+04  0.10191136E+06                                20.378421                           16.396473       0.771528       2.061339                    0.996415      51.158606     139.687261       0.504834       0.346444      -1.203207       0.000001       0.000000       0.000002       0.000002      -0.101020      -0.065001      -0.064804       0.414476      -0.775126      -0.293488      -0.070153       0.363641             24.675256      13.530438       5.206831       3.244489      25.746911      -0.116865      34.748420           1.289582
            7              H      -0.268645       1.322697      11.224770       0.123433       0.947914 0.66531748E+01  0.62628457E+02                                 1.620655                            1.529003      -0.838111       2.491039                    0.999312       3.356232       9.323804       0.493793       1.317707      -0.700903      -0.010952      -0.010703       0.040369       0.043176       0.009643      -0.004219      -0.006495      -0.008907       0.028805      -0.015423      -0.000261       0.015684              1.659202       1.413873       0.023304       0.014714       1.390820      -0.149926       2.172914           0.000099
            8              H      -1.363264       0.251529       9.492157       0.128978       1.011407 0.74046451E+01  0.70819817E+02                                 1.631306                            1.567069      -0.799437       2.506485                    0.999656       3.232068       8.735485       0.514935       1.243665      -0.718866      -0.024755      -0.022179       0.014801       0.036384       0.016461      -0.001667      -0.005401      -0.002674       0.026835      -0.021190       0.005307       0.015882              1.646258       1.701147       0.340281       0.037035       1.743797       0.047994       1.493830           0.000041
            9              H       0.484658       2.587296       6.873985       0.137587       1.052157 0.75621899E+01  0.71958231E+02                                 1.609161                            1.534228      -0.885237       2.475514                    0.999211       3.101462       8.082648       0.551454       1.167249      -0.737966       0.010082       0.012471      -0.032825       0.036533       0.013010      -0.001604      -0.004444      -0.006757       0.033366      -0.019073       0.004750       0.014323              1.617910       1.408855       0.058752      -0.123337       1.400021      -0.167024       2.044855           0.000053
           10              H       1.511396       3.701167       8.616866       0.123728       1.082968 0.78097824E+01  0.75441542E+02                                 1.685389                            1.592790      -0.848836       2.485294                    0.999355       3.237287       8.697025       0.520505       1.218174      -0.725035       0.026222       0.031136      -0.009735       0.041855       0.012304      -0.004803      -0.007577      -0.006969       0.007891      -0.014143      -0.002888       0.017030              1.719707       1.784012       0.423724      -0.021242       1.888335      -0.029677       1.486775          -0.000022
           11              H      11.305728      -0.598342       7.903286       0.124184       1.184171 0.94879421E+01  0.96285326E+02                                 1.794934                            1.761236      -1.109895       2.364916                    0.996845       3.423783       9.447763       0.492293       1.226010      -0.723402      -0.027199      -0.020751       0.045191       0.056680       0.021812      -0.008907      -0.004864      -0.003537       0.025479      -0.026451       0.002680       0.023771              1.785574       1.644775       0.102264      -0.050439       1.607145       0.022053       2.104802           0.000008
           12              H       0.211011       5.189070      12.757171       0.096200       1.005956 0.72447067E+01  0.70120305E+02                                 1.721578                            1.621202      -1.046041       2.383046                    0.996474       3.661713      10.537000       0.465156       1.360457      -0.690811      -0.018984      -0.025498      -0.035867       0.047927       0.003985       0.012091       0.005614      -0.013058       0.020867      -0.016345      -0.000321       0.016666              1.778316       1.555892       0.101633       0.218762       1.851859       0.433975       1.927196           0.000058
           13              H      -0.242729       7.410477      12.834176       0.117021       0.952346 0.68972165E+01  0.66455635E+02                                 1.699755                            1.611900      -1.301615       2.260660                    0.993736       3.825997      11.267002       0.450002       1.412646      -0.679048      -0.018622       0.012493      -0.019581       0.029771      -0.002479       0.006216       0.003256      -0.015220      -0.002219      -0.011745       0.002671       0.009074              1.739937       1.688648      -0.222773       0.407229       1.706756      -0.260719       1.824407           0.000224
           14              H       1.056489       9.738922      15.241867       0.113637       1.029745 0.78368243E+01  0.76834002E+02                                 1.711504                            1.657548      -0.976104       2.420236                    0.997705       3.523056       9.980349       0.475192       1.314690      -0.701478       0.014943       0.020269       0.021056       0.032825      -0.001657       0.006420       0.002640      -0.008769      -0.004377      -0.009669       0.003557       0.006113              1.716492       1.591355       0.110054       0.327941       1.852758       0.160666       1.705363           0.000014
           15              H       1.930264       7.661659      16.173629       0.126264       0.967559 0.68484722E+01  0.65390014E+02                                 1.674226                            1.573939      -1.168991       2.327170                    0.996681       3.610703      10.335467       0.472906       1.356479      -0.690996       0.012770       0.018310       0.021637       0.031089      -0.001692       0.007094      -0.000197      -0.014511      -0.025105      -0.013318       0.001623       0.011695              1.712132       1.489852       0.174295       0.349237       1.655569       0.298465       1.990975           0.000266
           16              H       2.260086       5.417673      16.029886       0.087449       1.026531 0.74303391E+01  0.72678425E+02                                 1.765963                            1.656016      -1.248837       2.279229                    0.993894       3.866826      11.340752       0.452437       1.384049      -0.684961       0.022289      -0.020547       0.033377       0.045089      -0.004416       0.012936      -0.002667      -0.013027       0.018948      -0.017213       0.001967       0.015246              1.823028       1.803251      -0.285866       0.364777       1.709383      -0.262175       1.956450           0.000032
           17              H       3.868194       0.945814      15.349674       0.092191       1.192395 0.87735569E+01  0.87733746E+02                                 1.828120                            1.709920      -0.933106       2.430281                    0.998293       3.530053       9.823618       0.490126       1.249704      -0.716472       0.025645       0.030353       0.027364       0.048247       0.001288       0.014837       0.008243       0.006469      -0.007867      -0.016672      -0.001507       0.018179              1.871087       1.831914       0.291860       0.302552       2.091984       0.352222       1.689363           0.000129
           18              H       4.420530      -1.278651      15.182830       0.115406       1.078022 0.78938706E+01  0.77544846E+02                                 1.751309                            1.653279      -1.117191       2.343993                    0.996467       3.643662      10.336939       0.480186       1.298475      -0.703557       0.024034      -0.015239       0.014958       0.032150      -0.004873       0.009420       0.002069      -0.009283      -0.008447      -0.013690       0.004925       0.008766              1.786406       2.062589      -0.289497       0.396583       1.740786      -0.149333       1.555842           0.000253
           19              H      -0.693432       9.516055      13.208934       0.110792       0.966004 0.72617597E+01  0.70358565E+02                                 1.679519                            1.624785      -1.042708       2.385242                    0.996649       3.647966      10.518469       0.463713       1.363268      -0.690142      -0.011296      -0.019941      -0.021299       0.031288      -0.002200       0.004685       0.003027      -0.009727      -0.000536      -0.008594       0.002240       0.006355              1.692002       1.539188       0.080755       0.301636       1.841318       0.243031       1.695500          -0.000064
           20              H       1.304834      -1.774489      12.811074       0.122384       0.995130 0.71077842E+01  0.67395493E+02                                 1.609222                            1.531064      -0.964647       2.424076                    0.998375       3.320571       8.982382       0.522307       1.236756      -0.718727      -0.021953      -0.019423      -0.017084       0.033927      -0.001582       0.014007       0.001711       0.001149      -0.027660      -0.018005       0.004250       0.013755              1.621145       1.567648       0.210871       0.300070       1.719285       0.309187       1.576502           0.000244
           21              H       0.856575       0.457515      13.016421       0.093730       1.129272 0.79996125E+01  0.78689911E+02                                 1.800685                            1.657364      -1.074747       2.362458                    0.996659       3.622746      10.218429       0.483569       1.287650      -0.706425      -0.038918       0.017063      -0.021014       0.047407      -0.002222       0.016197       0.004869       0.010162      -0.022688      -0.019097       0.000264       0.018832              1.877453       2.073947      -0.457049       0.419121       1.818814      -0.259449       1.739598           0.000203
           22              H      -2.267139       1.257994      15.678229       0.113193       1.039331 0.77401341E+01  0.76237095E+02                                 1.764419                            1.681451      -1.186178       2.321135                    0.994735       3.706494      10.793003       0.453980       1.369781      -0.688977      -0.007275      -0.003434      -0.039887       0.040690       0.004466       0.003654       0.002018       0.007524       0.026029      -0.010183      -0.000406       0.010589              1.789973       1.576071       0.107949       0.137174       1.430344       0.047351       2.363503           0.000252
           23              H      -3.735117       0.360032      17.156726       0.119412       1.021098 0.74057303E+01  0.72489699E+02                                 1.767512                            1.659407      -1.369016       2.230571                    0.992500       3.857696      11.375360       0.448775       1.394341      -0.682637      -0.023866      -0.012847      -0.013155       0.030128       0.010019      -0.002357       0.000625       0.009715       0.019943      -0.014609       0.005569       0.009040              1.813474       2.057285       0.533927       0.288077       1.710072       0.095831       1.673066           0.000023
           24              H      -1.610295       1.887405      20.159924       0.126363       0.942469 0.64762245E+01  0.61029987E+02                                 1.659614                            1.540210      -1.040883       2.394208                    0.997194       3.522867      10.046163       0.473168       1.373628      -0.688240       0.008032       0.008912       0.029506       0.031852       0.009570       0.001311       0.001840       0.009659       0.022480      -0.014502       0.005153       0.009349              1.721338       1.336656       0.081110       0.061390       1.399489       0.120275       2.427868          -0.000003
           25              H      -0.072519       2.618347      18.683993       0.109908       1.064849 0.77468342E+01  0.75522367E+02                                 1.726207                            1.629856      -0.995070       2.406751                    0.997477       3.520590       9.855180       0.488595       1.285895      -0.707337       0.030402       0.015045       0.013985       0.036691       0.009395       0.004381       0.001878       0.007888       0.014517      -0.012654       0.001427       0.011227              1.753258       1.978501       0.446517       0.187075       1.663139       0.157316       1.618135           0.000302
           26              H       5.613712      -1.080520      21.741094       0.140623       1.052858 0.76475795E+01  0.73225500E+02                                 1.634715                            1.563209      -0.823626       2.505821                    0.999623       3.119576       8.246897       0.533859       1.198233      -0.730644      -0.020153       0.024780      -0.019621       0.037486      -0.006383       0.001126      -0.012830       0.009992      -0.015798      -0.017218       0.003129       0.014089              1.638465       1.563056      -0.238599       0.110015       1.758413      -0.229914       1.593925           0.000000
           27              H       4.421354      -2.376455      23.276062       0.114331       0.986966 0.70007110E+01  0.66537472E+02                                 1.643027                            1.551667      -0.824218       2.488032                    0.999454       3.391164       9.370891       0.499684       1.289693      -0.706868      -0.039053       0.006066       0.003180       0.039649      -0.008283       0.001050      -0.005848       0.015664      -0.016267      -0.012416      -0.002258       0.014674              1.690201       2.202260      -0.032871      -0.154448       1.457870       0.022698       1.410473          -0.000120
           28              H       7.783847      -4.136668      24.446538       0.117022       1.116453 0.82643127E+01  0.80682110E+02                                 1.688424                            1.614530      -1.010474       2.400320                    0.998400       3.306245       8.826400       0.530419       1.182815      -0.732994       0.020332      -0.026437       0.021661       0.039768      -0.009224       0.004908      -0.006542       0.017651      -0.016776      -0.012954      -0.004813       0.017767              1.693556       1.632819      -0.172113       0.189671       1.750719      -0.346258       1.697131           0.000015
           29              H       8.987348      -2.900315      22.924405       0.126160       1.008978 0.72188838E+01  0.68877591E+02                                 1.639786                            1.553619      -1.027806       2.393369                    0.998024       3.378309       9.238245       0.511974       1.253864      -0.714571       0.032249      -0.007744       0.004873       0.033522      -0.006954       0.003425      -0.014844       0.010650      -0.019586      -0.019449       0.002172       0.017277              1.673242       2.205552       0.015179      -0.162822       1.324882      -0.063369       1.489293          -0.000024
           30              H      -1.966415       5.368894      23.884402       0.090154       1.065859 0.75415509E+01  0.74025746E+02                                 1.807482                            1.665346      -1.245175       2.277032                    0.994791       3.888880      11.417940       0.452485       1.379049      -0.685719      -0.006343      -0.029313       0.029072       0.041769       0.004347       0.000984      -0.001177      -0.010990       0.012805      -0.009269       0.003815       0.005454              1.883023       1.397066       0.138352      -0.170563       2.087683      -0.587493       2.164321          -0.000298
           31              H       2.480535      -4.229859      22.865368       0.094628       1.079893 0.77028527E+01  0.75495573E+02                                 1.787231                            1.657236      -1.045191       2.378791                    0.997161       3.672256      10.537415       0.467399       1.337053      -0.695752       0.015848       0.041276       0.008513       0.045026       0.008167      -0.002998      -0.002675      -0.027489       0.007521      -0.017484       0.001871       0.015613              1.858229       1.634479       0.342194       0.195385       2.334937       0.361416       1.605272          -0.000216
           32              H      -1.381642       8.550312      20.678424       0.129542       1.064338 0.81298347E+01  0.79753203E+02                                 1.702339                            1.657191      -0.833884       2.493941                    0.999456       3.305318       9.106981       0.492884       1.266761      -0.714132       0.004480       0.023803      -0.024769       0.034643       0.008453       0.002675      -0.003949      -0.018736       0.030564      -0.018256       0.005990       0.012266              1.690643       1.446276       0.000058      -0.007332       1.866093      -0.287645       1.759559          -0.000010
           33              H      -2.311658       4.828202      21.689757       0.125626       0.966464 0.71319801E+01  0.68311688E+02                                 1.639403                            1.583156      -0.945139       2.439502                    0.998300       3.415603       9.571262       0.485236       1.317858      -0.700888      -0.006279      -0.030891      -0.009671       0.032973       0.004678       0.002131       0.001198      -0.016303       0.015552      -0.012169       0.004238       0.007930              1.644469       1.328404       0.199397       0.094394       2.033030       0.151463       1.571972          -0.000067
           34              H      -1.685654       6.861832      18.873939       0.113808       1.068043 0.84603589E+01  0.83980966E+02                                 1.715331                            1.693513      -0.874475       2.465786                    0.998883       3.443357       9.600981       0.485394       1.271217      -0.712194       0.015024       0.017281      -0.025843       0.034528       0.009575      -0.003231      -0.003068      -0.012321       0.017785      -0.014445       0.002824       0.011621              1.700203       1.576889       0.202275      -0.142198       1.608340      -0.091892       1.915379          -0.000036
           35              H      -3.685217      -1.480969      21.466443       0.078681       1.118743 0.87794480E+01  0.88813568E+02                                 1.825445                            1.761998      -1.138808       2.325370                    0.994298       3.880603      11.273619       0.456582       1.326096      -0.697926       0.019588       0.015606       0.024247       0.034859       0.002086      -0.001325       0.008283       0.011672       0.023174      -0.013392       0.002334       0.011058              1.851680       2.029424       0.208324       0.371189       1.561143       0.113621       1.964474           0.000004
           36              H       9.219806      -2.593242      20.639922       0.074494       1.202020 0.97543615E+01  0.10139100E+03                                 1.914239                            1.855583      -1.253040       2.263819                    0.992752       4.072268      12.024198       0.445156       1.323710      -0.697669      -0.008139      -0.029338      -0.006470       0.031126       0.004489      -0.001428       0.002641      -0.000595      -0.014089      -0.006590      -0.000341       0.006931              1.938665       1.640213       0.183616      -0.041147       2.438797       0.210519       1.736983          -0.000005
           37              H      -3.224319      -1.417921      19.143457       0.094017       1.181239 0.98415138E+01  0.10208520E+03                                 1.872987                            1.853362      -1.101151       2.343685                    0.994536       3.821392      11.114709       0.451144       1.308850      -0.702652       0.030345      -0.017088      -0.011578       0.036699      -0.002830      -0.005473       0.003060       0.006301      -0.019082      -0.008834      -0.000974       0.009808              1.866319       2.092335      -0.207682      -0.271842       1.784021       0.036028       1.722601          -0.000010
           38              H       8.922195      -1.001517      18.909875       0.090879       1.125208 0.88217457E+01  0.89264905E+02                                 1.828189                            1.764598      -1.130185       2.338664                    0.993892       3.799197      11.004775       0.457311       1.323635      -0.698906      -0.032604       0.001443      -0.019471       0.038003       0.001455       0.009625      -0.003622      -0.003747      -0.014559      -0.012970       0.004791       0.008179              1.849960       1.954634       0.190497       0.444112       1.559474      -0.015752       2.035771           0.000001
           39              H       6.740796      10.369643       1.609406       0.123428       0.947952 0.66535175E+01  0.62632557E+02                                 1.620704                            1.529045      -0.838153       2.491015                    0.999312       3.356320       9.324146       0.493783       1.317713      -0.700902       0.007629       0.013277      -0.040368       0.043175       0.010594      -0.005236      -0.005707      -0.001531       0.028806      -0.015422      -0.000261       0.015683              1.659254       1.381024       0.014822      -0.148856       1.423747      -0.023199       2.172990           0.000099
           40              H       7.504609      11.697115       3.342019       0.128978       1.011417 0.74047526E+01  0.70821174E+02                                 1.631324                            1.567086      -0.799453       2.506478                    0.999655       3.232091       8.735596       0.514929       1.243674      -0.718864       0.015293       0.029509      -0.014801       0.036383       0.015054      -0.004814      -0.002963      -0.013583       0.026833      -0.021189       0.005307       0.015882              1.646276       1.576556       0.308143       0.037224       1.868427       0.047851       1.493846           0.000041
           41              H       5.704433       9.324356       5.960191       0.137590       1.052131 0.75619524E+01  0.71955380E+02                                 1.609132                            1.534202      -0.885220       2.475525                    0.999211       3.101422       8.082501       0.551460       1.167247      -0.737967      -0.009557      -0.012878       0.032825       0.036533       0.013020      -0.003902      -0.002663      -0.006671       0.033366      -0.019073       0.004750       0.014323              1.617881       1.372132       0.049283      -0.130920       1.436699      -0.161140       2.044813           0.000053
           42              H       4.882317       8.051946       4.217310       0.123726       1.082974 0.78098384E+01  0.75442194E+02                                 1.685393                            1.592794      -0.848840       2.485291                    0.999355       3.237297       8.697049       0.520506       1.218171      -0.725036      -0.023600      -0.033168       0.009735       0.041855       0.012454      -0.006137      -0.006544      -0.005803       0.007889      -0.014142      -0.002888       0.017031              1.719712       1.676871       0.396087      -0.023431       1.995486      -0.027983       1.486778          -0.000022
           43              H      11.491898      -0.358056       4.930890       0.124183       1.184195 0.94881815E+01  0.96288354E+02                                 1.794958                            1.761257      -1.109908       2.364908                    0.996845       3.423813       9.447872       0.492291       1.226009      -0.723402       0.013300       0.031520      -0.045190       0.056679       0.019946      -0.002485      -0.009839      -0.018006       0.025480      -0.026451       0.002680       0.023771              1.785597       1.560043       0.080406       0.033952       1.691913      -0.043336       2.104835           0.000008
           44              H       3.116774       8.939480       0.077005       0.096200       1.005977 0.72448943E+01  0.70122634E+02                                 1.721606                            1.621226      -1.046070       2.383032                    0.996473       3.661763      10.537212       0.465150       1.360462      -0.690810       0.019948       0.024751       0.035867       0.047926       0.006643       0.002416       0.013112       0.007576       0.020870      -0.016346      -0.000321       0.016667              1.778346       1.784265       0.160538       0.365590       1.623543       0.320232       1.927231           0.000058
           45              H       0.852443       8.823994       0.000000       0.117021       0.952352 0.68972708E+01  0.66456281E+02                                 1.699761                            1.611905      -1.301624       2.260655                    0.993736       3.826008      11.267040       0.450002       1.412644      -0.679048      -0.016748       0.014912       0.019582       0.029770       0.001512       0.001600       0.006833       0.015720      -0.002218      -0.011746       0.002671       0.009074              1.739943       1.813391      -0.190598      -0.354171       1.582025       0.329203       1.824414           0.000224
           46              H      -5.372585       1.441046      23.260661       0.113636       1.029746 0.78368379E+01  0.76834182E+02                                 1.711507                            1.657550      -0.976111       2.420233                    0.997705       3.523064       9.980380       0.475192       1.314691      -0.701478      -0.015894      -0.019532      -0.021056       0.032825       0.000670       0.000952       0.006876       0.009278      -0.004376      -0.009669       0.003557       0.006112              1.716494       1.783219       0.159543       0.073663       1.660898       0.357676       1.705365           0.000014
           47              H      -3.142917       1.113807      22.328899       0.126264       0.967557 0.68484562E+01  0.65389837E+02                                 1.674225                            1.573938      -1.168997       2.327168                    0.996681       3.610702      10.335469       0.472906       1.356481      -0.690996      -0.014540      -0.016939      -0.021637       0.031089       0.002029      -0.001963       0.006820       0.014338      -0.025105      -0.013318       0.001623       0.011695              1.712131       1.560922       0.192627       0.201775       1.584497       0.412715       1.990974           0.000266
           48              H      -0.887674       1.354922      22.472642       0.087449       1.026540 0.74304215E+01  0.72679453E+02                                 1.765975                            1.656025      -1.248857       2.279219                    0.993894       3.866853      11.340859       0.452435       1.384050      -0.684960       0.025462      -0.016452      -0.033378       0.045089      -0.000715      -0.005814       0.011860       0.015674       0.018949      -0.017214       0.001966       0.015247              1.823041       1.853528      -0.272904      -0.344981       1.659129       0.287735       1.956465           0.000032
           49              H       3.844109       0.914727      23.152854       0.092189       1.192419 0.87737712E+01  0.87736402E+02                                 1.828141                            1.709938      -0.933137       2.430265                    0.998292       3.530092       9.823747       0.490125       1.249700      -0.716473      -0.022985      -0.032414      -0.027364       0.048247      -0.000438       0.004277       0.016426      -0.006908      -0.007868      -0.016673      -0.001507       0.018180              1.871109       1.934606       0.318349       0.265494       1.989339       0.380945       1.689382           0.000129
           50              H       6.136026       0.935505      23.319698       0.115405       1.078024 0.78938934E+01  0.77545121E+02                                 1.751310                            1.653281      -1.117196       2.343990                    0.996467       3.643670      10.336963       0.480186       1.298474      -0.703557       0.020759      -0.019467      -0.014958       0.032150      -0.002020      -0.000350       0.009639       0.012839      -0.008448      -0.013691       0.004925       0.008766              1.786407       1.900896      -0.331205      -0.243655       1.902483       0.346714       1.555844           0.000253
           51              H      -5.593862       3.191168      25.293594       0.110792       0.966013 0.72618549E+01  0.70359756E+02                                 1.679533                            1.624798      -1.042727       2.385232                    0.996649       3.647997      10.518597       0.463711       1.363271      -0.690141       0.016487       0.015918       0.021299       0.031287       0.000426       0.001760       0.005293       0.010642      -0.000535      -0.008595       0.002240       0.006355              1.692016       1.783425       0.143751       0.159988       1.597110       0.352780       1.695512          -0.000064
           52              H      10.132827       9.619625       0.023102       0.122383       0.995140 0.71078821E+01  0.67396720E+02                                 1.609238                            1.531080      -0.964668       2.424066                    0.998375       3.320600       8.982509       0.522301       1.236763      -0.718726       0.013324       0.026108       0.017085       0.033927      -0.001662      -0.001842       0.013991       0.000525      -0.027660      -0.018005       0.004250       0.013755              1.621162       1.607843       0.221237       0.224441       1.679124       0.367790       1.576518           0.000244
           53              H       3.564714       3.952855      25.486107       0.093728       1.129319 0.80000173E+01  0.78694911E+02                                 1.800733                            1.657404      -1.074810       2.362424                    0.996658       3.622832      10.218747       0.483563       1.287648      -0.706425      -0.026242       0.033422       0.021016       0.047406      -0.004402       0.000669       0.016901      -0.006743      -0.022685      -0.019097       0.000265       0.018833              1.877506       2.055872      -0.461748      -0.355927       1.837001       0.341049       1.739645           0.000203
           54              H       2.009391       6.777625      22.824299       0.113185       1.039374 0.77405373E+01  0.76241967E+02                                 1.764458                            1.681486      -1.186196       2.321119                    0.994735       3.706564      10.793228       0.453980       1.369767      -0.688980       0.001509       0.007903       0.039885       0.040688       0.002089       0.001039       0.004042      -0.010904       0.026025      -0.010181      -0.000406       0.010587              1.790013       1.387245       0.059237       0.011589       1.619229       0.144659       2.363563           0.000252
           55              H       2.512232       8.423361      21.345802       0.119412       1.021100 0.74057464E+01  0.72489907E+02                                 1.767515                            1.659409      -1.369021       2.230569                    0.992500       3.857700      11.375381       0.448774       1.394342      -0.682636       0.006479       0.026318       0.013156       0.030128       0.006419       0.001194      -0.002127      -0.018195       0.019942      -0.014608       0.005568       0.009040              1.813478       1.473469       0.383334       0.020840       2.293896       0.302883       1.673068           0.000023
           56              H       1.563990       5.984391      18.342604       0.126367       0.942449 0.64760563E+01  0.61027994E+02                                 1.659591                            1.540191      -1.040861       2.394222                    0.997194       3.522815      10.045975       0.473171       1.373629      -0.688240      -0.006624      -0.010004      -0.029507       0.031853       0.006040       0.001455       0.001729      -0.017712       0.022480      -0.014501       0.005153       0.009349              1.721313       1.356319       0.086184       0.101128       1.379792       0.089484       2.427828          -0.000002
           57              H       1.240309       4.312787      19.818535       0.109909       1.064825 0.77466131E+01  0.75519751E+02                                 1.726190                            1.629841      -0.995078       2.406747                    0.997476       3.520552       9.855077       0.488593       1.285908      -0.707335      -0.006975      -0.033196      -0.013986       0.036691       0.006315       0.000724       0.004712      -0.015991       0.014516      -0.012653       0.001426       0.011227              1.753241       1.466815       0.314528       0.105602       2.174787       0.220436       1.618119           0.000303
           58              H       6.242198      -0.269345      16.761434       0.140622       1.052863 0.76476286E+01  0.73226099E+02                                 1.634722                            1.563215      -0.823626       2.505820                    0.999623       3.119585       8.246932       0.533857       1.198234      -0.730643      -0.029027       0.013325       0.019621       0.037485      -0.008003      -0.012704      -0.002115      -0.002571      -0.015799      -0.017218       0.003129       0.014089              1.638472       1.861647      -0.161581      -0.250108       1.459836       0.049103       1.593932           0.000000
           59              H       7.199241       1.208908      15.226466       0.114330       0.986972 0.70007718E+01  0.66538206E+02                                 1.643034                            1.551674      -0.824234       2.488024                    0.999454       3.391182       9.370957       0.499683       1.289693      -0.706867      -0.015628       0.036299      -0.003179       0.039648      -0.011038      -0.005924      -0.000443      -0.005695      -0.016267      -0.012415      -0.002260       0.014675              1.690208       1.520216      -0.208805       0.060555       2.139928      -0.143884       1.410479          -0.000119
           60              H       9.743519      -1.607359      14.055990       0.117024       1.116418 0.82639816E+01  0.80677985E+02                                 1.688382                            1.614492      -1.010452       2.400332                    0.998400       3.306187       8.826166       0.530428       1.182807      -0.732996       0.030679      -0.013083      -0.021662       0.039769      -0.012341      -0.007562       0.003118      -0.006524      -0.016772      -0.012954      -0.004812       0.017766              1.693514       1.826568      -0.122119      -0.382641       1.556885       0.097170       1.697088           0.000015
           61              H       8.846953      -3.081520      15.578123       0.126159       1.008986 0.72189517E+01  0.68878378E+02                                 1.639792                            1.553624      -1.027811       2.393365                    0.998024       3.378322       9.238280       0.511974       1.253860      -0.714572       0.015553      -0.029293      -0.004873       0.033522      -0.008662      -0.015229      -0.000391      -0.002593      -0.019585      -0.019449       0.002172       0.017277              1.673249       1.372485      -0.199711      -0.020692       2.157964      -0.173491       1.489298          -0.000024
           62              H      -1.896102       5.459646      14.618126       0.090155       1.065813 0.75411447E+01  0.74020596E+02                                 1.807416                            1.665292      -1.245081       2.277077                    0.994793       3.888755      11.417399       0.452497       1.379034      -0.685723       0.026798       0.013462      -0.029073       0.041768       0.006463      -0.001384       0.000663       0.005410       0.012805      -0.009269       0.003817       0.005451              1.882951       1.977596       0.288100      -0.526237       1.507024      -0.311876       2.164234          -0.000298
           63              H       8.509140       3.551140      15.637160       0.094627       1.079850 0.77024701E+01  0.75490704E+02                                 1.787169                            1.657185      -1.045094       2.378834                    0.997163       3.672147      10.536941       0.467412       1.337036      -0.695755      -0.036008      -0.025654      -0.008513       0.045024       0.013796      -0.001841      -0.003574       0.016157       0.007534      -0.017486       0.001875       0.015611              1.858162       2.125631       0.468879       0.301141       1.843634       0.279448       1.605220          -0.000217
           64              H      -4.830624       4.098780      17.824104       0.129539       1.064359 0.81300416E+01  0.79755771E+02                                 1.702364                            1.657214      -0.833898       2.493933                    0.999456       3.305355       9.107125       0.492880       1.266764      -0.714132      -0.021929      -0.010283       0.024769       0.034643       0.011930      -0.004492       0.001604       0.008221       0.030564      -0.018256       0.005990       0.012266              1.690668       1.839903       0.101588      -0.276705       1.472514      -0.078948       1.759586          -0.000010
           65              H      -1.458778       5.928996      16.812771       0.125623       0.966474 0.71320676E+01  0.68312718E+02                                 1.639412                            1.583164      -0.945145       2.439497                    0.998300       3.415624       9.571326       0.485235       1.317855      -0.700889       0.028343       0.013795       0.009672       0.032973       0.008038       0.000628       0.002363       0.009742       0.015553      -0.012169       0.004238       0.007931              1.644479       1.892633       0.344939       0.123087       1.468821       0.129234       1.571981          -0.000067
           66              H      -3.271594       4.814891      19.628589       0.113804       1.068068 0.84606023E+01  0.83983951E+02                                 1.715355                            1.693535      -0.874485       2.465779                    0.998883       3.443389       9.601090       0.485392       1.271213      -0.712195      -0.012981      -0.018865       0.025843       0.034528       0.011360      -0.002164      -0.003895       0.001520       0.017784      -0.014445       0.002824       0.011621              1.700226       1.508553       0.184649      -0.053468       1.676716      -0.160652       1.915408          -0.000037
           67              H       4.307346       8.834872      17.036085       0.078680       1.118749 0.87795113E+01  0.88814374E+02                                 1.825452                            1.762005      -1.138817       2.325365                    0.994298       3.880617      11.273672       0.456581       1.326096      -0.697926      -0.010218      -0.022865      -0.024247       0.034859      -0.000997       0.008352       0.000786      -0.012233       0.023175      -0.013392       0.002334       0.011058              1.851688       1.489594       0.069075       0.017307       2.100988       0.387805       1.964482           0.000004
           68              H       8.607674      -3.383309      17.862606       0.074494       1.202018 0.97543377E+01  0.10139069E+03                                 1.914237                            1.855580      -1.253038       2.263820                    0.992752       4.072265      12.024186       0.445157       1.323711      -0.697669       0.026375       0.015209       0.006470       0.031126       0.004073       0.002914      -0.000724      -0.003822      -0.014089      -0.006590      -0.000341       0.006931              1.938662       2.300156       0.353847       0.214124       1.778849       0.012739       1.736981          -0.000005
           69              H       4.361415       8.372835      19.359071       0.094018       1.181231 0.98414284E+01  0.10208409E+03                                 1.872978                            1.853354      -1.101144       2.343689                    0.994537       3.821376      11.114647       0.451145       1.308850      -0.702652       0.024126      -0.025115       0.011578       0.036700      -0.004001       0.004330      -0.004536      -0.002776      -0.019082      -0.008835      -0.000974       0.009808              1.866311       1.903704      -0.256335       0.102784       1.972634      -0.254226       1.722594          -0.000010
           70              H       6.992064      -3.492698      19.592653       0.090879       1.125206 0.88217282E+01  0.89264681E+02                                 1.828187                            1.764597      -1.130184       2.338665                    0.993892       3.799192      11.004757       0.457311       1.323636      -0.698906      -0.009540       0.031210       0.019470       0.038003       0.002180      -0.005911       0.008415       0.001871      -0.014559      -0.012970       0.004791       0.008179              1.849958       1.491980       0.071156      -0.126179       2.022125       0.426101       2.035769           0.000001
           71              H       6.209870       6.345523      14.443582       0.123432       0.947922 0.66532530E+01  0.62629404E+02                                 1.620667                            1.529013      -0.838122       2.491033                    0.999312       3.356256       9.323899       0.493790       1.317709      -0.700903       0.010952       0.010703      -0.040369       0.043176       0.009644      -0.004219      -0.006496      -0.008907       0.028805      -0.015423      -0.000261       0.015684              1.659215       1.413883       0.023304       0.014715       1.390830      -0.149927       2.172932           0.000099
           72              H       7.304489       7.416691      16.176195       0.128978       1.011406 0.74046403E+01  0.70819763E+02                                 1.631306                            1.567069      -0.799438       2.506485                    0.999656       3.232068       8.735486       0.514934       1.243666      -0.718866       0.024755       0.022179      -0.014801       0.036384       0.016461      -0.001667      -0.005401      -0.002674       0.026835      -0.021190       0.005307       0.015882              1.646258       1.701147       0.340280       0.037035       1.743796       0.047994       1.493830           0.000041
           73              H       5.456567       5.080924      18.794367       0.137586       1.052163 0.75622393E+01  0.71958817E+02                                 1.609166                            1.534233      -0.885242       2.475511                    0.999211       3.101471       8.082677       0.551454       1.167249      -0.737966      -0.010082      -0.012471       0.032825       0.036533       0.013010      -0.001604      -0.004444      -0.006757       0.033365      -0.019074       0.004750       0.014323              1.617916       1.408860       0.058753      -0.123338       1.400026      -0.167025       2.044862           0.000053
           74              H       4.429829       3.967053      17.051486       0.123730       1.082954 0.78096558E+01  0.75439997E+02                                 1.685374                            1.592776      -0.848819       2.485304                    0.999355       3.237263       8.696936       0.520508       1.218173      -0.725035      -0.026223      -0.031136       0.009734       0.041855       0.012304      -0.004803      -0.007576      -0.006969       0.007890      -0.014143      -0.002887       0.017030              1.719691       1.783995       0.423718      -0.021242       1.888316      -0.029677       1.486762          -0.000021
           75              H      -5.364503       8.266562      17.765066       0.124184       1.184174 0.94879745E+01  0.96285743E+02                                 1.794938                            1.761239      -1.109898       2.364915                    0.996845       3.423788       9.447783       0.492293       1.226011      -0.723402       0.027199       0.020751      -0.045191       0.056680       0.021812      -0.008907      -0.004864      -0.003537       0.025479      -0.026451       0.002680       0.023771              1.785577       1.644778       0.102264      -0.050439       1.607148       0.022053       2.104806           0.000008
           76              H       5.730214       2.479150      12.911181       0.096199       1.005957 0.72447122E+01  0.70120369E+02                                 1.721579                            1.621203      -1.046043       2.383046                    0.996474       3.661712      10.536997       0.465156       1.360457      -0.690811       0.018984       0.025498       0.035867       0.047927       0.003985       0.012092       0.005614      -0.013057       0.020867      -0.016345      -0.000321       0.016666              1.778317       1.555893       0.101633       0.218763       1.851860       0.433976       1.927199           0.000058
           77              H       6.183954       0.257743      12.834176       0.117021       0.952344 0.68971930E+01  0.66455348E+02                                 1.699752                            1.611897      -1.301610       2.260663                    0.993736       3.825988      11.266968       0.450003       1.412646      -0.679048       0.018622      -0.012493       0.019581       0.029770      -0.002479       0.006216       0.003256      -0.015220      -0.002219      -0.011745       0.002671       0.009074              1.739934       1.688645      -0.222772       0.407228       1.706752      -0.260718       1.824404           0.000224
           78              H       4.884736      -2.070702      10.426485       0.113636       1.029748 0.78368493E+01  0.76834291E+02                                 1.711506                            1.657549      -0.976103       2.420236                    0.997705       3.523060       9.980356       0.475193       1.314688      -0.701479      -0.014943      -0.020269      -0.021056       0.032825      -0.001657       0.006420       0.002640      -0.008769      -0.004377      -0.009669       0.003557       0.006112              1.716493       1.591356       0.110055       0.327942       1.852759       0.160667       1.705365           0.000014
           79              H       4.010961       0.006561       9.494723       0.126265       0.967553 0.68484250E+01  0.65389459E+02                                 1.674221                            1.573934      -1.168988       2.327173                    0.996681       3.610690      10.335425       0.472907       1.356481      -0.690996      -0.012770      -0.018311      -0.021637       0.031089      -0.001692       0.007094      -0.000197      -0.014511      -0.025105      -0.013318       0.001623       0.011695              1.712127       1.489847       0.174295       0.349235       1.655564       0.298464       1.990969           0.000266
           80              H       3.681139       2.250547       9.638466       0.087448       1.026534 0.74303632E+01  0.72678723E+02                                 1.765967                            1.656019      -1.248838       2.279228                    0.993894       3.866833      11.340779       0.452436       1.384049      -0.684961      -0.022289       0.020545      -0.033379       0.045089      -0.004416       0.012937      -0.002667      -0.013027       0.018949      -0.017213       0.001967       0.015247              1.823032       1.803254      -0.285867       0.364779       1.709386      -0.262177       1.956455           0.000032
           81              H       2.073031       6.722406      10.318678       0.092190       1.192407 0.87736616E+01  0.87735083E+02                                 1.828134                            1.709932      -0.933121       2.430275                    0.998292       3.530071       9.823695       0.490124       1.249707      -0.716472      -0.025646      -0.030353      -0.027364       0.048247       0.001288       0.014837       0.008243       0.006469      -0.007867      -0.016672      -0.001508       0.018179              1.871101       1.831928       0.291863       0.302556       2.092001       0.352227       1.689375           0.000130
           82              H       1.520695       8.946871      10.485522       0.115406       1.078021 0.78938599E+01  0.77544717E+02                                 1.751308                            1.653279      -1.117191       2.343993                    0.996467       3.643659      10.336930       0.480186       1.298476      -0.703557      -0.024034       0.015239      -0.014958       0.032150      -0.004873       0.009420       0.002069      -0.009283      -0.008447      -0.013690       0.004925       0.008766              1.786405       2.062589      -0.289497       0.396583       1.740785      -0.149333       1.555842           0.000253
           83              H       6.634657      -1.847835      12.459418       0.110791       0.966004 0.72617606E+01  0.70358558E+02                                 1.679519                            1.624784      -1.042700       2.385245                    0.996649       3.647961      10.518444       0.463714       1.363266      -0.690142       0.011296       0.019941       0.021299       0.031287      -0.002200       0.004685       0.003027      -0.009727      -0.000535      -0.008594       0.002240       0.006355              1.692001       1.539188       0.080756       0.301636       1.841316       0.243032       1.695500          -0.000064
           84              H       4.636391       9.442709      12.857278       0.122384       0.995131 0.71077859E+01  0.67395521E+02                                 1.609223                            1.531065      -0.964644       2.424078                    0.998375       3.320570       8.982384       0.522306       1.236757      -0.718727       0.021953       0.019423       0.017084       0.033927      -0.001582       0.014007       0.001711       0.001149      -0.027660      -0.018005       0.004250       0.013755              1.621147       1.567649       0.210872       0.300071       1.719287       0.309188       1.576504           0.000244
           85              H       5.084650       7.210705      12.651931       0.093728       1.129279 0.79996660E+01  0.78690589E+02                                 1.800694                            1.657371      -1.074739       2.362460                    0.996659       3.622759      10.218484       0.483567       1.287653      -0.706424       0.038919      -0.017062       0.021015       0.047407      -0.002222       0.016197       0.004869       0.010162      -0.022688      -0.019097       0.000264       0.018832              1.877462       2.073959      -0.457053       0.419125       1.818822      -0.259451       1.739607           0.000203
           86              H       8.208364       6.410226       9.990123       0.113193       1.039329 0.77401173E+01  0.76236873E+02                                 1.764416                            1.681448      -1.186170       2.321139                    0.994735       3.706488      10.792975       0.453981       1.369780      -0.688977       0.007275       0.003434       0.039887       0.040690       0.004467       0.003654       0.002018       0.007524       0.026029      -0.010183      -0.000405       0.010588              1.789970       1.576068       0.107948       0.137174       1.430342       0.047351       2.363499           0.000252
           87              H       9.676342       7.308188       8.511626       0.119411       1.021102 0.74057641E+01  0.72490113E+02                                 1.767516                            1.659410      -1.369015       2.230571                    0.992500       3.857705      11.375393       0.448775       1.394341      -0.682637       0.023866       0.012847       0.013155       0.030128       0.010019      -0.002357       0.000625       0.009715       0.019943      -0.014609       0.005569       0.009040              1.813479       2.057290       0.533929       0.288078       1.710076       0.095832       1.673070           0.000023
           88              H       7.551520       5.780815       5.508428       0.126364       0.942468 0.64762217E+01  0.61029950E+02                                 1.659612                            1.540209      -1.040883       2.394208                    0.997194       3.522865      10.046154       0.473168       1.373628      -0.688240      -0.008032      -0.008912      -0.029506       0.031852       0.009570       0.001311       0.001840       0.009659       0.022480      -0.014502       0.005153       0.009349              1.721336       1.336655       0.081110       0.061390       1.399488       0.120275       2.427865          -0.000003
           89              H       6.013744       5.049873       6.984359       0.109909       1.064852 0.77468565E+01  0.75522659E+02                                 1.726211                            1.629860      -0.995078       2.406747                    0.997476       3.520597       9.855213       0.488594       1.285897      -0.707337      -0.030402      -0.015045      -0.013985       0.036691       0.009395       0.004381       0.001878       0.007888       0.014518      -0.012654       0.001428       0.011227              1.753262       1.978506       0.446519       0.187075       1.663143       0.157317       1.618138           0.000303
           90              H       0.327513       8.748740       3.927258       0.140623       1.052855 0.76475587E+01  0.73225236E+02                                 1.634711                            1.563205      -0.823625       2.505821                    0.999623       3.119573       8.246880       0.533860       1.198231      -0.730644       0.020153      -0.024780       0.019621       0.037485      -0.006383       0.001126      -0.012830       0.009992      -0.015798      -0.017218       0.003129       0.014089              1.638461       1.563053      -0.238598       0.110015       1.758409      -0.229913       1.593921           0.000000
           91              H       1.519871      10.044675       2.392290       0.114330       0.986969 0.70007413E+01  0.66537829E+02                                 1.643031                            1.551670      -0.824219       2.488031                    0.999454       3.391171       9.370914       0.499684       1.289692      -0.706868       0.039053      -0.006065      -0.003180       0.039649      -0.008283       0.001050      -0.005848       0.015663      -0.016267      -0.012416      -0.002259       0.014674              1.690204       2.202265      -0.032871      -0.154448       1.457873       0.022698       1.410475          -0.000120
           92              H      -1.842622      11.804888       1.221814       0.117022       1.116451 0.82642944E+01  0.80681910E+02                                 1.688424                            1.614530      -1.010471       2.400321                    0.998400       3.306242       8.826399       0.530418       1.182818      -0.732993      -0.020332       0.026438      -0.021660       0.039768      -0.009224       0.004908      -0.006542       0.017652      -0.016775      -0.012954      -0.004813       0.017767              1.693557       1.632820      -0.172113       0.189671       1.750719      -0.346257       1.697131           0.000015
           93              H      -3.046123      10.568535       2.743947       0.126160       1.008979 0.72188908E+01  0.68877673E+02                                 1.639787                            1.553620      -1.027807       2.393368                    0.998024       3.378311       9.238251       0.511974       1.253864      -0.714571      -0.032249       0.007744      -0.004873       0.033522      -0.006954       0.003425      -0.014844       0.010650      -0.019586      -0.019450       0.002172       0.017277              1.673243       2.205553       0.015180      -0.162822       1.324882      -0.063369       1.489294          -0.000024
           94              H       7.907640       2.299326       1.783950       0.090157       1.065848 0.75414560E+01  0.74024577E+02                                 1.807469                            1.665336      -1.245165       2.277038                    0.994791       3.888853      11.417840       0.452486       1.379049      -0.685719       0.006343       0.029313      -0.029072       0.041770       0.004347       0.000984      -0.001177      -0.010990       0.012804      -0.009269       0.003814       0.005454              1.883010       1.397059       0.138350      -0.170561       2.087667      -0.587486       2.164304          -0.000298
           95              H       3.460690      11.898079       2.802984       0.094628       1.079894 0.77028629E+01  0.75495706E+02                                 1.787232                            1.657238      -1.045194       2.378789                    0.997161       3.672260      10.537432       0.467398       1.337053      -0.695751      -0.015848      -0.041276      -0.008513       0.045026       0.008168      -0.002998      -0.002675      -0.027488       0.007520      -0.017484       0.001871       0.015613              1.858231       1.634480       0.342195       0.195386       2.334939       0.361416       1.605274          -0.000216
           96              H       7.322867      -0.882092       4.989928       0.129542       1.064336 0.81298077E+01  0.79752855E+02                                 1.702335                            1.657187      -0.833880       2.493943                    0.999456       3.305313       9.106956       0.492886       1.266759      -0.714133      -0.004480      -0.023803       0.024769       0.034643       0.008453       0.002675      -0.003949      -0.018737       0.030564      -0.018256       0.005990       0.012266              1.690638       1.446273       0.000058      -0.007332       1.866088      -0.287644       1.759555          -0.000010
           97              H       8.252883       2.840018       3.978595       0.125627       0.966460 0.71319388E+01  0.68311191E+02                                 1.639399                            1.583152      -0.945135       2.439505                    0.998300       3.415592       9.571223       0.485236       1.317858      -0.700888       0.006279       0.030891       0.009671       0.032973       0.004679       0.002131       0.001198      -0.016303       0.015552      -0.012169       0.004239       0.007930              1.644464       1.328401       0.199396       0.094393       2.033024       0.151463       1.571968          -0.000067
           98              H       7.626879       0.806388       6.794413       0.113809       1.068040 0.84603346E+01  0.83980667E+02                                 1.715329                            1.693511      -0.874474       2.465787                    0.998883       3.443352       9.600965       0.485394       1.271218      -0.712194      -0.015024      -0.017281       0.025843       0.034528       0.009575      -0.003231      -0.003068      -0.012321       0.017785      -0.014445       0.002824       0.011621              1.700200       1.576887       0.202274      -0.142198       1.608338      -0.091892       1.915376          -0.000036
           99              H       9.626442       9.149189       4.201909       0.078681       1.118743 0.87794516E+01  0.88813607E+02                                 1.825445                            1.761998      -1.138808       2.325370                    0.994298       3.880603      11.273616       0.456582       1.326096      -0.697926      -0.019588      -0.015606      -0.024247       0.034859       0.002086      -0.001325       0.008283       0.011671       0.023174      -0.013392       0.002334       0.011058              1.851680       2.029424       0.208324       0.371189       1.561143       0.113620       1.964474           0.000004
          100              H      -3.278581      10.261462       5.028430       0.074493       1.202020 0.97543563E+01  0.10139093E+03                                 1.914239                            1.855582      -1.253037       2.263820                    0.992752       4.072266      12.024188       0.445156       1.323710      -0.697669       0.008139       0.029338       0.006470       0.031126       0.004489      -0.001428       0.002641      -0.000595      -0.014089      -0.006590      -0.000341       0.006931              1.938664       1.640213       0.183616      -0.041147       2.438796       0.210519       1.736983          -0.000005
          101              H       9.165544       9.086141       6.524895       0.094017       1.181244 0.98415650E+01  0.10208586E+03                                 1.872991                            1.853366      -1.101153       2.343683                    0.994536       3.821401      11.114741       0.451144       1.308850      -0.702652      -0.030345       0.017087       0.011578       0.036699      -0.002830      -0.005473       0.003060       0.006301      -0.019083      -0.008834      -0.000974       0.009808              1.866323       2.092340      -0.207683      -0.271843       1.784025       0.036028       1.722605          -0.000010
          102              H      -2.980970       8.669737       6.758477       0.090878       1.125208 0.88217496E+01  0.89264948E+02                                 1.828189                            1.764598      -1.130183       2.338665                    0.993892       3.799198      11.004776       0.457311       1.323635      -0.698906       0.032604      -0.001443       0.019471       0.038003       0.001455       0.009625      -0.003622      -0.003746      -0.014559      -0.012970       0.004791       0.008179              1.849960       1.954634       0.190497       0.444112       1.559474      -0.015752       2.035772           0.000001
          103              H      -0.799571      -2.701423      24.058946       0.123430       0.947946 0.66534654E+01  0.62631942E+02                                 1.620697                            1.529040      -0.838147       2.491018                    0.999312       3.356306       9.324097       0.493784       1.317713      -0.700902      -0.007629      -0.013278       0.040368       0.043175       0.010594      -0.005236      -0.005707      -0.001532       0.028806      -0.015423      -0.000261       0.015684              1.659246       1.381019       0.014822      -0.148855       1.423742      -0.023199       2.172978           0.000099
          104              H      -1.563384      -4.028895      22.326333       0.128979       1.011415 0.74047299E+01  0.70820907E+02                                 1.631322                            1.567084      -0.799450       2.506480                    0.999655       3.232087       8.735584       0.514929       1.243674      -0.718864      -0.015293      -0.029510       0.014801       0.036384       0.015054      -0.004814      -0.002963      -0.013584       0.026833      -0.021190       0.005307       0.015882              1.646274       1.576554       0.308142       0.037224       1.868424       0.047851       1.493844           0.000041
          105              H       0.236792      -1.656136      19.708161       0.137589       1.052145 0.75620758E+01  0.71956882E+02                                 1.609149                            1.534218      -0.885228       2.475521                    0.999211       3.101441       8.082581       0.551456       1.167251      -0.737966       0.009557       0.012878      -0.032825       0.036533       0.013020      -0.003902      -0.002663      -0.006671       0.033366      -0.019073       0.004750       0.014323              1.617899       1.372145       0.049284      -0.130923       1.436714      -0.161143       2.044838           0.000053
          106              H       1.058908      -0.383726      21.451042       0.123729       1.082956 0.78096747E+01  0.75440233E+02                                 1.685377                            1.592779      -0.848807       2.485309                    0.999355       3.237265       8.696947       0.520507       1.218174      -0.725035       0.023600       0.033169      -0.009734       0.041855       0.012455      -0.006137      -0.006543      -0.005805       0.007889      -0.014143      -0.002887       0.017030              1.719695       1.676855       0.396081      -0.023431       1.995465      -0.027982       1.486764          -0.000021
          107              H      -5.550673       8.026276      20.737462       0.124182       1.184196 0.94881966E+01  0.96288538E+02                                 1.794958                            1.761257      -1.109908       2.364907                    0.996845       3.423817       9.447882       0.492291       1.226008      -0.723402      -0.013300      -0.031520       0.045190       0.056679       0.019946      -0.002485      -0.009839      -0.018006       0.025480      -0.026451       0.002680       0.023771              1.785598       1.560044       0.080406       0.033952       1.691914      -0.043335       2.104835           0.000008
          108              H       2.824451      -1.271260      25.591347       0.096197       1.005974 0.72448628E+01  0.70122220E+02                                 1.721600                            1.621221      -1.046054       2.383039                    0.996473       3.661749      10.537147       0.465152       1.360460      -0.690810      -0.019948      -0.024752      -0.035866       0.047927       0.006644       0.002415       0.013112       0.007576       0.020869      -0.016346      -0.000320       0.016667              1.778340       1.784258       0.160537       0.365589       1.623538       0.320231       1.927225           0.000057
          109              H       9.383673       4.387556       0.000000       0.117020       0.952349 0.68972342E+01  0.66455832E+02                                 1.699756                            1.611901      -1.301613       2.260661                    0.993736       3.825994      11.266986       0.450003       1.412644      -0.679048       0.016748      -0.014911      -0.019581       0.029770       0.001511       0.001600       0.006833       0.015719      -0.002218      -0.011745       0.002671       0.009074              1.739939       1.813385      -0.190597      -0.354171       1.582021       0.329202       1.824410           0.000224
          110              H      11.313810       6.227174       2.407691       0.113635       1.029749 0.78368668E+01  0.76834523E+02                                 1.711509                            1.657552      -0.976105       2.420235                    0.997705       3.523067       9.980387       0.475192       1.314690      -0.701478       0.015894       0.019532       0.021056       0.032825       0.000670       0.000953       0.006876       0.009278      -0.004377      -0.009669       0.003557       0.006112              1.716496       1.783220       0.159544       0.073664       1.660901       0.357678       1.705368           0.000014
          111              H       9.084142       6.554413       3.339453       0.126265       0.967550 0.68483955E+01  0.65389122E+02                                 1.674219                            1.573933      -1.168984       2.327176                    0.996681       3.610685      10.335415       0.472906       1.356484      -0.690995       0.014540       0.016940       0.021637       0.031089       0.002028      -0.001963       0.006820       0.014338      -0.025105      -0.013318       0.001623       0.011695              1.712124       1.560916       0.192626       0.201774       1.584491       0.412712       1.990966           0.000266
          112              H       6.828899       6.313298       3.195710       0.087446       1.026543 0.74304453E+01  0.72679719E+02                                 1.765976                            1.656026      -1.248845       2.279224                    0.993894       3.866855      11.340855       0.452436       1.384047      -0.684961      -0.025461       0.016451       0.033379       0.045089      -0.000714      -0.005814       0.011861       0.015674       0.018950      -0.017214       0.001967       0.015247              1.823042       1.853529      -0.272904      -0.344982       1.659131       0.287736       1.956467           0.000032
          113              H       2.097116       6.753493       2.515498       0.092188       1.192422 0.87737986E+01  0.87736809E+02                                 1.828151                            1.709946      -0.933133       2.430268                    0.998292       3.530094       9.823784       0.490121       1.249708      -0.716471       0.022986       0.032414       0.027364       0.048247      -0.000437       0.004276       0.016426      -0.006908      -0.007867      -0.016672      -0.001508       0.018180              1.871119       1.934616       0.318352       0.265497       1.989351       0.380949       1.689390           0.000129
          114              H      -0.194801       6.732715       2.348654       0.115405       1.078020 0.78938539E+01  0.77544648E+02                                 1.751307                            1.653278      -1.117192       2.343993                    0.996467       3.643660      10.336934       0.480186       1.298477      -0.703557      -0.020760       0.019466       0.014958       0.032150      -0.002020      -0.000349       0.009639       0.012839      -0.008448      -0.013691       0.004925       0.008766              1.786404       1.900892      -0.331205      -0.243654       1.902479       0.346713       1.555841           0.000253
          115              H      11.535087       4.477052       0.374758       0.110791       0.966012 0.72618377E+01  0.70359516E+02                                 1.679529                            1.624794      -1.042714       2.385238                    0.996649       3.647985      10.518541       0.463712       1.363268      -0.690142      -0.016487      -0.015918      -0.021299       0.031287       0.000427       0.001760       0.005293       0.010642      -0.000535      -0.008595       0.002240       0.006355              1.692011       1.783418       0.143752       0.159988       1.597107       0.352780       1.695509          -0.000064
          116              H       0.103289       3.591925      -0.023102       0.122383       0.995133 0.71078127E+01  0.67395898E+02                                 1.609231                            1.531073      -0.964648       2.424077                    0.998375       3.320582       8.982450       0.522302       1.236765      -0.718725      -0.013324      -0.026108      -0.017084       0.033927      -0.001662      -0.001841       0.013991       0.000525      -0.027660      -0.018005       0.004251       0.013754              1.621155       1.607835       0.221236       0.224440       1.679118       0.367789       1.576511           0.000244
          117              H       2.376511       3.715365       0.182245       0.093725       1.129308 0.79999153E+01  0.78693682E+02                                 1.800726                            1.657397      -1.074762       2.362447                    0.996659       3.622810      10.218681       0.483562       1.287654      -0.706424       0.026241      -0.033423      -0.021015       0.047406      -0.004402       0.000669       0.016900      -0.006744      -0.022686      -0.019097       0.000265       0.018832              1.877498       2.055861      -0.461745      -0.355924       1.836994       0.341047       1.739638           0.000203
          118              H       3.931834       0.890595       2.844053       0.113186       1.039371 0.77405056E+01  0.76241574E+02                                 1.764455                            1.681483      -1.186190       2.321122                    0.994735       3.706555      10.793195       0.453980       1.369767      -0.688980      -0.001509      -0.007901      -0.039885       0.040688       0.002090       0.001038       0.004041      -0.010906       0.026026      -0.010182      -0.000405       0.010587              1.790009       1.387243       0.059237       0.011589       1.619226       0.144659       2.363559           0.000252
          119              H       3.428993      -0.755141       4.322550       0.119410       1.021106 0.74058000E+01  0.72490556E+02                                 1.767521                            1.659414      -1.369022       2.230567                    0.992500       3.857715      11.375432       0.448774       1.394341      -0.682637      -0.006479      -0.026318      -0.013156       0.030127       0.006419       0.001194      -0.002126      -0.018196       0.019943      -0.014608       0.005569       0.009040              1.813484       1.473473       0.383336       0.020841       2.293904       0.302885       1.673074           0.000023
          120              H       4.377235       1.683829       7.325748       0.126365       0.942456 0.64761191E+01  0.61028734E+02                                 1.659599                            1.540198      -1.040867       2.394218                    0.997194       3.522834      10.046041       0.473170       1.373628      -0.688240       0.006623       0.010004       0.029507       0.031853       0.006040       0.001454       0.001729      -0.017712       0.022480      -0.014501       0.005153       0.009349              1.721321       1.356325       0.086185       0.101128       1.379799       0.089485       2.427840          -0.000002
          121              H       4.700916       3.355433       5.849817       0.109909       1.064830 0.77466680E+01  0.75520465E+02                                 1.726200                            1.629850      -0.995085       2.406744                    0.997476       3.520568       9.855153       0.488590       1.285913      -0.707334       0.006975       0.033196       0.013985       0.036691       0.006316       0.000724       0.004711      -0.015992       0.014518      -0.012654       0.001428       0.011227              1.753251       1.466823       0.314531       0.105603       2.174802       0.220437       1.618129           0.000303
          122              H      -0.300973       7.937565       8.906918       0.140622       1.052859 0.76475963E+01  0.73225711E+02                                 1.634718                            1.563211      -0.823624       2.505821                    0.999623       3.119580       8.246914       0.533858       1.198234      -0.730643       0.029028      -0.013325      -0.019621       0.037485      -0.008003      -0.012704      -0.002115      -0.002571      -0.015799      -0.017218       0.003129       0.014089              1.638468       1.861642      -0.161581      -0.250107       1.459833       0.049103       1.593928           0.000000
          123              H      -1.258016       6.459312      10.441886       0.114329       0.986976 0.70008061E+01  0.66538609E+02                                 1.643038                            1.551678      -0.824235       2.488023                    0.999454       3.391190       9.370983       0.499683       1.289693      -0.706868       0.015628      -0.036299       0.003178       0.039648      -0.011038      -0.005925      -0.000443      -0.005695      -0.016267      -0.012415      -0.002260       0.014675              1.690212       1.520219      -0.208806       0.060556       2.139934      -0.143885       1.410482          -0.000119
          124              H      -3.802294       9.275579      11.612362       0.117024       1.116419 0.82639895E+01  0.80678083E+02                                 1.688383                            1.614493      -1.010453       2.400331                    0.998400       3.306188       8.826170       0.530428       1.182807      -0.732996      -0.030679       0.013083       0.021662       0.039769      -0.012342      -0.007562       0.003118      -0.006524      -0.016771      -0.012954      -0.004812       0.017766              1.693515       1.826569      -0.122119      -0.382641       1.556886       0.097170       1.697089           0.000015
          125              H      -2.905728      10.749740      10.090229       0.126159       1.008987 0.72189573E+01  0.68878441E+02                                 1.639793                            1.553625      -1.027814       2.393364                    0.998024       3.378323       9.238282       0.511975       1.253860      -0.714572      -0.015553       0.029293       0.004873       0.033522      -0.008662      -0.015229      -0.000391      -0.002593      -0.019586      -0.019450       0.002172       0.017277              1.673249       1.372485      -0.199710      -0.020692       2.157964      -0.173491       1.489299          -0.000024
          126              H       7.837327       2.208574      11.050226       0.090157       1.065804 0.75410693E+01  0.74019670E+02                                 1.807406                            1.665284      -1.245077       2.277080                    0.994793       3.888734      11.417323       0.452498       1.379035      -0.685723      -0.026798      -0.013462       0.029073       0.041768       0.006462      -0.001384       0.000663       0.005410       0.012804      -0.009269       0.003817       0.005451              1.882941       1.977585       0.288097      -0.526232       1.507017      -0.311874       2.164222          -0.000298
          127              H      -2.567915       4.117080      10.031192       0.094628       1.079849 0.77024573E+01  0.75490549E+02                                 1.787167                            1.657184      -1.045093       2.378835                    0.997163       3.672144      10.536931       0.467412       1.337036      -0.695755       0.036008       0.025654       0.008513       0.045025       0.013796      -0.001841      -0.003574       0.016157       0.007534      -0.017486       0.001875       0.015611              1.858160       2.125629       0.468878       0.301141       1.843633       0.279448       1.605219          -0.000217
          128              H      10.771849       3.569440       7.844248       0.129539       1.064355 0.81299959E+01  0.79755197E+02                                 1.702358                            1.657208      -0.833895       2.493935                    0.999456       3.305347       9.107091       0.492881       1.266763      -0.714132       0.021929       0.010283      -0.024769       0.034643       0.011930      -0.004492       0.001604       0.008221       0.030564      -0.018256       0.005990       0.012266              1.690662       1.839896       0.101588      -0.276703       1.472510      -0.078947       1.759580          -0.000010
          129              H       7.400003       1.739224       8.855581       0.125624       0.966469 0.71320171E+01  0.68312108E+02                                 1.639406                            1.583158      -0.945141       2.439500                    0.998300       3.415611       9.571278       0.485236       1.317854      -0.700889      -0.028343      -0.013796      -0.009672       0.032973       0.008038       0.000628       0.002363       0.009742       0.015553      -0.012169       0.004238       0.007931              1.644472       1.892626       0.344937       0.123087       1.468816       0.129234       1.571975          -0.000067
          130              H       9.212819       2.853329       6.039763       0.113805       1.068063 0.84605516E+01  0.83983337E+02                                 1.715351                            1.693531      -0.874483       2.465781                    0.998883       3.443380       9.601064       0.485392       1.271215      -0.712195       0.012981       0.018865      -0.025843       0.034529       0.011360      -0.002164      -0.003895       0.001520       0.017784      -0.014445       0.002824       0.011621              1.700222       1.508550       0.184649      -0.053468       1.676713      -0.160651       1.915403          -0.000036
          131              H       1.633879      -1.166652       8.632267       0.078680       1.118754 0.87795594E+01  0.88814976E+02                                 1.825457                            1.762009      -1.138820       2.325363                    0.994298       3.880627      11.273706       0.456581       1.326095      -0.697926       0.010218       0.022865       0.024247       0.034859      -0.000997       0.008352       0.000786      -0.012233       0.023174      -0.013392       0.002334       0.011058              1.851692       1.489597       0.069075       0.017307       2.100993       0.387806       1.964487           0.000004
          132              H      -2.666449      11.051529       7.805746       0.074494       1.202018 0.97543337E+01  0.10139064E+03                                 1.914236                            1.855580      -1.253036       2.263821                    0.992752       4.072264      12.024180       0.445157       1.323710      -0.697669      -0.026375      -0.015209      -0.006470       0.031126       0.004073       0.002914      -0.000724      -0.003822      -0.014089      -0.006590      -0.000341       0.006931              1.938662       2.300155       0.353847       0.214124       1.778848       0.012739       1.736981          -0.000005
          133              H       1.579810      -0.704615       6.309281       0.094017       1.181238 0.98415053E+01  0.10208509E+03                                 1.872987                            1.853362      -1.101150       2.343685                    0.994536       3.821390      11.114703       0.451144       1.308851      -0.702652      -0.024126       0.025115      -0.011578       0.036700      -0.004001       0.004330      -0.004536      -0.002776      -0.019082      -0.008835      -0.000974       0.009808              1.866319       1.903713      -0.256337       0.102785       1.972643      -0.254228       1.722601          -0.000010
          134              H      -1.050839      11.160918       6.075699       0.090878       1.125208 0.88217442E+01  0.89264877E+02                                 1.828189                            1.764598      -1.130182       2.338665                    0.993892       3.799195      11.004765       0.457311       1.323635      -0.698906       0.009540      -0.031210      -0.019470       0.038002       0.002180      -0.005911       0.008415       0.001871      -0.014559      -0.012970       0.004792       0.008179              1.849960       1.491981       0.071156      -0.126179       2.022127       0.426102       2.035771           0.000001
          135              C       1.584962       0.105052      13.486152       0.100645      26.201167 0.32904607E+03  0.72484414E+04                                 7.816482                            6.145865       0.142538       2.063527                    0.999732      25.949203      73.295937       0.645918       0.430468      -1.050605       0.035151       0.011943       0.038992       0.053839       0.004522      -0.015392      -0.017539       0.064760       0.057779      -0.046678       0.007291       0.039387              8.977271       7.612667      -2.241042       1.821948      13.370828       0.753331       5.948318          -0.007485
          136              C       1.853762      -1.245621      13.347543      -0.199208      32.726817 0.42535430E+03  0.99281575E+04                                 8.840838                            6.837921       0.322765       2.076912                    0.999827      29.255148      83.322283       0.636590       0.412220      -1.068774      -0.007130       0.006055       0.007552       0.012022       0.020904       0.005548       0.014046       0.002594       0.003222      -0.023517      -0.004141       0.027658             10.308940       8.865325      -3.406222       2.215658      15.690172       0.294036       6.371322           0.001116
          137              C       3.327170       0.391927      14.831174       0.092238      26.308212 0.32790392E+03  0.72229001E+04                                 7.820409                            6.126324       0.085763       2.041693                    0.999662      26.213817      74.239144       0.647823       0.429225      -1.050507      -0.044380       0.004249      -0.024418       0.050832       0.027248      -0.013074       0.011032       0.033206       0.067077      -0.046826       0.016997       0.029829              8.991688       8.221419      -2.333000       1.742850      13.246792       0.632882       5.506853          -0.005590
          138              C       3.664912      -0.957813      14.731067      -0.203528      33.208649 0.45316669E+03  0.10788077E+05                                 9.045948                            7.147965       0.070689       1.995484                    0.999011      30.073394      87.609349       0.608530       0.422803      -1.057894      -0.007562       0.003576      -0.002051       0.008613      -0.020078       0.000072      -0.019726       0.014190       0.002151      -0.030616       0.003478       0.027138             10.380913       8.595874      -1.926035       1.893149      16.355016       1.062434       6.191848           0.001414
          139              C       2.909692      -1.812812      13.991819       0.167558      31.950485 0.35767813E+03  0.79936077E+04                                 8.939467                            6.392631      -0.122620       1.988659                    0.999310      25.119522      69.978423       0.639672       0.428448      -1.058635       0.002426      -0.018728       0.002773       0.019087      -0.005254       0.002394       0.002796      -0.022448      -0.011810      -0.011586      -0.003043       0.014629             11.361099       8.357476      -3.705470       1.889584      19.804366       0.009975       5.921456          -0.009203
          140              C       1.499094       3.287301      11.193968       0.589041      23.885451 0.25096056E+03  0.52232553E+04                                 7.687337                            5.649196      -0.125908       2.009436                    0.999046      22.835719      64.982292       0.617122       0.476869      -1.012894       0.029669       0.034187       0.049021       0.066724      -0.063537      -0.034453      -0.002692       0.003933      -0.127335      -0.070056      -0.018873       0.088930              9.182274       8.007541       3.276314       1.703327       8.384670       1.265244      11.154612           0.000376
          141              C       0.730110       2.622336      10.082529      -0.058967      36.446877 0.44126891E+03  0.10350934E+05                                 9.519774                            6.963952       0.036076       2.012032                    0.999443      27.565403      77.629278       0.633564       0.412135      -1.073342      -0.025001      -0.017427      -0.033463       0.045261       0.003004      -0.011225      -0.003076      -0.006427       0.008179      -0.012757       0.000187       0.012570             11.670477      10.405174       4.675863       4.240438       9.691909       3.427721      14.914348           0.005353
          142              C      -0.121400       1.590227      10.346913      -0.066655      31.911701 0.41624988E+03  0.97138172E+04                                 8.857746                            6.893760       0.050623       1.996638                    0.999706      28.753030      83.292720       0.613029       0.428144      -1.053182      -0.020472       0.002192      -0.029540       0.036007      -0.006540      -0.016523      -0.009775       0.015000       0.039202      -0.023621      -0.001500       0.025121             10.235618       9.193991       3.782290       3.135777       8.957911       2.596950      12.554952          -0.000543
          143              C      -0.765280       0.938807       9.307344      -0.246384      33.446572 0.46335906E+03  0.11087385E+05                                 9.024241                            7.189363       0.127589       2.004601                    0.999758      30.665703      89.436459       0.611928       0.418306      -1.061189      -0.001261       0.021915       0.049789       0.054413       0.044811      -0.009466      -0.004658      -0.000589      -0.018277      -0.042104      -0.007544       0.049648             10.369822       8.669821       3.070318       3.182765       8.610456       3.159843      13.829191           0.000485
          144              C      -0.527674       1.298310       8.034194       0.264480      29.637461 0.34611640E+03  0.77000296E+04                                 8.569034                            6.389874       0.045312       2.040341                    0.999729      24.860513      69.929062       0.622361       0.442378      -1.046370      -0.027199      -0.025523      -0.039731       0.054496       0.033982       0.023304       0.030501       0.000802       0.017952      -0.038189      -0.020420       0.058609             10.459841       9.382410       4.559956       3.436518       9.872311       3.642454      12.124801          -0.001167
          145              C       0.322660       2.332423       7.754409      -0.220567      33.014634 0.43842266E+03  0.10309264E+05                                 8.815013                            6.920012       0.217170       2.032953                    0.999774      29.868866      85.341749       0.635945       0.409592      -1.070653       0.027937       0.023942       0.017653       0.040808      -0.000303      -0.008010      -0.013711       0.001403       0.100359      -0.021925      -0.016085       0.038010              9.948683       9.180805       4.103390       2.100290       9.371246       2.133977      11.293997           0.000389
          146              C       0.939078       2.990662       8.799111      -0.084159      30.576521 0.39943961E+03  0.92134595E+04                                 8.508120                            6.693695       0.082115       2.001100                    0.999583      28.708957      82.316439       0.631281       0.420641      -1.059282      -0.015320      -0.023993      -0.008809       0.029799       0.006323      -0.013242      -0.009807       0.000701      -0.076093      -0.030837       0.006424       0.024414              9.629503       8.173583       3.144779       2.534569       8.115676       2.172896      12.599248          -0.000790
          147              C      11.635390      -0.274991       7.097299      -0.059999      36.240460 0.44894610E+03  0.10596198E+05                                 9.514895                            7.006254       0.252084       2.038289                    0.999826      29.425273      83.629086       0.632909       0.410024      -1.072726       0.039225       0.072309       0.048635       0.095564       0.094382      -0.009642      -0.002363      -0.046231       0.031908      -0.102821       0.010222       0.092599             12.190255      10.431405       5.015725       5.026404      11.755052       6.352737      14.384309          -0.000002
          148              C       0.560969       5.693584      13.455350       0.100226      25.676146 0.34287915E+03  0.76741005E+04                                 7.869508                            6.399908      -0.050333       2.008152                    0.998382      26.489062      76.806974       0.610917       0.447958      -1.034398       0.029160      -0.008996       0.037997       0.048734       0.027421      -0.018489       0.005402       0.061362       0.036812      -0.049578       0.006523       0.043055              8.861585       6.595384      -1.841452       1.914598      12.298514       0.220857       7.690856          -0.007207
          149              C       0.290492       7.031526      13.493853      -0.191920      31.912160 0.45954450E+03  0.10993978E+05                                 8.860202                            7.231969       0.031233       1.991267                    0.998160      29.898550      87.725618       0.599877       0.426792      -1.053898       0.002038      -0.003876       0.006082       0.007494      -0.011359      -0.005217      -0.013701       0.033107      -0.026682      -0.027282       0.002729       0.024553              9.958393       6.851764      -1.330773       2.084649      14.904779       0.554802       8.118636           0.001438
          150              C       0.799708       7.829642      14.502619       0.157256      32.212789 0.38094688E+03  0.86322536E+04                                 8.958521                            6.582442       0.007450       2.026944                    0.999120      25.352087      70.672093       0.633732       0.426521      -1.061865      -0.003614       0.015418      -0.003385       0.016194      -0.007038       0.007223       0.005787      -0.021622      -0.030664      -0.017858      -0.000624       0.018481             11.110066       6.676182      -2.855032       2.247012      18.610963      -0.892431       8.043052          -0.012762
          151              C       0.570041       9.280131      14.595025      -0.133035      36.288803 0.40803928E+03  0.94652681E+04                                 9.625031                            6.769056       0.198551       2.046491                    0.999587      28.908176      83.214402       0.627032       0.421100      -1.058635       0.007394      -0.027387       0.001444       0.028404       0.016910      -0.006007       0.013168       0.002532       0.037262      -0.027911       0.008618       0.019292             12.378551       8.077306      -5.066156       2.359027      21.790289      -2.653158       7.268057          -0.004994
          152              C       1.562839       7.183910      15.467749      -0.199903      32.717800 0.44885830E+03  0.10642389E+05                                 8.898084                            7.066876       0.246508       2.053873                    0.999582      29.671898      85.799868       0.619155       0.417231      -1.063167       0.002740      -0.005390      -0.003384       0.006929       0.010554      -0.004916       0.018477      -0.000010       0.003367      -0.023574       0.003971       0.019603             10.093625       7.022055      -2.166416       2.852835      13.902004      -0.673963       9.356815           0.001668
          153              C       1.764915       5.835168      15.363022       0.086389      25.795028 0.34702108E+03  0.77846907E+04                                 7.840171                            6.397037      -0.009158       2.011714                    0.999355      26.777444      77.554647       0.617430       0.442215      -1.038469      -0.025624      -0.007931      -0.045144       0.052512       0.009888      -0.014030      -0.020285       0.069165       0.036877      -0.047926       0.006856       0.041071              8.726069       6.300727      -1.325630       2.001834      11.811070       0.893430       8.066409          -0.008960
          154              C      -0.232933       9.973054      13.876311      -0.129155      37.717644 0.41288296E+03  0.96198683E+04                                 9.940999                            6.854722       0.113580       2.021246                    0.999406      29.006510      84.078832       0.615999       0.426760      -1.053578      -0.007883       0.026703       0.003475       0.028058       0.015941      -0.010294       0.017883       0.020358      -0.002566      -0.032106       0.012743       0.019362             13.049939       8.499889      -5.782660       2.249129      23.356024      -2.146880       7.293906          -0.007760
          155              C       0.058237       2.470130      16.060688       0.556394      23.953211 0.26239156E+03  0.55052620E+04                                 7.705110                            5.730183      -0.162234       1.988702                    0.999352      23.114346      65.376076       0.622099       0.469265      -1.020124       0.035699       0.010353      -0.033566       0.050083      -0.035845       0.018938       0.022305      -0.128231      -0.116518      -0.072175      -0.022873       0.095048              9.404430      11.531130       2.576783      -4.574100       5.401125      -1.833448      11.281035          -0.005378
          156              C      -0.964609       2.023422      17.009647      -0.042694      37.601705 0.43483930E+03  0.10171699E+05                                 9.765080                            6.941629      -0.027196       1.999601                    0.999313      27.318556      77.048010       0.630110       0.415552      -1.070186      -0.023459      -0.016304       0.023330       0.036884       0.002548       0.012993       0.000824       0.016217       0.020180      -0.012012      -0.006935       0.018947             12.209578      13.942089       4.348367      -5.500968       7.259486      -2.117211      15.427160           0.002421
          157              C      -2.108545       1.349984      16.592023      -0.072128      31.435571 0.42565374E+03  0.10049780E+05                                 8.914492                            7.075907      -0.186836       1.921747                    0.998954      29.583201      87.926538       0.588121       0.441102      -1.039029      -0.007346      -0.002421       0.028806       0.029826      -0.019791       0.009054       0.007229      -0.011237       0.038430      -0.030104       0.014119       0.015985             10.005754      11.584497       4.226492      -2.006983       7.338258      -1.579485      11.094509          -0.000358
          158              C      -2.992108       0.825938      17.464747      -0.240559      34.832588 0.47231527E+03  0.11404699E+05                                 9.338335                            7.309209      -0.080678       1.935576                    0.998671      31.293994      92.976755       0.598018       0.424170      -1.052978       0.017671       0.013919      -0.039026       0.045045       0.012276       0.008534       0.000079       0.035815      -0.048853      -0.018804      -0.012458       0.031263             10.555002      10.255091       4.093376      -1.629606       7.779544      -1.950266      13.630370           0.000137
          159              C      -2.793156       0.984106      18.812335       0.267296      30.123618 0.35441874E+03  0.79168349E+04                                 8.579207                            6.415374       0.003546       2.018371                    0.999530      25.053889      70.187982       0.629670       0.435470      -1.052453      -0.039078      -0.016771       0.038008       0.057034       0.021203      -0.035170      -0.014003       0.011498      -0.009175      -0.033948      -0.015557       0.049505             10.182796       9.518960       4.784400      -2.084238       8.757025      -2.531299      12.272403          -0.001455
          160              C      -1.718009       1.713161      19.253831      -0.223312      34.319724 0.45342389E+03  0.10791366E+05                                 9.148662                            7.092426       0.221131       2.037371                    0.999681      30.240042      87.966957       0.618611       0.416022      -1.062608       0.033827       0.024001      -0.012661       0.043366      -0.013089       0.009007       0.005882       0.009445       0.076341      -0.028506       0.000632       0.027874             10.419098      10.211228       4.197210      -1.966096       8.174950      -0.967247      12.871115           0.000156
          161              C      -0.825744       2.174476      18.365706      -0.081920      31.356801 0.40644142E+03  0.94550904E+04                                 8.767628                            6.828188      -0.007391       1.974315                    0.999753      29.140024      85.058460       0.612060       0.430174      -1.048984      -0.023276      -0.023865       0.005594       0.033802      -0.003786       0.018226       0.008671       0.001437      -0.054807      -0.029579       0.010746       0.018833              9.986236       9.376197       3.039193      -2.752860       6.713970      -1.247938      13.868542          -0.000150
          162              C       7.426277      -1.917930      22.192857       0.262663      30.098832 0.36103509E+03  0.81036764E+04                                 8.597009                            6.486525      -0.011540       2.012415                    0.999580      25.211309      70.847491       0.624406       0.437025      -1.051299       0.020501       0.028755      -0.028003       0.045070       0.020602      -0.034260      -0.025353       0.024632      -0.013244      -0.035411      -0.020594       0.056005             10.243755      13.038279       1.690310      -4.603768       7.357081      -3.362951      10.335906          -0.000200
          163              C       6.044094      -1.708430      22.274996      -0.232354      34.115990 0.46882124E+03  0.11212651E+05                                 9.035128                            7.174864       0.188940       2.021453                    0.999861      30.478252      87.882582       0.621948       0.411767      -1.069021      -0.032817      -0.007979       0.014711       0.036838      -0.014550       0.018137      -0.025699      -0.015765      -0.008764      -0.025879      -0.014762       0.040640             10.128773      12.855858       0.874883      -3.459655       8.593184      -2.694476       8.937277           0.000026
          164              C       5.341194      -2.485334      23.199057      -0.097923      31.318540 0.44233818E+03  0.10473684E+05                                 8.696067                            7.091229       0.122590       2.008854                    0.999755      29.499341      85.889559       0.606794       0.426304      -1.055023       0.022543       0.001791      -0.016971       0.028274      -0.009682       0.001499       0.013815       0.025458      -0.045286      -0.025855       0.002044       0.023810              9.582648      10.707566       1.069073      -2.609007       9.123851      -3.204211       8.916526          -0.000136
          165              C       5.985835      -3.410790      23.997342      -0.044901      35.706468 0.45736411E+03  0.10839528E+05                                 9.434006                            7.146145       0.009602       2.007687                    0.999372      27.694820      78.740510       0.617227       0.418709      -1.067671       0.017584       0.011548      -0.035167       0.040979      -0.009650       0.004605       0.004818      -0.002625      -0.011113      -0.012759       0.001141       0.011618             11.069671      13.332180       2.800739      -3.644034      10.204885      -4.262362       9.671947          -0.002971
          166              C       7.340521      -3.536032      23.892102      -0.072205      31.059758 0.40627291E+03  0.94319825E+04                                 8.670678                            6.809144       0.034868       1.987380                    0.999749      28.925707      83.817435       0.616485       0.427955      -1.052369       0.003806       0.012599      -0.033840       0.036309      -0.008313       0.019516       0.007075      -0.023056      -0.022087      -0.029759       0.011812       0.017947              9.703822      12.359963       2.125069      -2.779805       7.984994      -3.225584       8.766510          -0.000495
          167              C       8.066672      -2.796037      22.986009      -0.253891      33.158691 0.46180615E+03  0.11040706E+05                                 8.928625                            7.161496       0.127709       2.000197                    0.999839      30.821475      89.845378       0.615163       0.416466      -1.062383      -0.006295      -0.034057       0.038479       0.051770      -0.000325       0.002184      -0.010183       0.045651      -0.077411      -0.030826      -0.004989       0.035816              9.899757      11.319342       1.955357      -2.876781       8.266876      -3.905668      10.113052          -0.000158
          168              C       5.213242      -4.323432      24.913702       0.572536      22.937388 0.26277701E+03  0.55227167E+04                                 7.500042                            5.799755      -0.089399       2.021050                    0.999563      23.004006      65.402896       0.607124       0.480024      -1.013010      -0.048176      -0.029778       0.026042       0.062337       0.003279       0.007037       0.077741      -0.036327       0.112077      -0.061720      -0.037137       0.098857              8.553552      10.232042       1.260601      -2.134445       7.946061      -2.946670       7.482552          -0.001373
          169              C      -1.827188       6.017019      23.232425       0.101921      26.672022 0.35281497E+03  0.79415101E+04                                 8.050177                            6.473322      -0.093120       1.988864                    0.998715      26.647134      77.117991       0.610958       0.445388      -1.037395       0.020931       0.046233      -0.003874       0.050898      -0.018448      -0.017285      -0.012585       0.025582      -0.088731      -0.041555       0.002830       0.038724              8.949542       4.793237       1.472780       0.472775       9.699044       0.047955      12.356345          -0.004704
          170              C      -1.237084       8.134627      22.633839       0.096023      25.690708 0.34438489E+03  0.76938741E+04                                 7.779471                            6.346630       0.032723       2.027347                    0.999529      26.447700      75.894398       0.625074       0.438605      -1.042893      -0.004357      -0.047361       0.015619       0.050060      -0.004625      -0.010190       0.001593       0.018069      -0.124157      -0.042833       0.010556       0.032277              8.591811       5.257036       1.445604       1.472094       9.139594       0.873113      11.378803          -0.004953
          171              C      -1.484695       7.874915      21.309866      -0.192725      30.751606 0.44452716E+03  0.10533363E+05                                 8.593185                            7.081363       0.166469       2.032808                    0.998982      29.690925      86.341649       0.611041       0.423026      -1.057578       0.009994       0.000083       0.006981       0.012191      -0.001568      -0.007097      -0.022492       0.010283       0.018908      -0.025728       0.001979       0.023749              9.522536       5.733688       1.307920       2.021672      10.316737       2.562557      12.517184          -0.000559
          172              C      -1.889499       6.619865      20.912006       0.168525      32.174575 0.38111586E+03  0.86657928E+04                                 9.057586                            6.652540      -0.178107       1.971478                    0.999335      25.502573      71.991077       0.618594       0.435461      -1.052868       0.005911      -0.008575      -0.019220       0.021861       0.009332       0.000491       0.003718      -0.000003       0.037711      -0.015804       0.002215       0.013589             11.169471       5.792243       1.655553       3.036295       9.966433       3.153598      17.749737          -0.005859
          173              C      -2.048893       5.692126      21.910505      -0.190056      30.446713 0.43874514E+03  0.10360908E+05                                 8.529369                            7.028624       0.197000       2.043405                    0.999152      29.573977      85.814948       0.614272       0.422240      -1.058220       0.016326      -0.002278       0.002914       0.016739       0.000104       0.007497       0.018333      -0.007584      -0.056516      -0.028518       0.006330       0.022189              9.403142       4.926212       0.894629       1.304083       8.706622      -0.131009      14.576591          -0.000487
          174              C      -2.117308       6.315270      19.489980      -0.138104      37.469029 0.42984991E+03  0.10117929E+05                                 9.914789                            6.989505      -0.015243       1.972173                    0.999150      29.561213      86.164081       0.610554       0.426194      -1.053782       0.014711       0.003273       0.028879       0.032575      -0.013955      -0.014170      -0.018355      -0.040650       0.004519      -0.035871       0.004437       0.031434             12.672494       8.222341       3.337227       4.861715       9.669384       6.263156      20.125756          -0.003260
          175              C       9.278951      -1.636402      20.791365      -0.026173      25.382057 0.34219837E+03  0.76781217E+04                                 7.803950                            6.264936      -0.236002       1.935433                    0.998336      27.850584      81.654691       0.634662       0.430117      -1.041823      -0.070059       0.067280      -0.015118       0.098302       0.002056      -0.025598       0.010180       0.017194       0.018370      -0.025414      -0.006806       0.032220              9.138783       9.439171       1.999282      -3.497748       7.408007      -1.879378      10.569170          -0.000001
          176              C      -3.983107      -0.960293      19.538750      -0.037724      26.622178 0.37720432E+03  0.86449446E+04                                 8.061084                            6.592392      -0.192899       1.947056                    0.998054      28.148989      82.556506       0.618557       0.432057      -1.043931       0.002800       0.084004       0.067514       0.107808       0.012354      -0.003630       0.002916      -0.059706      -0.076504      -0.027667      -0.017458       0.045125              9.386569       8.296906       3.130839      -2.378094       9.656584      -2.989478      10.206218          -0.000054
          177              C       4.087935       3.335590      25.016376       0.100652      26.201197 0.32904571E+03  0.72484373E+04                                 7.816496                            6.145864       0.142507       2.063516                    0.999732      25.949295      73.296410       0.645918       0.430468      -1.050604      -0.002782      -0.037026      -0.038987       0.053839      -0.011704      -0.013138      -0.019284      -0.061059       0.057791      -0.046681       0.007293       0.039388              8.977296      14.095652      -0.568810       0.274356       6.887898       1.952376       5.948338          -0.007496
          178              C       5.462937       3.412669      25.154985      -0.199207      32.727053 0.42535707E+03  0.99282444E+04                                 8.840901                            6.837956       0.322732       2.076901                    0.999827      29.255234      83.322784       0.636586       0.412221      -1.068773      -0.007645       0.005388      -0.007548       0.012018       0.017669       0.012213       0.008882      -0.022495       0.003226      -0.023517      -0.004142       0.027659             10.309034      16.912219      -1.330624      -0.268708       7.643516       2.218888       6.371366           0.001118
          179              C       4.245307       1.576949      23.671354       0.092243      26.308148 0.32790255E+03  0.72228645E+04                                 7.820396                            6.126310       0.085750       2.041689                    0.999662      26.213815      74.239183       0.647824       0.429224      -1.050506      -0.015198       0.041912       0.024422       0.050833       0.015816       0.013949      -0.009903      -0.055426       0.067083      -0.046828       0.016997       0.029830              8.991676      14.061741      -0.826483       0.177510       7.406431       1.845693       5.506856          -0.005599
          180              C       5.636626       1.587038      23.771461      -0.203532      33.208823 0.45316927E+03  0.10788156E+05                                 9.045987                            7.147991       0.070669       1.995477                    0.999011      30.073482      87.609740       0.608528       0.422804      -1.057893      -0.005353       0.006428       0.002054       0.008613      -0.021005      -0.019120      -0.004856       0.007003       0.002150      -0.030616       0.003476       0.027140             10.380969      16.802710       0.190871       0.555910       8.148319       2.098520       6.191877           0.001417
          181              C       6.275893       2.531875      24.510709       0.167557      31.950594 0.35767848E+03  0.79936201E+04                                 8.939494                            6.392635      -0.122630       1.988656                    0.999310      25.119561      69.978623       0.639672       0.428448      -1.058635       0.018739       0.002326      -0.002771       0.019085       0.000831       0.002108       0.003016       0.024732      -0.011810      -0.011586      -0.003043       0.014630             11.361156      20.882754      -0.474656      -0.462319       7.279238       1.832188       5.921476          -0.009209
          182              C       5.279992       8.167231       1.640208       0.589048      23.885834 0.25096518E+03  0.52233778E+04                                 7.687417                            5.649248      -0.125937       2.009418                    0.999046      22.835999      64.983351       0.617119       0.476869      -1.012894      -0.025691      -0.037270      -0.049025       0.066727      -0.056560       0.005999      -0.034030       0.058022      -0.127330      -0.070052      -0.018876       0.088928              9.182380       6.776439       2.958779       0.799721       9.615969       1.965404      11.154730           0.000375
          183              C       5.731811       9.077931       2.751647      -0.058954      36.446824 0.44126750E+03  0.10350893E+05                                 9.519760                            6.963936       0.036091       2.012036                    0.999443      27.565382      77.629203       0.633565       0.412134      -1.073342       0.010634       0.028563       0.033464       0.045263       0.004186      -0.000178      -0.011639       0.002720       0.008181      -0.012759       0.000186       0.012573             11.670464       7.474638       3.919941       2.259927      12.622418       4.962171      14.914337           0.005354
          184              C       6.518523      10.160243       2.487263      -0.066650      31.911969 0.41625312E+03  0.97139186E+04                                 8.857802                            6.893788       0.050611       1.996631                    0.999706      28.753242      83.293640       0.613027       0.428144      -1.053182      -0.007234       0.019273       0.029541       0.036007      -0.009353      -0.005340      -0.018439      -0.006797       0.039200      -0.023622      -0.001497       0.025119             10.235694       7.143146       3.253296       1.731418      11.008862       3.685076      12.555074          -0.000544
          185              C       6.988474      10.946422       3.526832      -0.246388      33.446747 0.46336151E+03  0.11087465E+05                                 9.024290                            7.189393       0.127569       2.004594                    0.999758      30.665826      89.437083       0.611925       0.418308      -1.061187      -0.021533      -0.004254      -0.049787       0.054410       0.039362      -0.002146      -0.010328      -0.042831      -0.018284      -0.042100      -0.007546       0.049647             10.369888       7.129049       2.672891       2.264744      10.151324       3.871178      13.829290           0.000485
          186              C       6.699713      10.626554       4.799982       0.264474      29.637376 0.34611531E+03  0.76999986E+04                                 8.569013                            6.389861       0.045314       2.040343                    0.999729      24.860478      69.928905       0.622362       0.442378      -1.046370       0.017922       0.032710       0.039730       0.054494       0.029547       0.023714       0.030183      -0.033577       0.017947      -0.038188      -0.020420       0.058608             10.459814       7.636024       4.109462       2.668653      11.618621       4.237374      12.124797          -0.001167
          187              C       5.910765       9.544879       5.079767      -0.220580      33.014769 0.43842531E+03  0.10309340E+05                                 8.815039                            6.920036       0.217153       2.032947                    0.999774      29.868921      85.341922       0.635943       0.409593      -1.070653      -0.016201      -0.033033      -0.017653       0.040808      -0.000606      -0.011277      -0.011182      -0.000935       0.100361      -0.021928      -0.016083       0.038011              9.948712       7.374538       3.637472       1.541759      11.177575       2.566751      11.294024           0.000390
          188              C       5.427353       8.783589       4.035065      -0.084159      30.576602 0.39944073E+03  0.92134914E+04                                 8.508129                            6.693701       0.082113       2.001098                    0.999583      28.709015      82.316620       0.631281       0.420641      -1.059282       0.019409       0.020826       0.008809       0.029800       0.005364      -0.006188      -0.015272      -0.006731      -0.076099      -0.030839       0.006425       0.024415              9.629513       6.598133       2.738395       1.470953       9.691142       2.996957      12.599265          -0.000791
          189              C      11.261136      -0.758034       5.736877      -0.059967      36.239379 0.44893039E+03  0.10595728E+05                                 9.514680                            7.006107       0.252140       2.038312                    0.999826      29.424780      83.627127       0.632920       0.410021      -1.072728      -0.060218      -0.056042      -0.048634       0.095562       0.093787       0.000121      -0.009923      -0.050844       0.031895      -0.102819       0.010218       0.092601             12.189954       9.246080       4.709905       4.895769      12.939821       6.453612      14.383962          -0.000003
          190              C      -1.579231       2.931270      25.047178       0.100238      25.675940 0.34287536E+03  0.76739964E+04                                 7.869468                            6.399870      -0.050330       2.008155                    0.998382      26.488955      76.806639       0.610919       0.447958      -1.034398       0.015993      -0.025992      -0.037997       0.048735       0.009154       0.009847      -0.016551      -0.080234       0.036804      -0.049575       0.006521       0.043054              8.861543      12.833373      -0.232344      -0.264330       6.060420       1.909074       7.690837          -0.007217
          191              C      -2.942325       2.858995      25.008675      -0.191920      31.912188 0.45954460E+03  0.10993982E+05                                 8.860212                            7.231972       0.031236       1.991268                    0.998160      29.898559      87.725674       0.599876       0.426793      -1.053898       0.004263      -0.001008      -0.006080       0.007494      -0.017948      -0.011964      -0.008471      -0.017989      -0.026681      -0.027280       0.002728       0.024553              9.958416      15.046148       0.782933       0.016526       6.710447       2.157144       8.118652           0.001440
          192              C      -3.587956       2.166572      23.999909       0.157254      32.212832 0.38094684E+03  0.86322530E+04                                 8.958532                            6.582441       0.007446       2.026943                    0.999120      25.352092      70.672121       0.633732       0.426521      -1.061865      -0.015831      -0.000353       0.003386       0.016193      -0.000931       0.003799       0.008438       0.025733      -0.030666      -0.017856      -0.000625       0.018481             11.110099      19.247491       0.387677      -1.425404       6.039739       1.952887       8.043068          -0.012769
          193              C      -5.049836       2.026668      23.907503      -0.133040      36.289072 0.40804214E+03  0.94653535E+04                                 9.625081                            6.769080       0.198533       2.046484                    0.999587      28.908308      83.214934       0.627031       0.421100      -1.058635       0.028365      -0.000321      -0.001443       0.028404       0.014188       0.014251      -0.002526      -0.018574       0.037263      -0.027910       0.008617       0.019293             12.378639      23.385542      -1.117501      -3.158321       6.482276       1.621577       7.268100          -0.004995
          194              C      -2.772082       1.588914      23.034779      -0.199908      32.717900 0.44885947E+03  0.10642426E+05                                 8.898110                            7.066891       0.246480       2.053865                    0.999582      29.671935      85.800056       0.619153       0.417232      -1.063166       0.005905      -0.001308       0.003385       0.006931       0.009239       0.019120      -0.000143      -0.010201       0.003373      -0.023574       0.003970       0.019604             10.093666      14.520790      -0.232165      -1.365172       6.403359       2.594079       9.356849           0.001670
          195              C      -1.415616       1.730120      23.139506       0.086389      25.795022 0.34702058E+03  0.77846767E+04                                 7.840157                            6.397022      -0.009144       2.011717                    0.999355      26.777480      77.554734       0.617432       0.442213      -1.038470       0.001277       0.026788       0.045147       0.052512      -0.008075      -0.016137      -0.018651      -0.070105       0.036889      -0.047929       0.006858       0.041071              8.726058      12.108503       0.172464       0.365100       6.003262       2.161536       8.066410          -0.008971
          196              C      -5.921357       2.631119      24.626217      -0.129153      37.718202 0.41288856E+03  0.96200427E+04                                 9.941137                            6.854796       0.113577       2.021243                    0.999406      29.006731      84.079993       0.615991       0.426764      -1.053575      -0.027825       0.000962      -0.003473       0.028057       0.009028       0.019886      -0.005500      -0.033238      -0.002564      -0.032104       0.012743       0.019361             13.050156      25.226823      -1.468144      -2.640661       6.629647       1.641626       7.293999          -0.007763
          197              C       1.416486       4.223196      22.441840       0.556388      23.953479 0.26239492E+03  0.55053499E+04                                 7.705165                            5.730221      -0.162283       1.988683                    0.999352      23.114484      65.376558       0.622097       0.469266      -1.020124      -0.001106      -0.037155       0.033565       0.050084      -0.000361       0.016867       0.023910       0.146918      -0.116530      -0.072178      -0.022876       0.095054              9.404499       4.537166       0.772707      -0.632857      12.395205      -4.887115      11.281127          -0.005385
          198              C       1.593558       5.325197      21.492881      -0.042692      37.601688 0.43483941E+03  0.10171696E+05                                 9.765050                            6.941612      -0.027176       1.999605                    0.999313      27.318573      77.047901       0.630113       0.415550      -1.070188       0.009929       0.026787      -0.023331       0.036885      -0.001692      -0.002446       0.012785      -0.016659       0.020179      -0.012012      -0.006932       0.018944             12.209531       5.573024       2.189589      -0.676109      15.628490      -5.855388      15.427079           0.002420
          199              C       1.959929       6.601081      21.910505      -0.072126      31.435545 0.42565291E+03  0.10049751E+05                                 8.914460                            7.075879      -0.186841       1.921742                    0.998954      29.583246      87.926524       0.588125       0.441099      -1.039031       0.000513       0.007719      -0.028806       0.029827      -0.014603       0.004739       0.010575       0.028983       0.038422      -0.030104       0.014120       0.015984             10.005716       5.558745       2.672159      -1.028119      13.363931      -2.337860      11.094472          -0.000358
          200              C       2.246676       7.587532      21.037781      -0.240552      34.832333 0.47231107E+03  0.11404572E+05                                 9.338297                            7.309182      -0.080686       1.935576                    0.998670      31.293821      92.976132       0.598018       0.424171      -1.052978      -0.009061      -0.020588       0.039027       0.045045       0.002079      -0.002054       0.008283      -0.043215      -0.048856      -0.018803      -0.012456       0.031259             10.554956       5.953952       2.983903      -1.481408      12.080621      -2.065066      13.630294           0.000137
          201              C       2.143214       7.355379      19.690193       0.267286      30.123500 0.35441756E+03  0.79167990E+04                                 8.579178                            6.415359       0.003565       2.018379                    0.999530      25.053816      70.187643       0.629671       0.435470      -1.052454       0.006479       0.042028      -0.038008       0.057035       0.015775      -0.004773      -0.037552      -0.030574      -0.009180      -0.033948      -0.015555       0.049503             10.182754       6.490273       4.003145      -1.930470      11.785643      -2.650404      12.272346          -0.001456
          202              C       1.705808       6.132212      19.248697      -0.223314      34.319409 0.45341930E+03  0.10791227E+05                                 9.148617                            7.092401       0.221124       2.037373                    0.999681      30.239815      87.966138       0.618611       0.416023      -1.062608      -0.014791      -0.038750       0.012661       0.043367      -0.013742       0.003446       0.010191       0.004402       0.076329      -0.028507       0.000636       0.027871             10.419039       6.271727       3.181015      -0.445511      12.114367      -2.145356      12.871023           0.000156
          203              C       1.481977       5.153004      20.136822      -0.081919      31.356685 0.40644006E+03  0.94550493E+04                                 8.767608                            6.828178      -0.007387       1.974318                    0.999753      29.139924      85.058083       0.612060       0.430174      -1.048984       0.017295       0.028499      -0.005596       0.033803      -0.003661       0.003843       0.019816       0.002410      -0.054805      -0.029581       0.010748       0.018833              9.986209       5.409959       2.016107      -0.520794      10.680166      -2.977295      13.868502          -0.000150
          204              C       7.505793      -1.815300      16.309671       0.262667      30.098862 0.36103540E+03  0.81036850E+04                                 8.597016                            6.486528      -0.011541       2.012414                    0.999580      25.211316      70.847518       0.624406       0.437025      -1.051299      -0.022721      -0.027032       0.028005       0.045070       0.012075      -0.015994      -0.039507      -0.041490      -0.013245      -0.035412      -0.020594       0.056006             10.243770       6.893892       0.105391      -2.106475      13.501500      -5.297838      10.335918          -0.000199
          205              C       6.957703      -0.529252      16.227532      -0.232349      34.115918 0.46881940E+03  0.11212594E+05                                 9.035110                            7.174843       0.188962       2.021460                    0.999861      30.478200      87.882341       0.621949       0.411766      -1.069022      -0.000468       0.033771      -0.014709       0.036838      -0.008921      -0.029415       0.011143       0.027872      -0.008766      -0.025880      -0.014760       0.040640             10.128761       8.435918      -0.265209      -1.744967      13.013091      -4.023006       8.937273           0.000025
          206              C       7.534419       0.345418      15.303471      -0.097929      31.318726 0.44234060E+03  0.10473757E+05                                 8.696105                            7.091250       0.122587       2.008852                    0.999755      29.499444      85.889962       0.606793       0.426305      -1.055023       0.003898      -0.022276       0.016976       0.028277      -0.014633       0.013004       0.004906      -0.012911      -0.045285      -0.025857       0.002046       0.023811              9.582700       8.705591       0.552686      -2.451041      11.125924      -3.326673       8.916587          -0.000135
          207              C       8.591556      -0.047639      14.505186      -0.044907      35.706750 0.45736497E+03  0.10839558E+05                                 9.434069                            7.146154       0.009614       2.007691                    0.999372      27.694885      78.740838       0.617226       0.418710      -1.067670      -0.006786      -0.019914       0.035171       0.040983      -0.007809       0.003519       0.005667       0.011642      -0.011102      -0.012766       0.001148       0.011618             11.069789       9.045329       1.695030      -3.217179      14.491966      -4.593269       9.672072          -0.002976
          208              C       9.051190      -1.328106      14.610426      -0.072205      31.059727 0.40627153E+03  0.94319379E+04                                 8.670672                            6.809131       0.034873       1.987383                    0.999749      28.925595      83.816925       0.616486       0.427955      -1.052370      -0.011245      -0.006828       0.033840       0.036307      -0.001698       0.001975       0.020665       0.028225      -0.022077      -0.029759       0.011813       0.017947              9.703836       7.229980       0.801853      -2.429021      13.115016      -3.497420       8.766512          -0.000495
          209              C       8.516021      -2.216071      15.516519      -0.253892      33.158749 0.46180630E+03  0.11040709E+05                                 8.928631                            7.161493       0.127717       2.000199                    0.999839      30.821496      89.845406       0.615163       0.416465      -1.062384       0.031407       0.014604      -0.038477       0.051770      -0.011325      -0.010407      -0.000429      -0.039643      -0.077412      -0.030828      -0.004989       0.035816              9.899776       7.511478       0.973137      -3.063334      12.074796      -3.761153      10.113055          -0.000159
          210              C       9.282299       0.928418      13.588826       0.572522      22.938289 0.26278826E+03  0.55230282E+04                                 7.500260                            5.799887      -0.089833       2.020897                    0.999562      23.004867      65.406412       0.607114       0.480026      -1.013007       0.016802       0.054086      -0.026038       0.062334       0.011640       0.073530       0.026237       0.028623       0.112125      -0.061737      -0.037135       0.098871              8.553830       7.479126       0.550501      -2.320246      10.699572      -2.802928       7.482793          -0.001387
          211              C      -2.488908       5.162950      15.270103       0.101907      26.672030 0.35281559E+03  0.79415323E+04                                 8.050210                            6.473357      -0.093056       1.988890                    0.998714      26.647125      77.118156       0.610952       0.445392      -1.037392      -0.039539      -0.031818       0.003868       0.050899      -0.022337      -0.007870      -0.019878      -0.004544      -0.088693      -0.041547       0.002825       0.038722              8.949581       8.680595       2.475506      -0.071569       5.811710       0.469817      12.356440          -0.004728
          212              C      -4.392008       4.062630      15.868689       0.096006      25.690815 0.34438724E+03  0.76939424E+04                                 7.779511                            6.346671       0.032788       2.027370                    0.999529      26.447773      75.894770       0.625069       0.438608      -1.042891       0.044770       0.016046      -0.015622       0.050058      -0.008415       0.004096      -0.009469      -0.011335      -0.124125      -0.042824       0.010554       0.032270              8.591853       8.198104       2.204218       0.477733       6.198516       1.643526      11.378939          -0.004971
          213              C      -4.202373       4.367262      17.192662      -0.192715      30.751502 0.44452539E+03  0.10533312E+05                                 8.593155                            7.081341       0.166481       2.032810                    0.998983      29.690913      86.341599       0.611043       0.423025      -1.057579       0.002418      -0.009698      -0.006982       0.012192      -0.003860      -0.020008      -0.012490      -0.007483       0.018905      -0.025730       0.001980       0.023750              9.522493       9.398112       2.253136       1.976319       6.652218       2.597612      12.517150          -0.000552
          214              C      -3.088211       5.072712      17.590522       0.168510      32.174934 0.38112125E+03  0.86659413E+04                                 9.057634                            6.652575      -0.178081       1.971483                    0.999335      25.502739      71.991531       0.618594       0.435459      -1.052870       0.009781      -0.003583       0.019218       0.021860       0.008174       0.003478       0.001408      -0.009018       0.037730      -0.015810       0.002213       0.013596             11.169540       8.905248       2.458544       2.295285       6.853493       3.727770      17.749878          -0.005887
          215              C      -2.229689       5.458776      16.592023      -0.190055      30.446815 0.43874620E+03  0.10360941E+05                                 8.529384                            7.028629       0.196996       2.043402                    0.999153      29.574058      85.815247       0.614273       0.422240      -1.058220       0.006283      -0.015244      -0.002912       0.016744       0.001927       0.015881       0.011840       0.006538      -0.056519      -0.028521       0.006329       0.022192              9.403166       8.038062       1.697329      -0.452539       5.594815       1.230053      14.576620          -0.000483
          216              C      -2.850171       5.369379      19.012548      -0.138041      37.467078 0.42982444E+03  0.10117170E+05                                 9.914405                            6.989262      -0.015187       1.972200                    0.999150      29.560347      86.160617       0.610570       0.426190      -1.053786       0.000506      -0.015060      -0.028879       0.032574      -0.002387      -0.014236      -0.018305       0.049080       0.004499      -0.035872       0.004436       0.031436             12.671959       7.964549       3.270676       4.850055       9.926481       6.271625      20.124848          -0.003237
          217              C       7.695934      -3.679571      17.711163      -0.026172      25.382020 0.34219791E+03  0.76781089E+04                                 7.803943                            6.264932      -0.235999       1.935434                    0.998336      27.850563      81.654621       0.634662       0.430117      -1.041823      -0.082646       0.051034       0.015119       0.098303      -0.002358       0.016250      -0.022244      -0.017037       0.018368      -0.025413      -0.006806       0.032219              9.138774       6.567642       1.258578      -0.946168      10.279524      -3.856290      10.569156          -0.000001
          218              C       3.728769       8.993270      18.963778      -0.037724      26.622097 0.37720315E+03  0.86449099E+04                                 8.061068                            6.592383      -0.192895       1.947059                    0.998054      28.148920      82.556233       0.618558       0.432057      -1.043931      -0.080643      -0.023693      -0.067514       0.107809       0.025253       0.003731      -0.002787       0.040306      -0.076508      -0.027669      -0.017457       0.045126              9.386547       8.057319       3.069029      -2.300736       9.896124      -3.049394      10.206197          -0.000054
          219              C       4.356263       7.563168      12.182200       0.100650      26.200990 0.32904354E+03  0.72483714E+04                                 7.816445                            6.145839       0.142563       2.063537                    0.999732      25.949092      73.295539       0.645920       0.430467      -1.050605      -0.035152      -0.011941      -0.038989       0.053836       0.004523      -0.015393      -0.017537       0.064762       0.057783      -0.046678       0.007291       0.039387              8.977220       7.612639      -2.241025       1.821946      13.370727       0.753323       5.948295          -0.007476
          220              C       4.087463       8.913841      12.320809      -0.199201      32.726549 0.42535048E+03  0.99280463E+04                                 8.840797                            6.837897       0.322759       2.076913                    0.999827      29.254980      83.321721       0.636590       0.412220      -1.068774       0.007129      -0.006056      -0.007548       0.012020       0.020902       0.005546       0.014043       0.002594       0.003223      -0.023515      -0.004139       0.027654             10.308882       8.865284      -3.406189       2.215650      15.690066       0.294041       6.371297           0.001112
          221              C       2.614055       7.276293      10.837178       0.092243      26.308071 0.32790182E+03  0.72228444E+04                                 7.820389                            6.126309       0.085756       2.041694                    0.999662      26.213730      74.238914       0.647823       0.429225      -1.050506       0.044379      -0.004249       0.024420       0.050831       0.027248      -0.013074       0.011030       0.033206       0.067079      -0.046825       0.016995       0.029830              8.991660       8.221401      -2.332981       1.742850      13.246734       0.632885       5.506844          -0.005584
          222              C       2.276313       8.626033      10.937285      -0.203528      33.208530 0.45316496E+03  0.10788025E+05                                 9.045927                            7.147953       0.070691       1.995487                    0.999011      30.073315      87.609054       0.608530       0.422803      -1.057894       0.007561      -0.003576       0.002051       0.008612      -0.020076       0.000070      -0.019725       0.014188       0.002156      -0.030615       0.003479       0.027136             10.380884       8.595857      -1.926027       1.893146      16.354958       1.062431       6.191837           0.001409
          223              C       3.031533       9.481032      11.676533       0.167561      31.950291 0.35767624E+03  0.79935554E+04                                 8.939440                            6.392621      -0.122620       1.988661                    0.999310      25.119424      69.978115       0.639672       0.428449      -1.058635      -0.002427       0.018729      -0.002772       0.019088      -0.005253       0.002392       0.002795      -0.022445      -0.011802      -0.011584      -0.003042       0.014626             11.361050       8.357451      -3.705441       1.889580      19.804258       0.009980       5.921442          -0.009198
          224              C       4.442131       4.380919      14.474384       0.589041      23.885503 0.25096107E+03  0.52232698E+04                                 7.687354                            5.649206      -0.125923       2.009431                    0.999046      22.835765      64.982498       0.617121       0.476870      -1.012894      -0.029670      -0.034187      -0.049024       0.066727      -0.063532      -0.034453      -0.002691       0.003937      -0.127331      -0.070053      -0.018872       0.088925              9.182298       8.007569       3.276330       1.703337       8.384693       1.265251      11.154632           0.000368
          225              C       5.211115       5.045884      15.585823      -0.058968      36.446944 0.44126956E+03  0.10350954E+05                                 9.519788                            6.963959       0.036076       2.012032                    0.999443      27.565432      77.629411       0.633563       0.412135      -1.073342       0.025000       0.017429       0.033464       0.045261       0.003004      -0.011225      -0.003077      -0.006426       0.008179      -0.012757       0.000186       0.012570             11.670500      10.405206       4.675885       4.240455       9.691935       3.427736      14.914359           0.005353
          226              C       6.062625       6.077993      15.321439      -0.066657      31.911849 0.41625201E+03  0.97138820E+04                                 8.857777                            6.893780       0.050612       1.996633                    0.999706      28.753135      83.293162       0.613027       0.428144      -1.053182       0.020470      -0.002191       0.029541       0.036007      -0.006539      -0.016522      -0.009776       0.015002       0.039203      -0.023621      -0.001500       0.025122             10.235658       9.194027       3.782307       3.135794       8.957942       2.596962      12.555004          -0.000545
          227              C       6.706505       6.729413      16.361008      -0.246386      33.446643 0.46336001E+03  0.11087414E+05                                 9.024255                            7.189371       0.127586       2.004600                    0.999758      30.665745      89.436632       0.611927       0.418306      -1.061189       0.001261      -0.021915      -0.049789       0.054413       0.044812      -0.009466      -0.004658      -0.000588      -0.018278      -0.042104      -0.007545       0.049649             10.369844       8.669837       3.070325       3.182779       8.610469       3.159855      13.829225           0.000485
          228              C       6.468899       6.369910      17.634158       0.264478      29.637487 0.34611669E+03  0.77000381E+04                                 8.569039                            6.389877       0.045311       2.040341                    0.999729      24.860531      69.929130       0.622361       0.442378      -1.046370       0.027199       0.025523       0.039731       0.054496       0.033982       0.023304       0.030501       0.000802       0.017954      -0.038189      -0.020420       0.058609             10.459850       9.382417       4.559960       3.436524       9.872317       3.642459      12.124815          -0.001169
          229              C       5.618565       5.335797      17.913943      -0.220567      33.014679 0.43842340E+03  0.10309286E+05                                 8.815022                            6.920019       0.217162       2.032950                    0.999774      29.868901      85.341898       0.635944       0.409593      -1.070653      -0.027937      -0.023941      -0.017653       0.040808      -0.000302      -0.008010      -0.013711       0.001403       0.100360      -0.021924      -0.016085       0.038010              9.948693       9.180811       4.103391       2.100290       9.371251       2.133975      11.294016           0.000389
          230              C       5.002147       4.677558      16.869241      -0.084160      30.576477 0.39943901E+03  0.92134408E+04                                 8.508110                            6.693690       0.082125       2.001104                    0.999583      28.708914      82.316250       0.631281       0.420641      -1.059282       0.015320       0.023994       0.008809       0.029799       0.006324      -0.013240      -0.009806       0.000701      -0.076092      -0.030836       0.006422       0.024415              9.629491       8.173572       3.144770       2.534572       8.115662       2.172897      12.599241          -0.000792
          231              C      -5.694165       7.943211      18.571053      -0.059998      36.240438 0.44894561E+03  0.10596184E+05                                 9.514892                            7.006250       0.252083       2.038289                    0.999826      29.425264      83.629067       0.632909       0.410024      -1.072726      -0.039225      -0.072308      -0.048634       0.095564       0.094382      -0.009642      -0.002362      -0.046232       0.031907      -0.102821       0.010222       0.092600             12.190254      10.431403       5.015726       5.026404      11.755050       6.352737      14.384310          -0.000004
          232              C       5.380256       1.974636      12.213002       0.100239      25.675794 0.34287345E+03  0.76739408E+04                                 7.869440                            6.399857      -0.050337       2.008155                    0.998382      26.488811      76.806077       0.610919       0.447959      -1.034398      -0.029161       0.008996      -0.037995       0.048733       0.027420      -0.018490       0.005399       0.061366       0.036812      -0.049578       0.006520       0.043058              8.861502       6.595326      -1.841423       1.914583      12.298381       0.220861       7.690799          -0.007201
          233              C       5.650733       0.636694      12.174499      -0.191916      31.911973 0.45954153E+03  0.10993886E+05                                 8.860165                            7.231944       0.031239       1.991271                    0.998160      29.898407      87.725040       0.599878       0.426792      -1.053899      -0.002038       0.003875      -0.006078       0.007491      -0.011358      -0.005219      -0.013699       0.033106      -0.026684      -0.027281       0.002727       0.024553              9.958345       6.851738      -1.330765       2.084642      14.904690       0.554797       8.118606           0.001434
          234              C       5.141517      -0.161422      11.165733       0.157260      32.212556 0.38094425E+03  0.86321788E+04                                 8.958484                            6.582424       0.007448       2.026946                    0.999120      25.351969      70.671692       0.633732       0.426522      -1.061865       0.003613      -0.015421       0.003386       0.016196      -0.007037       0.007220       0.005786      -0.021615      -0.030662      -0.017854      -0.000624       0.018478             11.110007       6.676154      -2.855006       2.247002      18.610843      -0.892421       8.043024          -0.012758
          235              C       5.371184      -1.611911      11.073327      -0.133032      36.288543 0.40803667E+03  0.94651918E+04                                 9.624990                            6.769038       0.198551       2.046493                    0.999587      28.908054      83.213963       0.627032       0.421101      -1.058635      -0.007395       0.027388      -0.001444       0.028405       0.016910      -0.006008       0.013167       0.002533       0.037261      -0.027911       0.008620       0.019291             12.378481       8.077272      -5.066114       2.359020      21.790136      -2.653138       7.268034          -0.004994
          236              C       4.378386       0.484310      10.200603      -0.199900      32.717595 0.44885508E+03  0.10642293E+05                                 8.898053                            7.066856       0.246499       2.053874                    0.999582      29.671751      85.799348       0.619155       0.417232      -1.063167      -0.002741       0.005390       0.003383       0.006929       0.010553      -0.004918       0.018475      -0.000010       0.003363      -0.023573       0.003973       0.019600             10.093585       7.022027      -2.166401       2.852821      13.901944      -0.673955       9.356783           0.001664
          237              C       4.176310       1.833052      10.305330       0.086389      25.794899 0.34701902E+03  0.77846317E+04                                 7.840137                            6.397012      -0.009138       2.011722                    0.999355      26.777358      77.554286       0.617432       0.442214      -1.038469       0.025624       0.007929       0.045142       0.052510       0.009891      -0.014030      -0.020284       0.069167       0.036883      -0.047928       0.006856       0.041072              8.726027       6.300700      -1.325620       2.001826      11.811001       0.893423       8.066380          -0.008954
          238              C       6.174158      -2.304834      11.792041      -0.129145      37.717158 0.41287776E+03  0.96197149E+04                                 9.940914                            6.854678       0.113592       2.021253                    0.999406      29.006291      84.078001       0.616001       0.426760      -1.053579       0.007884      -0.026704      -0.003474       0.028059       0.015941      -0.010296       0.017881       0.020358      -0.002564      -0.032105       0.012743       0.019362             13.049804       8.499817      -5.782581       2.249116      23.355738      -2.146849       7.293856          -0.007758
          239              C       5.882988       5.198090       9.607664       0.556398      23.953038 0.26238944E+03  0.55052069E+04                                 7.705078                            5.730164      -0.162213       1.988711                    0.999352      23.114241      65.375727       0.622099       0.469266      -1.020124      -0.035697      -0.010354       0.033564       0.050080      -0.035845       0.018942       0.022307      -0.128235      -0.116516      -0.072179      -0.022870       0.095049              9.404384      11.531069       2.576768      -4.574065       5.401103      -1.833434      11.280980          -0.005375
          240              C       6.905834       5.644798       8.658705      -0.042698      37.601768 0.43484028E+03  0.10171729E+05                                 9.765099                            6.941643      -0.027201       1.999600                    0.999313      27.318582      77.048155       0.630108       0.415553      -1.070186       0.023458       0.016304      -0.023330       0.036883       0.002549       0.012993       0.000824       0.016216       0.020180      -0.012012      -0.006934       0.018946             12.209599      13.942113       4.348375      -5.500975       7.259498      -2.117213      15.427186           0.002421
          241              C       8.049770       6.318236       9.076329      -0.072126      31.435461 0.42565197E+03  0.10049726E+05                                 8.914466                            7.075889      -0.186825       1.921751                    0.998954      29.583131      87.926229       0.588123       0.441102      -1.039029       0.007346       0.002421      -0.028805       0.029826      -0.019790       0.009054       0.007229      -0.011236       0.038430      -0.030104       0.014119       0.015985             10.005723      11.584460       4.226478      -2.006971       7.338237      -1.579476      11.094474          -0.000357
          242              C       8.933333       6.842282       8.203605      -0.240557      34.832559 0.47231484E+03  0.11404686E+05                                 9.338328                            7.309204      -0.080675       1.935577                    0.998671      31.293979      92.976687       0.598018       0.424170      -1.052978      -0.017671      -0.013918       0.039026       0.045045       0.012276       0.008533       0.000079       0.035815      -0.048852      -0.018804      -0.012459       0.031263             10.554993      10.255087       4.093375      -1.629598       7.779539      -1.950260      13.630353           0.000136
          243              C       8.734381       6.684114       6.856017       0.267300      30.123585 0.35441829E+03  0.79168226E+04                                 8.579202                            6.415371       0.003543       2.018370                    0.999530      25.053870      70.187927       0.629669       0.435470      -1.052453       0.039078       0.016771      -0.038008       0.057035       0.021203      -0.035169      -0.014003       0.011498      -0.009175      -0.033948      -0.015557       0.049505             10.182790       9.518956       4.784399      -2.084233       8.757022      -2.531295      12.272391          -0.001454
          244              C       7.659234       5.955059       6.414521      -0.223314      34.319793 0.45342502E+03  0.10791399E+05                                 9.148673                            7.092435       0.221130       2.037370                    0.999681      30.240083      87.967101       0.618611       0.416022      -1.062608      -0.033827      -0.024000       0.012661       0.043365      -0.013089       0.009006       0.005882       0.009445       0.076343      -0.028507       0.000632       0.027875             10.419111      10.211245       4.197219      -1.966098       8.174963      -0.967252      12.871124           0.000155
          245              C       6.766969       5.493744       7.302646      -0.081920      31.356779 0.40644108E+03  0.94550806E+04                                 8.767622                            6.828183      -0.007390       1.974315                    0.999753      29.140020      85.058444       0.612061       0.430174      -1.048984       0.023276       0.023865      -0.005594       0.033803      -0.003785       0.018226       0.008670       0.001437      -0.054806      -0.029578       0.010745       0.018833              9.986229       9.376194       3.039194      -2.752853       6.713968      -1.247935      13.868524          -0.000149
          246              C      -1.485052       9.586150       3.475495       0.262665      30.098809 0.36103472E+03  0.81036664E+04                                 8.597008                            6.486524      -0.011544       2.012414                    0.999580      25.211293      70.847454       0.624406       0.437025      -1.051299      -0.020501      -0.028755       0.028004       0.045070       0.020602      -0.034260      -0.025353       0.024631      -0.013246      -0.035411      -0.020594       0.056005             10.243755      13.038277       1.690312      -4.603770       7.357079      -3.362952      10.335909          -0.000200
          247              C      -0.102869       9.376650       3.393356      -0.232350      34.115917 0.46881998E+03  0.11212612E+05                                 9.035115                            7.174854       0.188941       2.021453                    0.999861      30.478203      87.882390       0.621948       0.411767      -1.069021       0.032817       0.007978      -0.014712       0.036838      -0.014550       0.018137      -0.025698      -0.015768      -0.008768      -0.025878      -0.014761       0.040639             10.128758      12.855838       0.874883      -3.459651       8.593169      -2.694472       8.937267           0.000026
          248              C       0.600031      10.153554       2.469295      -0.097924      31.318588 0.44233907E+03  0.10473711E+05                                 8.696074                            7.091235       0.122592       2.008854                    0.999755      29.499384      85.889715       0.606794       0.426304      -1.055023      -0.022543      -0.001790       0.016972       0.028274      -0.009682       0.001499       0.013815       0.025457      -0.045290      -0.025855       0.002044       0.023811              9.582656      10.707578       1.069072      -2.609010       9.123855      -3.204211       8.916534          -0.000136
          249              C      -0.044610      11.079010       1.671010      -0.044904      35.706591 0.45736586E+03  0.10839583E+05                                 9.434033                            7.146162       0.009593       2.007683                    0.999372      27.694891      78.740818       0.617226       0.418710      -1.067670      -0.017584      -0.011547       0.035168       0.040980      -0.009650       0.004604       0.004818      -0.002623      -0.011110      -0.012759       0.001141       0.011618             11.069704      13.332224       2.800751      -3.644049      10.204912      -4.262375       9.671977          -0.002970
          250              C      -1.399296      11.204252       1.776250      -0.072208      31.059839 0.40627417E+03  0.94320203E+04                                 8.670696                            6.809157       0.034862       1.987378                    0.999749      28.925760      83.817661       0.616484       0.427956      -1.052369      -0.003806      -0.012598       0.033841       0.036309      -0.008314       0.019516       0.007074      -0.023054      -0.022085      -0.029758       0.011812       0.017946              9.703843      12.359995       2.125078      -2.779815       7.985007      -3.225589       8.766528          -0.000495
          251              C      -2.125447      10.464257       2.682343      -0.253891      33.158707 0.46180633E+03  0.11040711E+05                                 8.928627                            7.161496       0.127712       2.000197                    0.999839      30.821486      89.845415       0.615163       0.416465      -1.062384       0.006296       0.034059      -0.038477       0.051770      -0.000325       0.002184      -0.010184       0.045652      -0.077412      -0.030827      -0.004988       0.035816              9.899760      11.319348       1.955361      -2.876785       8.266875      -3.905668      10.113057          -0.000158
          252              C       0.727983      11.991652       0.754650       0.572534      22.937432 0.26277758E+03  0.55227317E+04                                 7.500052                            5.799761      -0.089404       2.021047                    0.999563      23.004039      65.403018       0.607124       0.480024      -1.013010       0.048176       0.029777      -0.026043       0.062337       0.003279       0.007037       0.077740      -0.036327       0.112080      -0.061720      -0.037137       0.098857              8.553563      10.232057       1.260606      -2.134451       7.946070      -2.946674       7.482563          -0.001373
          253              C       7.768413       1.651201       2.435927       0.101917      26.672070 0.35281592E+03  0.79415375E+04                                 8.050192                            6.473336      -0.093128       1.988862                    0.998715      26.647156      77.118099       0.610956       0.445389      -1.037395      -0.020932      -0.046234       0.003875       0.050899      -0.018449      -0.017286      -0.012586       0.025582      -0.088733      -0.041556       0.002831       0.038726              8.949558       4.793246       1.472782       0.472779       9.699059       0.047967      12.356368          -0.004704
          254              C       7.178309      -0.466407       3.034513       0.096021      25.690765 0.34438586E+03  0.76939028E+04                                 7.779489                            6.346644       0.032709       2.027342                    0.999529      26.447746      75.894617       0.625073       0.438606      -1.042893       0.004357       0.047361      -0.015619       0.050060      -0.004625      -0.010191       0.001593       0.018068      -0.124158      -0.042834       0.010556       0.032278              8.591831       5.257048       1.445607       1.472099       9.139614       0.873120      11.378833          -0.004952
          255              C       7.425920      -0.206695       4.358486      -0.192725      30.751626 0.44452744E+03  0.10533371E+05                                 8.593185                            7.081362       0.166477       2.032810                    0.998982      29.690935      86.341652       0.611042       0.423025      -1.057578      -0.009994      -0.000082      -0.006981       0.012191      -0.001568      -0.007097      -0.022493       0.010282       0.018909      -0.025728       0.001978       0.023750              9.522537       5.733688       1.307921       2.021674      10.316736       2.562565      12.517188          -0.000559
          256              C       7.830724       1.048355       4.756346       0.168525      32.174601 0.38111608E+03  0.86657992E+04                                 9.057591                            6.652542      -0.178110       1.971476                    0.999335      25.502584      71.991114       0.618594       0.435461      -1.052868      -0.005911       0.008575       0.019220       0.021860       0.009332       0.000492       0.003718      -0.000003       0.037713      -0.015804       0.002215       0.013590             11.169479       5.792247       1.655556       3.036300       9.966437       3.153610      17.749753          -0.005859
          257              C       7.990118       1.976094       3.757847      -0.190058      30.446727 0.43874546E+03  0.10360917E+05                                 8.529369                            7.028625       0.197005       2.043406                    0.999152      29.573987      85.814961       0.614273       0.422240      -1.058220      -0.016326       0.002277      -0.002915       0.016740       0.000105       0.007498       0.018333      -0.007586      -0.056516      -0.028519       0.006329       0.022190              9.403141       4.926213       0.894628       1.304084       8.706620      -0.131004      14.576589          -0.000487
          258              C       8.058533       1.352950       6.178372      -0.138105      37.469102 0.42985068E+03  0.10117952E+05                                 9.914800                            6.989510      -0.015242       1.972172                    0.999150      29.561244      86.164186       0.610554       0.426194      -1.053782      -0.014710      -0.003273      -0.028878       0.032574      -0.013954      -0.014170      -0.018355      -0.040650       0.004520      -0.035870       0.004436       0.031434             12.672512       8.222352       3.337232       4.861726       9.669397       6.263172      20.125788          -0.003261
          259              C      -3.337726       9.304622       4.876987      -0.026173      25.382038 0.34219806E+03  0.76781123E+04                                 7.803944                            6.264931      -0.235997       1.935434                    0.998336      27.850566      81.654605       0.634663       0.430117      -1.041824       0.070059      -0.067280       0.015118       0.098303       0.002056      -0.025598       0.010181       0.017193       0.018368      -0.025415      -0.006805       0.032220              9.138776       9.439165       1.999280      -3.497745       7.408000      -1.879377      10.569164          -0.000001
          260              C       9.924332       8.628513       6.129602      -0.037723      26.622167 0.37720414E+03  0.86449394E+04                                 8.061081                            6.592390      -0.192897       1.947057                    0.998054      28.148987      82.556496       0.618557       0.432057      -1.043931      -0.002800      -0.084004      -0.067513       0.107808       0.012354      -0.003630       0.002915      -0.059706      -0.076503      -0.027667      -0.017458       0.045124              9.386566       8.296905       3.130836      -2.378094       9.656578      -2.989476      10.206215          -0.000054
          261              C       1.853290       4.332630       0.651976       0.100650      26.201010 0.32904333E+03  0.72483685E+04                                 7.816454                            6.145837       0.142565       2.063537                    0.999732      25.949136      73.295763       0.645920       0.430467      -1.050605       0.002780       0.037021       0.038984       0.053834      -0.011703      -0.013136      -0.019285      -0.061060       0.057787      -0.046680       0.007290       0.039389              8.977236      14.095534      -0.568803       0.274359       6.887866       1.952369       5.948310          -0.007477
          262              C       0.478288       4.255551       0.513367      -0.199202      32.726711 0.42535255E+03  0.99281103E+04                                 8.840841                            6.837921       0.322744       2.076908                    0.999826      29.255034      83.322034       0.636588       0.412221      -1.068773       0.007645      -0.005390       0.007546       0.012018       0.017668       0.012212       0.008877      -0.022491       0.003223      -0.023515      -0.004139       0.027654             10.308946      16.912039      -1.330611      -0.268703       7.643473       2.218875       6.371328           0.001109
          263              C       1.695918       6.091271       1.996998       0.092248      26.307941 0.32789968E+03  0.72227858E+04                                 7.820364                            6.126288       0.085754       2.041695                    0.999662      26.213648      74.238640       0.647824       0.429225      -1.050506       0.015199      -0.041908      -0.024422       0.050831       0.015816       0.013946      -0.009906      -0.055422       0.067083      -0.046826       0.016994       0.029832              8.991632      14.061652      -0.826477       0.177512       7.406407       1.845690       5.506837          -0.005585
          264              C       0.304599       6.081182       1.896891      -0.203531      33.208646 0.45316703E+03  0.10788088E+05                                 9.045954                            7.147973       0.070678       1.995482                    0.999011      30.073376      87.609322       0.608529       0.422804      -1.057894       0.005351      -0.006426      -0.002053       0.008610      -0.021003      -0.019118      -0.004859       0.007006       0.002155      -0.030615       0.003479       0.027136             10.380918      16.802603       0.190876       0.555912       8.148293       2.098513       6.191859           0.001407
          265              C      -0.334668       5.136345       1.157643       0.167565      31.950352 0.35767630E+03  0.79935592E+04                                 8.939457                            6.392623      -0.122621       1.988661                    0.999310      25.119448      69.978256       0.639671       0.428449      -1.058634      -0.018742      -0.002326       0.002770       0.019088       0.000831       0.002108       0.003014       0.024725      -0.011802      -0.011583      -0.003042       0.014625             11.361083      20.882579      -0.474647      -0.462309       7.279216       1.832183       5.921455          -0.009199
          266              C       0.661233      -0.499011      24.028144       0.589044      23.885714 0.25096367E+03  0.52233384E+04                                 7.687396                            5.649234      -0.125937       2.009423                    0.999046      22.835917      64.983066       0.617119       0.476869      -1.012894       0.025691       0.037271       0.049026       0.066729      -0.056556       0.005998      -0.034032       0.058011      -0.127321      -0.070049      -0.018871       0.088921              9.182354       6.776419       2.958768       0.799718       9.615941       1.965398      11.154702           0.000360
          267              C       0.209414      -1.409711      22.916705      -0.058959      36.446829 0.44126749E+03  0.10350895E+05                                 9.519770                            6.963943       0.036091       2.012037                    0.999443      27.565379      77.629243       0.633564       0.412135      -1.073341      -0.010635      -0.028560      -0.033464       0.045262       0.004185      -0.000179      -0.011639       0.002719       0.008179      -0.012758       0.000185       0.012573             11.670481       7.474651       3.919954       2.259938      12.622452       4.962189      14.914339           0.005352
          268              C      -0.577298      -2.492023      23.181089      -0.066658      31.912070 0.41625480E+03  0.97139681E+04                                 8.857822                            6.893804       0.050607       1.996629                    0.999706      28.753299      83.293858       0.613026       0.428144      -1.053181       0.007232      -0.019273      -0.029542       0.036007      -0.009351      -0.005340      -0.018439      -0.006800       0.039204      -0.023621      -0.001499       0.025120             10.235719       7.143165       3.253307       1.731428      11.008898       3.685089      12.555096          -0.000547
          269              C      -1.047249      -3.278202      22.141520      -0.246390      33.446785 0.46336208E+03  0.11087482E+05                                 9.024295                            7.189396       0.127571       2.004595                    0.999758      30.665850      89.437158       0.611925       0.418307      -1.061187       0.021533       0.004255       0.049787       0.054411       0.039363      -0.002146      -0.010328      -0.042834      -0.018281      -0.042102      -0.007545       0.049648             10.369895       7.129054       2.672894       2.264748      10.151333       3.871182      13.829298           0.000484
          270              C      -0.758488      -2.958334      20.868370       0.264472      29.637413 0.34611587E+03  0.77000139E+04                                 8.569019                            6.389865       0.045317       2.040343                    0.999729      24.860500      69.928976       0.622362       0.442378      -1.046370      -0.017923      -0.032711      -0.039730       0.054495       0.029547       0.023714       0.030183      -0.033578       0.017949      -0.038188      -0.020420       0.058608             10.459822       7.636029       4.109467       2.668654      11.618633       4.237376      12.124804          -0.001171
          271              C       0.030460      -1.876659      20.588585      -0.220573      33.014659 0.43842348E+03  0.10309288E+05                                 8.815024                            6.920025       0.217148       2.032947                    0.999774      29.868864      85.341776       0.635943       0.409593      -1.070653       0.016201       0.033034       0.017652       0.040809      -0.000606      -0.011277      -0.011182      -0.000935       0.100358      -0.021927      -0.016083       0.038010              9.948695       7.374521       3.637460       1.541747      11.177547       2.566736      11.294016           0.000389
          272              C       0.513872      -1.115369      21.633287      -0.084160      30.576479 0.39943902E+03  0.92134402E+04                                 8.508107                            6.693687       0.082136       2.001108                    0.999583      28.708912      82.316220       0.631282       0.420641      -1.059282      -0.019410      -0.020825      -0.008808       0.029800       0.005366      -0.006188      -0.015270      -0.006733      -0.076093      -0.030836       0.006421       0.024415              9.629488       6.598114       2.738382       1.470952       9.691112       2.996956      12.599237          -0.000794
          273              C      -5.319911       8.426254      19.931475      -0.059971      36.239540 0.44893259E+03  0.10595794E+05                                 9.514711                            7.006126       0.252136       2.038309                    0.999826      29.424858      83.627436       0.632918       0.410021      -1.072728       0.060218       0.056042       0.048633       0.095562       0.093788       0.000121      -0.009924      -0.050845       0.031898      -0.102821       0.010219       0.092602             12.190001       9.246114       4.709927       4.895794      12.939871       6.453646      14.384017          -0.000003
          274              C       7.520456       4.736950       0.621174       0.100248      25.675675 0.34287124E+03  0.76738804E+04                                 7.869422                            6.399838      -0.050330       2.008159                    0.998382      26.488731      76.805842       0.610919       0.447959      -1.034398      -0.015992       0.025989       0.037995       0.048732       0.009156       0.009843      -0.016553      -0.080238       0.036800      -0.049575       0.006518       0.043057              8.861485      12.833272      -0.232342      -0.264333       6.060386       1.909064       7.690796          -0.007202
          275              C       8.883550       4.809225       0.659677      -0.191917      31.911979 0.45954154E+03  0.10993886E+05                                 8.860166                            7.231942       0.031253       1.991275                    0.998160      29.898414      87.725052       0.599878       0.426792      -1.053899      -0.004262       0.001007       0.006076       0.007490      -0.017947      -0.011961      -0.008474      -0.017991      -0.026687      -0.027279       0.002725       0.024553              9.958352      15.046024       0.782927       0.016525       6.710417       2.157135       8.118616           0.001430
          276              C       9.529181       5.501648       1.668443       0.157258      32.212619 0.38094484E+03  0.86321953E+04                                 8.958495                            6.582427       0.007454       2.026947                    0.999120      25.351995      70.671774       0.633732       0.426522      -1.061865       0.015834       0.000355      -0.003388       0.016197      -0.000933       0.003800       0.008436       0.025725      -0.030663      -0.017853      -0.000624       0.018478             11.110032      19.247338       0.387679      -1.425389       6.039718       1.952880       8.043040          -0.012759
          277              C      10.991061       5.641552       1.760849      -0.133030      36.288629 0.40803749E+03  0.94652172E+04                                 9.625006                            6.769043       0.198545       2.046490                    0.999587      28.908107      83.214194       0.627032       0.421100      -1.058635      -0.028367       0.000320       0.001444       0.028406       0.014188       0.014251      -0.002528      -0.018576       0.037260      -0.027911       0.008619       0.019292             12.378512      23.385250      -1.117486      -3.158281       6.482235       1.621572       7.268052          -0.004995
          278              C       8.713307       6.079306       2.633573      -0.199905      32.717663 0.44885614E+03  0.10642327E+05                                 8.898077                            7.066873       0.246469       2.053864                    0.999582      29.671776      85.799513       0.619153       0.417233      -1.063166      -0.005906       0.001313      -0.003385       0.006933       0.009237       0.019118      -0.000148      -0.010202       0.003366      -0.023573       0.003974       0.019599             10.093618      14.520705      -0.232162      -1.365164       6.403336       2.594066       9.356812           0.001661
          279              C       7.356841       5.938100       2.528846       0.086392      25.794801 0.34701710E+03  0.77845771E+04                                 7.840113                            6.396990      -0.009128       2.011726                    0.999355      26.777293      77.554023       0.617434       0.442213      -1.038470      -0.001275      -0.026787      -0.045143       0.052508      -0.008069      -0.016137      -0.018652      -0.070109       0.036885      -0.047929       0.006855       0.041074              8.726003      12.108412       0.172463       0.365095       6.003230       2.161524       8.066367          -0.008955
          280              C      11.862582       5.037101       1.042135      -0.129144      37.717715 0.41288371E+03  0.96198992E+04                                 9.941052                            6.854756       0.113598       2.021253                    0.999406      29.006517      84.079169       0.615993       0.426764      -1.053575       0.027826      -0.000963       0.003473       0.028059       0.009029       0.019885      -0.005501      -0.033237      -0.002566      -0.032103       0.012742       0.019361             13.050010      25.226482      -1.468126      -2.640626       6.629600       1.641620       7.293949          -0.007760
          281              C       4.524739       3.445024       3.226512       0.556395      23.953318 0.26239281E+03  0.55052950E+04                                 7.705141                            5.730205      -0.162245       1.988698                    0.999352      23.114362      65.376168       0.622096       0.469267      -1.020123       0.001111       0.037150      -0.033562       0.050078      -0.000357       0.016869       0.023916       0.146913      -0.116519      -0.072183      -0.022868       0.095050              9.404468       4.537150       0.772704      -0.632856      12.395162      -4.887094      11.281093          -0.005388
          282              C       4.347667       2.343023       4.175471      -0.042692      37.601617 0.43483842E+03  0.10171671E+05                                 9.765058                            6.941618      -0.027194       1.999602                    0.999313      27.318525      77.047847       0.630111       0.415551      -1.070187      -0.009928      -0.026787       0.023329       0.036883      -0.001690      -0.002447       0.012786      -0.016659       0.020186      -0.012013      -0.006933       0.018946             12.209541       5.573028       2.189591      -0.676111      15.628500      -5.855390      15.427094           0.002420
          283              C       3.981296       1.067139       3.757847      -0.072121      31.435418 0.42565088E+03  0.10049690E+05                                 8.914433                            7.075860      -0.186830       1.921747                    0.998954      29.583163      87.926185       0.588127       0.441099      -1.039031      -0.000513      -0.007718       0.028805       0.029826      -0.014602       0.004737       0.010571       0.028979       0.038427      -0.030101       0.014118       0.015983             10.005683       5.558728       2.672150      -1.028114      13.363884      -2.337844      11.094438          -0.000356
          284              C       3.694549       0.080688       4.630571      -0.240553      34.832447 0.47231302E+03  0.11404631E+05                                 9.338314                            7.309195      -0.080682       1.935576                    0.998671      31.293902      92.976423       0.598018       0.424170      -1.052978       0.009061       0.020587      -0.039026       0.045044       0.002080      -0.002054       0.008283      -0.043218      -0.048856      -0.018804      -0.012457       0.031261             10.554974       5.953961       2.983909      -1.481409      12.080642      -2.065060      13.630319           0.000135
          285              C       3.798011       0.312841       5.978159       0.267293      30.123481 0.35441711E+03  0.79167874E+04                                 8.579177                            6.415356       0.003560       2.018377                    0.999530      25.053813      70.187664       0.629671       0.435470      -1.052454      -0.006479      -0.042028       0.038008       0.057035       0.015775      -0.004774      -0.037552      -0.030576      -0.009180      -0.033948      -0.015556       0.049504             10.182754       6.490273       4.003148      -1.930469      11.785648      -2.650398      12.272342          -0.001454
          286              C       4.235417       1.536008       6.419655      -0.223319      34.319675 0.45342341E+03  0.10791351E+05                                 9.148660                            7.092429       0.221123       2.037370                    0.999681      30.239990      87.966779       0.618610       0.416023      -1.062608       0.014790       0.038750      -0.012661       0.043366      -0.013741       0.003446       0.010191       0.004400       0.076336      -0.028508       0.000635       0.027873             10.419092       6.271757       3.181038      -0.445516      12.114437      -2.145369      12.871083           0.000155
          287              C       4.459248       2.515216       5.531530      -0.081920      31.356732 0.40644067E+03  0.94550683E+04                                 8.767617                            6.828182      -0.007384       1.974319                    0.999753      29.139968      85.058274       0.612060       0.430174      -1.048984      -0.017296      -0.028499       0.005594       0.033803      -0.003659       0.003842       0.019814       0.002406      -0.054806      -0.029578       0.010746       0.018832              9.986221       5.409964       2.016113      -0.520796      10.680187      -2.977297      13.868511          -0.000148
          288              C      -1.564568       9.483520       9.358681       0.262667      30.098864 0.36103529E+03  0.81036826E+04                                 8.597018                            6.486529      -0.011545       2.012413                    0.999580      25.211316      70.847535       0.624406       0.437025      -1.051299       0.022721       0.027032      -0.028005       0.045070       0.012074      -0.015993      -0.039507      -0.041490      -0.013245      -0.035411      -0.020594       0.056006             10.243776       6.893893       0.105394      -2.106477      13.501510      -5.297846      10.335926          -0.000200
          289              C      -1.016478       8.197472       9.440820      -0.232349      34.115924 0.46881944E+03  0.11212596E+05                                 9.035116                            7.174846       0.188954       2.021457                    0.999861      30.478193      87.882342       0.621949       0.411766      -1.069021       0.000469      -0.033771       0.014710       0.036838      -0.008921      -0.029414       0.011143       0.027874      -0.008767      -0.025879      -0.014761       0.040640             10.128769       8.435919      -0.265208      -1.744966      13.013106      -4.023015       8.937281           0.000025
          290              C      -1.593194       7.322802      10.364881      -0.097929      31.318755 0.44234105E+03  0.10473770E+05                                 8.696107                            7.091251       0.122591       2.008853                    0.999755      29.499469      85.890036       0.606793       0.426304      -1.055023      -0.003899       0.022276      -0.016976       0.028277      -0.014633       0.013003       0.004906      -0.012911      -0.045289      -0.025857       0.002046       0.023811              9.582704       8.705590       0.552684      -2.451039      11.125932      -3.326677       8.916591          -0.000135
          291              C      -2.650331       7.715859      11.163166      -0.044906      35.706746 0.45736491E+03  0.10839556E+05                                 9.434066                            7.146151       0.009617       2.007691                    0.999372      27.694882      78.740808       0.617227       0.418710      -1.067670       0.006786       0.019914      -0.035171       0.040983      -0.007809       0.003519       0.005667       0.011641      -0.011099      -0.012766       0.001148       0.011617             11.069785       9.045325       1.695028      -3.217176      14.491962      -4.593267       9.672070          -0.002976
          292              C      -3.109965       8.996326      11.057926      -0.072204      31.059744 0.40627175E+03  0.94319442E+04                                 8.670673                            6.809131       0.034875       1.987383                    0.999749      28.925608      83.816959       0.616486       0.427955      -1.052370       0.011245       0.006828      -0.033840       0.036307      -0.001699       0.001975       0.020665       0.028224      -0.022075      -0.029759       0.011813       0.017946              9.703837       7.229981       0.801853      -2.429022      13.115017      -3.497421       8.766515          -0.000495
          293              C      -2.574796       9.884291      10.151833      -0.253893      33.158798 0.46180711E+03  0.11040733E+05                                 8.928639                            7.161498       0.127717       2.000198                    0.999839      30.821529      89.845525       0.615163       0.416465      -1.062384      -0.031408      -0.014604       0.038476       0.051770      -0.011325      -0.010407      -0.000430      -0.039643      -0.077413      -0.030828      -0.004989       0.035817              9.899786       7.511484       0.973140      -3.063338      12.074806      -3.761159      10.113068          -0.000159
          294              C      -3.341074       6.739802      12.079526       0.572521      22.938292 0.26278831E+03  0.55230294E+04                                 7.500259                            5.799887      -0.089833       2.020897                    0.999562      23.004868      65.406405       0.607114       0.480025      -1.013007      -0.016801      -0.054085       0.026039       0.062334       0.011640       0.073530       0.026237       0.028622       0.112127      -0.061737      -0.037135       0.098871              8.553829       7.479126       0.550501      -2.320245      10.699570      -2.802928       7.482792          -0.001387
          295              C       8.430133       2.505270      10.398249       0.101904      26.672057 0.35281617E+03  0.79415485E+04                                 8.050217                            6.473365      -0.093057       1.988889                    0.998714      26.647135      77.118196       0.610951       0.445393      -1.037392       0.039540       0.031817      -0.003868       0.050899      -0.022338      -0.007871      -0.019878      -0.004544      -0.088694      -0.041547       0.002825       0.038722              8.949588       8.680600       2.475506      -0.071562       5.811714       0.469821      12.356451          -0.004729
          296              C      10.333233       3.605590       9.799663       0.096006      25.690826 0.34438744E+03  0.76939483E+04                                 7.779516                            6.346675       0.032784       2.027368                    0.999529      26.447780      75.894811       0.625069       0.438608      -1.042891      -0.044770      -0.016046       0.015622       0.050059      -0.008415       0.004096      -0.009469      -0.011335      -0.124125      -0.042824       0.010554       0.032270              8.591859       8.198107       2.204219       0.477736       6.198520       1.643529      11.378949          -0.004971
          297              C      10.143598       3.300958       8.475690      -0.192717      30.751552 0.44452625E+03  0.10533337E+05                                 8.593162                            7.081347       0.166484       2.032811                    0.998983      29.690939      86.341673       0.611043       0.423025      -1.057579      -0.002418       0.009697       0.006982       0.012192      -0.003859      -0.020009      -0.012491      -0.007482       0.018907      -0.025730       0.001979       0.023751              9.522504       9.398120       2.253139       1.976329       6.652226       2.597619      12.517165          -0.000552
          298              C       9.029436       2.595508       8.077830       0.168510      32.174963 0.38112152E+03  0.86659490E+04                                 9.057637                            6.652576      -0.178084       1.971482                    0.999335      25.502754      71.991576       0.618594       0.435459      -1.052870      -0.009780       0.003582      -0.019218       0.021859       0.008175       0.003477       0.001408      -0.009017       0.037732      -0.015810       0.002213       0.013597             11.169547       8.905250       2.458546       2.295293       6.853498       3.727779      17.749893          -0.005887
          299              C       8.170914       2.209444       9.076329      -0.190058      30.446837 0.43874667E+03  0.10360953E+05                                 8.529383                            7.028629       0.197003       2.043403                    0.999153      29.574073      85.815255       0.614273       0.422239      -1.058221      -0.006282       0.015243       0.002912       0.016743       0.001928       0.015881       0.011840       0.006539      -0.056518      -0.028521       0.006328       0.022193              9.403164       8.038058       1.697327      -0.452537       5.594814       1.230054      14.576619          -0.000483
          300              C       8.791396       2.298841       6.655804      -0.138044      37.467208 0.42982595E+03  0.10117215E+05                                 9.914427                            6.989273      -0.015187       1.972199                    0.999150      29.560401      86.160810       0.610569       0.426189      -1.053786      -0.000506       0.015059       0.028879       0.032573      -0.002386      -0.014236      -0.018306       0.049080       0.004501      -0.035872       0.004435       0.031436             12.671992       7.964568       3.270685       4.850075       9.926504       6.271651      20.124904          -0.003237
          301              C      -1.754709      11.347791       7.957189      -0.026171      25.382023 0.34219784E+03  0.76781069E+04                                 7.803943                            6.264930      -0.235999       1.935434                    0.998336      27.850566      81.654628       0.634662       0.430117      -1.041823       0.082646      -0.051034      -0.015119       0.098303      -0.002358       0.016251      -0.022244      -0.017037       0.018367      -0.025414      -0.006806       0.032219              9.138776       6.567641       1.258579      -0.946170      10.279528      -3.856293      10.569160          -0.000001
          302              C       2.212456      -1.325050       6.704574      -0.037720      26.622042 0.37720210E+03  0.86448801E+04                                 8.061055                            6.592372      -0.192893       1.947060                    0.998054      28.148895      82.556141       0.618558       0.432056      -1.043931       0.080643       0.023692       0.067513       0.107808       0.025253       0.003730      -0.002787       0.040307      -0.076507      -0.027668      -0.017458       0.045126              9.386532       8.057307       3.069021      -2.300730       9.896110      -3.049388      10.206179          -0.000054
          303              N       2.293521       0.926242      14.232074      -0.213268      34.987278 0.49925149E+03  0.11966469E+05                                 9.041855                            7.297702       0.006829       2.030468                    0.998926      27.661171      76.390880       0.638815       0.400022      -1.091467       0.028200      -0.147653      -0.006560       0.150465       0.032055       0.013736      -0.010177       0.131277       0.136224      -0.096947       0.037271       0.059677             10.501745       9.921772      -2.736051       2.011775      14.658973       1.039844       6.924489           0.026756
          304              N       1.305571       5.084164      14.375304      -0.239360      35.508804 0.54345866E+03  0.13311020E+05                                 9.109821                            7.601703       0.031895       2.026074                    0.999071      28.490527      79.648812       0.627155       0.398737      -1.091876      -0.035005       0.158037       0.009154       0.162126       0.032571       0.016451      -0.010995       0.130907       0.158338      -0.100873       0.036496       0.064377             10.313865       8.000268      -1.855324       2.434390      13.279559       0.731729       9.661767           0.025607
          305              N      -1.411361       7.242623      23.605130      -0.193291      34.306112 0.50907250E+03  0.12222458E+05                                 8.794283                            7.287123       0.190256       2.086211                    0.999464      27.512410      75.257328       0.652174       0.391168      -1.101091      -0.024456      -0.032131      -0.133803       0.139763       0.016068      -0.014291      -0.029474      -0.043821      -0.179404      -0.068467       0.002967       0.065500              9.721171       5.698650       1.987466       0.674867      11.021396       0.206110      12.443467          -0.013198
          306              N       3.469751       2.444379      24.270454      -0.213293      34.988179 0.49926655E+03  0.11966930E+05                                 9.042035                            7.297832       0.006847       2.030465                    0.998926      27.661612      76.392626       0.638806       0.400024      -1.091464       0.150024       0.009572       0.006562       0.150472      -0.003694      -0.013284       0.010747      -0.145915       0.136257      -0.096956       0.037287       0.059669             10.501977      15.687296      -1.248980       0.504413       8.894010       2.207777       6.924625           0.026749
          307              N      -0.803147       2.362484      24.127224      -0.239392      35.509596 0.54347349E+03  0.13311485E+05                                 9.109986                            7.601832       0.031934       2.026079                    0.999072      28.490942      79.650492       0.627146       0.398740      -1.091874      -0.161777      -0.005584      -0.009146       0.162131      -0.003154      -0.014748       0.013176      -0.146093       0.158336      -0.100876       0.036506       0.064369             10.314068      13.847953      -0.347018       0.100514       7.432306       2.540036       9.661944           0.025600
          308              N      -3.571805       4.454181      14.897398      -0.193259      34.306611 0.50908116E+03  0.12222757E+05                                 8.794470                            7.287264       0.189994       2.086126                    0.999464      27.512604      75.258921       0.652155       0.391177      -1.101082       0.025001       0.031706       0.133790       0.139750       0.024682      -0.024972      -0.021202       0.022842      -0.179383      -0.068460       0.002938       0.065522              9.721400       9.728111       3.026859       0.031072       6.992211       0.705017      12.443877          -0.013205
          309              N       3.647704       6.741978      11.436278      -0.213267      34.987303 0.49925214E+03  0.11966498E+05                                 9.041897                            7.297737       0.006713       2.030434                    0.998926      27.661153      76.391064       0.638809       0.400026      -1.091463      -0.028202       0.147648       0.006560       0.150460       0.032052       0.013736      -0.010176       0.131272       0.136208      -0.096941       0.037267       0.059674             10.501791       9.921825      -2.736067       2.011786      14.659026       1.039848       6.924522           0.026760
          310              N       4.635654       2.584056      11.293048      -0.239368      35.509046 0.54346374E+03  0.13311186E+05                                 9.109897                            7.601768       0.031790       2.026040                    0.999071      28.490643      79.649461       0.627148       0.398740      -1.091873       0.035006      -0.158034      -0.009151       0.162123       0.032573       0.016450      -0.010997       0.130900       0.158336      -0.100871       0.036496       0.064374             10.313951       8.000331      -1.855340       2.434403      13.279678       0.731739       9.661844           0.025611
          311              N       7.352586       0.425597       2.063222      -0.193289      34.306049 0.50907138E+03  0.12222424E+05                                 8.794270                            7.287113       0.190254       2.086211                    0.999464      27.512383      75.257223       0.652175       0.391168      -1.101091       0.024457       0.032131       0.133805       0.139765       0.016067      -0.014292      -0.029473      -0.043821      -0.179406      -0.068467       0.002968       0.065500              9.721156       5.698642       1.987461       0.674867      11.021375       0.206112      12.443449          -0.013198
          312              N       2.471474       5.223841       1.397898      -0.213266      34.987244 0.49925090E+03  0.11966466E+05                                 9.041911                            7.297745       0.006672       2.030423                    0.998926      27.661103      76.391033       0.638806       0.400027      -1.091462      -0.150009      -0.009565      -0.006562       0.150457      -0.003694      -0.013283       0.010757      -0.145893       0.136206      -0.096937       0.037267       0.059670             10.501810      15.686980      -1.248963       0.504401       8.893907       2.207757       6.924543           0.026758
          313              N       6.744372       5.305736       1.541128      -0.239367      35.508888 0.54346067E+03  0.13311099E+05                                 9.109901                            7.601770       0.031773       2.026038                    0.999071      28.490548      79.649303       0.627145       0.398743      -1.091871       0.161765       0.005576       0.009148       0.162119      -0.003148      -0.014755       0.013181      -0.146074       0.158325      -0.100866       0.036496       0.064370             10.313958      13.847767      -0.347012       0.100508       7.432243       2.540018       9.661865           0.025607
          314              N       9.513030       3.214039      10.770954      -0.193257      34.306562 0.50908030E+03  0.12222730E+05                                 8.794458                            7.287255       0.189996       2.086127                    0.999464      27.512583      75.258824       0.652156       0.391177      -1.101082      -0.025001      -0.031707      -0.133791       0.139751       0.024683      -0.024972      -0.021202       0.022842      -0.179384      -0.068461       0.002938       0.065523              9.721386       9.728095       3.026853       0.031075       6.992201       0.705018      12.443862          -0.013205
          315              O       1.338835       2.818421      12.339804      -0.549169      43.803944 0.64554222E+03  0.16319737E+05                                10.042142                            8.038113      -0.181781       1.984498                    0.995209      28.628971      78.343126       0.645510       0.375331      -1.121211      -0.011682       0.011772      -0.012784       0.020940      -0.044969      -0.030778      -0.025471       0.007215       0.049742      -0.071295       0.030629       0.040666             11.521415       6.770828       0.047544      -0.206103       8.581860      -1.388951      19.211556           0.048308
          316              O       2.248908       4.247675      10.897756      -0.571041      43.630316 0.64311655E+03  0.16225038E+05                                 9.970904                            7.962358      -0.156698       1.983950                    0.995990      28.881338      78.665842       0.656727       0.369679      -1.126726      -0.017818      -0.011909       0.002467       0.021573       0.007322      -0.032439      -0.007654       0.008758      -0.175970      -0.069189       0.021411       0.047778             11.642569      13.778974       5.690721      -0.152638      14.274859       0.361020       6.873874           0.043270
          317              O      -1.112730       0.708724       6.946883      -0.143638      27.657006 0.30655844E+03  0.64220976E+04                                 7.429799                            5.413456       0.123590       2.165905                    0.998725      22.241934      55.085013       0.815596       0.358482      -1.136177      -0.066430      -0.065006       0.134641       0.163606       0.100297       0.053762       0.046573      -0.001892      -0.050231      -0.092508      -0.048148       0.140656              9.414253       9.281166       4.665049       4.392227       9.680225       4.784351       9.281368           0.000140
          318              O      -0.209758       2.490876      14.825527      -0.549336      34.912580 0.57146815E+03  0.13951210E+05                                 8.518849                            7.432906       0.370446       2.161817                    0.997669      27.929446      74.020311       0.692038       0.362540      -1.136023       0.003014      -0.007294       0.015321       0.017234      -0.016358      -0.006843      -0.006094      -0.049509       0.172230      -0.058970       0.000708       0.058263              9.542872       9.096850       0.349030      -2.824454       6.202287      -0.869737      13.329478           0.051646
          319              O       1.187612       2.812373      16.465991      -0.557415      30.736113 0.49225090E+03  0.11580268E+05                                 7.728851                            6.829056       0.606951       2.233845                    0.999090      27.673003      72.056325       0.732838       0.355276      -1.141488      -0.022641      -0.004151      -0.007311       0.024151       0.008814       0.002348       0.018386       0.026143      -0.188312      -0.066747       0.019024       0.047722              8.394417      11.569482       2.209899      -1.440253       6.305686      -0.208968       7.308082           0.043295
          320              O       8.088109      -1.172899      21.232861      -0.211392      27.966430 0.33009174E+03  0.70380263E+04                                 7.475046                            5.615401       0.370770       2.241124                    0.999200      22.746418      56.671720       0.801921       0.358227      -1.137368       0.117692      -0.143149       0.043311       0.190313       0.010511      -0.135547      -0.037724       0.175278      -0.023654      -0.120747      -0.068851       0.189597              9.197230      11.553961       2.047893      -6.213480       5.975724      -2.035549      10.062005          -0.000038
          321              O      -3.626142       0.465464      19.788503      -0.249095      27.435647 0.34740968E+03  0.74765910E+04                                 7.321288                            5.732688       0.431964       2.256659                    0.999049      23.098363      57.165875       0.802303       0.354737      -1.144117       0.039263      -0.107818      -0.132088       0.174967       0.135729      -0.066186      -0.032962      -0.177125      -0.150724      -0.155953      -0.046059       0.202012              8.799740       7.538281       4.400105      -3.176454      10.560122      -3.131528       8.300818          -0.000267
          322              O       5.838968      -5.181731      25.529486      -0.575423      28.620310 0.45213911E+03  0.10390235E+05                                 7.188376                            6.436022       0.822498       2.284930                    0.999778      27.765907      70.947080       0.775816       0.343553      -1.153624      -0.017671       0.011072      -0.019135       0.028302      -0.052547       0.050381       0.036949      -0.099737       0.099527      -0.114350       0.044134       0.070216              7.461029       6.349770      -1.489505       0.820055       8.635590      -2.699203       7.397727           0.001548
          323              O       3.954277      -4.153187      24.955542      -0.559709      40.122819 0.62012149E+03  0.15438386E+05                                 9.313479                            7.727178       0.363598       2.154605                    0.997478      28.302126      75.537920       0.681373       0.361074      -1.138134       0.038059      -0.036472       0.021162       0.056803       0.017623      -0.017591       0.020017       0.086972      -0.070995      -0.053710      -0.007323       0.061033             10.488527      15.628108       2.347197      -2.611909       7.602862      -0.376412       8.234612          -0.020669
          324              O       5.693983       8.439523       0.494372      -0.549180      43.804950 0.64555978E+03  0.16320286E+05                                10.042269                            8.038205      -0.181693       1.984521                    0.995208      28.629377      78.344411       0.645508       0.375330      -1.121212      -0.014325       0.008358       0.012789       0.020943      -0.041103      -0.016974      -0.036161       0.037185       0.049772      -0.071294       0.030629       0.040665             11.521576       8.446005       0.479628      -1.293465       6.906883      -0.546468      19.211841           0.048303
          325              O       4.537340       7.201308       1.936420      -0.571033      43.630098 0.64311249E+03  0.16224897E+05                                 9.970830                            7.962300      -0.156606       1.983977                    0.995989      28.881317      78.665490       0.656734       0.369676      -1.126729       0.007077       0.020235      -0.002480       0.021580       0.004287       0.000693      -0.033319      -0.014740      -0.175974      -0.069188       0.021417       0.047771             11.642478      11.491195       5.100584       0.387696      16.562414      -0.057631       6.873825           0.043271
          326              O       7.124481      11.340327       5.887293      -0.143645      27.657032 0.30655850E+03  0.64220975E+04                                 7.429803                            5.413454       0.123598       2.165907                    0.998725      22.241943      55.084988       0.815597       0.358482      -1.136178       0.046354       0.080562      -0.134641       0.163607       0.088239       0.031668       0.063691      -0.095374      -0.050224      -0.092508      -0.048146       0.140655              9.414264       7.398800       4.179504       3.535660      11.562607       5.448019       9.281384           0.000140
          327              O       1.329461       4.477514      23.677001      -0.549310      34.911605 0.57144815E+03  0.13950590E+05                                 8.518669                            7.432760       0.370522       2.161843                    0.997670      27.929108      74.018912       0.692047       0.362539      -1.136025       0.007811      -0.001095      -0.015321       0.017232      -0.002350      -0.004196      -0.008147       0.059153       0.172229      -0.058969       0.000706       0.058263              9.542658       6.213925      -0.394573      -0.136687       9.084845      -2.952078      13.329205           0.051662
          328              O       1.367177       3.044134      22.036537      -0.557418      30.736221 0.49225318E+03  0.11580333E+05                                 7.728859                            6.829065       0.606988       2.233853                    0.999090      27.673107      72.056589       0.732839       0.355275      -1.141489      -0.001632       0.022957       0.007311       0.024149       0.001392       0.017215       0.006872      -0.031417      -0.188349      -0.066758       0.019024       0.047734              8.394425       5.565137       0.661092       0.157393      12.310050      -1.446805       7.308089           0.043306
          329              O       6.949683      -2.642242      17.269667      -0.211392      27.966470 0.33009233E+03  0.70380423E+04                                 7.475053                            5.615406       0.370777       2.241125                    0.999200      22.746437      56.671783       0.801921       0.358227      -1.137368       0.168010      -0.078206      -0.043310       0.190313      -0.033193      -0.002673      -0.140673      -0.163577      -0.023655      -0.120747      -0.068851       0.189598              9.197241       5.333146       0.443254      -0.419084      12.196565      -6.524973      10.062013          -0.000038
          330              O       2.437361       8.291506      18.714025      -0.249093      27.435407 0.34740649E+03  0.74765044E+04                                 7.321247                            5.732663       0.431960       2.256660                    0.999048      23.098260      57.165535       0.802304       0.354737      -1.144117       0.114207      -0.011087       0.132087       0.174966       0.161631      -0.015386      -0.072322       0.023716      -0.150723      -0.155952      -0.046058       0.202011              8.799684       8.243179       4.581907      -2.238863       9.855111      -3.857908       8.300763          -0.000266
          331              O      10.269682       0.536904      12.973042      -0.575424      28.623498 0.45220306E+03  0.10392109E+05                                 7.189027                            6.436578       0.821897       2.284717                    0.999778      27.767096      70.952343       0.775761       0.343564      -1.153611      -0.015120       0.014335       0.019128       0.028284      -0.021884       0.023203       0.058027       0.138194       0.099616      -0.114400       0.044154       0.070246              7.461718       9.214336      -0.750886      -2.818788       5.772417       0.119866       7.398400           0.001549
          332              O       8.802996       2.104959      13.546986      -0.559657      40.123023 0.62012114E+03  0.15438439E+05                                 9.313698                            7.727323       0.363140       2.154482                    0.997474      28.301686      75.537925       0.681344       0.361088      -1.138118       0.044818      -0.027719      -0.021168       0.056790      -0.005656       0.023791      -0.012062      -0.093338      -0.071018      -0.053776      -0.007361       0.061136             10.488802       6.968320       0.113380       0.287894      16.263311      -2.623229       8.234777          -0.020543
          333              O       4.602390       4.849799      13.328548      -0.549158      43.804197 0.64554732E+03  0.16319866E+05                                10.042076                            8.038065      -0.181622       1.984541                    0.995209      28.629217      78.343308       0.645523       0.375324      -1.121218       0.011684      -0.011771       0.012798       0.020948      -0.044963      -0.030780      -0.025475       0.007195       0.049735      -0.071293       0.030634       0.040659             11.521334       6.770787       0.047548      -0.206108       8.581803      -1.388950      19.211413           0.048308
          334              O       3.692317       3.420545      14.770596      -0.571060      43.630475 0.64311843E+03  0.16225120E+05                                 9.970997                            7.962423      -0.156781       1.983928                    0.995989      28.881276      78.666115       0.656717       0.369684      -1.126721       0.017806       0.011913      -0.002459       0.021565       0.007332      -0.032437      -0.007663       0.008760      -0.175923      -0.069175       0.021394       0.047781             11.642688      13.779127       5.690793      -0.152629      14.275006       0.361034       6.873932           0.043271
          335              O       7.053955       6.959496      18.721469      -0.143638      27.657032 0.30655866E+03  0.64221035E+04                                 7.429805                            5.413459       0.123593       2.165906                    0.998725      22.241937      55.085028       0.815596       0.358482      -1.136177       0.066430       0.065005      -0.134641       0.163606       0.100298       0.053762       0.046573      -0.001892      -0.050231      -0.092509      -0.048148       0.140657              9.414263       9.281175       4.665056       4.392234       9.680235       4.784359       9.281379           0.000139
          336              O       6.150983       5.177344      10.842825      -0.549337      34.912527 0.57146712E+03  0.13951181E+05                                 8.518856                            7.432913       0.370419       2.161811                    0.997669      27.929370      74.020148       0.692035       0.362542      -1.136022      -0.003006       0.007296      -0.015321       0.017234      -0.016358      -0.006838      -0.006090      -0.049519       0.172210      -0.058970       0.000715       0.058255              9.542878       9.096854       0.349029      -2.824452       6.202290      -0.869735      13.329490           0.051646
          337              O       4.753613       4.855847       9.202361      -0.557416      30.736296 0.49225466E+03  0.11580378E+05                                 7.728881                            6.829082       0.606963       2.233847                    0.999090      27.673092      72.056626       0.732836       0.355276      -1.141488       0.022645       0.004150       0.007301       0.024152       0.008812       0.002352       0.018392       0.026137      -0.188310      -0.066748       0.019029       0.047719              8.394451      11.569528       2.209909      -1.440262       6.305710      -0.208969       7.308114           0.043293
          338              O      -2.146884       8.841119       4.435491      -0.211393      27.966448 0.33009192E+03  0.70380319E+04                                 7.475053                            5.615406       0.370763       2.241121                    0.999200      22.746414      56.671734       0.801920       0.358227      -1.137368      -0.117693       0.143149      -0.043311       0.190313       0.010511      -0.135546      -0.037723       0.175277      -0.023655      -0.120746      -0.068851       0.189597              9.197240      11.553972       2.047897      -6.213489       5.975730      -2.035553      10.062019          -0.000038
          339              O       9.567367       7.202756       5.879849      -0.249094      27.435632 0.34740951E+03  0.74765862E+04                                 7.321285                            5.732686       0.431963       2.256658                    0.999049      23.098359      57.165859       0.802303       0.354737      -1.144117      -0.039263       0.107817       0.132089       0.174967       0.135730      -0.066185      -0.032962      -0.177125      -0.150722      -0.155953      -0.046059       0.202012              8.799736       7.538278       4.400103      -3.176452      10.560118      -3.131527       8.300812          -0.000266
          340              O       0.102257      12.849951       0.138866      -0.575424      28.620287 0.45213862E+03  0.10390221E+05                                 7.188377                            6.436023       0.822482       2.284926                    0.999778      27.765870      70.946997       0.775815       0.343554      -1.153624       0.017670      -0.011073       0.019133       0.028301      -0.052546       0.050382       0.036949      -0.099738       0.099528      -0.114350       0.044134       0.070216              7.461030       6.349769      -1.489504       0.820054       8.635591      -2.699204       7.397729           0.001548
          341              O       1.986948      11.821407       0.712810      -0.559703      40.122836 0.62012175E+03  0.15438392E+05                                 9.313474                            7.727173       0.363612       2.154609                    0.997478      28.302145      75.537939       0.681374       0.361073      -1.138134      -0.038059       0.036472      -0.021164       0.056803       0.017624      -0.017591       0.020016       0.086975      -0.070991      -0.053711      -0.007324       0.061035             10.488523      15.628102       2.347197      -2.611909       7.602857      -0.376411       8.234610          -0.020669
          342              O       0.247242      -0.771303      25.173980      -0.549164      43.804529 0.64555315E+03  0.16320056E+05                                10.042137                            8.038109      -0.181599       1.984548                    0.995209      28.629336      78.343820       0.645520       0.375325      -1.121217       0.014317      -0.008367      -0.012804       0.020951      -0.041090      -0.016978      -0.036165       0.037202       0.049738      -0.071288       0.030633       0.040656             11.521413       8.445887       0.479621      -1.293451       6.906797      -0.546474      19.211555           0.048304
          343              O       1.403885       0.466912      23.731932      -0.571055      43.630463 0.64311819E+03  0.16225100E+05                                 9.970967                            7.962401      -0.156687       1.983955                    0.995989      28.881292      78.665930       0.656721       0.369682      -1.126723      -0.007088      -0.020220       0.002457       0.021567       0.004304       0.000675      -0.033322      -0.014762      -0.175894      -0.069165       0.021386       0.047779             11.642651      11.491366       5.100669       0.387715      16.562673      -0.057610       6.873914           0.043274
          344              O      -1.183256      -3.672107      19.781059      -0.143644      27.657024 0.30655838E+03  0.64220947E+04                                 7.429802                            5.413454       0.123599       2.165908                    0.998725      22.241932      55.084967       0.815597       0.358482      -1.136178      -0.046354      -0.080562       0.134640       0.163606       0.088240       0.031668       0.063691      -0.095375      -0.050224      -0.092509      -0.048146       0.140655              9.414264       7.398800       4.179505       3.535660      11.562608       5.448019       9.281383           0.000139
          345              O       4.611764       3.190706       1.991351      -0.549314      34.911435 0.57144479E+03  0.13950483E+05                                 8.518622                            7.432721       0.370546       2.161853                    0.997670      27.929083      74.018683       0.692052       0.362537      -1.136027      -0.007810       0.001083       0.015327       0.017236      -0.002343      -0.004190      -0.008142       0.059160       0.172198      -0.058966       0.000715       0.058251              9.542600       6.213886      -0.394568      -0.136688       9.084788      -2.952049      13.329127           0.051658
          346              O       4.574048       4.624086       3.631815      -0.557405      30.736148 0.49225173E+03  0.11580290E+05                                 7.728845                            6.829053       0.606982       2.233853                    0.999090      27.673061      72.056437       0.732840       0.355275      -1.141489       0.001642      -0.022966      -0.007294       0.024153       0.001391       0.017223       0.006873      -0.031398      -0.188322      -0.066753       0.019033       0.047720              8.394410       5.565123       0.661090       0.157392      12.310028      -1.446804       7.308078           0.043300
          347              O      -1.008458      10.310462       8.398685      -0.211393      27.966526 0.33009294E+03  0.70380592E+04                                 7.475066                            5.615413       0.370767       2.241122                    0.999200      22.746450      56.671845       0.801920       0.358227      -1.137368      -0.168010       0.078206       0.043309       0.190313      -0.033193      -0.002673      -0.140672      -0.163578      -0.023655      -0.120746      -0.068851       0.189597              9.197261       5.333154       0.443256      -0.419087      12.196594      -6.524991      10.062035          -0.000038
          348              O       3.503864      -0.623286       6.954327      -0.249098      27.435583 0.34740895E+03  0.74765722E+04                                 7.321284                            5.732688       0.431950       2.256656                    0.999048      23.098315      57.165765       0.802302       0.354737      -1.144117      -0.114206       0.011086      -0.132089       0.174967       0.161630      -0.015386      -0.072320       0.023716      -0.150724      -0.155951      -0.046059       0.202010              8.799734       8.243223       4.581939      -2.238881       9.855171      -3.857936       8.300807          -0.000266
          349              O      -4.328457       7.131316      12.695310      -0.575423      28.623434 0.45220176E+03  0.10392072E+05                                 7.189019                            6.436571       0.821893       2.284717                    0.999778      27.767048      70.952200       0.775761       0.343564      -1.153611       0.015122      -0.014335      -0.019124       0.028282      -0.021884       0.023203       0.058027       0.138193       0.099618      -0.114400       0.044154       0.070246              7.461709       9.214326      -0.750885      -2.818785       5.772410       0.119866       7.398391           0.001549
          350              O      -2.861771       5.563261      12.121366      -0.559658      40.123085 0.62012226E+03  0.15438475E+05                                 9.313709                            7.727331       0.363136       2.154481                    0.997474      28.301707      75.538007       0.681343       0.361088      -1.138118      -0.044817       0.027719       0.021170       0.056790      -0.005656       0.023791      -0.012062      -0.093340      -0.071017      -0.053776      -0.007361       0.061137             10.488815       6.968326       0.113383       0.287895      16.263330      -2.623235       8.234788          -0.020543

******************************************************
Auxiliary information for the entire system
The total spin magnetic moment of the unit cell is   14.616538
The total net atomic charge of the unit cell is   0.000001
Accuracy of reproducing the electrostatic potential in the unit cell:
  The inner radius (bohr) =    5.0000
  The outer radius (bohr) =   12.0000
  Valid grid points have density less than (e/(bohr^3)) =    0.0001
  The number of valid grid points were=        74176
  The rms potential error without charges in kcal/mol is=      3.92957
  The rms potential error with partial charges in kcal/mol is=      1.39983
  The RRMSE value at monopole order=      0.35623
  The rms potential error with partial charges and cloud penetration in kcal/mol is=      1.39515
  The RRMSE value at monopole order with cloud penetration is=      0.35504
  The rms potential error with partial charges and atomic dipoles in kcal/mol is=      0.51935
  The RRMSE value at dipole order=      0.13217
  The rms potential error with partial charges, atomic dipoles and cloud penetration in kcal/mol is=      0.50708
  The RRMSE value at dipole order with cloud penetration=      0.12904

******************************************************
The electron densities and ab initio electrostatic potential were computed in VASP using the PBE functional and
projector augmented wave method. See the main text of the journal article for a description of computational details.
The atomic charges, dipoles, and quadrupoles were computed with the DDEC6 method as described in
(a) T. A. Manz and N. Gabaldon Limas, RSC Adv. 6 (2016) 47771-47801 DOI: 10.1039/c6ra04656h
(b) N. Gabaldon Limas and T. A. Manz, RSC Adv. 8 (2018) 2678-2707 DOI: 10.1039/c7ra11829e.
For each atom in the material, the electron cloud parameters were fit to the spherically averaged atom-in-material
electron density using radial positions for which this density was between 10^-4 and 10^-2 electrons per cubic bohr.
The polarizabilities, dispersion coefficients, and quantum Drude oscillator (QDO) parameters were fit using the MCLF method.
The magnetic structure of the system was optimized in VASP from the default ferromagnetic initial guess using spin polarization.
The atomic spin moments (ASMs) were computed on this optimized magnetic structure using the DDEC6 partition as inputs
to the method of T. A. Manz and D. S. Sholl, J. Chem. Theory Comput. 7 (2011) 4146-4164 DOI: 10.1021/ct200539n.
The RMSE and RRMSE were computed using a uniform grid with Ewald summation.
