# Supplementary material for: A collection of forcefield precursors for metal–organic frameworks
Source: RSC Adv. 2019 Nov 13;9(63):36492–507. doi: 10.1039/c9ra07327b (PMC9075174; doi:10.1039/c9ra07327b)
Supplement: RA-009-C9RA07327B-s4430 [file RA-009-C9RA07327B-s4430.xyz]

  144
jmolscript: load "" {1 1 1} spacegroup "x,y,z" unitcell [{      9.997000     0.000000     0.000000 }, {     -1.380787    13.071474     0.000000 }, {     -0.802822    -3.269827    16.109919 }]
Mn     0.218622     0.982738    11.890892     1.011779
Mn    -0.973752     8.849726    12.271892     1.099548
Mn     4.084369     2.068479     4.169086     1.150998
Mn     5.111539     2.357493    12.204391     1.105276
Mn     7.594769     8.818909     4.219027     1.134956
Mn     8.787143     0.951921     3.838027     1.097486
Mn     3.729022     7.733168    11.940833     1.150238
Mn     2.701852     7.444154     3.905528     1.108726
H      3.496551     5.193937     0.106325     0.123971
H      0.446275    -2.032930    16.037424     0.118365
H      8.131140     7.073317     7.938968     0.127430
H      2.934043     9.308761     8.800849     0.119332
H      5.577297     1.881730    15.375307     0.137871
H      5.997732     5.472179     1.588438     0.111994
H      7.737725     5.387050     2.941671     0.290036
H     -0.229388     4.879966     2.213503     0.120140
H      0.162575     4.579267    -0.020943     0.130677
H     -0.831570     8.193932    15.484854     0.136265
H     -0.258788    11.777841     1.730205     0.114825
H      1.547261    11.647614     3.093104     0.286639
H      3.579769    11.543457     2.376213     0.120105
H      3.964455    11.351595    -0.001611     0.128344
H      4.316840     4.607710    16.003594     0.123979
H      7.367116    11.834577     0.072495     0.118317
H     -0.317749     2.728330     8.170951     0.126650
H      4.879348     0.492886     7.309070     0.119342
H      2.236094     7.919917     0.734612     0.138664
H      1.815659     4.329468    14.521481     0.112111
H      0.075666     4.414597    13.168248     0.290246
H      8.042779     4.921681    13.896416     0.120585
H      8.453638     8.492207     0.020943     0.131233
H      8.644961     1.607715     0.625065     0.136406
H      8.072179    -1.976194    14.379714     0.115017
H      6.266130    -1.845967    13.016815     0.286709
H      4.233622    -1.741810    13.733706     0.119759
H      4.651758     1.719879     0.001611     0.128113
C      1.357131    -0.666497    14.908119    -0.061298
C      2.045993     0.546531    14.946783    -0.018200
C      3.083914     4.402462     0.083772    -0.172361
C      2.682660     3.806584     1.280739    -0.028034
C      2.004484     2.587349     1.227576    -0.040073
C      1.738369     2.024446    -0.011277    -0.140381
C      1.063816    -1.398997    13.628991     0.602534
C      2.589260     1.319527    13.753038     0.613024
C      2.938988     4.597255     2.543756     0.639669
C      1.440265     1.843437     2.419710     0.623067
C     -1.236135     5.641833     9.234206    -0.017595
C     -0.758764     4.327817     9.280924    -0.042804
C      8.436087     6.205036     8.005019    -0.141050
C      8.459468     6.409301    10.502056     0.625547
C     -0.357560     3.722446    10.608382     0.617158
C      2.785582    10.452063     7.141527     0.002577
C      4.320495    -1.289340     6.738779    -0.052494
C      3.071424    10.127076     8.465762    -0.155761
C      2.344891     9.361689     6.202319     0.602819
C      3.954107    -0.868922     5.337216     0.619336
C      7.514361     1.600028    15.475188     0.022748
C      6.240554     1.852250    15.945598    -0.166200
C      6.850498     5.293475     1.193745     0.121240
C      9.110621     4.957813     1.623880     0.122732
C      9.357403     4.785759     0.281924    -0.161331
C      7.790599     1.400871    13.970522     0.589323
C      1.257103     8.157971    15.604068     0.019247
C      0.765607    11.527734    -0.012888    -0.135268
C      0.578393    11.632794     1.350011     0.105375
C      2.876353    11.528829     1.733427     0.137918
C      3.123295    11.440762     0.376972    -0.148871
C      1.532737     8.010444    14.115511     0.598166
C      6.456260    10.468144     1.201800    -0.062322
C      5.767398     9.255116     1.163136    -0.018076
C      4.729477     5.399185    16.026147    -0.172287
C      5.130731     5.995063    14.829180    -0.028893
C      5.808907     7.214298    14.882343    -0.041076
C      6.877844    11.047028     0.011277    -0.140764
C      6.749575    11.200644     2.480928     0.603092
C      5.224131     8.482120     2.356881     0.616093
C      4.874403     5.204392    13.566163     0.639198
C      6.373126     7.958210    13.690209     0.623315
C     -0.947474     4.159814     6.875713    -0.018719
C      8.572155     5.473830     6.828995    -0.037577
C     -0.622696     3.596611     8.104900    -0.141741
C     -0.646077     3.392346     5.607863     0.626499
C      8.170951     6.079201     5.501537     0.624605
C      5.027809    -0.650416     8.968392     0.002508
C      3.492896    11.090987     9.371140    -0.052234
C      4.741967    -0.325429     7.644157    -0.155723
C      5.468500     0.439958     9.907600     0.603453
C      3.859284    10.670569    10.772703     0.618943
C      0.299030     8.201619     0.634731     0.024439
C      1.572837     7.949397     0.164321    -0.162964
C      0.962893     4.508172    14.916174     0.122884
C     -1.297230     4.843834    14.486039     0.126172
C     -1.544012     5.015888    15.827995    -0.156670
C      0.022792     8.400776     2.139397     0.599733
C      6.556288     1.643676     0.505851     0.020000
C      7.850606     1.543740     0.012888    -0.134402
C      7.234998    -1.831147    14.759908     0.106014
C      4.937038    -1.727182    14.376492     0.137442
C      4.690096    -1.639115    15.732947    -0.149490
C      6.280654     1.791203     1.994408     0.598570
N      7.872478     5.210041     2.042738    -0.096753
N      1.623618    11.628445     2.176450    -0.100262
N     -0.059087     4.591606    14.067181    -0.094243
N      6.189773    -1.826798    13.933469    -0.099917
O      1.330711    -0.821367    12.534806    -0.576680
O      0.597166    -2.557925    13.716629    -0.563745
O      1.781537     1.970216    13.026642    -0.568952
O      3.828076     1.330097    13.636563    -0.532904
O      2.602198     5.794412     2.493171    -0.566346
O      3.483264     4.059701     3.530650    -0.583668
O      0.204176     1.667204     2.392806    -0.558454
O      2.207187     1.388508     3.302211    -0.589715
O     -0.821591     7.419698    10.727595    -0.606830
O      7.504389     6.025307    11.202515    -0.600839
O      0.222489     4.450231    11.434176    -0.566396
O     -0.651687     2.515047    10.773831    -0.533191
O      3.185776     8.975532     5.342049    -0.616309
O      1.206966     8.878483     6.361163    -0.553196
O      1.643749    11.592771     4.780135    -0.542058
O      4.624170     0.077746     4.814127    -0.644275
O      6.830421     1.481910    13.197729    -0.544293
O     -1.020451     1.155685    13.684410    -0.552755
O      0.569237     7.813778    13.352062    -0.556063
O      2.731263     8.051822    13.789285    -0.565891
O      6.482680    10.623014     3.575113    -0.596015
O      7.216225    12.359572     2.393290    -0.568003
O      6.031854     7.831431     3.083277    -0.602162
O      3.985315     8.471550     2.473356    -0.540633
O      5.211193     4.007235    13.616748    -0.566073
O      4.330127     5.741946    12.579269    -0.584360
O      7.609215     8.134443    13.717113    -0.559474
O      5.606204     8.413139    12.807708    -0.589245
O      8.634982     2.381949     5.382324    -0.607425
O      0.309002     3.776340     4.907404    -0.600412
O      7.590902     5.351416     4.675743    -0.575920
O      8.465078     7.286600     5.336088    -0.594276
O      4.627615     0.826115    10.767870    -0.615321
O      6.606425     0.923164     9.748756    -0.553864
O      6.169642    -1.791124    11.329784    -0.540934
O      3.189221     9.723901    11.295792    -0.644376
O      0.982970     8.319737     2.912190    -0.540992
O      8.833842     8.645962     2.425509    -0.578965
O      7.244154     1.987869     2.757857    -0.554416
O      5.082128     1.749825     2.320634    -0.566317

The following XYZ coordinates are in angstroms. Other properties are in atomic units.
The sperically averaged electron density of each atom fit to a function of the form exp(a - br)
eigen_1, eigen_2 and eigen_3 are the three eigenvalues of traceless quadrupole moment tensor
  atom number  atomic symbol              X              Y              Z     net charge C6 coefficient C8 coefficient C10 coefficient fluctuating dipole atomic polarizability isotropic forcefield polarizability              a              b squared Pearson coefficient          <r^3>          <r^4>         wp_QDO          m_QDO          q_QDO       dipole_x       dipole_y       dipole_z         dipole            Qxy            Qxz            Qyz     Q(x^2-y^2)  Q(3z^2 - R^2)        eigen_1        eigen_2        eigen_3 static polarizability      alpha(xx)      alpha(xy)      alpha(xz)      alpha(yy)      alpha(yz)      alpha(zz) atomic spin moment
            1             Mn       0.218622       0.982738      11.890892       1.011779     145.734631 0.36528984E+04  0.13681103E+06                                21.889036                           19.289450       0.063626       1.829738                    0.999698      53.082873     155.020349       0.428143       0.381974      -1.162160       0.004629      -0.045674      -0.095423       0.105892       0.045657       0.038788       0.052361       0.264531       0.121259      -0.170206       0.027462       0.142745             23.956198      22.415960      -5.669642       3.325945      25.695468      -8.258033      23.757166          -1.441089
            2             Mn      -0.973752       8.849726      12.271892       1.099548     149.212530 0.35420335E+04  0.13179528E+06                                22.351232                           19.100608      -0.042029       1.801905                    0.999799      52.169987     152.441228       0.426173       0.386254      -1.157567       0.029530      -0.010215       0.002468       0.031344      -0.006689      -0.019639      -0.079375       0.030028       0.034545      -0.088813       0.010643       0.078170             25.389636      22.575739       1.769166       0.642530      29.629485       9.427801      23.963683           4.818769
            3             Mn       4.084369       2.068479       4.169086       1.150998     130.822420 0.31367623E+04  0.11306247E+06                                20.449281                           17.947031       0.058192       1.854009                    0.999682      49.593911     141.967085       0.441300       0.385066      -1.160107       0.000337       0.028718       0.053917       0.061089       0.039886      -0.016162       0.083596       0.044829       0.037371      -0.108034       0.027454       0.080581             22.358622      20.616674      -3.864933       1.105147      25.658342      -6.892276      20.800851           4.807935
            4             Mn       5.111539       2.357493      12.204391       1.105276     151.579863 0.36366567E+04  0.13623800E+06                                22.660584                           19.426338      -0.103573       1.783141                    0.999800      52.336675     153.548040       0.420145       0.389144      -1.155181       0.030500      -0.012232       0.011230       0.034728       0.011415       0.016236      -0.072506       0.004613      -0.116222      -0.091993       0.025141       0.066852             25.649637      22.028197       1.186428      -0.467336      29.614281       9.206156      25.306434           4.835778
            5             Mn       7.594769       8.818909       4.219027       1.134956     133.230900 0.32419672E+04  0.11785375E+06                                20.748509                           18.259678       0.058715       1.848741                    0.999805      50.211149     144.473412       0.436880       0.385664      -1.159347      -0.005360       0.033433       0.043552       0.055166       0.048120      -0.013497       0.075640       0.088597       0.046561      -0.116146       0.042430       0.073716             22.745038      21.216792      -5.390900       3.189390      24.438890      -7.876522      22.579431           4.800049
            6             Mn       8.787143       0.951921       3.838027       1.097486     149.920973 0.35612904E+04  0.13270083E+06                                22.422439                           19.153592      -0.049396       1.798787                    0.999800      52.289694     152.934902       0.425516       0.386300      -1.157451      -0.030218       0.012213      -0.004122       0.032852      -0.005779      -0.020002      -0.077370       0.032797       0.035025      -0.087476       0.011308       0.076168             25.479880      22.641265       1.782585       0.647910      29.751935       9.484147      24.046439           4.818562
            7             Mn       3.729022       7.733168      11.940833       1.150238     130.901684 0.31389239E+04  0.11315859E+06                                20.455335                           17.951343       0.058811       1.853931                    0.999687      49.614656     142.032610       0.441321       0.384986      -1.160181       0.000225      -0.028515      -0.053777       0.060870       0.039565      -0.016439       0.083756       0.044743       0.037786      -0.108099       0.027479       0.080621             22.366258      20.620777      -3.872287       1.105712      25.667372      -6.896079      20.810627           4.807554
            8             Mn       2.701852       7.444154       3.905528       1.108726     150.936743 0.36172700E+04  0.13532904E+06                                22.601079                           19.376933      -0.102903       1.784466                    0.999792      52.212854     153.075123       0.420606       0.389243      -1.155123      -0.030111       0.011747      -0.011269       0.034230       0.010690       0.016347      -0.072456       0.008247      -0.118226      -0.092684       0.027094       0.065590             25.583018      21.982647       1.191709      -0.489334      29.524028       9.182419      25.242380           4.836375
            9              H       3.496551       5.193937       0.106325       0.123971       0.814151 0.56754033E+01  0.51751207E+02                                 1.507054                            1.446670      -0.876875       2.479997                    0.999278       3.356407       9.417589       0.485746       1.382845      -0.687037       0.017046       0.033006      -0.000525       0.037151       0.012628       0.000095      -0.002137      -0.012300      -0.003104      -0.013646      -0.001114       0.014760              1.552803       1.509299       0.312002      -0.003387       1.878418       0.016418       1.270691          -0.000133
           10              H       0.446275      -2.032930      16.037424       0.118365       0.928138 0.67720159E+01  0.64999975E+02                                 1.678331                            1.603871      -1.323285       2.255058                    0.994047       3.792703      11.174982       0.447980       1.424466      -0.677126      -0.024421      -0.030006      -0.004678       0.038969       0.014795       0.000514      -0.002379      -0.000742      -0.012207      -0.013218      -0.003703       0.016921              1.735722       1.694987       0.361101       0.011734       2.094482       0.035461       1.417696          -0.000286
           11              H       8.131140       7.073317       7.938968       0.127430       1.133730 0.85749203E+01  0.85353717E+02                                 1.787460                            1.710006      -0.941066       2.445957                    0.998582       3.364879       9.376779       0.481191       1.278782      -0.711565      -0.006653       0.037556      -0.003542       0.038305      -0.008578       0.000172       0.003577      -0.018137      -0.003311      -0.012139      -0.001616       0.013754              1.784962       1.457737      -0.254278       0.029627       2.133901      -0.068930       1.763247          -0.000266
           12              H       2.934043       9.308761       8.800849       0.119332       1.081004 0.80037726E+01  0.78484069E+02                                 1.733070                            1.651521      -1.075823       2.376933                    0.997634       3.439696       9.584003       0.488781       1.277923      -0.710083      -0.012485      -0.030664       0.011821       0.035155       0.005461       0.001426       0.002094      -0.019684      -0.013136      -0.009225      -0.004533       0.013758              1.747177       1.354156       0.121736       0.032270       2.036993      -0.279271       1.850383           0.000515
           13              H       5.577297       1.881730      15.375307       0.137871       0.802456 0.55867044E+01  0.51370815E+02                                 1.552854                            1.481852      -1.320674       2.272330                    0.995669       3.627776      10.641204       0.451918       1.473958      -0.667890      -0.022360       0.001351      -0.023753       0.032650      -0.005059      -0.000693       0.001110       0.014574       0.001814      -0.009248       0.000556       0.008691              1.590338       1.895274      -0.021726       0.366619       1.334446      -0.015934       1.541294          -0.000621
           14              H       5.997732       5.472179       1.588438       0.111994       0.923755 0.64713283E+01  0.60470858E+02                                 1.589569                            1.504165      -0.755025       2.525817                    0.999597       3.370168       9.315491       0.499947       1.311079      -0.702080      -0.047428       0.010493       0.025070       0.054663      -0.007039      -0.001739      -0.001041       0.034721       0.016345      -0.021526       0.005305       0.016221              1.635717       2.160430      -0.157591      -0.263040       1.383906       0.076077       1.362815          -0.000193
           15              H       7.737725       5.387050       2.941671       0.290036       0.617669 0.37866097E+01  0.31853935E+02                                 1.357419                            1.254988      -1.111664       2.426828                    0.998626       3.010799       8.677520       0.466803       1.559766      -0.653106      -0.003784       0.001236       0.022084       0.022440      -0.000570       0.003632      -0.003232       0.021664      -0.031261      -0.012367      -0.004210       0.016577              1.408594       1.107571      -0.035188      -0.063725       1.103009       0.155836       2.015204           0.000010
           16              H      -0.229388       4.879966       2.213503       0.120140       0.814814 0.56319648E+01  0.51191887E+02                                 1.496017                            1.432546      -0.918302       2.463078                    0.999475       3.329368       9.288476       0.493147       1.366434      -0.689962       0.035642      -0.007649       0.030295       0.047399      -0.005178       0.004005       0.003407       0.023863       0.013087      -0.016048       0.003789       0.012259              1.517331       1.746448      -0.085402       0.354604       1.238495      -0.049756       1.567049          -0.000179
           17              H       0.162575       4.579267      -0.020943       0.130677       0.804876 0.56989725E+01  0.52696193E+02                                 1.558322                            1.498149      -1.350138       2.254213                    0.994959       3.698584      10.900630       0.448517       1.476879      -0.667158       0.027841      -0.008886      -0.015127       0.032908      -0.002191      -0.002506       0.000748       0.011679       0.001064      -0.006428      -0.000639       0.007067              1.596964       2.073254      -0.223198      -0.192103       1.352831       0.057522       1.364806           0.000230
           18              H      -0.831570       8.193932      15.484854       0.136265       1.058400 0.79232682E+01  0.79387326E+02                                 1.847595                            1.742569      -1.577081       2.123591                    0.991058       4.154176      12.657601       0.425356       1.437167      -0.673133      -0.031019      -0.001929      -0.026128       0.040602      -0.002670      -0.000741       0.001627       0.019855       0.003187      -0.011003       0.001150       0.009853              1.918292       2.397295       0.061959       0.498473       1.576007       0.027292       1.781575          -0.000662
           19              H      -0.258788      11.777841       1.730205       0.114825       0.900232 0.62567129E+01  0.58300004E+02                                 1.592813                            1.502793      -0.855052       2.482536                    0.999180       3.434091       9.653685       0.485624       1.353579      -0.692615      -0.042355       0.011480       0.019798       0.048142      -0.001895       0.001929       0.000615       0.021941       0.028445      -0.015898       0.005517       0.010381              1.645175       2.219046      -0.118550      -0.259714       1.359712       0.051432       1.356768          -0.000300
           20              H       1.547261      11.647614       3.093104       0.286639       0.636416 0.39251685E+01  0.33303134E+02                                 1.380713                            1.274213      -1.161466       2.404009                    0.998024       3.048998       8.812824       0.465396       1.551161      -0.654292      -0.003404      -0.003692       0.019360       0.020000       0.000743      -0.001039      -0.004129       0.022454      -0.035880      -0.013937      -0.003343       0.017280              1.435937       1.124406      -0.012221       0.032013       1.092960       0.047165       2.090446          -0.000196
           21              H       3.579769      11.543457       2.376213       0.120105       0.906680 0.65219976E+01  0.61427925E+02                                 1.603899                            1.538030      -0.964336       2.436722                    0.997470       3.456172       9.779395       0.478124       1.360130      -0.691533       0.042910       0.000241       0.037097       0.056723       0.001840       0.008306      -0.002722       0.033252       0.018012      -0.020146       0.001194       0.018953              1.628534       1.891108      -0.032954       0.377970       1.315246       0.019846       1.679247          -0.000480
           22              H       3.964455      11.351595      -0.001611       0.128344       0.929845 0.68315500E+01  0.66071456E+02                                 1.706476                            1.630520      -1.560848       2.144069                    0.991982       3.966596      11.940951       0.433958       1.459366      -0.669410       0.029061      -0.004688      -0.020763       0.036022       0.001052      -0.003951       0.002906       0.016623      -0.003465      -0.009171      -0.001086       0.010257              1.757625       2.343373      -0.145960      -0.270104       1.422277       0.031768       1.507225          -0.000011
           23              H       4.316840       4.607710      16.003594       0.123979       0.814257 0.56769129E+01  0.51770917E+02                                 1.507452                            1.447085      -0.877612       2.479663                    0.999269       3.357439       9.422514       0.485541       1.383270      -0.686951      -0.016849      -0.033053       0.000782       0.037108       0.012620       0.000064      -0.002210      -0.012366      -0.002789      -0.013707      -0.001028       0.014735              1.553203       1.509624       0.312000      -0.003417       1.878906       0.016387       1.271080          -0.000106
           24              H       7.367116      11.834577       0.072495       0.118317       0.928717 0.67774979E+01  0.65068463E+02                                 1.679256                            1.604685      -1.324711       2.254326                    0.994025       3.795019      11.184691       0.447779       1.424760      -0.677063       0.024349       0.030051       0.004732       0.038965       0.014824       0.000426      -0.002339      -0.000669      -0.012125      -0.013219      -0.003720       0.016939              1.736745       1.695969       0.361377       0.011752       2.095731       0.035508       1.418535          -0.000245
           25              H      -0.317749       2.728330       8.170951       0.126650       1.140474 0.86418488E+01  0.86220608E+02                                 1.797439                            1.718923      -0.943345       2.444353                    0.998540       3.377982       9.436178       0.478811       1.282146      -0.710822       0.006755      -0.037470       0.002887       0.038183      -0.008466       0.000106       0.003721      -0.017811      -0.002590      -0.012060      -0.001475       0.013535              1.795062       1.464814      -0.256640       0.029878       2.147386      -0.069252       1.772986           0.000017
           26              H       4.879348       0.492886       7.309070       0.119342       1.081425 0.80085292E+01  0.78551733E+02                                 1.734457                            1.652763      -1.075581       2.377071                    0.997637       3.440894       9.592356       0.488206       1.279086      -0.709837       0.012437       0.030682      -0.011847       0.035162       0.005454       0.001424       0.002049      -0.019712      -0.013127      -0.009239      -0.004516       0.013755              1.748649       1.355112       0.121888       0.032337       2.038778      -0.279600       1.852056           0.000540
           27              H       2.236094       7.919917       0.734612       0.138664       0.800182 0.55662235E+01  0.51137393E+02                                 1.550292                            1.479442      -1.320678       2.273009                    0.995706       3.620827      10.617414       0.452128       1.474574      -0.667796       0.022504      -0.001415       0.023670       0.032691      -0.005012      -0.000646       0.001012       0.014282       0.001651      -0.009062       0.000506       0.008556              1.587705       1.892093      -0.021664       0.366024       1.332275      -0.015891       1.538748          -0.000624
           28              H       1.815659       4.329468      14.521481       0.112111       0.923739 0.64701569E+01  0.60451598E+02                                 1.589065                            1.503656      -0.753974       2.526448                    0.999602       3.367451       9.304536       0.500265       1.310428      -0.702232       0.047570      -0.010423      -0.024874       0.054684      -0.007025      -0.001786      -0.000975       0.034739       0.016237      -0.021506       0.005248       0.016258              1.635215       2.159937      -0.157551      -0.263025       1.383363       0.075988       1.362344          -0.000189
           29              H       0.075666       4.414597      13.168248       0.290246       0.617008 0.37812717E+01  0.31795377E+02                                 1.356248                            1.253956      -1.109770       2.428157                    0.998668       3.006078       8.659886       0.467113       1.559401      -0.653194       0.003863      -0.001305      -0.021978       0.022353      -0.000518       0.003500      -0.003421       0.021298      -0.031374      -0.012487      -0.003892       0.016378              1.407410       1.106561      -0.035076      -0.063697       1.102133       0.155514       2.013536           0.000015
           30              H       8.042779       4.921681      13.896416       0.120585       0.813607 0.56208884E+01  0.51064551E+02                                 1.494469                            1.431105      -0.919398       2.463052                    0.999479       3.324690       9.272105       0.493426       1.366374      -0.689990      -0.035886       0.007518      -0.030156       0.047473      -0.005102       0.004114       0.003391       0.023698       0.012730      -0.015896       0.003608       0.012288              1.515761       1.744474      -0.085266       0.354190       1.237306      -0.049733       1.565504          -0.000230
           31              H       8.453638       8.492207       0.020943       0.131233       0.803617 0.56865630E+01  0.52552191E+02                                 1.556631                            1.496462      -1.348239       2.255347                    0.995023       3.693919      10.883440       0.448799       1.476770      -0.667178      -0.027969       0.008672       0.014839       0.032828      -0.002141      -0.002443       0.000654       0.011576      -0.000421      -0.006109      -0.001007       0.007116              1.595257       2.071137      -0.222995      -0.192205       1.351298       0.057511       1.363336          -0.000075
           32              H       8.644961       1.607715       0.625065       0.136406       1.057214 0.79120507E+01  0.79246282E+02                                 1.846272                            1.741397      -1.575958       2.124314                    0.991059       4.150907      12.645054       0.425479       1.437268      -0.673126       0.030998       0.002082       0.026150       0.040608      -0.002667      -0.000724       0.001572       0.019736       0.003199      -0.010935       0.001146       0.009788              1.916879       2.395329       0.061864       0.497959       1.575063       0.027255       1.780244          -0.000662
           33              H       8.072179      -1.976194      14.379714       0.115017       0.898379 0.62401665E+01  0.58101660E+02                                 1.590167                            1.500473      -0.851907       2.484331                    0.999212       3.428362       9.630842       0.486208       1.352980      -0.692759       0.042448      -0.011216      -0.019922       0.048213      -0.001837       0.001898       0.000615       0.022002       0.027963      -0.015837       0.005591       0.010247              1.642325       2.214635      -0.118267      -0.259026       1.357656       0.051325       1.354683          -0.000224
           34              H       6.266130      -1.845967      13.016815       0.286709       0.636396 0.39251096E+01  0.33303228E+02                                 1.380805                            1.274292      -1.161915       2.403893                    0.998018       3.049124       8.813887       0.465322       1.551378      -0.654255       0.003488       0.003738      -0.019369       0.020033       0.000745      -0.001061      -0.004102       0.022518      -0.035748      -0.013891      -0.003401       0.017292              1.436056       1.124451      -0.012224       0.031971       1.093014       0.047190       2.090704          -0.000176
           35              H       4.233622      -1.741810      13.733706       0.119759       0.907974 0.65334826E+01  0.61560808E+02                                 1.605109                            1.539124      -0.963164       2.436930                    0.997468       3.458665       9.787187       0.478094       1.359670      -0.691618      -0.042807      -0.000246      -0.037090       0.056640       0.001847       0.008386      -0.002724       0.033142       0.018030      -0.020100       0.001114       0.018986              1.629760       1.892624      -0.032940       0.378450       1.316069       0.019900       1.680588          -0.000346
           36              H       4.651758       1.719879       0.001611       0.128113       0.931178 0.68437594E+01  0.66215660E+02                                 1.707603                            1.631564      -1.561976       2.143248                    0.991972       3.969682      11.950574       0.434006       1.458629      -0.669530      -0.028960       0.004720       0.020805       0.035969       0.001069      -0.003980       0.002905       0.016557      -0.003510      -0.009147      -0.001103       0.010250              1.758791       2.345125      -0.146077      -0.270388       1.423098       0.031806       1.508152          -0.000006
           37              C       1.357131      -0.666497      14.908119      -0.061298      35.638108 0.48498583E+03  0.11699029E+05                                 9.471850                            7.427978      -0.011436       1.996169                    0.999122      28.506389      82.573991       0.595171       0.426622      -1.059495      -0.000355       0.021224       0.042584       0.047581      -0.011585      -0.005377      -0.006959       0.007089      -0.034041      -0.018023       0.000233       0.017790             10.656449       7.970009       3.742380       0.016896      12.449546       1.067423      11.549792           0.000517
           38              C       2.045993       0.546531      14.946783      -0.018200      35.523108 0.48358958E+03  0.11659150E+05                                 9.503839                            7.459503      -0.240463       1.924881                    0.998570      28.240915      81.833849       0.588765       0.431493      -1.056292      -0.018816      -0.012068       0.035662       0.042089      -0.030551       0.011144       0.003664       0.043153      -0.063537      -0.033128      -0.015837       0.048965             10.738286       8.717116       4.132774      -1.341894      12.158247      -1.099095      11.339496           0.004000
           39              C       3.083914       4.402462       0.083772      -0.172361      31.505296 0.48022696E+03  0.11654999E+05                                 8.845210                            7.488618      -0.062415       1.946533                    0.998579      30.911571      92.359456       0.576305       0.437913      -1.043632      -0.011828      -0.018179       0.002813       0.021870       0.011026       0.005122      -0.002831       0.007564      -0.127909      -0.043247       0.010186       0.033061              9.361256       7.076538       2.273437      -0.762503       9.517731       0.149410      11.489499           0.001490
           40              C       2.682660       3.806584       1.280739      -0.028034      34.982334 0.47541928E+03  0.11395606E+05                                 9.343029                            7.343730      -0.001741       2.006970                    0.999110      27.872041      80.119725       0.600700       0.425391      -1.061720      -0.003297      -0.018037      -0.042397       0.046192      -0.028176       0.003834      -0.013839       0.021892      -0.053607      -0.029749      -0.011501       0.041250             10.483984       7.558659       3.418406      -0.098977      12.593106       1.423600      11.300187           0.001139
           41              C       2.004484       2.587349       1.227576      -0.040073      35.305711 0.47727450E+03  0.11468909E+05                                 9.445910                            7.396359      -0.068020       1.984028                    0.998900      28.168435      81.483508       0.592998       0.429832      -1.057333       0.017285       0.016532      -0.035276       0.042620      -0.030153       0.011085       0.000944       0.037838      -0.058290      -0.029961      -0.016654       0.046616             10.659125       8.439971       4.001618      -1.261068      12.126845      -1.054468      11.410559           0.003722
           42              C       1.738369       2.024446      -0.011277      -0.140381      32.150954 0.48278077E+03  0.11756330E+05                                 9.001473                            7.524881      -0.213252       1.898051                    0.998788      31.008678      93.421511       0.571878       0.439826      -1.040384       0.007191       0.025400      -0.002805       0.026547      -0.011342       0.009977       0.001322       0.029631      -0.128845      -0.044333       0.003226       0.041107              9.598603       7.258408       2.410034      -0.610921       9.750240       0.201477      11.787160           0.000606
           43              C       1.063816      -1.398997      13.628991       0.602534      22.650489 0.25733074E+03  0.53845730E+04                                 7.411147                            5.738526      -0.048793       2.034528                    0.999395      22.779643      64.802241       0.609967       0.479888      -1.012224      -0.001167      -0.042091      -0.051879       0.066816      -0.049555      -0.027017      -0.011356       0.134694      -0.172759      -0.076898      -0.038378       0.115276              8.304690       5.365384       2.205610       0.237321      11.260231       0.279999       8.288454           0.004413
           44              C       2.589260       1.319527      13.753038       0.613024      23.606164 0.25458915E+03  0.53204779E+04                                 7.660389                            5.738252      -0.149118       2.006675                    0.999235      22.713006      64.870791       0.604289       0.485010      -1.008114       0.027691       0.035337      -0.048945       0.066416       0.004652       0.003608       0.093041      -0.118562       0.045944      -0.067121      -0.061321       0.128442              8.934255      12.873523      -0.047155      -0.487745       6.604012      -2.512800       7.325230           0.000172
           45              C       2.938988       4.597255       2.543756       0.639669      22.051687 0.24041943E+03  0.49552903E+04                                 7.372264                            5.614291      -0.162403       2.017262                    0.999053      22.059285      62.666362       0.604443       0.491645      -1.004219      -0.000414       0.041351       0.057063       0.070472       0.049072      -0.065231      -0.031335       0.130389      -0.081124      -0.073298      -0.055081       0.128379              8.314212       5.617718      -1.556761       1.582383      11.369951       0.562112       7.954967           0.010629
           46              C       1.440265       1.843437       2.419710       0.623067      22.814067 0.24889574E+03  0.51877565E+04                                 7.549548                            5.714209      -0.315281       1.955254                    0.998629      22.777952      65.612125       0.597335       0.491956      -1.001519      -0.029063      -0.028084       0.050424       0.064622      -0.013178      -0.002805       0.078161      -0.129047      -0.016840      -0.064923      -0.053074       0.117997              8.683973      12.026663       0.511037       0.284043       6.213304      -2.363358       7.811953           0.013863
           47              C      -1.236135       5.641833       9.234206      -0.017595      43.157974 0.46264920E+03  0.11002624E+05                                10.796906                            7.218630      -0.191507       1.941965                    0.998748      27.808050      79.347052       0.609779       0.422366      -1.064742       0.006524      -0.010595      -0.041836       0.043647       0.034771      -0.001175       0.000919       0.018845      -0.079089      -0.026881      -0.022328       0.049209             14.448523       6.072707      -2.194943      -0.032783      12.156153       2.319725      25.116709          -0.000353
           48              C      -0.758764       4.327817       9.280924      -0.042804      43.247539 0.46729524E+03  0.11136280E+05                                10.805172                            7.239936      -0.041667       1.987272                    0.999160      28.018059      79.920941       0.611009       0.420639      -1.066277      -0.018324       0.005439      -0.044474       0.048408       0.028704       0.000095      -0.005122      -0.006693      -0.053631      -0.022633      -0.015457       0.038091             14.522210       6.186677      -2.247717       2.124065      12.076707      -1.397149      25.303245           0.004711
           49              C       8.436087       6.205036       8.005019      -0.141050      39.044928 0.44303184E+03  0.10532062E+05                                10.214588                            7.145438      -0.015880       1.966130                    0.999235      30.192460      89.125017       0.596175       0.432169      -1.047647       0.025164      -0.011569      -0.000259       0.027697       0.009734      -0.011616      -0.000619      -0.014855      -0.113094      -0.040343       0.008750       0.031592             13.240833       5.602282      -1.334934       1.060732       9.590342       0.146186      24.529873           0.000316
           50              C       8.459468       6.409301      10.502056       0.625547      23.982333 0.25888272E+03  0.54338938E+04                                 7.828965                            5.806682      -0.372159       1.930643                    0.998834      22.859788      65.472935       0.597467       0.488410      -1.006167       0.010012       0.044579       0.039498       0.060396      -0.057543       0.063195      -0.063162       0.008472      -0.000107      -0.065852      -0.056850       0.122702              9.387188       6.728975       1.304507      -1.877068       8.702593       3.672087      12.729996           0.004733
           51              C      -0.357560       3.722446      10.608382       0.617158      24.537540 0.25381885E+03  0.52908188E+04                                 7.915280                            5.726730      -0.150738       2.006657                    0.999099      22.493011      63.783682       0.606438       0.484530      -1.010183      -0.002914      -0.038207       0.046755       0.060451      -0.025897      -0.061090       0.032656       0.102458      -0.110219      -0.075085      -0.032296       0.107381              9.689750       5.180421       0.520071       2.608755       9.922132      -2.138605      13.966699          -0.000215
           52              C       2.785582      10.452063       7.141527       0.002577      42.482962 0.45106718E+03  0.10657025E+05                                10.667790                            7.126018      -0.205983       1.941585                    0.998686      27.437323      77.975838       0.614083       0.422167      -1.065106       0.000557       0.022862       0.031407       0.038851      -0.004633      -0.024003      -0.001952       0.064888      -0.054495      -0.028794      -0.021376       0.050170             14.012302       6.219096       1.875856       3.728535      13.645159       2.700851      22.172650          -0.005934
           53              C       4.320495      -1.289340       6.738779      -0.052494      42.731861 0.46188653E+03  0.10965743E+05                                10.672120                            7.162607       0.009875       2.003050                    0.999284      27.939037      79.316444       0.619391       0.416522      -1.069842       0.015499      -0.005492       0.045710       0.048578       0.014939      -0.014959      -0.000496       0.049352      -0.029661      -0.024994      -0.013212       0.038205             14.258596       6.314230       0.918472       4.225083      12.446730      -1.276703      24.014827           0.001618
           54              C       3.071424      10.127076       8.465762      -0.155761      39.862337 0.45304885E+03  0.10853212E+05                                10.428221                            7.280072      -0.140420       1.918250                    0.999157      30.851731      92.047422       0.582821       0.438690      -1.041554      -0.011441       0.019251      -0.011082       0.024986       0.006585      -0.019382      -0.001603       0.002942      -0.122887      -0.046455       0.015250       0.031205             13.428528       6.214152       1.259674       4.010892      10.190123       1.143918      23.881308           0.000187
           55              C       2.344891       9.361689       6.202319       0.602819      24.666231 0.26641258E+03  0.56273430E+04                                 7.923749                            5.863432      -0.400485       1.916242                    0.999068      23.168451      66.380517       0.599207       0.483927      -1.009353       0.009413      -0.030599      -0.041262       0.052225      -0.043424       0.036239      -0.088464      -0.044475       0.111549      -0.075526      -0.053222       0.128747              9.293236       7.940478       1.686995      -0.596639       8.785748       4.373501      11.153482           0.006222
           56              C       3.954107      -0.868922       5.337216       0.619336      24.485402 0.25491330E+03  0.53159131E+04                                 7.904241                            5.728338      -0.103796       2.024540                    0.999520      22.437766      63.506403       0.608450       0.482721      -1.011782       0.008961       0.021198      -0.064709       0.068680      -0.060371      -0.050406       0.047999       0.003309      -0.109179      -0.069193      -0.042180       0.111373              9.792801       6.349087       1.565296       2.360477       8.061780      -2.673200      14.967538           0.004970
           57              C       7.514361       1.600028      15.475188       0.022748      30.109766 0.46002131E+03  0.10935814E+05                                 8.454010                            7.223058      -0.056781       1.990904                    0.999391      27.341427      78.262995       0.605811       0.425300      -1.061807      -0.012675       0.006069       0.037064       0.039639      -0.004668       0.012097      -0.010279       0.013237      -0.139205      -0.049632       0.015600       0.034032              8.963069      10.964781      -0.909170      -0.291747       5.158156       0.707729      10.766272           0.012760
           58              C       6.240554       1.852250      15.945598      -0.166200      28.990882 0.46393048E+03  0.11190175E+05                                 8.480543                            7.460956      -0.366654       1.864155                    0.997803      30.440230      91.401128       0.564358       0.449953      -1.034036       0.010494       0.006231      -0.007414       0.014280       0.003031       0.005077      -0.002207      -0.040559      -0.054339      -0.021030      -0.008602       0.029632              8.852390      11.259185      -0.911540      -0.307808       5.615855       0.681292       9.682129           0.002444
           59              C       6.850498       5.293475       1.193745       0.121240      22.346052 0.32069606E+03  0.69685179E+04                                 6.888011                            5.998691       0.738354       2.288648                    0.999653      24.372119      66.771022       0.669898       0.420776      -1.064296       0.048139      -0.000857       0.019574       0.051973      -0.001096       0.010372      -0.009815       0.007185      -0.025505      -0.017564       0.002390       0.015174              7.172319       8.888737      -0.769075       0.266400       4.551827       0.627514       8.076394           0.002779
           60              C       9.110621       4.957813       1.623880       0.122732      21.491052 0.31037078E+03  0.67516238E+04                                 6.943468                            6.090959       0.108914       2.093750                    0.996218      24.729667      69.876263       0.628141       0.448252      -1.037912      -0.055268      -0.001903       0.009294       0.056077       0.000950      -0.008295      -0.000737      -0.013673      -0.049587      -0.019778       0.004547       0.015231              7.206020       8.871872      -1.036669      -0.339879       4.482478       0.526521       8.263710           0.003244
           61              C       9.357403       4.785759       0.281924      -0.161331      28.461448 0.46551951E+03  0.11243237E+05                                 8.386314                            7.470719      -0.389614       1.857769                    0.997330      30.443252      91.606664       0.564072       0.449592      -1.033772      -0.006283      -0.003552      -0.008362       0.011047       0.009687      -0.007995      -0.008506      -0.031346      -0.029993      -0.018380      -0.008053       0.026433              8.686383      10.494429      -1.081600       0.438312       5.406222       0.600989      10.158498           0.002546
           62              C       7.790599       1.400871      13.970522       0.589323      21.346920 0.24537573E+03  0.50669247E+04                                 7.036589                            5.578036      -0.016595       2.057124                    0.999103      22.371587      62.945738       0.623779       0.475513      -1.015904       0.019043      -0.007707      -0.076751       0.079453       0.025947      -0.000166      -0.009904      -0.106270      -0.124699      -0.043209      -0.037474       0.080683              7.683139      10.543529      -0.892324       0.305577       4.411554       0.314789       8.094335           0.014086
           63              C       1.257103       8.157971      15.604068       0.019247      30.351561 0.44578231E+03  0.10516386E+05                                 8.521256                            7.122559       0.003090       2.015365                    0.999428      27.116607      77.371528       0.608390       0.426757      -1.060694      -0.009129       0.010367       0.033688       0.036410       0.002152       0.006333      -0.008355      -0.042219      -0.144776      -0.049799       0.003761       0.046038              9.178489      11.819176      -0.318472      -0.565912       4.887728       0.533478      10.828563          -0.000163
           64              C       0.765607      11.527734      -0.012888      -0.135268      30.930843 0.49199856E+03  0.11962162E+05                                 8.675533                            7.518843      -0.134281       1.940449                    0.998201      29.836406      87.994718       0.584643       0.430893      -1.052328       0.018438       0.013533      -0.006002       0.023645      -0.004861      -0.003042      -0.002923      -0.045439      -0.048098      -0.019058      -0.012334       0.031392              9.228867      12.246243      -0.163968      -0.358808       5.626709       0.470463       9.813648           0.001392
           65              C       0.578393      11.632794       1.350011       0.105375      22.758753 0.32492186E+03  0.71153282E+04                                 7.095399                            6.126930       0.445935       2.195032                    0.998135      24.835543      69.313167       0.645583       0.433250      -1.051823       0.048915       0.004168       0.024755       0.054980       0.001461       0.011698      -0.007825      -0.005962      -0.049888      -0.023432       0.009547       0.013884              7.476794       9.592204      -0.403324       0.465115       4.661158       0.468462       8.177020          -0.000657
           66              C       2.876353      11.528829       1.733427       0.137918      22.715848 0.32944511E+03  0.72488973E+04                                 7.141413                            6.216611       0.206782       2.118781                    0.998350      24.780083      69.622428       0.632793       0.439902      -1.046445      -0.052515      -0.000323       0.004424       0.052702       0.002661      -0.002336      -0.008262      -0.018211      -0.071128      -0.025309       0.002412       0.022897              7.465514       9.354482      -0.479307      -0.434260       4.323853       0.440218       8.718208          -0.002273
           67              C       3.123295      11.440762       0.376972      -0.148871      29.451686 0.47056234E+03  0.11364651E+05                                 8.488182                            7.428061      -0.258919       1.898932                    0.997838      30.179539      90.006255       0.576769       0.439709      -1.042371      -0.010331       0.000080      -0.007413       0.012716       0.004200      -0.001200       0.000039      -0.055327      -0.056643      -0.019922      -0.017499       0.037421              8.881850      11.235885      -0.506202       0.062039       5.075408       0.443707      10.334258           0.001447
           68              C       1.532737       8.010444      14.115511       0.598166      21.445322 0.24219388E+03  0.49914729E+04                                 7.097183                            5.561586       0.017429       2.069647                    0.999444      22.302084      62.958243       0.620548       0.478923      -1.012761       0.019111      -0.005601      -0.063789       0.066826      -0.007955       0.004502      -0.014336      -0.148149      -0.166339      -0.058007      -0.045550       0.103557              7.846389      11.100658       0.464264      -0.073495       4.252608       0.471261       8.185900           0.018915
           69              C       6.456260      10.468144       1.201800      -0.062322      35.704948 0.48590645E+03  0.11727001E+05                                 9.482812                            7.434522      -0.015128       1.994321                    0.999139      28.541056      82.699466       0.594959       0.426564      -1.059512      -0.001010      -0.019983      -0.042814       0.047259      -0.011030      -0.006628      -0.006291       0.006359      -0.032920      -0.017875       0.000815       0.017060             10.671421       7.979470       3.750966       0.014816      12.475244       1.068167      11.559549           0.001121
           70              C       5.767398       9.255116       1.163136      -0.018076      35.570011 0.48399860E+03  0.11672562E+05                                 9.514599                            7.464256      -0.247077       1.922357                    0.998568      28.265915      81.943604       0.588334       0.431678      -1.056081       0.018004       0.011944      -0.036433       0.042357      -0.030811       0.010167       0.004436       0.040559      -0.066247      -0.033125      -0.015475       0.048600             10.753985       8.725193       4.139019      -1.349272      12.179206      -1.112547      11.357558           0.004740
           71              C       4.729477       5.399185      16.026147      -0.172287      31.510910 0.48026541E+03  0.11656915E+05                                 8.848344                            7.490352      -0.065803       1.945501                    0.998566      30.917881      92.401616       0.576036       0.438081      -1.043464       0.012246       0.017715      -0.002261       0.021654       0.010724       0.004734      -0.003568       0.006658      -0.127088      -0.043010       0.010561       0.032449              9.365423       7.076211       2.272731      -0.764075       9.520397       0.146648      11.499663           0.001858
           72              C       5.130731       5.995063      14.829180      -0.028893      35.022685 0.47595413E+03  0.11411651E+05                                 9.349021                            7.346802      -0.000469       2.006961                    0.999124      27.893129      80.192074       0.600703       0.425268      -1.061795       0.003221       0.018189       0.042381       0.046231      -0.028230       0.003972      -0.013713       0.020902      -0.052570      -0.029376      -0.011639       0.041014             10.491804       7.560732       3.419657      -0.099274      12.601826       1.424852      11.312854           0.001753
           73              C       5.808907       7.214298      14.882343      -0.041076      35.342411 0.47777393E+03  0.11484224E+05                                 9.452558                            7.400348      -0.067657       1.983816                    0.998908      28.190603      81.566620       0.592808       0.429846      -1.057296      -0.017685      -0.016315       0.035397       0.042801      -0.029786       0.010946       0.000838       0.037568      -0.057630      -0.029547      -0.016572       0.046119             10.667686       8.445195       4.005155      -1.263077      12.135865      -1.056371      11.421998           0.004157
           74              C       6.877844      11.047028       0.011277      -0.140764      32.177374 0.48319795E+03  0.11769781E+05                                 9.007670                            7.528948      -0.215789       1.897031                    0.998777      31.031287      93.522182       0.571595       0.439921      -1.040262      -0.007782      -0.025095       0.002790       0.026421      -0.011055       0.009598       0.001803       0.029426      -0.128555      -0.044196       0.003489       0.040707              9.606495       7.263501       2.413318      -0.611607       9.759570       0.202066      11.796415           0.001492
           75              C       6.749575      11.200644       2.480928       0.603092      22.631257 0.25707525E+03  0.53766700E+04                                 7.397912                            5.728960      -0.037583       2.037679                    0.999387      22.772365      64.718109       0.611689       0.478765      -1.013047      -0.001014       0.042065       0.052482       0.067267      -0.048172      -0.026475      -0.012637       0.134661      -0.170929      -0.077131      -0.036850       0.113981              8.290443       5.358144       2.203252       0.236146      11.241291       0.282664       8.271893           0.013169
           76              C       5.224131       8.482120       2.356881       0.616093      23.599406 0.25438616E+03  0.53171573E+04                                 7.662525                            5.737428      -0.164112       2.000852                    0.999239      22.760420      65.091054       0.603876       0.485258      -1.007610      -0.028026      -0.036068       0.048744       0.066801       0.003966       0.002415       0.092238      -0.119582       0.046412      -0.067691      -0.060214       0.127905              8.939143      12.879088      -0.046534      -0.493663       6.608849      -2.514429       7.329493           0.016031
           77              C       4.874403       5.204392      13.566163       0.639198      22.070767 0.24060458E+03  0.49601794E+04                                 7.376157                            5.616080      -0.163223       2.016667                    0.999056      22.073681      62.718945       0.604392       0.491580      -1.004228       0.000606      -0.041139      -0.057150       0.070419       0.048796      -0.065348      -0.031513       0.130105      -0.080687      -0.073323      -0.054917       0.128240              8.319590       5.620115      -1.559025       1.583373      11.377099       0.562065       7.961557           0.010599
           78              C       6.373126       7.958210      13.690209       0.623315      22.813033 0.24886957E+03  0.51870249E+04                                 7.549116                            5.713714      -0.315646       1.955099                    0.998629      22.776253      65.604002       0.597397       0.491922      -1.001545       0.029107       0.028418      -0.050292       0.064684      -0.013022      -0.002748       0.078285      -0.128985      -0.016873      -0.064876      -0.053189       0.118065              8.683656      12.024455       0.511122       0.283558       6.212832      -2.363950       7.813683           0.013862
           79              C      -0.947474       4.159814       6.875713      -0.018719      43.178160 0.46275306E+03  0.11005766E+05                                10.801236                            7.220190      -0.188680       1.943127                    0.998745      27.806745      79.347015       0.609615       0.422454      -1.064682      -0.005542       0.010095       0.041101       0.042684       0.035557      -0.000389      -0.000241       0.017714      -0.077103      -0.025705      -0.023792       0.049496             14.453643       6.073948      -2.197094      -0.026505      12.170749       2.314734      25.116232          -0.000959
           80              C       8.572155       5.473830       6.828995      -0.037577      43.031629 0.46409636E+03  0.11040843E+05                                10.776972                            7.218147      -0.043474       1.988542                    0.999146      27.900703      79.511738       0.611558       0.420993      -1.066075       0.019109      -0.003509       0.044419       0.048483       0.030462      -0.001139      -0.004035      -0.003326      -0.067017      -0.023469      -0.018423       0.041892             14.489801       6.171685      -2.245963       2.124463      12.065697      -1.434238      25.232020           0.002386
           81              C      -0.622696       3.596611       8.104900      -0.141741      39.115396 0.44393365E+03  0.10560321E+05                                10.225762                            7.152032      -0.015550       1.965450                    0.999245      30.246961      89.354951       0.595902       0.432088      -1.047552      -0.024517       0.012854      -0.001256       0.027711       0.010001      -0.011533       0.001204      -0.015591      -0.118292      -0.042059       0.009429       0.032631             13.251092       5.607980      -1.339143       1.061306       9.610901       0.163244      24.534393           0.001099
           82              C      -0.646077       3.392346       5.607863       0.626499      23.965257 0.25869783E+03  0.54294978E+04                                 7.827577                            5.806340      -0.374529       1.930019                    0.998832      22.854654      65.473029       0.597167       0.488701      -1.005932      -0.010805      -0.043693      -0.039965       0.060192      -0.057295       0.063124      -0.063106       0.007556       0.000815      -0.065574      -0.056874       0.122448              9.384419       6.727232       1.304528      -1.874903       8.706140       3.671012      12.719884           0.004652
           83              C       8.170951       6.079201       5.501537       0.624605      24.379871 0.25186885E+03  0.52430753E+04                                 7.889456                            5.708122      -0.138184       2.010915                    0.999113      22.485555      63.839347       0.606528       0.485114      -1.009298       0.005407       0.039155      -0.046739       0.061212      -0.025208      -0.062211       0.033868       0.108350      -0.108963      -0.077068      -0.033037       0.110105              9.656420       5.167597       0.518490       2.598471       9.888392      -2.126012      13.913271           0.005196
           84              C       5.027809      -0.650416       8.968392       0.002508      42.489342 0.45115468E+03  0.10660209E+05                                10.671093                            7.128259      -0.205102       1.941953                    0.998686      27.440445      78.003132       0.613752       0.422350      -1.064930      -0.000846      -0.022833      -0.031306       0.038758      -0.004524      -0.023870      -0.001941       0.064853      -0.054379      -0.028665      -0.021383       0.050048             14.017062       6.220599       1.874639       3.729909      13.645819       2.697336      22.184767          -0.005889
           85              C       3.492896      11.090987       9.371140      -0.052234      42.716580 0.46172765E+03  0.10960960E+05                                10.669724                            7.161511       0.010401       2.003292                    0.999285      27.933560      79.295625       0.619425       0.416538      -1.069839      -0.015789       0.005549      -0.045606       0.048580       0.014936      -0.015010      -0.000527       0.049578      -0.029762      -0.025052      -0.013286       0.038338             14.255683       6.313170       0.917328       4.224319      12.442404      -1.278618      24.011476           0.001731
           86              C       4.741967      -0.325429       7.644157      -0.155723      39.886298 0.45329612E+03  0.10861501E+05                                10.435519                            7.284102      -0.140246       1.918320                    0.999157      30.860089      92.106875       0.582367       0.438936      -1.041323       0.011064      -0.019243       0.011114       0.024824       0.006550      -0.019237      -0.001738       0.002585      -0.122667      -0.046326       0.015290       0.031037             13.439074       6.218097       1.260477       4.013717      10.198040       1.143053      23.901087           0.000268
           87              C       5.468500       0.439958       9.907600       0.603453      24.665871 0.26643928E+03  0.56278897E+04                                 7.924832                            5.864729      -0.402584       1.915770                    0.999065      23.158997      66.347231       0.599004       0.484093      -1.009295      -0.009164       0.030471       0.041421       0.052232      -0.043599       0.036387      -0.088322      -0.043725       0.111682      -0.075633      -0.053028       0.128661              9.294511       7.939846       1.686512      -0.595627       8.785735       4.374583      11.157951           0.006062
           88              C       3.859284      10.670569      10.772703       0.618943      24.492398 0.25500264E+03  0.53178851E+04                                 7.903935                            5.728117      -0.103154       2.024641                    0.999521      22.438507      63.495237       0.608697       0.482514      -1.011958      -0.009150      -0.021318       0.064648       0.068684      -0.060353      -0.050349       0.047935       0.003611      -0.109483      -0.069200      -0.042120       0.111320              9.792853       6.349168       1.564803       2.361054       8.060387      -2.673428      14.969006           0.004992
           89              C       0.299030       8.201619       0.634731       0.024439      30.026943 0.45861433E+03  0.10894616E+05                                 8.446531                            7.218188      -0.066943       1.989204                    0.999348      27.278825      78.069970       0.605204       0.426030      -1.061294       0.011003      -0.007990      -0.035930       0.038417      -0.003518       0.010854      -0.012071       0.007487      -0.147062      -0.052327       0.019948       0.032379              8.955890      10.961704      -0.908126      -0.295615       5.154756       0.705571      10.751210           0.001211
           90              C       1.572837       7.949397       0.164321      -0.162964      28.894779 0.46202613E+03  0.11132583E+05                                 8.465092                            7.448215      -0.370137       1.864336                    0.997763      30.355512      91.093617       0.564557       0.450266      -1.033875      -0.009065      -0.006862       0.006719       0.013206       0.003975       0.003809      -0.002782      -0.043772      -0.058325      -0.021395      -0.010685       0.032080              8.836673      11.241836      -0.908639      -0.306398       5.606259       0.678602       9.661925           0.000704
           91              C       0.962893       4.508172      14.916174       0.122884      22.287681 0.31965556E+03  0.69400759E+04                                 6.878019                            5.990632       0.737520       2.289563                    0.999649      24.321785      66.599136       0.670085       0.421012      -1.064176      -0.047580       0.001068      -0.018792       0.051168      -0.000001       0.011345      -0.009763       0.005139      -0.026531      -0.018553       0.003697       0.014856              7.161935       8.877179      -0.767259       0.265980       4.545310       0.624863       8.063316          -0.000259
           92              C      -1.297230       4.843834      14.486039       0.126172      21.422201 0.30917551E+03  0.67194755E+04                                 6.934100                            6.083743       0.099484       2.092139                    0.996165      24.665449      69.674384       0.627781       0.448919      -1.037474       0.054038       0.001350      -0.008562       0.054729       0.001277      -0.009249      -0.000788      -0.016058      -0.053897      -0.021737       0.004548       0.017189              7.196218       8.858953      -1.033988      -0.339311       4.477169       0.524345       8.252530          -0.001064
           93              C      -1.544012       5.015888      15.827995      -0.156670      28.309501 0.46242340E+03  0.11149510E+05                                 8.360017                            7.448573      -0.393720       1.858376                    0.997264      30.316785      91.139799       0.564615       0.449922      -1.033613       0.005333       0.002359       0.007591       0.009573       0.010936      -0.006407      -0.009304      -0.035721      -0.031015      -0.018258      -0.010780       0.029038              8.659048      10.460637      -1.077788       0.432830       5.390643       0.598291      10.125863           0.000602
           94              C       0.022792       8.400776       2.139397       0.599733      21.169894 0.24299443E+03  0.50051943E+04                                 6.997746                            5.550044      -0.022585       2.056508                    0.999096      22.251086      62.514466       0.625538       0.475366      -1.016052      -0.020513       0.007230       0.074092       0.077218       0.026903       0.001177      -0.010682      -0.114059      -0.133914      -0.047274      -0.038892       0.086166              7.640454      10.482497      -0.882971       0.308019       4.390604       0.310386       8.048260           0.013658
           95              C       6.556288       1.643676       0.505851       0.020000      30.330317 0.44548391E+03  0.10507598E+05                                 8.517838                            7.120736       0.002295       2.015280                    0.999426      27.104939      77.332060       0.608395       0.426824      -1.060651       0.009045      -0.009802      -0.033656       0.036203       0.002373       0.006301      -0.008524      -0.042815      -0.145283      -0.049992       0.003529       0.046463              9.173982      11.813744      -0.318101      -0.564626       4.886616       0.533493      10.821585           0.002323
           96              C       7.850606       1.543740       0.012888      -0.134402      30.904018 0.49155505E+03  0.11948735E+05                                 8.671747                            7.516607      -0.137042       1.939899                    0.998180      29.817463      87.930343       0.584593       0.431025      -1.052242      -0.018267      -0.012586       0.005949       0.022968      -0.004797      -0.003053      -0.003006      -0.046629      -0.049011      -0.019423      -0.012697       0.032120              9.224207      12.239313      -0.164066      -0.357472       5.625643       0.470239       9.807664           0.001319
           97              C       7.234998      -1.831147      14.759908       0.106014      22.742067 0.32468302E+03  0.71084571E+04                                 7.091436                            6.124538       0.449257       2.196288                    0.998167      24.820349      69.252143       0.645761       0.433230      -1.051884      -0.048820      -0.003357      -0.024971       0.054938       0.001546       0.011523      -0.007964      -0.005942      -0.049424      -0.023272       0.009445       0.013827              7.471943       9.584080      -0.402831       0.465640       4.659289       0.468372       8.172459           0.000843
           98              C       4.937038      -1.727182      14.376492       0.137442      22.715740 0.32942520E+03  0.72480187E+04                                 7.139514                            6.214936       0.210528       2.119916                    0.998349      24.780946      69.612352       0.633134       0.439691      -1.046618       0.052634       0.000570      -0.004444       0.052824       0.002755      -0.002110      -0.008187      -0.018592      -0.071028      -0.025218       0.002171       0.023047              7.463224       9.350989      -0.478423      -0.433722       4.322312       0.440427       8.716369          -0.000916
           99              C       4.690096      -1.639115      15.732947      -0.149490      29.463835 0.47081312E+03  0.11372059E+05                                 8.489492                            7.429327      -0.257927       1.899067                    0.997845      30.189929      90.038358       0.576811       0.439624      -1.042436       0.010572       0.000300       0.007487       0.012958       0.004340      -0.001442      -0.000030      -0.055500      -0.056183      -0.020162      -0.017290       0.037452              8.882892      11.237212      -0.505608       0.061367       5.076037       0.444378      10.335426           0.002424
          100              C       6.280654       1.791203       1.994408       0.598570      21.431648 0.24203621E+03  0.49872950E+04                                 7.094430                            5.560034       0.018146       2.070142                    0.999443      22.289520      62.912125       0.620605       0.478967      -1.012761      -0.019241       0.006057       0.063627       0.066748      -0.007897       0.004465      -0.014310      -0.148598      -0.166794      -0.058133      -0.045708       0.103841              7.842905      11.095845       0.464690      -0.072676       4.251650       0.471348       8.181219           0.019639
          101              N       7.872478       5.210041       2.042738      -0.096753      24.754820 0.35184780E+03  0.77857133E+04                                 7.291341                            6.199823      -0.178095       2.031092                    0.996513      24.488872      66.608318       0.675659       0.409671      -1.076799       0.013295      -0.020874      -0.062665       0.067375      -0.011297       0.009383      -0.010272       0.077024      -0.036789      -0.037302      -0.010905       0.048207              7.767908       9.557928      -0.988893       0.362510       4.687836       0.811472       9.057960           0.006032
          102              N       1.623618      11.628445       2.176450      -0.100262      25.211327 0.35456333E+03  0.78710568E+04                                 7.412714                            6.233436      -0.202537       2.017474                    0.996917      24.748338      67.707349       0.671389       0.410953      -1.074569      -0.001508      -0.003598      -0.069890       0.069999      -0.005078      -0.003225      -0.010878       0.067954      -0.066192      -0.033833      -0.011642       0.045475              7.996760      10.108173      -0.380300       0.945936       4.512063       0.373886       9.370043          -0.000951
          103              N      -0.059087       4.591606      14.067181      -0.094243      24.693648 0.35081699E+03  0.77561533E+04                                 7.277385                            6.189112      -0.171327       2.034150                    0.996507      24.439839      66.416446       0.676601       0.409456      -1.077087      -0.012926       0.019947       0.061880       0.066288      -0.010623       0.009173      -0.010752       0.073922      -0.040361      -0.035897      -0.011173       0.047069              7.752728       9.539784      -0.985298       0.362286       4.679597       0.807566       9.038802          -0.000536
          104              N       6.189773      -1.826798      13.933469      -0.099917      25.202969 0.35445669E+03  0.78680118E+04                                 7.410984                            6.232530      -0.202804       2.017484                    0.996911      24.742869      67.687050       0.671440       0.410957      -1.074578       0.001690       0.004099       0.069899       0.070040      -0.004928      -0.003423      -0.010649       0.067985      -0.066706      -0.033655      -0.011917       0.045572              7.994409      10.103928      -0.379732       0.944834       4.511163       0.374166       9.368136           0.001084
          105              O       1.330711      -0.821367      12.534806      -0.576680      33.580947 0.54739765E+03  0.13233649E+05                                 8.204820                            7.229922       0.413243       2.167797                    0.998473      28.252866      74.753444       0.707512       0.358093      -1.138409       0.057313      -0.020796       0.022421       0.064961      -0.031408      -0.047142      -0.082776       0.059986      -0.053812      -0.121510       0.049442       0.072068              8.619006       6.423245      -0.037378      -0.669767       9.705755      -2.963789       9.728016          -0.003533
          106              O       0.597166      -2.557925      13.716629      -0.563745      43.857721 0.60743430E+03  0.15033328E+05                                 9.882817                            7.634958       0.291420       2.145816                    0.995412      27.857989      73.951965       0.687709       0.359870      -1.139937       0.010758       0.030485       0.017901       0.036953      -0.000417      -0.018691      -0.007541       0.013674      -0.241565      -0.083686       0.033880       0.049806             11.770521       8.232747       3.927982       0.401806      20.216585       1.921052       6.862231           0.017006
          107              O       1.781537       1.970216      13.026642      -0.568952      37.966310 0.60542174E+03  0.15000974E+05                                 8.938335                            7.636588       0.315628       2.138822                    0.996957      28.429039      76.005243       0.684341       0.361220      -1.136602       0.022138       0.002424       0.014205       0.026415      -0.042202       0.056750       0.033867      -0.024262      -0.029099      -0.091847       0.039647       0.052200              9.834867      12.625500      -2.903093       3.485150       8.666459      -2.171622       8.212642           0.015947
          108              O       3.828076       1.330097      13.636563      -0.532904      41.365942 0.57866565E+03  0.14145085E+05                                 9.490637                            7.447029       0.223478       2.139915                    0.993009      27.171754      71.625743       0.697202       0.359393      -1.140604      -0.021369      -0.008238      -0.016088       0.027988       0.002476      -0.005949       0.083370       0.040703      -0.071206      -0.100105       0.032362       0.067743             11.316327      19.956694       1.792395      -2.476524       7.042553      -0.892159       6.949735           0.035647
          109              O       2.602198       5.794412       2.493171      -0.566346      42.336719 0.57932224E+03  0.14146028E+05                                 9.583077                            7.391987       0.518677       2.225738                    0.996032      27.439653      71.975053       0.709183       0.353699      -1.146715       0.005636      -0.031280      -0.004143       0.032053      -0.006370      -0.044211      -0.023873      -0.007759      -0.177525      -0.083153       0.037036       0.046117             11.348144       7.122743      -2.249693       0.164387      20.228600       1.963460       6.693088           0.023057
          110              O       3.483264       4.059701       3.530650      -0.583668      34.811593 0.53616359E+03  0.12905199E+05                                 8.437115                            7.167607       0.414308       2.174162                    0.997506      28.134882      74.469187       0.708201       0.359321      -1.136540      -0.031023       0.028054      -0.011651       0.043419      -0.001554      -0.002751      -0.077879       0.113999      -0.046510      -0.112110       0.047233       0.064877              9.057250       7.731706      -2.553304       2.417159      10.431967      -3.035944       9.008077           0.037330
          111              O       0.204176       1.667204       2.392806      -0.558454      44.450510 0.63189167E+03  0.15821018E+05                                10.014164                            7.827172       0.049308       2.070763                    0.993318      28.015542      75.225876       0.672846       0.363579      -1.135057       0.024293       0.003682       0.000727       0.024581       0.003675      -0.001784       0.058619       0.042790      -0.136800      -0.085349       0.040069       0.045281             11.935151      21.127014       2.778976      -1.378897       7.540741      -0.612903       7.137698           0.047333
          112              O       2.207187       1.388508       3.302211      -0.589715      39.347050 0.62463270E+03  0.15630949E+05                                 9.232418                            7.813616       0.056913       2.053597                    0.995191      28.878454      78.121267       0.667782       0.366531      -1.130098      -0.032230      -0.007457      -0.011659       0.035076      -0.049026       0.053328       0.031958      -0.043397      -0.008407      -0.094378       0.039122       0.055255             10.151239      12.979911      -2.483457       4.289886       7.960234      -2.174632       9.513571           0.052106
          113              O      -0.821591       7.419698      10.727595      -0.606830      37.847708 0.55246671E+03  0.13389445E+05                                 8.921222                            7.223153       0.349275       2.142507                    0.997141      28.587628      75.778268       0.713626       0.354143      -1.141363      -0.008774      -0.067801      -0.015015       0.069995       0.020381       0.050780      -0.005820      -0.024983      -0.019406      -0.063134       0.016540       0.046594             10.085433       7.124680       3.233735       1.561764      12.780268       5.099433      10.351352           0.039178
          114              O       7.504389       6.025307      11.202515      -0.600839      33.773936 0.54932018E+03  0.13266507E+05                                 8.204592                            7.220987       0.821970       2.287108                    0.998255      28.599762      75.163894       0.712486       0.355958      -1.142283       0.013526       0.014903       0.003885       0.020497      -0.031324      -0.021769      -0.083936       0.093152      -0.019356      -0.119400       0.056776       0.062624              8.815368       9.419226       0.766718      -4.428169       6.218959      -0.321552      10.807919           0.007038
          115              O       0.222489       4.450231      11.434176      -0.566396      33.405501 0.49965478E+03  0.11785126E+05                                 8.259857                            6.912522       0.644730       2.263582                    0.997782      27.278240      70.860088       0.724115       0.358620      -1.140100      -0.014417       0.001399      -0.010035       0.017621      -0.005192      -0.008843       0.074874       0.054286       0.032417      -0.088830       0.019568       0.069263              9.309239       6.312842       1.075695       3.053916       7.675724       2.523871      13.939150          -0.003851
          116              O      -0.651687       2.515047      10.773831      -0.533191      37.164437 0.53062946E+03  0.12692276E+05                                 8.780557                            7.069309       0.580247       2.247352                    0.997181      27.088235      70.623605       0.725044       0.353178      -1.145644      -0.036932       0.056220      -0.018455       0.069751       0.010121      -0.016351      -0.010016      -0.022633      -0.103634      -0.040878       0.004950       0.035928              9.932574       5.871518       0.448166       0.568313      14.396706      -4.800779       9.529499           0.012139
          117              O       3.185776       8.975532       5.342049      -0.616309      39.449892 0.57650250E+03  0.14128828E+05                                 9.215209                            7.402947       0.421925       2.158545                    0.997445      29.037174      77.531676       0.701071       0.356483      -1.138895      -0.025161       0.050661       0.028564       0.063368      -0.039570      -0.033383      -0.013648       0.006136       0.135967      -0.071692       0.012146       0.059546             10.682307       8.037792      -1.583010      -3.745956       9.024957       5.256378      14.984172           0.023909
          118              O       1.206966       8.878483       6.361163      -0.553196      32.485845 0.51352966E+03  0.12214446E+05                                 7.995016                            6.990291       0.612594       2.217107                    0.999162      28.315414      74.236829       0.721675       0.356826      -1.139770      -0.004211       0.007571       0.003523       0.009352       0.025802       0.028371      -0.095086       0.089813      -0.074280      -0.131562       0.063129       0.068433              8.237366      10.801341       3.683809      -0.267311       7.416807       0.301624       6.493950          -0.010860
          119              O       1.643749      11.592771       4.780135      -0.542058      31.127669 0.47768673E+03  0.11154573E+05                                 7.911592                            6.787689       0.532809       2.239205                    0.997002      26.845353      69.662603       0.725211       0.361686      -1.136296       0.017441      -0.007385       0.004537       0.019476      -0.005841       0.012501       0.057933       0.006923      -0.037788      -0.065658       0.011746       0.053911              8.721285       7.376712       1.607415       3.413784       6.999751       1.070757      11.787392           0.004268
          120              O       4.624170       0.077746       4.814127      -0.644275      41.048474 0.60998824E+03  0.15098603E+05                                 9.337807                            7.555321       0.577903       2.210142                    0.997804      28.958752      76.650660       0.705140       0.350926      -1.148179       0.001043      -0.082594       0.011299       0.083370      -0.001816      -0.051365      -0.018359      -0.030900      -0.092951      -0.071588       0.026114       0.045474             10.683489       6.873900       1.916966      -1.287283      13.028878      -5.852937      12.147688           0.043080
          121              O       6.830421       1.481910      13.197729      -0.544293      38.345477 0.56974367E+03  0.13885225E+05                                 8.949948                            7.407275       0.231844       2.141599                    0.993437      27.250491      71.932201       0.695927       0.361134      -1.138224       0.036176      -0.024163       0.006920       0.044051       0.020253       0.040835      -0.002111      -0.027166      -0.163308      -0.074540       0.019328       0.055212              9.832560      13.765509      -0.960831       4.793795       6.324249      -0.508289       9.407923           0.041359
          122              O      -1.020451       1.155685      13.684410      -0.552755      40.202414 0.61829993E+03  0.15379413E+05                                 9.245644                            7.713945       0.270592       2.130613                    0.996572      28.065349      74.836126       0.682308       0.360899      -1.138443      -0.036150       0.018573       0.003656       0.040806      -0.002466      -0.004735      -0.007416       0.003104      -0.149696      -0.050959       0.023091       0.027868             10.288585      16.725165      -1.948044      -3.349955       6.413479       0.360335       7.727112           0.019995
          123              O       0.569237       7.813778      13.352062      -0.556063      38.518248 0.58483431E+03  0.14349011E+05                                 8.978131                            7.499435       0.266986       2.143463                    0.995492      27.605432      73.156704       0.692248       0.360625      -1.138423       0.024325      -0.028549       0.014304       0.040142       0.015937       0.063177       0.009017      -0.035298      -0.159793      -0.092572       0.027882       0.064690              9.902429      14.067503       0.541074       4.706590       6.534983       0.513665       9.104801           0.039230
          124              O       2.731263       8.051822      13.789285      -0.565891      41.836818 0.63475367E+03  0.15917829E+05                                 9.570193                            7.861159       0.070171       2.069989                    0.995057      28.242596      76.007602       0.669003       0.365089      -1.133369      -0.030860       0.007541       0.015993       0.035567      -0.002392      -0.020284      -0.019644      -0.011803      -0.173112      -0.066345       0.027348       0.038997             10.855281      17.781876      -0.164819      -4.145389       6.306494      -0.038000       8.477473           0.050045
          125              O       6.482680      10.623014       3.575113      -0.596015      33.710352 0.55013498E+03  0.13314364E+05                                 8.224336                            7.246251       0.422925       2.172381                    0.997613      28.351638      75.017908       0.707076       0.357922      -1.138721      -0.062609       0.027227      -0.021620       0.071615      -0.031020      -0.043705      -0.084497       0.074704      -0.028157      -0.122862       0.049106       0.073757              8.642815       6.437151      -0.038287      -0.671467       9.745413      -2.974524       9.745880           0.033981
          126              O       7.216225      12.359572       2.393290      -0.568003      44.122853 0.61159730E+03  0.15163753E+05                                 9.923894                            7.662675       0.286802       2.142678                    0.995477      27.947446      74.280986       0.686181       0.360020      -1.139704      -0.012450      -0.029661      -0.018321       0.037020      -0.000266      -0.017916      -0.007349       0.011740      -0.241996      -0.083600       0.034876       0.048724             11.825059       8.267099       3.949593       0.405658      20.316982       1.938522       6.891097           0.019476
          127              O       6.031854       7.831431       3.083277      -0.602162      39.049980 0.62675358E+03  0.15668657E+05                                 9.113756                            7.776606       0.271570       2.120001                    0.996098      28.872031      77.600977       0.677106       0.361838      -1.135818      -0.029575      -0.013402      -0.016753       0.036537      -0.049142       0.057091       0.031434      -0.027971      -0.026952      -0.095190       0.036518       0.058672             10.037717      12.916211      -2.969475       3.568447       8.829397      -2.219522       8.367544           0.047929
          128              O       3.985315       8.471550       2.473356      -0.540633      41.702683 0.58385528E+03  0.14304405E+05                                 9.539958                            7.478136       0.227915       2.139106                    0.993092      27.291603      72.032835       0.696031       0.359181      -1.140727       0.022992       0.006198       0.016652       0.029058       0.004081      -0.006101       0.083187       0.042185      -0.065644      -0.099808       0.032392       0.067416             11.383845      20.091631       1.799353      -2.493685       7.075520      -0.899637       6.984383           0.045331
          129              O       5.211193       4.007235      13.616748      -0.566073      42.393678 0.58003316E+03  0.14168785E+05                                 9.593967                            7.398340       0.513423       2.223846                    0.996037      27.451508      72.037367       0.708564       0.353873      -1.146489      -0.004841       0.031020       0.004388       0.031701      -0.006788      -0.044033      -0.024000      -0.008416      -0.176356      -0.082897       0.037376       0.045521             11.362731       7.128626      -2.257752       0.164337      20.258156       1.964714       6.701411           0.022996
          130              O       4.330127       5.741946      12.579269      -0.584360      34.851028 0.53678452E+03  0.12923990E+05                                 8.443390                            7.171431       0.413445       2.173474                    0.997533      28.151912      74.527357       0.708054       0.359288      -1.136556       0.031638      -0.027673       0.011727       0.043638      -0.001723      -0.002810      -0.077845       0.113867      -0.045842      -0.112023       0.047324       0.064699              9.065593       7.737312      -2.558093       2.420402      10.441943      -3.040695       9.017523           0.037347
          131              O       7.609215       8.134443      13.717113      -0.559474      44.488344 0.63255275E+03  0.15841468E+05                                10.019066                            7.830712       0.051706       2.071181                    0.993343      28.031427      75.274047       0.672776       0.363527      -1.135114      -0.024779      -0.003230      -0.000461       0.024993       0.003777      -0.001731       0.058506       0.042770      -0.136001      -0.085101       0.039868       0.045233             11.940956      21.137688       2.781168      -1.381811       7.542377      -0.613888       7.142803           0.047328
          132              O       5.606204       8.413139      12.807708      -0.589245      39.304645 0.62378964E+03  0.15604219E+05                                 9.225221                            7.807780       0.057587       2.054067                    0.995186      28.863095      78.059690       0.668119       0.366478      -1.130165       0.032045       0.007663       0.011763       0.034985      -0.048863       0.053341       0.032011      -0.043523      -0.008690      -0.094329       0.039171       0.055159             10.143133      12.966918      -2.481464       4.286127       7.953912      -2.173367       9.508567           0.052221
          133              O       8.634982       2.381949       5.382324      -0.607425      37.974449 0.55454475E+03  0.13453925E+05                                 8.944980                            7.239805       0.343840       2.140403                    0.997116      28.620741      75.933482       0.712271       0.354445      -1.140993       0.008329       0.068579       0.014228       0.070533       0.020496       0.050775      -0.005549      -0.024897      -0.018688      -0.063028       0.016226       0.046801             10.115567       7.140890       3.243385       1.565706      12.825711       5.119254      10.380100           0.038997
          134              O       0.309002       3.776340       4.907404      -0.600412      33.727741 0.54846608E+03  0.13240267E+05                                 8.195572                            7.214283       0.823807       2.287993                    0.998253      28.582567      75.094229       0.713003       0.355851      -1.142409      -0.014744      -0.013673      -0.004644       0.020637      -0.031617      -0.021673      -0.083767       0.091834      -0.019852      -0.118976       0.056152       0.062824              8.803571       9.409608       0.765411      -4.418877       6.215020      -0.321358      10.786085           0.006624
          135              O       7.590902       5.351416       4.675743      -0.575920      33.738871 0.50567861E+03  0.11962718E+05                                 8.307971                            6.949181       0.654572       2.263024                    0.998001      27.440178      71.381381       0.722981       0.358116      -1.140527       0.015831       0.000288       0.009191       0.018308      -0.005474      -0.009281       0.074124       0.058083       0.037289      -0.089288       0.020342       0.068946              9.362485       6.346243       1.090219       3.073030       7.735272       2.550820      14.005941           0.006988
          136              O       8.465078       7.286600       5.336088      -0.594276      39.551301 0.57166087E+03  0.13942738E+05                                 9.169626                            7.350295       0.436435       2.185680                    0.996371      28.047058      74.047629       0.708589       0.354407      -1.143662       0.045055      -0.059278       0.024124       0.078268       0.011294      -0.025775      -0.007267      -0.016445      -0.130222      -0.053439       0.013168       0.040271             10.408346       6.110755       0.440801       0.623254      15.085895      -5.110858      10.028388           0.049014
          137              O       4.627615       0.826115      10.767870      -0.615321      39.342971 0.57466520E+03  0.14071392E+05                                 9.196065                            7.389047       0.430750       2.161865                    0.997518      28.997587      77.370792       0.702087       0.356282      -1.139152       0.024989      -0.050657      -0.028376       0.063212      -0.039510      -0.033510      -0.013370       0.007546       0.134473      -0.071380       0.011971       0.059409             10.658916       8.019887      -1.577348      -3.732768       9.005740       5.241879      14.951120           0.024005
          138              O       6.606425       0.923164       9.748756      -0.553864      32.362692 0.51121471E+03  0.12143522E+05                                 7.966952                            6.967897       0.624329       2.220692                    0.999230      28.291387      74.082859       0.723991       0.356149      -1.140512       0.003770      -0.009481      -0.002993       0.010634       0.023936       0.029380      -0.095963       0.091352      -0.072406      -0.132390       0.061399       0.070991              8.207384      10.758825       3.663996      -0.266031       7.389400       0.296977       6.473926          -0.010703
          139              O       6.169642      -1.791124      11.329784      -0.540934      31.068323 0.47652563E+03  0.11120138E+05                                 7.900428                            6.778443       0.533802       2.239989                    0.996990      26.819019      69.560027       0.725901       0.361580      -1.136435      -0.016630       0.007635      -0.004454       0.018833      -0.005370       0.012363       0.057846       0.007942      -0.039387      -0.065810       0.012298       0.053511              8.708929       7.367888       1.605131       3.409274       6.988051       1.070172      11.770848           0.003435
          140              O       3.189221       9.723901      11.295792      -0.644376      41.040811 0.60988674E+03  0.15095429E+05                                 9.336246                            7.554402       0.577787       2.209964                    0.997820      28.961635      76.656050       0.705225       0.350899      -1.148203      -0.000913       0.082806      -0.011425       0.083596      -0.002093      -0.051247      -0.018493      -0.030878      -0.092915      -0.071553       0.026262       0.045291             10.681236       6.872450       1.915428      -1.286712      13.024392      -5.851223      12.146867           0.043293
          141              O       0.982970       8.319737       2.912190      -0.540992      38.254009 0.56809720E+03  0.13834986E+05                                 8.939762                            7.399366       0.225134       2.140559                    0.993357      27.197177      71.763558       0.695909       0.361408      -1.138016      -0.033721       0.023299      -0.004691       0.041255       0.022343       0.041866      -0.003241      -0.034885      -0.168374      -0.077620       0.018546       0.059073              9.822352      13.759576      -0.955657       4.785346       6.316181      -0.506948       9.391298           0.040522
          142              O       8.833842       8.645962       2.425509      -0.578965      40.722089 0.62865314E+03  0.15706711E+05                                 9.345698                            7.795645       0.213733       2.114210                    0.995112      28.242928      75.551673       0.676251       0.362514      -1.136831       0.034124      -0.018753      -0.010154       0.040240      -0.000934      -0.010972      -0.005340      -0.004201      -0.178190      -0.061075       0.028938       0.032137             10.404857      16.919344      -1.963308      -3.397856       6.475629       0.358499       7.819599           0.044991
          143              O       7.244154       1.987869       2.757857      -0.554416      38.435075 0.58332488E+03  0.14302365E+05                                 8.965145                            7.489664       0.266109       2.143962                    0.995444      27.569045      73.029605       0.692729       0.360616      -1.138458      -0.023922       0.029275      -0.014181       0.040378       0.016015       0.063312       0.008880      -0.035670      -0.160495      -0.092884       0.028059       0.064824              9.887273      14.043402       0.541737       4.697517       6.528743       0.513990       9.089675           0.039595
          144              O       5.082128       1.749825       2.320634      -0.566317      41.833496 0.63479278E+03  0.15918674E+05                                 9.568661                            7.860686       0.072579       2.070700                    0.995070      28.244192      76.005645       0.669131       0.365023      -1.133447       0.031103      -0.007178      -0.015949       0.035683      -0.002286      -0.020399      -0.019611      -0.012123      -0.173112      -0.066375       0.027210       0.039165             10.852833      17.776868      -0.163464      -4.144314       6.306209      -0.038195       8.475423           0.050559

******************************************************
Auxiliary information for the entire system
The total spin magnetic moment of the unit cell is   33.661156
The total net atomic charge of the unit cell is   -0.000005
Accuracy of reproducing the electrostatic potential in the unit cell:
  The inner radius (bohr) =    5.0000
  The outer radius (bohr) =   12.0000
  Valid grid points have density less than (e/(bohr^3)) =    0.0001
  The number of valid grid points were=        47408
  The rms potential error without charges in kcal/mol is=      6.04031
  The rms potential error with partial charges in kcal/mol is=      0.60652
  The RRMSE value at monopole order=      0.10041
  The rms potential error with partial charges and cloud penetration in kcal/mol is=      0.59801
  The RRMSE value at monopole order with cloud penetration is=      0.09900
  The rms potential error with partial charges and atomic dipoles in kcal/mol is=      0.59497
  The RRMSE value at dipole order=      0.09850
  The rms potential error with partial charges, atomic dipoles and cloud penetration in kcal/mol is=      0.58817
  The RRMSE value at dipole order with cloud penetration=      0.09737

******************************************************
The electron densities and ab initio electrostatic potential were computed in VASP using the PBE functional and
projector augmented wave method. See the main text of the journal article for a description of computational details.
The atomic charges, dipoles, and quadrupoles were computed with the DDEC6 method as described in
(a) T. A. Manz and N. Gabaldon Limas, RSC Adv. 6 (2016) 47771-47801 DOI: 10.1039/c6ra04656h
(b) N. Gabaldon Limas and T. A. Manz, RSC Adv. 8 (2018) 2678-2707 DOI: 10.1039/c7ra11829e.
For each atom in the material, the electron cloud parameters were fit to the spherically averaged atom-in-material
electron density using radial positions for which this density was between 10^-4 and 10^-2 electrons per cubic bohr.
The polarizabilities, dispersion coefficients, and quantum Drude oscillator (QDO) parameters were fit using the MCLF method.
The magnetic structure of the system was optimized in VASP from the default ferromagnetic initial guess using spin polarization.
The atomic spin moments (ASMs) were computed on this optimized magnetic structure using the DDEC6 partition as inputs
to the method of T. A. Manz and D. S. Sholl, J. Chem. Theory Comput. 7 (2011) 4146-4164 DOI: 10.1021/ct200539n.
The RMSE and RRMSE were computed using a uniform grid with Ewald summation.
