# Supplementary material for: A collection of forcefield precursors for metal–organic frameworks
Source: RSC Adv. 2019 Nov 13;9(63):36492–507. doi: 10.1039/c9ra07327b (PMC9075174; doi:10.1039/c9ra07327b)
Supplement: RA-009-C9RA07327B-s4431 [file RA-009-C9RA07327B-s4431.xyz]

  480
jmolscript: load "" {1 1 1} spacegroup "x,y,z" unitcell [{     11.942000     0.000000     0.000000 }, {      0.000000    21.575800     0.000000 }, {      0.000000     0.000000    25.116300 }]
Ag     6.526661    17.628076    18.708127     0.297662
Ag     6.526661    14.735624     6.408173     0.297662
Ag    11.386339    14.735624     6.149977     0.297662
Ag    11.386339    17.628076    18.966323     0.297662
Ag     5.415339     3.947724     6.408173     0.297662
Ag     5.415339     6.840176    18.708127     0.297662
Ag     0.555661     6.840176    18.966323     0.297662
Ag     0.555661     3.947724     6.149977     0.297662
Ag     5.971000    10.787900    12.558150     0.348329
Ag     5.971000     0.000000    12.558150     0.348329
Ag     0.000000     0.000000     0.000000     0.348329
Ag     0.000000    10.787900     0.000000     0.348329
Ag     8.956500    13.327156    18.837225     0.274364
Ag     8.956500    19.036544     6.279075     0.274364
Ag     2.985500     8.248644     6.279075     0.274364
Ag     2.985500     2.539256    18.837225     0.274364
Ag     3.093814    16.181850     0.000000     0.406561
Ag     2.877186    16.181850    12.558150     0.406561
Ag     8.848186     5.393950     0.000000     0.406561
Ag     9.064814     5.393950    12.558150     0.406561
Ag     2.985500    19.901086    18.837225     0.425252
Ag     2.985500    12.462614     6.279075     0.425252
Ag     8.956500     1.674714     6.279075     0.425252
Ag     8.956500     9.113186    18.837225     0.425252
H      5.807395    13.146135    14.811082     0.111149
H      9.790052    11.499901    16.285409     0.106184
H      8.919480    10.824579    14.248477     0.106086
H      4.809043    15.431012    17.274991     0.161793
H      5.297471    15.100902    15.788106     0.187873
H      4.429288    14.028585    16.601874     0.199045
H      5.672450    12.958425    19.846900     0.170330
H      5.680809    13.336002    21.401599     0.184487
H      4.321810    13.435251    20.560203     0.196458
H      4.217914    14.893775    22.453972     0.109697
H      3.992211    18.736425    23.252671     0.107614
H      5.090875    19.211092    21.270994     0.107659
H      7.930682    11.426544    10.096753     0.104862
H      4.885472    14.712538     9.272938     0.106725
H      4.813820    13.515081    11.242056     0.102488
H     10.304752    11.778229     7.459541     0.166128
H      9.982318    11.983199     9.011728     0.179316
H      9.264604    10.809476     8.195449     0.202115
H      5.807395    19.217565    10.305218     0.111149
H      9.790052    20.863799     8.830891     0.106184
H      8.919480    -0.036679    10.867823     0.106086
H      4.809043    16.932688     7.841309     0.161793
H      5.297471    17.262798     9.328194     0.187873
H      4.429288    18.335115     8.514426     0.199045
H      5.672450    19.405275     5.269400     0.170330
H      5.680809    19.027698     3.714701     0.184487
H      4.321810    18.928449     4.556097     0.196458
H      4.217914    17.469925     2.662328     0.109697
H      3.992211    13.627275     1.863629     0.107614
H      5.090875    13.152608     3.845306     0.107659
H      7.930682    20.937156    15.019547     0.104862
H      4.885472    17.651162    15.843362     0.106725
H      4.813820    18.848619    13.874244     0.102488
H     10.304752    20.585471    17.656759     0.166128
H      9.982318    20.380501    16.104572     0.179316
H      9.264604    -0.021576    16.920851     0.202115
H      0.163605    19.217565     2.252932     0.111149
H      8.122948    20.863799     3.727259     0.106185
H      8.993520    -0.036679     1.690327     0.106086
H      1.161957    16.932688     4.716841     0.161793
H      0.673529    17.262798     3.229956     0.187873
H      1.541712    18.335115     4.043724     0.199045
H      0.298550    19.405275     7.288750     0.170330
H      0.290191    19.027698     8.843449     0.184487
H      1.649190    18.928449     8.002053     0.196458
H      1.753086    17.469925     9.895822     0.109697
H      1.978789    13.627275    10.694521     0.107614
H      0.880125    13.152608     8.712844     0.107659
H      9.982318    20.937156    22.654903     0.104862
H      1.085528    17.651162    21.831088     0.106725
H      1.157180    18.848619    23.800206     0.102488
H      7.608248    20.585471    20.017691     0.166128
H      7.930682    20.380501    21.569878     0.179316
H      8.648396    -0.021576    20.753599     0.202115
H      0.163605    13.146135    22.863368     0.111149
H      8.122948    11.499901    21.389041     0.106185
H      8.993520    10.824579    23.425973     0.106086
H      1.161957    15.431012    20.399459     0.161793
H      0.673529    15.100902    21.886344     0.187873
H      1.541712    14.028585    21.072576     0.199045
H      0.298550    12.958425    17.827550     0.170330
H      0.290191    13.336002    16.272851     0.184487
H      1.649190    13.435251    17.114247     0.196458
H      1.753086    14.893775    15.220478     0.109697
H      1.978789    18.736425    14.421779     0.107614
H      0.880125    19.211092    16.403456     0.107659
H      9.982318    11.426544     2.461397     0.104862
H      1.085528    14.712538     3.285212     0.106725
H      1.157180    13.515081     1.316094     0.102488
H      7.608248    11.778229     5.098609     0.166128
H      7.930682    11.983199     3.546422     0.179316
H      8.648396    10.809476     4.362701     0.202115
H      6.134605     8.429665    10.305218     0.111149
H      2.151948    10.075899     8.830891     0.106184
H      3.022520    10.751221    10.867823     0.106086
H      7.132957     6.144788     7.841309     0.161793
H      6.644529     6.474898     9.328194     0.187873
H      7.512712     7.547215     8.514426     0.199045
H      6.269550     8.617375     5.269400     0.170330
H      6.261191     8.239798     3.714701     0.184487
H      7.620190     8.140549     4.556097     0.196458
H      7.724086     6.682025     2.662328     0.109697
H      7.949789     2.839375     1.863629     0.107614
H      6.851125     2.364708     3.845306     0.107659
H      4.011318    10.149256    15.019547     0.104862
H      7.056528     6.863262    15.843362     0.106725
H      7.128180     8.060719    13.874244     0.102488
H      1.637248     9.797571    17.656759     0.166128
H      1.959682     9.592601    16.104572     0.179316
H      2.677396    10.766324    16.920851     0.202115
H      6.134605     2.358235    14.811082     0.111149
H      2.151948     0.712001    16.285409     0.106184
H      3.022520     0.036679    14.248477     0.106086
H      7.132957     4.643112    17.274991     0.161793
H      6.644529     4.313002    15.788106     0.187873
H      7.512712     3.240685    16.601874     0.199045
H      6.269550     2.170525    19.846900     0.170330
H      6.261191     2.548102    21.401599     0.184487
H      7.620190     2.647351    20.560203     0.196458
H      7.724086     4.105875    22.453972     0.109697
H      7.949789     7.948525    23.252671     0.107614
H      6.851125     8.423192    21.270994     0.107659
H      4.011318     0.638644    10.096753     0.104862
H      7.056528     3.924638     9.272938     0.106725
H      7.128180     2.727181    11.242056     0.102488
H      1.637248     0.990329     7.459541     0.166128
H      1.959682     1.195299     9.011728     0.179316
H      2.677396     0.021576     8.195449     0.202115
H     11.778395     2.358235    22.863368     0.111149
H      3.819052     0.712001    21.389041     0.106185
H      2.948480     0.036679    23.425973     0.106086
H     10.780043     4.643112    20.399459     0.161793
H     11.268471     4.313002    21.886344     0.187873
H     10.400288     3.240685    21.072576     0.199045
H     11.643450     2.170525    17.827550     0.170330
H     11.651809     2.548102    16.272851     0.184487
H     10.292810     2.647351    17.114247     0.196458
H     10.188914     4.105875    15.220478     0.109697
H      9.963211     7.948525    14.421779     0.107614
H     11.061875     8.423192    16.403456     0.107659
H      1.959682     0.638644     2.461397     0.104862
H     10.856472     3.924638     3.285212     0.106725
H     10.784820     2.727181     1.316094     0.102488
H      4.333752     0.990329     5.098609     0.166128
H      4.011318     1.195299     3.546422     0.179317
H      3.293604     0.021576     4.362701     0.202115
H     11.778395     8.429665     2.252932     0.111149
H      3.819052    10.075899     3.727259     0.106185
H      2.948480    10.751221     1.690327     0.106086
H     10.780043     6.144788     4.716841     0.161793
H     11.268471     6.474898     3.229956     0.187873
H     10.400288     7.547215     4.043724     0.199045
H     11.643450     8.617375     7.288750     0.170330
H     11.651809     8.239798     8.843449     0.184487
H     10.292810     8.140549     8.002053     0.196458
H     10.188914     6.682025     9.895822     0.109697
H      9.963211     2.839375    10.694521     0.107614
H     11.061875     2.364708     8.712844     0.107659
H      1.959682    10.149256    22.654903     0.104862
H     10.856472     6.863262    21.831088     0.106725
H     10.784820     8.060719    23.800206     0.102488
H      4.333752     9.797571    20.017691     0.166128
H      4.011318     9.592601    21.569878     0.179317
H      3.293604    10.766324    20.753599     0.202115
C      6.634975    12.785819    15.109966     0.034356
C      7.128180    13.172026    16.348702     0.114950
C      8.950529    11.845114    16.002348     0.051203
C      8.435829    11.450277    14.776170     0.056689
C      6.368669    14.121793    17.217977     0.275442
C      5.119535    14.721168    16.674460    -0.542051
C      5.293889    13.553055    20.526799    -0.530014
C      5.611546    14.969506    20.179440     0.257403
C      5.120730    16.072461    21.061525     0.114907
C      4.414957    15.796938    22.235209     0.026725
C      4.270459    18.020540    22.692326     0.050499
C      4.939211    18.303614    21.510604     0.046006
C      7.296562    12.118264     9.943794     0.024224
C      7.387321    12.865434     8.777142     0.110269
C      5.537505    14.039157     9.429413     0.077777
C      5.484961    13.314426    10.601339     0.052355
C      8.493150    12.655070     7.791579     0.261453
C      9.606145    11.726447     8.144965    -0.525132
C      6.634975    19.577881    10.006334     0.034356
C      7.128180    19.191674     8.767598     0.114950
C      8.950529    20.518586     9.113952     0.051203
C      8.435829    20.913423    10.340130     0.056689
C      6.368669    18.241907     7.898323     0.275442
C      5.119535    17.642532     8.441840    -0.542051
C      5.293889    18.810645     4.589501    -0.530014
C      5.611546    17.394194     4.936860     0.257403
C      5.120730    16.291239     4.054775     0.114907
C      4.414957    16.566762     2.881091     0.026725
C      4.270459    14.343160     2.423974     0.050499
C      4.939211    14.060086     3.605696     0.046006
C      7.296562    20.245436    15.172506     0.024224
C      7.387321    19.498266    16.339158     0.110269
C      5.537505    18.324543    15.686887     0.077777
C      5.484961    19.049274    14.514961     0.052355
C      8.493150    19.708630    17.324721     0.261453
C      9.606145    20.637253    16.971335    -0.525132
C     11.278025    19.577881     2.551816     0.034356
C     10.784820    19.191674     3.790552     0.114950
C      8.962471    20.518586     3.444198     0.051203
C      9.477171    20.913423     2.218020     0.056689
C     11.544331    18.241907     4.659827     0.275442
C      0.851465    17.642532     4.116310    -0.542051
C      0.677111    18.810645     7.968649    -0.530014
C      0.359454    17.394194     7.621290     0.257403
C      0.850270    16.291239     8.503375     0.114907
C      1.556043    16.566762     9.677059     0.026725
C      1.700541    14.343160    10.134176     0.050499
C      1.031789    14.060086     8.952454     0.046006
C     10.616438    20.245436    22.501944     0.024224
C     10.525679    19.498266    21.335292     0.110269
C      0.433495    18.324543    21.987563     0.077777
C      0.486039    19.049274    23.159489     0.052355
C      9.419850    19.708630    20.349729     0.261452
C      8.306855    20.637253    20.703115    -0.525132
C     11.278025    12.785819    22.564484     0.034356
C     10.784820    13.172026    21.325748     0.114950
C      8.962471    11.845114    21.672102     0.051203
C      9.477171    11.450277    22.898280     0.056689
C     11.544331    14.121793    20.456473     0.275442
C      0.851465    14.721168    20.999990    -0.542051
C      0.677111    13.553055    17.147651    -0.530014
C      0.359454    14.969506    17.495010     0.257403
C      0.850270    16.072461    16.612925     0.114906
C      1.556043    15.796938    15.439241     0.026725
C      1.700541    18.020540    14.982124     0.050499
C      1.031789    18.303614    16.163846     0.046006
C     10.616438    12.118264     2.614356     0.024224
C     10.525679    12.865434     3.781008     0.110269
C      0.433495    14.039157     3.128737     0.077777
C      0.486039    13.314426     1.956811     0.052355
C      9.419850    12.655070     4.766571     0.261452
C      8.306855    11.726447     4.413185    -0.525132
C      5.307025     8.789981    10.006334     0.034356
C      4.813820     8.403774     8.767598     0.114950
C      2.991471     9.730686     9.113952     0.051203
C      3.506171    10.125523    10.340130     0.056689
C      5.573331     7.454007     7.898323     0.275442
C      6.822465     6.854632     8.441840    -0.542051
C      6.648111     8.022745     4.589501    -0.530014
C      6.330454     6.606294     4.936860     0.257403
C      6.821270     5.503339     4.054775     0.114906
C      7.527043     5.778862     2.881091     0.026725
C      7.671541     3.555260     2.423974     0.050499
C      7.002789     3.272186     3.605696     0.046006
C      4.645438     9.457536    15.172506     0.024224
C      4.554679     8.710366    16.339158     0.110269
C      6.404495     7.536643    15.686887     0.077777
C      6.457039     8.261374    14.514961     0.052355
C      3.448850     8.920730    17.324721     0.261453
C      2.335855     9.849353    16.971335    -0.525132
C      5.307025     1.997919    15.109966     0.034356
C      4.813820     2.384126    16.348702     0.114950
C      2.991471     1.057214    16.002348     0.051203
C      3.506171     0.662377    14.776170     0.056689
C      5.573331     3.333893    17.217977     0.275442
C      6.822465     3.933268    16.674460    -0.542051
C      6.648111     2.765155    20.526799    -0.530014
C      6.330454     4.181606    20.179440     0.257403
C      6.821270     5.284561    21.061525     0.114906
C      7.527043     5.009038    22.235209     0.026725
C      7.671541     7.232640    22.692326     0.050499
C      7.002789     7.515714    21.510604     0.046006
C      4.645438     1.330364     9.943794     0.024224
C      4.554679     2.077534     8.777142     0.110269
C      6.404495     3.251257     9.429413     0.077777
C      6.457039     2.526526    10.601339     0.052355
C      3.448850     1.867170     7.791579     0.261453
C      2.335855     0.938547     8.144965    -0.525132
C      0.663975     1.997919    22.564484     0.034356
C      1.157180     2.384126    21.325748     0.114950
C      2.979529     1.057214    21.672102     0.051203
C      2.464829     0.662377    22.898280     0.056689
C      0.397669     3.333893    20.456473     0.275442
C     11.090535     3.933268    20.999990    -0.542051
C     11.264889     2.765155    17.147651    -0.530014
C     11.582546     4.181606    17.495010     0.257403
C     11.091730     5.284561    16.612925     0.114906
C     10.385957     5.009038    15.439241     0.026725
C     10.241459     7.232640    14.982124     0.050499
C     10.910211     7.515714    16.163846     0.046006
C      1.325562     1.330364     2.614356     0.024224
C      1.416321     2.077534     3.781008     0.110269
C     11.508505     3.251257     3.128737     0.077777
C     11.455961     2.526526     1.956811     0.052355
C      2.522150     1.867170     4.766571     0.261452
C      3.635145     0.938547     4.413185    -0.525132
C      0.663975     8.789981     2.551816     0.034356
C      1.157180     8.403774     3.790552     0.114950
C      2.979529     9.730686     3.444198     0.051203
C      2.464829    10.125523     2.218020     0.056689
C      0.397669     7.454007     4.659827     0.275442
C     11.090535     6.854632     4.116310    -0.542051
C     11.264889     8.022745     7.968649    -0.530014
C     11.582546     6.606294     7.621290     0.257403
C     11.091730     5.503339     8.503375     0.114906
C     10.385957     5.778862     9.677059     0.026725
C     10.241459     3.555260    10.134176     0.050499
C     10.910211     3.272186     8.952454     0.046006
C      1.325562     9.457536    22.501944     0.024224
C      1.416321     8.710366    21.335292     0.110269
C     11.508505     7.536643    21.987563     0.077777
C     11.455961     8.261374    23.159489     0.052355
C      2.522150     8.920730    20.349729     0.261452
C      3.635145     9.849353    20.703115    -0.525132
N      7.284620    11.923434    14.326086    -0.159317
N      8.299690    12.691101    16.789493    -0.181665
N      6.869038    14.351575    18.364536    -0.166491
N      6.283880    15.333921    19.154193    -0.152079
N      5.373900    17.341981    20.702361    -0.194275
N      4.007735    16.767849    23.061284    -0.137384
N      6.351950    12.337690    10.853256    -0.137996
N      6.480923    13.820379     8.510909    -0.181990
N      8.411945    13.324567     6.706052    -0.162355
N      8.914703     8.806163    11.450521     0.790307
N      7.284620    20.440266    10.790214    -0.159317
N      8.299690    19.672599     8.326807    -0.181665
N      6.869038    18.012125     6.751764    -0.166491
N      6.283880    17.029779     5.962107    -0.152079
N      5.373900    15.021719     4.413939    -0.194275
N      4.007735    15.595851     2.055016    -0.137384
N      6.351950    20.026010    14.263044    -0.137996
N      6.480923    18.543321    16.605391    -0.181990
N      8.411945    19.039133    18.410248    -0.162355
N      8.914703     1.981737    13.665779     0.790307
N     10.628380    20.440266     1.767936    -0.159317
N      9.613310    19.672599     4.231343    -0.181665
N     11.043962    18.012125     5.806386    -0.166491
N     11.629120    17.029779     6.596043    -0.152079
N      0.597100    15.021719     8.144211    -0.194274
N      1.963265    15.595851    10.503134    -0.137384
N     11.561050    20.026010    23.411406    -0.137996
N     11.432077    18.543321    21.069059    -0.181990
N      9.501055    19.039133    19.264202    -0.162344
N      8.998297     1.981737    24.008671     0.790307
N     10.628380    11.923434    23.348364    -0.159317
N      9.613310    12.691101    20.884957    -0.181665
N     11.043962    14.351575    19.309914    -0.166491
N     11.629120    15.333921    18.520257    -0.152079
N      0.597100    17.341981    16.972089    -0.194274
N      1.963265    16.767849    14.613166    -0.137384
N     11.561050    12.337690     1.704894    -0.137996
N     11.432077    13.820379     4.047241    -0.181990
N      9.501055    13.324567     5.852098    -0.162344
N      8.998297     8.806163     1.107629     0.790307
N      4.657380     9.652366    10.790214    -0.159317
N      3.642310     8.884699     8.326807    -0.181665
N      5.072962     7.224225     6.751764    -0.166491
N      5.658120     6.241879     5.962107    -0.152079
N      6.568100     4.233819     4.413939    -0.194275
N      7.934265     4.807951     2.055016    -0.137384
N      5.590050     9.238110    14.263044    -0.137996
N      5.461077     7.755421    16.605391    -0.181990
N      3.530055     8.251233    18.410248    -0.162355
N      3.027297    12.769637    13.665779     0.790307
N      4.657380     1.135534    14.326086    -0.159317
N      3.642310     1.903201    16.789493    -0.181665
N      5.072962     3.563675    18.364536    -0.166491
N      5.658120     4.546021    19.154193    -0.152079
N      6.568100     6.554081    20.702361    -0.194275
N      7.934265     5.979949    23.061284    -0.137384
N      5.590050     1.549790    10.853256    -0.137996
N      5.461077     3.032479     8.510909    -0.181990
N      3.530055     2.536667     6.706052    -0.162355
N      3.027297    19.594063    11.450521     0.790307
N      1.313620     1.135534    23.348364    -0.159317
N      2.328690     1.903201    20.884957    -0.181665
N      0.898038     3.563675    19.309914    -0.166491
N      0.312880     4.546021    18.520257    -0.152079
N     11.344900     6.554081    16.972089    -0.194274
N      9.978735     5.979949    14.613166    -0.137384
N      0.380950     1.549790     1.704894    -0.137996
N      0.509923     3.032479     4.047241    -0.181990
N      2.440945     2.536667     5.852098    -0.162344
N      2.943703    19.594063     1.107629     0.790307
N      1.313620     9.652366     1.767936    -0.159317
N      2.328690     8.884699     4.231343    -0.181665
N      0.898038     7.224225     5.806386    -0.166491
N      0.312880     6.241879     6.596043    -0.152079
N     11.344900     4.233819     8.144211    -0.194274
N      9.978735     4.807951    10.503134    -0.137384
N      0.380950     9.238110    23.411406    -0.137996
N      0.509923     7.755421    21.069059    -0.181990
N      2.440945     8.251233    19.264202    -0.162344
N      2.943703    12.769637    24.008671     0.790307
N      0.099119    16.181850     0.000000     0.794239
N      5.871881    16.181850    12.558150     0.794239
N     11.842881     5.393950     0.000000     0.794239
N      6.070119     5.393950    12.558150     0.794239
N      5.451523    21.317538    18.394927     0.731225
N      0.519477    21.317538    19.279523     0.731225
N      2.985500    16.990942    18.837225     0.720172
N      5.451523    11.046162     6.721373     0.731225
N      0.519477    11.046162     5.836777     0.731225
N      2.985500    15.372758     6.279075     0.720172
N      6.490477     0.258262     6.721373     0.731225
N     11.422523     0.258262     5.836777     0.731225
N      8.956500     4.584858     6.279075     0.720172
N      6.490477    10.529638    18.394927     0.731225
N     11.422523    10.529638    19.279523     0.731225
N      8.956500     6.203043    18.837225     0.720172
O      8.388061     9.653013    12.179647    -0.518115
O      8.796477     8.870890    10.237404    -0.491985
O      9.647942     7.932559    11.944056    -0.529617
O      0.747569    15.679134    24.205583    -0.514528
O      8.388061     1.134887    12.936653    -0.518115
O      8.796477     1.917010    14.878896    -0.491985
O      9.647942     2.855341    13.172244    -0.529617
O      0.747569    16.684566     0.910717    -0.514528
O      9.524939     1.134887    24.737797    -0.518115
O      9.116523     1.917010    22.795554    -0.491985
O      8.265058     2.855341    24.502206    -0.529617
O      5.223431    16.684566    11.647433    -0.514528
O      9.524939     9.653013     0.378503    -0.518115
O      9.116523     8.870890     2.320746    -0.491985
O      8.265058     7.932559     0.614094    -0.529617
O      5.223431    15.679134    13.468867    -0.514528
O      3.553939    11.922787    12.936653    -0.518115
O      3.145523    12.704910    14.878896    -0.491985
O      2.294058    13.643241    13.172244    -0.529617
O     11.194431     5.896666     0.910717    -0.514528
O      3.553939    20.440913    12.179647    -0.518115
O      3.145523    19.658790    10.237404    -0.491985
O      2.294058    18.720459    11.944056    -0.529617
O     11.194431     4.891234    24.205583    -0.514528
O      2.417061    20.440913     0.378503    -0.518115
O      2.825477    19.658790     2.320746    -0.491985
O      3.676942    18.720459     0.614094    -0.529617
O      6.718569     4.891234    13.468867    -0.514528
O      2.417061    11.922787    24.737797    -0.518115
O      2.825477    12.704910    22.795554    -0.491985
O      3.676942    13.643241    24.502206    -0.529617
O      6.718569     5.896666    11.647433    -0.514528
O     10.833782    16.181850     0.000000    -0.494345
O      7.079218    16.181850    12.558150    -0.494345
O      1.108218     5.393950     0.000000    -0.494345
O      4.862782     5.393950    12.558150    -0.494345
O      3.618426    17.639511    17.954136    -0.482155
O      5.074156    21.190240    19.586193    -0.498407
O      4.761275    20.794325    17.481698    -0.463627
O      6.483312     0.366357    18.115383    -0.441911
O      2.352574    17.639511    19.720314    -0.482155
O      0.896844    21.190240    18.088257    -0.498407
O      1.209725    20.794325    20.192752    -0.463627
O     11.429688     0.366357    19.559067    -0.441911
O      2.985500    15.761122    18.837225    -0.419316
O      3.618426    14.724189     7.162164    -0.482155
O      5.074156    11.173460     5.530107    -0.498407
O      4.761275    11.569375     7.634602    -0.463627
O      6.483312    10.421543     7.000917    -0.441911
O      2.352574    14.724189     5.395986    -0.482155
O      0.896844    11.173460     7.028043    -0.498407
O      1.209725    11.569375     4.923548    -0.463627
O     11.429688    10.421543     5.557233    -0.441911
O      2.985500    16.602578     6.279075    -0.419316
O      8.323574     3.936289     7.162164    -0.482155
O      6.867844     0.385560     5.530107    -0.498407
O      7.180725     0.781475     7.634602    -0.463627
O      5.458688    21.209443     7.000917    -0.441911
O      9.589426     3.936289     5.395986    -0.482155
O     11.045156     0.385560     7.028043    -0.498407
O     10.732275     0.781475     4.923548    -0.463627
O      0.512312    21.209443     5.557233    -0.441911
O      8.956500     5.814678     6.279075    -0.419316
O      8.323574     6.851611    17.954136    -0.482155
O      6.867844    10.402340    19.586193    -0.498407
O      7.180725    10.006425    17.481698    -0.463627
O      5.458688    11.154257    18.115383    -0.441911
O      9.589426     6.851611    19.720314    -0.482155
O     11.045156    10.402340    18.088257    -0.498407
O     10.732275    10.006425    20.192752    -0.463627
O      0.512312    11.154257    19.559067    -0.441911
O      8.956500     4.973222    18.837225    -0.419316

The following XYZ coordinates are in angstroms. Other properties are in atomic units.
The sperically averaged electron density of each atom fit to a function of the form exp(a - br)
eigen_1, eigen_2 and eigen_3 are the three eigenvalues of traceless quadrupole moment tensor
  atom number  atomic symbol              X              Y              Z     net charge C6 coefficient C8 coefficient C10 coefficient fluctuating dipole atomic polarizability isotropic forcefield polarizability              a              b squared Pearson coefficient          <r^3>          <r^4>         wp_QDO          m_QDO          q_QDO       dipole_x       dipole_y       dipole_z         dipole            Qxy            Qxz            Qyz     Q(x^2-y^2)  Q(3z^2 - R^2)        eigen_1        eigen_2        eigen_3 static polarizability      alpha(xx)      alpha(xy)      alpha(xz)      alpha(yy)      alpha(yz)      alpha(zz) atomic spin moment
            1             Ag       6.526661      17.628076      18.708127       0.297662     186.960814 0.52869403E+04  0.20981019E+06                                25.905647                           23.718770       1.667953       2.162327                    0.997228      87.052858     233.765071       0.386788       0.399035      -1.189938      -0.036420       0.007718      -0.013567       0.039624      -0.049928       0.063374       0.081617       0.032051      -0.107417      -0.138481       0.066775       0.071705             27.958040      28.360634       8.706800      -5.968049      31.785538      -8.000534      23.727949          -0.000001
            2             Ag       6.526661      14.735624       6.408173       0.297662     186.960815 0.52869403E+04  0.20981019E+06                                25.905647                           23.718771       1.667953       2.162327                    0.997228      87.052857     233.765070       0.386788       0.399035      -1.189938      -0.036420      -0.007718       0.013567       0.039624       0.049928      -0.063374       0.081617       0.032051      -0.107417      -0.138481       0.066775       0.071705             27.958041      28.360634      -8.706800       5.968049      31.785538      -8.000534      23.727949          -0.000001
            3             Ag      11.386339      14.735624       6.149977       0.297662     186.960936 0.52869462E+04  0.20981048E+06                                25.905659                           23.718785       1.667952       2.162326                    0.997228      87.052891     233.765201       0.386788       0.399035      -1.189938       0.036421      -0.007718      -0.013567       0.039624      -0.049929      -0.063375      -0.081617       0.032051      -0.107416      -0.138481       0.066776       0.071706             27.958050      28.360638       8.706787       5.968044      31.785545       8.000538      23.727969          -0.000001
            4             Ag      11.386339      17.628076      18.966323       0.297662     186.960933 0.52869461E+04  0.20981048E+06                                25.905659                           23.718785       1.667952       2.162326                    0.997228      87.052890     233.765198       0.386788       0.399035      -1.189938       0.036421       0.007718       0.013567       0.039624       0.049929       0.063375      -0.081617       0.032051      -0.107416      -0.138481       0.066776       0.071706             27.958050      28.360638      -8.706787      -5.968044      31.785544       8.000538      23.727969          -0.000001
            5             Ag       5.415339       3.947724       6.408173       0.297662     186.960813 0.52869402E+04  0.20981019E+06                                25.905646                           23.718770       1.667953       2.162327                    0.997228      87.052858     233.765070       0.386788       0.399035      -1.189938       0.036420      -0.007718       0.013567       0.039624      -0.049928       0.063374       0.081617       0.032051      -0.107417      -0.138481       0.066775       0.071705             27.958040      28.360633       8.706800      -5.968049      31.785538      -8.000534      23.727949          -0.000001
            6             Ag       5.415339       6.840176      18.708127       0.297662     186.960815 0.52869402E+04  0.20981019E+06                                25.905647                           23.718770       1.667953       2.162327                    0.997228      87.052858     233.765070       0.386788       0.399035      -1.189938       0.036420       0.007718      -0.013567       0.039624       0.049928      -0.063374       0.081617       0.032051      -0.107417      -0.138481       0.066775       0.071705             27.958041      28.360634      -8.706800       5.968050      31.785538      -8.000534      23.727949          -0.000001
            7             Ag       0.555661       6.840176      18.966323       0.297662     186.960943 0.52869464E+04  0.20981049E+06                                25.905660                           23.718786       1.667952       2.162326                    0.997228      87.052891     233.765204       0.386788       0.399035      -1.189938      -0.036421       0.007718       0.013567       0.039624      -0.049929      -0.063375      -0.081617       0.032051      -0.107416      -0.138481       0.066776       0.071706             27.958052      28.360639       8.706788       5.968045      31.785547       8.000538      23.727969          -0.000001
            8             Ag       0.555661       3.947724       6.149977       0.297662     186.960939 0.52869463E+04  0.20981049E+06                                25.905660                           23.718786       1.667952       2.162326                    0.997228      87.052891     233.765203       0.386788       0.399035      -1.189938      -0.036421      -0.007718      -0.013567       0.039624       0.049929       0.063375      -0.081617       0.032051      -0.107416      -0.138481       0.066776       0.071706             27.958051      28.360638      -8.706788      -5.968044      31.785546       8.000538      23.727969          -0.000001
            9             Ag       5.971000      10.787900      12.558150       0.348329     226.760143 0.55339663E+04  0.22104800E+06                                29.074620                           24.115213       1.757579       2.199577                    0.997133      84.539305     224.135792       0.389116       0.394073      -1.199535       0.000000       0.000000      -0.000000       0.000000      -0.142498      -0.063169       0.026136       0.138592      -0.250617      -0.121978      -0.093466       0.215444             35.521219      20.548542       1.297637       4.120365      28.365405      -7.079121      57.649711           0.000002
           10             Ag       5.971000       0.000000      12.558150       0.348329     226.760147 0.55339664E+04  0.22104800E+06                                29.074620                           24.115214       1.757579       2.199577                    0.997133      84.539306     224.135794       0.389116       0.394073      -1.199535      -0.000000       0.000000       0.000000       0.000000       0.142498       0.063169       0.026136       0.138592      -0.250617      -0.121978      -0.093466       0.215444             35.521220      20.548542      -1.297637      -4.120365      28.365405      -7.079121      57.649712           0.000002
           11             Ag       0.000000       0.000000       0.000000       0.348329     226.760136 0.55339662E+04  0.22104799E+06                                29.074619                           24.115213       1.757579       2.199577                    0.997133      84.539305     224.135790       0.389116       0.394073      -1.199535       0.000000       0.000000       0.000000       0.000000      -0.142498       0.063169      -0.026136       0.138592      -0.250617      -0.121978      -0.093466       0.215444             35.521218      20.548541       1.297637      -4.120364      28.365404       7.079120      57.649708           0.000002
           12             Ag       0.000000      10.787900       0.000000       0.348329     226.760138 0.55339663E+04  0.22104799E+06                                29.074619                           24.115213       1.757579       2.199577                    0.997133      84.539305     224.135791       0.389116       0.394073      -1.199535       0.000000       0.000000      -0.000000       0.000000       0.142498      -0.063169      -0.026136       0.138592      -0.250617      -0.121978      -0.093466       0.215444             35.521218      20.548541      -1.297637       4.120364      28.365405       7.079121      57.649709           0.000002
           13             Ag       8.956500      13.327156      18.837225       0.274364     196.004513 0.53210378E+04  0.21151113E+06                                26.634809                           23.739652       1.688657       2.166413                    0.997182      87.631896     235.543302       0.387959       0.397177      -1.191282       0.000000       0.002267      -0.000000       0.002267      -0.000000      -0.087013       0.000000      -0.094973      -0.087597      -0.118075       0.055989       0.062086             29.178202      38.974883      -0.000000      13.387208      21.360183      -0.000000      27.199540          -0.000003
           14             Ag       8.956500      19.036544       6.279075       0.274364     196.004509 0.53210376E+04  0.21151112E+06                                26.634808                           23.739652       1.688657       2.166413                    0.997182      87.631896     235.543299       0.387959       0.397177      -1.191282      -0.000000      -0.002267      -0.000000       0.002267       0.000000       0.087013       0.000000      -0.094973      -0.087597      -0.118075       0.055989       0.062086             29.178201      38.974882       0.000000     -13.387208      21.360182      -0.000000      27.199540          -0.000003
           15             Ag       2.985500       8.248644       6.279075       0.274364     196.004508 0.53210376E+04  0.21151112E+06                                26.634808                           23.739652       1.688657       2.166413                    0.997182      87.631895     235.543297       0.387959       0.397177      -1.191282       0.000000      -0.002267      -0.000000       0.002267       0.000000      -0.087013      -0.000000      -0.094973      -0.087597      -0.118075       0.055989       0.062086             29.178201      38.974882      -0.000000      13.387207      21.360182      -0.000000      27.199540          -0.000003
           16             Ag       2.985500       2.539256      18.837225       0.274364     196.004511 0.53210377E+04  0.21151112E+06                                26.634809                           23.739652       1.688657       2.166413                    0.997182      87.631895     235.543299       0.387959       0.397177      -1.191282      -0.000000       0.002267      -0.000000       0.002267       0.000000       0.087013      -0.000000      -0.094973      -0.087597      -0.118075       0.055989       0.062086             29.178202      38.974883       0.000000     -13.387208      21.360183      -0.000000      27.199540          -0.000003
           17             Ag       3.093814      16.181850       0.000000       0.406561     180.828400 0.49539398E+04  0.19307870E+06                                25.397706                           23.059202       1.689393       2.184066                    0.999298      83.380929     220.603392       0.390439       0.402503      -1.189488      -0.080653      -0.000000       0.000000       0.080653      -0.000000      -0.000000       0.080348      -0.120834      -0.257796      -0.115435      -0.017451       0.132886             28.068343      22.401348      -0.000000       0.000000      21.454671      -4.116803      40.349009           0.000002
           18             Ag       2.877186      16.181850      12.558150       0.406561     180.828401 0.49539398E+04  0.19307870E+06                                25.397707                           23.059202       1.689393       2.184066                    0.999298      83.380928     220.603391       0.390439       0.402503      -1.189488       0.080653       0.000000       0.000000       0.080653       0.000000      -0.000000      -0.080348      -0.120834      -0.257796      -0.115435      -0.017451       0.132886             28.068343      22.401348      -0.000000       0.000000      21.454671       4.116803      40.349009           0.000002
           19             Ag       8.848186       5.393950       0.000000       0.406561     180.828402 0.49539398E+04  0.19307870E+06                                25.397707                           23.059202       1.689393       2.184066                    0.999298      83.380928     220.603391       0.390439       0.402503      -1.189488       0.080653       0.000000      -0.000000       0.080653       0.000000      -0.000000       0.080348      -0.120834      -0.257796      -0.115435      -0.017451       0.132886             28.068343      22.401349      -0.000000       0.000000      21.454671      -4.116804      40.349010           0.000002
           20             Ag       9.064814       5.393950      12.558150       0.406561     180.828399 0.49539397E+04  0.19307870E+06                                25.397706                           23.059202       1.689393       2.184066                    0.999298      83.380927     220.603388       0.390439       0.402503      -1.189488      -0.080653      -0.000000      -0.000000       0.080653       0.000000       0.000000      -0.080348      -0.120834      -0.257796      -0.115435      -0.017451       0.132886             28.068343      22.401349      -0.000000      -0.000000      21.454671       4.116803      40.349009           0.000002
           21             Ag       2.985500      19.901086      18.837225       0.425252     167.382049 0.54412836E+04  0.21737795E+06                                24.477354                           24.346731       1.300354       2.074121                    0.999474      83.805923     225.402390       0.375302       0.408518      -1.183605      -0.000000      -0.011536      -0.000000       0.011536       0.000000      -0.044469       0.000000       0.024264       0.084658      -0.033842      -0.026241       0.060083             25.569862      30.327809      -0.000000      -3.992852      32.010256       0.000000      14.371520           0.000002
           22             Ag       2.985500      12.462614       6.279075       0.425252     167.382047 0.54412835E+04  0.21737794E+06                                24.477353                           24.346731       1.300354       2.074121                    0.999474      83.805923     225.402388       0.375302       0.408518      -1.183605      -0.000000       0.011536       0.000000       0.011536      -0.000000       0.044469       0.000000       0.024264       0.084658      -0.033842      -0.026241       0.060083             25.569861      30.327809       0.000000       3.992852      32.010255       0.000000      14.371520           0.000002
           23             Ag       8.956500       1.674714       6.279075       0.425252     167.382047 0.54412835E+04  0.21737794E+06                                24.477353                           24.346731       1.300354       2.074121                    0.999474      83.805923     225.402388       0.375302       0.408518      -1.183605       0.000000       0.011536      -0.000000       0.011536       0.000000      -0.044469       0.000000       0.024264       0.084658      -0.033842      -0.026241       0.060083             25.569861      30.327809      -0.000000      -3.992852      32.010256       0.000000      14.371520           0.000002
           24             Ag       8.956500       9.113186      18.837225       0.425252     167.382041 0.54412835E+04  0.21737794E+06                                24.477353                           24.346731       1.300354       2.074121                    0.999474      83.805923     225.402388       0.375302       0.408518      -1.183605       0.000000      -0.011536      -0.000000       0.011536      -0.000000       0.044469      -0.000000       0.024264       0.084658      -0.033842      -0.026241       0.060083             25.569860      30.327807       0.000000       3.992851      32.010255       0.000000      14.371519           0.000002
           25              H       5.807395      13.146135      14.811082       0.111149       1.019837 0.74087912E+01  0.72761878E+02                                 1.785964                            1.675891      -1.394715       2.217340                    0.993164       3.942603      11.768687       0.438706       1.421594      -0.677150      -0.038117       0.016441      -0.017879       0.045198      -0.011915       0.008314       0.003394       0.013016       0.013929      -0.018240       0.003500       0.014740              1.826310       2.111099      -0.390946       0.298404       1.682220      -0.049589       1.685610           0.000000
           26              H       9.790052      11.499901      16.285409       0.106184       1.184416 0.83589393E+01  0.83003928E+02                                 1.850286                            1.688600      -1.096872       2.358566                    0.996169       3.599408      10.149089       0.482197       1.279186      -0.708688       0.041692      -0.021523       0.012909       0.048663      -0.013125      -0.001536       0.010898       0.008864      -0.016386      -0.017344      -0.001807       0.019151              1.935059       2.531495      -0.382348       0.428664       1.643555      -0.125650       1.630128          -0.000000
           27              H       8.919480      10.824579      14.248477       0.106086       1.259348 0.89671813E+01  0.89954480E+02                                 1.876823                            1.712203      -1.086692       2.355488                    0.997399       3.530837       9.768061       0.498028       1.225986      -0.721563       0.022191      -0.027905      -0.024326       0.043161      -0.013324       0.003752       0.000314       0.020712      -0.006316      -0.016095      -0.002344       0.018439              1.958629       1.738213      -0.381602      -0.291710       2.080267       0.571364       2.057405           0.000000
           28              H       4.809043      15.431012      17.274991       0.161793       1.008449 0.74000063E+01  0.72620589E+02                                 1.764716                            1.659671      -1.600575       2.102738                    0.997211       4.014568      11.960956       0.447131       1.395865      -0.680562      -0.003738       0.009099       0.006768       0.011940      -0.001823       0.004883      -0.002690      -0.004627      -0.000789      -0.006211      -0.000192       0.006403              1.834411       1.605633      -0.348998      -0.252569       2.047339       0.479227       1.850263          -0.000000
           29              H       5.297471      15.100902      15.788106       0.187873       0.902914 0.65802802E+01  0.62831701E+02                                 1.675121                            1.598387      -1.260629       2.306337                    0.996242       3.584657      10.602702       0.440576       1.455965      -0.672105      -0.000859       0.008541      -0.014079       0.016489      -0.001248       0.004361      -0.001393       0.008283      -0.005449      -0.004454      -0.002994       0.007448              1.712709       1.342552      -0.013530      -0.131480       1.617538      -0.305819       2.178037           0.000000
           30              H       4.429288      14.028585      16.601874       0.199045       0.823968 0.59939627E+01  0.55562795E+02                                 1.548022                            1.506341      -0.970739       2.457578                    0.998455       3.260871       9.309944       0.465449       1.419593      -0.680637      -0.013728      -0.012423       0.001516       0.018577       0.005379      -0.001844      -0.006085      -0.003692      -0.013074      -0.007684      -0.002695       0.010378              1.561144       1.689064       0.309097       0.053908       1.670278       0.100182       1.324091           0.000000
           31              H       5.672450      12.958425      19.846900       0.170330       0.970298 0.70607497E+01  0.68218173E+02                                 1.700819                            1.608603      -1.541155       2.146210                    0.996249       3.775758      11.021590       0.461295       1.374290      -0.685871       0.002983      -0.007960      -0.011247       0.014098      -0.001954       0.000926      -0.003141      -0.002402       0.000507      -0.002880      -0.001688       0.004568              1.753728       1.551982      -0.281433      -0.322963       1.912335       0.423722       1.796868          -0.000000
           32              H       5.680809      13.336002      21.401599       0.184487       0.958434 0.72440557E+01  0.69262428E+02                                 1.616879                            1.583187      -0.812992       2.522822                    0.999572       3.134912       8.615908       0.493715       1.297520      -0.707619       0.006776      -0.006066       0.013427       0.016217       0.002062       0.007325      -0.002509      -0.006804       0.013942      -0.010303       0.001636       0.008667              1.612183       1.503773      -0.133142       0.198922       1.446444      -0.146782       1.886333          -0.000000
           33              H       4.321810      13.435251      20.560203       0.196458       0.849188 0.60916781E+01  0.56415289E+02                                 1.552940                            1.498087      -0.924142       2.482058                    0.998809       3.171125       8.903215       0.478716       1.381555      -0.688701      -0.019334      -0.003831      -0.004843       0.020296       0.001975       0.005258       0.000796       0.010951      -0.020117      -0.008324      -0.002466       0.010790              1.579565       2.058526       0.079418      -0.138683       1.383195       0.007591       1.296974           0.000000
           34              H       4.217914      14.893775      22.453972       0.109697       1.190235 0.87328555E+01  0.88725894E+02                                 1.913983                            1.767098      -1.576655       2.116377                    0.993006       4.084813      12.114681       0.449589       1.340900      -0.692061      -0.010606      -0.035407       0.009000       0.038042      -0.003843      -0.003668       0.002526      -0.002785      -0.010587      -0.005738      -0.001734       0.007472              1.976528       1.598014       0.242997      -0.233556       2.578050      -0.276631       1.753521          -0.000000
           35              H       3.992211      18.736425      23.252671       0.107614       1.240748 0.88313054E+01  0.88873618E+02                                 1.900252                            1.729368      -1.225191       2.289320                    0.996188       3.679618      10.431586       0.479266       1.269934      -0.710250      -0.010872       0.034903       0.023914       0.043684       0.002560      -0.004303      -0.001895      -0.025912      -0.029949      -0.013393      -0.004996       0.018389              1.989521       1.658513      -0.318395      -0.340940       2.170335       0.573920       2.139715           0.000000
           36              H       5.090875      19.211092      21.270994       0.107659       1.150361 0.81962106E+01  0.81218356E+02                                 1.833095                            1.686243      -1.109843       2.351831                    0.996045       3.629007      10.316734       0.475124       1.300943      -0.703713       0.006691       0.046562      -0.009295       0.047950      -0.000558      -0.009905       0.008685      -0.027317      -0.013491      -0.019088      -0.000569       0.019658              1.902051       1.554622       0.235887      -0.120449       2.594690      -0.343009       1.556839          -0.000000
           37              H       7.930682      11.426544      10.096753       0.104862       1.255963 0.94931678E+01  0.98365013E+02                                 1.982660                            1.843573      -1.526080       2.143995                    0.992617       4.078450      12.166813       0.440287       1.342582      -0.692686       0.026591      -0.029001       0.008284       0.040209      -0.005899      -0.000483      -0.001240       0.014659       0.000715      -0.009706       0.000416       0.009290              2.034509       2.088483      -0.574817       0.019112       2.251573      -0.271193       1.763471           0.000000
           38              H       4.885472      14.712538       9.272938       0.106725       0.995345 0.69559332E+01  0.67010360E+02                                 1.740317                            1.610143      -1.249352       2.287549                    0.994107       3.779085      11.045237       0.454899       1.397670      -0.682416      -0.032716       0.031826      -0.009144       0.046550      -0.011509      -0.006300      -0.003884       0.000458      -0.011948      -0.014486       0.000779       0.013708              1.814199       1.880909      -0.558477       0.152297       2.047406      -0.177479       1.514284          -0.000000
           39              H       4.813820      13.515081      11.242056       0.102488       1.056684 0.75444898E+01  0.74315928E+02                                 1.819409                            1.682422      -1.340100       2.236577                    0.992998       3.956360      11.767472       0.441960       1.406926      -0.679964      -0.027919       0.011261       0.031885       0.043851      -0.011226      -0.004314       0.000055       0.007231       0.016040      -0.014785       0.003493       0.011292              1.889307       1.948340      -0.193065      -0.566040       1.562110       0.154049       2.157473           0.000000
           40              H      10.304752      11.778229       7.459541       0.166128       0.987664 0.72212047E+01  0.70290438E+02                                 1.731045                            1.634023      -1.628674       2.104692                    0.995556       3.867597      11.400013       0.453818       1.386558      -0.683093       0.009206      -0.001000      -0.011797       0.014997      -0.000040      -0.000404      -0.001291       0.006872      -0.000089      -0.003861       0.000362       0.003499              1.787326       2.110776      -0.018781      -0.550612       1.413080      -0.041487       1.838121          -0.000000
           41              H       9.982318      11.983199       9.011728       0.179316       0.947347 0.71051399E+01  0.67143184E+02                                 1.563411                            1.535668      -0.725188       2.559645                    0.999964       3.035653       8.110287       0.520743       1.244667      -0.719944       0.007976       0.003560       0.014077       0.016566      -0.003663       0.005823       0.003727      -0.001346       0.015740      -0.009544       0.001031       0.008513              1.554479       1.526381       0.087397       0.198647       1.327375       0.136420       1.809681          -0.000000
           42              H       9.264604      10.809476       8.195449       0.202115       0.820764 0.58796349E+01  0.54085208E+02                                 1.529487                            1.480870      -0.913432       2.490751                    0.998764       3.165323       8.918139       0.476062       1.398668      -0.685140      -0.006157      -0.019787      -0.003790       0.021067       0.003389       0.003154       0.003766      -0.008451      -0.019855      -0.008337      -0.001680       0.010017              1.549314       1.418107       0.198690      -0.078344       1.955423      -0.095893       1.274413           0.000000
           43              H       5.807395      19.217565      10.305218       0.111149       1.019837 0.74087912E+01  0.72761878E+02                                 1.785964                            1.675891      -1.394715       2.217340                    0.993164       3.942603      11.768687       0.438706       1.421594      -0.677150      -0.038117      -0.016441       0.017879       0.045198       0.011915      -0.008314       0.003394       0.013016       0.013929      -0.018240       0.003500       0.014740              1.826310       2.111099       0.390946      -0.298404       1.682220      -0.049589       1.685610           0.000000
           44              H       9.790052      20.863799       8.830891       0.106184       1.184416 0.83589393E+01  0.83003928E+02                                 1.850286                            1.688600      -1.096872       2.358566                    0.996169       3.599408      10.149089       0.482197       1.279186      -0.708688       0.041692       0.021523      -0.012909       0.048663       0.013125       0.001536       0.010898       0.008864      -0.016386      -0.017344      -0.001807       0.019151              1.935059       2.531495       0.382348      -0.428664       1.643555      -0.125650       1.630128          -0.000000
           45              H       8.919480      -0.036679      10.867823       0.106086       1.259348 0.89671814E+01  0.89954479E+02                                 1.876823                            1.712202      -1.086692       2.355488                    0.997399       3.530837       9.768060       0.498028       1.225986      -0.721563       0.022191       0.027905       0.024326       0.043161       0.013324      -0.003752       0.000314       0.020712      -0.006316      -0.016095      -0.002344       0.018439              1.958628       1.738213       0.381602       0.291710       2.080267       0.571364       2.057405           0.000000
           46              H       4.809043      16.932688       7.841309       0.161793       1.008449 0.74000063E+01  0.72620589E+02                                 1.764716                            1.659671      -1.600575       2.102738                    0.997211       4.014568      11.960956       0.447131       1.395865      -0.680562      -0.003738      -0.009099      -0.006768       0.011940       0.001823      -0.004883      -0.002690      -0.004627      -0.000789      -0.006211      -0.000192       0.006403              1.834411       1.605633       0.348998       0.252569       2.047339       0.479227       1.850263          -0.000000
           47              H       5.297471      17.262798       9.328194       0.187873       0.902914 0.65802794E+01  0.62831693E+02                                 1.675121                            1.598387      -1.260629       2.306337                    0.996242       3.584657      10.602703       0.440576       1.455965      -0.672105      -0.000859      -0.008541       0.014079       0.016489       0.001248      -0.004361      -0.001393       0.008283      -0.005449      -0.004454      -0.002994       0.007448              1.712709       1.342552       0.013530       0.131480       1.617538      -0.305819       2.178037           0.000000
           48              H       4.429288      18.335115       8.514426       0.199045       0.823968 0.59939627E+01  0.55562795E+02                                 1.548022                            1.506341      -0.970739       2.457578                    0.998455       3.260871       9.309944       0.465449       1.419593      -0.680637      -0.013728       0.012423      -0.001516       0.018577      -0.005379       0.001844      -0.006085      -0.003692      -0.013074      -0.007684      -0.002695       0.010378              1.561144       1.689064      -0.309097      -0.053908       1.670278       0.100182       1.324091           0.000000
           49              H       5.672450      19.405275       5.269400       0.170330       0.970298 0.70607488E+01  0.68218164E+02                                 1.700819                            1.608603      -1.541155       2.146210                    0.996249       3.775758      11.021591       0.461295       1.374290      -0.685870       0.002983       0.007960       0.011247       0.014098       0.001954      -0.000926      -0.003141      -0.002402       0.000507      -0.002880      -0.001688       0.004568              1.753728       1.551982       0.281433       0.322963       1.912335       0.423722       1.796868          -0.000000
           50              H       5.680809      19.027698       3.714701       0.184487       0.958434 0.72440558E+01  0.69262427E+02                                 1.616879                            1.583187      -0.812991       2.522822                    0.999572       3.134912       8.615907       0.493715       1.297520      -0.707619       0.006776       0.006066      -0.013427       0.016217      -0.002062      -0.007325      -0.002509      -0.006804       0.013942      -0.010303       0.001636       0.008667              1.612183       1.503773       0.133142      -0.198922       1.446444      -0.146782       1.886333          -0.000000
           51              H       4.321810      18.928449       4.556097       0.196458       0.849187 0.60916730E+01  0.56415234E+02                                 1.552940                            1.498087      -0.924142       2.482058                    0.998809       3.171124       8.903214       0.478716       1.381556      -0.688701      -0.019334       0.003831       0.004843       0.020296      -0.001975      -0.005258       0.000796       0.010951      -0.020117      -0.008324      -0.002466       0.010790              1.579565       2.058526      -0.079418       0.138683       1.383195       0.007591       1.296974           0.000000
           52              H       4.217914      17.469925       2.662328       0.109697       1.190235 0.87328555E+01  0.88725894E+02                                 1.913983                            1.767098      -1.576655       2.116377                    0.993006       4.084813      12.114681       0.449589       1.340900      -0.692061      -0.010606       0.035407      -0.009000       0.038042       0.003843       0.003668       0.002526      -0.002785      -0.010587      -0.005738      -0.001734       0.007472              1.976528       1.598014      -0.242997       0.233556       2.578050      -0.276631       1.753521          -0.000000
           53              H       3.992211      13.627275       1.863629       0.107614       1.240748 0.88313041E+01  0.88873601E+02                                 1.900252                            1.729368      -1.225191       2.289320                    0.996188       3.679618      10.431586       0.479266       1.269934      -0.710250      -0.010872      -0.034903      -0.023914       0.043684      -0.002560       0.004303      -0.001895      -0.025912      -0.029949      -0.013393      -0.004996       0.018389              1.989521       1.658513       0.318395       0.340940       2.170335       0.573920       2.139715           0.000000
           54              H       5.090875      13.152608       3.845306       0.107659       1.150361 0.81962092E+01  0.81218339E+02                                 1.833095                            1.686243      -1.109843       2.351831                    0.996045       3.629007      10.316734       0.475124       1.300943      -0.703713       0.006691      -0.046562       0.009295       0.047950       0.000558       0.009905       0.008685      -0.027317      -0.013491      -0.019088      -0.000569       0.019658              1.902050       1.554622      -0.235887       0.120449       2.594690      -0.343009       1.556839          -0.000000
           55              H       7.930682      20.937156      15.019547       0.104862       1.255963 0.94931692E+01  0.98365030E+02                                 1.982660                            1.843573      -1.526080       2.143995                    0.992617       4.078450      12.166813       0.440287       1.342582      -0.692686       0.026591       0.029001      -0.008284       0.040209       0.005899       0.000483      -0.001240       0.014659       0.000715      -0.009706       0.000416       0.009290              2.034509       2.088483       0.574817      -0.019112       2.251574      -0.271193       1.763471           0.000000
           56              H       4.885472      17.651162      15.843362       0.106725       0.995345 0.69559332E+01  0.67010360E+02                                 1.740317                            1.610143      -1.249352       2.287549                    0.994107       3.779085      11.045237       0.454899       1.397670      -0.682416      -0.032716      -0.031826       0.009144       0.046550       0.011509       0.006300      -0.003884       0.000458      -0.011948      -0.014486       0.000779       0.013708              1.814199       1.880909       0.558477      -0.152297       2.047406      -0.177479       1.514284          -0.000000
           57              H       4.813820      18.848619      13.874244       0.102488       1.056684 0.75444895E+01  0.74315923E+02                                 1.819409                            1.682422      -1.340100       2.236578                    0.992998       3.956360      11.767471       0.441960       1.406926      -0.679964      -0.027919      -0.011261      -0.031885       0.043851       0.011226       0.004314       0.000055       0.007231       0.016040      -0.014785       0.003493       0.011292              1.889307       1.948339       0.193065       0.566040       1.562110       0.154049       2.157473           0.000000
           58              H      10.304752      20.585471      17.656759       0.166128       0.987664 0.72212047E+01  0.70290438E+02                                 1.731045                            1.634023      -1.628674       2.104692                    0.995556       3.867597      11.400013       0.453818       1.386558      -0.683093       0.009206       0.001000       0.011797       0.014997       0.000040       0.000404      -0.001291       0.006872      -0.000089      -0.003861       0.000362       0.003499              1.787326       2.110776       0.018781       0.550612       1.413080      -0.041487       1.838121          -0.000000
           59              H       9.982318      20.380501      16.104572       0.179316       0.947347 0.71051397E+01  0.67143180E+02                                 1.563411                            1.535667      -0.725188       2.559645                    0.999964       3.035653       8.110286       0.520743       1.244666      -0.719944       0.007976      -0.003560      -0.014077       0.016566       0.003663      -0.005823       0.003727      -0.001346       0.015740      -0.009544       0.001031       0.008513              1.554479       1.526381      -0.087397      -0.198647       1.327375       0.136420       1.809681          -0.000000
           60              H       9.264604      -0.021576      16.920851       0.202115       0.820764 0.58796361E+01  0.54085222E+02                                 1.529487                            1.480870      -0.913432       2.490751                    0.998764       3.165323       8.918139       0.476062       1.398668      -0.685140      -0.006157       0.019787       0.003790       0.021067      -0.003389      -0.003154       0.003766      -0.008451      -0.019855      -0.008337      -0.001680       0.010017              1.549315       1.418107      -0.198690       0.078344       1.955423      -0.095893       1.274413           0.000000
           61              H       0.163605      19.217565       2.252932       0.111149       1.019837 0.74087912E+01  0.72761878E+02                                 1.785964                            1.675891      -1.394715       2.217340                    0.993164       3.942603      11.768687       0.438706       1.421594      -0.677150       0.038117      -0.016441      -0.017879       0.045198      -0.011915      -0.008314      -0.003394       0.013016       0.013929      -0.018240       0.003500       0.014740              1.826310       2.111099      -0.390946      -0.298404       1.682220       0.049589       1.685610           0.000000
           62              H       8.122948      20.863799       3.727259       0.106185       1.184416 0.83589390E+01  0.83003923E+02                                 1.850286                            1.688600      -1.096872       2.358566                    0.996169       3.599408      10.149088       0.482198       1.279185      -0.708688      -0.041692       0.021523       0.012909       0.048663      -0.013125       0.001536      -0.010898       0.008864      -0.016386      -0.017344      -0.001807       0.019151              1.935059       2.531495      -0.382348      -0.428664       1.643555       0.125650       1.630127          -0.000000
           63              H       8.993520      -0.036679       1.690327       0.106086       1.259348 0.89671814E+01  0.89954479E+02                                 1.876823                            1.712202      -1.086692       2.355488                    0.997399       3.530837       9.768060       0.498028       1.225986      -0.721563      -0.022191       0.027905      -0.024326       0.043161      -0.013324      -0.003752      -0.000314       0.020712      -0.006316      -0.016095      -0.002344       0.018439              1.958628       1.738213      -0.381602       0.291710       2.080267      -0.571364       2.057405           0.000000
           64              H       1.161957      16.932688       4.716841       0.161793       1.008449 0.74000062E+01  0.72620586E+02                                 1.764716                            1.659671      -1.600575       2.102738                    0.997211       4.014568      11.960955       0.447131       1.395864      -0.680562       0.003738      -0.009099       0.006768       0.011940      -0.001823      -0.004883       0.002690      -0.004627      -0.000789      -0.006211      -0.000192       0.006403              1.834411       1.605633      -0.348998       0.252569       2.047338      -0.479227       1.850263          -0.000000
           65              H       0.673529      17.262798       3.229956       0.187873       0.902914 0.65802802E+01  0.62831701E+02                                 1.675121                            1.598387      -1.260629       2.306337                    0.996242       3.584657      10.602702       0.440576       1.455965      -0.672105       0.000859      -0.008541      -0.014079       0.016489      -0.001248      -0.004361       0.001393       0.008283      -0.005449      -0.004454      -0.002994       0.007448              1.712709       1.342552      -0.013530       0.131480       1.617538       0.305819       2.178037           0.000000
           66              H       1.541712      18.335115       4.043724       0.199045       0.823967 0.59939620E+01  0.55562788E+02                                 1.548022                            1.506341      -0.970739       2.457578                    0.998455       3.260871       9.309945       0.465449       1.419594      -0.680637       0.013728       0.012423       0.001516       0.018577       0.005379       0.001844       0.006085      -0.003692      -0.013074      -0.007684      -0.002695       0.010378              1.561144       1.689064       0.309097      -0.053908       1.670278      -0.100182       1.324091           0.000000
           67              H       0.298550      19.405275       7.288750       0.170330       0.970298 0.70607497E+01  0.68218173E+02                                 1.700819                            1.608603      -1.541155       2.146210                    0.996249       3.775758      11.021590       0.461295       1.374290      -0.685871      -0.002983       0.007960      -0.011247       0.014098      -0.001954      -0.000926       0.003141      -0.002402       0.000507      -0.002880      -0.001688       0.004568              1.753728       1.551982      -0.281433       0.322963       1.912335      -0.423722       1.796868          -0.000000
           68              H       0.290191      19.027698       8.843449       0.184487       0.958434 0.72440558E+01  0.69262428E+02                                 1.616879                            1.583187      -0.812991       2.522822                    0.999572       3.134912       8.615907       0.493715       1.297520      -0.707619      -0.006776       0.006066       0.013427       0.016217       0.002062      -0.007325       0.002509      -0.006804       0.013942      -0.010303       0.001636       0.008667              1.612183       1.503773      -0.133142      -0.198922       1.446444       0.146782       1.886333          -0.000000
           69              H       1.649190      18.928449       8.002053       0.196458       0.849188 0.60916775E+01  0.56415284E+02                                 1.552940                            1.498087      -0.924142       2.482058                    0.998809       3.171125       8.903216       0.478716       1.381556      -0.688701       0.019334       0.003831      -0.004843       0.020296       0.001975      -0.005258      -0.000796       0.010951      -0.020117      -0.008324      -0.002466       0.010790              1.579565       2.058526       0.079418       0.138683       1.383195      -0.007591       1.296975           0.000000
           70              H       1.753086      17.469925       9.895822       0.109697       1.190235 0.87328600E+01  0.88725948E+02                                 1.913983                            1.767098      -1.576656       2.116377                    0.993006       4.084814      12.114683       0.449589       1.340900      -0.692061       0.010606       0.035407       0.009000       0.038042      -0.003843       0.003668      -0.002526      -0.002785      -0.010587      -0.005738      -0.001734       0.007472              1.976528       1.598014       0.242997       0.233556       2.578050       0.276631       1.753521          -0.000000
           71              H       1.978789      13.627275      10.694521       0.107614       1.240748 0.88313045E+01  0.88873604E+02                                 1.900252                            1.729368      -1.225190       2.289320                    0.996188       3.679618      10.431585       0.479266       1.269934      -0.710250       0.010872      -0.034903       0.023914       0.043684       0.002560       0.004303       0.001895      -0.025912      -0.029949      -0.013393      -0.004996       0.018389              1.989521       1.658513      -0.318395       0.340940       2.170334      -0.573920       2.139715           0.000000
           72              H       0.880125      13.152608       8.712844       0.107659       1.150361 0.81962093E+01  0.81218340E+02                                 1.833095                            1.686243      -1.109842       2.351831                    0.996045       3.629007      10.316734       0.475124       1.300943      -0.703713      -0.006691      -0.046562      -0.009295       0.047950      -0.000558       0.009905      -0.008685      -0.027317      -0.013491      -0.019088      -0.000569       0.019658              1.902050       1.554622       0.235887       0.120449       2.594690       0.343009       1.556839          -0.000000
           73              H       9.982318      20.937156      22.654903       0.104862       1.255963 0.94931678E+01  0.98365013E+02                                 1.982660                            1.843573      -1.526080       2.143995                    0.992617       4.078450      12.166813       0.440287       1.342582      -0.692686      -0.026591       0.029001       0.008284       0.040209      -0.005899       0.000483       0.001240       0.014659       0.000715      -0.009706       0.000416       0.009290              2.034509       2.088483      -0.574817      -0.019112       2.251573       0.271193       1.763471           0.000000
           74              H       1.085528      17.651162      21.831088       0.106725       0.995345 0.69559341E+01  0.67010370E+02                                 1.740317                            1.610143      -1.249352       2.287549                    0.994107       3.779085      11.045236       0.454899       1.397669      -0.682416       0.032716      -0.031826      -0.009144       0.046550      -0.011509       0.006300       0.003884       0.000458      -0.011948      -0.014486       0.000779       0.013708              1.814199       1.880909      -0.558477      -0.152297       2.047406       0.177479       1.514284           0.000000
           75              H       1.157180      18.848619      23.800206       0.102488       1.056685 0.75444960E+01  0.74315998E+02                                 1.819409                            1.682422      -1.340100       2.236577                    0.992998       3.956361      11.767472       0.441960       1.406925      -0.679964       0.027919      -0.011261       0.031885       0.043851      -0.011226       0.004314      -0.000055       0.007231       0.016040      -0.014785       0.003493       0.011292              1.889307       1.948340      -0.193065       0.566040       1.562110      -0.154049       2.157473           0.000000
           76              H       7.608248      20.585471      20.017691       0.166128       0.987663 0.72211953E+01  0.70290325E+02                                 1.731044                            1.634022      -1.628673       2.104693                    0.995556       3.867595      11.400007       0.453818       1.386558      -0.683093      -0.009206       0.001000      -0.011797       0.014997      -0.000040       0.000404       0.001291       0.006872      -0.000089      -0.003861       0.000362       0.003499              1.787325       2.110775      -0.018781       0.550612       1.413080       0.041487       1.838120          -0.000000
           77              H       7.930682      20.380501      21.569878       0.179316       0.947347 0.71051397E+01  0.67143180E+02                                 1.563411                            1.535667      -0.725188       2.559645                    0.999964       3.035653       8.110286       0.520743       1.244666      -0.719944      -0.007976      -0.003560       0.014077       0.016566      -0.003663      -0.005823      -0.003727      -0.001346       0.015740      -0.009544       0.001031       0.008513              1.554479       1.526381       0.087397      -0.198647       1.327375      -0.136420       1.809681          -0.000000
           78              H       8.648396      -0.021576      20.753599       0.202115       0.820764 0.58796355E+01  0.54085217E+02                                 1.529487                            1.480870      -0.913432       2.490751                    0.998764       3.165323       8.918140       0.476062       1.398668      -0.685140       0.006157       0.019787      -0.003790       0.021067       0.003389      -0.003154      -0.003766      -0.008451      -0.019855      -0.008337      -0.001680       0.010017              1.549315       1.418107       0.198690       0.078344       1.955423       0.095893       1.274413           0.000000
           79              H       0.163605      13.146135      22.863368       0.111149       1.019837 0.74087912E+01  0.72761878E+02                                 1.785964                            1.675891      -1.394715       2.217340                    0.993164       3.942603      11.768687       0.438706       1.421594      -0.677150       0.038117       0.016441       0.017879       0.045198       0.011915       0.008314      -0.003394       0.013016       0.013929      -0.018240       0.003500       0.014740              1.826310       2.111099       0.390946       0.298404       1.682220       0.049589       1.685610           0.000000
           80              H       8.122948      11.499901      21.389041       0.106185       1.184416 0.83589390E+01  0.83003923E+02                                 1.850286                            1.688600      -1.096872       2.358566                    0.996169       3.599408      10.149088       0.482198       1.279185      -0.708688      -0.041692      -0.021523      -0.012909       0.048663       0.013125      -0.001536      -0.010898       0.008864      -0.016386      -0.017344      -0.001807       0.019151              1.935059       2.531495       0.382348       0.428664       1.643555       0.125650       1.630127          -0.000000
           81              H       8.993520      10.824579      23.425973       0.106086       1.259348 0.89671815E+01  0.89954478E+02                                 1.876823                            1.712202      -1.086692       2.355488                    0.997399       3.530837       9.768059       0.498028       1.225986      -0.721563      -0.022191      -0.027905       0.024326       0.043161       0.013324       0.003752      -0.000314       0.020712      -0.006316      -0.016095      -0.002344       0.018439              1.958628       1.738213       0.381602      -0.291710       2.080267      -0.571364       2.057405           0.000000
           82              H       1.161957      15.431012      20.399459       0.161793       1.008449 0.74000062E+01  0.72620586E+02                                 1.764716                            1.659671      -1.600575       2.102738                    0.997211       4.014568      11.960955       0.447131       1.395864      -0.680562       0.003738       0.009099      -0.006768       0.011940       0.001823       0.004883       0.002690      -0.004627      -0.000789      -0.006211      -0.000192       0.006403              1.834411       1.605633       0.348998      -0.252569       2.047338      -0.479227       1.850263          -0.000000
           83              H       0.673529      15.100902      21.886344       0.187873       0.902914 0.65802802E+01  0.62831701E+02                                 1.675121                            1.598387      -1.260629       2.306337                    0.996242       3.584657      10.602702       0.440576       1.455965      -0.672105       0.000859       0.008541       0.014079       0.016489       0.001248       0.004361       0.001393       0.008283      -0.005449      -0.004454      -0.002994       0.007448              1.712709       1.342552       0.013530      -0.131480       1.617538       0.305819       2.178037           0.000000
           84              H       1.541712      14.028585      21.072576       0.199045       0.823967 0.59939620E+01  0.55562788E+02                                 1.548022                            1.506341      -0.970739       2.457578                    0.998455       3.260871       9.309945       0.465449       1.419594      -0.680637       0.013728      -0.012423      -0.001516       0.018577      -0.005379      -0.001844       0.006085      -0.003692      -0.013074      -0.007684      -0.002695       0.010378              1.561144       1.689064      -0.309097       0.053908       1.670278      -0.100182       1.324091           0.000000
           85              H       0.298550      12.958425      17.827550       0.170330       0.970298 0.70607497E+01  0.68218173E+02                                 1.700819                            1.608603      -1.541155       2.146210                    0.996249       3.775758      11.021590       0.461295       1.374290      -0.685871      -0.002983      -0.007960       0.011247       0.014098       0.001954       0.000926       0.003141      -0.002402       0.000507      -0.002880      -0.001688       0.004568              1.753728       1.551982       0.281433      -0.322963       1.912335      -0.423722       1.796868          -0.000000
           86              H       0.290191      13.336002      16.272851       0.184487       0.958434 0.72440557E+01  0.69262428E+02                                 1.616879                            1.583187      -0.812991       2.522822                    0.999572       3.134912       8.615908       0.493715       1.297520      -0.707619      -0.006776      -0.006066      -0.013427       0.016217      -0.002062       0.007325       0.002509      -0.006804       0.013942      -0.010303       0.001636       0.008667              1.612183       1.503773       0.133142       0.198922       1.446444       0.146782       1.886333          -0.000000
           87              H       1.649190      13.435251      17.114247       0.196458       0.849188 0.60916775E+01  0.56415284E+02                                 1.552940                            1.498087      -0.924142       2.482058                    0.998809       3.171125       8.903216       0.478716       1.381556      -0.688701       0.019334      -0.003831       0.004843       0.020296      -0.001975       0.005258      -0.000796       0.010951      -0.020117      -0.008324      -0.002466       0.010790              1.579565       2.058526      -0.079418      -0.138683       1.383195      -0.007591       1.296975           0.000000
           88              H       1.753086      14.893775      15.220478       0.109697       1.190235 0.87328546E+01  0.88725885E+02                                 1.913983                            1.767098      -1.576655       2.116377                    0.993006       4.084813      12.114682       0.449589       1.340900      -0.692061       0.010606      -0.035407      -0.009000       0.038042       0.003843      -0.003668      -0.002526      -0.002786      -0.010587      -0.005738      -0.001734       0.007472              1.976528       1.598014      -0.242997      -0.233556       2.578050       0.276631       1.753521          -0.000000
           89              H       1.978789      18.736425      14.421779       0.107614       1.240748 0.88313040E+01  0.88873601E+02                                 1.900252                            1.729368      -1.225191       2.289320                    0.996188       3.679618      10.431586       0.479266       1.269934      -0.710250       0.010872       0.034903      -0.023914       0.043684      -0.002560      -0.004303       0.001895      -0.025912      -0.029949      -0.013393      -0.004996       0.018389              1.989521       1.658513       0.318395      -0.340940       2.170335      -0.573920       2.139715           0.000000
           90              H       0.880125      19.211092      16.403456       0.107659       1.150361 0.81962093E+01  0.81218340E+02                                 1.833095                            1.686243      -1.109842       2.351831                    0.996045       3.629007      10.316734       0.475124       1.300943      -0.703713      -0.006691       0.046562       0.009295       0.047950       0.000558      -0.009905      -0.008685      -0.027317      -0.013491      -0.019088      -0.000569       0.019658              1.902050       1.554622      -0.235887      -0.120449       2.594690       0.343009       1.556839          -0.000000
           91              H       9.982318      11.426544       2.461397       0.104862       1.255963 0.94931678E+01  0.98365013E+02                                 1.982660                            1.843573      -1.526080       2.143995                    0.992617       4.078450      12.166813       0.440287       1.342582      -0.692686      -0.026591      -0.029001      -0.008284       0.040209       0.005899      -0.000483       0.001240       0.014659       0.000715      -0.009706       0.000416       0.009290              2.034509       2.088483       0.574817       0.019112       2.251573       0.271193       1.763471           0.000000
           92              H       1.085528      14.712538       3.285212       0.106725       0.995345 0.69559344E+01  0.67010374E+02                                 1.740317                            1.610143      -1.249352       2.287549                    0.994107       3.779085      11.045237       0.454899       1.397670      -0.682416       0.032716       0.031826       0.009144       0.046550       0.011509      -0.006300       0.003884       0.000458      -0.011948      -0.014486       0.000779       0.013708              1.814200       1.880909       0.558477       0.152297       2.047406       0.177479       1.514284           0.000000
           93              H       1.157180      13.515081       1.316094       0.102488       1.056685 0.75444960E+01  0.74315998E+02                                 1.819409                            1.682422      -1.340100       2.236577                    0.992998       3.956361      11.767472       0.441960       1.406925      -0.679964       0.027919       0.011261      -0.031885       0.043851       0.011226      -0.004314      -0.000055       0.007231       0.016040      -0.014785       0.003493       0.011292              1.889307       1.948340       0.193065      -0.566040       1.562110      -0.154049       2.157473           0.000000
           94              H       7.608248      11.778229       5.098609       0.166128       0.987663 0.72211953E+01  0.70290325E+02                                 1.731044                            1.634022      -1.628673       2.104693                    0.995556       3.867595      11.400007       0.453818       1.386558      -0.683093      -0.009206      -0.001000       0.011797       0.014997       0.000040      -0.000404       0.001291       0.006872      -0.000089      -0.003861       0.000362       0.003499              1.787325       2.110775       0.018781      -0.550612       1.413080       0.041487       1.838120          -0.000000
           95              H       7.930682      11.983199       3.546422       0.179316       0.947347 0.71051397E+01  0.67143180E+02                                 1.563411                            1.535667      -0.725188       2.559645                    0.999964       3.035653       8.110286       0.520743       1.244666      -0.719944      -0.007976       0.003560      -0.014077       0.016566       0.003663       0.005823      -0.003727      -0.001346       0.015740      -0.009544       0.001031       0.008513              1.554479       1.526381      -0.087397       0.198647       1.327375      -0.136420       1.809681           0.000000
           96              H       8.648396      10.809476       4.362701       0.202115       0.820764 0.58796355E+01  0.54085217E+02                                 1.529487                            1.480870      -0.913432       2.490751                    0.998764       3.165323       8.918140       0.476062       1.398668      -0.685140       0.006157      -0.019787       0.003790       0.021067      -0.003389       0.003154      -0.003766      -0.008451      -0.019855      -0.008337      -0.001680       0.010017              1.549315       1.418107      -0.198690      -0.078344       1.955423       0.095893       1.274413           0.000000
           97              H       6.134605       8.429665      10.305218       0.111149       1.019837 0.74087912E+01  0.72761878E+02                                 1.785964                            1.675891      -1.394715       2.217340                    0.993164       3.942603      11.768687       0.438706       1.421594      -0.677150       0.038117      -0.016441       0.017879       0.045198      -0.011915       0.008314       0.003394       0.013016       0.013929      -0.018240       0.003500       0.014740              1.826310       2.111099      -0.390946       0.298404       1.682220      -0.049589       1.685610           0.000000
           98              H       2.151948      10.075899       8.830891       0.106184       1.184416 0.83589380E+01  0.83003912E+02                                 1.850286                            1.688600      -1.096872       2.358566                    0.996169       3.599408      10.149089       0.482197       1.279186      -0.708688      -0.041692       0.021523      -0.012909       0.048663      -0.013125      -0.001536       0.010898       0.008864      -0.016386      -0.017344      -0.001807       0.019151              1.935059       2.531495      -0.382348       0.428664       1.643555      -0.125650       1.630127          -0.000000
           99              H       3.022520      10.751221      10.867823       0.106086       1.259348 0.89671815E+01  0.89954478E+02                                 1.876823                            1.712202      -1.086692       2.355488                    0.997399       3.530837       9.768059       0.498028       1.225986      -0.721563      -0.022191       0.027905       0.024326       0.043161      -0.013324       0.003752       0.000314       0.020712      -0.006316      -0.016095      -0.002344       0.018439              1.958628       1.738213      -0.381602      -0.291709       2.080267       0.571364       2.057405           0.000000
          100              H       7.132957       6.144788       7.841309       0.161793       1.008449 0.74000063E+01  0.72620589E+02                                 1.764716                            1.659671      -1.600575       2.102738                    0.997211       4.014568      11.960956       0.447131       1.395865      -0.680562       0.003738      -0.009099      -0.006768       0.011940      -0.001823       0.004883      -0.002690      -0.004627      -0.000789      -0.006211      -0.000192       0.006403              1.834411       1.605633      -0.348998      -0.252569       2.047339       0.479227       1.850263          -0.000000
          101              H       6.644529       6.474898       9.328194       0.187873       0.902914 0.65802802E+01  0.62831701E+02                                 1.675121                            1.598387      -1.260629       2.306337                    0.996242       3.584657      10.602702       0.440576       1.455965      -0.672105       0.000859      -0.008541       0.014079       0.016489      -0.001248       0.004361      -0.001393       0.008283      -0.005449      -0.004454      -0.002994       0.007448              1.712709       1.342552      -0.013530      -0.131480       1.617538      -0.305819       2.178037           0.000000
          102              H       7.512712       7.547215       8.514426       0.199045       0.823968 0.59939627E+01  0.55562795E+02                                 1.548022                            1.506341      -0.970739       2.457578                    0.998455       3.260871       9.309944       0.465449       1.419593      -0.680637       0.013728       0.012423      -0.001516       0.018577       0.005379      -0.001844      -0.006085      -0.003692      -0.013074      -0.007684      -0.002695       0.010378              1.561144       1.689064       0.309097       0.053908       1.670278       0.100182       1.324091           0.000000
          103              H       6.269550       8.617375       5.269400       0.170330       0.970298 0.70607497E+01  0.68218173E+02                                 1.700819                            1.608603      -1.541155       2.146210                    0.996249       3.775758      11.021590       0.461295       1.374290      -0.685871      -0.002983       0.007960       0.011247       0.014098      -0.001954       0.000926      -0.003141      -0.002402       0.000507      -0.002880      -0.001688       0.004568              1.753728       1.551982      -0.281433      -0.322963       1.912335       0.423722       1.796868          -0.000000
          104              H       6.261191       8.239798       3.714701       0.184487       0.958434 0.72440558E+01  0.69262428E+02                                 1.616879                            1.583187      -0.812991       2.522822                    0.999572       3.134912       8.615907       0.493715       1.297520      -0.707619      -0.006776       0.006066      -0.013427       0.016217       0.002062       0.007325      -0.002509      -0.006804       0.013942      -0.010303       0.001636       0.008667              1.612183       1.503773      -0.133142       0.198922       1.446444      -0.146782       1.886333          -0.000000
          105              H       7.620190       8.140549       4.556097       0.196458       0.849188 0.60916781E+01  0.56415289E+02                                 1.552940                            1.498087      -0.924142       2.482058                    0.998809       3.171125       8.903215       0.478716       1.381555      -0.688701       0.019334       0.003831       0.004843       0.020296       0.001975       0.005258       0.000796       0.010951      -0.020117      -0.008324      -0.002466       0.010790              1.579565       2.058526       0.079418      -0.138683       1.383195       0.007591       1.296974           0.000000
          106              H       7.724086       6.682025       2.662328       0.109697       1.190235 0.87328555E+01  0.88725894E+02                                 1.913983                            1.767098      -1.576655       2.116377                    0.993006       4.084813      12.114681       0.449589       1.340900      -0.692061       0.010606       0.035407      -0.009000       0.038042      -0.003843      -0.003668       0.002526      -0.002786      -0.010587      -0.005738      -0.001734       0.007472              1.976528       1.598014       0.242997      -0.233556       2.578050      -0.276631       1.753521          -0.000000
          107              H       7.949789       2.839375       1.863629       0.107614       1.240748 0.88313040E+01  0.88873601E+02                                 1.900252                            1.729368      -1.225191       2.289320                    0.996188       3.679618      10.431586       0.479266       1.269934      -0.710250       0.010872      -0.034903      -0.023914       0.043684       0.002560      -0.004303      -0.001895      -0.025912      -0.029949      -0.013393      -0.004996       0.018389              1.989521       1.658513      -0.318395      -0.340940       2.170335       0.573920       2.139715           0.000000
          108              H       6.851125       2.364708       3.845306       0.107659       1.150361 0.81962100E+01  0.81218351E+02                                 1.833095                            1.686243      -1.109843       2.351831                    0.996045       3.629007      10.316735       0.475123       1.300944      -0.703713      -0.006691      -0.046562       0.009295       0.047950      -0.000558      -0.009905       0.008685      -0.027317      -0.013491      -0.019088      -0.000569       0.019658              1.902051       1.554622       0.235887      -0.120449       2.594691      -0.343009       1.556839          -0.000000
          109              H       4.011318      10.149256      15.019547       0.104862       1.255963 0.94931684E+01  0.98365023E+02                                 1.982660                            1.843573      -1.526080       2.143995                    0.992617       4.078450      12.166814       0.440287       1.342583      -0.692686      -0.026591       0.029001      -0.008284       0.040209      -0.005899      -0.000483      -0.001240       0.014659       0.000715      -0.009706       0.000416       0.009290              2.034509       2.088483      -0.574817       0.019112       2.251574      -0.271193       1.763471           0.000000
          110              H       7.056528       6.863262      15.843362       0.106725       0.995345 0.69559335E+01  0.67010365E+02                                 1.740317                            1.610143      -1.249352       2.287549                    0.994107       3.779085      11.045238       0.454899       1.397670      -0.682416       0.032716      -0.031826       0.009144       0.046550      -0.011509      -0.006300      -0.003884       0.000458      -0.011948      -0.014486       0.000779       0.013708              1.814200       1.880910      -0.558477       0.152297       2.047406      -0.177479       1.514284          -0.000000
          111              H       7.128180       8.060719      13.874244       0.102488       1.056684 0.75444898E+01  0.74315928E+02                                 1.819409                            1.682422      -1.340100       2.236577                    0.992998       3.956360      11.767472       0.441960       1.406926      -0.679964       0.027919      -0.011261      -0.031885       0.043851      -0.011226      -0.004314       0.000055       0.007231       0.016040      -0.014785       0.003493       0.011292              1.889307       1.948340      -0.193065      -0.566040       1.562110       0.154049       2.157473           0.000000
          112              H       1.637248       9.797571      17.656759       0.166128       0.987664 0.72212047E+01  0.70290438E+02                                 1.731045                            1.634023      -1.628674       2.104692                    0.995556       3.867597      11.400013       0.453818       1.386558      -0.683093      -0.009206       0.001000       0.011797       0.014997      -0.000040      -0.000404      -0.001291       0.006872      -0.000089      -0.003861       0.000362       0.003499              1.787326       2.110776      -0.018781      -0.550612       1.413080      -0.041487       1.838121          -0.000000
          113              H       1.959682       9.592601      16.104572       0.179316       0.947347 0.71051397E+01  0.67143180E+02                                 1.563411                            1.535667      -0.725188       2.559645                    0.999964       3.035653       8.110286       0.520743       1.244666      -0.719944      -0.007976      -0.003560      -0.014077       0.016566      -0.003663       0.005823       0.003727      -0.001346       0.015740      -0.009544       0.001031       0.008513              1.554479       1.526381       0.087397       0.198647       1.327375       0.136420       1.809681          -0.000000
          114              H       2.677396      10.766324      16.920851       0.202115       0.820764 0.58796355E+01  0.54085217E+02                                 1.529487                            1.480870      -0.913432       2.490751                    0.998764       3.165323       8.918140       0.476062       1.398668      -0.685140       0.006157       0.019787       0.003790       0.021067       0.003389       0.003154       0.003766      -0.008451      -0.019855      -0.008337      -0.001680       0.010017              1.549315       1.418107       0.198690      -0.078344       1.955423      -0.095893       1.274413           0.000000
          115              H       6.134605       2.358235      14.811082       0.111149       1.019837 0.74087912E+01  0.72761878E+02                                 1.785964                            1.675891      -1.394715       2.217340                    0.993164       3.942603      11.768687       0.438706       1.421594      -0.677150       0.038117       0.016441      -0.017879       0.045198       0.011915      -0.008314       0.003394       0.013016       0.013929      -0.018240       0.003500       0.014740              1.826310       2.111099       0.390946      -0.298404       1.682220      -0.049589       1.685610           0.000000
          116              H       2.151948       0.712001      16.285409       0.106184       1.184416 0.83589380E+01  0.83003912E+02                                 1.850286                            1.688600      -1.096872       2.358566                    0.996169       3.599408      10.149089       0.482197       1.279186      -0.708688      -0.041692      -0.021523       0.012909       0.048663       0.013125       0.001536       0.010898       0.008864      -0.016386      -0.017344      -0.001807       0.019151              1.935059       2.531495       0.382348      -0.428664       1.643555      -0.125650       1.630127          -0.000000
          117              H       3.022520       0.036679      14.248477       0.106086       1.259347 0.89671769E+01  0.89954427E+02                                 1.876823                            1.712202      -1.086692       2.355488                    0.997399       3.530836       9.768058       0.498028       1.225986      -0.721563      -0.022191      -0.027905      -0.024326       0.043161       0.013324      -0.003752       0.000314       0.020712      -0.006316      -0.016095      -0.002344       0.018439              1.958628       1.738213       0.381602       0.291710       2.080267       0.571364       2.057405           0.000000
          118              H       7.132957       4.643112      17.274991       0.161793       1.008449 0.74000063E+01  0.72620589E+02                                 1.764716                            1.659671      -1.600575       2.102738                    0.997211       4.014568      11.960956       0.447131       1.395865      -0.680562       0.003738       0.009099       0.006768       0.011940       0.001823      -0.004883      -0.002690      -0.004627      -0.000789      -0.006211      -0.000192       0.006403              1.834411       1.605633       0.348998       0.252569       2.047339       0.479227       1.850263          -0.000000
          119              H       6.644529       4.313002      15.788106       0.187873       0.902914 0.65802802E+01  0.62831701E+02                                 1.675121                            1.598387      -1.260629       2.306337                    0.996242       3.584657      10.602702       0.440576       1.455965      -0.672105       0.000859       0.008541      -0.014079       0.016489       0.001248      -0.004361      -0.001393       0.008283      -0.005449      -0.004454      -0.002994       0.007448              1.712709       1.342552       0.013530       0.131480       1.617538      -0.305819       2.178037           0.000000
          120              H       7.512712       3.240685      16.601874       0.199045       0.823968 0.59939627E+01  0.55562795E+02                                 1.548022                            1.506341      -0.970739       2.457578                    0.998455       3.260871       9.309944       0.465449       1.419593      -0.680637       0.013728      -0.012423       0.001516       0.018577      -0.005379       0.001844      -0.006085      -0.003692      -0.013074      -0.007684      -0.002695       0.010378              1.561144       1.689064      -0.309097      -0.053908       1.670278       0.100182       1.324091           0.000000
          121              H       6.269550       2.170525      19.846900       0.170330       0.970298 0.70607488E+01  0.68218164E+02                                 1.700819                            1.608603      -1.541155       2.146210                    0.996249       3.775758      11.021591       0.461295       1.374290      -0.685870      -0.002983      -0.007960      -0.011247       0.014098       0.001954      -0.000926      -0.003141      -0.002402       0.000507      -0.002880      -0.001688       0.004568              1.753728       1.551982       0.281433       0.322963       1.912335       0.423722       1.796868          -0.000000
          122              H       6.261191       2.548102      21.401599       0.184487       0.958434 0.72440557E+01  0.69262428E+02                                 1.616879                            1.583187      -0.812991       2.522822                    0.999572       3.134912       8.615908       0.493715       1.297520      -0.707619      -0.006776      -0.006066       0.013427       0.016217      -0.002062      -0.007325      -0.002509      -0.006804       0.013942      -0.010303       0.001636       0.008667              1.612183       1.503773       0.133142      -0.198922       1.446444      -0.146782       1.886333          -0.000000
          123              H       7.620190       2.647351      20.560203       0.196458       0.849188 0.60916781E+01  0.56415289E+02                                 1.552940                            1.498087      -0.924142       2.482058                    0.998809       3.171125       8.903215       0.478716       1.381555      -0.688701       0.019334      -0.003831      -0.004843       0.020296      -0.001975      -0.005258       0.000796       0.010951      -0.020117      -0.008324      -0.002466       0.010790              1.579565       2.058526      -0.079418       0.138683       1.383195       0.007591       1.296974           0.000000
          124              H       7.724086       4.105875      22.453972       0.109697       1.190235 0.87328609E+01  0.88725957E+02                                 1.913983                            1.767098      -1.576656       2.116377                    0.993006       4.084814      12.114682       0.449589       1.340899      -0.692061       0.010606      -0.035407       0.009000       0.038042       0.003843       0.003668       0.002526      -0.002785      -0.010587      -0.005738      -0.001734       0.007472              1.976528       1.598014      -0.242997       0.233556       2.578050      -0.276631       1.753521          -0.000000
          125              H       7.949789       7.948525      23.252671       0.107614       1.240748 0.88313041E+01  0.88873601E+02                                 1.900252                            1.729368      -1.225191       2.289320                    0.996188       3.679618      10.431586       0.479266       1.269934      -0.710250       0.010872       0.034903       0.023914       0.043684      -0.002560       0.004303      -0.001895      -0.025912      -0.029949      -0.013393      -0.004996       0.018389              1.989521       1.658513       0.318395       0.340940       2.170335       0.573920       2.139715           0.000000
          126              H       6.851125       8.423192      21.270994       0.107659       1.150361 0.81962101E+01  0.81218351E+02                                 1.833095                            1.686243      -1.109843       2.351831                    0.996045       3.629007      10.316735       0.475123       1.300944      -0.703713      -0.006691       0.046562      -0.009295       0.047950       0.000558       0.009905       0.008685      -0.027317      -0.013491      -0.019088      -0.000569       0.019658              1.902051       1.554622      -0.235887       0.120449       2.594691      -0.343009       1.556839          -0.000000
          127              H       4.011318       0.638644      10.096753       0.104862       1.255963 0.94931692E+01  0.98365031E+02                                 1.982660                            1.843573      -1.526080       2.143995                    0.992617       4.078450      12.166813       0.440287       1.342582      -0.692686      -0.026591      -0.029001       0.008284       0.040209       0.005899       0.000483      -0.001240       0.014659       0.000715      -0.009706       0.000416       0.009290              2.034509       2.088483       0.574817      -0.019112       2.251574      -0.271193       1.763471           0.000000
          128              H       7.056528       3.924638       9.272938       0.106725       0.995345 0.69559332E+01  0.67010360E+02                                 1.740317                            1.610143      -1.249352       2.287549                    0.994107       3.779085      11.045237       0.454899       1.397670      -0.682416       0.032716       0.031826      -0.009144       0.046550       0.011509       0.006300      -0.003884       0.000458      -0.011948      -0.014486       0.000779       0.013708              1.814199       1.880909       0.558477      -0.152297       2.047406      -0.177479       1.514284          -0.000000
          129              H       7.128180       2.727181      11.242056       0.102488       1.056684 0.75444886E+01  0.74315913E+02                                 1.819409                            1.682422      -1.340100       2.236577                    0.992998       3.956360      11.767472       0.441960       1.406926      -0.679964       0.027919       0.011261       0.031885       0.043851       0.011226       0.004314       0.000055       0.007231       0.016040      -0.014785       0.003493       0.011292              1.889307       1.948339       0.193065       0.566040       1.562110       0.154049       2.157473           0.000000
          130              H       1.637248       0.990329       7.459541       0.166128       0.987664 0.72212047E+01  0.70290438E+02                                 1.731045                            1.634023      -1.628674       2.104692                    0.995556       3.867597      11.400013       0.453818       1.386558      -0.683093      -0.009206      -0.001000      -0.011797       0.014997       0.000040       0.000404      -0.001291       0.006872      -0.000089      -0.003861       0.000362       0.003499              1.787326       2.110776       0.018781       0.550612       1.413080      -0.041487       1.838121          -0.000000
          131              H       1.959682       1.195299       9.011728       0.179316       0.947347 0.71051397E+01  0.67143180E+02                                 1.563411                            1.535667      -0.725188       2.559645                    0.999964       3.035653       8.110286       0.520743       1.244666      -0.719944      -0.007976       0.003560       0.014077       0.016566       0.003663      -0.005823       0.003727      -0.001346       0.015740      -0.009544       0.001031       0.008513              1.554479       1.526381      -0.087397      -0.198647       1.327375       0.136420       1.809681          -0.000000
          132              H       2.677396       0.021576       8.195449       0.202115       0.820764 0.58796355E+01  0.54085217E+02                                 1.529487                            1.480870      -0.913432       2.490751                    0.998764       3.165323       8.918140       0.476062       1.398668      -0.685140       0.006157      -0.019787      -0.003790       0.021067      -0.003389      -0.003154       0.003766      -0.008451      -0.019855      -0.008337      -0.001680       0.010017              1.549315       1.418107      -0.198690       0.078344       1.955423      -0.095893       1.274413           0.000000
          133              H      11.778395       2.358235      22.863368       0.111149       1.019837 0.74087912E+01  0.72761878E+02                                 1.785964                            1.675891      -1.394715       2.217340                    0.993164       3.942603      11.768687       0.438706       1.421594      -0.677150      -0.038117       0.016441       0.017879       0.045198      -0.011915      -0.008314      -0.003394       0.013016       0.013929      -0.018240       0.003500       0.014740              1.826310       2.111099      -0.390946      -0.298404       1.682220       0.049589       1.685610           0.000000
          134              H       3.819052       0.712001      21.389041       0.106185       1.184416 0.83589390E+01  0.83003923E+02                                 1.850286                            1.688600      -1.096872       2.358566                    0.996169       3.599408      10.149088       0.482198       1.279185      -0.708688       0.041692      -0.021523      -0.012909       0.048663      -0.013125       0.001536      -0.010898       0.008864      -0.016386      -0.017344      -0.001807       0.019151              1.935059       2.531495      -0.382348      -0.428664       1.643555       0.125650       1.630127          -0.000000
          135              H       2.948480       0.036679      23.425973       0.106086       1.259347 0.89671769E+01  0.89954428E+02                                 1.876823                            1.712202      -1.086692       2.355488                    0.997399       3.530836       9.768059       0.498028       1.225987      -0.721563       0.022191      -0.027905       0.024326       0.043161      -0.013324      -0.003752      -0.000314       0.020712      -0.006316      -0.016095      -0.002344       0.018439              1.958629       1.738213      -0.381602       0.291710       2.080267      -0.571364       2.057405           0.000000
          136              H      10.780043       4.643112      20.399459       0.161793       1.008449 0.74000062E+01  0.72620586E+02                                 1.764716                            1.659671      -1.600575       2.102738                    0.997211       4.014568      11.960955       0.447131       1.395864      -0.680562      -0.003738       0.009099      -0.006768       0.011940      -0.001823      -0.004883       0.002690      -0.004627      -0.000789      -0.006211      -0.000192       0.006403              1.834411       1.605633      -0.348998       0.252569       2.047338      -0.479227       1.850263          -0.000000
          137              H      11.268471       4.313002      21.886344       0.187873       0.902914 0.65802802E+01  0.62831701E+02                                 1.675121                            1.598387      -1.260629       2.306337                    0.996242       3.584657      10.602702       0.440576       1.455965      -0.672105      -0.000859       0.008541       0.014079       0.016489      -0.001248      -0.004361       0.001393       0.008283      -0.005449      -0.004454      -0.002994       0.007448              1.712709       1.342552      -0.013530       0.131480       1.617538       0.305819       2.178037           0.000000
          138              H      10.400288       3.240685      21.072576       0.199045       0.823967 0.59939620E+01  0.55562788E+02                                 1.548022                            1.506341      -0.970739       2.457578                    0.998455       3.260871       9.309945       0.465449       1.419594      -0.680637      -0.013728      -0.012423      -0.001516       0.018577       0.005379       0.001844       0.006085      -0.003692      -0.013074      -0.007684      -0.002695       0.010378              1.561144       1.689064       0.309097      -0.053908       1.670278      -0.100182       1.324091           0.000000
          139              H      11.643450       2.170525      17.827550       0.170330       0.970298 0.70607497E+01  0.68218173E+02                                 1.700819                            1.608603      -1.541155       2.146210                    0.996249       3.775758      11.021590       0.461295       1.374290      -0.685871       0.002983      -0.007960       0.011247       0.014098      -0.001954      -0.000926       0.003141      -0.002402       0.000507      -0.002880      -0.001688       0.004568              1.753728       1.551982      -0.281433       0.322963       1.912335      -0.423722       1.796868          -0.000000
          140              H      11.651809       2.548102      16.272851       0.184487       0.958434 0.72440558E+01  0.69262428E+02                                 1.616879                            1.583187      -0.812991       2.522822                    0.999572       3.134912       8.615907       0.493715       1.297520      -0.707619       0.006776      -0.006066      -0.013427       0.016217       0.002062      -0.007325       0.002509      -0.006804       0.013942      -0.010303       0.001636       0.008667              1.612183       1.503773      -0.133142      -0.198922       1.446444       0.146782       1.886333          -0.000000
          141              H      10.292810       2.647351      17.114247       0.196458       0.849188 0.60916775E+01  0.56415284E+02                                 1.552940                            1.498087      -0.924142       2.482058                    0.998809       3.171125       8.903216       0.478716       1.381556      -0.688701      -0.019334      -0.003831       0.004843       0.020296       0.001975      -0.005258      -0.000796       0.010951      -0.020117      -0.008324      -0.002466       0.010790              1.579565       2.058526       0.079418       0.138683       1.383195      -0.007591       1.296975           0.000000
          142              H      10.188914       4.105875      15.220478       0.109697       1.190235 0.87328546E+01  0.88725885E+02                                 1.913983                            1.767098      -1.576656       2.116377                    0.993006       4.084813      12.114682       0.449589       1.340900      -0.692061      -0.010606      -0.035407      -0.009000       0.038042      -0.003843       0.003668      -0.002526      -0.002785      -0.010587      -0.005738      -0.001734       0.007472              1.976528       1.598014       0.242997       0.233556       2.578050       0.276631       1.753521          -0.000000
          143              H       9.963211       7.948525      14.421779       0.107614       1.240747 0.88313005E+01  0.88873559E+02                                 1.900252                            1.729368      -1.225190       2.289321                    0.996188       3.679617      10.431584       0.479266       1.269935      -0.710250      -0.010872       0.034903      -0.023914       0.043684       0.002560       0.004303       0.001895      -0.025912      -0.029949      -0.013393      -0.004996       0.018389              1.989521       1.658513      -0.318395       0.340940       2.170335      -0.573920       2.139715           0.000000
          144              H      11.061875       8.423192      16.403456       0.107659       1.150361 0.81962093E+01  0.81218340E+02                                 1.833095                            1.686243      -1.109842       2.351831                    0.996045       3.629007      10.316734       0.475124       1.300943      -0.703713       0.006691       0.046562       0.009295       0.047950      -0.000558       0.009905      -0.008685      -0.027317      -0.013491      -0.019088      -0.000569       0.019658              1.902050       1.554622       0.235887       0.120449       2.594690       0.343009       1.556839          -0.000000
          145              H       1.959682       0.638644       2.461397       0.104862       1.255963 0.94931692E+01  0.98365031E+02                                 1.982660                            1.843573      -1.526080       2.143995                    0.992617       4.078450      12.166813       0.440287       1.342582      -0.692686       0.026591      -0.029001      -0.008284       0.040209      -0.005899       0.000483       0.001240       0.014659       0.000715      -0.009706       0.000416       0.009290              2.034509       2.088483      -0.574817      -0.019112       2.251574       0.271193       1.763471           0.000000
          146              H      10.856472       3.924638       3.285212       0.106725       0.995345 0.69559341E+01  0.67010370E+02                                 1.740317                            1.610143      -1.249352       2.287549                    0.994107       3.779085      11.045236       0.454899       1.397669      -0.682416      -0.032716       0.031826       0.009144       0.046550      -0.011509       0.006300       0.003884       0.000458      -0.011948      -0.014486       0.000779       0.013708              1.814199       1.880909      -0.558477      -0.152297       2.047406       0.177479       1.514284           0.000000
          147              H      10.784820       2.727181       1.316094       0.102488       1.056684 0.75444898E+01  0.74315928E+02                                 1.819409                            1.682422      -1.340100       2.236577                    0.992998       3.956360      11.767472       0.441960       1.406926      -0.679964      -0.027919       0.011261      -0.031885       0.043851      -0.011226       0.004314      -0.000055       0.007231       0.016040      -0.014785       0.003493       0.011292              1.889307       1.948340      -0.193065       0.566040       1.562110      -0.154049       2.157473           0.000000
          148              H       4.333752       0.990329       5.098609       0.166128       0.987663 0.72211953E+01  0.70290325E+02                                 1.731044                            1.634022      -1.628673       2.104693                    0.995556       3.867595      11.400007       0.453818       1.386558      -0.683093       0.009206      -0.001000       0.011797       0.014997      -0.000040       0.000404       0.001291       0.006872      -0.000089      -0.003861       0.000362       0.003499              1.787325       2.110775      -0.018781       0.550612       1.413080       0.041487       1.838120          -0.000000
          149              H       4.011318       1.195299       3.546422       0.179317       0.947347 0.71051398E+01  0.67143180E+02                                 1.563411                            1.535667      -0.725188       2.559645                    0.999964       3.035653       8.110286       0.520744       1.244666      -0.719944       0.007976       0.003560      -0.014077       0.016566      -0.003663      -0.005823      -0.003727      -0.001346       0.015740      -0.009544       0.001031       0.008513              1.554478       1.526380       0.087397      -0.198647       1.327374      -0.136420       1.809680           0.000000
          150              H       3.293604       0.021576       4.362701       0.202115       0.820764 0.58796349E+01  0.54085211E+02                                 1.529487                            1.480870      -0.913432       2.490751                    0.998764       3.165323       8.918141       0.476062       1.398669      -0.685139      -0.006157      -0.019787       0.003790       0.021067       0.003389      -0.003154      -0.003766      -0.008451      -0.019855      -0.008337      -0.001680       0.010017              1.549315       1.418107       0.198690       0.078344       1.955424       0.095893       1.274413           0.000000
          151              H      11.778395       8.429665       2.252932       0.111149       1.019837 0.74087902E+01  0.72761868E+02                                 1.785964                            1.675891      -1.394715       2.217340                    0.993164       3.942603      11.768688       0.438706       1.421594      -0.677150      -0.038117      -0.016441      -0.017879       0.045198       0.011915       0.008314      -0.003394       0.013016       0.013929      -0.018240       0.003500       0.014740              1.826310       2.111099       0.390946       0.298404       1.682220       0.049589       1.685610           0.000000
          152              H       3.819052      10.075899       3.727259       0.106185       1.184416 0.83589390E+01  0.83003923E+02                                 1.850286                            1.688600      -1.096872       2.358566                    0.996169       3.599408      10.149088       0.482198       1.279185      -0.708688       0.041692       0.021523       0.012909       0.048663       0.013125      -0.001536      -0.010898       0.008864      -0.016386      -0.017344      -0.001807       0.019151              1.935059       2.531495       0.382348       0.428664       1.643555       0.125650       1.630127          -0.000000
          153              H       2.948480      10.751221       1.690327       0.106086       1.259347 0.89671769E+01  0.89954427E+02                                 1.876823                            1.712202      -1.086692       2.355488                    0.997399       3.530836       9.768058       0.498028       1.225986      -0.721563       0.022191       0.027905      -0.024326       0.043161       0.013324       0.003752      -0.000314       0.020712      -0.006316      -0.016095      -0.002344       0.018439              1.958628       1.738213       0.381602      -0.291710       2.080267      -0.571364       2.057405           0.000000
          154              H      10.780043       6.144788       4.716841       0.161793       1.008449 0.74000062E+01  0.72620586E+02                                 1.764716                            1.659671      -1.600575       2.102738                    0.997211       4.014568      11.960955       0.447131       1.395864      -0.680562      -0.003738      -0.009099       0.006768       0.011940       0.001823       0.004883       0.002690      -0.004627      -0.000789      -0.006211      -0.000192       0.006403              1.834411       1.605633       0.348998      -0.252569       2.047338      -0.479227       1.850263          -0.000000
          155              H      11.268471       6.474898       3.229956       0.187873       0.902914 0.65802802E+01  0.62831701E+02                                 1.675121                            1.598387      -1.260629       2.306337                    0.996242       3.584657      10.602702       0.440576       1.455965      -0.672105      -0.000859      -0.008541      -0.014079       0.016489       0.001248       0.004361       0.001393       0.008283      -0.005449      -0.004454      -0.002994       0.007448              1.712709       1.342552       0.013530      -0.131480       1.617538       0.305819       2.178037           0.000000
          156              H      10.400288       7.547215       4.043724       0.199045       0.823967 0.59939620E+01  0.55562788E+02                                 1.548022                            1.506341      -0.970739       2.457578                    0.998455       3.260871       9.309945       0.465449       1.419594      -0.680637      -0.013728       0.012423       0.001516       0.018577      -0.005379      -0.001844       0.006085      -0.003692      -0.013074      -0.007684      -0.002695       0.010378              1.561144       1.689064      -0.309097       0.053908       1.670278      -0.100182       1.324091           0.000000
          157              H      11.643450       8.617375       7.288750       0.170330       0.970298 0.70607497E+01  0.68218173E+02                                 1.700819                            1.608603      -1.541155       2.146210                    0.996249       3.775758      11.021590       0.461295       1.374290      -0.685871       0.002983       0.007960      -0.011247       0.014098       0.001954       0.000926       0.003141      -0.002402       0.000507      -0.002880      -0.001688       0.004568              1.753728       1.551982       0.281433      -0.322963       1.912335      -0.423722       1.796868          -0.000000
          158              H      11.651809       8.239798       8.843449       0.184487       0.958434 0.72440558E+01  0.69262428E+02                                 1.616879                            1.583187      -0.812991       2.522822                    0.999572       3.134912       8.615907       0.493715       1.297520      -0.707619       0.006776       0.006066       0.013427       0.016217      -0.002062       0.007325       0.002509      -0.006804       0.013942      -0.010303       0.001636       0.008667              1.612183       1.503773       0.133142       0.198922       1.446444       0.146782       1.886333          -0.000000
          159              H      10.292810       8.140549       8.002053       0.196458       0.849188 0.60916775E+01  0.56415284E+02                                 1.552940                            1.498087      -0.924142       2.482058                    0.998809       3.171125       8.903216       0.478716       1.381556      -0.688701      -0.019334       0.003831      -0.004843       0.020296      -0.001975       0.005258      -0.000796       0.010951      -0.020117      -0.008324      -0.002466       0.010790              1.579565       2.058526      -0.079418      -0.138683       1.383195      -0.007591       1.296975           0.000000
          160              H      10.188914       6.682025       9.895822       0.109697       1.190235 0.87328546E+01  0.88725885E+02                                 1.913983                            1.767098      -1.576656       2.116377                    0.993006       4.084813      12.114682       0.449589       1.340900      -0.692061      -0.010606       0.035407       0.009000       0.038042       0.003843      -0.003668      -0.002526      -0.002786      -0.010587      -0.005738      -0.001734       0.007472              1.976528       1.598014      -0.242997      -0.233556       2.578050       0.276631       1.753521          -0.000000
          161              H       9.963211       2.839375      10.694521       0.107614       1.240748 0.88313049E+01  0.88873607E+02                                 1.900252                            1.729368      -1.225190       2.289321                    0.996188       3.679618      10.431584       0.479266       1.269934      -0.710250      -0.010872      -0.034903       0.023914       0.043684      -0.002560      -0.004303       0.001895      -0.025912      -0.029949      -0.013393      -0.004996       0.018389              1.989520       1.658513       0.318395      -0.340940       2.170334      -0.573920       2.139714           0.000000
          162              H      11.061875       2.364708       8.712844       0.107659       1.150361 0.81962093E+01  0.81218340E+02                                 1.833095                            1.686243      -1.109842       2.351831                    0.996045       3.629007      10.316734       0.475124       1.300943      -0.703713       0.006691      -0.046562      -0.009295       0.047950       0.000558      -0.009905      -0.008685      -0.027317      -0.013491      -0.019088      -0.000569       0.019658              1.902050       1.554622      -0.235887      -0.120449       2.594690       0.343009       1.556839          -0.000000
          163              H       1.959682      10.149256      22.654903       0.104862       1.255963 0.94931671E+01  0.98365005E+02                                 1.982660                            1.843573      -1.526080       2.143995                    0.992617       4.078450      12.166814       0.440287       1.342583      -0.692686       0.026591       0.029001       0.008284       0.040209       0.005899      -0.000483       0.001240       0.014659       0.000715      -0.009706       0.000416       0.009290              2.034509       2.088483       0.574817       0.019112       2.251574       0.271193       1.763471           0.000000
          164              H      10.856472       6.863262      21.831088       0.106725       0.995345 0.69559344E+01  0.67010374E+02                                 1.740317                            1.610143      -1.249352       2.287549                    0.994107       3.779085      11.045237       0.454899       1.397670      -0.682416      -0.032716      -0.031826      -0.009144       0.046550       0.011509      -0.006300       0.003884       0.000458      -0.011948      -0.014486       0.000779       0.013708              1.814200       1.880909       0.558477       0.152297       2.047406       0.177479       1.514284          -0.000000
          165              H      10.784820       8.060719      23.800206       0.102488       1.056684 0.75444898E+01  0.74315928E+02                                 1.819409                            1.682422      -1.340100       2.236577                    0.992998       3.956360      11.767472       0.441960       1.406926      -0.679964      -0.027919      -0.011261       0.031885       0.043851       0.011226      -0.004314      -0.000055       0.007231       0.016040      -0.014785       0.003493       0.011292              1.889307       1.948340       0.193065      -0.566040       1.562110      -0.154049       2.157473           0.000000
          166              H       4.333752       9.797571      20.017691       0.166128       0.987663 0.72211953E+01  0.70290325E+02                                 1.731044                            1.634022      -1.628673       2.104693                    0.995556       3.867595      11.400007       0.453818       1.386558      -0.683093       0.009206       0.001000      -0.011797       0.014997       0.000040      -0.000404       0.001291       0.006872      -0.000089      -0.003861       0.000362       0.003499              1.787325       2.110775       0.018781      -0.550612       1.413080       0.041487       1.838120          -0.000000
          167              H       4.011318       9.592601      21.569878       0.179317       0.947347 0.71051398E+01  0.67143180E+02                                 1.563411                            1.535667      -0.725188       2.559645                    0.999964       3.035653       8.110286       0.520744       1.244666      -0.719944       0.007976      -0.003560       0.014077       0.016566       0.003663       0.005823      -0.003727      -0.001346       0.015740      -0.009544       0.001031       0.008513              1.554478       1.526380      -0.087397       0.198647       1.327374      -0.136420       1.809680          -0.000000
          168              H       3.293604      10.766324      20.753599       0.202115       0.820764 0.58796349E+01  0.54085211E+02                                 1.529487                            1.480870      -0.913432       2.490751                    0.998764       3.165323       8.918141       0.476062       1.398669      -0.685139      -0.006157       0.019787      -0.003790       0.021067      -0.003389       0.003154      -0.003766      -0.008451      -0.019855      -0.008337      -0.001680       0.010017              1.549315       1.418107      -0.198690      -0.078344       1.955424       0.095893       1.274413           0.000000
          169              C       6.634975      12.785819      15.109966       0.034356      29.093138 0.37987943E+03  0.87128985E+04                                 8.537046                            6.737932      -0.194274       1.957944                    0.996902      27.353589      79.991610       0.595869       0.448166      -1.035460       0.022502      -0.035878      -0.034632       0.054708       0.033960      -0.020679      -0.048170      -0.017283      -0.097132      -0.059822      -0.015676       0.075497              9.581352       8.305126      -2.538750       1.069508       8.681294       3.372444      11.757638           0.000000
          170              C       7.128180      13.172026      16.348702       0.114950      33.913800 0.40119845E+03  0.92679735E+04                                 9.412389                            6.876336      -0.193105       1.960320                    0.999190      26.470332      76.055974       0.599921       0.441963      -1.045842       0.041050      -0.025548       0.014033       0.050346       0.008189      -0.011465      -0.029115      -0.017629      -0.060686      -0.036831      -0.001917       0.038748             11.360491      10.453229      -4.239321      -0.138116      10.749501       4.785759      12.878743          -0.000000
          171              C       8.950529      11.845114      16.002348       0.051203      26.635015 0.34716236E+03  0.77298430E+04                                 7.815201                            6.265765       0.176297       2.069945                    0.999783      26.333309      74.125609       0.648666       0.424079      -1.057381      -0.032444       0.017111       0.036859       0.052000       0.010093      -0.016275      -0.030915      -0.025261      -0.107653      -0.050503       0.002124       0.048379              8.599183       9.419744      -2.136968       1.532332       7.119179       2.137564       9.258627          -0.000000
          172              C       8.435829      11.450277      14.776170       0.056689      25.597615 0.33196103E+03  0.73087873E+04                                 7.624092                            6.136643       0.179455       2.080564                    0.999432      25.911861      72.520585       0.653946       0.425408      -1.056599      -0.048546       0.006086      -0.015994       0.051474       0.017143      -0.030841      -0.028064      -0.032796      -0.039201      -0.043787      -0.009595       0.053383              8.353475       8.009526      -1.836749       1.321691       7.126693       2.595255       9.924206           0.000001
          173              C       6.368669      14.121793      17.217977       0.275442      30.552223 0.35704991E+03  0.80369883E+04                                 8.974225                            6.637561      -0.145785       1.993074                    0.998900      24.853141      71.233812       0.588061       0.462721      -1.030591      -0.065578       0.033660      -0.009457       0.074316       0.024898      -0.027075      -0.035090      -0.008326      -0.096257      -0.052974      -0.009136       0.062110             10.678944       9.585517      -4.241871       0.023646      10.080727       3.867855      12.370588          -0.000000
          174              C       5.119535      14.721168      16.674460      -0.542051      30.073975 0.49643393E+03  0.12083214E+05                                 8.226382                            7.206396      -0.160651       1.919872                    0.995370      32.724325      96.202758       0.641474       0.392289      -1.078552       0.036021      -0.018961       0.025734       0.048159      -0.017519       0.032316      -0.034194       0.043589      -0.029276      -0.049009      -0.011070       0.060079              8.803004       9.022239      -2.284761       0.543112       9.031157       0.315923       8.355616           0.000000
          175              C       5.293889      13.553055      20.526799      -0.530014      29.011363 0.48137047E+03  0.11614026E+05                                 8.009523                            7.101437      -0.038041       1.956280                    0.996167      32.460626      94.672235       0.646187       0.392866      -1.079329       0.007906       0.042232      -0.026537       0.050500       0.025233       0.023474      -0.029627      -0.056957      -0.025823      -0.057230       0.006806       0.050424              8.467251       7.503192      -0.308517      -1.267723      10.663018      -0.103516       7.235543          -0.000000
          176              C       5.611546      14.969506      20.179440       0.257403      31.039385 0.36621988E+03  0.82745337E+04                                 8.979406                            6.661345      -0.165946       1.979019                    0.998834      25.056600      71.351005       0.596611       0.454374      -1.037956      -0.015710      -0.073881      -0.002201       0.075565      -0.000881       0.049879       0.003872       0.016990      -0.036894      -0.050762      -0.002126       0.052888             10.761310       7.874629      -1.697977      -4.761220      12.818950       2.303510      11.590351          -0.000000
          177              C       5.120730      16.072461      21.061525       0.114907      33.701431 0.39803572E+03  0.91502931E+04                                 9.285675                            6.786702      -0.139766       1.975514                    0.999283      26.268371      74.585952       0.613997       0.433937      -1.053681      -0.001120       0.049548      -0.014831       0.051732       0.002839       0.033804      -0.003190       0.026437      -0.039787      -0.034972      -0.005974       0.040945             11.283622       8.081727      -1.806542      -5.062515      13.140582       2.750873      12.628556          -0.000001
          178              C       4.414957      15.796938      22.235209       0.026725      29.556044 0.37028025E+03  0.84199648E+04                                 8.547378                            6.592737      -0.114816       1.981950                    0.997684      27.150473      78.488957       0.611919       0.440182      -1.042421      -0.030220       0.042189       0.033106       0.061556      -0.002462       0.065687      -0.005900       0.093125      -0.094413      -0.065777      -0.030528       0.096304              9.773877       7.125401      -0.259639      -4.323569      10.606637       0.951158      11.589595           0.000000
          179              C       4.270459      18.020540      22.692326       0.050499      26.669809 0.34311866E+03  0.76220464E+04                                 7.867973                            6.260049       0.196053       2.083767                    0.999447      26.176684      73.743811       0.643778       0.428294      -1.054136      -0.008233      -0.046899       0.014437       0.049756      -0.008494       0.046704       0.007772       0.043551      -0.052001      -0.049295      -0.009861       0.059156              8.701393       6.280733      -0.209862      -3.348151       9.741260       0.440194      10.082186           0.000000
          180              C       4.939211      18.303614      21.510604       0.046006      26.876522 0.34982618E+03  0.78020153E+04                                 7.837913                            6.271805       0.210290       2.078237                    0.999783      26.450734      74.454026       0.651310       0.421662      -1.059170       0.008284      -0.037262      -0.034757       0.051625      -0.000969       0.038193       0.006584       0.019078      -0.080257      -0.048226       0.004456       0.043771              8.638332       6.300945       0.048075      -3.020987      10.485603       0.173413       9.128448          -0.000000
          181              C       7.296562      12.118264       9.943794       0.024224      29.083827 0.37401601E+03  0.85497532E+04                                 8.504241                            6.652214      -0.280078       1.923860                    0.997169      27.628771      80.804192       0.603906       0.443684      -1.037502      -0.046239       0.000215       0.037195       0.059343       0.035030       0.042950       0.043296      -0.001944      -0.094082      -0.063832      -0.019358       0.083190              9.593683       8.774467      -1.813495      -3.158972       7.999896      -2.396301      12.006686           0.000000
          182              C       7.387321      12.865434       8.777142       0.110269      34.477733 0.40479278E+03  0.93564028E+04                                 9.463556                            6.859520      -0.233932       1.941179                    0.999058      26.573652      75.963673       0.607917       0.435899      -1.051196      -0.041386       0.027252      -0.011919       0.050966       0.013638       0.022025       0.026207       0.005958      -0.042916      -0.035682      -0.005937       0.041619             11.518790      12.664445      -2.383384      -5.409214       8.221148      -1.918090      13.670777          -0.000000
          183              C       5.537505      14.039157       9.429413       0.077777      27.169723 0.35626388E+03  0.80250925E+04                                 8.133029                            6.501249      -0.021557       2.023384                    0.998071      26.315787      75.767851       0.611188       0.444890      -1.039441       0.031109      -0.015430      -0.046316       0.057888       0.030932       0.034636       0.032911       0.004172      -0.050455      -0.044144      -0.022588       0.066732              9.034919       8.427199      -2.913198      -1.695616       8.386838      -1.644299      10.290721           0.000000
          184              C       5.484961      13.314426      10.601339       0.052355      26.900681 0.35988598E+03  0.81212329E+04                                 8.044303                            6.494255       0.042970       2.041081                    0.997675      26.508850      76.208819       0.617624       0.439466      -1.043401       0.037231      -0.032037       0.014332       0.051166       0.034796       0.022520       0.041769       0.000391      -0.024094      -0.045419      -0.021606       0.067025              8.873991       7.613799      -2.506143      -1.901604       8.327670      -1.664105      10.680504           0.000001
          185              C       8.493150      12.655070       7.791579       0.261453      31.193624 0.36766939E+03  0.83271602E+04                                 9.069235                            6.707248      -0.206122       1.967091                    0.998820      25.136896      71.994215       0.589392       0.458841      -1.033969       0.056431      -0.048111      -0.001273       0.074168       0.016059       0.017461       0.041884      -0.018840      -0.091629      -0.054188      -0.002958       0.057147             10.847635      12.847640      -2.241337      -4.546640       7.128363      -1.882048      12.566902          -0.000001
          186              C       9.606145      11.726447       8.144965      -0.525132      28.590609 0.47561147E+03  0.11440678E+05                                 7.942340                            7.063132      -0.024534       1.961664                    0.996138      32.342562      94.188444       0.647341       0.393345      -1.078993      -0.034665       0.026307      -0.021793       0.048668      -0.036121       0.039263       0.000218      -0.001924      -0.023788      -0.053449      -0.000697       0.054145              8.392116      10.309981      -1.426666      -0.801224       7.755177      -0.686186       7.111190          -0.000000
          187              C       6.634975      19.577881      10.006334       0.034356      29.093138 0.37987943E+03  0.87128984E+04                                 8.537045                            6.737932      -0.194274       1.957944                    0.996902      27.353589      79.991606       0.595869       0.448166      -1.035460       0.022502       0.035878       0.034632       0.054708      -0.033960       0.020679      -0.048170      -0.017283      -0.097132      -0.059822      -0.015676       0.075497              9.581352       8.305125       2.538750      -1.069508       8.681293       3.372443      11.757637           0.000000
          188              C       7.128180      19.191674       8.767598       0.114950      33.913800 0.40119845E+03  0.92679735E+04                                 9.412389                            6.876336      -0.193105       1.960320                    0.999190      26.470332      76.055975       0.599921       0.441963      -1.045842       0.041050       0.025548      -0.014033       0.050346      -0.008189       0.011465      -0.029115      -0.017629      -0.060686      -0.036831      -0.001917       0.038748             11.360491      10.453229       4.239321       0.138116      10.749502       4.785760      12.878743          -0.000000
          189              C       8.950529      20.518586       9.113952       0.051203      26.635015 0.34716236E+03  0.77298430E+04                                 7.815201                            6.265765       0.176297       2.069945                    0.999783      26.333309      74.125610       0.648666       0.424079      -1.057381      -0.032444      -0.017111      -0.036859       0.052000      -0.010093       0.016275      -0.030915      -0.025261      -0.107653      -0.050503       0.002124       0.048379              8.599183       9.419745       2.136968      -1.532332       7.119179       2.137564       9.258627          -0.000000
          190              C       8.435829      20.913423      10.340130       0.056689      25.597615 0.33196103E+03  0.73087873E+04                                 7.624092                            6.136643       0.179455       2.080564                    0.999432      25.911861      72.520585       0.653946       0.425408      -1.056599      -0.048546      -0.006086       0.015994       0.051474      -0.017143       0.030841      -0.028064      -0.032796      -0.039201      -0.043787      -0.009595       0.053383              8.353475       8.009526       1.836749      -1.321691       7.126693       2.595255       9.924207           0.000001
          191              C       6.368669      18.241907       7.898323       0.275442      30.552223 0.35704991E+03  0.80369883E+04                                 8.974225                            6.637561      -0.145786       1.993074                    0.998900      24.853141      71.233813       0.588061       0.462721      -1.030591      -0.065578      -0.033660       0.009457       0.074316      -0.024898       0.027075      -0.035090      -0.008326      -0.096257      -0.052974      -0.009136       0.062110             10.678944       9.585517       4.241871      -0.023646      10.080727       3.867855      12.370588          -0.000000
          192              C       5.119535      17.642532       8.441840      -0.542051      30.073975 0.49643394E+03  0.12083214E+05                                 8.226382                            7.206396      -0.160651       1.919872                    0.995370      32.724325      96.202759       0.641474       0.392289      -1.078552       0.036021       0.018961      -0.025734       0.048159       0.017519      -0.032316      -0.034194       0.043589      -0.029276      -0.049009      -0.011070       0.060079              8.803004       9.022239       2.284761      -0.543112       9.031157       0.315923       8.355616           0.000000
          193              C       5.293889      18.810645       4.589501      -0.530014      29.011365 0.48137050E+03  0.11614027E+05                                 8.009524                            7.101438      -0.038041       1.956280                    0.996167      32.460626      94.672236       0.646187       0.392866      -1.079329       0.007906      -0.042232       0.026537       0.050500      -0.025233      -0.023474      -0.029627      -0.056957      -0.025823      -0.057230       0.006806       0.050424              8.467251       7.503192       0.308517       1.267723      10.663019      -0.103516       7.235543          -0.000000
          194              C       5.611546      17.394194       4.936860       0.257403      31.039387 0.36621990E+03  0.82745343E+04                                 8.979406                            6.661345      -0.165946       1.979019                    0.998834      25.056601      71.351006       0.596611       0.454374      -1.037956      -0.015710       0.073881       0.002201       0.075565       0.000881      -0.049879       0.003872       0.016990      -0.036894      -0.050762      -0.002126       0.052888             10.761310       7.874629       1.697977       4.761220      12.818950       2.303510      11.590351          -0.000000
          195              C       5.120730      16.291239       4.054775       0.114907      33.701431 0.39803572E+03  0.91502931E+04                                 9.285675                            6.786702      -0.139766       1.975514                    0.999283      26.268371      74.585953       0.613997       0.433937      -1.053681      -0.001120      -0.049548       0.014831       0.051732      -0.002839      -0.033804      -0.003190       0.026437      -0.039787      -0.034972      -0.005974       0.040945             11.283622       8.081727       1.806542       5.062515      13.140582       2.750873      12.628556          -0.000000
          196              C       4.414957      16.566762       2.881091       0.026725      29.556044 0.37028025E+03  0.84199648E+04                                 8.547378                            6.592737      -0.114816       1.981950                    0.997684      27.150473      78.488958       0.611919       0.440182      -1.042421      -0.030220      -0.042189      -0.033106       0.061556       0.002462      -0.065687      -0.005900       0.093125      -0.094413      -0.065777      -0.030528       0.096304              9.773878       7.125401       0.259639       4.323569      10.606637       0.951158      11.589595           0.000000
          197              C       4.270459      14.343160       2.423974       0.050499      26.669810 0.34311868E+03  0.76220469E+04                                 7.867973                            6.260049       0.196053       2.083767                    0.999447      26.176685      73.743812       0.643779       0.428294      -1.054136      -0.008233       0.046899      -0.014437       0.049756       0.008494      -0.046704       0.007772       0.043551      -0.052001      -0.049295      -0.009861       0.059156              8.701393       6.280733       0.209861       3.348151       9.741259       0.440194      10.082186           0.000000
          198              C       4.939211      14.060086       3.605696       0.046006      26.876523 0.34982620E+03  0.78020160E+04                                 7.837913                            6.271805       0.210290       2.078237                    0.999783      26.450735      74.454029       0.651310       0.421662      -1.059170       0.008284       0.037262       0.034757       0.051625       0.000969      -0.038193       0.006584       0.019078      -0.080257      -0.048226       0.004456       0.043771              8.638332       6.300945      -0.048075       3.020987      10.485604       0.173413       9.128449          -0.000000
          199              C       7.296562      20.245436      15.172506       0.024224      29.083828 0.37401603E+03  0.85497536E+04                                 8.504241                            6.652214      -0.280078       1.923860                    0.997169      27.628772      80.804195       0.603906       0.443684      -1.037502      -0.046239      -0.000215      -0.037195       0.059343      -0.035030      -0.042950       0.043296      -0.001944      -0.094082      -0.063832      -0.019358       0.083190              9.593683       8.774467       1.813495       3.158972       7.999896      -2.396301      12.006686           0.000000
          200              C       7.387321      19.498266      16.339158       0.110269      34.477735 0.40479281E+03  0.93564035E+04                                 9.463556                            6.859520      -0.233932       1.941179                    0.999058      26.573653      75.963675       0.607917       0.435899      -1.051196      -0.041386      -0.027252       0.011919       0.050966      -0.013638      -0.022025       0.026207       0.005958      -0.042916      -0.035682      -0.005937       0.041619             11.518790      12.664445       2.383384       5.409214       8.221148      -1.918090      13.670777          -0.000000
          201              C       5.537505      18.324543      15.686887       0.077777      27.169724 0.35626390E+03  0.80250932E+04                                 8.133029                            6.501249      -0.021557       2.023384                    0.998071      26.315788      75.767852       0.611188       0.444890      -1.039441       0.031109       0.015430       0.046316       0.057888      -0.030932      -0.034636       0.032911       0.004172      -0.050455      -0.044144      -0.022588       0.066732              9.034919       8.427199       2.913198       1.695615       8.386838      -1.644298      10.290721           0.000000
          202              C       5.484961      19.049274      14.514961       0.052355      26.900681 0.35988597E+03  0.81212329E+04                                 8.044303                            6.494255       0.042970       2.041081                    0.997675      26.508850      76.208821       0.617624       0.439466      -1.043401       0.037231       0.032037      -0.014332       0.051166      -0.034796      -0.022520       0.041769       0.000391      -0.024094      -0.045419      -0.021606       0.067025              8.873991       7.613799       2.506143       1.901603       8.327670      -1.664105      10.680504           0.000001
          203              C       8.493150      19.708630      17.324721       0.261453      31.193624 0.36766939E+03  0.83271602E+04                                 9.069235                            6.707249      -0.206122       1.967091                    0.998820      25.136896      71.994216       0.589392       0.458841      -1.033969       0.056431       0.048111       0.001273       0.074168      -0.016059      -0.017461       0.041884      -0.018840      -0.091629      -0.054188      -0.002958       0.057147             10.847635      12.847640       2.241337       4.546640       7.128363      -1.882048      12.566902          -0.000001
          204              C       9.606145      20.637253      16.971335      -0.525132      28.590609 0.47561147E+03  0.11440678E+05                                 7.942341                            7.063132      -0.024534       1.961664                    0.996138      32.342562      94.188445       0.647341       0.393345      -1.078993      -0.034665      -0.026307       0.021793       0.048668       0.036121      -0.039263       0.000218      -0.001924      -0.023788      -0.053449      -0.000697       0.054145              8.392116      10.309981       1.426666       0.801224       7.755177      -0.686186       7.111190          -0.000000
          205              C      11.278025      19.577881       2.551816       0.034356      29.093138 0.37987943E+03  0.87128984E+04                                 8.537045                            6.737932      -0.194274       1.957944                    0.996902      27.353589      79.991608       0.595869       0.448166      -1.035460      -0.022502       0.035878      -0.034632       0.054708       0.033960       0.020679       0.048170      -0.017283      -0.097132      -0.059822      -0.015676       0.075497              9.581352       8.305126      -2.538750      -1.069508       8.681293      -3.372444      11.757637           0.000000
          206              C      10.784820      19.191674       3.790552       0.114950      33.913800 0.40119846E+03  0.92679735E+04                                 9.412389                            6.876336      -0.193105       1.960320                    0.999190      26.470332      76.055974       0.599921       0.441963      -1.045842      -0.041050       0.025548       0.014033       0.050346       0.008189       0.011465       0.029115      -0.017629      -0.060686      -0.036831      -0.001917       0.038748             11.360491      10.453229      -4.239320       0.138116      10.749501      -4.785759      12.878743          -0.000000
          207              C       8.962471      20.518586       3.444198       0.051203      26.635015 0.34716237E+03  0.77298430E+04                                 7.815201                            6.265765       0.176297       2.069945                    0.999783      26.333309      74.125608       0.648666       0.424079      -1.057381       0.032444      -0.017111       0.036859       0.052000       0.010093       0.016275       0.030915      -0.025261      -0.107653      -0.050503       0.002124       0.048379              8.599183       9.419744      -2.136968      -1.532332       7.119179      -2.137564       9.258627          -0.000000
          208              C       9.477171      20.913423       2.218020       0.056689      25.597615 0.33196103E+03  0.73087871E+04                                 7.624092                            6.136642       0.179455       2.080564                    0.999432      25.911861      72.520583       0.653946       0.425408      -1.056599       0.048546      -0.006086      -0.015994       0.051474       0.017143       0.030841       0.028064      -0.032796      -0.039201      -0.043787      -0.009595       0.053383              8.353474       8.009525      -1.836749      -1.321691       7.126692      -2.595255       9.924206           0.000001
          209              C      11.544331      18.241907       4.659827       0.275442      30.552223 0.35704991E+03  0.80369884E+04                                 8.974224                            6.637561      -0.145785       1.993074                    0.998900      24.853141      71.233811       0.588061       0.462721      -1.030591       0.065578      -0.033660      -0.009457       0.074316       0.024898       0.027075       0.035090      -0.008326      -0.096257      -0.052974      -0.009136       0.062110             10.678944       9.585517      -4.241871      -0.023646      10.080727      -3.867854      12.370587          -0.000000
          210              C       0.851465      17.642532       4.116310      -0.542051      30.073974 0.49643391E+03  0.12083213E+05                                 8.226382                            7.206396      -0.160651       1.919872                    0.995370      32.724324      96.202757       0.641474       0.392289      -1.078552      -0.036021       0.018961       0.025734       0.048159      -0.017519      -0.032316       0.034194       0.043589      -0.029276      -0.049009      -0.011070       0.060079              8.803004       9.022239      -2.284761      -0.543112       9.031157      -0.315923       8.355617           0.000000
          211              C       0.677111      18.810645       7.968649      -0.530014      29.011363 0.48137047E+03  0.11614026E+05                                 8.009524                            7.101438      -0.038041       1.956280                    0.996167      32.460626      94.672237       0.646187       0.392866      -1.079329      -0.007906      -0.042232      -0.026537       0.050500       0.025233      -0.023474       0.029627      -0.056957      -0.025823      -0.057230       0.006806       0.050424              8.467251       7.503192      -0.308517       1.267723      10.663018       0.103516       7.235543          -0.000000
          212              C       0.359454      17.394194       7.621290       0.257403      31.039385 0.36621988E+03  0.82745337E+04                                 8.979405                            6.661345      -0.165946       1.979019                    0.998834      25.056600      71.351003       0.596611       0.454374      -1.037956       0.015710       0.073881      -0.002201       0.075565      -0.000881      -0.049879      -0.003872       0.016990      -0.036894      -0.050762      -0.002126       0.052888             10.761309       7.874628      -1.697977       4.761220      12.818949      -2.303510      11.590350          -0.000000
          213              C       0.850270      16.291239       8.503375       0.114907      33.701429 0.39803570E+03  0.91502925E+04                                 9.285675                            6.786702      -0.139766       1.975514                    0.999283      26.268370      74.585949       0.613997       0.433937      -1.053681       0.001120      -0.049548      -0.014831       0.051732       0.002839      -0.033804       0.003190       0.026437      -0.039787      -0.034972      -0.005974       0.040945             11.283621       8.081727      -1.806542       5.062514      13.140582      -2.750873      12.628556          -0.000000
          214              C       1.556043      16.566762       9.677059       0.026725      29.556046 0.37028027E+03  0.84199654E+04                                 8.547379                            6.592738      -0.114816       1.981950                    0.997684      27.150474      78.488965       0.611919       0.440182      -1.042421       0.030220      -0.042189       0.033106       0.061556      -0.002462      -0.065687       0.005900       0.093125      -0.094413      -0.065777      -0.030528       0.096304              9.773878       7.125402      -0.259639       4.323569      10.606638      -0.951159      11.589596           0.000000
          215              C       1.700541      14.343160      10.134176       0.050499      26.669810 0.34311868E+03  0.76220471E+04                                 7.867974                            6.260049       0.196053       2.083767                    0.999447      26.176685      73.743814       0.643778       0.428294      -1.054136       0.008233       0.046899       0.014437       0.049756      -0.008494      -0.046704      -0.007772       0.043551      -0.052001      -0.049295      -0.009861       0.059156              8.701393       6.280733      -0.209861       3.348151       9.741260      -0.440193      10.082186           0.000000
          216              C       1.031789      14.060086       8.952454       0.046006      26.876521 0.34982616E+03  0.78020148E+04                                 7.837912                            6.271804       0.210291       2.078237                    0.999783      26.450733      74.454022       0.651310       0.421662      -1.059170      -0.008284       0.037262      -0.034757       0.051625      -0.000969      -0.038193      -0.006584       0.019078      -0.080257      -0.048226       0.004456       0.043771              8.638332       6.300945       0.048075       3.020986      10.485603      -0.173413       9.128448          -0.000000
          217              C      10.616438      20.245436      22.501944       0.024224      29.083826 0.37401600E+03  0.85497528E+04                                 8.504241                            6.652214      -0.280078       1.923860                    0.997169      27.628771      80.804192       0.603906       0.443684      -1.037502       0.046239      -0.000215       0.037195       0.059343       0.035030      -0.042950      -0.043296      -0.001944      -0.094082      -0.063832      -0.019358       0.083190              9.593683       8.774468      -1.813495       3.158972       7.999896       2.396300      12.006685           0.000000
          218              C      10.525679      19.498266      21.335292       0.110269      34.477745 0.40479298E+03  0.93564085E+04                                 9.463558                            6.859521      -0.233933       1.941179                    0.999058      26.573661      75.963708       0.607917       0.435899      -1.051196       0.041386      -0.027252      -0.011919       0.050966       0.013638      -0.022025      -0.026208       0.005958      -0.042916      -0.035682      -0.005937       0.041619             11.518792      12.664450      -2.383387       5.409213       8.221150       1.918089      13.670775          -0.000000
          219              C       0.433495      18.324543      21.987563       0.077777      27.169720 0.35626384E+03  0.80250914E+04                                 8.133029                            6.501248      -0.021557       2.023384                    0.998071      26.315786      75.767847       0.611188       0.444890      -1.039441      -0.031109       0.015430      -0.046316       0.057888       0.030932      -0.034636      -0.032911       0.004172      -0.050455      -0.044144      -0.022588       0.066732              9.034918       8.427198      -2.913198       1.695615       8.386838       1.644299      10.290719           0.000000
          220              C       0.486039      19.049274      23.159489       0.052355      26.900680 0.35988595E+03  0.81212322E+04                                 8.044303                            6.494255       0.042970       2.041081                    0.997675      26.508850      76.208820       0.617624       0.439466      -1.043401      -0.037231       0.032037       0.014332       0.051166       0.034796      -0.022520      -0.041769       0.000391      -0.024094      -0.045419      -0.021606       0.067025              8.873991       7.613799      -2.506144       1.901603       8.327670       1.664105      10.680503           0.000001
          221              C       9.419850      19.708630      20.349729       0.261452      31.193700 0.36767028E+03  0.83271848E+04                                 9.069250                            6.707257      -0.206122       1.967090                    0.998820      25.136916      71.994282       0.589391       0.458841      -1.033969      -0.056432       0.048112      -0.001273       0.074168       0.016059      -0.017461      -0.041884      -0.018840      -0.091629      -0.054188      -0.002958       0.057146             10.847657      12.847667      -2.241339       4.546656       7.128373       1.882053      12.566930          -0.000000
          222              C       8.306855      20.637253      20.703115      -0.525132      28.590604 0.47561139E+03  0.11440676E+05                                 7.942339                            7.063131      -0.024534       1.961664                    0.996138      32.342559      94.188434       0.647341       0.393345      -1.078993       0.034665      -0.026307      -0.021793       0.048668      -0.036121      -0.039263      -0.000218      -0.001924      -0.023788      -0.053448      -0.000697       0.054145              8.392115      10.309979      -1.426664       0.801226       7.755175       0.686186       7.111191          -0.000000
          223              C      11.278025      12.785819      22.564484       0.034356      29.093138 0.37987943E+03  0.87128984E+04                                 8.537045                            6.737932      -0.194274       1.957944                    0.996902      27.353589      79.991607       0.595869       0.448166      -1.035460      -0.022502      -0.035878       0.034632       0.054708      -0.033960      -0.020679       0.048170      -0.017283      -0.097132      -0.059822      -0.015676       0.075497              9.581352       8.305125       2.538750       1.069508       8.681293      -3.372443      11.757637           0.000000
          224              C      10.784820      13.172026      21.325748       0.114950      33.913800 0.40119846E+03  0.92679735E+04                                 9.412389                            6.876336      -0.193105       1.960320                    0.999190      26.470332      76.055975       0.599921       0.441963      -1.045842      -0.041050      -0.025548      -0.014033       0.050346      -0.008189      -0.011465       0.029115      -0.017629      -0.060686      -0.036831      -0.001917       0.038748             11.360491      10.453229       4.239321      -0.138116      10.749501      -4.785759      12.878743          -0.000000
          225              C       8.962471      11.845114      21.672102       0.051203      26.635015 0.34716237E+03  0.77298431E+04                                 7.815201                            6.265765       0.176297       2.069945                    0.999783      26.333309      74.125609       0.648666       0.424079      -1.057381       0.032444       0.017111      -0.036859       0.052000      -0.010093      -0.016275       0.030915      -0.025261      -0.107653      -0.050503       0.002124       0.048379              8.599183       9.419744       2.136968       1.532332       7.119179      -2.137564       9.258627          -0.000000
          226              C       9.477171      11.450277      22.898280       0.056689      25.597613 0.33196101E+03  0.73087865E+04                                 7.624092                            6.136642       0.179455       2.080564                    0.999432      25.911860      72.520580       0.653946       0.425408      -1.056599       0.048546       0.006086       0.015994       0.051474      -0.017143      -0.030841       0.028064      -0.032796      -0.039201      -0.043787      -0.009595       0.053383              8.353474       8.009525       1.836749       1.321691       7.126692      -2.595255       9.924206           0.000001
          227              C      11.544331      14.121793      20.456473       0.275442      30.552223 0.35704991E+03  0.80369883E+04                                 8.974224                            6.637561      -0.145785       1.993074                    0.998900      24.853141      71.233811       0.588061       0.462721      -1.030591       0.065578       0.033660       0.009457       0.074316      -0.024898      -0.027075       0.035090      -0.008326      -0.096257      -0.052974      -0.009136       0.062110             10.678943       9.585517       4.241871       0.023646      10.080727      -3.867854      12.370587          -0.000000
          228              C       0.851465      14.721168      20.999990      -0.542051      30.073975 0.49643394E+03  0.12083214E+05                                 8.226381                            7.206396      -0.160651       1.919872                    0.995370      32.724325      96.202757       0.641474       0.392289      -1.078552      -0.036021      -0.018961      -0.025734       0.048159       0.017519       0.032316       0.034194       0.043589      -0.029276      -0.049009      -0.011070       0.060079              8.803004       9.022239       2.284760       0.543112       9.031157      -0.315923       8.355616           0.000000
          229              C       0.677111      13.553055      17.147651      -0.530014      29.011365 0.48137050E+03  0.11614027E+05                                 8.009523                            7.101438      -0.038041       1.956280                    0.996167      32.460627      94.672238       0.646187       0.392866      -1.079329      -0.007906       0.042232       0.026537       0.050500      -0.025232       0.023474       0.029627      -0.056957      -0.025823      -0.057230       0.006806       0.050424              8.467251       7.503192       0.308517      -1.267723      10.663018       0.103516       7.235543          -0.000000
          230              C       0.359454      14.969506      17.495010       0.257403      31.039385 0.36621988E+03  0.82745337E+04                                 8.979405                            6.661345      -0.165946       1.979019                    0.998834      25.056600      71.351002       0.596611       0.454374      -1.037956       0.015710      -0.073881       0.002201       0.075565       0.000881       0.049879      -0.003872       0.016990      -0.036894      -0.050762      -0.002126       0.052888             10.761309       7.874628       1.697977      -4.761220      12.818949      -2.303510      11.590350          -0.000001
          231              C       0.850270      16.072461      16.612925       0.114906      33.701429 0.39803569E+03  0.91502924E+04                                 9.285675                            6.786702      -0.139766       1.975514                    0.999283      26.268370      74.585949       0.613997       0.433937      -1.053681       0.001120       0.049548       0.014831       0.051732      -0.002839       0.033804       0.003190       0.026437      -0.039787      -0.034972      -0.005974       0.040945             11.283622       8.081727       1.806542      -5.062514      13.140582      -2.750873      12.628556          -0.000000
          232              C       1.556043      15.796938      15.439241       0.026725      29.556045 0.37028026E+03  0.84199651E+04                                 8.547378                            6.592737      -0.114816       1.981950                    0.997684      27.150473      78.488960       0.611919       0.440182      -1.042421       0.030220       0.042189      -0.033106       0.061556       0.002462       0.065687       0.005900       0.093125      -0.094413      -0.065777      -0.030528       0.096304              9.773878       7.125401       0.259639      -4.323569      10.606637      -0.951158      11.589595           0.000000
          233              C       1.700541      18.020540      14.982124       0.050499      26.669812 0.34311871E+03  0.76220476E+04                                 7.867974                            6.260049       0.196053       2.083767                    0.999447      26.176686      73.743816       0.643778       0.428294      -1.054136       0.008233      -0.046899      -0.014437       0.049756       0.008494       0.046704      -0.007772       0.043551      -0.052001      -0.049295      -0.009861       0.059156              8.701393       6.280733       0.209861      -3.348151       9.741260      -0.440193      10.082186           0.000000
          234              C       1.031789      18.303614      16.163846       0.046006      26.876521 0.34982616E+03  0.78020149E+04                                 7.837912                            6.271805       0.210291       2.078237                    0.999783      26.450733      74.454023       0.651310       0.421662      -1.059170      -0.008284      -0.037262       0.034757       0.051625       0.000969       0.038193      -0.006584       0.019078      -0.080257      -0.048226       0.004456       0.043771              8.638332       6.300945      -0.048075      -3.020986      10.485603      -0.173413       9.128448          -0.000000
          235              C      10.616438      12.118264       2.614356       0.024224      29.083824 0.37401598E+03  0.85497522E+04                                 8.504241                            6.652214      -0.280078       1.923860                    0.997169      27.628770      80.804190       0.603906       0.443684      -1.037502       0.046239       0.000215      -0.037195       0.059343      -0.035030       0.042950      -0.043296      -0.001944      -0.094082      -0.063832      -0.019358       0.083190              9.593683       8.774468       1.813495      -3.158972       7.999896       2.396300      12.006685           0.000000
          236              C      10.525679      12.865434       3.781008       0.110269      34.477745 0.40479298E+03  0.93564086E+04                                 9.463558                            6.859522      -0.233933       1.941179                    0.999058      26.573661      75.963710       0.607917       0.435899      -1.051196       0.041386       0.027252       0.011919       0.050966      -0.013638       0.022025      -0.026208       0.005958      -0.042916      -0.035682      -0.005937       0.041619             11.518793      12.664451       2.383387      -5.409213       8.221151       1.918089      13.670776          -0.000000
          237              C       0.433495      14.039157       3.128737       0.077777      27.169720 0.35626383E+03  0.80250914E+04                                 8.133029                            6.501248      -0.021557       2.023384                    0.998071      26.315786      75.767848       0.611188       0.444890      -1.039441      -0.031109      -0.015430       0.046316       0.057888      -0.030932       0.034636      -0.032911       0.004172      -0.050455      -0.044144      -0.022588       0.066732              9.034919       8.427199       2.913198      -1.695615       8.386838       1.644299      10.290719           0.000000
          238              C       0.486039      13.314426       1.956811       0.052355      26.900680 0.35988595E+03  0.81212323E+04                                 8.044303                            6.494255       0.042970       2.041081                    0.997675      26.508850      76.208819       0.617624       0.439466      -1.043401      -0.037231      -0.032037      -0.014332       0.051166      -0.034796       0.022520      -0.041769       0.000391      -0.024094      -0.045419      -0.021606       0.067025              8.873991       7.613799       2.506143      -1.901603       8.327670       1.664105      10.680503           0.000001
          239              C       9.419850      12.655070       4.766571       0.261452      31.193700 0.36767027E+03  0.83271848E+04                                 9.069250                            6.707257      -0.206122       1.967090                    0.998820      25.136916      71.994282       0.589391       0.458841      -1.033969      -0.056432      -0.048112       0.001273       0.074168      -0.016059       0.017461      -0.041884      -0.018840      -0.091629      -0.054188      -0.002958       0.057146             10.847657      12.847667       2.241339      -4.546656       7.128373       1.882053      12.566930          -0.000001
          240              C       8.306855      11.726447       4.413185      -0.525132      28.590604 0.47561139E+03  0.11440676E+05                                 7.942340                            7.063131      -0.024534       1.961664                    0.996138      32.342559      94.188435       0.647341       0.393345      -1.078993       0.034665       0.026307       0.021793       0.048668       0.036121       0.039263      -0.000218      -0.001924      -0.023788      -0.053448      -0.000697       0.054145              8.392115      10.309979       1.426664      -0.801226       7.755175       0.686186       7.111191          -0.000000
          241              C       5.307025       8.789981      10.006334       0.034356      29.093138 0.37987943E+03  0.87128984E+04                                 8.537045                            6.737932      -0.194273       1.957944                    0.996902      27.353589      79.991606       0.595869       0.448166      -1.035460      -0.022502       0.035878       0.034632       0.054708       0.033960      -0.020679      -0.048170      -0.017283      -0.097132      -0.059822      -0.015676       0.075497              9.581352       8.305125      -2.538750       1.069508       8.681293       3.372444      11.757637           0.000000
          242              C       4.813820       8.403774       8.767598       0.114950      33.913800 0.40119846E+03  0.92679735E+04                                 9.412389                            6.876336      -0.193105       1.960320                    0.999190      26.470332      76.055974       0.599921       0.441963      -1.045842      -0.041050       0.025548      -0.014033       0.050346       0.008189      -0.011465      -0.029115      -0.017629      -0.060686      -0.036831      -0.001917       0.038748             11.360491      10.453229      -4.239321      -0.138116      10.749502       4.785760      12.878743          -0.000000
          243              C       2.991471       9.730686       9.113952       0.051203      26.635013 0.34716234E+03  0.77298424E+04                                 7.815201                            6.265765       0.176297       2.069945                    0.999783      26.333308      74.125605       0.648666       0.424079      -1.057381       0.032444      -0.017111      -0.036859       0.052000       0.010093      -0.016275      -0.030915      -0.025261      -0.107653      -0.050503       0.002124       0.048379              8.599183       9.419744      -2.136968       1.532332       7.119179       2.137564       9.258626          -0.000000
          244              C       3.506171      10.125523      10.340130       0.056689      25.597617 0.33196106E+03  0.73087880E+04                                 7.624093                            6.136643       0.179455       2.080564                    0.999432      25.911862      72.520589       0.653946       0.425408      -1.056599       0.048546      -0.006086       0.015994       0.051474       0.017143      -0.030841      -0.028064      -0.032796      -0.039201      -0.043787      -0.009595       0.053383              8.353475       8.009526      -1.836749       1.321691       7.126693       2.595255       9.924207           0.000001
          245              C       5.573331       7.454007       7.898323       0.275442      30.552223 0.35704991E+03  0.80369884E+04                                 8.974225                            6.637561      -0.145785       1.993074                    0.998900      24.853141      71.233813       0.588061       0.462721      -1.030591       0.065578      -0.033660       0.009457       0.074316       0.024898      -0.027075      -0.035090      -0.008326      -0.096257      -0.052974      -0.009136       0.062110             10.678944       9.585517      -4.241871       0.023646      10.080727       3.867855      12.370588          -0.000000
          246              C       6.822465       6.854632       8.441840      -0.542051      30.073975 0.49643393E+03  0.12083214E+05                                 8.226382                            7.206396      -0.160651       1.919872                    0.995370      32.724325      96.202759       0.641474       0.392289      -1.078552      -0.036021       0.018961      -0.025734       0.048159      -0.017519       0.032316      -0.034194       0.043589      -0.029276      -0.049009      -0.011070       0.060079              8.803004       9.022239      -2.284761       0.543112       9.031157       0.315923       8.355617           0.000000
          247              C       6.648111       8.022745       4.589501      -0.530014      29.011362 0.48137044E+03  0.11614025E+05                                 8.009523                            7.101437      -0.038041       1.956280                    0.996167      32.460625      94.672229       0.646187       0.392866      -1.079329      -0.007906      -0.042232       0.026537       0.050500       0.025233       0.023474      -0.029627      -0.056957      -0.025823      -0.057230       0.006806       0.050424              8.467251       7.503192      -0.308517      -1.267723      10.663018      -0.103516       7.235543          -0.000000
          248              C       6.330454       6.606294       4.936860       0.257403      31.039387 0.36621991E+03  0.82745343E+04                                 8.979406                            6.661345      -0.165946       1.979019                    0.998834      25.056601      71.351006       0.596611       0.454374      -1.037956       0.015710       0.073881       0.002201       0.075565      -0.000881       0.049879       0.003872       0.016990      -0.036894      -0.050762      -0.002126       0.052888             10.761310       7.874629      -1.697977      -4.761220      12.818950       2.303510      11.590351          -0.000000
          249              C       6.821270       5.503339       4.054775       0.114906      33.701431 0.39803571E+03  0.91502931E+04                                 9.285676                            6.786702      -0.139766       1.975514                    0.999283      26.268371      74.585954       0.613997       0.433937      -1.053681       0.001120      -0.049548       0.014831       0.051732       0.002839       0.033804      -0.003190       0.026437      -0.039787      -0.034972      -0.005974       0.040945             11.283622       8.081728      -1.806542      -5.062515      13.140583       2.750874      12.628557          -0.000000
          250              C       7.527043       5.778862       2.881091       0.026725      29.556045 0.37028025E+03  0.84199650E+04                                 8.547378                            6.592737      -0.114816       1.981950                    0.997684      27.150473      78.488959       0.611919       0.440182      -1.042421       0.030220      -0.042189      -0.033106       0.061556      -0.002462       0.065687      -0.005900       0.093125      -0.094413      -0.065777      -0.030528       0.096304              9.773878       7.125401      -0.259639      -4.323569      10.606637       0.951158      11.589595           0.000000
          251              C       7.671541       3.555260       2.423974       0.050499      26.669811 0.34311869E+03  0.76220472E+04                                 7.867974                            6.260049       0.196053       2.083767                    0.999447      26.176685      73.743814       0.643778       0.428294      -1.054136       0.008233       0.046899      -0.014437       0.049756      -0.008494       0.046704       0.007772       0.043551      -0.052001      -0.049295      -0.009861       0.059156              8.701393       6.280733      -0.209861      -3.348151       9.741260       0.440193      10.082187           0.000000
          252              C       7.002789       3.272186       3.605696       0.046006      26.876522 0.34982617E+03  0.78020152E+04                                 7.837912                            6.271804       0.210290       2.078237                    0.999783      26.450734      74.454025       0.651310       0.421662      -1.059170      -0.008284       0.037262       0.034757       0.051625      -0.000969       0.038193       0.006584       0.019078      -0.080257      -0.048226       0.004456       0.043771              8.638332       6.300945       0.048075      -3.020987      10.485603       0.173413       9.128448          -0.000000
          253              C       4.645438       9.457536      15.172506       0.024224      29.083828 0.37401603E+03  0.85497537E+04                                 8.504241                            6.652214      -0.280078       1.923860                    0.997169      27.628772      80.804195       0.603906       0.443684      -1.037502       0.046239      -0.000215      -0.037195       0.059343       0.035030       0.042950       0.043296      -0.001944      -0.094082      -0.063832      -0.019358       0.083190              9.593683       8.774467      -1.813495      -3.158972       7.999896      -2.396301      12.006686           0.000000
          254              C       4.554679       8.710366      16.339158       0.110269      34.477735 0.40479281E+03  0.93564034E+04                                 9.463556                            6.859520      -0.233932       1.941179                    0.999058      26.573653      75.963674       0.607917       0.435899      -1.051196       0.041386      -0.027252       0.011919       0.050966       0.013638       0.022025       0.026207       0.005958      -0.042916      -0.035682      -0.005937       0.041619             11.518790      12.664445      -2.383384      -5.409213       8.221148      -1.918090      13.670777          -0.000000
          255              C       6.404495       7.536643      15.686887       0.077777      27.169724 0.35626390E+03  0.80250931E+04                                 8.133029                            6.501249      -0.021557       2.023384                    0.998071      26.315788      75.767852       0.611188       0.444890      -1.039441      -0.031109       0.015430       0.046316       0.057888       0.030932       0.034636       0.032911       0.004172      -0.050455      -0.044144      -0.022588       0.066732              9.034919       8.427199      -2.913198      -1.695615       8.386838      -1.644299      10.290721           0.000000
          256              C       6.457039       8.261374      14.514961       0.052355      26.900683 0.35988600E+03  0.81212335E+04                                 8.044303                            6.494255       0.042970       2.041080                    0.997675      26.508851      76.208823       0.617624       0.439466      -1.043401      -0.037231       0.032037      -0.014332       0.051166       0.034796       0.022520       0.041769       0.000391      -0.024094      -0.045419      -0.021606       0.067025              8.873991       7.613799      -2.506143      -1.901603       8.327670      -1.664105      10.680504           0.000001
          257              C       3.448850       8.920730      17.324721       0.261453      31.193624 0.36766939E+03  0.83271602E+04                                 9.069235                            6.707248      -0.206122       1.967091                    0.998820      25.136896      71.994215       0.589392       0.458841      -1.033969      -0.056431       0.048111       0.001273       0.074168       0.016059       0.017461       0.041884      -0.018840      -0.091629      -0.054188      -0.002958       0.057147             10.847635      12.847640      -2.241337      -4.546640       7.128363      -1.882048      12.566902          -0.000001
          258              C       2.335855       9.849353      16.971335      -0.525132      28.590609 0.47561147E+03  0.11440678E+05                                 7.942340                            7.063132      -0.024534       1.961664                    0.996138      32.342562      94.188444       0.647341       0.393345      -1.078993       0.034665      -0.026307       0.021793       0.048668      -0.036121       0.039263       0.000218      -0.001924      -0.023788      -0.053449      -0.000697       0.054145              8.392116      10.309981      -1.426666      -0.801224       7.755177      -0.686186       7.111190          -0.000000
          259              C       5.307025       1.997919      15.109966       0.034356      29.093137 0.37987941E+03  0.87128977E+04                                 8.537045                            6.737932      -0.194273       1.957944                    0.996902      27.353588      79.991605       0.595869       0.448166      -1.035460      -0.022502      -0.035878      -0.034632       0.054708      -0.033960       0.020679      -0.048170      -0.017283      -0.097132      -0.059822      -0.015676       0.075497              9.581352       8.305125       2.538750      -1.069508       8.681293       3.372444      11.757637           0.000000
          260              C       4.813820       2.384126      16.348702       0.114950      33.913800 0.40119846E+03  0.92679735E+04                                 9.412389                            6.876336      -0.193104       1.960320                    0.999190      26.470332      76.055974       0.599921       0.441963      -1.045842      -0.041050      -0.025548       0.014033       0.050346      -0.008189       0.011465      -0.029115      -0.017629      -0.060686      -0.036831      -0.001917       0.038748             11.360491      10.453229       4.239321       0.138116      10.749502       4.785760      12.878743          -0.000000
          261              C       2.991471       1.057214      16.002348       0.051203      26.635013 0.34716234E+03  0.77298423E+04                                 7.815201                            6.265765       0.176297       2.069945                    0.999783      26.333308      74.125604       0.648666       0.424079      -1.057381       0.032444       0.017111       0.036859       0.052000      -0.010093       0.016275      -0.030915      -0.025261      -0.107653      -0.050503       0.002124       0.048379              8.599183       9.419744       2.136968      -1.532332       7.119179       2.137563       9.258626          -0.000000
          262              C       3.506171       0.662377      14.776170       0.056689      25.597616 0.33196107E+03  0.73087882E+04                                 7.624092                            6.136643       0.179455       2.080564                    0.999432      25.911862      72.520588       0.653946       0.425408      -1.056599       0.048546       0.006086      -0.015994       0.051474      -0.017143       0.030841      -0.028064      -0.032796      -0.039201      -0.043787      -0.009595       0.053383              8.353475       8.009526       1.836749      -1.321691       7.126693       2.595255       9.924207           0.000001
          263              C       5.573331       3.333893      17.217977       0.275442      30.552223 0.35704991E+03  0.80369883E+04                                 8.974225                            6.637561      -0.145786       1.993074                    0.998900      24.853141      71.233813       0.588061       0.462721      -1.030591       0.065578       0.033660      -0.009457       0.074316      -0.024898       0.027075      -0.035090      -0.008326      -0.096257      -0.052974      -0.009136       0.062110             10.678944       9.585517       4.241871      -0.023646      10.080727       3.867855      12.370588          -0.000000
          264              C       6.822465       3.933268      16.674460      -0.542051      30.073975 0.49643393E+03  0.12083214E+05                                 8.226382                            7.206396      -0.160651       1.919872                    0.995370      32.724325      96.202760       0.641474       0.392289      -1.078552      -0.036021      -0.018961       0.025734       0.048159       0.017519      -0.032316      -0.034194       0.043589      -0.029276      -0.049009      -0.011070       0.060079              8.803004       9.022239       2.284761      -0.543112       9.031157       0.315923       8.355617           0.000000
          265              C       6.648111       2.765155      20.526799      -0.530014      29.011365 0.48137050E+03  0.11614027E+05                                 8.009524                            7.101438      -0.038042       1.956280                    0.996167      32.460627      94.672239       0.646187       0.392866      -1.079329      -0.007906       0.042232      -0.026537       0.050500      -0.025232      -0.023474      -0.029627      -0.056957      -0.025823      -0.057230       0.006806       0.050424              8.467251       7.503192       0.308517       1.267723      10.663019      -0.103516       7.235543          -0.000000
          266              C       6.330454       4.181606      20.179440       0.257403      31.039387 0.36621990E+03  0.82745343E+04                                 8.979406                            6.661345      -0.165946       1.979019                    0.998834      25.056601      71.351006       0.596611       0.454374      -1.037956       0.015710      -0.073881      -0.002201       0.075565       0.000881      -0.049879       0.003872       0.016990      -0.036894      -0.050762      -0.002126       0.052888             10.761310       7.874628       1.697977       4.761220      12.818950       2.303510      11.590351          -0.000000
          267              C       6.821270       5.284561      21.061525       0.114906      33.701431 0.39803571E+03  0.91502930E+04                                 9.285676                            6.786702      -0.139766       1.975514                    0.999283      26.268371      74.585954       0.613997       0.433937      -1.053681       0.001120       0.049548      -0.014831       0.051732      -0.002839      -0.033804      -0.003190       0.026437      -0.039787      -0.034972      -0.005974       0.040945             11.283623       8.081727       1.806542       5.062515      13.140583       2.750874      12.628557          -0.000000
          268              C       7.527043       5.009038      22.235209       0.026725      29.556045 0.37028026E+03  0.84199650E+04                                 8.547378                            6.592737      -0.114816       1.981950                    0.997684      27.150474      78.488962       0.611919       0.440182      -1.042421       0.030220       0.042189       0.033106       0.061556       0.002462      -0.065687      -0.005900       0.093125      -0.094413      -0.065777      -0.030528       0.096304              9.773878       7.125401       0.259639       4.323569      10.606637       0.951158      11.589595           0.000000
          269              C       7.671541       7.232640      22.692326       0.050499      26.669811 0.34311869E+03  0.76220473E+04                                 7.867974                            6.260050       0.196052       2.083767                    0.999447      26.176685      73.743817       0.643778       0.428294      -1.054136       0.008233      -0.046899       0.014437       0.049756       0.008494      -0.046704       0.007772       0.043551      -0.052001      -0.049295      -0.009861       0.059156              8.701394       6.280733       0.209861       3.348152       9.741260       0.440193      10.082187           0.000000
          270              C       7.002789       7.515714      21.510604       0.046006      26.876522 0.34982617E+03  0.78020153E+04                                 7.837912                            6.271804       0.210290       2.078237                    0.999783      26.450734      74.454026       0.651310       0.421662      -1.059170      -0.008284      -0.037262      -0.034757       0.051625       0.000969      -0.038193       0.006584       0.019078      -0.080257      -0.048226       0.004456       0.043771              8.638332       6.300945      -0.048075       3.020987      10.485603       0.173413       9.128448          -0.000000
          271              C       4.645438       1.330364       9.943794       0.024224      29.083827 0.37401601E+03  0.85497532E+04                                 8.504241                            6.652215      -0.280078       1.923860                    0.997169      27.628771      80.804194       0.603906       0.443684      -1.037502       0.046239       0.000215       0.037195       0.059343      -0.035030      -0.042950       0.043296      -0.001944      -0.094082      -0.063832      -0.019358       0.083190              9.593683       8.774468       1.813495       3.158972       7.999896      -2.396301      12.006687           0.000000
          272              C       4.554679       2.077534       8.777142       0.110269      34.477733 0.40479278E+03  0.93564028E+04                                 9.463556                            6.859520      -0.233932       1.941179                    0.999058      26.573652      75.963673       0.607917       0.435899      -1.051196       0.041386       0.027252      -0.011919       0.050966      -0.013638      -0.022025       0.026207       0.005958      -0.042916      -0.035682      -0.005937       0.041619             11.518790      12.664445       2.383384       5.409214       8.221148      -1.918090      13.670777          -0.000000
          273              C       6.404495       3.251257       9.429413       0.077777      27.169723 0.35626387E+03  0.80250925E+04                                 8.133029                            6.501249      -0.021557       2.023384                    0.998071      26.315787      75.767851       0.611188       0.444890      -1.039441      -0.031109      -0.015431      -0.046316       0.057888      -0.030932      -0.034636       0.032911       0.004172      -0.050455      -0.044144      -0.022588       0.066732              9.034919       8.427199       2.913198       1.695615       8.386838      -1.644299      10.290721           0.000000
          274              C       6.457039       2.526526      10.601339       0.052355      26.900681 0.35988598E+03  0.81212330E+04                                 8.044303                            6.494255       0.042970       2.041081                    0.997675      26.508850      76.208822       0.617624       0.439466      -1.043401      -0.037231      -0.032037       0.014332       0.051166      -0.034796      -0.022520       0.041769       0.000391      -0.024094      -0.045419      -0.021606       0.067025              8.873991       7.613799       2.506143       1.901604       8.327670      -1.664105      10.680504           0.000001
          275              C       3.448850       1.867170       7.791579       0.261453      31.193624 0.36766939E+03  0.83271602E+04                                 9.069235                            6.707248      -0.206122       1.967091                    0.998820      25.136896      71.994215       0.589392       0.458841      -1.033969      -0.056431      -0.048111      -0.001273       0.074168      -0.016059      -0.017461       0.041884      -0.018840      -0.091629      -0.054188      -0.002958       0.057147             10.847635      12.847640       2.241337       4.546640       7.128363      -1.882048      12.566902          -0.000001
          276              C       2.335855       0.938547       8.144965      -0.525132      28.590609 0.47561147E+03  0.11440678E+05                                 7.942341                            7.063132      -0.024534       1.961664                    0.996138      32.342562      94.188445       0.647341       0.393345      -1.078993       0.034665       0.026307      -0.021793       0.048668       0.036121      -0.039263       0.000218      -0.001924      -0.023788      -0.053449      -0.000697       0.054145              8.392116      10.309981       1.426666       0.801224       7.755177      -0.686186       7.111190          -0.000000
          277              C       0.663975       1.997919      22.564484       0.034356      29.093138 0.37987943E+03  0.87128984E+04                                 8.537045                            6.737932      -0.194273       1.957944                    0.996902      27.353589      79.991606       0.595869       0.448166      -1.035460       0.022502      -0.035878       0.034632       0.054708       0.033960       0.020679       0.048170      -0.017283      -0.097132      -0.059822      -0.015676       0.075497              9.581352       8.305125      -2.538750      -1.069508       8.681293      -3.372443      11.757637           0.000000
          278              C       1.157180       2.384126      21.325748       0.114950      33.913799 0.40119846E+03  0.92679735E+04                                 9.412389                            6.876336      -0.193105       1.960320                    0.999190      26.470332      76.055974       0.599921       0.441963      -1.045842       0.041050      -0.025548      -0.014033       0.050346       0.008189       0.011465       0.029115      -0.017629      -0.060686      -0.036831      -0.001917       0.038748             11.360491      10.453229      -4.239320       0.138116      10.749501      -4.785759      12.878743          -0.000000
          279              C       2.979529       1.057214      21.672102       0.051203      26.635015 0.34716237E+03  0.77298431E+04                                 7.815201                            6.265766       0.176297       2.069945                    0.999783      26.333309      74.125610       0.648666       0.424079      -1.057381      -0.032444       0.017111      -0.036859       0.052000       0.010093       0.016275       0.030915      -0.025261      -0.107653      -0.050503       0.002124       0.048379              8.599184       9.419744      -2.136968      -1.532332       7.119179      -2.137564       9.258627          -0.000000
          280              C       2.464829       0.662377      22.898280       0.056689      25.597616 0.33196107E+03  0.73087882E+04                                 7.624092                            6.136643       0.179455       2.080564                    0.999432      25.911862      72.520588       0.653946       0.425408      -1.056599      -0.048546       0.006086       0.015994       0.051474       0.017143       0.030841       0.028064      -0.032796      -0.039201      -0.043787      -0.009595       0.053383              8.353475       8.009526      -1.836749      -1.321691       7.126693      -2.595255       9.924207           0.000001
          281              C       0.397669       3.333893      20.456473       0.275442      30.552223 0.35704991E+03  0.80369884E+04                                 8.974224                            6.637561      -0.145785       1.993074                    0.998900      24.853141      71.233811       0.588061       0.462721      -1.030591      -0.065578       0.033660       0.009457       0.074316       0.024898       0.027075       0.035090      -0.008326      -0.096257      -0.052974      -0.009136       0.062110             10.678944       9.585517      -4.241871      -0.023646      10.080727      -3.867854      12.370587          -0.000000
          282              C      11.090535       3.933268      20.999990      -0.542051      30.073974 0.49643391E+03  0.12083213E+05                                 8.226381                            7.206396      -0.160651       1.919872                    0.995370      32.724324      96.202755       0.641474       0.392289      -1.078552       0.036021      -0.018961      -0.025734       0.048159      -0.017519      -0.032316       0.034194       0.043589      -0.029276      -0.049009      -0.011070       0.060079              8.803004       9.022239      -2.284760      -0.543112       9.031157      -0.315923       8.355616           0.000000
          283              C      11.264889       2.765155      17.147651      -0.530014      29.011363 0.48137047E+03  0.11614026E+05                                 8.009523                            7.101438      -0.038041       1.956280                    0.996167      32.460626      94.672236       0.646187       0.392866      -1.079329       0.007906       0.042232       0.026537       0.050500       0.025233      -0.023474       0.029627      -0.056957      -0.025823      -0.057230       0.006806       0.050424              8.467251       7.503192      -0.308517       1.267723      10.663018       0.103516       7.235543          -0.000000
          284              C      11.582546       4.181606      17.495010       0.257403      31.039385 0.36621988E+03  0.82745337E+04                                 8.979405                            6.661345      -0.165946       1.979019                    0.998834      25.056600      71.351002       0.596611       0.454374      -1.037956      -0.015710      -0.073881       0.002201       0.075565      -0.000881      -0.049879      -0.003872       0.016990      -0.036894      -0.050762      -0.002126       0.052888             10.761309       7.874628      -1.697977       4.761219      12.818949      -2.303510      11.590350          -0.000000
          285              C      11.091730       5.284561      16.612925       0.114906      33.701429 0.39803569E+03  0.91502924E+04                                 9.285675                            6.786702      -0.139766       1.975514                    0.999283      26.268370      74.585949       0.613997       0.433937      -1.053681      -0.001120       0.049548       0.014831       0.051732       0.002839      -0.033804       0.003190       0.026437      -0.039787      -0.034972      -0.005974       0.040945             11.283622       8.081727      -1.806542       5.062514      13.140582      -2.750874      12.628556          -0.000001
          286              C      10.385957       5.009038      15.439241       0.026725      29.556046 0.37028028E+03  0.84199657E+04                                 8.547378                            6.592737      -0.114816       1.981950                    0.997684      27.150474      78.488962       0.611919       0.440182      -1.042421      -0.030220       0.042189      -0.033106       0.061556      -0.002462      -0.065687       0.005900       0.093125      -0.094413      -0.065777      -0.030528       0.096304              9.773878       7.125401      -0.259639       4.323569      10.606637      -0.951158      11.589595           0.000000
          287              C      10.241459       7.232640      14.982124       0.050499      26.669811 0.34311870E+03  0.76220475E+04                                 7.867974                            6.260049       0.196053       2.083767                    0.999447      26.176685      73.743815       0.643778       0.428294      -1.054136      -0.008233      -0.046899      -0.014437       0.049756      -0.008494      -0.046704      -0.007772       0.043551      -0.052001      -0.049295      -0.009861       0.059156              8.701393       6.280733      -0.209861       3.348151       9.741260      -0.440193      10.082187           0.000000
          288              C      10.910211       7.515714      16.163846       0.046006      26.876520 0.34982616E+03  0.78020148E+04                                 7.837912                            6.271805       0.210291       2.078237                    0.999783      26.450733      74.454023       0.651310       0.421662      -1.059170       0.008284      -0.037262       0.034757       0.051625      -0.000969      -0.038193      -0.006584       0.019078      -0.080257      -0.048226       0.004456       0.043771              8.638332       6.300945       0.048075       3.020986      10.485603      -0.173413       9.128448          -0.000000
          289              C       1.325562       1.330364       2.614356       0.024224      29.083824 0.37401597E+03  0.85497521E+04                                 8.504241                            6.652214      -0.280078       1.923860                    0.997169      27.628770      80.804190       0.603906       0.443684      -1.037502      -0.046239       0.000215      -0.037195       0.059343       0.035030      -0.042950      -0.043296      -0.001944      -0.094082      -0.063832      -0.019358       0.083190              9.593683       8.774468      -1.813495       3.158972       7.999896       2.396300      12.006685           0.000000
          290              C       1.416321       2.077534       3.781008       0.110269      34.477745 0.40479298E+03  0.93564085E+04                                 9.463558                            6.859521      -0.233933       1.941179                    0.999058      26.573661      75.963708       0.607917       0.435899      -1.051196      -0.041386       0.027252       0.011919       0.050966       0.013638      -0.022025      -0.026208       0.005958      -0.042916      -0.035682      -0.005937       0.041619             11.518792      12.664450      -2.383387       5.409213       8.221150       1.918089      13.670775          -0.000000
          291              C      11.508505       3.251257       3.128737       0.077777      27.169721 0.35626386E+03  0.80250921E+04                                 8.133029                            6.501248      -0.021557       2.023384                    0.998071      26.315787      75.767848       0.611188       0.444890      -1.039441       0.031109      -0.015430       0.046316       0.057888       0.030932      -0.034636      -0.032911       0.004172      -0.050455      -0.044144      -0.022588       0.066732              9.034918       8.427198      -2.913198       1.695615       8.386838       1.644299      10.290719           0.000000
          292              C      11.455961       2.526526       1.956811       0.052355      26.900681 0.35988598E+03  0.81212329E+04                                 8.044303                            6.494255       0.042970       2.041081                    0.997675      26.508850      76.208820       0.617624       0.439466      -1.043401       0.037231      -0.032037      -0.014332       0.051166       0.034796      -0.022520      -0.041769       0.000391      -0.024094      -0.045419      -0.021606       0.067025              8.873991       7.613799      -2.506144       1.901603       8.327670       1.664105      10.680503           0.000001
          293              C       2.522150       1.867170       4.766571       0.261452      31.193700 0.36767028E+03  0.83271848E+04                                 9.069250                            6.707257      -0.206122       1.967090                    0.998820      25.136916      71.994281       0.589391       0.458841      -1.033969       0.056432      -0.048112       0.001273       0.074168       0.016059      -0.017461      -0.041884      -0.018840      -0.091629      -0.054188      -0.002958       0.057146             10.847656      12.847666      -2.241339       4.546656       7.128373       1.882053      12.566930          -0.000001
          294              C       3.635145       0.938547       4.413185      -0.525132      28.590605 0.47561140E+03  0.11440676E+05                                 7.942340                            7.063131      -0.024534       1.961664                    0.996138      32.342559      94.188435       0.647341       0.393345      -1.078993      -0.034665       0.026307       0.021793       0.048668      -0.036121      -0.039263      -0.000218      -0.001924      -0.023788      -0.053448      -0.000697       0.054145              8.392115      10.309979      -1.426664       0.801226       7.755176       0.686186       7.111191          -0.000000
          295              C       0.663975       8.789981       2.551816       0.034356      29.093139 0.37987944E+03  0.87128985E+04                                 8.537045                            6.737932      -0.194273       1.957944                    0.996902      27.353589      79.991606       0.595869       0.448166      -1.035460       0.022502       0.035878      -0.034632       0.054708      -0.033960      -0.020679       0.048170      -0.017283      -0.097132      -0.059822      -0.015676       0.075497              9.581352       8.305125       2.538750       1.069508       8.681293      -3.372443      11.757637           0.000000
          296              C       1.157180       8.403774       3.790552       0.114950      33.913799 0.40119846E+03  0.92679735E+04                                 9.412388                            6.876336      -0.193105       1.960320                    0.999190      26.470332      76.055973       0.599921       0.441963      -1.045842       0.041050       0.025548       0.014033       0.050346      -0.008189      -0.011465       0.029115      -0.017629      -0.060686      -0.036831      -0.001917       0.038748             11.360491      10.453229       4.239320      -0.138116      10.749501      -4.785759      12.878742          -0.000000
          297              C       2.979529       9.730686       3.444198       0.051203      26.635014 0.34716236E+03  0.77298428E+04                                 7.815201                            6.265765       0.176297       2.069945                    0.999783      26.333309      74.125606       0.648666       0.424079      -1.057381      -0.032444      -0.017111       0.036859       0.052000      -0.010093      -0.016275       0.030915      -0.025261      -0.107653      -0.050503       0.002124       0.048379              8.599183       9.419744       2.136968       1.532332       7.119179      -2.137564       9.258626          -0.000000
          298              C       2.464829      10.125523       2.218020       0.056689      25.597616 0.33196105E+03  0.73087878E+04                                 7.624093                            6.136643       0.179455       2.080564                    0.999432      25.911861      72.520587       0.653946       0.425408      -1.056599      -0.048546      -0.006086      -0.015994       0.051474      -0.017143      -0.030841       0.028064      -0.032796      -0.039201      -0.043787      -0.009595       0.053383              8.353475       8.009526       1.836749       1.321691       7.126693      -2.595255       9.924207           0.000001
          299              C       0.397669       7.454007       4.659827       0.275442      30.552223 0.35704991E+03  0.80369884E+04                                 8.974224                            6.637561      -0.145785       1.993074                    0.998900      24.853141      71.233811       0.588061       0.462721      -1.030591      -0.065578      -0.033660      -0.009457       0.074316      -0.024898      -0.027075       0.035090      -0.008326      -0.096257      -0.052974      -0.009136       0.062110             10.678944       9.585517       4.241871       0.023646      10.080727      -3.867854      12.370587          -0.000000
          300              C      11.090535       6.854632       4.116310      -0.542051      30.073974 0.49643391E+03  0.12083213E+05                                 8.226382                            7.206396      -0.160651       1.919872                    0.995370      32.724324      96.202756       0.641474       0.392289      -1.078552       0.036021       0.018961       0.025734       0.048159       0.017519       0.032316       0.034194       0.043589      -0.029276      -0.049009      -0.011070       0.060079              8.803004       9.022239       2.284760       0.543112       9.031157      -0.315923       8.355616           0.000000
          301              C      11.264889       8.022745       7.968649      -0.530014      29.011364 0.48137047E+03  0.11614026E+05                                 8.009523                            7.101437      -0.038041       1.956280                    0.996167      32.460626      94.672233       0.646187       0.392866      -1.079329       0.007906      -0.042232      -0.026537       0.050500      -0.025233       0.023474       0.029626      -0.056957      -0.025823      -0.057230       0.006806       0.050424              8.467251       7.503192       0.308517      -1.267723      10.663018       0.103516       7.235543          -0.000000
          302              C      11.582546       6.606294       7.621290       0.257403      31.039385 0.36621988E+03  0.82745337E+04                                 8.979405                            6.661345      -0.165946       1.979019                    0.998834      25.056600      71.351002       0.596611       0.454374      -1.037956      -0.015710       0.073881      -0.002201       0.075565       0.000881       0.049879      -0.003872       0.016990      -0.036894      -0.050762      -0.002126       0.052888             10.761309       7.874628       1.697977      -4.761220      12.818949      -2.303510      11.590350          -0.000000
          303              C      11.091730       5.503339       8.503375       0.114906      33.701430 0.39803572E+03  0.91502930E+04                                 9.285675                            6.786702      -0.139766       1.975514                    0.999283      26.268371      74.585950       0.613997       0.433937      -1.053681      -0.001120      -0.049548      -0.014831       0.051732      -0.002839       0.033804       0.003190       0.026437      -0.039787      -0.034972      -0.005974       0.040945             11.283621       8.081727       1.806542      -5.062514      13.140582      -2.750873      12.628556          -0.000001
          304              C      10.385957       5.778862       9.677059       0.026725      29.556046 0.37028028E+03  0.84199658E+04                                 8.547379                            6.592738      -0.114816       1.981950                    0.997684      27.150474      78.488964       0.611919       0.440182      -1.042421      -0.030220      -0.042189       0.033106       0.061556       0.002462       0.065687       0.005900       0.093125      -0.094413      -0.065777      -0.030528       0.096304              9.773878       7.125402       0.259639      -4.323569      10.606637      -0.951159      11.589595           0.000000
          305              C      10.241459       3.555260      10.134176       0.050499      26.669811 0.34311869E+03  0.76220473E+04                                 7.867974                            6.260050       0.196053       2.083767                    0.999447      26.176685      73.743816       0.643778       0.428294      -1.054136      -0.008233       0.046899       0.014437       0.049756       0.008494       0.046704      -0.007772       0.043551      -0.052001      -0.049295      -0.009861       0.059156              8.701393       6.280733       0.209861      -3.348151       9.741260      -0.440193      10.082187           0.000000
          306              C      10.910211       3.272186       8.952454       0.046006      26.876521 0.34982616E+03  0.78020148E+04                                 7.837912                            6.271804       0.210291       2.078237                    0.999783      26.450733      74.454022       0.651310       0.421662      -1.059170       0.008284       0.037262      -0.034757       0.051625       0.000969       0.038193      -0.006584       0.019078      -0.080257      -0.048226       0.004456       0.043771              8.638332       6.300945      -0.048075      -3.020986      10.485603      -0.173413       9.128448          -0.000000
          307              C       1.325562       9.457536      22.501944       0.024224      29.083826 0.37401600E+03  0.85497530E+04                                 8.504241                            6.652214      -0.280078       1.923860                    0.997169      27.628771      80.804194       0.603906       0.443684      -1.037502      -0.046239      -0.000215       0.037195       0.059343      -0.035030       0.042950      -0.043296      -0.001944      -0.094082      -0.063832      -0.019358       0.083190              9.593683       8.774468       1.813495      -3.158972       7.999896       2.396300      12.006686           0.000000
          308              C       1.416321       8.710366      21.335292       0.110269      34.477745 0.40479298E+03  0.93564086E+04                                 9.463558                            6.859522      -0.233933       1.941179                    0.999058      26.573661      75.963712       0.607916       0.435899      -1.051196      -0.041386      -0.027252      -0.011919       0.050966      -0.013638       0.022025      -0.026208       0.005958      -0.042916      -0.035682      -0.005937       0.041619             11.518793      12.664452       2.383388      -5.409214       8.221151       1.918089      13.670777          -0.000000
          309              C      11.508505       7.536643      21.987563       0.077777      27.169720 0.35626383E+03  0.80250913E+04                                 8.133029                            6.501248      -0.021557       2.023384                    0.998071      26.315786      75.767846       0.611188       0.444890      -1.039441       0.031109       0.015430      -0.046316       0.057888      -0.030932       0.034636      -0.032911       0.004172      -0.050455      -0.044144      -0.022588       0.066732              9.034918       8.427198       2.913198      -1.695614       8.386838       1.644299      10.290719           0.000000
          310              C      11.455961       8.261374      23.159489       0.052355      26.900681 0.35988598E+03  0.81212329E+04                                 8.044303                            6.494255       0.042970       2.041081                    0.997675      26.508850      76.208819       0.617624       0.439466      -1.043401       0.037231       0.032037       0.014332       0.051166      -0.034796       0.022520      -0.041769       0.000391      -0.024094      -0.045419      -0.021606       0.067025              8.873991       7.613799       2.506144      -1.901603       8.327670       1.664104      10.680503           0.000001
          311              C       2.522150       8.920730      20.349729       0.261452      31.193702 0.36767030E+03  0.83271854E+04                                 9.069250                            6.707257      -0.206122       1.967090                    0.998820      25.136917      71.994283       0.589391       0.458841      -1.033969       0.056432       0.048112      -0.001273       0.074168      -0.016059       0.017461      -0.041884      -0.018840      -0.091629      -0.054188      -0.002958       0.057146             10.847656      12.847667       2.241339      -4.546656       7.128373       1.882053      12.566930          -0.000001
          312              C       3.635145       9.849353      20.703115      -0.525132      28.590605 0.47561140E+03  0.11440676E+05                                 7.942340                            7.063131      -0.024534       1.961664                    0.996138      32.342559      94.188435       0.647341       0.393345      -1.078993      -0.034665      -0.026307      -0.021793       0.048668       0.036121       0.039263      -0.000218      -0.001924      -0.023788      -0.053448      -0.000697       0.054145              8.392115      10.309979       1.426664      -0.801226       7.755176       0.686186       7.111191          -0.000000
          313              N       7.284620      11.923434      14.326086      -0.159317      32.399944 0.47073538E+03  0.11096159E+05                                 8.535144                            7.061280       0.213863       2.105287                    0.999039      26.865389      73.099187       0.654167       0.397211      -1.095573       0.052237       0.034441       0.149425       0.161996      -0.024213      -0.055466      -0.017679      -0.007836      -0.300684      -0.122294       0.043594       0.078700              9.436664       9.098786      -2.677146       0.854531       8.755746       2.731571      10.455460           0.000000
          314              N       8.299690      12.691101      16.789493      -0.181665      35.024004 0.50781967E+03  0.12240542E+05                                 9.025474                            7.359695      -0.164993       1.967314                    0.999195      27.941497      77.730735       0.635292       0.399983      -1.089994      -0.039776      -0.043646      -0.087337       0.105427      -0.016601      -0.032094      -0.017694      -0.001854      -0.097326      -0.056023       0.020592       0.035430             10.011479      11.445137      -3.882896       0.314424       9.415544       2.582217       9.173757          -0.000001
          315              N       6.869038      14.351575      18.364536      -0.166491      39.336941 0.49373888E+03  0.11792469E+05                                 9.668818                            7.212339       0.162133       2.077092                    0.999240      27.511162      75.651956       0.649101       0.395081      -1.095705      -0.108762       0.096140       0.036922       0.149784      -0.015290      -0.047032       0.032078      -0.024392       0.029938      -0.053584      -0.012511       0.066096             11.539096       9.248570      -3.324349      -1.811108      10.289304       5.679761      15.079413          -0.000001
          316              N       6.283880      15.333921      19.154193      -0.152079      39.037025 0.48728121E+03  0.11598868E+05                                 9.621500                            7.161432       0.110876       2.061136                    0.999188      27.407881      75.216572       0.651957       0.394686      -1.096085       0.011188      -0.141882      -0.052626       0.151741      -0.039839      -0.003934       0.042450      -0.004456       0.061776      -0.060317      -0.001449       0.061766             11.597475       9.173829      -2.399091      -5.773110      11.109711       3.889999      14.508885          -0.000001
          317              N       5.373900      17.341981      20.702361      -0.194275      35.308755 0.52031457E+03  0.12614221E+05                                 9.088297                            7.469076      -0.219553       1.948927                    0.998565      28.162272      78.490810       0.628366       0.402068      -1.088919      -0.066545      -0.019978       0.090914       0.114423      -0.013204       0.047254       0.024029      -0.029437      -0.090773      -0.071884       0.032410       0.039474             10.041658       7.132845      -0.818753      -2.768171      13.814619       1.802497       9.177509          -0.000001
          318              N       4.007735      16.767849      23.061284      -0.137384      33.049036 0.45923842E+03  0.10734145E+05                                 8.575795                            6.910934       0.246171       2.119631                    0.999426      26.403674      71.013846       0.671909       0.390002      -1.103093       0.068828       0.024011      -0.120772       0.141066      -0.007973       0.051149       0.035166      -0.068646      -0.165086      -0.094885       0.022678       0.072206              9.633184       6.370682      -0.404831      -3.087670      11.691919       0.822474      10.836950          -0.000000
          319              N       6.351950      12.337690      10.853256      -0.137996      32.865909 0.46647669E+03  0.10980163E+05                                 8.640891                            7.027797       0.080506       2.067938                    0.998919      26.635190      72.623053       0.655371       0.397045      -1.094755       0.002629       0.067047      -0.121854       0.139106      -0.009908      -0.014866       0.058052       0.030507      -0.204397      -0.097725       0.033346       0.064379              9.705842       8.954588      -2.537113      -2.615626       8.931243      -1.611260      11.231695           0.000000
          320              N       6.480923      13.820379       8.510909      -0.181990      35.060312 0.50455352E+03  0.12135108E+05                                 9.038155                            7.334215      -0.040011       2.011359                    0.999265      27.744919      76.951831       0.636998       0.399789      -1.090764      -0.024327      -0.066317       0.087772       0.112666      -0.014111       0.007542       0.051824       0.052677      -0.079293      -0.074009       0.029831       0.044177             10.072616      11.450665      -3.830978      -2.995851       8.766830      -0.369266      10.000351          -0.000000
          321              N       8.411945      13.324567       6.706052      -0.162355      39.908573 0.49474448E+03  0.11822711E+05                                 9.766052                            7.214259       0.160424       2.074251                    0.999296      27.581461      75.869676       0.649735       0.394488      -1.096097       0.131607      -0.051985      -0.049078       0.149772       0.011657      -0.048343       0.021869       0.040758       0.072819      -0.056010      -0.010147       0.066157             11.734071      12.585261      -0.723849      -6.353423       7.075532      -1.892759      15.541421          -0.000001
          322              N       8.914703       8.806163      11.450521       0.790307      17.203710 0.17073825E+03  0.31662085E+04                                 5.645010                            4.318625       0.199989       2.183243                    0.998936      18.809903      47.463970       0.806317       0.409630      -1.072444       0.007464       0.002913       0.003378       0.008695       0.054885      -0.006398      -0.001560       0.031637      -0.136768      -0.046437      -0.033768       0.080205              6.340435       4.714670      -2.074635      -0.072968       6.276233       0.306039       8.030402           0.000000
          323              N       7.284620      20.440266      10.790214      -0.159317      32.399944 0.47073538E+03  0.11096159E+05                                 8.535144                            7.061280       0.213863       2.105287                    0.999039      26.865389      73.099186       0.654167       0.397211      -1.095573       0.052237      -0.034441      -0.149425       0.161996       0.024213       0.055466      -0.017679      -0.007836      -0.300684      -0.122294       0.043594       0.078700              9.436664       9.098786       2.677145      -0.854531       8.755746       2.731570      10.455460           0.000000
          324              N       8.299690      19.672599       8.326807      -0.181665      35.024004 0.50781968E+03  0.12240543E+05                                 9.025474                            7.359696      -0.164993       1.967314                    0.999195      27.941497      77.730737       0.635292       0.399983      -1.089994      -0.039776       0.043646       0.087337       0.105427       0.016601       0.032094      -0.017694      -0.001854      -0.097326      -0.056023       0.020592       0.035430             10.011480      11.445138       3.882896      -0.314424       9.415544       2.582217       9.173757          -0.000001
          325              N       6.869038      18.012125       6.751764      -0.166491      39.336939 0.49373886E+03  0.11792469E+05                                 9.668818                            7.212339       0.162133       2.077092                    0.999240      27.511161      75.651956       0.649101       0.395081      -1.095705      -0.108762      -0.096140      -0.036922       0.149784       0.015290       0.047032       0.032078      -0.024392       0.029938      -0.053584      -0.012511       0.066096             11.539096       9.248570       3.324349       1.811108      10.289304       5.679761      15.079414          -0.000001
          326              N       6.283880      17.029779       5.962107      -0.152079      39.037025 0.48728121E+03  0.11598868E+05                                 9.621501                            7.161432       0.110876       2.061136                    0.999188      27.407881      75.216573       0.651957       0.394686      -1.096085       0.011188       0.141882       0.052626       0.151741       0.039839       0.003934       0.042450      -0.004456       0.061776      -0.060317      -0.001449       0.061766             11.597475       9.173829       2.399091       5.773110      11.109711       3.889999      14.508885          -0.000001
          327              N       5.373900      15.021719       4.413939      -0.194275      35.308755 0.52031457E+03  0.12614221E+05                                 9.088297                            7.469076      -0.219553       1.948927                    0.998565      28.162272      78.490811       0.628366       0.402068      -1.088919      -0.066545       0.019978      -0.090914       0.114423       0.013204      -0.047254       0.024029      -0.029437      -0.090773      -0.071884       0.032410       0.039474             10.041658       7.132845       0.818753       2.768171      13.814619       1.802497       9.177509          -0.000001
          328              N       4.007735      15.595851       2.055016      -0.137384      33.049037 0.45923843E+03  0.10734145E+05                                 8.575795                            6.910935       0.246171       2.119631                    0.999426      26.403674      71.013848       0.671909       0.390002      -1.103092       0.068828      -0.024011       0.120772       0.141066       0.007973      -0.051149       0.035166      -0.068646      -0.165086      -0.094885       0.022678       0.072206              9.633184       6.370683       0.404831       3.087670      11.691919       0.822474      10.836950          -0.000000
          329              N       6.351950      20.026010      14.263044      -0.137996      32.865910 0.46647671E+03  0.10980164E+05                                 8.640891                            7.027797       0.080506       2.067938                    0.998919      26.635191      72.623054       0.655371       0.397045      -1.094755       0.002629      -0.067047       0.121854       0.139106       0.009908       0.014866       0.058052       0.030507      -0.204397      -0.097725       0.033346       0.064379              9.705842       8.954587       2.537113       2.615625       8.931243      -1.611260      11.231695           0.000000
          330              N       6.480923      18.543321      16.605391      -0.181990      35.060312 0.50455352E+03  0.12135108E+05                                 9.038155                            7.334215      -0.040011       2.011359                    0.999265      27.744919      76.951831       0.636998       0.399789      -1.090764      -0.024327       0.066317      -0.087772       0.112666       0.014111      -0.007542       0.051824       0.052677      -0.079293      -0.074009       0.029831       0.044177             10.072616      11.450665       3.830979       2.995851       8.766830      -0.369266      10.000351          -0.000000
          331              N       8.411945      19.039133      18.410248      -0.162355      39.908573 0.49474448E+03  0.11822711E+05                                 9.766052                            7.214259       0.160424       2.074251                    0.999296      27.581461      75.869676       0.649735       0.394488      -1.096097       0.131607       0.051985       0.049078       0.149772      -0.011657       0.048343       0.021869       0.040758       0.072819      -0.056010      -0.010147       0.066157             11.734071      12.585261       0.723849       6.353423       7.075532      -1.892759      15.541421          -0.000001
          332              N       8.914703       1.981737      13.665779       0.790307      17.203710 0.17073825E+03  0.31662085E+04                                 5.645010                            4.318625       0.199989       2.183243                    0.998936      18.809903      47.463970       0.806317       0.409630      -1.072444       0.007464      -0.002913      -0.003378       0.008695      -0.054885       0.006398      -0.001560       0.031637      -0.136768      -0.046437      -0.033768       0.080205              6.340435       4.714670       2.074635       0.072968       6.276233       0.306039       8.030402           0.000000
          333              N      10.628380      20.440266       1.767936      -0.159317      32.399945 0.47073539E+03  0.11096159E+05                                 8.535145                            7.061281       0.213863       2.105287                    0.999039      26.865389      73.099188       0.654167       0.397211      -1.095573      -0.052237      -0.034441       0.149425       0.161996      -0.024213       0.055466       0.017679      -0.007836      -0.300684      -0.122294       0.043594       0.078700              9.436664       9.098786      -2.677146      -0.854531       8.755747      -2.731571      10.455461           0.000000
          334              N       9.613310      19.672599       4.231343      -0.181665      35.024004 0.50781967E+03  0.12240542E+05                                 9.025474                            7.359695      -0.164993       1.967314                    0.999195      27.941497      77.730735       0.635292       0.399983      -1.089994       0.039776       0.043646      -0.087337       0.105427      -0.016601       0.032094       0.017694      -0.001854      -0.097326      -0.056023       0.020592       0.035430             10.011479      11.445137      -3.882896      -0.314424       9.415543      -2.582217       9.173757          -0.000001
          335              N      11.043962      18.012125       5.806386      -0.166491      39.336939 0.49373886E+03  0.11792469E+05                                 9.668818                            7.212339       0.162133       2.077092                    0.999240      27.511161      75.651955       0.649101       0.395081      -1.095705       0.108762      -0.096140       0.036922       0.149784      -0.015290       0.047032      -0.032078      -0.024392       0.029938      -0.053584      -0.012511       0.066096             11.539096       9.248571      -3.324349       1.811108      10.289304      -5.679761      15.079414          -0.000001
          336              N      11.629120      17.029779       6.596043      -0.152079      39.037018 0.48728112E+03  0.11598865E+05                                 9.621500                            7.161432       0.110876       2.061136                    0.999188      27.407878      75.216563       0.651957       0.394686      -1.096085      -0.011188       0.141882      -0.052626       0.151740      -0.039839       0.003934      -0.042450      -0.004456       0.061776      -0.060317      -0.001449       0.061766             11.597474       9.173828      -2.399091       5.773110      11.109709      -3.889999      14.508884          -0.000001
          337              N       0.597100      15.021719       8.144211      -0.194274      35.308749 0.52031447E+03  0.12614218E+05                                 9.088296                            7.469075      -0.219553       1.948927                    0.998565      28.162269      78.490799       0.628366       0.402068      -1.088919       0.066545       0.019978       0.090914       0.114423      -0.013204      -0.047254      -0.024029      -0.029437      -0.090773      -0.071884       0.032410       0.039474             10.041656       7.132844      -0.818753       2.768170      13.814617      -1.802497       9.177507          -0.000001
          338              N       1.963265      15.595851      10.503134      -0.137384      33.049038 0.45923846E+03  0.10734146E+05                                 8.575795                            6.910935       0.246171       2.119631                    0.999426      26.403675      71.013850       0.671909       0.390002      -1.103093      -0.068828      -0.024011      -0.120772       0.141066      -0.007973      -0.051149      -0.035166      -0.068646      -0.165086      -0.094885       0.022678       0.072207              9.633184       6.370682      -0.404831       3.087670      11.691919      -0.822474      10.836950          -0.000000
          339              N      11.561050      20.026010      23.411406      -0.137996      32.865910 0.46647672E+03  0.10980164E+05                                 8.640891                            7.027797       0.080506       2.067938                    0.998919      26.635191      72.623055       0.655371       0.397045      -1.094755      -0.002629      -0.067047      -0.121854       0.139106      -0.009908       0.014866      -0.058052       0.030507      -0.204397      -0.097725       0.033346       0.064379              9.705842       8.954588      -2.537114       2.615626       8.931243       1.611260      11.231695           0.000000
          340              N      11.432077      18.543321      21.069059      -0.181990      35.060321 0.50455373E+03  0.12135115E+05                                 9.038157                            7.334217      -0.040012       2.011359                    0.999265      27.744925      76.951861       0.636998       0.399790      -1.090764       0.024327       0.066317       0.087772       0.112666      -0.014111      -0.007542      -0.051824       0.052677      -0.079293      -0.074009       0.029832       0.044177             10.072618      11.450667      -3.830980       2.995849       8.766834       0.369267      10.000352          -0.000000
          341              N       9.501055      19.039133      19.264202      -0.162344      39.908129 0.49473805E+03  0.11822512E+05                                 9.765959                            7.214195       0.160443       2.074260                    0.999296      27.581286      75.868906       0.649740       0.394486      -1.096099      -0.131608       0.051985      -0.049078       0.149772       0.011657       0.048344      -0.021868       0.040759       0.072819      -0.056010      -0.010147       0.066157             11.733954      12.585122      -0.723835       6.353349       7.075468       1.892745      15.541271          -0.000001
          342              N       8.998297       1.981737      24.008671       0.790307      17.203710 0.17073825E+03  0.31662085E+04                                 5.645010                            4.318625       0.199989       2.183243                    0.998936      18.809903      47.463971       0.806317       0.409630      -1.072444      -0.007464      -0.002913       0.003378       0.008695       0.054885       0.006398       0.001560       0.031637      -0.136768      -0.046437      -0.033768       0.080205              6.340435       4.714671      -2.074635       0.072968       6.276233      -0.306039       8.030402           0.000000
          343              N      10.628380      11.923434      23.348364      -0.159317      32.399944 0.47073538E+03  0.11096159E+05                                 8.535144                            7.061280       0.213863       2.105287                    0.999039      26.865389      73.099186       0.654167       0.397211      -1.095573      -0.052237       0.034441      -0.149425       0.161996       0.024213      -0.055466       0.017679      -0.007836      -0.300684      -0.122294       0.043594       0.078700              9.436664       9.098786       2.677145       0.854531       8.755746      -2.731571      10.455460           0.000000
          344              N       9.613310      12.691101      20.884957      -0.181665      35.024003 0.50781967E+03  0.12240542E+05                                 9.025474                            7.359695      -0.164993       1.967314                    0.999195      27.941497      77.730735       0.635292       0.399983      -1.089994       0.039776      -0.043646       0.087337       0.105427       0.016601      -0.032094       0.017694      -0.001854      -0.097326      -0.056023       0.020592       0.035430             10.011479      11.445137       3.882896       0.314424       9.415543      -2.582217       9.173757          -0.000001
          345              N      11.043962      14.351575      19.309914      -0.166491      39.336939 0.49373886E+03  0.11792469E+05                                 9.668818                            7.212339       0.162133       2.077092                    0.999240      27.511161      75.651955       0.649101       0.395081      -1.095705       0.108762       0.096140      -0.036922       0.149784       0.015290      -0.047032      -0.032078      -0.024392       0.029938      -0.053584      -0.012511       0.066096             11.539096       9.248571       3.324349      -1.811108      10.289304      -5.679761      15.079414          -0.000001
          346              N      11.629120      15.333921      18.520257      -0.152079      39.037018 0.48728112E+03  0.11598865E+05                                 9.621499                            7.161432       0.110876       2.061136                    0.999188      27.407878      75.216562       0.651957       0.394686      -1.096085      -0.011188      -0.141882       0.052626       0.151740       0.039839      -0.003934      -0.042450      -0.004456       0.061776      -0.060317      -0.001449       0.061766             11.597474       9.173828       2.399091      -5.773109      11.109709      -3.889999      14.508883          -0.000001
          347              N       0.597100      17.341981      16.972089      -0.194274      35.308749 0.52031447E+03  0.12614218E+05                                 9.088296                            7.469075      -0.219553       1.948927                    0.998565      28.162269      78.490799       0.628366       0.402068      -1.088919       0.066545      -0.019978      -0.090914       0.114423       0.013204       0.047254      -0.024029      -0.029437      -0.090773      -0.071884       0.032410       0.039474             10.041656       7.132843       0.818753      -2.768170      13.814617      -1.802497       9.177507          -0.000001
          348              N       1.963265      16.767849      14.613166      -0.137384      33.049036 0.45923842E+03  0.10734145E+05                                 8.575795                            6.910934       0.246171       2.119631                    0.999426      26.403674      71.013847       0.671909       0.390002      -1.103092      -0.068828       0.024011       0.120772       0.141066       0.007973       0.051149      -0.035166      -0.068646      -0.165086      -0.094885       0.022678       0.072206              9.633184       6.370682       0.404831      -3.087670      11.691919      -0.822474      10.836950          -0.000000
          349              N      11.561050      12.337690       1.704894      -0.137996      32.865909 0.46647669E+03  0.10980163E+05                                 8.640891                            7.027797       0.080506       2.067938                    0.998919      26.635190      72.623052       0.655371       0.397045      -1.094755      -0.002629       0.067047       0.121854       0.139106       0.009908      -0.014866      -0.058052       0.030507      -0.204397      -0.097725       0.033346       0.064379              9.705842       8.954588       2.537114      -2.615626       8.931243       1.611260      11.231694           0.000000
          350              N      11.432077      13.820379       4.047241      -0.181990      35.060322 0.50455375E+03  0.12135115E+05                                 9.038157                            7.334217      -0.040012       2.011359                    0.999265      27.744926      76.951862       0.636998       0.399789      -1.090764       0.024327      -0.066317      -0.087772       0.112666       0.014111       0.007542      -0.051824       0.052677      -0.079293      -0.074009       0.029832       0.044177             10.072617      11.450667       3.830980      -2.995849       8.766834       0.369267      10.000352          -0.000000
          351              N       9.501055      13.324567       5.852098      -0.162344      39.908129 0.49473805E+03  0.11822512E+05                                 9.765959                            7.214195       0.160443       2.074260                    0.999296      27.581286      75.868906       0.649740       0.394486      -1.096099      -0.131608      -0.051985       0.049078       0.149772      -0.011657      -0.048344      -0.021868       0.040759       0.072819      -0.056010      -0.010147       0.066157             11.733954      12.585122       0.723835      -6.353349       7.075468       1.892745      15.541271          -0.000001
          352              N       8.998297       8.806163       1.107629       0.790307      17.203710 0.17073825E+03  0.31662085E+04                                 5.645010                            4.318625       0.199989       2.183243                    0.998936      18.809903      47.463971       0.806317       0.409630      -1.072444      -0.007464       0.002913      -0.003378       0.008695      -0.054885      -0.006398       0.001560       0.031637      -0.136768      -0.046437      -0.033768       0.080205              6.340435       4.714671       2.074635      -0.072968       6.276233      -0.306039       8.030402           0.000000
          353              N       4.657380       9.652366      10.790214      -0.159317      32.399944 0.47073537E+03  0.11096159E+05                                 8.535144                            7.061280       0.213863       2.105287                    0.999039      26.865389      73.099186       0.654167       0.397211      -1.095573      -0.052237      -0.034441      -0.149425       0.161996      -0.024213      -0.055466      -0.017679      -0.007836      -0.300684      -0.122294       0.043594       0.078700              9.436664       9.098785      -2.677145       0.854531       8.755746       2.731570      10.455460           0.000000
          354              N       3.642310       8.884699       8.326807      -0.181665      35.024003 0.50781966E+03  0.12240542E+05                                 9.025473                            7.359695      -0.164993       1.967314                    0.999195      27.941497      77.730733       0.635292       0.399983      -1.089994       0.039776       0.043646       0.087337       0.105427      -0.016601      -0.032094      -0.017694      -0.001854      -0.097326      -0.056023       0.020592       0.035430             10.011479      11.445137      -3.882896       0.314424       9.415543       2.582217       9.173756          -0.000001
          355              N       5.072962       7.224225       6.751764      -0.166491      39.336939 0.49373886E+03  0.11792469E+05                                 9.668818                            7.212339       0.162133       2.077092                    0.999240      27.511161      75.651956       0.649101       0.395081      -1.095705       0.108762      -0.096140      -0.036922       0.149784      -0.015290      -0.047032       0.032078      -0.024392       0.029938      -0.053584      -0.012511       0.066096             11.539096       9.248570      -3.324349      -1.811108      10.289304       5.679761      15.079414          -0.000001
          356              N       5.658120       6.241879       5.962107      -0.152079      39.037025 0.48728121E+03  0.11598868E+05                                 9.621501                            7.161432       0.110876       2.061136                    0.999188      27.407881      75.216572       0.651957       0.394686      -1.096085      -0.011188       0.141882       0.052626       0.151741      -0.039839      -0.003934       0.042450      -0.004456       0.061776      -0.060317      -0.001449       0.061766             11.597475       9.173829      -2.399091      -5.773110      11.109711       3.889999      14.508885          -0.000001
          357              N       6.568100       4.233819       4.413939      -0.194275      35.308755 0.52031457E+03  0.12614221E+05                                 9.088297                            7.469076      -0.219553       1.948927                    0.998565      28.162272      78.490811       0.628366       0.402068      -1.088919       0.066545       0.019978      -0.090914       0.114423      -0.013204       0.047254       0.024029      -0.029437      -0.090773      -0.071884       0.032410       0.039474             10.041658       7.132845      -0.818753      -2.768171      13.814620       1.802497       9.177509          -0.000001
          358              N       7.934265       4.807951       2.055016      -0.137384      33.049036 0.45923842E+03  0.10734145E+05                                 8.575795                            6.910934       0.246171       2.119631                    0.999426      26.403674      71.013845       0.671909       0.390002      -1.103093      -0.068828      -0.024011       0.120772       0.141066      -0.007973       0.051149       0.035166      -0.068646      -0.165086      -0.094885       0.022678       0.072206              9.633183       6.370682      -0.404831      -3.087670      11.691919       0.822474      10.836949          -0.000000
          359              N       5.590050       9.238110      14.263044      -0.137996      32.865909 0.46647669E+03  0.10980163E+05                                 8.640891                            7.027797       0.080506       2.067938                    0.998919      26.635190      72.623053       0.655371       0.397045      -1.094755      -0.002629      -0.067047       0.121854       0.139106      -0.009908      -0.014866       0.058052       0.030507      -0.204397      -0.097725       0.033346       0.064379              9.705842       8.954588      -2.537114      -2.615626       8.931243      -1.611260      11.231695           0.000000
          360              N       5.461077       7.755421      16.605391      -0.181990      35.060312 0.50455352E+03  0.12135108E+05                                 9.038155                            7.334215      -0.040011       2.011359                    0.999265      27.744919      76.951831       0.636998       0.399789      -1.090764       0.024327       0.066317      -0.087772       0.112666      -0.014111       0.007542       0.051824       0.052677      -0.079293      -0.074009       0.029831       0.044177             10.072616      11.450666      -3.830979      -2.995851       8.766830      -0.369266      10.000351          -0.000000
          361              N       3.530055       8.251233      18.410248      -0.162355      39.908574 0.49474448E+03  0.11822711E+05                                 9.766052                            7.214259       0.160424       2.074251                    0.999296      27.581461      75.869677       0.649735       0.394488      -1.096097      -0.131607       0.051985       0.049078       0.149772       0.011657      -0.048343       0.021869       0.040758       0.072819      -0.056010      -0.010147       0.066157             11.734072      12.585262      -0.723849      -6.353423       7.075532      -1.892759      15.541421          -0.000001
          362              N       3.027297      12.769637      13.665779       0.790307      17.203710 0.17073825E+03  0.31662084E+04                                 5.645010                            4.318625       0.199989       2.183243                    0.998936      18.809903      47.463971       0.806317       0.409630      -1.072444      -0.007464      -0.002913      -0.003378       0.008695       0.054885      -0.006398      -0.001560       0.031637      -0.136768      -0.046437      -0.033768       0.080205              6.340435       4.714671      -2.074635      -0.072968       6.276233       0.306039       8.030402           0.000000
          363              N       4.657380       1.135534      14.326086      -0.159317      32.399945 0.47073539E+03  0.11096159E+05                                 8.535145                            7.061281       0.213863       2.105287                    0.999039      26.865389      73.099188       0.654167       0.397211      -1.095573      -0.052237       0.034441       0.149425       0.161996       0.024213       0.055466      -0.017679      -0.007836      -0.300684      -0.122294       0.043594       0.078700              9.436664       9.098786       2.677146      -0.854531       8.755747       2.731571      10.455461           0.000000
          364              N       3.642310       1.903201      16.789493      -0.181665      35.024003 0.50781967E+03  0.12240542E+05                                 9.025474                            7.359695      -0.164993       1.967314                    0.999195      27.941497      77.730734       0.635292       0.399983      -1.089994       0.039776      -0.043646      -0.087337       0.105427       0.016601       0.032094      -0.017694      -0.001854      -0.097326      -0.056023       0.020592       0.035430             10.011479      11.445137       3.882896      -0.314424       9.415544       2.582217       9.173757          -0.000001
          365              N       5.072962       3.563675      18.364536      -0.166491      39.336941 0.49373888E+03  0.11792469E+05                                 9.668818                            7.212339       0.162133       2.077092                    0.999240      27.511162      75.651957       0.649101       0.395081      -1.095705       0.108762       0.096140       0.036922       0.149784       0.015290       0.047032       0.032078      -0.024392       0.029938      -0.053584      -0.012511       0.066096             11.539096       9.248570       3.324349       1.811108      10.289304       5.679761      15.079414          -0.000001
          366              N       5.658120       4.546021      19.154193      -0.152079      39.037025 0.48728121E+03  0.11598868E+05                                 9.621501                            7.161432       0.110876       2.061136                    0.999188      27.407881      75.216572       0.651957       0.394686      -1.096085      -0.011188      -0.141882      -0.052626       0.151741       0.039839       0.003934       0.042450      -0.004456       0.061776      -0.060317      -0.001449       0.061766             11.597475       9.173829       2.399091       5.773110      11.109711       3.889999      14.508885          -0.000001
          367              N       6.568100       6.554081      20.702361      -0.194275      35.308756 0.52031457E+03  0.12614221E+05                                 9.088297                            7.469076      -0.219553       1.948927                    0.998565      28.162272      78.490811       0.628366       0.402068      -1.088919       0.066545      -0.019978       0.090914       0.114423       0.013204      -0.047254       0.024029      -0.029437      -0.090773      -0.071884       0.032410       0.039474             10.041658       7.132845       0.818753       2.768171      13.814620       1.802497       9.177509          -0.000001
          368              N       7.934265       5.979949      23.061284      -0.137384      33.049039 0.45923846E+03  0.10734146E+05                                 8.575795                            6.910935       0.246171       2.119631                    0.999426      26.403675      71.013851       0.671909       0.390002      -1.103092      -0.068828       0.024011      -0.120772       0.141066       0.007973      -0.051149       0.035166      -0.068646      -0.165086      -0.094885       0.022678       0.072206              9.633184       6.370683       0.404831       3.087671      11.691920       0.822474      10.836951          -0.000000
          369              N       5.590050       1.549790      10.853256      -0.137996      32.865910 0.46647671E+03  0.10980164E+05                                 8.640891                            7.027797       0.080506       2.067938                    0.998919      26.635191      72.623055       0.655371       0.397045      -1.094755      -0.002629       0.067047      -0.121854       0.139106       0.009908       0.014866       0.058052       0.030507      -0.204397      -0.097725       0.033346       0.064379              9.705842       8.954588       2.537114       2.615626       8.931243      -1.611260      11.231695           0.000000
          370              N       5.461077       3.032479       8.510909      -0.181990      35.060312 0.50455352E+03  0.12135108E+05                                 9.038155                            7.334215      -0.040011       2.011359                    0.999265      27.744919      76.951831       0.636998       0.399789      -1.090764       0.024327      -0.066317       0.087772       0.112666       0.014111      -0.007542       0.051824       0.052677      -0.079293      -0.074009       0.029831       0.044177             10.072616      11.450665       3.830978       2.995851       8.766830      -0.369266      10.000351          -0.000000
          371              N       3.530055       2.536667       6.706052      -0.162355      39.908573 0.49474448E+03  0.11822710E+05                                 9.766052                            7.214259       0.160424       2.074251                    0.999296      27.581461      75.869675       0.649735       0.394488      -1.096097      -0.131607      -0.051985      -0.049078       0.149772      -0.011657       0.048343       0.021869       0.040758       0.072819      -0.056010      -0.010147       0.066157             11.734071      12.585261       0.723849       6.353423       7.075532      -1.892759      15.541420          -0.000001
          372              N       3.027297      19.594063      11.450521       0.790307      17.203710 0.17073825E+03  0.31662085E+04                                 5.645010                            4.318625       0.199989       2.183243                    0.998936      18.809903      47.463970       0.806317       0.409630      -1.072444      -0.007464       0.002913       0.003378       0.008695      -0.054885       0.006398      -0.001560       0.031637      -0.136768      -0.046437      -0.033768       0.080205              6.340435       4.714670       2.074635       0.072968       6.276233       0.306039       8.030402           0.000000
          373              N       1.313620       1.135534      23.348364      -0.159317      32.399943 0.47073535E+03  0.11096158E+05                                 8.535144                            7.061280       0.213863       2.105287                    0.999039      26.865388      73.099184       0.654167       0.397211      -1.095573       0.052237       0.034441      -0.149425       0.161996      -0.024213       0.055466       0.017679      -0.007836      -0.300684      -0.122294       0.043594       0.078700              9.436664       9.098786      -2.677146      -0.854531       8.755746      -2.731570      10.455460           0.000000
          374              N       2.328690       1.903201      20.884957      -0.181665      35.024003 0.50781967E+03  0.12240542E+05                                 9.025474                            7.359695      -0.164993       1.967314                    0.999195      27.941497      77.730735       0.635292       0.399983      -1.089994      -0.039776      -0.043646       0.087337       0.105427      -0.016601       0.032094       0.017694      -0.001854      -0.097326      -0.056023       0.020592       0.035430             10.011479      11.445137      -3.882896      -0.314424       9.415544      -2.582217       9.173757          -0.000001
          375              N       0.898038       3.563675      19.309914      -0.166491      39.336939 0.49373885E+03  0.11792468E+05                                 9.668818                            7.212339       0.162133       2.077092                    0.999240      27.511161      75.651954       0.649101       0.395081      -1.095705      -0.108762       0.096140      -0.036922       0.149784      -0.015290       0.047032      -0.032078      -0.024392       0.029938      -0.053584      -0.012511       0.066096             11.539096       9.248570      -3.324349       1.811108      10.289304      -5.679760      15.079413          -0.000001
          376              N       0.312880       4.546021      18.520257      -0.152079      39.037018 0.48728112E+03  0.11598865E+05                                 9.621500                            7.161432       0.110876       2.061136                    0.999188      27.407878      75.216564       0.651957       0.394686      -1.096085       0.011188      -0.141882       0.052626       0.151740      -0.039839       0.003934      -0.042450      -0.004456       0.061776      -0.060317      -0.001449       0.061766             11.597474       9.173829      -2.399091       5.773110      11.109710      -3.889999      14.508884          -0.000001
          377              N      11.344900       6.554081      16.972089      -0.194274      35.308749 0.52031447E+03  0.12614218E+05                                 9.088296                            7.469075      -0.219553       1.948927                    0.998565      28.162269      78.490799       0.628366       0.402068      -1.088919      -0.066545      -0.019978      -0.090914       0.114423      -0.013204      -0.047254      -0.024029      -0.029437      -0.090773      -0.071884       0.032410       0.039474             10.041656       7.132843      -0.818753       2.768170      13.814618      -1.802497       9.177507          -0.000001
          378              N       9.978735       5.979949      14.613166      -0.137384      33.049036 0.45923842E+03  0.10734145E+05                                 8.575795                            6.910934       0.246171       2.119631                    0.999426      26.403674      71.013847       0.671909       0.390002      -1.103092       0.068828       0.024011       0.120772       0.141066      -0.007973      -0.051149      -0.035166      -0.068646      -0.165086      -0.094885       0.022678       0.072207              9.633184       6.370682      -0.404831       3.087670      11.691919      -0.822474      10.836950          -0.000000
          379              N       0.380950       1.549790       1.704894      -0.137996      32.865908 0.46647668E+03  0.10980163E+05                                 8.640891                            7.027797       0.080506       2.067938                    0.998919      26.635190      72.623051       0.655371       0.397045      -1.094755       0.002629       0.067047       0.121854       0.139106      -0.009908       0.014866      -0.058052       0.030507      -0.204397      -0.097725       0.033346       0.064379              9.705841       8.954588      -2.537114       2.615625       8.931243       1.611260      11.231694           0.000000
          380              N       0.509923       3.032479       4.047241      -0.181990      35.060321 0.50455372E+03  0.12135114E+05                                 9.038157                            7.334217      -0.040012       2.011359                    0.999265      27.744925      76.951860       0.636998       0.399790      -1.090764      -0.024327      -0.066317      -0.087772       0.112666      -0.014111      -0.007542      -0.051824       0.052677      -0.079293      -0.074009       0.029832       0.044177             10.072617      11.450667      -3.830980       2.995849       8.766834       0.369267      10.000352          -0.000000
          381              N       2.440945       2.536667       5.852098      -0.162344      39.908129 0.49473805E+03  0.11822512E+05                                 9.765959                            7.214195       0.160443       2.074260                    0.999296      27.581286      75.868906       0.649740       0.394486      -1.096099       0.131608      -0.051985       0.049078       0.149772       0.011657       0.048344      -0.021868       0.040759       0.072819      -0.056010      -0.010147       0.066157             11.733954      12.585122      -0.723835       6.353349       7.075468       1.892745      15.541271          -0.000001
          382              N       2.943703      19.594063       1.107629       0.790307      17.203711 0.17073827E+03  0.31662088E+04                                 5.645010                            4.318625       0.199989       2.183243                    0.998936      18.809904      47.463972       0.806318       0.409630      -1.072444       0.007464       0.002913      -0.003378       0.008695       0.054885       0.006398       0.001560       0.031637      -0.136768      -0.046437      -0.033768       0.080205              6.340435       4.714671      -2.074635       0.072968       6.276233      -0.306039       8.030402           0.000000
          383              N       1.313620       9.652366       1.767936      -0.159317      32.399943 0.47073535E+03  0.11096158E+05                                 8.535144                            7.061280       0.213863       2.105287                    0.999039      26.865388      73.099184       0.654167       0.397211      -1.095573       0.052237      -0.034441       0.149425       0.161996       0.024213      -0.055466       0.017679      -0.007836      -0.300684      -0.122294       0.043594       0.078700              9.436664       9.098786       2.677146       0.854531       8.755746      -2.731570      10.455460           0.000000
          384              N       2.328690       8.884699       4.231343      -0.181665      35.024003 0.50781967E+03  0.12240542E+05                                 9.025474                            7.359695      -0.164993       1.967314                    0.999195      27.941497      77.730734       0.635292       0.399983      -1.089994      -0.039776       0.043646      -0.087337       0.105427       0.016601      -0.032094       0.017694      -0.001854      -0.097326      -0.056023       0.020592       0.035430             10.011479      11.445137       3.882896       0.314424       9.415543      -2.582217       9.173757          -0.000001
          385              N       0.898038       7.224225       5.806386      -0.166491      39.336939 0.49373886E+03  0.11792469E+05                                 9.668818                            7.212339       0.162133       2.077092                    0.999240      27.511161      75.651954       0.649101       0.395081      -1.095705      -0.108762      -0.096140       0.036922       0.149784       0.015290      -0.047032      -0.032078      -0.024392       0.029938      -0.053584      -0.012511       0.066096             11.539096       9.248570       3.324349      -1.811108      10.289304      -5.679760      15.079414          -0.000001
          386              N       0.312880       6.241879       6.596043      -0.152079      39.037018 0.48728112E+03  0.11598865E+05                                 9.621500                            7.161432       0.110876       2.061136                    0.999188      27.407878      75.216564       0.651957       0.394686      -1.096085       0.011188       0.141882      -0.052626       0.151740       0.039839      -0.003934      -0.042450      -0.004456       0.061776      -0.060317      -0.001449       0.061766             11.597474       9.173829       2.399091      -5.773110      11.109710      -3.889999      14.508884          -0.000001
          387              N      11.344900       4.233819       8.144211      -0.194274      35.308749 0.52031447E+03  0.12614218E+05                                 9.088296                            7.469075      -0.219553       1.948927                    0.998565      28.162269      78.490799       0.628366       0.402068      -1.088919      -0.066545       0.019978       0.090914       0.114423       0.013204       0.047254      -0.024029      -0.029437      -0.090773      -0.071884       0.032410       0.039474             10.041656       7.132844       0.818753      -2.768170      13.814617      -1.802497       9.177507          -0.000001
          388              N       9.978735       4.807951      10.503134      -0.137384      33.049036 0.45923843E+03  0.10734145E+05                                 8.575795                            6.910935       0.246171       2.119631                    0.999426      26.403674      71.013848       0.671909       0.390002      -1.103092       0.068828      -0.024011      -0.120772       0.141066       0.007973       0.051149      -0.035166      -0.068646      -0.165086      -0.094885       0.022678       0.072206              9.633184       6.370682       0.404831      -3.087670      11.691919      -0.822474      10.836950          -0.000000
          389              N       0.380950       9.238110      23.411406      -0.137996      32.865909 0.46647669E+03  0.10980163E+05                                 8.640891                            7.027797       0.080506       2.067938                    0.998919      26.635190      72.623053       0.655371       0.397045      -1.094755       0.002629      -0.067047      -0.121854       0.139106       0.009908      -0.014866      -0.058052       0.030507      -0.204397      -0.097725       0.033346       0.064379              9.705842       8.954588       2.537114      -2.615626       8.931243       1.611260      11.231695           0.000000
          390              N       0.509923       7.755421      21.069059      -0.181990      35.060322 0.50455375E+03  0.12135115E+05                                 9.038157                            7.334217      -0.040012       2.011359                    0.999265      27.744926      76.951862       0.636998       0.399789      -1.090764      -0.024327       0.066317       0.087772       0.112666       0.014111       0.007542      -0.051824       0.052677      -0.079293      -0.074009       0.029832       0.044177             10.072617      11.450667       3.830980      -2.995849       8.766834       0.369267      10.000351          -0.000000
          391              N       2.440945       8.251233      19.264202      -0.162344      39.908129 0.49473805E+03  0.11822512E+05                                 9.765959                            7.214195       0.160443       2.074260                    0.999296      27.581286      75.868907       0.649740       0.394486      -1.096099       0.131608       0.051985      -0.049078       0.149772      -0.011657      -0.048344      -0.021868       0.040759       0.072819      -0.056010      -0.010147       0.066157             11.733954      12.585123       0.723835      -6.353349       7.075468       1.892745      15.541271          -0.000001
          392              N       2.943703      12.769637      24.008671       0.790307      17.203710 0.17073825E+03  0.31662085E+04                                 5.645010                            4.318625       0.199989       2.183243                    0.998936      18.809903      47.463971       0.806317       0.409630      -1.072444       0.007464      -0.002913       0.003378       0.008695      -0.054885      -0.006398       0.001560       0.031637      -0.136768      -0.046437      -0.033768       0.080205              6.340435       4.714671       2.074635      -0.072968       6.276233      -0.306039       8.030402           0.000000
          393              N       0.099119      16.181850       0.000000       0.794239      15.309711 0.17225870E+03  0.32188270E+04                                 5.258388                            4.393835      -0.037439       2.099463                    0.999364      19.208461      49.520439       0.779924       0.420279      -1.059846       0.007518      -0.000000       0.000000       0.007518      -0.000000       0.000000      -0.039193      -0.086450      -0.047110      -0.035373      -0.033801       0.069175              5.489793       6.028786      -0.000000       0.000000       4.034434       1.399968       6.406160           0.000000
          394              N       5.871881      16.181850      12.558150       0.794239      15.309712 0.17225871E+03  0.32188270E+04                                 5.258388                            4.393835      -0.037439       2.099463                    0.999364      19.208461      49.520438       0.779924       0.420279      -1.059846      -0.007518       0.000000       0.000000       0.007518       0.000000       0.000000       0.039193      -0.086450      -0.047110      -0.035373      -0.033801       0.069175              5.489793       6.028786      -0.000000       0.000000       4.034434      -1.399967       6.406160           0.000000
          395              N      11.842881       5.393950       0.000000       0.794239      15.309710 0.17225868E+03  0.32188265E+04                                 5.258388                            4.393835      -0.037439       2.099463                    0.999364      19.208460      49.520438       0.779924       0.420279      -1.059846      -0.007518       0.000000       0.000000       0.007518       0.000000       0.000000      -0.039193      -0.086450      -0.047110      -0.035373      -0.033801       0.069175              5.489793       6.028786      -0.000000       0.000000       4.034435       1.399968       6.406160           0.000000
          396              N       6.070119       5.393950      12.558150       0.794239      15.309710 0.17225868E+03  0.32188265E+04                                 5.258388                            4.393835      -0.037439       2.099463                    0.999364      19.208460      49.520438       0.779924       0.420279      -1.059846       0.007518      -0.000000      -0.000000       0.007518      -0.000000      -0.000000       0.039193      -0.086450      -0.047110      -0.035373      -0.033801       0.069175              5.489793       6.028786       0.000000       0.000000       4.034434      -1.399967       6.406160           0.000000
          397              N       5.451523      21.317538      18.394927       0.731225      15.994843 0.19599383E+03  0.37776729E+04                                 5.393973                            4.664447      -0.006671       2.100075                    0.999649      20.014876      52.189320       0.763370       0.416283      -1.063726      -0.000608      -0.000678       0.000621       0.001102      -0.030647       0.006325      -0.003507      -0.032700      -0.058587      -0.026894      -0.018214       0.045108              5.624786       6.265146       1.723141      -0.366688       4.662507       0.081358       5.946704          -0.000000
          398              N       0.519477      21.317538      19.279523       0.731225      15.994845 0.19599386E+03  0.37776736E+04                                 5.393973                            4.664447      -0.006672       2.100075                    0.999649      20.014878      52.189326       0.763370       0.416283      -1.063726       0.000608      -0.000678      -0.000621       0.001102       0.030647       0.006325       0.003507      -0.032700      -0.058587      -0.026894      -0.018214       0.045108              5.624786       6.265146      -1.723141      -0.366688       4.662507      -0.081358       5.946705          -0.000000
          399              N       2.985500      16.990942      18.837225       0.720172      16.474507 0.19666493E+03  0.37943411E+04                                 5.493683                            4.658289       0.049595       2.114127                    0.999458      20.155350      52.603782       0.767255       0.413768      -1.065200      -0.000000       0.005591       0.000000       0.005591      -0.000000       0.023284       0.000000       0.041421       0.012543      -0.022801      -0.012978       0.035778              5.913396       5.126451       0.000000      -1.766695       7.235869       0.000000       5.377867           0.000000
          400              N       5.451523      11.046162       6.721373       0.731225      15.994843 0.19599383E+03  0.37776729E+04                                 5.393973                            4.664447      -0.006671       2.100075                    0.999649      20.014876      52.189320       0.763370       0.416283      -1.063726      -0.000608       0.000678      -0.000621       0.001102       0.030647      -0.006325      -0.003507      -0.032700      -0.058587      -0.026894      -0.018214       0.045108              5.624786       6.265146      -1.723141       0.366688       4.662507       0.081358       5.946704          -0.000000
          401              N       0.519477      11.046162       5.836777       0.731225      15.994845 0.19599386E+03  0.37776736E+04                                 5.393973                            4.664447      -0.006672       2.100075                    0.999649      20.014878      52.189326       0.763370       0.416283      -1.063726       0.000608       0.000678       0.000621       0.001102      -0.030647      -0.006325       0.003507      -0.032700      -0.058587      -0.026894      -0.018214       0.045108              5.624786       6.265146       1.723141       0.366688       4.662507      -0.081358       5.946705          -0.000000
          402              N       2.985500      15.372758       6.279075       0.720172      16.474509 0.19666496E+03  0.37943417E+04                                 5.493683                            4.658289       0.049595       2.114127                    0.999458      20.155351      52.603783       0.767255       0.413768      -1.065200       0.000000      -0.005591      -0.000000       0.005591       0.000000      -0.023284       0.000000       0.041421       0.012543      -0.022801      -0.012978       0.035778              5.913396       5.126451      -0.000000       1.766695       7.235869       0.000000       5.377868           0.000000
          403              N       6.490477       0.258262       6.721373       0.731225      15.994843 0.19599383E+03  0.37776729E+04                                 5.393973                            4.664447      -0.006671       2.100075                    0.999649      20.014876      52.189320       0.763370       0.416283      -1.063726       0.000608       0.000678      -0.000621       0.001102      -0.030647       0.006325      -0.003507      -0.032700      -0.058587      -0.026894      -0.018214       0.045108              5.624786       6.265146       1.723141      -0.366688       4.662507       0.081358       5.946704          -0.000000
          404              N      11.422523       0.258262       5.836777       0.731225      15.994845 0.19599386E+03  0.37776736E+04                                 5.393973                            4.664447      -0.006672       2.100075                    0.999649      20.014878      52.189326       0.763370       0.416283      -1.063726      -0.000608       0.000678       0.000621       0.001102       0.030647       0.006325       0.003507      -0.032700      -0.058587      -0.026894      -0.018214       0.045108              5.624786       6.265146      -1.723141      -0.366688       4.662507      -0.081358       5.946705          -0.000000
          405              N       8.956500       4.584858       6.279075       0.720172      16.474509 0.19666496E+03  0.37943417E+04                                 5.493683                            4.658289       0.049595       2.114127                    0.999458      20.155351      52.603783       0.767255       0.413768      -1.065200       0.000000      -0.005591       0.000000       0.005591      -0.000000       0.023284       0.000000       0.041421       0.012543      -0.022801      -0.012978       0.035778              5.913396       5.126451       0.000000      -1.766695       7.235869       0.000000       5.377868           0.000000
          406              N       6.490477      10.529638      18.394927       0.731225      15.994843 0.19599383E+03  0.37776729E+04                                 5.393973                            4.664447      -0.006671       2.100075                    0.999649      20.014876      52.189320       0.763370       0.416283      -1.063726       0.000608      -0.000678       0.000621       0.001102       0.030647      -0.006325      -0.003507      -0.032700      -0.058587      -0.026894      -0.018214       0.045108              5.624786       6.265146      -1.723141       0.366688       4.662507       0.081358       5.946704          -0.000000
          407              N      11.422523      10.529638      19.279523       0.731225      15.994845 0.19599386E+03  0.37776736E+04                                 5.393973                            4.664447      -0.006672       2.100075                    0.999649      20.014878      52.189326       0.763370       0.416283      -1.063726      -0.000608      -0.000678      -0.000621       0.001102      -0.030647      -0.006325       0.003507      -0.032700      -0.058587      -0.026894      -0.018214       0.045108              5.624786       6.265146       1.723141       0.366688       4.662507      -0.081358       5.946705          -0.000000
          408              N       8.956500       6.203043      18.837225       0.720172      16.474509 0.19666496E+03  0.37943418E+04                                 5.493683                            4.658289       0.049595       2.114127                    0.999458      20.155351      52.603783       0.767255       0.413768      -1.065200       0.000000       0.005591      -0.000000       0.005591       0.000000      -0.023284       0.000000       0.041421       0.012543      -0.022801      -0.012978       0.035778              5.913396       5.126453      -0.000000       1.766698       7.235863       0.000000       5.377871           0.000000
          409              O       8.388061       9.653013      12.179647      -0.518115      35.463101 0.50502090E+03  0.11927562E+05                                 8.548583                            6.993348       0.705862       2.285497                    0.996769      26.938669      69.718891       0.714121       0.363155      -1.138047       0.004807      -0.007579      -0.023595       0.025244      -0.006752      -0.081276       0.100502      -0.007395      -0.188698      -0.150946       0.024050       0.126896              9.573663       7.459428      -3.103936      -2.450013      10.375467       3.732717      10.886095           0.000001
          410              O       8.796477       8.870890      10.237404      -0.491985      30.598597 0.44566314E+03  0.10144929E+05                                 7.589879                            6.447327       1.357519       2.518899                    0.998785      25.604479      63.880909       0.769272       0.349771      -1.155212       0.008074      -0.004834       0.045132       0.046103       0.081666       0.019003      -0.014945       0.043949       0.310750      -0.138629       0.032298       0.106332              8.312401       5.769744      -0.610939       0.153690       6.321482      -0.250939      12.845977           0.000000
          411              O       9.647942       7.932559      11.944056      -0.529617      32.401892 0.48258833E+03  0.11283575E+05                                 8.028964                            6.811797       0.548980       2.224521                    0.996826      27.252625      70.473844       0.726538       0.360560      -1.138618      -0.016215       0.008571      -0.018140       0.025796      -0.028611       0.053832      -0.080191      -0.038687      -0.281602      -0.136812       0.012807       0.124005              8.691856       7.465574      -3.231917       1.373461      10.164885      -2.084382       8.445111           0.000001
          412              O       0.747569      15.679134      24.205583      -0.514528      33.966874 0.54980982E+03  0.13248684E+05                                 8.268396                            7.296494       0.658002       2.272481                    0.995989      26.939293      70.155313       0.700001       0.363118      -1.139408       0.002720       0.008973       0.035108       0.036338      -0.054280      -0.095492       0.022532      -0.035875       0.059119      -0.110343      -0.008501       0.118844              8.786520       7.019040      -1.030232      -2.120534       7.341905       2.639671      11.998615           0.000001
          413              O       8.388061       1.134887      12.936653      -0.518115      35.463100 0.50502088E+03  0.11927561E+05                                 8.548582                            6.993348       0.705862       2.285497                    0.996769      26.938669      69.718890       0.714121       0.363155      -1.138047       0.004807       0.007579       0.023595       0.025244       0.006752       0.081276       0.100502      -0.007395      -0.188698      -0.150946       0.024050       0.126896              9.573663       7.459427       3.103936       2.450013      10.375467       3.732717      10.886094           0.000001
          414              O       8.796477       1.917010      14.878896      -0.491985      30.598597 0.44566314E+03  0.10144929E+05                                 7.589879                            6.447327       1.357519       2.518899                    0.998785      25.604479      63.880909       0.769272       0.349771      -1.155212       0.008074       0.004834      -0.045132       0.046103      -0.081666      -0.019003      -0.014945       0.043949       0.310750      -0.138629       0.032298       0.106332              8.312401       5.769744       0.610939      -0.153690       6.321482      -0.250939      12.845977           0.000000
          415              O       9.647942       2.855341      13.172244      -0.529617      32.401896 0.48258840E+03  0.11283577E+05                                 8.028965                            6.811797       0.548980       2.224521                    0.996826      27.252626      70.473849       0.726538       0.360560      -1.138618      -0.016215      -0.008571       0.018140       0.025796       0.028611      -0.053832      -0.080190      -0.038687      -0.281602      -0.136812       0.012807       0.124005              8.691857       7.465575       3.231917      -1.373461      10.164886      -2.084382       8.445112           0.000001
          416              O       0.747569      16.684566       0.910717      -0.514528      33.966874 0.54980981E+03  0.13248684E+05                                 8.268396                            7.296493       0.658002       2.272481                    0.995989      26.939293      70.155312       0.700001       0.363117      -1.139408       0.002720      -0.008973      -0.035108       0.036338       0.054280       0.095492       0.022532      -0.035875       0.059119      -0.110343      -0.008501       0.118844              8.786520       7.019040       1.030232       2.120534       7.341905       2.639671      11.998615           0.000001
          417              O       9.524939       1.134887      24.737797      -0.518115      35.463102 0.50502091E+03  0.11927562E+05                                 8.548583                            6.993348       0.705862       2.285497                    0.996769      26.938669      69.718892       0.714121       0.363155      -1.138047      -0.004807       0.007579      -0.023595       0.025244      -0.006752       0.081276      -0.100502      -0.007395      -0.188698      -0.150946       0.024050       0.126896              9.573663       7.459428      -3.103936       2.450013      10.375468      -3.732717      10.886095           0.000001
          418              O       9.116523       1.917010      22.795554      -0.491985      30.598598 0.44566315E+03  0.10144929E+05                                 7.589879                            6.447327       1.357519       2.518899                    0.998785      25.604480      63.880910       0.769272       0.349771      -1.155212      -0.008074       0.004834       0.045132       0.046103       0.081666      -0.019003       0.014945       0.043949       0.310750      -0.138629       0.032298       0.106332              8.312401       5.769744      -0.610939      -0.153689       6.321482       0.250939      12.845977           0.000000
          419              O       8.265058       2.855341      24.502206      -0.529617      32.401892 0.48258832E+03  0.11283574E+05                                 8.028964                            6.811796       0.548980       2.224521                    0.996826      27.252626      70.473845       0.726538       0.360560      -1.138618       0.016215      -0.008571      -0.018140       0.025796      -0.028611      -0.053832       0.080191      -0.038687      -0.281602      -0.136812       0.012807       0.124005              8.691856       7.465574      -3.231917      -1.373461      10.164884       2.084382       8.445110           0.000001
          420              O       5.223431      16.684566      11.647433      -0.514528      33.966874 0.54980981E+03  0.13248684E+05                                 8.268396                            7.296493       0.658002       2.272481                    0.995989      26.939293      70.155312       0.700001       0.363117      -1.139408      -0.002720      -0.008973       0.035108       0.036338      -0.054280       0.095492      -0.022532      -0.035875       0.059119      -0.110343      -0.008501       0.118844              8.786520       7.019040      -1.030232       2.120534       7.341904      -2.639671      11.998615           0.000001
          421              O       9.524939       9.653013       0.378503      -0.518115      35.463100 0.50502087E+03  0.11927561E+05                                 8.548582                            6.993348       0.705862       2.285497                    0.996769      26.938669      69.718890       0.714121       0.363155      -1.138047      -0.004807      -0.007579       0.023595       0.025244       0.006752      -0.081276      -0.100502      -0.007395      -0.188698      -0.150946       0.024050       0.126896              9.573663       7.459428       3.103936      -2.450013      10.375467      -3.732717      10.886094           0.000001
          422              O       9.116523       8.870890       2.320746      -0.491985      30.598597 0.44566313E+03  0.10144929E+05                                 7.589879                            6.447327       1.357519       2.518899                    0.998785      25.604479      63.880909       0.769272       0.349771      -1.155212      -0.008074      -0.004834      -0.045132       0.046103      -0.081666       0.019003       0.014945       0.043949       0.310750      -0.138629       0.032298       0.106332              8.312401       5.769744       0.610939       0.153689       6.321482       0.250939      12.845977           0.000000
          423              O       8.265058       7.932559       0.614094      -0.529617      32.401896 0.48258840E+03  0.11283577E+05                                 8.028965                            6.811797       0.548980       2.224521                    0.996826      27.252626      70.473849       0.726538       0.360560      -1.138618       0.016215       0.008571       0.018140       0.025796       0.028611       0.053832       0.080190      -0.038687      -0.281602      -0.136812       0.012807       0.124005              8.691857       7.465575       3.231917       1.373461      10.164886       2.084382       8.445112           0.000001
          424              O       5.223431      15.679134      13.468867      -0.514528      33.966873 0.54980979E+03  0.13248683E+05                                 8.268396                            7.296494       0.658002       2.272481                    0.995989      26.939292      70.155311       0.700001       0.363118      -1.139408      -0.002720       0.008973      -0.035108       0.036338       0.054280      -0.095492      -0.022532      -0.035875       0.059119      -0.110343      -0.008501       0.118844              8.786520       7.019040       1.030232      -2.120534       7.341905      -2.639671      11.998615           0.000001
          425              O       3.553939      11.922787      12.936653      -0.518115      35.463103 0.50502093E+03  0.11927563E+05                                 8.548583                            6.993348       0.705862       2.285497                    0.996769      26.938669      69.718893       0.714121       0.363155      -1.138047      -0.004807       0.007579       0.023595       0.025244      -0.006752      -0.081276       0.100502      -0.007395      -0.188698      -0.150946       0.024050       0.126896              9.573664       7.459428      -3.103936      -2.450013      10.375468       3.732717      10.886095           0.000001
          426              O       3.145523      12.704910      14.878896      -0.491985      30.598599 0.44566316E+03  0.10144929E+05                                 7.589879                            6.447327       1.357519       2.518899                    0.998785      25.604480      63.880911       0.769272       0.349771      -1.155212      -0.008074       0.004834      -0.045132       0.046103       0.081666       0.019003      -0.014945       0.043949       0.310750      -0.138629       0.032298       0.106332              8.312401       5.769744      -0.610939       0.153690       6.321482      -0.250939      12.845977           0.000000
          427              O       2.294058      13.643241      13.172244      -0.529617      32.401896 0.48258840E+03  0.11283577E+05                                 8.028965                            6.811797       0.548980       2.224521                    0.996826      27.252626      70.473849       0.726538       0.360560      -1.138618       0.016215      -0.008571       0.018140       0.025796      -0.028611       0.053832      -0.080191      -0.038687      -0.281602      -0.136812       0.012807       0.124005              8.691857       7.465575      -3.231917       1.373461      10.164886      -2.084382       8.445112           0.000001
          428              O      11.194431       5.896666       0.910717      -0.514528      33.966874 0.54980981E+03  0.13248684E+05                                 8.268396                            7.296493       0.658002       2.272481                    0.995989      26.939293      70.155312       0.700001       0.363117      -1.139408      -0.002720      -0.008973      -0.035108       0.036338      -0.054280      -0.095492       0.022532      -0.035875       0.059118      -0.110343      -0.008501       0.118844              8.786520       7.019040      -1.030232      -2.120534       7.341905       2.639671      11.998615           0.000001
          429              O       3.553939      20.440913      12.179647      -0.518115      35.463099 0.50502086E+03  0.11927561E+05                                 8.548582                            6.993348       0.705862       2.285497                    0.996769      26.938669      69.718889       0.714121       0.363155      -1.138047      -0.004807      -0.007579      -0.023595       0.025244       0.006752       0.081276       0.100502      -0.007395      -0.188698      -0.150946       0.024050       0.126896              9.573663       7.459427       3.103936       2.450013      10.375467       3.732717      10.886094           0.000001
          430              O       3.145523      19.658790      10.237404      -0.491985      30.598597 0.44566314E+03  0.10144929E+05                                 7.589879                            6.447327       1.357519       2.518899                    0.998785      25.604479      63.880909       0.769272       0.349771      -1.155212      -0.008074      -0.004834       0.045132       0.046103      -0.081666      -0.019003      -0.014945       0.043949       0.310750      -0.138629       0.032298       0.106332              8.312401       5.769744       0.610939      -0.153690       6.321482      -0.250939      12.845977           0.000000
          431              O       2.294058      18.720459      11.944056      -0.529617      32.401897 0.48258841E+03  0.11283577E+05                                 8.028965                            6.811797       0.548980       2.224521                    0.996826      27.252627      70.473851       0.726538       0.360560      -1.138618       0.016215       0.008571      -0.018140       0.025796       0.028611      -0.053832      -0.080190      -0.038687      -0.281602      -0.136812       0.012807       0.124005              8.691857       7.465575       3.231917      -1.373461      10.164885      -2.084382       8.445112           0.000001
          432              O      11.194431       4.891234      24.205583      -0.514528      33.966874 0.54980981E+03  0.13248684E+05                                 8.268396                            7.296493       0.658002       2.272481                    0.995989      26.939293      70.155312       0.700001       0.363117      -1.139408      -0.002720       0.008973       0.035108       0.036338       0.054280       0.095492       0.022532      -0.035875       0.059118      -0.110343      -0.008501       0.118844              8.786520       7.019040       1.030232       2.120534       7.341905       2.639671      11.998615           0.000001
          433              O       2.417061      20.440913       0.378503      -0.518115      35.463102 0.50502091E+03  0.11927562E+05                                 8.548583                            6.993348       0.705862       2.285497                    0.996769      26.938669      69.718892       0.714121       0.363155      -1.138047       0.004807      -0.007579       0.023595       0.025244      -0.006752       0.081276      -0.100502      -0.007395      -0.188698      -0.150946       0.024050       0.126896              9.573663       7.459428      -3.103936       2.450013      10.375468      -3.732717      10.886095           0.000001
          434              O       2.825477      19.658790       2.320746      -0.491985      30.598598 0.44566315E+03  0.10144929E+05                                 7.589879                            6.447327       1.357519       2.518899                    0.998785      25.604480      63.880910       0.769272       0.349771      -1.155212       0.008074      -0.004834      -0.045132       0.046103       0.081666      -0.019003       0.014945       0.043949       0.310750      -0.138629       0.032298       0.106332              8.312401       5.769744      -0.610939      -0.153689       6.321482       0.250939      12.845977           0.000000
          435              O       3.676942      18.720459       0.614094      -0.529617      32.401895 0.48258837E+03  0.11283576E+05                                 8.028965                            6.811797       0.548980       2.224521                    0.996826      27.252627      70.473849       0.726538       0.360560      -1.138618      -0.016215       0.008571       0.018140       0.025796      -0.028611      -0.053832       0.080190      -0.038687      -0.281602      -0.136812       0.012807       0.124005              8.691857       7.465574      -3.231917      -1.373461      10.164885       2.084382       8.445111           0.000001
          436              O       6.718569       4.891234      13.468867      -0.514528      33.966875 0.54980982E+03  0.13248684E+05                                 8.268396                            7.296494       0.658002       2.272481                    0.995989      26.939293      70.155313       0.700001       0.363118      -1.139408       0.002720       0.008973      -0.035108       0.036338      -0.054280       0.095492      -0.022532      -0.035875       0.059119      -0.110343      -0.008501       0.118844              8.786520       7.019040      -1.030232       2.120534       7.341905      -2.639671      11.998615           0.000001
          437              O       2.417061      11.922787      24.737797      -0.518115      35.463101 0.50502089E+03  0.11927562E+05                                 8.548583                            6.993348       0.705862       2.285497                    0.996769      26.938669      69.718891       0.714121       0.363155      -1.138047       0.004807       0.007579      -0.023595       0.025244       0.006752      -0.081276      -0.100502      -0.007395      -0.188698      -0.150946       0.024050       0.126896              9.573663       7.459428       3.103936      -2.450013      10.375467      -3.732717      10.886095           0.000001
          438              O       2.825477      12.704910      22.795554      -0.491985      30.598598 0.44566315E+03  0.10144929E+05                                 7.589879                            6.447327       1.357519       2.518899                    0.998785      25.604480      63.880910       0.769272       0.349771      -1.155212       0.008074       0.004834       0.045132       0.046103      -0.081666       0.019003       0.014945       0.043949       0.310750      -0.138629       0.032298       0.106332              8.312401       5.769744       0.610939       0.153689       6.321482       0.250939      12.845977           0.000000
          439              O       3.676942      13.643241      24.502206      -0.529617      32.401896 0.48258839E+03  0.11283577E+05                                 8.028965                            6.811797       0.548980       2.224521                    0.996826      27.252626      70.473849       0.726538       0.360560      -1.138618      -0.016215      -0.008571      -0.018140       0.025796       0.028611       0.053832       0.080190      -0.038687      -0.281602      -0.136812       0.012807       0.124005              8.691857       7.465575       3.231917       1.373461      10.164885       2.084382       8.445112           0.000001
          440              O       6.718569       5.896666      11.647433      -0.514528      33.966874 0.54980981E+03  0.13248684E+05                                 8.268396                            7.296493       0.658002       2.272481                    0.995989      26.939293      70.155312       0.700001       0.363117      -1.139408       0.002720      -0.008973       0.035108       0.036338       0.054280      -0.095492      -0.022532      -0.035875       0.059119      -0.110343      -0.008501       0.118844              8.786520       7.019040       1.030232      -2.120534       7.341904      -2.639671      11.998615           0.000001
          441              O      10.833782      16.181850       0.000000      -0.494345      23.724952 0.38276768E+03  0.84512672E+04                                 6.333628                            5.963739       0.559752       2.219220                    0.999534      26.526255      66.797303       0.796134       0.348444      -1.147657       0.031035       0.000000      -0.000000       0.031035      -0.000000      -0.000000      -0.093202       0.127991      -0.402928      -0.181381       0.050231       0.131150              6.145391       8.851152      -0.000000      -0.000000       4.648002      -0.023795       4.937018           0.000003
          442              O       7.079218      16.181850      12.558150      -0.494345      23.724950 0.38276763E+03  0.84512658E+04                                 6.333628                            5.963739       0.559752       2.219221                    0.999534      26.526253      66.797297       0.796134       0.348444      -1.147657      -0.031034      -0.000000      -0.000000       0.031034       0.000000      -0.000000       0.093202       0.127991      -0.402928      -0.181381       0.050231       0.131150              6.145390       8.851151       0.000000       0.000000       4.648002       0.023795       4.937018           0.000003
          443              O       1.108218       5.393950       0.000000      -0.494345      23.724952 0.38276766E+03  0.84512667E+04                                 6.333628                            5.963739       0.559752       2.219221                    0.999534      26.526254      66.797300       0.796134       0.348444      -1.147657      -0.031035       0.000000       0.000000       0.031035      -0.000000       0.000000      -0.093202       0.127991      -0.402928      -0.181381       0.050231       0.131150              6.145391       8.851152      -0.000000       0.000000       4.648002      -0.023795       4.937018           0.000003
          444              O       4.862782       5.393950      12.558150      -0.494345      23.724953 0.38276769E+03  0.84512676E+04                                 6.333628                            5.963740       0.559752       2.219221                    0.999534      26.526253      66.797300       0.796134       0.348444      -1.147657       0.031034      -0.000000      -0.000000       0.031034       0.000000       0.000000       0.093202       0.127991      -0.402928      -0.181381       0.050231       0.131150              6.145391       8.851152       0.000000       0.000000       4.648003       0.023795       4.937018           0.000003
          445              O       3.618426      17.639511      17.954136      -0.482155      36.616646 0.64832885E+03  0.16331565E+05                                 8.850889                            8.065596       0.074818       2.079281                    0.992790      27.745261      74.644104       0.646197       0.376278      -1.125738      -0.003043       0.006869       0.009480       0.012096       0.062669      -0.032881      -0.079915       0.054959       0.068477      -0.104721      -0.013337       0.118058              9.435918       9.955356       2.108579      -3.450562       9.133514      -2.172494       9.218884          -0.000000
          446              O       5.074156      21.190240      19.586193      -0.498407      31.982340 0.55291006E+03  0.13348668E+05                                 7.930401                            7.322297       0.638489       2.261497                    0.996699      27.121835      70.810835       0.697672       0.363640      -1.138441       0.000835      -0.000725      -0.018390       0.018423      -0.034273      -0.071242      -0.032859      -0.014368       0.296666      -0.112328      -0.016309       0.128638              8.111300       7.948959       0.584232      -2.165532       6.721357      -0.584670       9.663585          -0.000000
          447              O       4.761275      20.794325      17.481698      -0.463627      31.866711 0.61445556E+03  0.15288632E+05                                 8.042388                            7.870809       0.030118       2.071955                    0.993231      27.368235      73.437498       0.651101       0.378076      -1.123176      -0.001970      -0.006571       0.016616       0.017976       0.017008       0.088448       0.056586      -0.011758      -0.022971      -0.101880      -0.009129       0.111009              8.040670       8.021707       1.364811       1.165458       7.795154       1.250398       8.305148          -0.000000
          448              O       6.483312       0.366357      18.115383      -0.441911      27.277223 0.44777007E+03  0.10227061E+05                                 7.059393                            6.534713       0.954046       2.400766                    0.996046      25.293935      63.660993       0.749861       0.357626      -1.146328      -0.012793      -0.006370       0.008397       0.016576       0.043985      -0.042519      -0.037529       0.050808      -0.400116      -0.145886       0.016592       0.129294              7.365389       9.254833       1.968855      -0.820165       7.584640      -0.514692       5.256693          -0.000000
          449              O       2.352574      17.639511      19.720314      -0.482155      36.616642 0.64832874E+03  0.16331561E+05                                 8.850888                            8.065595       0.074818       2.079281                    0.992790      27.745259      74.644096       0.646197       0.376278      -1.125738       0.003043       0.006869      -0.009480       0.012096      -0.062669      -0.032881       0.079915       0.054959       0.068477      -0.104721      -0.013337       0.118058              9.435917       9.955355      -2.108579      -3.450562       9.133513       2.172493       9.218884          -0.000000
          450              O       0.896844      21.190240      18.088257      -0.498407      31.982340 0.55291005E+03  0.13348667E+05                                 7.930401                            7.322297       0.638489       2.261497                    0.996699      27.121835      70.810834       0.697672       0.363640      -1.138441      -0.000835      -0.000725       0.018390       0.018423       0.034273      -0.071242       0.032859      -0.014368       0.296666      -0.112328      -0.016309       0.128637              8.111301       7.948959      -0.584232      -2.165532       6.721357       0.584670       9.663585          -0.000000
          451              O       1.209725      20.794325      20.192752      -0.463627      31.866711 0.61445555E+03  0.15288632E+05                                 8.042388                            7.870809       0.030117       2.071955                    0.993231      27.368235      73.437497       0.651101       0.378076      -1.123176       0.001970      -0.006571      -0.016616       0.017976      -0.017008       0.088448      -0.056586      -0.011758      -0.022971      -0.101880      -0.009129       0.111009              8.040670       8.021707      -1.364812       1.165458       7.795154      -1.250398       8.305148          -0.000000
          452              O      11.429688       0.366357      19.559067      -0.441911      27.277229 0.44777019E+03  0.10227065E+05                                 7.059395                            6.534714       0.954045       2.400766                    0.996046      25.293937      63.661002       0.749861       0.357626      -1.146328       0.012793      -0.006370      -0.008397       0.016576      -0.043986      -0.042519       0.037529       0.050808      -0.400116      -0.145886       0.016592       0.129294              7.365390       9.254836      -1.968856      -0.820165       7.584641       0.514692       5.256694          -0.000000
          453              O       2.985500      15.761122      18.837225      -0.419316      27.174492 0.44930327E+03  0.10275218E+05                                 7.075458                            6.580349       0.747291       2.346050                    0.993395      24.953355      62.931280       0.741080       0.361401      -1.142837       0.000000       0.016082      -0.000000       0.016082      -0.000000       0.060017      -0.000000      -0.151930      -0.274924      -0.128328       0.006542       0.121786              7.391241       6.469343       0.000000      -0.373245      10.559700       0.000000       5.144679           0.000000
          454              O       3.618426      14.724189       7.162164      -0.482155      36.616646 0.64832884E+03  0.16331564E+05                                 8.850889                            8.065596       0.074818       2.079281                    0.992790      27.745261      74.644104       0.646197       0.376278      -1.125738      -0.003043      -0.006869      -0.009480       0.012096      -0.062669       0.032881      -0.079915       0.054958       0.068477      -0.104721      -0.013337       0.118058              9.435918       9.955356      -2.108579       3.450562       9.133514      -2.172494       9.218884           0.000000
          455              O       5.074156      11.173460       5.530107      -0.498407      31.982339 0.55291004E+03  0.13348667E+05                                 7.930401                            7.322297       0.638489       2.261497                    0.996699      27.121835      70.810833       0.697672       0.363640      -1.138441       0.000835       0.000725       0.018390       0.018423       0.034273       0.071242      -0.032859      -0.014368       0.296666      -0.112328      -0.016309       0.128638              8.111300       7.948959      -0.584232       2.165532       6.721357      -0.584670       9.663585          -0.000000
          456              O       4.761275      11.569375       7.634602      -0.463627      31.866711 0.61445556E+03  0.15288632E+05                                 8.042388                            7.870809       0.030118       2.071955                    0.993231      27.368235      73.437498       0.651101       0.378076      -1.123176      -0.001970       0.006571      -0.016616       0.017976      -0.017008      -0.088448       0.056586      -0.011758      -0.022971      -0.101880      -0.009129       0.111009              8.040670       8.021707      -1.364811      -1.165459       7.795154       1.250398       8.305148          -0.000000
          457              O       6.483312      10.421543       7.000917      -0.441911      27.277224 0.44777008E+03  0.10227061E+05                                 7.059393                            6.534713       0.954046       2.400766                    0.996046      25.293935      63.660993       0.749861       0.357626      -1.146328      -0.012793       0.006370      -0.008397       0.016576      -0.043985       0.042519      -0.037529       0.050808      -0.400116      -0.145886       0.016592       0.129294              7.365389       9.254833      -1.968855       0.820165       7.584640      -0.514692       5.256693          -0.000000
          458              O       2.352574      14.724189       5.395986      -0.482155      36.616642 0.64832874E+03  0.16331561E+05                                 8.850888                            8.065595       0.074818       2.079281                    0.992790      27.745259      74.644096       0.646197       0.376278      -1.125738       0.003043      -0.006869       0.009480       0.012096       0.062669       0.032881       0.079915       0.054959       0.068477      -0.104721      -0.013337       0.118058              9.435917       9.955355       2.108579       3.450562       9.133513       2.172493       9.218884           0.000000
          459              O       0.896844      11.173460       7.028043      -0.498407      31.982341 0.55291006E+03  0.13348668E+05                                 7.930402                            7.322297       0.638489       2.261497                    0.996699      27.121835      70.810835       0.697672       0.363640      -1.138441      -0.000835       0.000725      -0.018390       0.018423      -0.034273       0.071242       0.032859      -0.014368       0.296666      -0.112328      -0.016309       0.128637              8.111301       7.948959       0.584232       2.165532       6.721358       0.584670       9.663585          -0.000000
          460              O       1.209725      11.569375       4.923548      -0.463627      31.866711 0.61445555E+03  0.15288632E+05                                 8.042388                            7.870809       0.030117       2.071955                    0.993231      27.368235      73.437497       0.651101       0.378076      -1.123176       0.001970       0.006571       0.016616       0.017976       0.017008      -0.088448      -0.056586      -0.011758      -0.022971      -0.101880      -0.009129       0.111009              8.040670       8.021707       1.364812      -1.165458       7.795154      -1.250398       8.305148          -0.000000
          461              O      11.429688      10.421543       5.557233      -0.441911      27.277229 0.44777019E+03  0.10227065E+05                                 7.059395                            6.534714       0.954045       2.400766                    0.996046      25.293937      63.661002       0.749861       0.357626      -1.146328       0.012793       0.006370       0.008397       0.016576       0.043986       0.042519       0.037529       0.050808      -0.400116      -0.145886       0.016592       0.129294              7.365390       9.254836       1.968856       0.820165       7.584641       0.514692       5.256694          -0.000000
          462              O       2.985500      16.602578       6.279075      -0.419316      27.174491 0.44930325E+03  0.10275217E+05                                 7.075458                            6.580349       0.747291       2.346050                    0.993395      24.953355      62.931279       0.741080       0.361401      -1.142837       0.000000      -0.016082      -0.000000       0.016082       0.000000      -0.060017      -0.000000      -0.151930      -0.274924      -0.128328       0.006542       0.121786              7.391240       6.469343      -0.000000       0.373245      10.559700       0.000000       5.144679           0.000000
          463              O       8.323574       3.936289       7.162164      -0.482155      36.616646 0.64832884E+03  0.16331564E+05                                 8.850889                            8.065596       0.074818       2.079281                    0.992790      27.745261      74.644104       0.646197       0.376278      -1.125738       0.003043      -0.006869      -0.009480       0.012096       0.062669      -0.032881      -0.079915       0.054959       0.068477      -0.104721      -0.013337       0.118058              9.435918       9.955356       2.108579      -3.450562       9.133514      -2.172494       9.218884          -0.000000
          464              O       6.867844       0.385560       5.530107      -0.498407      31.982340 0.55291005E+03  0.13348667E+05                                 7.930401                            7.322297       0.638489       2.261497                    0.996699      27.121835      70.810834       0.697672       0.363640      -1.138441      -0.000835       0.000725       0.018390       0.018423      -0.034273      -0.071242      -0.032859      -0.014368       0.296666      -0.112328      -0.016309       0.128638              8.111300       7.948959       0.584232      -2.165532       6.721357      -0.584670       9.663585          -0.000000
          465              O       7.180725       0.781475       7.634602      -0.463627      31.866712 0.61445559E+03  0.15288633E+05                                 8.042388                            7.870809       0.030118       2.071955                    0.993231      27.368236      73.437499       0.651101       0.378076      -1.123176       0.001970       0.006571      -0.016616       0.017976       0.017008       0.088448       0.056586      -0.011758      -0.022971      -0.101880      -0.009129       0.111009              8.040670       8.021707       1.364811       1.165459       7.795154       1.250398       8.305148          -0.000000
          466              O       5.458688      21.209443       7.000917      -0.441911      27.277224 0.44777009E+03  0.10227062E+05                                 7.059394                            6.534713       0.954046       2.400766                    0.996046      25.293935      63.660994       0.749861       0.357626      -1.146328       0.012793       0.006370      -0.008397       0.016576       0.043985      -0.042519      -0.037529       0.050808      -0.400116      -0.145886       0.016592       0.129294              7.365389       9.254834       1.968855      -0.820165       7.584640      -0.514692       5.256693          -0.000000
          467              O       9.589426       3.936289       5.395986      -0.482155      36.616642 0.64832874E+03  0.16331561E+05                                 8.850888                            8.065595       0.074818       2.079281                    0.992790      27.745259      74.644096       0.646197       0.376278      -1.125738      -0.003043      -0.006869       0.009480       0.012096      -0.062669      -0.032881       0.079915       0.054959       0.068477      -0.104721      -0.013337       0.118058              9.435917       9.955355      -2.108579      -3.450562       9.133513       2.172493       9.218884           0.000000
          468              O      11.045156       0.385560       7.028043      -0.498407      31.982342 0.55291009E+03  0.13348668E+05                                 7.930402                            7.322297       0.638489       2.261497                    0.996699      27.121836      70.810837       0.697672       0.363640      -1.138441       0.000835       0.000725      -0.018390       0.018423       0.034273      -0.071242       0.032859      -0.014368       0.296666      -0.112328      -0.016309       0.128637              8.111301       7.948959      -0.584232      -2.165532       6.721358       0.584670       9.663585          -0.000000
          469              O      10.732275       0.781475       4.923548      -0.463627      31.866711 0.61445555E+03  0.15288632E+05                                 8.042388                            7.870809       0.030117       2.071955                    0.993231      27.368235      73.437497       0.651101       0.378076      -1.123176      -0.001970       0.006571       0.016616       0.017976      -0.017008       0.088448      -0.056586      -0.011758      -0.022971      -0.101880      -0.009129       0.111009              8.040670       8.021707      -1.364812       1.165459       7.795154      -1.250398       8.305148          -0.000000
          470              O       0.512312      21.209443       5.557233      -0.441911      27.277230 0.44777020E+03  0.10227065E+05                                 7.059395                            6.534714       0.954045       2.400766                    0.996046      25.293937      63.661003       0.749861       0.357626      -1.146328      -0.012793       0.006370       0.008397       0.016576      -0.043986      -0.042519       0.037529       0.050808      -0.400116      -0.145886       0.016592       0.129294              7.365391       9.254836      -1.968856      -0.820165       7.584642       0.514692       5.256694          -0.000000
          471              O       8.956500       5.814678       6.279075      -0.419316      27.174491 0.44930325E+03  0.10275217E+05                                 7.075458                            6.580349       0.747291       2.346050                    0.993395      24.953355      62.931279       0.741080       0.361401      -1.142837      -0.000000      -0.016082       0.000000       0.016082      -0.000000       0.060017      -0.000000      -0.151930      -0.274924      -0.128328       0.006542       0.121786              7.391240       6.469343       0.000000      -0.373245      10.559700       0.000000       5.144679           0.000000
          472              O       8.323574       6.851611      17.954136      -0.482155      36.616641 0.64832858E+03  0.16331556E+05                                 8.850888                            8.065594       0.074818       2.079281                    0.992790      27.745261      74.644105       0.646197       0.376278      -1.125738       0.003043       0.006869       0.009480       0.012096      -0.062669       0.032881      -0.079915       0.054959       0.068477      -0.104721      -0.013337       0.118058              9.435918       9.955357      -2.108578       3.450565       9.133509      -2.172492       9.218887          -0.000000
          473              O       6.867844      10.402340      19.586193      -0.498407      31.982339 0.55291005E+03  0.13348667E+05                                 7.930401                            7.322297       0.638489       2.261497                    0.996699      27.121835      70.810834       0.697672       0.363640      -1.138441      -0.000835      -0.000725      -0.018390       0.018423       0.034273       0.071242      -0.032859      -0.014368       0.296666      -0.112328      -0.016309       0.128638              8.111300       7.948959      -0.584232       2.165532       6.721357      -0.584670       9.663585          -0.000000
          474              O       7.180725      10.006425      17.481698      -0.463627      31.866710 0.61445556E+03  0.15288632E+05                                 8.042388                            7.870809       0.030117       2.071955                    0.993231      27.368235      73.437498       0.651101       0.378076      -1.123176       0.001970      -0.006571       0.016616       0.017976      -0.017008      -0.088448       0.056586      -0.011758      -0.022971      -0.101880      -0.009129       0.111009              8.040670       8.021707      -1.364811      -1.165459       7.795154       1.250398       8.305148          -0.000000
          475              O       5.458688      11.154257      18.115383      -0.441911      27.277224 0.44777008E+03  0.10227061E+05                                 7.059393                            6.534713       0.954046       2.400766                    0.996046      25.293935      63.660993       0.749861       0.357626      -1.146328       0.012793      -0.006370       0.008397       0.016576      -0.043985       0.042519      -0.037529       0.050808      -0.400116      -0.145886       0.016592       0.129294              7.365389       9.254834      -1.968855       0.820165       7.584640      -0.514692       5.256693          -0.000000
          476              O       9.589426       6.851611      19.720314      -0.482155      36.616636 0.64832845E+03  0.16331552E+05                                 8.850887                            8.065593       0.074818       2.079281                    0.992790      27.745259      74.644095       0.646197       0.376278      -1.125738      -0.003043       0.006869      -0.009480       0.012096       0.062669       0.032881       0.079915       0.054959       0.068477      -0.104721      -0.013337       0.118058              9.435916       9.955355       2.108578       3.450565       9.133508       2.172492       9.218886          -0.000000
          477              O      11.045156      10.402340      18.088257      -0.498407      31.982341 0.55291007E+03  0.13348668E+05                                 7.930401                            7.322297       0.638489       2.261497                    0.996699      27.121836      70.810836       0.697672       0.363640      -1.138441       0.000835      -0.000725       0.018390       0.018423      -0.034273       0.071242       0.032859      -0.014368       0.296666      -0.112328      -0.016309       0.128637              8.111300       7.948959       0.584232       2.165532       6.721357       0.584670       9.663585          -0.000000
          478              O      10.732275      10.006425      20.192752      -0.463627      31.866710 0.61445555E+03  0.15288632E+05                                 8.042388                            7.870809       0.030117       2.071955                    0.993231      27.368235      73.437497       0.651101       0.378076      -1.123176      -0.001970      -0.006571      -0.016616       0.017976       0.017008      -0.088448      -0.056586      -0.011758      -0.022971      -0.101880      -0.009129       0.111009              8.040670       8.021707       1.364812      -1.165459       7.795154      -1.250398       8.305148          -0.000000
          479              O       0.512312      11.154257      19.559067      -0.441911      27.277230 0.44777020E+03  0.10227065E+05                                 7.059395                            6.534714       0.954045       2.400766                    0.996046      25.293937      63.661003       0.749861       0.357626      -1.146328      -0.012793      -0.006370      -0.008397       0.016576       0.043986       0.042519       0.037529       0.050808      -0.400116      -0.145886       0.016592       0.129294              7.365391       9.254836       1.968856       0.820165       7.584641       0.514692       5.256694          -0.000000
          480              O       8.956500       4.973222      18.837225      -0.419316      27.174499 0.44930362E+03  0.10275228E+05                                 7.075460                            6.580351       0.747291       2.346050                    0.993395      24.953355      62.931279       0.741080       0.361401      -1.142837      -0.000000       0.016082      -0.000000       0.016082       0.000000      -0.060017       0.000000      -0.151930      -0.274924      -0.128328       0.006542       0.121786              7.391242       6.469346      -0.000000       0.373245      10.559700      -0.000000       5.144680           0.000000

******************************************************
Auxiliary information for the entire system
The total spin magnetic moment of the unit cell is   -0.000010
The total net atomic charge of the unit cell is   0.000005
Accuracy of reproducing the electrostatic potential in the unit cell:
  The inner radius (bohr) =    5.0000
  The outer radius (bohr) =   12.0000
  Valid grid points have density less than (e/(bohr^3)) =    0.0001
  The number of valid grid points were=       128612
  The rms potential error without charges in kcal/mol is=      4.51430
  The rms potential error with partial charges in kcal/mol is=      1.42743
  The RRMSE value at monopole order=      0.31620
  The rms potential error with partial charges and cloud penetration in kcal/mol is=      1.44784
  The RRMSE value at monopole order with cloud penetration is=      0.32072
  The rms potential error with partial charges and atomic dipoles in kcal/mol is=      0.44131
  The RRMSE value at dipole order=      0.09776
  The rms potential error with partial charges, atomic dipoles and cloud penetration in kcal/mol is=      0.44281
  The RRMSE value at dipole order with cloud penetration=      0.09809

******************************************************
The electron densities and ab initio electrostatic potential were computed in VASP using the PBE functional and
projector augmented wave method. See the main text of the journal article for a description of computational details.
The atomic charges, dipoles, and quadrupoles were computed with the DDEC6 method as described in
(a) T. A. Manz and N. Gabaldon Limas, RSC Adv. 6 (2016) 47771-47801 DOI: 10.1039/c6ra04656h
(b) N. Gabaldon Limas and T. A. Manz, RSC Adv. 8 (2018) 2678-2707 DOI: 10.1039/c7ra11829e.
For each atom in the material, the electron cloud parameters were fit to the spherically averaged atom-in-material
electron density using radial positions for which this density was between 10^-4 and 10^-2 electrons per cubic bohr.
The polarizabilities, dispersion coefficients, and quantum Drude oscillator (QDO) parameters were fit using the MCLF method.
The magnetic structure of the system was optimized in VASP from the default ferromagnetic initial guess using spin polarization.
The atomic spin moments (ASMs) were computed on this optimized magnetic structure using the DDEC6 partition as inputs
to the method of T. A. Manz and D. S. Sholl, J. Chem. Theory Comput. 7 (2011) 4146-4164 DOI: 10.1021/ct200539n.
The RMSE and RRMSE were computed using a uniform grid with Ewald summation.
