# Supplementary material for: A collection of forcefield precursors for metal–organic frameworks
Source: RSC Adv. 2019 Nov 13;9(63):36492–507. doi: 10.1039/c9ra07327b (PMC9075174; doi:10.1039/c9ra07327b)
Supplement: RA-009-C9RA07327B-s4432 [file RA-009-C9RA07327B-s4432.xyz]

  158
jmolscript: load "" {1 1 1} spacegroup "x,y,z" unitcell [{     11.687600     0.000000     0.000000 }, {      5.843804    11.850011     0.000000 }, {      5.843792     2.730785    14.499556 }]
Cd    11.482943     2.670655    12.585905     0.875866
Cd    17.326747     7.350528     9.163429     0.875843
Cd    11.892253    11.910141     1.913651     0.875866
Cd     6.048449     7.230268     5.336127     0.875843
Cd    15.204045    10.935597    10.874667     1.002605
Cd     8.171151     3.645199     3.624889     1.002605
H      5.798219     3.736128     1.716747     0.118607
H      7.224108     7.340083     0.674229     0.121745
H     12.702078     7.165788    12.433369     0.114234
H      8.997109     4.599004    12.011432     0.092917
H      6.691145     4.616176    11.882386     0.133063
H     12.520922    12.821241    13.506336     0.122881
H     14.796498    12.894866    13.607833     0.095851
H     14.014595     4.511334    11.936034     0.093634
H     16.283159     4.636939    11.954884     0.136940
H     10.507149    12.671289    13.175747     0.130918
H     19.910992    12.668568    13.123548     0.098334
H      5.798216     3.554270     5.533031     0.118141
H     13.067905    11.800326     6.575549     0.121143
H      6.858279     2.855395     9.315965     0.113511
H     14.840910     5.422179     9.737902     0.094802
H     12.534947     5.405007     9.866948     0.132582
H     12.520924     9.049953     8.242998     0.122695
H     14.796500     8.976328     8.141501     0.095922
H      8.170797     5.509849     9.813300     0.094377
H     10.439360     5.384244     9.794450     0.137736
H     10.507150     9.199905     8.573587     0.131528
H      8.223393     9.202626     8.625786     0.098237
H     17.576977    10.844668    12.782809     0.118607
H     16.151088     7.240713    13.825327     0.121745
H     10.673118     7.415008     2.066187     0.114234
H     14.378087     9.981792     2.488124     0.092917
H     16.684051     9.964620     2.617170     0.133063
H     10.854274     1.759555     0.993220     0.122881
H      8.578698     1.685930     0.891723     0.095851
H      9.360601    10.069462     2.563522     0.093634
H      7.092037     9.943857     2.544672     0.136940
H     12.868047     1.909507     1.323809     0.130918
H      3.464204     1.912228     1.376008     0.098334
H     17.576980    11.026526     8.966525     0.118140
H     10.307291     2.780470     7.924007     0.121142
H     16.516917    11.725401     5.183591     0.113511
H      8.534286     9.158617     4.761654     0.094802
H     10.840249     9.175789     4.632608     0.132582
H     10.854272     5.530843     6.256558     0.122695
H      8.578696     5.604468     6.358055     0.095921
H     15.204399     9.070947     4.686256     0.094377
H     12.935836     9.196552     4.705106     0.137736
H     12.868046     5.380891     5.925969     0.131528
H     15.151803     5.378170     5.873770     0.098236
C     11.757719     5.206514    13.852876     0.590387
C     12.095491     6.606715    14.253064    -0.012349
C      6.121966     4.314763     1.064267    -0.140033
C      6.473763     5.614893     1.405007    -0.024526
C      6.991524     6.468894     0.446586    -0.120319
C     13.005956     8.753916    13.642632    -0.010985
C     12.612083     7.457795    13.310592    -0.117437
C     13.723575     9.588426    12.624763     0.561072
C      6.354548     6.099458     2.820164     0.587157
C      8.521423     3.859484    12.313023     0.081600
C      7.130599     3.872451    12.224576    -0.171642
C      6.401292     2.756431    12.653763     0.107781
C     12.967389    13.571158    13.184446    -0.158668
C     14.341850    13.621094    13.248244     0.108023
C     14.498462     3.755785    12.183977     0.084139
C     15.861236     3.842744    12.192677    -0.167579
C     16.623267     2.717259    12.565315     0.116042
C     21.744776    13.443067    12.913305    -0.184439
C     20.360965    13.443623    12.878506     0.098182
C      5.913922     4.814669     7.896458     0.589006
C      6.251694     3.414468     7.496270    -0.013266
C      6.121962     2.975635     6.185511    -0.138947
C      6.473759     1.675505     5.844771    -0.023933
C     12.835322    12.671515     6.803192    -0.120574
C     13.005961    13.117278     8.106702    -0.009931
C      6.768285     2.563388     8.438742    -0.116561
C     13.723578    12.282768     9.124571     0.559768
C      6.354546     1.190940     4.429614     0.585487
C     14.365225     6.161699     9.436311     0.077582
C     12.974401     6.148732     9.524758    -0.169949
C     12.245095     7.264752     9.095571     0.106372
C     12.967390     8.300036     8.564888    -0.157157
C     14.341852     8.250100     8.501090     0.106424
C      8.654664     6.265398     9.565357     0.085112
C     10.017438     6.178439     9.556657    -0.170262
C     10.779470     7.303924     9.184019     0.117509
C     10.057177     8.428127     8.836029    -0.184840
C      8.673365     8.427571     8.870828     0.098082
C     11.617477     9.374282     0.646680     0.590387
C     11.279705     7.974081     0.246492    -0.012349
C     17.253230    10.266033    13.435289    -0.140034
C     16.901433     8.965903    13.094549    -0.024526
C     16.383672     8.111902    14.052970    -0.120319
C     10.369240     5.826880     0.856924    -0.010985
C     10.763113     7.123001     1.188964    -0.117437
C      9.651621     4.992370     1.874793     0.561072
C     17.020648     8.481338    11.679392     0.587157
C     14.853773    10.721312     2.186533     0.081600
C     16.244597    10.708345     2.274980    -0.171642
C     16.973904    11.824365     1.845793     0.107781
C     10.407807     1.009638     1.315110    -0.158668
C      9.033346     0.959702     1.251312     0.108023
C      8.876734    10.825011     2.315579     0.084139
C      7.513960    10.738052     2.306879    -0.167579
C      6.751929    11.863537     1.934241     0.116042
C      1.630420     1.137729     1.586251    -0.184439
C      3.014231     1.137173     1.621050     0.098182
C     17.461274     9.766127     6.603098     0.589006
C     17.123502    11.166328     7.003286    -0.013266
C     17.253234    11.605161     8.314045    -0.138947
C     16.901437    12.905291     8.654785    -0.023933
C     10.539874     1.909281     7.696364    -0.120574
C     10.369235     1.463518     6.392854    -0.009931
C     16.606911    12.017408     6.060814    -0.116561
C      9.651618     2.298028     5.374985     0.559768
C     17.020650    13.389856    10.069942     0.585487
C      9.009971     8.419097     5.063245     0.077582
C     10.400795     8.432064     4.974798    -0.169949
C     11.130101     7.316044     5.403985     0.106372
C     10.407806     6.280760     5.934668    -0.157157
C      9.033344     6.330696     5.998466     0.106424
C     14.720532     8.315398     4.934199     0.085112
C     13.357758     8.402357     4.942899    -0.170262
C     12.595726     7.276872     5.315537     0.117509
C     13.318019     6.152669     5.663527    -0.184840
C     14.701831     6.153225     5.628728     0.098082
N      9.203978     2.811262    12.819057    -0.223295
N     13.806555     2.644350    12.511667    -0.217033
N     15.047782     7.209921     8.930277    -0.221072
N      7.962759     7.376833     9.237667    -0.217848
N     14.171218    11.769534     1.680499    -0.223295
N      9.568641    11.936446     1.987889    -0.217033
N      8.327414     7.370875     5.569279    -0.221072
N     15.412437     7.203963     5.261889    -0.217848
O      5.836788     1.572349     0.213143    -0.597671
O     11.599937     4.974032    12.624763    -0.562113
O     13.883696     9.126394    11.486548    -0.556959
O     14.192248    10.711898    12.971303    -0.577549
O      6.113784     7.307924     3.020258    -0.542219
O      6.495968     5.270800     3.768435    -0.586058
O      5.836785     5.718049     7.036635    -0.597189
O      5.756139     5.047151     9.124571    -0.561783
O     13.883698    12.744800    10.262786    -0.555572
O     14.192251    11.159296     8.778031    -0.577432
O     11.957585    11.832485     4.229520    -0.541237
O      6.495967     2.019598     3.481343    -0.585409
O     17.538408    13.008447    14.286413    -0.597671
O     11.775259     9.606764     1.874793    -0.562113
O      9.491500     5.454402     3.013008    -0.556959
O      9.182948     3.868898     1.528253    -0.577549
O     17.261412     7.272872    11.479298    -0.542219
O     16.879228     9.309996    10.731121    -0.586058
O     17.538411     8.862747     7.462921    -0.597189
O     17.619057     9.533645     5.374985    -0.561783
O      9.491498     1.835996     4.236770    -0.555572
O      9.182945     3.421500     5.721525    -0.577432
O     11.417611     2.748311    10.270036    -0.541237
O     16.879229    12.561198    11.018213    -0.585409

The following XYZ coordinates are in angstroms. Other properties are in atomic units.
The sperically averaged electron density of each atom fit to a function of the form exp(a - br)
eigen_1, eigen_2 and eigen_3 are the three eigenvalues of traceless quadrupole moment tensor
  atom number  atomic symbol              X              Y              Z     net charge C6 coefficient C8 coefficient C10 coefficient fluctuating dipole atomic polarizability isotropic forcefield polarizability              a              b squared Pearson coefficient          <r^3>          <r^4>         wp_QDO          m_QDO          q_QDO       dipole_x       dipole_y       dipole_z         dipole            Qxy            Qxz            Qyz     Q(x^2-y^2)  Q(3z^2 - R^2)        eigen_1        eigen_2        eigen_3 static polarizability      alpha(xx)      alpha(xy)      alpha(xz)      alpha(yy)      alpha(yz)      alpha(zz) atomic spin moment
            1             Cd      11.482943       2.670655      12.585905       0.875866     174.051709 0.42525901E+04  0.16117188E+06                                24.952304                           21.349098       0.975648       2.002665                    0.998413      79.484095     214.392959       0.402099       0.401917      -1.177855       0.006319      -0.032902       0.014863       0.036652       0.009979       0.031207      -0.042925      -0.284401       0.203192      -0.180822       0.045079       0.135743             29.403639      35.732246       5.124095       5.681533      23.545755       5.761206      28.932916           0.000002
            2             Cd      17.326747       7.350528       9.163429       0.875843     174.071508 0.42530827E+04  0.16119558E+06                                24.954072                           21.350578       0.976001       2.002685                    0.998438      79.487111     214.405970       0.402078       0.401927      -1.177845       0.006707       0.032751      -0.014778       0.036551      -0.010355      -0.030953      -0.043253      -0.284683       0.201939      -0.180741       0.044597       0.136143             29.406209      35.733415      -5.124699      -5.684076      23.551108       5.764229      28.934104           0.000002
            3             Cd      11.892253      11.910141       1.913651       0.875866     174.051707 0.42525900E+04  0.16117188E+06                                24.952304                           21.349098       0.975648       2.002665                    0.998413      79.484095     214.392961       0.402099       0.401917      -1.177855      -0.006319       0.032902      -0.014863       0.036652       0.009979       0.031207      -0.042925      -0.284401       0.203192      -0.180822       0.045079       0.135743             29.403639      35.732246       5.124095       5.681533      23.545755       5.761206      28.932916           0.000002
            4             Cd       6.048449       7.230268       5.336127       0.875843     174.071511 0.42530828E+04  0.16119558E+06                                24.954072                           21.350578       0.976001       2.002685                    0.998438      79.487111     214.405968       0.402078       0.401927      -1.177845      -0.006707      -0.032750       0.014778       0.036551      -0.010355      -0.030953      -0.043253      -0.284683       0.201939      -0.180741       0.044597       0.136143             29.406209      35.733414      -5.124699      -5.684076      23.551108       5.764229      28.934105           0.000002
            5             Cd      15.204045      10.935597      10.874667       1.002605     146.364393 0.41984412E+04  0.15797927E+06                                21.725238                           20.662263       0.739049       1.966636                    0.998164      75.467739     200.203206       0.426869       0.381328      -1.198212       0.029910       0.000041      -0.000063       0.029910       0.000168      -0.000001       0.039180       0.010727       0.025803      -0.040762       0.001063       0.039699             23.500355      18.936871      -0.001495      -0.000189      26.607905      -9.608483      24.956291           0.000001
            6             Cd       8.171151       3.645199       3.624889       1.002605     146.364393 0.41984412E+04  0.15797927E+06                                21.725238                           20.662263       0.739049       1.966636                    0.998164      75.467739     200.203206       0.426869       0.381328      -1.198212      -0.029910      -0.000041       0.000063       0.029910       0.000168      -0.000001       0.039180       0.010727       0.025803      -0.040762       0.001063       0.039699             23.500355      18.936870      -0.001495      -0.000189      26.607905      -9.608483      24.956291           0.000001
            7              H       5.798219       3.736128       1.716747       0.118607       1.144161 0.85926381E+01  0.86718963E+02                                 1.861935                            1.755245      -1.389537       2.222195                    0.992974       3.831062      11.226701       0.451376       1.344561      -0.693421      -0.014432      -0.024918       0.027583       0.039875       0.004479      -0.011135      -0.003469       0.000231       0.005752      -0.010817      -0.003023       0.013840              1.904457       1.603416       0.265880      -0.185149       2.025509      -0.359223       2.084444           0.000001
            8              H       7.224108       7.340083       0.674229       0.121745       0.982099 0.72732754E+01  0.70452976E+02                                 1.690778                            1.623314      -1.165619       2.331198                    0.996441       3.620115      10.415106       0.465405       1.358646      -0.691170       0.010331       0.035321       0.009274       0.037951       0.004558       0.005518       0.004574      -0.020768      -0.010832      -0.012231      -0.002690       0.014922              1.711887       1.382102       0.165492      -0.033739       2.188636       0.144692       1.564924           0.000001
            9              H      12.702078       7.165788      12.433369       0.114234       1.014255 0.74822072E+01  0.73171396E+02                                 1.731261                            1.646961      -1.392256       2.213098                    0.994080       3.836088      11.178604       0.460708       1.359466      -0.689369       0.002816      -0.009349      -0.034249       0.035614      -0.003847       0.000962       0.003447       0.000581       0.021352      -0.008096      -0.000017       0.008113              1.759831       1.374352       0.083893      -0.059521       1.635735       0.222508       2.269405           0.000001
           10              H       8.997109       4.599004      12.011432       0.092917       1.169731 0.84234848E+01  0.83989800E+02                                 1.847558                            1.705635      -1.151672       2.326223                    0.995761       3.670815      10.446293       0.474307       1.295125      -0.704950       0.021564       0.037110      -0.015454       0.045618      -0.000443      -0.002117      -0.005697      -0.009725      -0.027950      -0.011324       0.000213       0.011112              1.914771       1.951722       0.521650      -0.180732       2.131843      -0.372081       1.660748           0.000001
           11              H       6.691145       4.616176      11.882386       0.133063       0.959752 0.67647820E+01  0.64700681E+02                                 1.700460                            1.592578      -1.254521       2.301477                    0.994688       3.613590      10.515137       0.455483       1.405978      -0.681572      -0.018000       0.030114      -0.015411       0.038319      -0.000695       0.001476      -0.008938      -0.000233      -0.033374      -0.015047       0.005161       0.009885              1.744622       1.774986      -0.315903       0.113613       1.913917      -0.307864       1.544963           0.000001
           12              H      12.520922      12.821241      13.506336       0.122881       0.936330 0.69509859E+01  0.66532867E+02                                 1.637449                            1.587707      -1.023462       2.401061                    0.997316       3.531957      10.081435       0.470534       1.359957      -0.691415      -0.015612      -0.032100       0.009711       0.036992       0.008088      -0.001029      -0.011211      -0.002317      -0.016329      -0.013910      -0.001447       0.015357              1.642676       1.677092       0.179641      -0.104312       1.823485      -0.203075       1.427452           0.000001
           13              H      14.796498      12.894866      13.607833       0.095851       1.008830 0.71499577E+01  0.69418886E+02                                 1.759955                            1.636156      -1.262428       2.278574                    0.993822       3.847137      11.322137       0.449319       1.404033      -0.681013       0.020245      -0.041261       0.014766       0.048274      -0.006051       0.002857      -0.012542      -0.000008      -0.022685      -0.015698       0.000093       0.015605              1.826020       1.786628      -0.407086       0.219595       2.126256      -0.257426       1.565176           0.000000
           14              H      14.014595       4.511334      11.936034       0.093634       0.994622 0.69180153E+01  0.66198010E+02                                 1.706840                            1.581174      -1.004717       2.395629                    0.997230       3.665382      10.491469       0.472317       1.355218      -0.691398      -0.020525       0.039153      -0.012054       0.045821       0.001358       0.004583      -0.004597      -0.012928      -0.029597      -0.012827       0.000466       0.012360              1.768556       1.802980      -0.469147       0.147910       2.011294      -0.269113       1.491395           0.000001
           15              H      16.283159       4.636939      11.954884       0.136940       0.882533 0.61887180E+01  0.57952895E+02                                 1.615527                            1.529115      -1.134330       2.359943                    0.996195       3.539865      10.229375       0.461658       1.416808      -0.679511       0.016603       0.031791      -0.010785       0.037451       0.000259      -0.001062      -0.006150      -0.000412      -0.029305      -0.012034       0.004594       0.007440              1.646428       1.660150       0.236387      -0.102082       1.871284      -0.227369       1.407849           0.000001
           16              H      10.507149      12.671289      13.175747       0.130918       0.957224 0.69434365E+01  0.65272979E+02                                 1.561059                            1.509946      -0.803854       2.511309                    0.999673       3.161343       8.438578       0.529136       1.231344      -0.721503       0.017269      -0.031982       0.008713       0.037376      -0.002873      -0.000497      -0.007708      -0.008822      -0.042081      -0.016264       0.002085       0.014179              1.559188       1.673803      -0.282506       0.098701       1.711039      -0.137398       1.292721           0.000000
           17              H      19.910992      12.668568      13.123548       0.098334       1.094397 0.77558987E+01  0.75144860E+02                                 1.725092                            1.605187      -0.786941       2.504512                    0.999592       3.371374       9.211523       0.507445       1.245806      -0.717590      -0.020685      -0.041542       0.013328       0.048282       0.002143       0.002947      -0.009830      -0.015590      -0.041162      -0.017513      -0.000288       0.017802              1.777013       1.900190       0.543650      -0.155236       2.019371      -0.193489       1.411477           0.000001
           18              H       5.798216       3.554270       5.533031       0.118141       1.145574 0.86117630E+01  0.87034334E+02                                 1.870444                            1.762637      -1.391461       2.221781                    0.992931       3.841862      11.297634       0.447963       1.352898      -0.691762      -0.014882       0.024973      -0.027516       0.040029      -0.004372       0.011116      -0.003471       0.000124       0.006469      -0.010786      -0.003031       0.013817              1.913436       1.609990      -0.267975       0.186616       2.035486      -0.362111       2.094831           0.000001
           19              H      13.067905      11.800326       6.575549       0.121143       0.982164 0.72719924E+01  0.70417833E+02                                 1.688929                            1.621656      -1.153846       2.335856                    0.996600       3.617781      10.397252       0.466425       1.356111      -0.691685       0.010519      -0.035767      -0.009421       0.038454      -0.004505      -0.005382       0.004567      -0.020586      -0.010861      -0.012040      -0.002766       0.014805              1.709984       1.380856      -0.165180       0.033695       2.185764       0.144364       1.563332           0.000001
           20              H       6.858279       2.855395       9.315965       0.113511       1.015088 0.74911521E+01  0.73295725E+02                                 1.733805                            1.649198      -1.389388       2.214370                    0.994086       3.840635      11.202140       0.459778       1.361533      -0.688967       0.002924       0.009414       0.034652       0.036027       0.003706      -0.001091       0.003436       0.000286       0.021500      -0.007996      -0.000164       0.008160              1.762489       1.376020      -0.084103       0.059705       1.638065       0.223052       2.273381           0.000001
           21              H      14.840910       5.422179       9.737902       0.094802       1.164205 0.83785653E+01  0.83459122E+02                                 1.844643                            1.703327      -1.149024       2.328388                    0.995802       3.663539      10.432178       0.473527       1.298547      -0.704242       0.021300      -0.036583       0.015125       0.044953       0.000426       0.002097      -0.005617      -0.009882      -0.027643      -0.011187       0.000084       0.011103              1.911584       1.948479      -0.519970       0.180107       2.127840      -0.370948       1.658433           0.000001
           22              H      12.534947       5.405007       9.866948       0.132582       0.959922 0.67634976E+01  0.64661856E+02                                 1.698112                            1.590473      -1.239647       2.307014                    0.994857       3.609743      10.489346       0.456790       1.402530      -0.682238      -0.018072      -0.030087       0.015584       0.038402       0.000633      -0.001466      -0.008955      -0.000454      -0.033116      -0.014978       0.005056       0.009922              1.742159       1.772386       0.315379      -0.113451       1.911198      -0.307262       1.542893           0.000001
           23              H      12.520924       9.049953       8.242998       0.122695       0.938476 0.69707562E+01  0.66768658E+02                                 1.639654                            1.589685      -1.016839       2.403833                    0.997478       3.536747      10.098215       0.470370       1.359482      -0.691484      -0.015851       0.032226      -0.009708       0.037202      -0.008069       0.000926      -0.011275      -0.002300      -0.016033      -0.013971      -0.001348       0.015319              1.644916       1.679355      -0.180235       0.104623       1.826270      -0.203618       1.429123           0.000001
           24              H      14.796500       8.976328       8.141501       0.095922       1.008658 0.71479310E+01  0.69376404E+02                                 1.757861                            1.634498      -1.253804       2.282038                    0.993975       3.843163      11.299064       0.450251       1.401586      -0.681486       0.020374       0.041447      -0.014779       0.048491       0.006075      -0.002734      -0.012501       0.000131      -0.022535      -0.015665       0.000157       0.015508              1.823709       1.784525       0.406004      -0.219054       2.123119      -0.256681       1.563484           0.000000
           25              H       8.170797       5.509849       9.813300       0.094377       0.992048 0.68987609E+01  0.66014972E+02                                 1.709255                            1.583080      -1.021068       2.389943                    0.997028       3.667580      10.522404       0.469861       1.362278      -0.690007      -0.020351      -0.038511       0.012200       0.045234      -0.001445      -0.004499      -0.004546      -0.012916      -0.030140      -0.012894       0.000471       0.012423              1.771241       1.805673       0.470580      -0.148365       2.014829      -0.269901       1.493223           0.000001
           26              H      10.439360       5.384244       9.794450       0.137736       0.879466 0.61631469E+01  0.57659488E+02                                 1.612651                            1.526689      -1.136237       2.359844                    0.996185       3.533417      10.209297       0.461645       1.418175      -0.679279       0.016457      -0.031759       0.010631       0.037316      -0.000193       0.001150      -0.006008      -0.000315      -0.028773      -0.011814       0.004573       0.007242              1.643400       1.657215      -0.235354       0.101644       1.867301      -0.226553       1.405685           0.000001
           27              H      10.507150       9.199905       8.573587       0.131528       0.956963 0.69418730E+01  0.65261575E+02                                 1.561439                            1.510304      -0.802904       2.511862                    0.999656       3.161162       8.441251       0.528739       1.232207      -0.721300       0.017245       0.031877      -0.008417       0.037207       0.002894       0.000541      -0.007799      -0.008957      -0.042001      -0.016290       0.002018       0.014272              1.559570       1.674361       0.282634      -0.098750       1.711400      -0.137419       1.292950           0.000000
           28              H       8.223393       9.202626       8.625786       0.098237       1.095129 0.77648864E+01  0.75288869E+02                                 1.729663                            1.609085      -0.798232       2.500810                    0.999468       3.374067       9.236444       0.505192       1.250415      -0.716593      -0.020957       0.041671      -0.013248       0.048489      -0.001927      -0.003085      -0.009757      -0.015620      -0.040830      -0.017410      -0.000295       0.017705              1.781915       1.905747      -0.546046       0.155923       2.025285      -0.194326       1.414714           0.000001
           29              H      17.576977      10.844668      12.782809       0.118607       1.144161 0.85926433E+01  0.86719030E+02                                 1.861935                            1.755246      -1.389537       2.222195                    0.992974       3.831063      11.226705       0.451376       1.344561      -0.693421       0.014432       0.024918      -0.027583       0.039875       0.004479      -0.011135      -0.003469       0.000231       0.005752      -0.010817      -0.003023       0.013840              1.904457       1.603417       0.265881      -0.185149       2.025510      -0.359223       2.084445           0.000001
           30              H      16.151088       7.240713      13.825327       0.121745       0.982099 0.72732754E+01  0.70452976E+02                                 1.690778                            1.623314      -1.165619       2.331198                    0.996441       3.620115      10.415106       0.465405       1.358646      -0.691170      -0.010331      -0.035321      -0.009274       0.037951       0.004558       0.005518       0.004574      -0.020768      -0.010832      -0.012231      -0.002690       0.014922              1.711887       1.382102       0.165492      -0.033739       2.188636       0.144692       1.564924           0.000001
           31              H      10.673118       7.415008       2.066187       0.114234       1.014255 0.74822072E+01  0.73171395E+02                                 1.731261                            1.646961      -1.392256       2.213098                    0.994080       3.836088      11.178604       0.460708       1.359466      -0.689369      -0.002816       0.009349       0.034249       0.035614      -0.003847       0.000962       0.003447       0.000581       0.021352      -0.008096      -0.000017       0.008113              1.759831       1.374352       0.083893      -0.059521       1.635735       0.222508       2.269405           0.000001
           32              H      14.378087       9.981792       2.488124       0.092917       1.169731 0.84234853E+01  0.83989804E+02                                 1.847558                            1.705635      -1.151672       2.326223                    0.995761       3.670815      10.446292       0.474307       1.295125      -0.704950      -0.021564      -0.037110       0.015454       0.045618      -0.000443      -0.002117      -0.005697      -0.009725      -0.027950      -0.011324       0.000213       0.011112              1.914771       1.951722       0.521650      -0.180732       2.131843      -0.372081       1.660747           0.000001
           33              H      16.684051       9.964620       2.617170       0.133063       0.959752 0.67647820E+01  0.64700682E+02                                 1.700460                            1.592578      -1.254521       2.301477                    0.994688       3.613590      10.515137       0.455483       1.405978      -0.681572       0.018000      -0.030114       0.015411       0.038319      -0.000695       0.001476      -0.008938      -0.000233      -0.033374      -0.015047       0.005161       0.009885              1.744622       1.774986      -0.315903       0.113613       1.913917      -0.307864       1.544963           0.000001
           34              H      10.854274       1.759555       0.993220       0.122881       0.936330 0.69509858E+01  0.66532869E+02                                 1.637449                            1.587707      -1.023462       2.401061                    0.997316       3.531957      10.081437       0.470534       1.359958      -0.691415       0.015612       0.032100      -0.009711       0.036992       0.008088      -0.001029      -0.011211      -0.002317      -0.016329      -0.013910      -0.001447       0.015357              1.642676       1.677092       0.179641      -0.104312       1.823485      -0.203075       1.427452           0.000001
           35              H       8.578698       1.685930       0.891723       0.095851       1.008830 0.71499577E+01  0.69418886E+02                                 1.759955                            1.636156      -1.262428       2.278574                    0.993822       3.847137      11.322137       0.449319       1.404033      -0.681013      -0.020245       0.041261      -0.014766       0.048274      -0.006051       0.002857      -0.012542      -0.000008      -0.022685      -0.015698       0.000093       0.015605              1.826020       1.786628      -0.407086       0.219595       2.126256      -0.257426       1.565176           0.000000
           36              H       9.360601      10.069462       2.563522       0.093634       0.994622 0.69180153E+01  0.66198010E+02                                 1.706840                            1.581174      -1.004718       2.395629                    0.997230       3.665382      10.491469       0.472317       1.355218      -0.691398       0.020525      -0.039153       0.012054       0.045821       0.001358       0.004583      -0.004597      -0.012928      -0.029597      -0.012827       0.000466       0.012360              1.768556       1.802980      -0.469147       0.147910       2.011294      -0.269113       1.491395           0.000001
           37              H       7.092037       9.943857       2.544672       0.136940       0.882533 0.61887180E+01  0.57952895E+02                                 1.615527                            1.529115      -1.134330       2.359943                    0.996195       3.539865      10.229375       0.461658       1.416808      -0.679511      -0.016603      -0.031791       0.010785       0.037451       0.000259      -0.001062      -0.006150      -0.000412      -0.029305      -0.012033       0.004594       0.007440              1.646428       1.660150       0.236387      -0.102082       1.871284      -0.227369       1.407849           0.000001
           38              H      12.868047       1.909507       1.323809       0.130918       0.957225 0.69434365E+01  0.65272978E+02                                 1.561059                            1.509945      -0.803854       2.511309                    0.999673       3.161343       8.438577       0.529137       1.231344      -0.721503      -0.017269       0.031982      -0.008713       0.037376      -0.002873      -0.000497      -0.007708      -0.008822      -0.042081      -0.016264       0.002085       0.014179              1.559188       1.673803      -0.282506       0.098701       1.711039      -0.137398       1.292721           0.000000
           39              H       3.464204       1.912228       1.376008       0.098334       1.094398 0.77559040E+01  0.75144924E+02                                 1.725093                            1.605187      -0.786941       2.504512                    0.999592       3.371375       9.211526       0.507445       1.245806      -0.717590       0.020685       0.041542      -0.013328       0.048282       0.002143       0.002947      -0.009830      -0.015590      -0.041162      -0.017513      -0.000288       0.017802              1.777013       1.900190       0.543651      -0.155236       2.019372      -0.193489       1.411478           0.000001
           40              H      17.576980      11.026526       8.966525       0.118140       1.145574 0.86117659E+01  0.87034372E+02                                 1.870444                            1.762638      -1.391462       2.221781                    0.992931       3.841863      11.297638       0.447963       1.352899      -0.691762       0.014882      -0.024973       0.027516       0.040029      -0.004372       0.011116      -0.003471       0.000124       0.006469      -0.010786      -0.003031       0.013817              1.913436       1.609991      -0.267975       0.186616       2.035487      -0.362111       2.094832           0.000001
           41              H      10.307291       2.780470       7.924007       0.121142       0.982165 0.72719959E+01  0.70417870E+02                                 1.688929                            1.621656      -1.153846       2.335856                    0.996600       3.617782      10.397253       0.466425       1.356111      -0.691685      -0.010519       0.035767       0.009421       0.038454      -0.004505      -0.005382       0.004567      -0.020586      -0.010861      -0.012040      -0.002766       0.014805              1.709984       1.380856      -0.165180       0.033695       2.185764       0.144364       1.563332           0.000001
           42              H      16.516917      11.725401       5.183591       0.113511       1.015088 0.74911529E+01  0.73295734E+02                                 1.733805                            1.649198      -1.389388       2.214370                    0.994086       3.840635      11.202139       0.459778       1.361533      -0.688967      -0.002924      -0.009414      -0.034652       0.036027       0.003706      -0.001091       0.003436       0.000286       0.021500      -0.007996      -0.000164       0.008160              1.762489       1.376020      -0.084103       0.059705       1.638065       0.223052       2.273381           0.000001
           43              H       8.534286       9.158617       4.761654       0.094802       1.164205 0.83785653E+01  0.83459122E+02                                 1.844643                            1.703327      -1.149024       2.328388                    0.995802       3.663539      10.432178       0.473527       1.298547      -0.704242      -0.021300       0.036583      -0.015125       0.044953       0.000426       0.002097      -0.005617      -0.009882      -0.027643      -0.011187       0.000084       0.011103              1.911584       1.948479      -0.519970       0.180107       2.127840      -0.370948       1.658433           0.000001
           44              H      10.840249       9.175789       4.632608       0.132582       0.959922 0.67634976E+01  0.64661856E+02                                 1.698112                            1.590473      -1.239647       2.307014                    0.994857       3.609743      10.489346       0.456790       1.402530      -0.682238       0.018072       0.030087      -0.015584       0.038402       0.000633      -0.001466      -0.008955      -0.000454      -0.033116      -0.014978       0.005056       0.009922              1.742159       1.772386       0.315379      -0.113451       1.911198      -0.307262       1.542893           0.000001
           45              H      10.854272       5.530843       6.256558       0.122695       0.938476 0.69707567E+01  0.66768666E+02                                 1.639654                            1.589685      -1.016840       2.403833                    0.997478       3.536747      10.098216       0.470370       1.359482      -0.691484       0.015851      -0.032226       0.009708       0.037202      -0.008069       0.000926      -0.011275      -0.002300      -0.016033      -0.013971      -0.001348       0.015319              1.644917       1.679356      -0.180235       0.104623       1.826271      -0.203618       1.429123           0.000001
           46              H       8.578696       5.604468       6.358055       0.095921       1.008658 0.71479298E+01  0.69376389E+02                                 1.757861                            1.634498      -1.253805       2.282038                    0.993975       3.843163      11.299064       0.450251       1.401586      -0.681486      -0.020374      -0.041447       0.014778       0.048491       0.006075      -0.002734      -0.012501       0.000131      -0.022535      -0.015665       0.000157       0.015508              1.823710       1.784525       0.406004      -0.219054       2.123119      -0.256681       1.563484           0.000000
           47              H      15.204399       9.070947       4.686256       0.094377       0.992048 0.68987609E+01  0.66014972E+02                                 1.709255                            1.583080      -1.021068       2.389943                    0.997028       3.667580      10.522404       0.469861       1.362278      -0.690007       0.020351       0.038511      -0.012200       0.045234      -0.001445      -0.004499      -0.004546      -0.012916      -0.030140      -0.012894       0.000471       0.012423              1.771241       1.805673       0.470580      -0.148365       2.014829      -0.269901       1.493223           0.000001
           48              H      12.935836       9.196552       4.705106       0.137736       0.879466 0.61631461E+01  0.57659480E+02                                 1.612651                            1.526689      -1.136238       2.359844                    0.996185       3.533417      10.209298       0.461645       1.418175      -0.679279      -0.016457       0.031759      -0.010631       0.037316      -0.000193       0.001150      -0.006008      -0.000315      -0.028773      -0.011814       0.004573       0.007242              1.643401       1.657215      -0.235354       0.101644       1.867301      -0.226553       1.405685           0.000001
           49              H      12.868046       5.380891       5.925969       0.131528       0.956963 0.69418702E+01  0.65261546E+02                                 1.561439                            1.510305      -0.802904       2.511862                    0.999656       3.161161       8.441250       0.528739       1.232207      -0.721299      -0.017245      -0.031877       0.008417       0.037207       0.002894       0.000541      -0.007799      -0.008957      -0.042001      -0.016290       0.002018       0.014272              1.559571       1.674361       0.282634      -0.098750       1.711400      -0.137419       1.292950           0.000000
           50              H      15.151803       5.378170       5.873770       0.098236       1.095129 0.77648915E+01  0.75288928E+02                                 1.729664                            1.609085      -0.798232       2.500810                    0.999468       3.374068       9.236446       0.505192       1.250415      -0.716594       0.020957      -0.041671       0.013248       0.048489      -0.001927      -0.003085      -0.009757      -0.015620      -0.040830      -0.017410      -0.000295       0.017705              1.781916       1.905747      -0.546046       0.155923       2.025285      -0.194326       1.414714           0.000001
           51              C      11.757719       5.206514      13.852876       0.590387      23.479103 0.24722107E+03  0.51178599E+04                                 7.580048                            5.588356       0.023983       2.064019                    0.999676      22.536374      63.621229       0.624582       0.473711      -1.016221      -0.013836      -0.061357      -0.013251       0.064278      -0.022885      -0.020872      -0.004786       0.163492      -0.101367      -0.069706      -0.034981       0.104687              8.971517       5.168306       2.428646       0.957456      12.450358       1.037882       9.295888           0.000004
           52              C      12.095491       6.606715      14.253064      -0.012349      37.093462 0.42405177E+03  0.98555041E+04                                 9.646975                            6.847363      -0.006865       2.008453                    0.999238      26.998927      75.856962       0.635605       0.414628      -1.070972       0.020426       0.039863       0.017704       0.048164      -0.009099       0.010485      -0.010273       0.022378       0.018192      -0.019388      -0.003312       0.022699             11.785943       6.331615       3.951000      -0.455743      16.870223       2.031547      12.155992          -0.000000
           53              C       6.121966       4.314763       1.064267      -0.140033      35.429848 0.47594589E+03  0.11545803E+05                                 9.616808                            7.465234      -0.289393       1.869843                    0.999199      31.105216      93.458594       0.575015       0.439097      -1.041072       0.014619       0.010628      -0.019147       0.026330      -0.015210      -0.015788      -0.030978       0.055283      -0.074866      -0.056385       0.011255       0.045130             10.930724       5.952308       2.343106      -0.242059      13.539331       2.946381      13.300535           0.000002
           54              C       6.473763       5.614893       1.405007      -0.024526      37.171024 0.44779235E+03  0.10564938E+05                                 9.707125                            7.066861      -0.168810       1.950151                    0.998916      27.685025      78.735531       0.620738       0.418223      -1.067149       0.007829      -0.013704      -0.045325       0.047995      -0.009431      -0.002769      -0.003015       0.015940      -0.052855      -0.018663      -0.002534       0.021197             11.680676       5.907381       1.592802      -1.854553      12.287033       2.192376      16.847614           0.000000
           55              C       6.991524       6.468894       0.446586      -0.120319      33.658732 0.46499495E+03  0.11203340E+05                                 9.303948                            7.391966      -0.277512       1.881974                    0.998856      30.464845      90.921027       0.576904       0.440659      -1.041203       0.005714      -0.021806      -0.000215       0.022543      -0.014807       0.027043       0.004756       0.020527      -0.132216      -0.053949       0.008203       0.045747             10.435920       5.945951       1.601944      -2.661177      10.322422      -0.931342      15.039386           0.000001
           56              C      13.005956       8.753916      13.642632      -0.010985      35.953148 0.43419158E+03  0.10144866E+05                                 9.448857                            6.931969      -0.062619       1.988656                    0.999203      27.140166      76.306648       0.631652       0.415014      -1.071366      -0.008369      -0.030130       0.028681       0.042432      -0.007424       0.011966       0.007157      -0.007061       0.003884      -0.018624       0.007552       0.011072             11.287216       6.943319       3.710011      -3.116909      12.912699      -2.082977      14.005631          -0.000001
           57              C      12.612083       7.457795      13.310592      -0.117437      34.603738 0.45681135E+03  0.10955529E+05                                 9.460263                            7.314144      -0.197234       1.907904                    0.999420      30.279172      90.107925       0.581552       0.439159      -1.042271       0.006244       0.009528       0.021584       0.024406      -0.035728       0.018327       0.005489       0.083580       0.002712      -0.057769      -0.000892       0.058661             10.779651       6.493053       4.057212      -1.308340      14.925425      -1.071595      10.920474           0.000002
           58              C      13.723575       9.588426      12.624763       0.561072      22.584973 0.25555108E+03  0.53197614E+04                                 7.300473                            5.615597      -0.049348       2.026648                    0.999384      22.904347      64.263720       0.635838       0.462749      -1.024984       0.024851       0.030138      -0.035217       0.052594      -0.059825       0.049758      -0.003070       0.052754      -0.102534      -0.071946      -0.025297       0.097243              8.395540       5.553361       2.538197      -2.162288       9.402130      -1.412711      10.231129           0.000004
           59              C       6.354548       6.099458       2.820164       0.587157      23.627164 0.25821366E+03  0.53973838E+04                                 7.621409                            5.706978      -0.189744       1.987794                    0.999340      22.775750      64.355454       0.619495       0.473004      -1.017824      -0.007082       0.017425       0.064456       0.067145       0.053220      -0.005339      -0.013037       0.143243      -0.191410      -0.072027      -0.049559       0.121587              8.935934       4.689595      -1.630932      -0.827221       9.570952       1.801799      12.547256           0.000004
           60              C       8.521423       3.859484      12.313023       0.081600      26.217646 0.34508345E+03  0.76977691E+04                                 7.804878                            6.295943       0.187531       2.075317                    0.999477      26.468891      75.396661       0.637436       0.430753      -1.049739       0.008870      -0.050222       0.006347       0.051393       0.009814      -0.003737       0.014540      -0.052953       0.052316      -0.037708       0.005276       0.032432              8.566660      11.691459       0.388717       0.397129       8.449038      -2.082688       5.559482           0.000002
           61              C       7.130599       3.872451      12.224576      -0.171642      33.011264 0.46410314E+03  0.11118765E+05                                 9.041868                            7.272456       0.024744       1.989827                    0.998274      29.773928      87.121854       0.598253       0.427345      -1.054666       0.002238      -0.015959      -0.013600       0.021087      -0.015571       0.002369       0.011396      -0.026772       0.025064      -0.026181       0.003323       0.022858              9.986151      14.460342       0.603688      -0.169242       9.087091      -2.259038       6.411019           0.000000
           62              C       6.401292       2.756431      12.653763       0.107781      33.609026 0.40364911E+03  0.93141232E+04                                 9.264029                            6.839693      -0.114375       1.988284                    0.999401      26.188993      74.558412       0.610756       0.434611      -1.053019       0.005006      -0.005314      -0.024143       0.025223      -0.002493      -0.005109       0.007420      -0.010071      -0.006422      -0.009026      -0.002907       0.011933             11.061342      18.581506      -0.741217       0.052469       8.479150      -1.894797       6.123369           0.000001
           63              C      12.967389      13.571158      13.184446      -0.158668      32.324581 0.46340374E+03  0.11159529E+05                                 9.088556                            7.387854      -0.292985       1.888846                    0.997718      30.244143      90.348355       0.575853       0.441681      -1.040219       0.013146      -0.017239      -0.033147       0.039607       0.020234      -0.010863       0.011077      -0.025106       0.050113      -0.036365       0.013164       0.023201             10.069410      14.921100      -1.984157       0.653928       9.015420      -1.705605       6.271712          -0.000001
           64              C      14.341850      13.621094      13.248244       0.108023      26.191997 0.35591538E+03  0.80776790E+04                                 8.113925                            6.627859      -0.429933       1.886272                    0.996779      27.121910      80.393436       0.583089       0.462840      -1.021262      -0.000110       0.026638      -0.045157       0.052429      -0.006466       0.004012       0.015875      -0.047460       0.109520      -0.043341       0.000135       0.043206              8.940342      11.995627      -0.126371       0.314966       9.040773      -1.629773       5.784625           0.000001
           65              C      14.498462       3.755785      12.183977       0.084139      26.523553 0.34042606E+03  0.75600938E+04                                 7.864288                            6.253377       0.233473       2.094465                    0.999665      26.118044      73.974653       0.640271       0.430762      -1.050849      -0.008326      -0.047131       0.014237       0.049934      -0.009196       0.003741       0.013396      -0.057450       0.086775      -0.045089       0.008196       0.036892              8.757438      12.444153       0.046530       0.000411       8.803509      -1.644425       5.024654           0.000001
           66              C      15.861236       3.842744      12.192677      -0.167579      33.142977 0.45066904E+03  0.10703208E+05                                 9.039472                            7.146032       0.117095       2.023917                    0.998632      29.285773      84.938795       0.606941       0.424916      -1.057622       0.001869      -0.005249      -0.002456       0.006089       0.009145      -0.007521       0.014465      -0.029166       0.037574      -0.026993       0.001951       0.025041             10.172524      15.371934      -1.344210       0.198873       9.318216      -1.850564       5.827424           0.000001
           67              C      16.623267       2.717259      12.565315       0.116042      33.336218 0.40186857E+03  0.92381673E+04                                 9.161697                            6.785932      -0.070375       1.998327                    0.999313      26.005291      73.256263       0.620066       0.429701      -1.058829      -0.003130      -0.001200      -0.014891       0.015264      -0.003916      -0.007271      -0.001133      -0.007196       0.012305      -0.010818       0.002711       0.008106             10.948863      18.986569      -0.624148      -0.042274       8.359557      -1.388491       5.500464           0.000001
           68              C      21.744776      13.443067      12.913305      -0.184439      31.361405 0.44054895E+03  0.10387822E+05                                 8.651975                            7.027239       0.083850       2.002739                    0.999283      29.479507      84.771651       0.617973       0.420346      -1.062099      -0.006560      -0.002001      -0.003841       0.007861      -0.024835      -0.003051      -0.002843      -0.025159       0.010812      -0.030137       0.004069       0.026068              9.532746      15.406133       0.978882      -0.382140       8.031534      -1.081155       5.160571          -0.000001
           69              C      20.360965      13.443623      12.878506       0.098182      24.869084 0.32060847E+03  0.70019406E+04                                 7.471232                            6.022300       0.176547       2.075825                    0.999746      25.707326      71.799617       0.661122       0.424210      -1.056704      -0.003575       0.038503      -0.011419       0.040320       0.012821      -0.001283       0.005091      -0.051349       0.089653      -0.043719       0.012512       0.031207              8.234922      12.434573       0.711586       0.032610       7.688378      -1.154153       4.581814           0.000000
           70              C       5.913922       4.814669       7.896458       0.589006      23.512410 0.24762481E+03  0.51283265E+04                                 7.585801                            5.592275       0.027602       2.064714                    0.999639      22.559104      63.699183       0.624468       0.473603      -1.016276      -0.014794       0.061176       0.013263       0.064322       0.023629       0.021464      -0.005271       0.165334      -0.100621      -0.071119      -0.034661       0.105780              8.978506       5.171984      -2.431064      -0.958231      12.460617       1.039121       9.302918           0.000004
           71              C       6.251694       3.414468       7.496270      -0.013266      37.130844 0.42454530E+03  0.98695446E+04                                 9.651391                            6.850084      -0.004541       2.008802                    0.999212      27.017829      75.912429       0.635673       0.414476      -1.071104       0.020559      -0.038409      -0.017624       0.046995       0.010204      -0.010778      -0.009909       0.021562       0.015143      -0.018886      -0.004206       0.023092             11.791491       6.334070      -3.952673       0.457066      16.875942       2.031285      12.164460           0.000000
           72              C       6.121962       2.975635       6.185511      -0.138947      35.400640 0.47546250E+03  0.11530853E+05                                 9.607196                            7.456879      -0.283600       1.871624                    0.999179      31.093498      93.402553       0.575880       0.438560      -1.041417       0.014546      -0.009852       0.019340       0.026129       0.015266       0.015826      -0.031488       0.054417      -0.071996      -0.056440       0.012153       0.044287             10.919824       5.946801      -2.341992       0.244931      13.525688       2.935860      13.286982           0.000002
           73              C       6.473759       1.675505       5.844771      -0.023933      37.133687 0.44724257E+03  0.10548435E+05                                 9.700587                            7.062463      -0.168078       1.950590                    0.998885      27.666128      78.661528       0.620956       0.418216      -1.067183       0.008398       0.013774       0.045903       0.048656       0.009792       0.002829      -0.002654       0.016046      -0.052360      -0.018404      -0.003034       0.021439             11.672298       5.904016      -1.593093       1.852952      12.282492       2.189981      16.830385           0.000000
           74              C      12.835322      12.671515       6.803192      -0.120574      33.687114 0.46546267E+03  0.11217454E+05                                 9.310207                            7.396687      -0.279528       1.881085                    0.998858      30.478986      90.975444       0.576601       0.440779      -1.041130       0.005314       0.021146      -0.000730       0.021816       0.014943      -0.027652       0.004479       0.019987      -0.132510      -0.054359       0.008339       0.046019             10.443306       5.950206      -1.603116       2.664158      10.328084      -0.933589      15.051627           0.000001
           75              C      13.005961      13.117278       8.106702      -0.009931      35.933824 0.43390347E+03  0.10136428E+05                                 9.445864                            6.929782      -0.058617       1.989904                    0.999217      27.129645      76.270078       0.631738       0.415028      -1.071360      -0.008459       0.030138      -0.029165       0.042784       0.006530      -0.012523       0.007745      -0.007958       0.004858      -0.018973       0.006794       0.012179             11.283702       6.941525      -3.709517       3.115397      12.910613      -2.081951      13.998969          -0.000001
           76              C       6.768285       2.563388       8.438742      -0.116561      34.586860 0.45650775E+03  0.10946490E+05                                 9.456922                            7.310990      -0.199549       1.907398                    0.999445      30.270397      90.076224       0.581760       0.439072      -1.042317       0.006035      -0.008136      -0.020737       0.023079       0.035880      -0.018374       0.005789       0.084807       0.002857      -0.058433      -0.000723       0.059157             10.776219       6.490640      -4.055536       1.308167      14.919950      -1.070540      10.918067           0.000002
           77              C      13.723578      12.282768       9.124571       0.559768      22.592085 0.25564446E+03  0.53222518E+04                                 7.302459                            5.616962      -0.054480       2.025150                    0.999447      22.908879      64.282131       0.635696       0.462805      -1.024941       0.025219      -0.029972       0.033975       0.051852       0.059174      -0.049847      -0.003454       0.052458      -0.106381      -0.071704      -0.025574       0.097279              8.398021       5.554996      -2.539438       2.163016       9.405610      -1.413520      10.233458           0.000004
           78              C       6.354546       1.190940       4.429614       0.585487      23.664336 0.25870540E+03  0.54099688E+04                                 7.626909                            5.711008      -0.189734       1.987466                    0.999330      22.798023      64.421754       0.619535       0.472771      -1.018000      -0.006365      -0.016952      -0.064416       0.066913      -0.054069       0.004701      -0.012792       0.142638      -0.189865      -0.071777      -0.049760       0.121537              8.942326       4.692599       1.632467       0.828076       9.578019       1.804333      12.556361           0.000004
           79              C      14.365225       6.161699       9.436311       0.077582      26.306774 0.34664333E+03  0.77410391E+04                                 7.820187                            6.308460       0.182377       2.072948                    0.999500      26.527768      75.597794       0.637081       0.430522      -1.049914       0.008192       0.050692      -0.007265       0.051861      -0.009001       0.004256       0.014852      -0.052825       0.057016      -0.038223       0.005238       0.032985              8.583521      11.716952      -0.387225      -0.399488       8.463559      -2.086188       5.570052           0.000002
           80              C      12.974401       6.148732       9.524758      -0.169949      32.958685 0.46313857E+03  0.11090084E+05                                 9.034121                            7.266695       0.023265       1.989850                    0.998211      29.743422      87.015817       0.598257       0.427557      -1.054517       0.002868       0.015598       0.014296       0.021352       0.015874      -0.001829       0.011333      -0.026327       0.023491      -0.025864       0.002867       0.022997              9.977245      14.448017      -0.602982       0.168924       9.078397      -2.256152       6.405321           0.000000
           81              C      12.245095       7.264752       9.095571       0.106372      33.649337 0.40422624E+03  0.93307977E+04                                 9.271454                            6.844644      -0.114450       1.988018                    0.999424      26.206789      74.623160       0.610525       0.434619      -1.053011       0.005405       0.004112       0.024410       0.025338       0.001908       0.005441       0.007048      -0.009920      -0.004750      -0.009206      -0.002166       0.011372             11.071037      18.601410       0.742813      -0.052803       8.484353      -1.895642       6.127349           0.000001
           82              C      12.967390       8.300036       8.564888      -0.157157      32.266564 0.46235295E+03  0.11128098E+05                                 9.077822                            7.379364      -0.291830       1.889661                    0.997678      30.214093      90.238798       0.576187       0.441668      -1.040209       0.013218       0.016732       0.033445       0.039664      -0.018951       0.010047       0.010956      -0.024939       0.050850      -0.034993       0.011775       0.023217             10.056992      14.900944       1.978045      -0.652087       9.005749      -1.704087       6.264282          -0.000001
           83              C      14.341852       8.250100       8.501090       0.106424      26.238599 0.35674319E+03  0.81017791E+04                                 8.126478                            6.638390      -0.430640       1.885571                    0.996755      27.156504      80.542149       0.582211       0.463235      -1.020968      -0.000410      -0.026354       0.044994       0.052146       0.006261      -0.004394       0.016187      -0.046481       0.109676      -0.042911      -0.000499       0.043410              8.954308      12.016961       0.123898      -0.314530       9.052957      -1.630879       5.793005           0.000001
           84              C       8.654664       6.265398       9.565357       0.085112      26.484823 0.33985258E+03  0.75434663E+04                                 7.852558                            6.243912       0.246470       2.098693                    0.999667      26.094157      73.865183       0.641463       0.430184      -1.051301      -0.007370       0.048041      -0.015024       0.050872       0.009488      -0.003868       0.013513      -0.057729       0.086448      -0.045288       0.008317       0.036970              8.744241      12.421704      -0.042743      -0.001851       8.793482      -1.642782       5.017538           0.000001
           85              C      10.017438       6.178439       9.556657      -0.170262      33.231830 0.45223366E+03  0.10749796E+05                                 9.056262                            7.159223       0.113258       2.022257                    0.998609      29.333753      85.118359       0.606274       0.425011      -1.057552       0.001511       0.005407       0.002652       0.006209      -0.009412       0.007438       0.014713      -0.029109       0.039565      -0.027396       0.001875       0.025520             10.192099      15.405071       1.351604      -0.200573       9.333050      -1.853548       5.838176           0.000000
           86              C      10.779470       7.303924       9.184019       0.117509      33.290198 0.40120987E+03  0.92191846E+04                                 9.153797                            6.780344      -0.065880       1.999827                    0.999328      25.983939      73.179346       0.620329       0.429698      -1.058838      -0.003100       0.000308       0.015717       0.016022       0.004168       0.006738      -0.000665      -0.008367       0.008616      -0.010535       0.003356       0.007179             10.939277      18.968668       0.623191       0.041854       8.353048      -1.387198       5.496116           0.000001
           87              C      10.057177       8.428127       8.836029      -0.184840      31.359373 0.44049541E+03  0.10386111E+05                                 8.651595                            7.026518       0.086586       2.003692                    0.999278      29.476531      84.757725       0.618051       0.420311      -1.062134      -0.006747       0.000924       0.003416       0.007618       0.023920       0.002234      -0.002304      -0.024338       0.011342      -0.029023       0.004045       0.024977              9.532853      15.407451      -0.980014       0.382430       8.031164      -1.081126       5.159945          -0.000001
           88              C       8.673365       8.427571       8.870828       0.098082      24.881435 0.32081784E+03  0.70075820E+04                                 7.471811                            6.021947       0.179941       2.076558                    0.999769      25.720330      71.838907       0.661530       0.423884      -1.056919      -0.003365      -0.038147       0.011445       0.039969      -0.013582       0.001054       0.004684      -0.051192       0.091590      -0.044303       0.012684       0.031619              8.236037      12.435460      -0.714080      -0.031832       7.690818      -1.154933       4.581833           0.000000
           89              C      11.617477       9.374282       0.646680       0.590387      23.479103 0.24722107E+03  0.51178599E+04                                 7.580048                            5.588356       0.023983       2.064019                    0.999676      22.536374      63.621228       0.624582       0.473711      -1.016221       0.013836       0.061357       0.013251       0.064278      -0.022885      -0.020872      -0.004786       0.163492      -0.101367      -0.069706      -0.034981       0.104687              8.971517       5.168306       2.428646       0.957456      12.450357       1.037882       9.295888           0.000004
           90              C      11.279705       7.974081       0.246492      -0.012349      37.093463 0.42405179E+03  0.98555047E+04                                 9.646974                            6.847363      -0.006865       2.008453                    0.999238      26.998928      75.856963       0.635605       0.414628      -1.070972      -0.020426      -0.039863      -0.017704       0.048164      -0.009099       0.010485      -0.010273       0.022378       0.018192      -0.019388      -0.003312       0.022699             11.785943       6.331615       3.950999      -0.455743      16.870222       2.031546      12.155992           0.000000
           91              C      17.253230      10.266033      13.435289      -0.140034      35.429846 0.47594585E+03  0.11545802E+05                                 9.616808                            7.465233      -0.289394       1.869843                    0.999199      31.105216      93.458591       0.575015       0.439097      -1.041073      -0.014619      -0.010628       0.019147       0.026330      -0.015210      -0.015789      -0.030978       0.055283      -0.074866      -0.056385       0.011255       0.045130             10.930724       5.952308       2.343106      -0.242059      13.539330       2.946380      13.300534           0.000002
           92              C      16.901433       8.965903      13.094549      -0.024526      37.171021 0.44779232E+03  0.10564937E+05                                 9.707124                            7.066860      -0.168810       1.950151                    0.998916      27.685024      78.735526       0.620738       0.418223      -1.067149      -0.007829       0.013704       0.045325       0.047995      -0.009431      -0.002769      -0.003015       0.015940      -0.052855      -0.018663      -0.002534       0.021197             11.680675       5.907381       1.592802      -1.854553      12.287033       2.192375      16.847613           0.000000
           93              C      16.383672       8.111902      14.052970      -0.120319      33.658730 0.46499492E+03  0.11203340E+05                                 9.303948                            7.391966      -0.277512       1.881974                    0.998856      30.464844      90.921022       0.576904       0.440659      -1.041203      -0.005714       0.021806       0.000215       0.022543      -0.014807       0.027043       0.004756       0.020527      -0.132216      -0.053949       0.008203       0.045747             10.435919       5.945951       1.601944      -2.661177      10.322421      -0.931343      15.039385           0.000001
           94              C      10.369240       5.826880       0.856924      -0.010985      35.953148 0.43419158E+03  0.10144866E+05                                 9.448857                            6.931969      -0.062619       1.988656                    0.999203      27.140166      76.306648       0.631652       0.415014      -1.071366       0.008369       0.030130      -0.028681       0.042432      -0.007424       0.011966       0.007157      -0.007061       0.003884      -0.018624       0.007552       0.011072             11.287216       6.943319       3.710011      -3.116909      12.912699      -2.082977      14.005631          -0.000001
           95              C      10.763113       7.123001       1.188964      -0.117437      34.603740 0.45681137E+03  0.10955530E+05                                 9.460263                            7.314144      -0.197234       1.907904                    0.999420      30.279173      90.107927       0.581552       0.439159      -1.042271      -0.006244      -0.009528      -0.021584       0.024406      -0.035728       0.018327       0.005489       0.083580       0.002712      -0.057769      -0.000892       0.058661             10.779651       6.493053       4.057212      -1.308340      14.925425      -1.071595      10.920474           0.000002
           96              C       9.651621       4.992370       1.874793       0.561072      22.584973 0.25555108E+03  0.53197614E+04                                 7.300474                            5.615598      -0.049348       2.026648                    0.999384      22.904347      64.263721       0.635838       0.462749      -1.024984      -0.024851      -0.030138       0.035217       0.052594      -0.059825       0.049758      -0.003070       0.052754      -0.102534      -0.071946      -0.025297       0.097243              8.395540       5.553361       2.538197      -2.162288       9.402130      -1.412711      10.231129           0.000004
           97              C      17.020648       8.481338      11.679392       0.587157      23.627166 0.25821369E+03  0.53973845E+04                                 7.621409                            5.706978      -0.189744       1.987794                    0.999340      22.775751      64.355455       0.619495       0.473004      -1.017825       0.007082      -0.017425      -0.064456       0.067145       0.053220      -0.005339      -0.013037       0.143243      -0.191410      -0.072027      -0.049559       0.121587              8.935934       4.689595      -1.630932      -0.827221       9.570952       1.801799      12.547256           0.000004
           98              C      14.853773      10.721312       2.186533       0.081600      26.217648 0.34508347E+03  0.76977696E+04                                 7.804879                            6.295943       0.187531       2.075317                    0.999477      26.468892      75.396663       0.637436       0.430753      -1.049739      -0.008870       0.050222      -0.006347       0.051393       0.009814      -0.003737       0.014540      -0.052953       0.052316      -0.037708       0.005276       0.032432              8.566660      11.691460       0.388717       0.397129       8.449038      -2.082688       5.559482           0.000002
           99              C      16.244597      10.708345       2.274980      -0.171642      33.011264 0.46410314E+03  0.11118765E+05                                 9.041868                            7.272456       0.024744       1.989827                    0.998274      29.773928      87.121855       0.598253       0.427345      -1.054666      -0.002238       0.015959       0.013600       0.021087      -0.015571       0.002369       0.011396      -0.026772       0.025064      -0.026181       0.003323       0.022858              9.986151      14.460342       0.603688      -0.169242       9.087091      -2.259038       6.411020           0.000000
          100              C      16.973904      11.824365       1.845793       0.107781      33.609028 0.40364915E+03  0.93141241E+04                                 9.264029                            6.839693      -0.114375       1.988284                    0.999401      26.188994      74.558413       0.610756       0.434611      -1.053019      -0.005006       0.005314       0.024143       0.025223      -0.002493      -0.005109       0.007420      -0.010071      -0.006422      -0.009026      -0.002907       0.011933             11.061342      18.581506      -0.741217       0.052469       8.479150      -1.894797       6.123369           0.000001
          101              C      10.407807       1.009638       1.315110      -0.158668      32.324580 0.46340371E+03  0.11159528E+05                                 9.088555                            7.387853      -0.292985       1.888846                    0.997718      30.244142      90.348350       0.575853       0.441681      -1.040219      -0.013146       0.017239       0.033147       0.039607       0.020234      -0.010863       0.011077      -0.025106       0.050113      -0.036365       0.013164       0.023201             10.069410      14.921099      -1.984157       0.653928       9.015419      -1.705605       6.271711          -0.000001
          102              C       9.033346       0.959702       1.251312       0.108023      26.191996 0.35591536E+03  0.80776784E+04                                 8.113925                            6.627859      -0.429933       1.886272                    0.996779      27.121909      80.393432       0.583089       0.462840      -1.021262       0.000110      -0.026638       0.045157       0.052429      -0.006466       0.004012       0.015875      -0.047460       0.109520      -0.043341       0.000135       0.043206              8.940341      11.995627      -0.126371       0.314966       9.040773      -1.629773       5.784624           0.000001
          103              C       8.876734      10.825011       2.315579       0.084139      26.523553 0.34042606E+03  0.75600938E+04                                 7.864288                            6.253377       0.233473       2.094465                    0.999665      26.118044      73.974652       0.640271       0.430762      -1.050849       0.008326       0.047131      -0.014237       0.049934      -0.009196       0.003741       0.013396      -0.057450       0.086775      -0.045089       0.008196       0.036892              8.757438      12.444153       0.046530       0.000411       8.803508      -1.644425       5.024654           0.000001
          104              C       7.513960      10.738052       2.306879      -0.167579      33.142977 0.45066904E+03  0.10703209E+05                                 9.039473                            7.146032       0.117095       2.023917                    0.998632      29.285773      84.938796       0.606941       0.424916      -1.057622      -0.001869       0.005249       0.002456       0.006089       0.009145      -0.007521       0.014465      -0.029166       0.037574      -0.026993       0.001951       0.025041             10.172525      15.371934      -1.344210       0.198873       9.318216      -1.850564       5.827424           0.000001
          105              C       6.751929      11.863537       1.934241       0.116042      33.336218 0.40186857E+03  0.92381673E+04                                 9.161696                            6.785932      -0.070375       1.998327                    0.999313      26.005291      73.256261       0.620066       0.429701      -1.058829       0.003130       0.001200       0.014891       0.015264      -0.003916      -0.007271      -0.001133      -0.007196       0.012305      -0.010818       0.002711       0.008106             10.948863      18.986568      -0.624148      -0.042274       8.359557      -1.388491       5.500463           0.000001
          106              C       1.630420       1.137729       1.586251      -0.184439      31.361403 0.44054892E+03  0.10387821E+05                                 8.651974                            7.027238       0.083850       2.002739                    0.999283      29.479506      84.771644       0.617973       0.420346      -1.062099       0.006560       0.002001       0.003841       0.007861      -0.024835      -0.003051      -0.002843      -0.025159       0.010812      -0.030137       0.004069       0.026068              9.532745      15.406132       0.978882      -0.382140       8.031533      -1.081155       5.160570          -0.000001
          107              C       3.014231       1.137173       1.621050       0.098182      24.869083 0.32060844E+03  0.70019400E+04                                 7.471232                            6.022300       0.176546       2.075825                    0.999746      25.707326      71.799614       0.661122       0.424210      -1.056704       0.003575      -0.038503       0.011419       0.040320       0.012821      -0.001283       0.005091      -0.051349       0.089653      -0.043719       0.012512       0.031207              8.234921      12.434572       0.711586       0.032610       7.688377      -1.154153       4.581814           0.000000
          108              C      17.461274       9.766127       6.603098       0.589006      23.512410 0.24762481E+03  0.51283265E+04                                 7.585800                            5.592275       0.027602       2.064714                    0.999639      22.559104      63.699182       0.624468       0.473603      -1.016276       0.014794      -0.061176      -0.013263       0.064322       0.023629       0.021464      -0.005271       0.165334      -0.100621      -0.071119      -0.034661       0.105780              8.978506       5.171984      -2.431064      -0.958231      12.460617       1.039121       9.302918           0.000004
          109              C      17.123502      11.166328       7.003286      -0.013266      37.130842 0.42454528E+03  0.98695439E+04                                 9.651391                            6.850084      -0.004541       2.008802                    0.999212      27.017828      75.912427       0.635673       0.414476      -1.071103      -0.020559       0.038409       0.017624       0.046995       0.010204      -0.010778      -0.009909       0.021562       0.015143      -0.018886      -0.004206       0.023092             11.791491       6.334070      -3.952673       0.457066      16.875942       2.031285      12.164460           0.000000
          110              C      17.253234      11.605161       8.314045      -0.138947      35.400638 0.47546246E+03  0.11530852E+05                                 9.607196                            7.456879      -0.283600       1.871624                    0.999179      31.093497      93.402552       0.575880       0.438560      -1.041417      -0.014546       0.009852      -0.019340       0.026128       0.015266       0.015826      -0.031488       0.054417      -0.071996      -0.056440       0.012153       0.044287             10.919824       5.946801      -2.341992       0.244931      13.525688       2.935860      13.286981           0.000002
          111              C      16.901437      12.905291       8.654785      -0.023933      37.133690 0.44724260E+03  0.10548436E+05                                 9.700587                            7.062464      -0.168078       1.950590                    0.998885      27.666129      78.661532       0.620956       0.418216      -1.067183      -0.008398      -0.013774      -0.045903       0.048656       0.009792       0.002829      -0.002654       0.016046      -0.052360      -0.018404      -0.003034       0.021439             11.672299       5.904017      -1.593093       1.852953      12.282493       2.189981      16.830386           0.000000
          112              C      10.539874       1.909281       7.696364      -0.120574      33.687111 0.46546262E+03  0.11217453E+05                                 9.310207                            7.396687      -0.279528       1.881085                    0.998858      30.478985      90.975440       0.576601       0.440779      -1.041130      -0.005314      -0.021146       0.000730       0.021816       0.014943      -0.027652       0.004479       0.019987      -0.132510      -0.054359       0.008339       0.046019             10.443305       5.950206      -1.603116       2.664157      10.328084      -0.933589      15.051626           0.000001
          113              C      10.369235       1.463518       6.392854      -0.009931      35.933823 0.43390345E+03  0.10136428E+05                                 9.445864                            6.929782      -0.058617       1.989904                    0.999217      27.129644      76.270076       0.631738       0.415028      -1.071360       0.008459      -0.030138       0.029165       0.042784       0.006530      -0.012523       0.007745      -0.007957       0.004858      -0.018973       0.006794       0.012179             11.283702       6.941525      -3.709517       3.115397      12.910613      -2.081951      13.998969          -0.000001
          114              C      16.606911      12.017408       6.060814      -0.116561      34.586860 0.45650775E+03  0.10946490E+05                                 9.456922                            7.310990      -0.199549       1.907398                    0.999445      30.270397      90.076222       0.581760       0.439072      -1.042317      -0.006035       0.008136       0.020737       0.023079       0.035880      -0.018374       0.005789       0.084807       0.002857      -0.058433      -0.000723       0.059157             10.776218       6.490640      -4.055536       1.308167      14.919949      -1.070540      10.918066           0.000002
          115              C       9.651618       2.298028       5.374985       0.559768      22.592084 0.25564446E+03  0.53222519E+04                                 7.302459                            5.616962      -0.054480       2.025150                    0.999447      22.908879      64.282131       0.635696       0.462805      -1.024941      -0.025219       0.029972      -0.033975       0.051852       0.059174      -0.049847      -0.003454       0.052458      -0.106381      -0.071704      -0.025574       0.097279              8.398021       5.554996      -2.539438       2.163016       9.405610      -1.413520      10.233458           0.000004
          116              C      17.020650      13.389856      10.069942       0.585487      23.664337 0.25870543E+03  0.54099693E+04                                 7.626909                            5.711008      -0.189734       1.987466                    0.999330      22.798024      64.421756       0.619535       0.472771      -1.018000       0.006365       0.016952       0.064416       0.066913      -0.054069       0.004701      -0.012792       0.142638      -0.189865      -0.071777      -0.049760       0.121537              8.942327       4.692599       1.632467       0.828076       9.578019       1.804333      12.556361           0.000004
          117              C       9.009971       8.419097       5.063245       0.077582      26.306775 0.34664336E+03  0.77410397E+04                                 7.820187                            6.308460       0.182377       2.072948                    0.999500      26.527769      75.597798       0.637081       0.430522      -1.049914      -0.008192      -0.050692       0.007265       0.051861      -0.009001       0.004256       0.014852      -0.052825       0.057015      -0.038223       0.005238       0.032985              8.583521      11.716953      -0.387225      -0.399488       8.463559      -2.086188       5.570052           0.000002
          118              C      10.400795       8.432064       4.974798      -0.169949      32.958685 0.46313856E+03  0.11090084E+05                                 9.034121                            7.266695       0.023265       1.989850                    0.998211      29.743422      87.015817       0.598257       0.427557      -1.054517      -0.002868      -0.015598      -0.014296       0.021352       0.015874      -0.001829       0.011333      -0.026326       0.023491      -0.025864       0.002867       0.022997              9.977245      14.448017      -0.602982       0.168924       9.078397      -2.256152       6.405321           0.000000
          119              C      11.130101       7.316044       5.403985       0.106372      33.649337 0.40422624E+03  0.93307977E+04                                 9.271454                            6.844644      -0.114450       1.988018                    0.999424      26.206789      74.623161       0.610525       0.434619      -1.053011      -0.005405      -0.004112      -0.024410       0.025338       0.001908       0.005441       0.007048      -0.009919      -0.004750      -0.009206      -0.002166       0.011372             11.071037      18.601410       0.742813      -0.052803       8.484353      -1.895642       6.127349           0.000001
          120              C      10.407806       6.280760       5.934668      -0.157157      32.266561 0.46235289E+03  0.11128096E+05                                 9.077821                            7.379364      -0.291830       1.889661                    0.997678      30.214091      90.238790       0.576187       0.441668      -1.040209      -0.013218      -0.016732      -0.033445       0.039664      -0.018951       0.010047       0.010956      -0.024939       0.050850      -0.034992       0.011775       0.023217             10.056991      14.900942       1.978045      -0.652087       9.005748      -1.704087       6.264282          -0.000001
          121              C       9.033344       6.330696       5.998466       0.106424      26.238598 0.35674317E+03  0.81017785E+04                                 8.126478                            6.638390      -0.430640       1.885571                    0.996755      27.156503      80.542146       0.582211       0.463235      -1.020968       0.000410       0.026354      -0.044994       0.052146       0.006261      -0.004394       0.016187      -0.046481       0.109676      -0.042911      -0.000499       0.043410              8.954308      12.016961       0.123898      -0.314530       9.052957      -1.630879       5.793005           0.000001
          122              C      14.720532       8.315398       4.934199       0.085112      26.484822 0.33985256E+03  0.75434658E+04                                 7.852559                            6.243912       0.246471       2.098693                    0.999667      26.094156      73.865182       0.641463       0.430184      -1.051301       0.007370      -0.048041       0.015024       0.050872       0.009488      -0.003868       0.013513      -0.057729       0.086448      -0.045288       0.008317       0.036970              8.744242      12.421704      -0.042743      -0.001851       8.793482      -1.642782       5.017538           0.000001
          123              C      13.357758       8.402357       4.942899      -0.170262      33.231831 0.45223369E+03  0.10749797E+05                                 9.056262                            7.159223       0.113257       2.022257                    0.998609      29.333754      85.118361       0.606274       0.425011      -1.057552      -0.001511      -0.005407      -0.002652       0.006209      -0.009412       0.007438       0.014713      -0.029109       0.039565      -0.027396       0.001875       0.025520             10.192099      15.405071       1.351604      -0.200573       9.333050      -1.853548       5.838176           0.000000
          124              C      12.595726       7.276872       5.315537       0.117509      33.290198 0.40120987E+03  0.92191846E+04                                 9.153798                            6.780344      -0.065880       1.999827                    0.999328      25.983939      73.179346       0.620329       0.429698      -1.058838       0.003100      -0.000308      -0.015717       0.016022       0.004168       0.006738      -0.000665      -0.008367       0.008616      -0.010535       0.003356       0.007179             10.939277      18.968668       0.623191       0.041854       8.353048      -1.387198       5.496116           0.000001
          125              C      13.318019       6.152669       5.663527      -0.184840      31.359371 0.44049538E+03  0.10386110E+05                                 8.651593                            7.026518       0.086586       2.003692                    0.999278      29.476530      84.757717       0.618051       0.420310      -1.062134       0.006747      -0.000924      -0.003416       0.007618       0.023920       0.002234      -0.002304      -0.024338       0.011342      -0.029023       0.004045       0.024977              9.532852      15.407449      -0.980014       0.382430       8.031163      -1.081126       5.159945          -0.000001
          126              C      14.701831       6.153225       5.628728       0.098082      24.881434 0.32081780E+03  0.70075810E+04                                 7.471811                            6.021947       0.179942       2.076558                    0.999769      25.720329      71.838904       0.661530       0.423884      -1.056919       0.003365       0.038147      -0.011445       0.039969      -0.013582       0.001054       0.004684      -0.051192       0.091590      -0.044303       0.012684       0.031619              8.236037      12.435459      -0.714080      -0.031832       7.690818      -1.154933       4.581833           0.000000
          127              N       9.203978       2.811262      12.819057      -0.223295      34.259283 0.53507586E+03  0.13044314E+05                                 8.871839                            7.551036      -0.131552       1.991058                    0.996116      27.940970      77.723759       0.628740       0.399603      -1.092167      -0.153221      -0.002804      -0.028505       0.155875      -0.001565      -0.006300      -0.018233      -0.151161       0.063767      -0.086623       0.015059       0.071564              9.651482      12.052159       0.527131       0.309588      10.309502      -2.131936       6.592786          -0.000000
          128              N      13.806555       2.644350      12.511667      -0.217033      33.199522 0.50209493E+03  0.12014026E+05                                 8.627727                            7.275283       0.019921       2.042047                    0.997345      27.376428      74.770719       0.647527       0.395317      -1.098135       0.155593       0.005980      -0.000567       0.155709       0.000183      -0.009205      -0.016206      -0.155518       0.057669      -0.088169       0.015090       0.073079              9.418708      12.517266       0.723933       0.275863      10.070503      -1.688052       5.668356           0.000000
          129              N      15.047782       7.209921       8.930277      -0.221072      34.189768 0.53367167E+03  0.13001931E+05                                 8.861177                            7.542207      -0.127969       1.992721                    0.996115      27.906168      77.610306       0.628953       0.399718      -1.092055      -0.153771       0.003183       0.028868       0.156490       0.000514       0.006569      -0.018735      -0.151845       0.064043      -0.087013       0.014836       0.072177              9.639466      12.035155      -0.526246      -0.309121      10.297916      -2.129403       6.585327          -0.000000
          130              N       7.962759       7.376833       9.237667      -0.217848      33.224213 0.50257561E+03  0.12027949E+05                                 8.630461                            7.277558       0.027393       2.043970                    0.997285      27.391787      74.810952       0.647612       0.395186      -1.098268       0.155111      -0.005374       0.000041       0.155204       0.000042       0.009201      -0.016072      -0.154707       0.059872      -0.088128       0.015775       0.072353              9.421653      12.519758      -0.723601      -0.276180      10.075374      -1.689289       5.669828           0.000000
          131              N      14.171218      11.769534       1.680499      -0.223295      34.259283 0.53507586E+03  0.13044314E+05                                 8.871839                            7.551036      -0.131552       1.991058                    0.996116      27.940970      77.723759       0.628740       0.399603      -1.092167       0.153221       0.002804       0.028505       0.155875      -0.001565      -0.006300      -0.018233      -0.151161       0.063767      -0.086623       0.015059       0.071564              9.651482      12.052159       0.527131       0.309588      10.309502      -2.131936       6.592786          -0.000000
          132              N       9.568641      11.936446       1.987889      -0.217033      33.199522 0.50209493E+03  0.12014026E+05                                 8.627727                            7.275283       0.019921       2.042047                    0.997345      27.376428      74.770718       0.647527       0.395317      -1.098135      -0.155593      -0.005980       0.000567       0.155709       0.000183      -0.009205      -0.016206      -0.155518       0.057669      -0.088169       0.015090       0.073079              9.418708      12.517265       0.723933       0.275863      10.070503      -1.688052       5.668356           0.000000
          133              N       8.327414       7.370875       5.569279      -0.221072      34.189768 0.53367166E+03  0.13001931E+05                                 8.861177                            7.542207      -0.127969       1.992721                    0.996115      27.906168      77.610307       0.628953       0.399718      -1.092055       0.153771      -0.003183      -0.028868       0.156490       0.000514       0.006569      -0.018735      -0.151845       0.064043      -0.087013       0.014836       0.072177              9.639466      12.035155      -0.526246      -0.309121      10.297916      -2.129403       6.585327          -0.000000
          134              N      15.412437       7.203963       5.261889      -0.217848      33.224211 0.50257558E+03  0.12027948E+05                                 8.630461                            7.277557       0.027393       2.043970                    0.997285      27.391786      74.810949       0.647612       0.395186      -1.098268      -0.155111       0.005374      -0.000041       0.155204       0.000042       0.009201      -0.016072      -0.154707       0.059872      -0.088128       0.015775       0.072353              9.421653      12.519757      -0.723601      -0.276180      10.075374      -1.689289       5.669828           0.000000
          135              O       5.836788       1.572349       0.213143      -0.597671      44.193989 0.69185978E+03  0.17743773E+05                                 9.952384                            8.246774      -0.080326       2.013320                    0.992993      29.022924      79.224950       0.647883       0.368622      -1.129613       0.002974       0.025325      -0.007353       0.026538      -0.020567      -0.013202      -0.056166       0.047397      -0.035280      -0.076482       0.032744       0.043738             11.031670       7.672042       1.708551      -0.182351      13.500184      -4.311643      11.922783          -0.000001
          136              O      11.599937       4.974032      12.624763      -0.562113      37.231982 0.57560333E+03  0.14059182E+05                                 8.849243                            7.442409       0.319963       2.160542                    0.993750      27.623603      72.917016       0.694919       0.360857      -1.138829       0.001854      -0.009620       0.018430       0.020872      -0.003724       0.002527       0.046117       0.073872       0.088584      -0.072744       0.022358       0.050386              9.896159       7.162744       1.573219       2.007030       9.146216       2.521151      13.379517           0.000000
          137              O      13.883696       9.126394      11.486548      -0.556959      33.908915 0.55820037E+03  0.13544361E+05                                 8.278274                            7.342054       0.335629       2.159416                    0.995583      27.679705      73.079325       0.697046       0.362140      -1.136602      -0.007834      -0.004935       0.017774       0.020041      -0.049447       0.002286       0.011375       0.047854       0.075427      -0.068759       0.025415       0.043344              8.821508       5.767981       0.828842      -1.218237       7.268695       1.429879      13.427847          -0.000001
          138              O      14.192248      10.711898      12.971303      -0.577549      36.618849 0.61305669E+03  0.15188626E+05                                 8.694376                            7.663733       0.375520       2.166762                    0.995516      28.044981      74.187002       0.688140       0.359262      -1.141833      -0.012408      -0.017400       0.006701       0.022397       0.012018       0.033465       0.009009      -0.037114      -0.180805      -0.073573       0.017962       0.055611              9.398460       6.463926       2.313490      -0.387965      14.425715       0.073239       7.305738          -0.000001
          139              O       6.113784       7.307924       3.020258      -0.542219      33.931525 0.50227141E+03  0.11848654E+05                                 8.266101                            6.885726       0.652038       2.270048                    0.996960      26.996141      69.869008       0.733472       0.353991      -1.145129       0.012168      -0.016722       0.009958       0.022954       0.002790      -0.017740       0.039516      -0.006242      -0.176436      -0.076549       0.028628       0.047921              9.275596       6.060565      -2.436467      -1.311541      12.880651       2.844849       8.885573          -0.000001
          140              O       6.495968       5.270800       3.768435      -0.586058      37.842696 0.62078564E+03  0.15485930E+05                                 8.976797                            7.769374       0.166860       2.096905                    0.994382      28.532289      76.662277       0.673362       0.364638      -1.133372      -0.015950       0.012065      -0.010451       0.022565       0.008067       0.021974      -0.058591       0.039585      -0.028248      -0.075364       0.024293       0.051071              9.746974       6.598696      -1.877917       0.244869      10.333700      -2.584897      12.308526          -0.000000
          141              O       5.836785       5.718049       7.036635      -0.597189      44.169905 0.69133927E+03  0.17727076E+05                                 9.948467                            8.243714      -0.078395       2.013957                    0.992974      29.013043      79.190321       0.647999       0.368626      -1.129611       0.003549      -0.025361       0.007610       0.026715       0.020214       0.013222      -0.056030       0.047382      -0.035836      -0.076274       0.032868       0.043406             11.027147       7.669196      -1.707441       0.182505      13.494259      -4.310016      11.917987          -0.000001
          142              O       5.756139       5.047151       9.124571      -0.561783      37.240104 0.57572475E+03  0.14063222E+05                                 8.851152                            7.443790       0.317561       2.159764                    0.993798      27.625616      72.930750       0.694755       0.360915      -1.138757       0.001866       0.009730      -0.018965       0.021397       0.003724      -0.002672       0.045792       0.072966       0.089224      -0.072185       0.021799       0.050386              9.898411       7.164113      -1.573671      -2.007511       9.148276       2.522141      13.382844           0.000000
          143              O      13.883698      12.744800      10.262786      -0.555572      33.890773 0.55782316E+03  0.13533006E+05                                 8.275730                            7.339943       0.336559       2.159843                    0.995615      27.668981      73.046566       0.697089       0.362176      -1.136566      -0.007948       0.003711      -0.018861       0.020801       0.049684      -0.002000       0.012186       0.046848       0.076674      -0.069075       0.025535       0.043540              8.818566       5.766308      -0.828533       1.217548       7.266970       1.429628      13.422420          -0.000001
          144              O      14.192251      11.159296       8.778031      -0.577432      36.622648 0.61313078E+03  0.15191271E+05                                 8.696027                            7.665024       0.372636       2.166098                    0.995446      28.044183      74.192460       0.687955       0.359340      -1.141745      -0.012897       0.017271      -0.007131       0.022703      -0.012555      -0.033415       0.008651      -0.036739      -0.182349      -0.073897       0.017924       0.055972              9.400496       6.465358      -2.314426       0.388041      14.429210       0.073000       7.306920          -0.000001
          145              O      11.957585      11.832485       4.229520      -0.541237      33.915343 0.50197836E+03  0.11840281E+05                                 8.264449                            6.884650       0.654769       2.270938                    0.996957      26.986844      69.845796       0.733363       0.354087      -1.145025       0.011793       0.018032      -0.009641       0.023604      -0.003330       0.017481       0.039709      -0.008039      -0.178184      -0.077031       0.028266       0.048766              9.273452       6.059599       2.435722       1.311315      12.877125       2.844664       8.883632          -0.000001
          146              O       6.495967       2.019598       3.481343      -0.585409      37.775986 0.61941755E+03  0.15442458E+05                                 8.963954                            7.759431       0.172983       2.099077                    0.994530      28.507549      76.559294       0.674009       0.364508      -1.133534      -0.016079      -0.012176       0.010749       0.022854      -0.007230      -0.022123      -0.058936       0.039422      -0.028561      -0.075483       0.023660       0.051823              9.731835       6.589672       1.874207      -0.245377      10.317799      -2.580699      12.288033          -0.000000
          147              O      17.538408      13.008447      14.286413      -0.597671      44.193988 0.69185978E+03  0.17743773E+05                                 9.952384                            8.246774      -0.080326       2.013320                    0.992993      29.022924      79.224950       0.647883       0.368622      -1.129613      -0.002974      -0.025325       0.007353       0.026538      -0.020567      -0.013202      -0.056166       0.047397      -0.035280      -0.076482       0.032744       0.043738             11.031670       7.672042       1.708551      -0.182351      13.500184      -4.311643      11.922783          -0.000001
          148              O      11.775259       9.606764       1.874793      -0.562113      37.231981 0.57560331E+03  0.14059182E+05                                 8.849243                            7.442409       0.319963       2.160542                    0.993750      27.623602      72.917014       0.694919       0.360857      -1.138829      -0.001854       0.009620      -0.018430       0.020872      -0.003724       0.002527       0.046117       0.073872       0.088584      -0.072744       0.022358       0.050386              9.896159       7.162744       1.573219       2.007030       9.146216       2.521151      13.379517          -0.000000
          149              O       9.491500       5.454402       3.013008      -0.556959      33.908915 0.55820037E+03  0.13544361E+05                                 8.278274                            7.342054       0.335629       2.159416                    0.995583      27.679705      73.079325       0.697046       0.362140      -1.136602       0.007834       0.004935      -0.017774       0.020041      -0.049447       0.002286       0.011375       0.047854       0.075427      -0.068759       0.025415       0.043344              8.821508       5.767981       0.828842      -1.218237       7.268695       1.429879      13.427847          -0.000001
          150              O       9.182948       3.868898       1.528253      -0.577549      36.618849 0.61305670E+03  0.15188627E+05                                 8.694376                            7.663733       0.375520       2.166762                    0.995516      28.044981      74.187003       0.688140       0.359262      -1.141833       0.012408       0.017400      -0.006701       0.022397       0.012018       0.033465       0.009009      -0.037114      -0.180805      -0.073573       0.017962       0.055611              9.398460       6.463926       2.313490      -0.387965      14.425715       0.073239       7.305738          -0.000001
          151              O      17.261412       7.272872      11.479298      -0.542219      33.931521 0.50227134E+03  0.11848652E+05                                 8.266100                            6.885725       0.652038       2.270048                    0.996960      26.996141      69.869004       0.733472       0.353991      -1.145129      -0.012168       0.016722      -0.009958       0.022954       0.002790      -0.017740       0.039516      -0.006242      -0.176436      -0.076549       0.028628       0.047921              9.275595       6.060564      -2.436466      -1.311541      12.880649       2.844849       8.885572          -0.000001
          152              O      16.879228       9.309996      10.731121      -0.586058      37.842695 0.62078560E+03  0.15485929E+05                                 8.976797                            7.769373       0.166860       2.096905                    0.994382      28.532289      76.662274       0.673362       0.364638      -1.133372       0.015950      -0.012065       0.010451       0.022565       0.008067       0.021974      -0.058591       0.039585      -0.028248      -0.075364       0.024293       0.051071              9.746973       6.598695      -1.877917       0.244869      10.333699      -2.584896      12.308525          -0.000000
          153              O      17.538411       8.862747       7.462921      -0.597189      44.169904 0.69133927E+03  0.17727076E+05                                 9.948467                            8.243714      -0.078395       2.013957                    0.992974      29.013043      79.190322       0.647999       0.368626      -1.129611      -0.003549       0.025361      -0.007610       0.026715       0.020214       0.013222      -0.056030       0.047382      -0.035836      -0.076274       0.032868       0.043406             11.027148       7.669196      -1.707441       0.182505      13.494259      -4.310016      11.917987          -0.000001
          154              O      17.619057       9.533645       5.374985      -0.561783      37.240103 0.57572473E+03  0.14063221E+05                                 8.851151                            7.443790       0.317561       2.159764                    0.993798      27.625616      72.930748       0.694755       0.360915      -1.138757      -0.001866      -0.009730       0.018965       0.021397       0.003724      -0.002672       0.045792       0.072966       0.089224      -0.072185       0.021799       0.050386              9.898411       7.164113      -1.573671      -2.007511       9.148275       2.522141      13.382844           0.000000
          155              O       9.491498       1.835996       4.236770      -0.555572      33.890773 0.55782316E+03  0.13533006E+05                                 8.275730                            7.339943       0.336559       2.159843                    0.995615      27.668981      73.046566       0.697089       0.362176      -1.136566       0.007948      -0.003711       0.018861       0.020801       0.049684      -0.002000       0.012186       0.046848       0.076674      -0.069075       0.025535       0.043541              8.818566       5.766308      -0.828533       1.217548       7.266970       1.429628      13.422420          -0.000001
          156              O       9.182945       3.421500       5.721525      -0.577432      36.622648 0.61313078E+03  0.15191271E+05                                 8.696027                            7.665024       0.372636       2.166097                    0.995446      28.044183      74.192460       0.687955       0.359340      -1.141745       0.012897      -0.017270       0.007131       0.022703      -0.012555      -0.033415       0.008651      -0.036739      -0.182349      -0.073897       0.017924       0.055972              9.400496       6.465358      -2.314426       0.388041      14.429210       0.073000       7.306920          -0.000001
          157              O      11.417611       2.748311      10.270036      -0.541237      33.915342 0.50197835E+03  0.11840281E+05                                 8.264448                            6.884650       0.654769       2.270938                    0.996957      26.986844      69.845795       0.733363       0.354087      -1.145025      -0.011793      -0.018032       0.009641       0.023604      -0.003330       0.017481       0.039709      -0.008039      -0.178184      -0.077031       0.028266       0.048766              9.273452       6.059599       2.435721       1.311315      12.877125       2.844664       8.883632          -0.000001
          158              O      16.879229      12.561198      11.018213      -0.585409      37.775984 0.61941751E+03  0.15442456E+05                                 8.963954                            7.759430       0.172983       2.099077                    0.994530      28.507548      76.559290       0.674009       0.364508      -1.133534       0.016079       0.012176      -0.010749       0.022854      -0.007230      -0.022123      -0.058936       0.039422      -0.028561      -0.075483       0.023660       0.051823              9.731834       6.589672       1.874207      -0.245377      10.317799      -2.580699      12.288033          -0.000000

******************************************************
Auxiliary information for the entire system
The total spin magnetic moment of the unit cell is   0.000112
The total net atomic charge of the unit cell is   -0.000003
Accuracy of reproducing the electrostatic potential in the unit cell:
  The inner radius (bohr) =    5.0000
  The outer radius (bohr) =   12.0000
  Valid grid points have density less than (e/(bohr^3)) =    0.0001
  The number of valid grid points were=        41274
  The rms potential error without charges in kcal/mol is=      2.44295
  The rms potential error with partial charges in kcal/mol is=      0.80789
  The RRMSE value at monopole order=      0.33070
  The rms potential error with partial charges and cloud penetration in kcal/mol is=      0.80207
  The RRMSE value at monopole order with cloud penetration is=      0.32832
  The rms potential error with partial charges and atomic dipoles in kcal/mol is=      0.30844
  The RRMSE value at dipole order=      0.12626
  The rms potential error with partial charges, atomic dipoles and cloud penetration in kcal/mol is=      0.29510
  The RRMSE value at dipole order with cloud penetration=      0.12080

******************************************************
The electron densities and ab initio electrostatic potential were computed in VASP using the PBE functional and
projector augmented wave method. See the main text of the journal article for a description of computational details.
The atomic charges, dipoles, and quadrupoles were computed with the DDEC6 method as described in
(a) T. A. Manz and N. Gabaldon Limas, RSC Adv. 6 (2016) 47771-47801 DOI: 10.1039/c6ra04656h
(b) N. Gabaldon Limas and T. A. Manz, RSC Adv. 8 (2018) 2678-2707 DOI: 10.1039/c7ra11829e.
For each atom in the material, the electron cloud parameters were fit to the spherically averaged atom-in-material
electron density using radial positions for which this density was between 10^-4 and 10^-2 electrons per cubic bohr.
The polarizabilities, dispersion coefficients, and quantum Drude oscillator (QDO) parameters were fit using the MCLF method.
The magnetic structure of the system was optimized in VASP from the default ferromagnetic initial guess using spin polarization.
The atomic spin moments (ASMs) were computed on this optimized magnetic structure using the DDEC6 partition as inputs
to the method of T. A. Manz and D. S. Sholl, J. Chem. Theory Comput. 7 (2011) 4146-4164 DOI: 10.1021/ct200539n.
The RMSE and RRMSE were computed using a uniform grid with Ewald summation.
